# Supplementary material for: Abnormal molecular signatures of inflammation, energy metabolism, and vesicle biology in human Huntington disease peripheral tissues
Source: Genome Biol. 2022 Sep 7;23:189. doi: 10.1186/s13059-022-02752-5 (PMC9450392; doi:10.1186/s13059-022-02752-5)
Supplement: Supplementary file 1 — Additional file 1. Metadata; All identifiers and demographic and clinical data. [file 13059_2022_2752_MOESM1_ESM.xlsx]

## Sheet: MTM-HD
MTMHD_ID	Site of sampling	Gender	Clinical HD stage	mean CAG small	mean CAG large	DBS	Weight	Height	BMI	Age [years]	TFC	TMS	FA	IS
MTMHD_11	site1	male	control	14	17	0	88.8	184	26.2287	47.8333	13	0	25	100
MTMHD_45	site1	female	control	20	27	0	57	160	22.2656	42.75	13	0	25	100
MTMHD_58	site2	female	control	15	18	0	57	168	20.1956	37	13	1	25	100
MTMHD_36	site1	female	control	16	16	0	54.4	158	21.7914	55.9167	13	0	25	100
MTMHD_26	site1	male	control	20	20	0	75	180	23.1481	35.6667	13	0	25	100
MTMHD_23	site2	male	control	14	16	0	87	179	27.1527	42.1667	13	1	25	100
MTMHD_60	site1	female	control	10	19	0	75.4	161	29.0884	37.1667	13	0	25	100
MTMHD_51	site2	male	control	13	15	0	88	175	28.7347	40.8333	13	3	25	100
MTMHD_40	site1	female	control	13.5	18	0	60.2	167	21.5856	39.6667	13	0	25	100
MTMHD_13	site2	female	control	15	16	0	74	169	25.9095	44.8333	13	0	25	100
MTMHD_24	site2	female	control	16	19	0	76	180	23.4568	34.75	13	0	25	100
MTMHD_07	site2	male	control	15	18	0	60	178	18.937	38.1667	13	4	25	100
MTMHD_53	site2	female	control	14	16	0	73	166	26.4915	41.5833	13	0	25	100
MTMHD_50	site2	male	control	15	24	0	80	178	25.2493	47.0833	13	0	25	100
MTMHD_32	site2	female	control	17	22	0	102	174	33.6901	32.8333	13	1	25	100
MTMHD_14	site1	male	control	18	19	0	78.8	161	30.4001	50.9167	13	0	25	100
MTMHD_46	site2	male	control	15	20	0	99	187	28.3108	40.75	13	0	25	100
MTMHD_68	site1	male	control	15	15	0	79	168	27.9904	43.3333	13	0	25	100
MTMHD_56	site1	male	control	14	18	0	79	181	24.114	31.5833	13	0	25	100
MTMHD_47	site1	female	control	14	16	0	45.3	160.5	17.5852	41	13	0	25	100
MTMHD_20	site1	male	early	21	45	442.542	77.8	183	23.2315	46.5833	12	16	25	100
MTMHD_27	site2	female	early	24	48	505.208	75	169	26.2596	40.4167	9	32	19	85
MTMHD_38	site1	female	early	17	45	448.083	65.8	157	26.6948	47.1667	13	18	25	100
MTMHD_42	site1	male	early	25	44.5	354	84.6	177	27.0037	39.3333	10	8	20	75
MTMHD_41	site1	male	early	18	43	312.5	84.6	178	26.7012	41.6667	9	31	20	80
MTMHD_65	site2	female	early	22	50	657.333	70	160	27.3437	45.3333	8	40	19	80
MTMHD_59	site2	male	early	18	44	308.833	84.4	195	22.1959	36.3333	12	13	25	100
MTMHD_05	site1	female	early	17	43	339.375	75	164	27.8852	45.25	12	27	24	100
MTMHD_25	site2	male	early	17	44	434.917	91.5	186	26.4481	51.1667	13	22	25	100
MTMHD_52	site2	female	early	24	45	336.458	55	160	21.4844	35.4167	11	21	23	90
MTMHD_67	site1	female	early	17.5	46	445.375	62.5	153	26.6991	42.4167	13	23	24	90
MTMHD_63	site1	female	early	20	42	382.958	57.6	176	18.595	58.9167	12	12
MTMHD_18	site1	female	early	15	45	443.333	70	164	26.0262	46.6667	11	31	22	80
MTMHD_08	site1	male	early	21	45	494	94.4	197	24.3243	52	12	15	24	90
MTMHD_29	site2	male	early	9.33333	43	364.375	84	185	24.5435	48.5833	12	31	23	95
MTMHD_16	site2	female	early	17	44	391	59	164	21.9363	46	8	49	19	80
MTMHD_33	site1	male	early	18	45	452.833	70	179	21.847	47.6667	12	13	24	80
MTMHD_06	site2	male	early	21	44	361.25	82.4	189	23.0677	42.5	9	30	22	85
MTMHD_62	site2	female	early	21	44	378.25	55	160	21.4844	44.5	12	8	24	100
MTMHD_02	site2	male	early	16	41	280.958	75	173	25.0593	51.0833	7	40	16	70
MTMHD_61	site1	male	pre	19	43	374.375	95	178	29.9836	49.9167	11	3	23	80
MTMHD_64	site1	female	pre	9.33333	43.5	330.667	57.4	168	20.3373	41.3333	13	2	25	100
MTMHD_15	site2	female	pre	20	43	345.625	65	174	21.4692	46.0833	13	0	25	100
MTMHD_48	site1	male	pre	16	42	333.667	67	164	24.9108	51.3333	11	8	22	85
MTMHD_19	site2	male	pre	22	42	296.833	106	180	32.716	45.6667	13	1	25	100
MTMHD_34	site1	male	pre	19.5	44	368.333	83.6	184	24.6928	43.3333	13	0	25	100
MTMHD_22	site2	female	pre	21	42	305.5	60	167	21.5139	47	13	14	25	100
MTMHD_49	site1	female	pre	18	46	408.625	56.4	161	21.7584	38.9167	13	9	25	100
MTMHD_31	site1	male	pre	17	44	335.75	81.2	181	24.7856	39.5	13	4	25	100
MTMHD_01	site2	male	pre	21	43	423.75	80	178	25.2493	56.5	13	7	25	100
MTMHD_28	site2	female	pre	19	42	307.125	80.8	168	28.6281	47.25	12	12	25	95
MTMHD_37	site2	female	pre	24	48	401.042	71.5	175	23.3469	32.0833	13	18	25	100
MTMHD_12	site2	male	pre	17	43	294.375	89	186	25.7255	39.25	13	0	25	100
MTMHD_04	site1	female	pre	24	41	270.417	62.4	168	22.1088	49.1667	13	3	25	100
MTMHD_03	site1	female	pre	21	45	320.625	69.9	160	27.3047	33.75	13	0	25	100
MTMHD_57	site2	female	pre	21	42	244.292	83	161	32.0204	37.5833	13	0	25	100
MTMHD_10	site2	male	pre	20	43	246.25	83	172	28.0557	32.8333	11	13	23	90
MTMHD_66	site1	female	pre	20	47	382.375	49.2	154	20.7455	33.25	13	5	25	100
MTMHD_17	site1	male	pre	21	46	327.25	66.4	179	20.7234	31.1667	13	3	25	100
MTMHD_54	site1	male	pre	23	40	158.625	79	190	21.8837	35.25	13	0	25	100
MTMHD_43	site2	male	pre	18	45	405.333	115	180	35.4938	42.6667	13	10	25	100

## Sheet: one-way ANOVA main effects
ANOVA
		Sum of Squares	df	Mean Square	F	Sig.
CAGsmall	Between Groups	228.299	2	114.149	11.9015	4.66784e-05
	Within Groups	556.29	58	9.59121
	Total	784.589	60
CAGlarge	Between Groups	8801.93	2	4400.96	767.364	1.89368e-42
	Within Groups	332.64	58	5.73517
	Total	9134.57	60
DBS	Between Groups	1.86671e+06	2	933353	241.884	7.22445e-29
	Within Groups	223803	58	3858.67
	Total	2.09051e+06	60
weight	Between Groups	70.4615	2	35.2308	0.164726	0.848521
	Within Groups	12404.7	58	213.875
	Total	12475.2	60
height	Between Groups	30.1751	2	15.0876	0.132558	0.876117
	Within Groups	6601.5	58	113.819
	Total	6631.67	60
BMI	Between Groups	9.90818	2	4.95409	0.348916	0.706923
	Within Groups	823.514	58	14.1985
	Total	833.422	60
age	Between Groups	214.99	2	107.495	2.7065	0.0752038
	Within Groups	2303.61	58	39.7174
	Total	2518.6	60
TFC	Between Groups	53.7997	2	26.8999	20.2054	2.1937e-07
	Within Groups	77.2167	58	1.33132
	Total	131.016	60
TMS	Between Groups	6181.28	2	3090.64	57.6081	1.6609e-14
	Within Groups	3111.67	58	53.6494
	Total	9292.95	60
FA	Between Groups	86.6325	2	43.3162	17.3446	1.30724e-06
	Within Groups	142.351	57	2.49738
	Total	228.983	59
IS	Between Groups	1451.42	2	725.708	17.3543	1.29944e-06
	Within Groups	2383.58	57	41.8173
	Total	3835	59

## Sheet: one-way ANOVA Bonferroni
Multiple Comparisons
Bonferroni
Dependent Variable			Mean Difference (I-J)	Std. Error	Sig.	95% Confidence Interval
						Lower Bound	Upper Bound
CAGsmall	control	pre	-4.38849*	0.967618	8.8116e-05	-6.77406	-2.00293
		early	-3.76667*	0.979347	0.000902647	-6.18115	-1.35219
	pre	control	4.38849*	0.967618	8.8116e-05	2.00293	6.77406
		early	0.621825	0.967618	1	-1.76374	3.00739
	early	control	3.76667*	0.979347	0.000902647	1.35219	6.18115
		pre	-0.621825	0.967618	1	-3.00739	1.76374
CAGlarge	control	pre	-25.09762*	0.748239	3.37287e-39	-26.9423	-23.2529
		early	-26.07500*	0.757309	7.94616e-40	-27.9421	-24.2079
	pre	control	25.09762*	0.748239	3.37287e-39	23.2529	26.9423
		early	-0.977381	0.748239	0.589881	-2.82209	0.867327
	early	control	26.07500*	0.757309	7.94616e-40	24.2079	27.9421
		pre	0.977381	0.748239	0.589881	-0.867327	2.82209
DBS	control	pre	-327.65873*	19.4082	1.41088e-23	-375.508	-279.81
		early	-406.67917*	19.6435	5.40917e-28	-455.108	-358.25
	pre	control	327.65873*	19.4082	1.41088e-23	279.81	375.508
		early	-79.02044*	19.4082	0.000429945	-126.869	-31.1714
	early	control	406.67917*	19.6435	5.40917e-28	358.25	455.108
		pre	79.02044*	19.4082	0.000429945	31.1714	126.869
TFC	control	pre	0.333333	0.360503	1	-0.55545	1.22212
		early	2.15000*	0.364873	6.14648e-07	1.25044	3.04956
	pre	control	-0.333333	0.360503	1	-1.22212	0.55545
		early	1.81667*	0.360503	1.46194e-05	0.927883	2.70545
	early	control	-2.15000*	0.364873	6.14648e-07	-3.04956	-1.25044
		pre	-1.81667*	0.360503	1.46194e-05	-2.70545	-0.927883
TMS	control	pre	-4.83333	2.28849	0.117009	-10.4754	0.808716
		early	-23.50000*	2.31623	5.43168e-14	-29.2104	-17.7896
	pre	control	4.83333	2.28849	0.117009	-0.808716	10.4754
		early	-18.66667*	2.28849	1.00394e-10	-24.3087	-13.0246
	early	control	23.50000*	2.31623	5.43168e-14	17.7896	29.2104
		pre	18.66667*	2.28849	1.00394e-10	13.0246	24.3087
FA	control	pre	0.333333	0.493753	1	-0.884601	1.55127
		early	2.73684*	0.506271	3.96185e-06	1.48803	3.98565
	pre	control	-0.333333	0.493753	1	-1.55127	0.884601
		early	2.40351*	0.500364	3.51339e-05	1.16927	3.63775
	early	control	-2.73684*	0.506271	3.96185e-06	-3.98565	-1.48803
		pre	-2.40351*	0.500364	3.51339e-05	-3.63775	-1.16927
IS	control	pre	2.38095	2.02044	0.730558	-2.60283	7.36474
		early	11.57895*	2.07166	2.01006e-06	6.46881	16.6891
	pre	control	-2.38095	2.02044	0.730558	-7.36474	2.60283
		early	9.19799*	2.04749	0.000104731	4.14748	14.2485
	early	control	-11.57895*	2.07166	2.01006e-06	-16.6891	-6.46881
		pre	-9.19799*	2.04749	0.000104731	-14.2485	-4.14748
*. The mean difference is significant at the 0.05 level.
