# Supplementary material for: Abnormal molecular signatures of inflammation, energy metabolism, and vesicle biology in human Huntington disease peripheral tissues
Source: Genome Biol. 2022 Sep 7;23:189. doi: 10.1186/s13059-022-02752-5 (PMC9450392; doi:10.1186/s13059-022-02752-5)
Supplement: Supplementary file 2 — Additional file 2. RNAseq adipose data file; Outliers removed and normalized counts. [file 13059_2022_2752_MOESM2_ESM.xlsx]

## Sheet: readme
	This sheet contains the normalized counts as produced by tximport into DESeq2 and an intercept matrix design (~1).
	I.e. the counts are normalised across samples, but not corrected for confounding variables (e.g. batch, sex, site, BMI, age)

## Sheet: normalised_counts
geneid	387936	387937	387938	387939	387941	387942	387943	387944	387945	387946	387947	387949	387950	387951	387953	387955	387956	387958	387959	387960	387961	387963	438634	438635	438636	438637	438638	438639	438640	438641	438642	438643	438644	438645	438646	438649	438650	438651	438652	438653	438654	438655	438657	438658	438659	438660	438661	438662	441904
ENSG00000000003	3545.46	3470.72	3017.04	2857.67	1903.47	3038.87	4865.65	4291.52	3968.46	2552.89	3262.9	3799.88	4202.28	4846.18	3359.4	2590.69	4260.27	3662.58	2643.79	2592.51	2921.1	2275.2	3725.37	3295.28	3933.55	3168.26	2631.18	2866.54	4492.1	2356.73	2222.64	2697.1	3203.57	3356.81	3183.82	2059.7	4186.81	2712.05	3895.73	3193.4	2942.41	3330.97	3893.89	2580.82	2488.43	2573.62	3385.05	4397.66	4676.15
ENSG00000000005	1202.1	2311.96	1618.21	5902.11	2690.41	1573.14	11750.9	8358.22	2143.89	1799.15	1272.52	2331.04	2667.61	16069.2	1218.99	1719.52	2638.23	7515.8	1569.59	2140.76	977.534	1491.55	6719.55	1617.33	3313.07	1336.78	1902.03	1518.74	1228.49	2148.71	1745.62	3186.78	1481.08	2950.45	1022.98	2340.63	1876.88	1117.75	4032.5	2644.25	2053.66	3019.45	3164.39	2355.2	1814.36	1471	1139.11	1443.02	4201.92
ENSG00000000419	1397.64	1918.56	1374.65	1458.73	1028.81	1594.61	1929.35	2007.96	1694.72	1393.04	1804.04	1797.52	1762.36	2333.95	1577.13	1574.89	1612.88	1632.57	1399.6	1486.16	1550.73	1281.24	1549.08	1547.11	1432.12	1212.38	1326.55	1410.51	1590.16	1110.66	1041.72	1239.35	1381.14	1146.33	1478.45	991.163	1406.34	1180.3	1606.88	1437.72	1038.25	1374.97	1433.34	1149.43	1075.27	1187.21	1219.08	1274.53	1624.83
ENSG00000000457	2304.71	2307.38	2037.29	1816.07	1848.94	2281.48	2400.98	2242.74	2345.74	1776.06	2097.35	2970.86	2019.36	2309.13	1923.02	2029	2230.56	1998.28	1800.79	1813.26	2226.44	2045.03	1948.77	2237.62	1883.58	1860.61	1989.69	1923.7	2332.73	1952.23	1744.72	1854.47	2367.67	1915.07	2253.2	2223.03	2271.54	2050.11	2322.15	2196.46	1689.54	2206.11	2671.28	2033.09	1790.77	1716.43	1977.22	1969.02	2265.6
ENSG00000000460	504.471	584.376	538.645	406.248	587.547	510.878	438.734	473.733	519.085	517.712	432.686	602.626	524.959	474.653	458.382	544.675	485.964	418.747	544.274	778.771	457.582	643.648	552.113	405.104	414.694	498.295	521.766	544.098	483.003	523.985	552.71	592.872	489.92	474.253	468.323	693.897	468.558	537.087	467.49	592.224	508.857	468.34	483.451	560.478	568.8	575.744	457.868	419.878	532.982
ENSG00000000938	520.977	519.318	376.612	2034.01	698.537	900.156	1150.72	1168.42	646.131	1040.44	1721.41	716.88	409.097	818.571	526.203	209.878	370.381	709.494	1498.7	788.116	639.418	1139.49	1196.45	904.672	644.424	828.893	1381.52	921.12	606.815	1501.46	845.178	1213.59	981.318	1204.54	421.541	319.055	510.347	666.572	534.93	501.571	912.622	625.004	979.932	1660.98	1010.32	2042.82	1010.05	655.787	770.741
ENSG00000000971	27950.4	34760.2	19570.9	25950.6	27022.3	25150.9	23533.2	21495.6	30566.1	23156.3	23122.5	41486.8	13237.4	17759.5	18345.7	12196.7	12370.7	29546.3	20039.9	36849.2	19656.3	23882.5	18191.8	22130.5	19401.2	32497.2	41997	26016.3	27765.5	31347.9	29632.6	47894.3	33264.4	32968.5	14224.8	25311.8	20183.8	17556.4	20962.6	29592.9	18235.8	15083.2	24798.9	32555.8	16014.6	18338.9	14931.1	18939.9	31438
ENSG00000001036	2313.29	3368.48	2781.94	3506.23	2500.58	3115.61	3887.11	4283.68	3012.63	2954.83	3136.47	2998.42	3233.97	4562.43	2649.74	3505.37	2468.84	3450.33	3418.38	3974.03	2783.15	3452.12	4063.55	2905.69	3169.81	2954.15	3690.95	2912.89	2746.39	3022.4	3114.32	2878.94	2909.11	3154.72	2832.24	2355.94	3052.24	3213.32	3530.67	3138.52	2972.55	2926.64	3429.4	3117.24	2303.91	3676.56	2068.85	2676.17	3592.69
ENSG00000001084	6747.87	7894.37	6790.02	5516.84	4206.98	8200.26	6156.66	7593.75	6116.29	5787.07	7767.58	7327.3	6152.23	9422.83	5838.82	6644.96	6634.86	5465.21	6462.86	4422.92	6829.58	5688.92	6354.91	6862.27	5196.47	5029.99	6119.55	6583.57	8624.86	4317.93	4731.47	4087.83	5051.78	5100.84	6332.55	5178.31	7720.94	7252.62	6166.47	7278.54	4248.08	4484.15	6673.36	6546.66	5282.4	5899.98	4062.28	6521.8	7841.15
ENSG00000001167	1622.41	1794.5	2084.85	1898.55	1912.43	2082.3	1871.43	1922.85	1706.8	2317.95	1659.21	1715.67	2451.79	2377.52	1944.94	2038.52	2392.01	1660.38	1814.2	1580.18	1669.77	1765.25	2635.85	1871.65	1603.73	1690.38	1985.05	2153.41	1497.76	1853.45	2525.34	1812.72	1720.13	1960.77	1621.09	1879.86	2391.07	2045.04	1951	1991.82	1891.5	2124.72	2217.92	2408.79	1898.77	1784.67	1988.78	2093.06	2178.88
ENSG00000001460	351.004	451.591	492.745	303.93	425.309	536.357	520.832	441.714	504.928	399.523	562.634	432.254	715.243	582.728	437.141	339.443	710.232	329.502	427.476	418.821	447.663	310.585	346.682	450.741	386.045	434.564	385.007	503.431	566.792	325.766	362.026	343.382	471.022	300.725	471.693	368.954	425.609	406.288	431.519	420.648	313.185	414.909	498.61	474.599	388.381	498.76	490.38	383.504	425.221
ENSG00000001461	1311.8	1418.48	1401.96	1545.78	1396.25	1503.31	1428.96	1383.05	1536.78	1634.24	1804.42	1892	1916.09	1885.74	1483.76	1313.91	1820.09	1350.9	1554.94	1385.68	1605.95	1170.72	1599.64	1615.07	1824.42	1694.39	1538.39	1881.53	1608.92	1394.77	1738.43	1529.9	1981.43	1718.5	1416.85	1481.23	1676.78	1276.61	1615.11	1663.55	1337.73	1952.35	1849.11	1633.42	1694.08	1740.74	1531.05	1603.81	1540.21
ENSG00000001497	1522.19	1735.3	1664.84	1576.48	1796.42	1636.87	1904.38	1885.09	1472.84	1845.82	1839.32	1696.21	1822.24	1813.58	1663.36	1844.78	1538.42	1717.06	1711.58	1719.77	1636.33	1917.3	1754.1	1568.91	1711.28	1565.02	1725.63	1884.53	1788.2	1720.35	1870.08	1706.95	1437.21	1688.38	1894.45	1892.18	1864.48	1734.76	1716.3	1694.95	2044.44	1787.62	1623.55	2232.32	1706.45	1754.02	2033.34	1922.74	1628.26
ENSG00000001561	3245.27	3143.9	3636.67	3491.91	2282.28	3257.81	5021.21	5607.76	3256.73	2922.97	3297.46	3554.16	4705.61	4777.04	3179.54	2921.99	3395.75	3095.76	2852.16	3399.05	3339.3	2597.83	4319.97	3100.18	3916.31	3603.98	4355.23	3451.05	3787.48	2974.68	2807.69	3033.9	3569.67	4510.22	3299.47	2472.95	4332.64	3449.18	4607.17	3374.55	3237.96	4581.47	4315.6	2875.45	3394.76	3340.81	3561.22	3602.78	3473.28
ENSG00000001617	496.24	497.193	1015.67	985.671	729.76	844.141	674.866	798.979	783.124	685.993	932.936	979.843	586.245	1150.78	1176.31	382.834	669.212	742.804	832.609	701.072	1157.1	625.513	779.646	1186.47	1136.3	1347.09	593.243	1030.32	877.455	770.809	824.952	937.93	933.891	770.213	1034.23	597.278	967.366	869.958	848.602	714.558	1464.86	1212.47	998.552	1240.96	1347.44	1062.97	1531.93	1583.65	890.985
ENSG00000001626	39.3783	77.7178	85.6548	47.3835	75.2543	60.8923	44.8196	44.8599	56.3418	51.5358	57.0624	36.1915	50.2173	46.7853	47.356	57.9688	78.3311	37.0874	28.3489	32.8977	37.7196	54.5363	30.7257	77.5474	73.049	61.8745	27.4545	58.6102	40.2205	35.8062	42.176	69.0764	82.6669	43.971	43.0076	76.7603	46.4581	56.0726	32.5595	49.1231	62.9903	50.345	31.1324	36.0867	29.8994	53.5546	53.863	50.4421	49.966
ENSG00000001629	8978.44	9165.04	8174.57	7651.09	7196.57	8557.82	8202.78	8446.44	8086.13	9038.58	7148.69	7425.56	8410.42	8742.9	7573.6	8466.95	8531.63	7368.77	7596.8	8567.06	7663.41	7121.6	7791.63	7865.92	6816.31	6557.68	7586.09	8003.54	7368.26	7578.41	7925.57	7810.72	6966.77	6969.46	7820.79	6683.43	7408.33	6238.26	7903.46	6755.95	6483.85	6127.11	6242.79	6670.57	7475.84	6395.11	6353.46	6617.56	7874.42
ENSG00000001630	2307.91	3650.87	2759.32	2578.1	2064.53	3067.87	4064.75	2599.71	2305.37	1790.08	2953.22	2504.04	2391.18	4611.64	2444.56	3526.25	2455	3597.4	2934.59	2476	2172.75	2137.57	3330.06	2760.76	3140.13	2328.63	2681.92	2731.46	2646.83	2846.59	2740.33	2027.68	2286.66	2463.11	2359.59	4441.75	2140.83	2092.37	2480.82	2521.25	2253.04	2423.08	2831.84	2774.9	2726.14	2540.86	2792.57	2462.22	2883.09
ENSG00000001631	4935.22	4355.12	4852.32	4067.94	3879.88	4266.45	4120.62	4074.91	4503.42	4495.59	4427.31	4476.19	4510.35	3841.38	4347.21	3968.4	4307.03	3958.13	4432.17	4778.05	5277.85	4697.37	3622.39	4640.78	4444.76	4161.48	3591.92	4459.8	5167.53	4343.59	4017.68	4638.85	4825.93	4223.65	4746.73	3964.69	4162.56	4265.95	4431.37	4349.39	3462.02	4266.23	3943.64	4013.22	3729.18	4153.02	4665.85	4422.19	4415.17
ENSG00000002016	1026.72	960.393	1223.24	758.038	877.564	1120.81	645.146	650.959	756.118	929.227	988.176	928.153	905.778	1084.21	845.658	1045.97	1057.11	1130.34	1228.33	748.507	1157.42	1146.4	812.391	954.041	753.867	1028.91	867.743	858.44	964.104	1019.5	1107.71	1125.23	884.223	878.373	1048.34	1203.87	981.23	1005.12	975.498	853.337	689.321	953.227	854.43	1020.58	1160.65	803.885	980.945	906.413	789.186
ENSG00000002079	2.24609	55.6385	3.61608	6.36968	6.43596	8.4371	0	1.69045	14.6234	11.0433	0	0.446818	3.95487	0.417289	1.25647	0.859503	3.47839	0	10.4894	18.6124	3.33272	13.434	1.27323	0.321283	18.6477	6.07724	9.63872	1.32171	10.5353	14.7659	23.4596	40.0703	16.2104	5.21194	15.7071	19.0505	4.71874	2.77227	18.1954	2.48896	18.9232	9.64078	1.26559	5.07113	28.1158	7.17411	8.10749	2.51119	3.89431
ENSG00000002330	546.315	852.251	549.154	662.228	588.176	598.644	788.434	920.848	789.292	840.378	1046.91	728.364	579.709	748.888	531.448	549.157	647.223	1043.9	1035.14	621.758	558.461	650.544	1099.78	1038.74	924.999	869.331	977.686	979.092	914.378	874.612	886.908	942.668	683.837	1038.56	989.439	993.139	955.163	930.975	1039.08	1071.96	930.108	957.139	1150.13	1236.97	870.042	888.907	718.219	1075.88	934.013
ENSG00000002549	4890.63	6864.34	4937.83	7061.43	4355.38	7044.27	7567.66	7729.22	7007.94	5510.65	6095.63	7516.2	5781.8	8057.59	5033.29	5540.83	4985.85	5533.45	5713.06	6041.16	4890.59	5113.04	6049.53	6691.05	6746.82	6311.85	6198.09	6356.25	5471.83	6393.68	4941.89	4918.83	5526.66	5368.63	6076.22	5735.68	7374.48	6635.93	6288.03	6384.12	6069.48	5725.74	7394.15	7699.07	6224.71	7612.09	4484.43	6012.94	7638
ENSG00000002586	11181.6	13791.7	10544.4	10051.7	12362.9	9696.89	10599.5	10102	12870.1	12335.7	9667.68	9807.06	8284.25	10446.8	8641.02	11961.1	9773.66	10625.3	11556.9	14006.5	10917.1	12758.7	10541.8	9851.04	9363.91	8512.42	8396.85	10069.8	8554.72	11804.4	11665.9	12553.9	9342.55	12081.5	10789.2	10509.2	9889.11	9435.06	10138.1	11816.7	9059.46	7847.14	9440.88	12508.3	9225.18	11435.8	6211.64	8054.29	8580.89
ENSG00000002587	462.759	217.219	265.183	165.287	340.818	255.281	68.0053	69.8339	150.862	157.859	55.0778	176.261	100.097	228.133	274.413	242.517	387.931	161.363	235.698	207.845	355.644	289.797	113.169	298.53	70.8923	194.023	254.822	261.689	165.538	376.684	363.542	227.762	331.773	258.514	241.532	398.882	71.3247	111.041	175.785	211.026	365.501	197.169	121.025	419.125	493.101	650.006	210.475	200.374	115.752
ENSG00000002726	11.3487	14.756	10.0517	23.3965	20.7492	8.91705	17.3576	13.516	18.0253	39.834	5.95327	45.7987	3.3377	18.3621	14.9967	12.4627	18.9383	8.78092	65.3965	40.0984	15.6682	20.7964	28.5674	28.0959	9.60721	63.1717	21.3577	3.14147	13.7584	26.776	15.5188	26.5527	11.3061	15.5674	4.58051	13.586	16.9993	14.0175	9.1958	32.1189	28.0383	15.5737	16.9235	36.0002	8.83049	14.4151	8.04871	17.7637	7.43288
ENSG00000002745	15.7868	18.475	20.5654	42.3625	10.6994	39.2282	16.8355	30.7804	27.8906	13.5329	44.8198	13.03	84.7445	43.3573	33.0525	8.22592	9.7508	54.549	13.3841	17.4763	25.3428	24.8161	2.07164	9.31264	35.1104	10.6439	17.3674	4.11415	22.0781	7.75738	29.4369	29.7232	10.6039	13.325	8.25971	18.0599	81.9344	33.0664	58.8234	27.0405	22.1638	29.9087	32.338	17.9122	40.2435	6.57698	2.20202	14.8051	14.1478
ENSG00000002746	47.0549	69.0524	46.7767	228.511	40.4363	35.1824	87.2754	45.4033	65.701	34.7087	43.1676	74.7288	52.3034	65.8253	12.216	18.0517	66.4564	19.3697	21.7895	21.3557	24.4601	25.7887	135.589	108.591	36.0178	83.2267	37.4986	71.6184	69.0917	82.9988	20.9708	64.0479	40.7371	39.1867	33.4868	45.9782	25.959	50.3804	53.8782	64.3776	18.5182	68.9973	127.39	24.9395	50.3922	36.8922	29.8006	27.2711	81.5269
ENSG00000002822	911.74	1158.69	844.859	1242.3	1383.7	1052.41	881.157	1167.99	1043.48	1311.11	1234.6	1064.96	1022.16	996.235	880.966	1108.25	1183.33	1111.73	1479.43	981.666	1054.31	1357.38	1197.87	1218.89	1183.53	1451.93	1493.61	1285.9	1145.11	1257.29	1403.88	1159.18	1087.62	1274.45	1375.98	1564.16	1292.94	1512.39	1176.17	1274	1341.32	1273.95	1480.59	1199.52	1303	1601.35	1230.07	1361.15	1116.27
ENSG00000002834	11244.9	15892	10457.3	14610.1	14786.9	12854.6	15650.2	14746.2	13765.4	11354.3	14786.8	13343.2	12374.7	17307	10819.4	12934.4	12372.1	15953.1	13443.6	12677.1	10807.4	13269.9	16251.8	12086.3	16181.9	14694.5	17620.8	13310.3	12916.2	16111.2	15060.6	13156.9	10270.2	13862.4	14683	13654	15193.5	14729.2	15185.5	16049.1	14225.1	14793.1	17189.7	15429.7	15460.7	15206.5	9969.95	13837.7	13513.5
ENSG00000002919	897.158	1250.99	937.583	1353.99	979.606	1135.18	1456.8	1248.51	1118.35	1038.19	1127.21	1152.11	1093.81	1290.08	1058.08	1147.56	1098.52	1089.02	944.391	892.638	1072.78	1204.81	1209.02	999.689	1234.54	821.007	1267.23	1070.01	1019.23	1045.21	936.92	981.279	1132.41	1242.83	954.653	1062.27	947.757	1099.51	1101.95	1070.6	860.621	1067.35	1519.74	1440.58	1034.01	1138.24	909.892	857.756	1029.93
ENSG00000002933	654.514	425.39	323.863	1234.16	1090	549.669	952.225	624.742	360.163	873.773	426.505	821.331	265.812	687.984	532.149	501.287	441.646	645.726	1218.33	1258.28	644.975	705.722	526.093	515.891	489.208	558.98	792.458	413.891	392.289	591.446	612.525	726.979	877.185	570.499	544.172	868.09	230.871	432.32	628.206	879.411	784.64	534.066	711.85	762.485	491.966	391.634	471.34	331.468	743.955
ENSG00000003056	5620.9	5016.1	5104.84	6494.25	4737.04	4904.3	5541.64	5536.59	5866.75	5517.12	4651.42	5365.91	5335.29	6565.45	5346.1	6115.98	5081.11	5231.56	6312.12	5472.62	4970.83	6470.75	6377.7	5117.61	4255.05	4169.54	5186.61	4673.9	4826.95	5756.71	5271.34	5607.22	4930.28	5569.56	4713.02	4204.1	5492.67	5535.05	4863.43	5226.71	4597.48	4888.73	6149.24	6122.43	4700.11	7345.19	5093.62	4265.42	6335.56
ENSG00000003096	402.05	429.57	264.639	208.529	550.594	357.039	216.176	217.68	160.06	295.459	146.281	213.579	261.871	199.183	419.645	371.127	170.692	276.736	285.434	555.916	354.703	406.808	220.94	208.7	232.451	186.23	257.959	181.599	238.984	318.802	487.696	538.158	423.744	263.248	343.667	332.825	146.899	155.031	198.256	382.523	316.048	152.546	214.048	388.023	406.979	212.307	229.687	166.303	209.173
ENSG00000003137	3340.13	2502.71	2755.48	1522.07	2991.25	1891.02	1704.13	1683.02	1871.67	1670.72	2612.78	2368.9	2575.14	1860.3	966.789	3706.79	2666.77	1532.11	1811.09	1845.6	1303.18	2151.09	2350.45	2081.4	2114.14	3138.42	2697.52	3259.11	3163.24	2386.33	1839.83	1994.55	1646.28	3568.41	3208.23	2832.54	2935.79	4835.41	2202.65	2148.87	3675.52	2143.21	3126.84	3037.04	2272.82	4107.73	2716.35	3257.35	1894.32
ENSG00000003147	2175.52	1667.84	2578.65	1944.09	1686.69	1766.62	2213.66	2906.18	2552.06	2720.12	1687.67	2613.84	2479.59	2073.66	1953.8	1421.79	2212.59	1959.62	1751.19	2288.74	1820.59	1769.84	2142.03	1977.56	2273.5	1828.86	1559.69	2879.49	1954.72	1826.19	1946.15	2047.45	1982.08	2446.88	1723.61	1909.88	2511	2504.25	2244.08	1927.84	2026.05	2488.05	2276.36	2052.47	3037.55	1838.1	2631.18	1975.66	2291.23
ENSG00000003249	63.5032	107.109	71.8164	115.468	138.613	32.1308	186.318	133.123	133.229	99.694	83.4829	52.8794	209.085	356.13	48.6184	44.7429	80.2485	153.775	318.482	91.4316	30.5946	68.533	134.928	80.9835	120.371	39.3421	137.248	625.894	59.6523	71.0668	125.959	53.6405	34.098	110.918	81.9277	30.3691	220.827	111.694	158.931	134.618	127.571	142.533	120.751	166.052	220.434	161.784	38.5931	100.087	77.2625
ENSG00000003393	4161.17	3654.35	3804.55	3437.25	3434.6	3340.07	3549.31	3337.55	3869.83	3334.13	3590.91	4009.47	3409.62	3468.78	3510.75	3458.08	3631.19	3593.3	3712.16	3333.78	3526.84	3699.58	2868.09	2911.87	3099.55	3295.93	2978.69	3189.96	3220.22	3050.03	3242.37	2981.8	3529.61	3353.88	3205.33	3365.65	3344.53	3055.07	3293.43	3402.55	3350.67	3399.17	3143.82	2928.21	2848.93	3012.17	2709.01	3315.48	3203
ENSG00000003400	2870.51	2616.56	3195.83	2879.13	2693.96	2143.14	2368.34	2669.58	2999.96	2929.91	2458.85	2732.47	3271.67	2519.6	2687.86	2616.4	2810.18	2388.86	2874.07	3162.24	2376.27	2780.84	3260.01	2322.17	2990.58	3071.48	2397.22	2666.79	2670.69	3015.62	2517.86	2474.57	2542.77	2584.68	2196.36	3765.03	2481.95	2742.77	2354.86	2377.18	2637.93	3384.63	2930.62	3014.79	4156.09	2625.75	2338.74	2834.92	2469.79
ENSG00000003402	35683	35445.3	36275.8	36818.4	29166.9	30705.9	38558	36808.5	38804.6	38620.7	42723	39404.2	38697.7	37929.6	37361.3	34603.3	41946.6	32621.3	37678.2	32793.1	30566.1	29334.8	35140.7	34384.3	36801.4	40708.8	35332.7	36032.3	37644.9	33626.8	33895.9	32856.4	38542.9	35063.9	35976.1	33404	37760.4	33651.8	32495	35655.9	33361.3	41845.7	33536.7	30474.3	33619.5	34039.4	37148.1	44661.8	38273.4
ENSG00000003436	7653.07	5301	4692.04	5984.6	7798.23	6533.23	5884.32	4713.96	5242.37	6549.28	4245.73	6515.85	4342.8	4177.18	9040.87	5421.44	4719.97	5619.59	5493.13	11671.2	6637.35	8690.58	5304.58	4969.21	5056.9	5526.78	5453.32	6794.17	5887.66	6715.7	7180.23	10773.5	8171	8888.17	5257.28	6347.94	4127.21	4072.26	4880.97	6512.62	7590.19	4337.23	5184.12	7571.37	8570.87	5430.83	5459.45	4412.64	6287.05
ENSG00000003509	1377.75	1320.5	1736.55	1357.47	1123.77	1437.94	1442.96	1260.19	1488.97	1178.6	1231.11	1354.31	1353.41	1509.18	1437.34	1289.81	1475.22	1286.77	1259.25	1680.6	1467.09	1467.17	1329.94	1097.73	1268.47	1533.32	1209.29	1230.42	1191.34	1010.58	1199.41	1202	1299.77	1420.04	1382.66	987.61	1262.36	1425.02	1576.86	1263.06	1156.14	1195.66	1364.68	1037.63	1111.38	1301.89	1212.04	1171.31	1290.68
ENSG00000003756	15776.6	14212.9	17724.8	15369.2	15496.1	14009	14980	16018.5	14514.5	15634.6	13578.6	14260.5	15255.5	15475.9	16338.8	15110.6	16999.9	13897.3	14538.9	14945.2	15554.1	15662.8	13439.5	12339.7	13405.9	12943.9	13766.1	14387.4	12349.8	12955.2	13387.9	13549	13291.5	13962.2	13319.2	13714.8	12807.1	13052.8	13585	12790.3	14136.5	15389.7	12545.4	13178.2	13594.4	12940.7	15163.7	12747.1	13017.5
ENSG00000003987	565.706	534.522	618.501	637.243	466.561	543.704	557.577	637.968	607.276	566.725	428.945	539.266	643.064	559.617	556.155	455.309	507.269	610.185	598.534	586.529	487.54	490.353	647.089	498.242	590.068	468.461	411.341	525.839	454.318	481.56	537.82	419.011	464.389	415.264	461.54	409.467	487.059	469.299	460.268	511.592	556.176	482.859	379.039	353.473	390.285	500.063	402.243	434.176	588.751
ENSG00000003989	8914.62	4354.15	5803.65	3966.33	6213.06	4282.11	8633.1	5416.86	6038.7	5146.7	4719.71	5502.05	5274.41	3257.53	6244.1	5399.67	5911.7	5714.98	6039.19	6273.04	6092.79	5522.04	4936.65	5210.49	4064.09	5546.1	4469.56	4606.5	7136.89	7830.24	5235.78	5127.78	7665.35	8509.77	3640.39	5617.38	4295.83	3834.81	5189.15	3026.29	8175.42	7254.31	3602.04	4757.71	6905.82	6383.43	11174.7	7500.8	5361.31
ENSG00000004059	1840.45	2309.57	1952.43	2054.88	1838.8	2301.58	2302.2	2469.32	2459.11	2114.55	2186.31	2097.46	2260.77	2480.67	2057.38	2413.05	2061.61	2395.12	2111.58	2078.58	2011.99	1994.69	2500.75	2145.65	2296.22	1764.34	2008.55	2095.36	2232.79	2090.21	1933.85	2106.58	2021.04	2569.02	2346.13	1647.49	2523.81	2221.27	2181.27	2113.85	1955.1	1995.58	2328.87	2645.22	2280.99	2302.6	2384.16	2104.27	2415.81
ENSG00000004139	1197.64	786.943	1201.81	1103.85	1242.3	1415.73	864.681	989.526	1110.27	1342.52	984.41	1115.12	881.024	520.336	966.575	795.498	820.073	1211.3	1113.78	1419.76	1296.43	1493.92	961.783	1168.13	1015.73	1514.03	1233.56	1263.92	896.798	1418.2	1057.03	983.334	1070.56	919.697	1154.56	1549.76	719.297	1446.06	984.305	966.174	1785.1	1041.91	1099.83	1272.01	1544.7	1454.61	1922.99	1578.67	977.321
ENSG00000004142	3119.58	4443.62	3855.35	3731.12	2665.38	4010.31	4763.03	5256.54	3675.62	3245.68	4144.58	4228.44	3918.49	5539.11	3097.35	3814.32	3956.58	4433.43	3591.29	2997.78	3599.98	2892.89	4829.18	4269.23	4303.51	3858.84	3610.83	4064.19	3911.72	2917.74	2907.34	2523.68	2949.22	3543.24	4047.18	2865.36	4464.99	4140.08	4549.99	4164.5	3370.5	4284.34	5357.64	3874.37	3077.23	3829.98	3154.16	4382.84	5210
ENSG00000004399	8831.01	9287	10259.2	14936.5	16717.1	10254.1	9690.11	11033.1	11182.8	13965.1	11334.8	10335.1	9626.51	11388.6	12058.4	11749.1	10675.6	15322.7	15297.7	14951.9	11261.6	12557.3	15533.8	16065.4	16255.4	19085.6	16170	14878.9	10422.6	17301.8	14654.1	10614.3	11165.9	11145.7	12046.8	18259	12545.5	14331.5	12896.6	14510.5	17853.5	18931.1	14232.9	13637.1	17769.1	15866.7	12782.4	15514	11806.9
ENSG00000004455	5725.16	11604.7	11737.2	10691.2	5435.18	11387.2	10734.9	13720.9	11626.8	7153.83	11906.8	12890.2	15640.6	14481.9	8837.78	8994.47	10626.9	10256.8	7823.51	6651.27	8571.88	6363.41	8917.66	11669.3	12347.3	8792.08	8079.3	8201.98	8114.23	5440.74	6867.75	5260.34	8369.62	7767.45	10770.4	6041.22	11733.7	12531.3	13459.3	8907.82	6823.5	11473.1	11616.3	6497.62	7088.26	6667.38	9387.87	9750.57	11525.3
ENSG00000004468	692.083	405.527	182.264	603.466	767.871	708.156	360.761	346.369	1537.16	1207.48	1684.37	358.129	801.405	650.397	501.773	610.176	869.098	450.85	592.334	1198.08	857.544	537.134	223.312	215.429	317.537	508.569	377.974	488.465	1237.53	1211.98	410.766	714.497	549.29	663.36	507.459	237.956	1336.07	511.1	458.059	499.629	676.273	365.589	408.947	918.858	793.387	884.577	201.922	1093.9	187.152
ENSG00000004478	1646.56	2295.28	2021.35	2010.25	2165.8	2459.24	2173.61	1900.66	1784.32	2394.26	2284.77	2133.29	2561.26	2900.53	1877.45	2407.36	2318.5	2513.96	2530.1	1862.66	2211.13	2246.64	2405.64	2257.58	1820.91	1611.52	2034.36	1784.61	1997.83	2099.21	2413.94	1523.25	2202.34	1901.27	1904.88	2047.69	2028.17	1970.59	1777.99	1942.41	2051.12	2585.47	1979.39	2123.57	1928.99	1777.98	2196.29	1973.14	1833.06
ENSG00000004487	4709.68	4306.32	4558.84	3469.89	4095.22	3560.65	3906.25	3788.44	4201.43	3778.02	3888.67	3986.07	4504.06	3740.88	4102.6	4860.03	4134.31	3803.15	3524.33	3871.09	4369.88	4170.49	3476.55	3939.08	3622.81	3724.75	3686.55	3866.35	4178.95	4107.48	3907.53	4167.9	4344.72	3720.61	4070.97	3912.93	4044.73	3832.62	4004.9	4146.37	3973.93	3420.18	3541.93	3418.26	3625.11	4015.49	3963.33	3862.43	4053.77
ENSG00000004534	9338.01	9883.29	10084.8	9192.97	7722.7	7994.56	8882.28	9050.78	8650.82	9701.35	10784.2	7495.73	8875.58	9920.61	8869.46	9373.4	10198.7	7319.2	10064.8	8001.95	10038.4	9885.17	9110.09	8759.25	9308.33	7307.91	8038.69	8146.71	9330.26	7677.52	8890.49	9024.16	7705.45	7660.25	9574.29	7871.81	7421.89	8012.09	7249.93	7865.36	7368.91	9863.55	7203.28	7186.26	7356.58	7597.38	8477.08	7831.57	9137.98
ENSG00000004660	354.838	642.457	913.404	803.108	952.735	457.299	459.247	496.152	450.535	548.345	565.992	339.634	358.351	390.945	643.693	402.101	430.939	743.123	488.068	1256.78	418.952	851.603	302.813	413.071	525.368	687.01	655.905	512.09	535.497	637.844	714.306	787.231	418.165	729.181	565.534	632.721	368.067	391.458	328.817	399.365	604.77	419.473	526.52	612.073	981.483	949.022	467.305	598.999	569.576
ENSG00000004700	4913.99	6059.19	4773.47	4503.1	4632.5	4828.8	5879.23	5232.9	5163.69	4722.44	4578.61	4747.81	5316.56	5471.79	4235.69	5168.71	5193.16	5705.67	5312.54	5655.34	4903.06	5098.16	5479.16	4663.05	4485.2	4054.48	4768.65	5169.91	4936.49	4384.65	5026.43	5224.7	5195.55	5934.48	4480.14	5163.54	5329.59	4517.28	4738.05	5241.65	4640.07	4190.85	4568.54	5159.21	4768.29	5649.21	3869.8	4469.15	5241.84
ENSG00000004766	2780.93	2469.49	2610.91	2172.89	1974.41	2156.84	2608.55	2107.25	2085.74	2428.95	2123.54	2382.71	2516.32	2350.21	2376.21	2528.63	2234.67	2340.02	2610.03	2627.19	2275.04	2394.11	1978.82	2410.77	1965.3	2087.21	2439.03	2465.68	2405.98	2282.59	2367.78	2651.27	2565.65	2740.69	2337.67	2740.08	2176.12	2114.06	2650.86	2491.17	2077.97	2238.31	2113.56	2181.07	2420.2	2444.1	2195.93	1994.17	2064.93
ENSG00000004776	364.342	565.353	309.676	417.207	638.833	233.975	493.006	533.538	443.444	1506.78	820.13	203.259	385.462	527.578	336.626	360.144	518.877	639.508	1187.21	237.359	318.017	343.078	3999.08	3458.75	3201.77	2042.29	2428.72	2939.52	733.771	1343.69	2864.87	903.922	506.514	1930.32	1640.9	2919.28	3432.61	3226.11	2487.65	3870.81	3125.7	4559.65	4298.97	2899.56	2583.82	1587	900.903	1695.54	2579.8
ENSG00000004777	92.6835	60.9391	119.977	160.551	288.747	68.4954	83.5389	98.4245	94.0063	146.963	155.678	61.0814	171.928	85.0348	234.032	160.303	111.636	138.107	87.0442	295.112	116.191	130.308	113.181	198.127	165.709	181.854	218.885	156.037	72.5186	219.521	338.907	214.054	109.601	381.843	168.885	205.067	118.807	241.997	75.8745	204.523	241.201	241.949	328.71	171.065	277.055	261.359	219.199	208.655	187.296
ENSG00000004779	1030.51	2067.75	1539.13	1620.63	946.495	1928.68	2492.98	2265.9	1812.65	1236.78	2189.94	2221.82	1968.97	3052.65	1581.61	1792.81	1782.35	2228.56	1609.76	1289.05	1712.4	1428.93	2136.16	2306.04	2077.3	1747.68	1545.15	1591.65	2058.62	1164.54	1254.84	1291.18	1564.84	1809.61	2116.2	1134.95	2314.63	1777.55	2319.89	2055.98	1468.23	1917.81	2457.12	1686.83	1385.61	1499.13	1454.34	1943.64	2608.08
ENSG00000004799	63155.2	43677.7	90621.6	24184.4	27354	41841.7	66024.7	33010.3	37328.4	65079.2	39988.1	40655.3	45811.6	35284.8	84189.5	24998.8	51763.8	27718.1	41075.8	48108.4	77587.1	42594.8	40623.3	45249.6	23987.8	32974.1	37926	35239.5	67793.8	59380.7	24433.8	36827.3	63425.1	47868.7	55189.2	33067.4	35152.3	43593.5	26754.7	34123.7	48550.5	27885.1	31282.8	56536.5	26448.6	52030.1	124655	36854	63798.3
ENSG00000004809	8.9551	7.45646	24.9327	24.8127	6.25837	23.0781	28.3851	5.45658	14.4828	11.81	11.4864	13.6658	19.2989	9.75342	0.570183	1.26125	3.19606	6.61827	16.3664	17.8555	1.29335	29.51	39.8622	11.3892	5.68031	4.54146	12.8341	13.2643	4.00658	50.1284	22.9003	22.3987	5.43228	18.2959	20.5163	3.19259	14.5974	13.155	6.01774	26.5938	0	1.36107	45.3441	8.7305	19.6993	23.306	3.88542	6.37554	30.3038
ENSG00000004838	25.0957	52.8416	46.8658	79.7377	57.4178	33.578	49.8797	45.9867	45.3854	42.5109	68.2647	25.142	43.6001	46.4139	34.0462	67.0347	46.7708	65.2954	47.6649	78.7487	59.9693	101.706	65.3931	50.3396	53.7905	34.5016	45.3669	35.5643	34.3443	45.9451	39.3685	42.6952	25.8015	34.9834	44.9311	41.8136	47.4578	26.973	56.8808	46.5346	22.9764	71.841	41.7626	43.7374	42.4404	38.4509	71.0185	39.2112	39.3861
ENSG00000004846	284.439	113.378	15.6065	243.562	81.1472	98.9372	147.974	111.157	193.364	96.8799	116.806	122.597	53.3101	111.995	454.752	85.5863	96.0618	59.1194	310.195	98.4664	485.465	546.497	165.99	72.316	65.4211	144.623	71.1023	103.302	85.4164	81.6765	461.04	484.92	78.8738	80.3983	312.727	130.164	177.186	117.986	169.525	223.951	110.087	111.398	101.466	33.1132	49.4206	14.2096	274.341	77.5573	112.524
ENSG00000004848	0	0	0	1.36695	9.28846	2.68213	5.91781	0	8.69703	5.46431	0	0	0	0	0	0	0	2.3266	0	0	1.3992	0	0	3.63295	0	0	1.64783	0	0.930612	0.875027	0.895888	0	0	9.5767	0	0.795237	0	0	0.859839	0	0.838405	0	0	0	0.821864	0	2.91454	0	0
ENSG00000004864	1105.65	1192.88	1166.78	1248.22	1237.55	1453.26	1579.5	1380.24	1265.38	1209.81	1342.23	1260.85	1418.37	1374.77	1692.01	1609.53	1191.55	1567.87	1308.25	1263.38	1137.53	1318.73	1430.3	1350.25	1498.54	1311.82	1414.21	1438.56	1429.49	1357.09	1352.75	1162.25	1463.17	1613.89	1241.68	1402.05	1146.76	1235.4	1367.35	1152.96	1379.49	1593.54	1222.69	1485.6	1412.77	1598.49	1621.15	1309.88	1605.51
ENSG00000004866	1464.09	1690.22	1138.57	1427.24	1389.9	1514.72	1563.17	1459.43	1387.2	1624.77	1292.36	1374.22	1346.79	1755.85	1114.77	1258.97	1568.18	1385.17	1488.19	1594.93	1214.22	1109.69	1639.56	1342.53	1399.58	1370.05	1366.69	1531.75	1420.92	1287.22	1925.16	1179.91	1337.09	1437.8	1364.56	1439.51	1590.75	1674.79	1683.81	1736.7	1348.7	1334.25	1703.95	1618.91	1206.6	1269.78	1058.1	1555.05	1590.64
ENSG00000004897	9719.49	10742	8895.28	8525.88	7396	9145.25	10705.7	9534.56	8952.98	7465.33	8157.67	9110.18	10168.6	10345.6	7458.74	7967.83	8714.67	8967.65	10880.9	8738.55	8277.81	8097.11	9066.97	9153.32	8639.22	8141.08	8522.71	9086.06	8557.66	7684.45	8430.49	8101.17	8160.31	11047.8	9131.97	7739.23	10349.3	8188.43	8202.6	11299.8	8230.43	7880.27	8399.53	8205.17	8496.4	8584.04	7820.87	8665.63	9238
ENSG00000004939	561.069	294.275	217.144	862.815	784.285	832.635	556.003	861.65	1351.68	374.933	2801.36	37.1897	106.148	485.962	267.158	24.0964	193.62	367.374	46.5215	265.648	160.354	26.628	809.557	419.36	927.221	558.079	592.444	555.049	275.011	781.807	1503.7	1147.11	1732.32	1216.26	147.292	27.197	97.5215	176.992	74.9613	290.425	36.0446	99.5542	300.555	285.74	721.015	115.695	204.25	303.822	393.912
ENSG00000004948	25.4447	42.5344	40.5775	36.5987	108.602	35.885	14.5126	43.6786	41.1692	50.3167	59.4872	28.9049	57.546	100.826	78.5481	65.8274	60.7639	42.3383	37.7222	54.0857	78.3538	64.7141	20.6986	31.5651	5.09965	27.4209	39.9354	14.1155	67.5458	44.8172	38.0472	53.674	52.8885	33.2033	15.1623	105.872	33.7344	35.7632	52.0274	56.9883	46.8937	51.8498	27.808	43.7954	25.2867	30.9194	25.5612	25.2479	46.1683
ENSG00000004961	709.383	981.778	673.636	887.33	660.679	909.46	1253.36	1293.33	754.896	722.127	848.439	940.336	1020.07	1452.2	654.688	912.692	818.327	953.934	876.439	687.746	673.636	600.833	1154.49	878.634	983.345	750.188	966.98	875.105	807.32	679.836	737.141	682.71	759.295	811.654	810.237	613.337	1061.52	905.071	1144.98	1004.09	819.014	1074.68	1110.96	789.252	639.145	733.61	648.964	913.541	1039.87
ENSG00000004975	1236.57	1136.22	1288.78	1114.93	1261.7	1069.75	1114.7	1168.13	1248.78	1303.14	1325.65	1103.95	1362.64	1095.38	1213.13	1320.43	1251.09	1141.09	1436.83	1236.16	1260.59	1363.05	1077.33	1126.24	1288.33	1398.86	1329.9	1247.08	1358.56	1358.84	1212.17	1398.29	1304.43	1236.64	1407.54	1513.94	1146.76	1496.3	1161.54	1144.26	1574.53	1389.67	1179.94	1269.85	1428.6	1505.37	1476.45	1438.37	965.846
ENSG00000005001	1.49215	0	0	0	0	0	0	1.71901	2.59208	4.07127	0	2.49914	0	0	0	0	0	0	22.3034	1.15187	2.40514	1.37658	3.18073	0	0	0	2.40271	0	0	0.940406	3.5571	0	0.777215	0	0	1.7868	4.8255	1.382	0	0	1.2059	3.79424	1.94083	5.67794	0.778092	3.56164	0	0	0
ENSG00000005007	2505.81	2810.59	2768.97	3705.86	3807.21	3436.66	2846.78	2793.18	2856.71	3288.68	4043.36	3059.86	3178.81	3049.45	3140.87	3320.89	3268.02	3434.28	3991.49	2518.14	3169.34	2991.97	3689.93	4519.54	4139.1	4812.83	4729.86	4063.77	4481.37	4918.68	4481.92	3625.91	3918.98	4048.76	5069.16	5771.12	4375.71	4869.62	3791.8	4143.45	5026.25	5600.76	4717.46	4233.07	4540.28	4296.19	5067.91	5162.63	3462.78
ENSG00000005020	1947.7	2380.05	1677.77	3100.78	1809.14	2564.32	2334.72	2046.9	2252.94	2195.23	3073.92	2435.7	2543.31	2824.62	3617.95	2086.41	2132.6	3668.67	2864.11	2631.07	2705.5	2252.57	2368.5	1915.71	1794.17	2198.74	2495.81	2176.15	2158.91	2249.58	2214.6	3306.28	2794.75	2183.54	1922.95	1796.53	1840.56	1906.07	1996.18	2226.95	1727.36	1890.17	2318.31	2502.83	1919.03	2415.79	2191.16	1361.46	2536.3
ENSG00000005022	3593.34	5105.88	4829.55	4875.8	2576.04	4835.7	5348.4	5785.36	4638.2	3719.3	5007.52	5402.74	5396.43	7363.73	4201.92	5294.05	4968.32	5673.58	4691.13	3593.44	4811.1	3999.42	5158.4	5070.16	4796.44	4194.6	4031.86	4726.3	4760.92	3273.41	3627.73	3142.32	4163.03	4371.13	4205.98	3093.06	4779.89	4824.98	5333.27	4412.44	4388.41	4117.49	5442.04	4442.55	3276.27	4779.11	4629.2	4090.91	5362.74
ENSG00000005059	1143.37	742.784	756.55	1229.49	1208.65	1079.07	849.804	813.656	635.1	837.295	776.171	723.263	534.554	756.14	695.31	619.33	502.799	1218.21	853.218	1398.33	891.148	1033.37	925.724	818.497	682.713	759.496	1085.94	983.988	840.046	1314.34	984.707	1500.88	1283.11	1428.6	591.904	929.47	567.925	716.811	712.473	853.38	941.94	557.418	981.84	1240.79	966.328	1396.52	665.413	651.434	936.178
ENSG00000005073	232.58	294.403	243.716	299.132	153.41	268.511	356.091	379.621	259.875	148.736	289.899	254.627	299.417	434.615	191.336	454.71	244.55	323.034	167.249	210.28	178.113	213.862	313.135	229.59	307.795	362.662	267.406	177.939	201.167	174.17	234.578	166.545	245.971	199.321	223.742	205.716	278.889	292.919	298.725	224.058	200.449	315.29	282.729	217.557	212.415	210.355	100.667	219.328	324.911
ENSG00000005075	917.266	1126.95	891.742	883.149	502.96	844.147	977.677	1263.86	1187.56	994.932	1100.3	1006.8	791.038	1314.23	783.229	996.963	999.76	938.365	1142.08	873.978	929.085	858.447	1064.13	929.699	990.827	837.925	844.115	886.089	1099.86	934.872	732.071	957.152	892.147	1177.13	1161.35	765.514	1252.73	1184.52	1198.45	919.298	1024.43	1014.22	1054.72	945.884	862.849	1017.04	807.185	1193.55	1229.73
ENSG00000005100	1016.15	987.099	1050.41	914.953	1189.57	894.713	938.819	922.345	935.565	987.401	902.922	921.537	829.061	854.907	1054.58	1113.01	1016.63	1066.72	1088.56	916.678	891.712	1133.19	1273.33	1106.95	1291.78	1247.49	1306.07	1206.25	1085.36	1403.78	1223.33	1127.8	1049.5	993.941	1134.59	1432.33	1102.52	1167.95	1142.16	1023.9	1295.8	1290.48	1220.23	1266.14	1231.08	1412.74	1267.84	1160.65	897.111
ENSG00000005102	4425.82	2950.29	5067.61	3368	2139.55	3129.29	3337.36	3612.72	4893.5	3620.01	2678.28	3860.09	4102.73	3589.47	3181.93	2350.85	3562.56	2448.63	3557.58	2643.63	3419.49	1668.31	3367.25	2654.75	3909.18	3031.91	2701.01	3722	3998.66	3711.69	2739.63	2942.21	3305.46	5065.15	2793.83	2634.26	4061.29	3750.43	4569.82	2640.43	3250.56	3662.21	3630.67	3519.61	4762.91	3944.11	5213.84	4654.49	3590.54
ENSG00000005108	4033.58	3938.85	3801.81	3733.22	2985.02	3743.9	3686.8	3105.68	3120.43	5184.49	2873.9	2728.85	3683.38	2595.43	3091.6	3735.38	3624.26	3256.57	2578.85	4757.69	2540.92	4130.45	3141.6	2967.5	2576.43	2320.77	3302.97	2647.19	2861.48	2956.95	3518.43	4770.62	3179.79	4509.76	3178.02	4564.74	3896.05	2864.81	3676.63	3513.33	3004.38	3788.71	4376.72	4006.07	6297.99	2355.22	2956.22	3204.54	3461.69
ENSG00000005156	2074.22	2495.7	2798.07	2685.85	2961.93	3270.01	3129.26	2138.76	2150.23	2167	2465.93	2389.11	2733.98	2532.72	2472.63	2866.89	2344.92	3029.45	2785.82	2558.87	2053.25	2542.88	2928.72	2596.76	2629.64	2785.41	2824.14	2994.2	2365.38	3054.4	2791.79	2802.88	2795.19	2677.99	2992.4	2823.11	2889.16	3175.48	3088.81	3166.38	3280	2598.95	2943.72	2547.47	2956.12	2726.33	2950.06	2440.88	2253.3
ENSG00000005175	1489.9	1449.33	1065.44	1376.25	1314.85	1305.15	1494	1618.99	1221.77	1407	1309.8	1182.98	1560.11	1618.51	1229.48	1783.28	1258.23	1659.18	1277.98	1480.02	1434.74	1367.79	1663.51	1647.31	1448.71	1403.37	1677.58	1498.9	1236.01	1551.14	1524.01	1577.95	1521.89	1309.78	1288.61	1731.81	1773.22	1526	1463.24	1456.5	1403.7	1550.14	1390.13	1601.77	1561.02	1532.95	1189.85	1312.37	1445.7
ENSG00000005187	95.4164	57.5541	67.4665	110.814	57.4112	76.7097	63.8935	93.9986	60.3502	106.491	74.392	103.188	99.0671	57.3677	107.956	60.1909	76.3929	61.1488	49.5117	37.3946	93.2026	39.589	50.6797	87.1296	64.673	86.8026	77.7354	61.8817	58.031	62.586	55.9602	44.4769	85.7903	65.4582	87.4896	91.3998	94.8849	70.3748	77.8892	56.4979	64.3968	102.097	103.092	55.7011	40.3198	73.59	66.3935	78.0029	89.0975
ENSG00000005189	333.104	469.261	463.75	334.365	331.956	363.155	483.989	412.288	299.176	378.08	399.028	642.897	443.587	526.633	390.266	390.338	429.357	406.94	272.632	309.353	366.901	403.3	424.442	450.498	362.194	304.75	504.566	405.144	277.039	357.656	313.347	277.482	253.039	427.375	429.047	253.812	576.324	360.138	394.072	478.979	270.839	478.759	496.39	388.632	305.43	441.573	308.734	400.804	455.597
ENSG00000005194	1187.78	1593.82	1293.2	1107.89	1023.88	1286.67	1661.76	1503.05	1270.59	963.35	1363.62	1296.87	1804.34	1746.34	1176.74	1644.57	1195.3	1556.27	1347.88	1360.48	1244.04	1084.47	1409.16	1442.15	1639.1	1426.77	1302.98	1343.6	1257.64	1212.24	1121.86	1102.82	1090.65	1165.37	1390.95	1329.3	1461.27	1442.31	1384.93	1354.3	1455.26	1660.32	1535.48	1314.37	1267.62	1554.69	1341.97	1407.86	1509.31
ENSG00000005206	710.04	725.837	634.149	795.81	913.269	601.472	567.21	934.15	807.928	1227.31	1260.97	744.798	835.975	733.943	826.351	977.18	837.59	1200.06	1392.64	870.425	937.578	1179.94	1245.28	1224.25	1808.63	1625.59	1313.74	1327.96	1314.77	1486.74	1237.68	1086.93	1018.18	1186.64	1348.38	1464.4	1277.2	1495.2	1273.03	1185.76	1554.82	1644.63	1423.71	981.125	1539.92	1705.76	1674.06	1562.51	1203.02
ENSG00000005238	1509.59	1474.31	1076.17	1704.53	1653.01	1506.12	1216.6	1651.46	1495.41	1499.18	2123.37	1180.7	1407.29	1762.73	1244.36	1027.6	1414.9	1857.33	1527.39	1533.8	1439.07	1397.46	1174.62	1298.07	1469.08	1754.13	1501.72	1422.06	1384.75	1350.98	1247.72	1294.51	1196.65	1180.9	1202.54	837.167	1298.73	1286.47	1527.35	1486.03	1430.57	1047.63	1446.64	1532.08	1624.34	1483.07	1208.53	1444.27	1240.58
ENSG00000005243	2665.69	3641.87	2513.75	2756.88	2169.32	3085.78	3712.18	3143	3020.4	2758.8	2605.07	2584.33	2550.09	3566.47	2161.28	3460.79	2967.17	3231.77	2389.35	2661.84	2360.23	2950.79	2909.23	2702.65	2994.97	2597.91	2567.78	3051.17	2533.62	2497.85	2325.89	2513.25	1883.25	2579.83	2967.6	2235.64	2821.37	2626.37	2605.15	3349.41	1686.88	2590.26	3049.09	2867.33	2363.15	2281.29	1600.17	3219.74	3194.68
ENSG00000005249	37196.6	55153.1	51926.2	30278.5	18252.7	61861.2	47618.3	48406.2	54584.6	40981.9	46904.8	55154.4	63326.2	52424.5	40196.6	44666.2	68671.3	34905.9	39532.6	28290.8	51604.4	35598.6	32181.9	43362.5	54153.1	53064.5	34385.4	56905	63627.8	32651.1	29519.4	22376.5	50197.9	35467	72813.9	28175.7	86479.4	56838.6	57421.2	57943.9	32211.4	42041.6	63676.5	36201.4	21375.7	31501	32542.3	63968.1	60021.1
ENSG00000005302	1859.89	1740.88	1478.68	2052.57	1717.11	1970.21	1815.11	2108.88	1769.54	2021.33	1773.46	1659.04	1671.33	1819.87	1632.34	1687.49	1600.4	1915.05	1918.99	1978.35	1832.49	1940.6	1800.24	1717.82	1811.51	1804.64	1906.66	1887.05	1438.52	1968.41	1953.94	1961.14	1853.39	1882.59	1609.62	1823.76	1501.75	1807.88	2000.01	1775.95	1947.44	1951.08	1863.63	1946.67	1794.44	2025.62	1388.12	1347.24	1575.8
ENSG00000005339	6961.01	6535.7	8161.6	7426.66	10415.6	7031.46	6200.47	6046.5	6759.05	9685.58	7193.37	6714.91	6403.11	5978.56	8580.4	7421.54	7048.06	6747.52	6302.18	7204.29	7473.66	7116.24	8989.89	9111.2	9449.48	9020.23	8877.94	8945.5	7549.34	9587.82	10071.4	7397.7	7194.35	7168.66	8607.98	11523.8	8269.64	9397.01	8190.2	8312.07	10793.6	9509.6	9398.54	7102.25	8791.73	8961.98	10102.4	8917.44	6486.8
ENSG00000005379	533.287	386.048	317.299	431.308	735.834	298.903	64.0568	183.191	265.99	154.512	164.624	183.715	143.045	139.724	420.034	682.332	471.528	274.941	302.198	365.195	262.925	997.158	139.577	278.293	127.491	266.065	215.303	273.709	290.29	452.422	442.48	558.759	565.388	426.047	330.184	870.452	137.402	322.031	147.164	208.399	430.955	245.076	213.112	401.81	510.592	524.668	414.895	304.656	268.387
ENSG00000005381	13.8292	0	0	9.20994	12.2208	12.4803	1.75397	8.63413	5.6576	15.3784	7.91502	1.7928	0.908254	6.6788	6.10658	21.9855	12.2038	11.0485	1.57665	2.44226	2.5539	6.83093	0.611872	1.23153	12.4617	1.8664	17.2347	15.8716	15.8955	24.526	2.48444	42.3147	33.8469	18.4677	2.79037	7.44337	1.15872	45.2666	4.69244	26.1065	11.228	15.0935	6.80946	27.5589	13.9409	20.1475	2.67731	6.74962	0.631813
ENSG00000005421	58.3896	34.76	17.8926	46.7256	21.9186	74.4548	40.0617	43.3583	46.8147	29.9384	34.0069	29.0619	43.3572	28.0644	34.4669	9.42143	43.3696	22.9815	18.9371	55.2011	21.5576	8.39465	130.79	32.5915	30.796	22.2685	32.2353	38.1223	31.161	34.2641	35.0275	27.2361	26.9811	27.5689	21.3438	21.0991	47.7263	27.8893	23.2763	25.3535	20.2953	33.6879	33.069	27.573	51.7288	34.0089	15.7345	39.3912	65.4211
ENSG00000005436	2647.8	3154.24	2907	2309.19	2349.99	2845.43	2872.82	2153.86	2683.91	2278.87	2422.08	2530.38	2304.03	2765.83	2725.98	3225.19	2860.74	2940.96	2678.78	2305.66	2673.1	2784.52	2228.91	2805.05	2879.14	3082.35	2568.52	2869.13	2776.39	2280.13	3251.44	2599.29	2518.79	2179.67	3051.61	2387.94	2966.96	2665.24	2598.87	2538.96	2305.55	2648.21	2906.17	3136.51	2195.3	2240.54	2630.37	3019.08	2956.07
ENSG00000005448	181.582	137.774	117.873	192.992	168.216	174.066	162.869	161.234	128.866	189.268	128.492	145.948	128.757	121.588	187.567	124.815	124.953	137.322	133.536	234.871	116.497	259.682	148.093	105.468	199.928	137.333	146.559	181.466	138.461	193.58	181.603	178.804	204.727	153.279	130.928	194.719	161.505	111.185	163.49	140.727	193.353	156.011	155.766	161.123	218.73	189.434	204.887	131.602	139.261
ENSG00000005469	698.798	689.859	878.318	668.106	794.761	827.557	695.974	902.198	769.876	909.397	725.413	806.783	994.992	834.394	838.392	1129.5	894.691	793.482	881.294	1185.71	968.844	976.937	762.869	711.938	615.876	751.866	783.422	942.527	679.737	903.155	1231.48	1201.27	843.335	823.538	674.558	848.708	809.205	837.651	867.751	771.661	942.252	673.735	745.928	1175.15	919.873	798.449	642.102	602.283	739.741
ENSG00000005471	392.692	174.723	339.326	360.881	269.401	190.83	364.555	263.818	263.711	311.775	223.379	190.774	327.901	200.378	210.519	307.235	197.571	210.451	230.019	369.473	223.1	233.087	221.023	229.826	315.646	393.376	238.132	327.421	222.018	338.401	433.131	262.256	226.256	338.375	337.501	386.782	242.428	271.502	197.698	158.517	226.981	224.451	250.475	272.767	209.497	376.218	198.939	308.652	215.735
ENSG00000005483	11301.8	9302.38	10400.9	9699.9	9711.34	11542.9	7892.24	7707.69	9225.46	9207.73	9239.03	9512.61	7713.57	7579.94	10610.5	9631.94	9712.27	8326.91	9923.64	10604.2	9977.14	9866.19	8289.75	8371.39	9140.65	10139	9481.94	9770.29	10306.8	10076.3	10547.5	10965	10706.7	9758.06	9484.68	10412.6	8733.97	8620.29	9039.95	9648.84	10021.1	8202.3	9333.78	8701.19	10318.3	8274.8	11095.8	8373.56	9135.32
ENSG00000005486	870.437	1270.84	870.51	1257.91	983.714	1491.78	1569.25	1579.76	1224.04	1119.46	1438.17	1220.87	1485.94	1779.06	1035.29	1080.26	997.354	1461.78	1306.94	1111.88	1353.68	1060.27	1955.16	1413.88	2020.86	1630.53	1764.81	1469.74	1379.63	1254.55	1302.99	1076.9	1288.27	1393.8	1380.34	1134.4	2152.66	1579.63	2003.5	1582.07	1804.02	2046.51	2267.33	1574.64	1325.88	1441.3	1273.62	2136.25	1781.81
ENSG00000005513	18.8458	20.5652	13.2942	19.3399	73.476	28.0178	25.9798	10.907	15.9699	10.2733	18.5433	36.1147	22.4831	12.8318	21.7254	14.6584	14.7789	18.6735	5.33545	27.789	21.1302	150.413	23.1212	23.9538	13.8859	23.8306	17.767	14.178	21.6228	24.7355	24.1173	11.7589	29.1755	47.7142	4.22421	34.3887	38.5949	9.09765	17.2569	14.5378	32.0986	25.2526	16.3434	27.3171	87.4615	13.8198	53.8258	23.5333	27.6635
ENSG00000005700	7223.42	9668.71	7369.76	7413.8	6285.84	8105.45	9142.26	7758.96	7432.94	6421.36	6958.21	7663.95	9229.28	8223.39	6810.31	10704.5	7904.74	7582.07	8354.93	8027.01	7101.34	7050.69	7648.26	7779.34	8414.6	7456.57	7572.66	7267.24	7833.23	7154.69	7643.84	6648.22	7144.82	7308.16	8324.56	7463.71	8058.22	8351.73	8700.94	7863.44	6617.12	6663.93	8463.74	6924.64	6776.44	7801.32	7144.91	7293.07	7893.88
ENSG00000005801	1610.74	1354.24	1389.9	1383.24	1071.14	1182.27	1354.63	1308.23	1314.52	1198.74	1329.48	1323.78	1288.62	1548.33	1222.28	1590.47	1383.88	1350.49	1404.53	1302.32	1395.2	1219.66	1385.72	1509.49	1172.59	1235.56	1231.77	1278.52	1356.87	1169.05	1234.29	1359.74	1289.68	1267.97	1294.7	1375.14	1417.46	1418.14	1177.83	1407.61	1183.45	1553.83	1400.68	1271.53	1174.74	1197.3	1240.22	1174.79	1245.83
ENSG00000005810	45879.8	55780.1	62130.1	47927.7	41352.3	57908.6	48518.9	56486.8	54163.8	44340.7	44967.5	59668.1	70204.8	50858.4	46432.8	74712.8	46962.6	49523.3	68296.5	46749.4	56393.9	47805.6	53254.8	65468.8	45502.2	67810.1	54262.7	61085.5	69578.4	41584.9	57925	48793.8	49312.8	50491.1	54850.8	53367.7	58325.5	50945.3	47492.8	46746.5	62057.1	54769	48826.7	50053.4	40106.2	50871.5	51672.4	69733.5	50684.1
ENSG00000005812	9171.74	7770.72	7453.31	6245.07	7908.57	7160.89	7441.1	6846.37	8140.25	7008.52	7086.02	7257.82	7443.2	7063.49	8088.47	8159.04	8100.01	6968.44	6913.09	8238.45	7721.51	7884.34	6189.71	6214.69	6866.47	6402.87	6578.84	7637.47	8971.22	7629.69	7282.4	8451.71	9262.57	7548.19	7503.09	8062.07	8194.71	7234.9	7143.15	7587.8	7519.09	5860.9	6011.92	8285.06	6598.87	6965.47	8110.64	6850.61	7212.02
ENSG00000005844	661.06	473.619	331.958	2097.58	520.195	1070.63	770.536	1022	581.376	884.455	1262.51	281.97	436.688	476.238	372.337	240.43	538.633	465.289	681.969	624.162	425.609	357.223	695.779	785.883	642.764	814.784	1300.76	549.947	480.717	1334.57	838.784	1011.76	920.91	853.04	216.07	506.046	456.503	426.53	351.918	649.52	564.445	719.875	650.029	1276.13	704.876	1163.57	406.753	407.681	646.757
ENSG00000005882	5335.64	3918.66	4744.79	2055.45	2070.12	2902.61	2497.94	3075.84	3870.24	3730.36	3896.04	2799.74	3413.09	3240.29	4538.64	3544.49	4686.74	2156.84	2556.91	1760.11	4192.72	2449.1	2628.75	3322.58	2733.42	3196.45	2421	3212.69	5606.31	2122.91	2201.26	2343.25	3245.77	2926.51	4462.06	2581.24	4035.26	3414.48	2995.44	3291.64	2816.85	3166.27	3211.87	2953.62	2090.49	2824.05	6037.78	4733.71	3548.51
ENSG00000005884	2008.19	1452.79	1223.85	1985.61	1988.03	1228.26	1190.18	1751.12	1221.83	1628.21	911.833	1340.61	1531.2	1135.95	1666.18	1321.62	1190.42	1227.44	2506.81	2745.51	1538.26	2597.15	2419.2	1564.26	1688.82	1337.46	1868.74	2123.29	1543.85	2461.02	2151.35	2863.75	1734.07	1988.53	865.393	2666.48	1557.11	2122.75	1353.72	1679.4	3035.02	2111.79	2199.98	3403.49	3317.97	2731.79	1759.17	2174.43	1225.33
ENSG00000005889	6825.58	8793.42	6823.21	9601.19	6254.75	9774.07	10655	10819.2	6686.73	6935.71	9421.42	9843.71	9941.13	9754.6	8970.77	6670.69	7197.08	9241.16	6734.73	6549.48	5800.81	6334.22	10074.1	7326.74	10024.1	8546.92	10155.4	6668.9	9881.7	6432.91	7961.74	6932.65	9600.7	10375.3	7945.68	7232.23	10707.9	9541.8	11875.2	7155.83	8004.32	9087.65	8390.96	7344.04	6841.34	5897.45	8406.02	9909.16	9912.66
ENSG00000005893	7865.05	9838.05	6102.62	9723.4	7517.51	7915.1	10938.4	10802.2	7876.47	7014.08	9678.64	9496.69	7060.76	11637	7809.82	7352.65	8112.32	10768.1	9541.66	9065.85	7524.14	8666.25	10123.1	7978.6	6962.96	7176.18	9853.12	7320.57	7803.79	7755.14	8257.44	8476.74	8813.62	9221.24	7388.58	6715.3	6783.37	6616.72	9409.03	9318.03	7338.03	8529.83	9134.51	9241.45	7239.17	8208.66	5712.45	6759.6	9350.87
ENSG00000005961	142.748	48.1875	104.31	320.405	462.389	280.881	290.586	237.932	122.239	121.049	341.666	88.5013	135.714	105.35	142.805	51.7956	60.0902	88.9475	100.571	128.83	152.838	58.361	124.918	96.0182	348.077	135.569	330.501	202.615	236.586	118.492	209.256	151.649	209.134	98.1897	155.895	116.009	171.3	85.2494	140.653	318.218	116.324	101.344	99.3125	45.164	193.776	97.095	129.607	157.755	76.1713
ENSG00000005981	10.983	18.2311	14.1941	9.00763	51.0916	17.3074	7.79115	0.732871	41.4498	5.78116	6.2302	9.46072	14.7482	7.79986	18.6925	56.3954	29.1852	9.5926	5.49411	41.0494	28.8546	57.2584	16.2717	18.8259	7.50763	51.0238	3.38736	27.7714	62.1932	6.75676	34.2257	30.6905	20.0277	126.025	33.5615	19.2992	40.3352	49.0985	11.7637	30.443	13.3912	32.1151	6.62446	9.0168	19.9403	14.3712	12.2333	9.04524	18.3718
ENSG00000006007	4996.18	9670.01	6460.3	7328.07	6217.12	6853.47	8321.95	9063.08	6411.83	5298.08	7579.37	6631.88	9329.56	10748.7	5028.8	6276.19	8465.39	8475.11	8984.32	5705.46	5706.45	5549.85	7274.81	6822.89	7367.73	5302.44	5511.99	6849.22	5981.78	3891.04	4763.65	4452.54	4647.3	5980.6	6001.07	4406.75	7898.22	6905.42	8421.18	8337.74	5351.88	5864.19	7747.96	6010.43	4582.29	5205.82	2852.49	7525.86	7455.77
ENSG00000006015	268.011	416.248	307.513	449.872	395.124	440.214	428.151	617.456	558.683	701.923	704.34	485.969	353.196	552.796	332.91	384.941	571.305	764.438	746.466	408.775	364.804	429.006	805.859	806.028	759.442	587.358	744.255	776.518	633.45	727.089	684.044	680.133	582.155	794.863	868.623	775.817	810.761	887.465	784.617	810.018	695.677	705.297	963.311	1045.05	778.861	752.768	624.236	982.246	815.638
ENSG00000006016	163.396	180.644	173.886	300.588	293.421	99.831	360.626	234.514	102.842	207.654	240.134	156.042	54.0507	306.759	275.554	216.401	110.789	208.482	169.6	417.428	186.966	75.0624	101.948	201.673	205.864	366.219	96.4559	116.119	194.898	167.058	238.021	111.054	96.1705	221.51	164.421	211.705	100.676	124.548	497.82	199.525	411.292	94.9343	99.7743	135.098	299.382	209.974	85.0104	216.46	240.565
ENSG00000006025	300.312	166.192	287.022	406.57	391.181	241.225	267.8	358.853	327.683	453.885	265.354	256.457	325.464	416.337	410.03	249.567	305.33	451.985	461.444	401.353	364.92	477.344	397.039	366.022	427.224	465.202	375.335	479.059	322.678	434.096	387.625	363.062	417.837	535.741	328.368	400.973	392.525	467.738	377.635	330.094	456.011	602.424	428.52	356.964	532.833	380.052	542.16	459.694	267.865
ENSG00000006042	1039.9	765.949	676.633	660.864	1229.27	707.137	698.951	570.108	744.669	951.319	583.76	581.929	613.618	654.258	846.087	622.091	558.219	837.853	687.794	1179.2	870.066	907.536	835.434	945.799	581.488	692.456	861.753	707.899	774.076	938.075	1056.7	1749.56	873.098	820.85	640.394	994.128	569.892	518.316	908.05	964.779	770.363	560.964	845.779	927.273	1014.05	797.101	601.954	591.139	738.336
ENSG00000006047	466.694	864.687	1233.63	648.943	293.176	1016.15	636.478	782.4	712.119	584.757	687.707	769.039	934.197	786.455	1076.32	989.377	810.446	728.352	643.1	367.038	1125.07	590.644	582.451	670.882	930.777	714.273	528.038	621.06	996.13	390.202	573.653	370.552	733.635	670.848	954.248	457.272	1245.44	625.07	866.397	710.1	729.436	791.605	1171.5	382.684	546.63	449.332	969.448	894.38	828.77
ENSG00000006059	0	0	0	0	0	0	0	0	0	0	0	0	0	0	0	0	0	0	0	0	0	0	0	0	0	0	0	0	0	0	0	0	0	0	0.893036	0	0	0	0	0	0	0	0	0	0	0	0	0	0
ENSG00000006062	703.794	625.504	595.808	821.577	1110.01	574.031	402.575	566.91	688.209	884.059	665.341	571.437	512.788	570.886	712.088	549.61	460.638	686.533	1039.54	836.245	649.008	881.647	685.61	647.864	545.038	734.267	881.985	710.176	612.428	1191.28	953.429	765.205	940.577	944.269	691.105	1124.98	645.812	928.727	741.725	698.53	1271.75	803.658	704.49	1011.84	1125.21	956.999	766.421	808.871	540.263
ENSG00000006071	17.7381	16.272	21.0549	31.1267	66.0933	21.0334	15.374	7.94353	11.4309	17.6696	11.936	20.7111	8.12793	14.8009	52.5648	28.9232	4.83088	16.1144	7.70477	30.1813	12.1093	21.7233	47.4329	11.3954	9.55651	55.9712	27.3972	10.4983	27.2809	18.1482	51.0756	66.2168	10.9313	8.58383	26.7852	24.0348	17.4555	6.63004	28.0282	7.4519	90.8777	43.1532	18.5419	37.3948	51.2255	24.4613	31.6439	39.5395	4.57394
ENSG00000006116	0	0	0	0	0	0	0	0	0	0	0	0	0	0	0	0	0	0	0	0	0	0	0	0	0	2.06354	0	0	0	0	0	0	0	0	0	0	0	0	0	0	0	0	0	0	0	0	0	0	0
ENSG00000006118	183.959	147.653	205.788	336.271	310.776	197.459	283.464	247.817	190.391	272.147	244.098	285.042	205.626	394.356	276.599	203.477	213.292	246.674	237.662	232.878	246.358	349.623	311.96	229.343	284.872	268.986	184.952	249.404	204.871	281.966	260.394	206.657	209.987	193.035	210.228	226.302	232.11	217.363	254.029	197.719	236.916	332.248	235.663	194.281	359.722	242.802	254.466	244.326	308.083
ENSG00000006125	11894.6	10773.7	12132.4	11045.7	11683.2	10675.5	10555.5	9806.44	10407	11145.7	9159.73	10843.7	10625.1	11424.2	11127.7	10585.8	10673.4	11067.7	10253.9	10952.5	9945.11	10358.4	12092.4	10473	10908.7	10916.6	11580.4	11225.2	10025.7	11217.1	11299.4	11078.3	10506.7	11683.2	9325.23	11186.1	10562.2	10403.3	10656.7	11391.3	11629.9	10495.4	12963.9	11480.9	11209.3	10553.3	11548.5	10032.9	10755.4
ENSG00000006128	5.34242	5.87704	6.64139	4.28641	3.22313	0	0	5.63386	84.9447	10.6065	0.867427	20.7537	0	0.874728	1.68033	20.3116	23.3848	5.14367	0	19.2793	27.6533	27.4704	0	1.94627	10.6181	3.87817	38.153	62.1112	1.43503	2.83221	147.018	49.7278	11.3787	2.88694	0.898233	19.9957	29.639	31.7141	10.3811	14.0299	5.58762	0	0	5.50336	17.583	79.3789	1.06807	14.8948	3.92958
ENSG00000006194	2051.64	1849.33	1744.35	1635	1895.09	1782.2	1892.56	1844.79	2074.12	1640	1613.22	1696.63	1804.32	1584.17	1859.56	1968.01	1745.9	1646.11	1932.99	2201.75	1697.11	1956.01	1291.93	1425.62	1755.05	1634.44	1602.92	1864.62	1742.92	1609.96	1694.58	1820.55	1775.05	1546.71	1770.01	1852.14	1546.86	1574.6	1757.39	1698.37	1697.52	1493.33	1557.32	1935.54	1611.04	1717.36	1944.47	1505.15	1459.66
ENSG00000006210	690.342	956.497	1471.97	1167.4	828.682	1210.08	1185.64	1468.55	1960.31	1598.52	1494.99	1401.86	1408.26	2345.51	1558.54	899.288	1495.92	858.723	1317.65	1283.69	1071.67	768.521	1732.23	1087.49	1695.54	1592.79	808.603	1286.99	855.252	1137.22	1159.3	860.261	1112.12	1176.55	2153.55	938.186	1282.8	1157.91	885.858	1012.79	1775.96	1618.15	1434.08	2003.26	2070.16	1197.95	1703.35	1204.88	1543.2
ENSG00000006282	1734.72	3053.03	2499.17	2176.72	1675.97	2319.75	2296.14	3437.39	1425.46	2664.38	2306.98	2290.39	3393.86	2123.51	1736.69	2844.18	1989.66	2582.76	1362.77	2119.79	2493.36	2193.98	2928.11	1470.98	3087.89	2250.55	2702.59	3220.48	2104.68	2658	2276.37	2183.49	1282.78	3364.86	2821.73	1974.73	3387.35	2502.58	3432.42	2240.13	2836.9	2571.29	2611.7	2110.46	1864.88	3120.95	1612.27	3935.83	3466.68
ENSG00000006283	5.29248	2.82196	7.24282	42.6775	22.8871	14.4336	12.9528	21.4316	9.44215	48.5839	10.8276	23.9219	41.3091	6.99156	7.26934	19.6242	21.3134	39.697	18.6057	17.6982	38.4839	9.79655	38.4166	27.2364	21.8003	20.1157	30.9948	38.4015	54.7683	27.7576	88.1415	34.4439	5.7397	32.4427	29.7529	14.2759	38.1109	26.1663	42.2265	12.8927	43.4479	31.521	14.6047	46.2123	58.6433	41.8527	16.5967	45.707	28.9606
ENSG00000006327	55.8946	117.559	60.2198	253.689	156.335	154.871	307.167	482.747	90.247	96.9241	101.825	105.139	271.385	496.157	43.3106	57.9989	47.2539	420.352	173.961	154.923	35.1318	130.874	375.436	80.5059	143.206	90.8077	216.585	103.301	60.3767	383.478	121.977	84.3931	52.3849	401.428	85.5654	51.7373	153.336	177.825	131.685	105.056	118.164	69.0928	161.131	212.079	171.367	466.112	75.9016	56.6929	168.252
ENSG00000006377	0.837399	6.85312	0	4.35245	2.83068	2.73577	6.06104	3.92311	3.1181	2.84616	7.32933	0	22.1791	3.0101	9.02009	1.60707	9.48667	26.8792	9.18261	0	1.63689	0	10.4326	2.82926	5.42706	3.97505	2.6925	11.4535	8.06444	6.6527	4.70167	2.04023	0.644354	5.67763	1.00223	0	3.06394	5.80866	4.4885	4.04108	7.56599	11.6718	9.75259	8.12246	15.8461	1.94943	6.87012	12.6438	7.87062
ENSG00000006432	88.7426	39.6524	67.3898	96.1512	49.1641	144.632	40.4466	53.6787	21.6655	67.2713	47.7825	72.0536	105.348	49.7902	52.2043	138.15	133.447	28.8975	122.369	28.0875	140.261	61.1184	89.0618	71.6486	38.7181	37.9478	53.1876	43.912	67.3874	45.3388	120.258	66.9664	78.2479	50.423	25.2	48.1378	40.9844	100.35	66.6111	14.762	45.4832	51.7165	75.2283	114.542	47.7268	79.0349	115.97	108.478	34.8318
ENSG00000006451	2941.1	5529.35	3824.33	3348.37	3021.54	3847.45	3618.54	3679.18	4248.76	3140.37	3473.06	4285.67	3512.48	4251.19	2989.84	4046.2	4093.49	4564.61	4842.11	3283.39	3549.49	4341.29	3650.05	4339.24	4504.96	3343.79	3082.25	3741.49	3252.96	3000.94	4119.18	2897.84	3138.26	3276.25	3750.31	2984.75	4217.59	3524.79	3946.63	4304.81	2818.34	3391.68	3867.05	3053	2921.38	3028.46	2275.48	2905.06	3872.74
ENSG00000006453	734.303	585.875	861.779	839.578	910.74	884.256	593.003	770.167	874.05	963.803	865.206	822.103	644.642	819.717	817.173	609.394	790.713	703.885	760.356	821.504	711.98	661.808	831.573	684.919	722.238	951.367	653.572	1003.68	644.787	709.34	834.376	672.381	714.604	702.714	839.961	692.451	911.342	864.342	804.611	585.876	869.785	1040.71	659.549	826.382	1170.47	841.126	921.776	1035.48	733.271
ENSG00000006459	7729.08	5647.82	5938.31	6481.13	5624.94	6446.61	6912.25	6804.4	7674.54	7286.78	7111.03	7172.07	6678.98	6931.92	6977.91	5311.28	6950.38	6670.47	6193.11	6936.72	7564.81	6191.98	5004.34	4907.25	5530.92	6420.56	6798.91	5875.58	6857.61	6694.39	6283.98	6619.25	8006.15	7700.32	5751.42	4804.53	6579.08	6296.65	6867.99	5860.1	4583.24	5591.24	5740.99	5098.7	5351.77	6977.2	6440.59	5309.29	7326.35
ENSG00000006468	635.853	566.543	496.191	460.854	644.011	571.874	488.746	458.112	507.707	245.423	596.692	634.796	637.537	874.016	566.998	409.75	527.94	523.417	404.194	493.64	616.164	716.542	462.599	651.842	412.855	673.567	551.473	521.831	825.072	317.779	330.277	431.068	548.291	397.159	213.294	696.905	335.636	403.245	396.923	236.884	429.589	537.882	505.967	560.863	417.366	454.999	306.306	345.267	553.369
ENSG00000006530	1945.05	2203.18	2362.98	2214.51	2396.18	2045.63	2566.06	2583.89	2146.45	2197.31	2113.16	2362.43	2569.83	2154.46	2243.89	1927.14	2266.81	2147.71	2184.88	2171.26	2276.06	2197.4	2018.56	1955.18	2177.95	2247.6	2034.1	1903.47	2084.33	1731.94	1899.34	1828.33	2216.31	2104.99	2102.68	1862.51	2275.99	1974.25	2181.32	2067.82	2029.02	2087.38	2204.16	1829.84	1950.53	2147.72	1890.45	2019.41	2193.41
ENSG00000006534	520.039	524.606	351.484	911.004	590.274	588.676	584.913	661.353	500.297	660.789	539.137	566.213	534.585	487.585	515.147	450.989	471.766	475.286	590.445	504.114	438.482	809.547	695.923	616.25	679.344	541.858	762.896	574.415	494.69	931.496	706.07	633.156	539.947	773.172	549.259	571.703	431.34	737.231	715.28	464.066	735.921	776.573	692.306	1220.06	564.1	1222.86	388.647	674.009	675.252
ENSG00000006555	6.1944	9.26653	2.97649	53.0311	32.2798	13.963	18.5242	8.68262	10.3941	9.52686	29.4611	14.8183	15.8125	4.29616	23.788	4.37349	12.6174	2.68159	16.5861	9.55772	18.8794	12.173	11.5888	4.89066	6.63865	12.3715	12.5698	14.0418	8.98117	22.0278	30.755	22.1445	20.4599	35.8067	3.78621	15.2979	3.898	15.5117	14.8122	20.1946	15.5623	14.614	12.1995	17.9201	18.8062	17.6119	12.3551	10.5069	16.0025
ENSG00000006576	2595.76	2326.2	2201.99	2718.71	3159.93	1948.44	2553.57	2331.41	2259.2	2305.68	2005.71	2080.26	2312.12	2398.53	2213.37	2323.37	2161.55	2303.17	2361.27	3337.88	2345.08	2794.97	2488.34	2173.77	1950.65	2018.06	2576.07	2356.47	1917.38	2399.99	2186.01	2509.59	2241.8	2839.47	1740.42	2076.71	1638.68	2131.1	1911.19	2388.18	1962.14	1757.45	2160.03	2222.41	2002.14	2448.6	1592.9	2035.6	2008.16
ENSG00000006606	13.4105	17.398	9.52222	13.3739	26.3682	4.36375	12.871	8.32587	4.70002	1.44264	11.88	8.90461	6.51221	8.19491	28.8962	9.37291	6.27412	11.9234	4.87022	10.0389	468.642	21.6946	30.0202	9.84493	10.1051	6.87158	8.07017	22.884	6.66241	29.7685	24.9448	9.52957	15.3127	9.86612	3.54652	12.7139	6.0781	8.34948	10.0623	13.0873	12.4308	13.8673	13.7199	7.6666	9.25184	12.7569	9.57138	4.75043	7.73352
ENSG00000006607	3639.43	2991.61	3453.66	3413.28	4449.84	2660.59	3827.35	2880.25	2792.72	3945.6	3066.84	3382.5	3784.92	3138.72	3536.63	3769.92	3472.5	3688.67	3408.59	3655.46	3252.63	3153.87	3252.64	2853.29	3999.98	3950.79	3634.89	3412.23	3437.94	3597.22	3645.01	3123.62	3129.97	3129.46	3721.55	4162.9	3350.29	4029.39	3063.23	3276.51	4139	3570.74	2950.49	3462.06	3515.07	3911.55	3222.96	3611.19	3361.68
ENSG00000006611	0	0	0	0	0.943408	5.24783	0	0	1.17696	0	0	0	0	0	4.74702	0	1.07853	0.476673	0	0	0	12.9902	2.97236	0	0	0.999626	0	0	0.946857	0	26.882	6.11102	0	0	0	0	0	0	0.771982	0	1.06771	0	0	1.92102	1.83169	0	0	2.88412	0
ENSG00000006625	986.912	1105.49	1332.13	869.783	661.687	1013.19	1212.1	1090.99	912.932	809.86	1358.83	1800.61	1049.48	1237.43	1195.55	1082.97	999.575	1038.62	946.103	867.54	2528.62	903.273	997.175	1594.7	987.377	1170.57	954.328	929.407	1499.12	906.414	762.587	929.032	1234.22	841.518	1099.17	640.028	869.798	961.512	921.294	761.681	931.126	1176.43	1004.95	928.86	718.907	1240.48	2753.69	990.993	1239.92
ENSG00000006634	386.305	255.758	311.951	361.836	224.045	244.73	280.62	306.174	408.097	353.74	359.382	309.767	265.444	339.787	298.493	327.9	391.688	323.088	412.108	364.428	424.138	282.673	391.423	334.55	316.189	429.14	368.089	351.035	380.971	310.129	319.244	321.485	344.6	394.728	267.685	409.272	351.287	254.184	326.298	323.815	303.201	203.714	288.953	324.608	269.268	560.991	426.347	313.681	373.771
ENSG00000006638	55.5448	68.4137	55.0732	150.158	73.8792	70.6861	71.0627	114.05	99.8197	63.5682	102.007	97.6961	74.1203	98.8182	108.165	70.4712	29.6349	101.724	76.5317	51.9761	64.881	77.9212	138.229	129.067	182.52	120.85	115.869	105.792	54.2962	86.8079	103.341	64.5431	84.7045	78.0496	63.2347	147.167	135.817	75.6691	100.505	104.419	138.212	151.628	94.3894	57.679	138.403	87.1476	118.561	139.552	96.3938
ENSG00000006652	4034.9	4188.12	4271.73	3579.41	3388.72	4072.25	3988.44	5787.96	4451.62	3414.17	4364.46	4248.07	4178.09	6003.16	4535.12	2514.17	4296.21	3820.58	3741.75	3459.49	5214.87	3424.49	5105.68	4712.71	4599.21	4619.13	4769.43	4072.49	4851.77	4109.75	3583.12	4246.63	4928.52	4508.89	4044.05	3363.24	4150.13	4729.9	5031.87	5002.19	3088.3	4987.87	3358.24	4280.49	3593.83	3811.02	4491.74	4938.64	4645.02
ENSG00000006659	0	0	0	0	0	0	0	0.83892	0	0	0	0	0	0	0	0	0	0	0	0	0	0	0	0	0	0	0	0	0	0	0	0	0	0	0	0	0	0	0	0	0	0	0	0	1.25292	0	0	0	0
ENSG00000006695	788.935	926.863	940.695	894.513	641.563	972.153	906.469	1045.95	828.896	602.75	888.735	1172.76	925.937	1307.19	811.333	1031.53	839.273	991.762	1022.82	616.387	736.619	713.992	1239.73	1180.18	976.863	1032.23	977.769	1009.25	881.469	735.885	784.67	727.335	747.501	961.063	1141.45	831.724	1224.73	999.562	1238.27	1300.15	860.839	1126.33	1255.66	1045.23	886.624	911.276	917.426	934.879	1266.25
ENSG00000006704	464.295	448.982	578.163	580.845	509.141	712.682	784.269	885.848	594.647	814.036	868.363	638.59	749.705	928.027	543.795	524.665	574.929	779.568	563.574	405.91	449.635	700.594	547.564	732.537	1327.63	912.206	859.897	852.521	839.011	644.815	722.275	637.412	696.865	711.738	914.333	907.974	801.446	872.132	1210.06	992.135	689.057	1231.02	853.726	469.14	710.719	698.171	1075.52	793.562	580.055
ENSG00000006712	1834.72	2055.35	1604.99	1805.53	1809.04	1661.24	2356.66	2137	1813.52	1808.34	1876.74	1682.16	1691.84	2021.06	1532.2	1666.16	1741.37	1849.84	1646.18	1660.67	1522.15	1676.31	1726.76	1517.42	1515.04	1511.32	1773.32	1619.27	1546.83	1798.72	1622.97	2045.05	1797.76	1690.96	1771.69	1486.66	1720.14	1529.99	1752.16	1886.92	1576.97	1499.24	1708.45	1913.43	1720.34	1656.6	1755.2	1704.98	1665.28
ENSG00000006715	7983.38	8500.1	7127.25	7722.45	5991.27	7904.14	8127.27	7917.4	7740.33	6560.57	6723.49	8277.14	7670.56	7649.71	7040.52	6013.53	7055.03	7222.17	5833.14	7498.75	6916.15	6597.46	7114.99	6814.57	5448.39	5628.58	6892.78	5951.7	7359.73	5569.07	6255.99	5797.95	6219.66	5925.2	5888.16	6233.32	6436.78	4966.47	7258.45	6671.37	5682.19	6577.63	5702.02	6007.71	6009.33	6851.41	5215.65	6167.64	6971.28
ENSG00000006740	322.995	333.522	394.735	305.742	534.436	297.692	232.731	241.074	277.399	422.792	377.416	349.979	364.184	258.448	419.182	288.301	321.897	419.959	318.576	277.282	412.063	346.003	338.376	349.703	313.787	381.831	307.587	461.165	371.94	381.074	439.438	337.497	358.768	360.712	398.756	427.49	314.107	427.269	306.661	216.214	444.002	366.212	260.921	291.955	360.13	373.905	618.944	320.845	353.237
ENSG00000006744	2924.16	4106.35	3324.63	4295.33	3777.37	4032.85	4319.1	4701.72	3433.5	3495.73	4154.38	3587.72	4704.87	4287.13	3331.18	4258.26	3978.54	3876.31	4131.32	3538.9	3548.44	3619.27	4041.54	4061.04	3420.07	3769.31	3975.81	3676.82	3426.96	3629.94	2961.87	3352.2	3483.72	2856.41	4185.73	3565.57	3574.88	3478.62	3145.27	3987.38	3513.22	3335.34	3833.92	4003.84	3140.6	3742.63	3142.8	3290.84	4455.97
ENSG00000006747	291.525	73.3095	57.9889	485.368	1669.75	241.388	1435.4	1778.58	319.158	711.915	205.646	367.083	491.988	719.638	462.762	83.6103	364.459	560.441	87.0784	313.366	795.836	478.524	2472.28	991.663	241.233	120.2	2414.09	417.408	66.3559	453.307	359.978	561.012	207.524	970.361	141.334	57.3046	273.837	656.001	866.683	799.519	175.308	295.144	565.112	439.686	196.118	497.673	71.9489	116.456	603.232
ENSG00000006756	2561.02	3363.35	3171.21	3434.48	2517.39	3022.66	2460.31	2654.58	2314.37	2706.56	2508.64	3708.57	3019.01	3331.44	2695.91	3557.64	2233.25	3782.93	2280.6	2151.14	2415.7	1792.77	3711.11	2471.85	3173.86	2401.87	3824.11	2301.14	3481.79	2221.02	1933.15	2826.68	3327.27	3333.19	2255.94	2388.59	4185.08	3332.27	3901.78	2592.14	3941.04	2624.73	3918.34	2331.01	2559.56	2185.37	4352.24	3383.99	3751.77
ENSG00000006757	511.572	991.889	654.883	1184.43	404.052	1210.62	1826.42	1918.08	701.617	690.109	1220.28	1348.46	1482.84	1768.86	904.595	783.121	715.37	1336.89	793.111	574.974	657.906	484.557	1636.31	876.655	1394.56	1098.16	1249.91	747.617	1134.81	516.596	606.148	698.413	1047.54	1420.32	955.039	585.502	2310.62	1301.86	1748.69	974.064	1034.38	1592.38	1810.52	729.16	621.651	612.376	830.794	1134.16	1819.65
ENSG00000006788	2.08738	0	1.9143	0.940635	5.59762	0	0.964289	0	0	1.8597	0	194.801	1.00746	0	0	1.00378	3.15176	5.65307	2.0534	0	1.00449	0	2.28775	3.86662	0	1.56754	0.722444	6.34202	6.08022	155.775	2.30692	1.52988	1.47065	10.0127	2.11224	2.16197	0	1.33535	0	0	0	1.47597	2.28112	0	1.45656	4.28629	0	0.752493	2.32692
ENSG00000006831	11198	20853.9	17255.7	16783.2	10029.6	16921.9	24640.2	23135	16422	10783.9	16688.9	17481	16785.4	30417.4	14015.6	25001.1	18575.4	23626	17343.7	11864	11617.3	12196.8	19290.2	15622.1	23337.7	18396.6	16773.2	15666.8	16429.1	10019.7	14742.5	8692.44	14192.8	15172	14545.5	18204.5	18227.8	14292	20932.3	17904.5	13102.5	24818.6	20951	12420.7	13627.1	12002.2	16126.4	18443.4	18759.3
ENSG00000006837	103.841	152.075	171.038	161.978	124.504	107.262	177.982	126.896	118.67	135.946	146.694	72.2545	46.8951	161.859	97.4499	119.636	142.665	139.052	106.295	137.584	129.864	102.232	117.513	220.291	115.099	110.403	112.306	116.926	168.099	132.306	113.341	152.739	149.657	151.801	117.045	92.3634	111.208	69.8506	145.218	113.07	118.802	138.572	92.5741	148.334	139.393	110.311	99.5313	123.736	114.689
ENSG00000007001	5.31818	70.1118	36.9169	56.6216	28.4422	69.0803	45.1055	34.3379	60.525	37.567	105.924	176.949	64.8611	52.1116	69.3553	96.486	82.0481	23.0057	99.2021	15.6142	23.1831	34.7906	17.377	35.2923	39.4581	170.458	43.6863	28.4284	125.093	25.4911	35.9196	14.9581	51.5432	14.9463	72.4614	57.2229	58.5821	60.8428	70.0987	54.7597	31.9407	148.726	150.931	36.956	23.8158	36.7838	95.5876	108.112	57.2229
ENSG00000007038	0.888582	0	1.62406	13.8482	1.7154	3.1286	0	6.5472	1.11651	1.36319	5.4656	0	0	4.66434	0	0	0	0	0	1.55986	1.67894	1.17346	13.2794	7.17347	0	0	1.70678	0	0	8.9791	2.51218	2.21657	2.45789	0	0.771993	0	0	2.68638	0	0	0.729832	0.720388	16.9541	4.74024	0	0	0	0.728719	1.73222
ENSG00000007047	677.624	601.538	645.893	828.375	916.994	645.338	767.393	746.994	575.42	792.042	844.411	896.496	773.994	869.021	804.776	673.417	809.349	608.98	687.871	778.064	766.805	669.582	821.711	935.588	860.115	771.101	803.04	790.969	733.237	772.182	792.695	710.564	795.579	683.318	706.735	805.74	654.915	800.702	1031.3	779.479	942.94	819.188	1093.89	826.3	740.05	740.04	930.24	839.366	751.261
ENSG00000007062	0	4.65651	5.84239	10.1129	2.52426	14.2312	0	2.06516	7.27349	2.27205	4.22902	13.3212	3.06537	25.3512	5.19773	24.693	1.90956	2.65278	10.8382	1.76166	2.81701	4.33122	12.6343	1.1836	1.85722	9.60997	5.49931	2.82329	1.67907	4.26167	10.8011	6.16237	5.00082	11.9626	5.57546	7.87831	4.71035	8.15836	3.73237	18.3895	21.7895	2.57398	5.55055	5.21279	36.8575	5.11576	11.387	16.9268	5.99251
ENSG00000007080	315.373	571.83	354.191	489.385	308.588	321.224	430.651	537.103	562.052	649.133	655.176	383.021	378.573	833.077	240.577	343.508	489.902	837.953	641.164	357.918	330.817	300.39	811.891	645.895	729.31	510.663	651.409	559.562	516.156	610.627	580.331	528.365	508.579	671.356	659.341	518.096	816.03	597.964	886.182	696.666	788.098	778.269	909.957	621.142	645.65	672.812	423.485	616.481	735.566
ENSG00000007129	46.8011	55.3099	62.5371	174.025	98.987	165.842	166.603	90.6243	56.4972	110.275	54.8028	119.264	66.5774	41.8006	56.084	108.469	128.769	112.856	64.247	101.468	126.275	52.997	72.4709	71.0473	77.8174	52.7949	139.281	54.9072	67.3196	139.056	64.5269	128.214	77.4761	100.29	47.2733	68.1121	41.1996	60.4622	74.1668	52.039	66.1188	40.954	63.9005	92.6606	84.9075	47.0588	31.7684	56.9276	68.4501
ENSG00000007168	19296.1	18819.2	16481	16698.2	16856.1	16036.1	18319.1	17664	16787.9	16803	15688.7	15871.3	17343.7	16645.4	15018.9	15862.3	16608.6	16704.9	16584.8	17365	15590.5	15837.2	16269.1	15481.7	16465.7	16145.5	16579.5	17268.8	16426.6	16378.7	18224.8	16276.8	14798.6	14832	16065.6	15637.1	14876.4	14247.9	15169.2	16747.3	16503.8	15724.1	16334.5	14785.9	16769.3	16693.1	15064.7	16026	16177.2
ENSG00000007171	26.9673	67.2306	72.1099	65.5972	46.2711	60.1628	30.7009	51.106	99.9121	65.3261	42.4197	34.1089	51.5121	92.4262	104.358	12.1497	119.885	46.4586	14.2409	55.7886	74.625	80.1712	21.7647	93.3713	170.741	129.008	44.1315	50.2679	87.378	85.9503	59.4516	31.7636	33.7218	50.9851	63.0398	31.6941	34.8786	37.5982	89.8825	109.062	115.518	52.6142	75.9419	72.1446	73.0307	116.687	81.2046	23.9259	21.9411
ENSG00000007174	370.011	233.025	369.154	102.904	99.2605	255.719	236.269	97.5341	218.618	122.356	209.518	200.046	235.309	104.572	465.402	269.243	354.479	59.4948	229.282	90.1126	525.629	148.751	79.4096	180.273	180.347	104.609	93.2622	126.082	442.153	253.157	119.617	183.99	393.179	95.002	502.957	276.266	182.788	217.298	152.879	161.204	478.335	176.339	125.77	161.173	165.994	98.8588	863.402	225.76	127.108
ENSG00000007202	17662.6	21989.3	21396.6	21267.5	19751.9	19748.2	22979.8	22987.6	18286.9	17450.6	20831.9	20033.7	21232.5	22915.2	16819.3	19953.3	18719.5	21679.7	20632.5	17921.5	16640.8	18496.5	22946.1	20545.7	22882.1	20890.1	24059.6	21347.1	19232.7	20279.6	20186	18383.1	18146.4	17119.5	20869.8	19578.5	21503.8	22528.3	23614.3	22029.7	19954.8	21922.2	23312.1	21208.4	20275.1	20610.9	16142.5	23173.6	20790.6
ENSG00000007216	0	0	0	0	0	0	0	0	0	0	0	0	0	0	5.72242	0	2.84813	0	0	0	0	0	0	0	0	0	0	0	0	0	13.1015	0	0	0	0	0	0	0	0	0	0	0	0	0	0	0	0	0	0
ENSG00000007237	21685.3	12618.6	8223.25	7547.09	17354.1	10306.9	5442.71	4956.14	5918.99	5160.64	6571.34	6005.25	4253.15	2903.41	7401.79	7431.95	3887.46	8997.48	9095.81	13196.6	9680.47	15571.9	4582.26	4558.13	3879.14	6833.27	6445.81	5068.67	5524.09	11518	7718.17	9397.3	12505	8055.78	7355.94	10717.1	3307.83	5359.75	5286.61	5693.75	12290.3	3413.21	5385.22	7364.53	5764.28	9794.17	8653.22	3950.91	3555.42
ENSG00000007255	185.514	288.976	262.267	226.206	239.888	242.992	263.219	353.518	381.392	397.454	315.778	241.14	327.203	349.155	204.576	267.07	298.426	348.642	391.419	227.685	212.348	231.592	376.72	339.551	356.192	246.17	315.824	356.098	349.28	363.378	309.551	331.424	281.226	351.6	318.562	340.209	497.334	383.33	411.134	375.849	284.344	244.578	307.611	407.425	394.438	352.99	317.996	391.362	426.76
ENSG00000007264	19.5363	25.6287	32.1844	188.28	53.3704	69.584	106.149	117.243	49.8375	131.218	53.6877	93.3554	67.0291	96.5097	24.8146	24.2519	46.6499	80.5084	473.104	139.517	26.4649	330.356	311.66	129.847	33.4436	45.0605	179.315	204.72	25.6047	216.958	163.894	166.935	68.4818	219.986	42.2823	34.8034	80.9317	165.128	58.502	40.9001	60.8236	86.9736	269.633	336.29	101.08	395.822	24.214	52.8301	103.534
ENSG00000007306	0	0	0	0	0	0	0	0	0	0	0	0	0	0	0	0	0	0	0	0	0	0	0	0	0	0	0	0	0	0	2.90064	0.956261	0	0	0	0	0	0	0	0	0	0	0	0	0	0	0	0	0
ENSG00000007312	187.772	129.649	112.373	259.477	167.904	182.401	112.442	176.139	90.7796	183.69	208.939	132.036	119.231	157.501	88.2889	98.8493	112.273	96.2974	181.848	153.216	146.827	137.455	118.462	117.651	154.956	216.781	102.765	160.253	123.487	95.4627	94.8227	265.108	127.53	192.251	73.9128	171.311	89.2979	61.3307	87.4106	103.237	60.6806	124.461	128.66	172.827	212.076	101.389	93.5144	121.748	55.4579
ENSG00000007314	2699.26	2347.15	4877	2749.32	1662.17	2984.13	3273.12	3285.04	2800.86	2647.66	4452.13	3256.56	3334.19	5380.76	4857.96	2815.11	4285.8	2962.97	2381.53	1481.03	4084.97	2039.64	3303.25	3566.7	2944.82	4975	2450.55	3360.33	3897.3	2077.64	1921.37	1412.61	3014.27	2061.79	3768.24	2273.52	4540.16	3671.24	2737.62	2011.96	2665.89	5008.89	4738.29	2506.2	2069.15	3666.98	10338.4	4322.98	3885.42
ENSG00000007341	1113.2	1343.14	1323.38	1097.53	995.78	1368.06	1654.77	1240.93	1053.6	980.092	1331.62	1101.46	1070.37	1278.12	1288.86	1236.89	1177.23	1373.64	1243.81	1167.65	1389.55	1218.06	1277.08	1020.43	1127.76	1127.28	1141.31	1228.72	1164.25	1354.7	953.759	1117.55	1479.06	888.986	1309.69	1058.47	1017.54	1121.5	1090.29	1210.79	955.542	1548.56	1141.32	946.495	1170.56	1270.01	1281.89	1008.85	1480.88
ENSG00000007350	13.4795	17.8303	12.2834	11.0331	12.5232	40.7605	11.7696	18.1763	4.152	3.52809	35.6429	28.5363	7.32017	41.5567	6.06141	11.4629	24.9168	4.98264	0.645966	29.8798	5.05554	11.2269	4.90852	6.5272	5.63907	1.09761	16.6898	1.65886	3.68695	18.6795	21.526	47.4241	25.7593	8.74989	6.44974	1.01214	21.8457	16.053	9.35227	15.0159	32.2849	3.61686	4.42972	10.0327	9.28565	27.7059	4.66719	14.3229	14.7532
ENSG00000007372	1372.93	19.0426	0.695138	4.0189	2.04423	2.75364	0.449589	919.5	1135.19	1378.85	6.40685	4.78349	1.70697	1104.66	895.095	0.933411	1.97402	6.45835	2.22759	7.78275	1.20192	0.910735	0.214894	1.71846	736.744	3.01423	1.39622	782.667	2.09427	2.0831	859.214	5.75997	5.25875	3.30092	824.839	5.68316	0.967217	585.759	13.1887	11.9354	1.17199	6.97618	0.871092	1.24683	628.856	416.113	14.2924	1007.85	815.472
ENSG00000007376	202.952	339.612	215.638	268.947	256.438	248.6	222.185	352.318	350.995	328.009	393.993	353.687	344.946	344.834	248.122	331.184	251.681	388.13	378.558	258.353	274.234	340.538	438.823	335.117	473.001	347.09	393.045	396.529	378.676	397.112	316.38	366.512	319.263	345.203	368.878	360.703	376.899	447.51	444.778	373.309	368.249	345.45	376.554	464.252	346.657	479.08	353.754	420.505	350.961
ENSG00000007384	988.693	1115.07	949.715	822.734	1537.06	824.933	615.976	968.484	906.79	1010.91	1050.9	757.578	862.795	953.408	653.947	1137.54	790.138	1410.88	1160.12	1195.27	859.538	1323.76	1490.96	1074.84	1378.27	1167.63	975.961	1199	944.216	1270.98	1466.98	1139.98	1140.68	1674.85	1278.12	1414.54	1092.56	1328.49	1192.7	1244.14	1603.61	1099.69	1166.09	1010.69	1437.75	1245.72	1112.46	1394.92	1020.92
ENSG00000007392	4065.25	3316.6	4634.55	3465.97	4073.73	3335.65	3243.15	3566.51	3380.62	3983.34	3511.95	4092.99	3793.77	3554.97	4155.39	3579.85	3862.92	3601.61	3634.15	3825	4667.26	4506.24	3034.61	3245.47	3401.49	3368.4	3238.68	3625.95	3689.93	3653.79	3681.92	3608.47	3791.37	3526.55	3726.33	4159.98	3012.24	3316.28	3050.51	3330.93	4133.89	3662.24	3261.02	3071	3881.33	3414.94	4094.85	3088.96	3124.7
ENSG00000007402	111.519	65.6595	127.457	125.565	186.999	58.9177	99.4237	129.455	76.8466	165.545	126.932	66.9203	132.479	122.512	166.374	154.212	148.184	121.096	156.687	122.463	178.161	111.968	106.507	112.104	110.607	122.848	111.56	139.687	126.337	116.691	144.017	125.319	116.84	117.04	124.283	178.301	102.641	105.431	76.2357	111.691	218.693	150.742	127.491	110.503	160.249	157.3	154.425	147.536	83.0356
ENSG00000007516	113.605	163.357	77.5888	183.52	177.686	208.8	85.1259	153.908	167.118	285.168	296.786	273.529	98.1662	261.257	235.021	143.302	343.134	187.075	211.542	146.563	246.208	122.022	264.789	270.924	330.832	394.969	176.402	303.695	272.063	254.871	152.112	227.157	252.121	178.016	263.826	123.27	363.302	288.937	297.767	120.645	266.206	335.844	175.665	124.76	219.778	239.112	420.655	267.915	197.976
ENSG00000007520	701.891	1249.62	807.778	923.243	682.565	952.953	950.951	1215.68	1273.55	1069.42	1236.68	1141.61	825.198	1280.83	676.582	1039.72	951.546	1306.97	1187.55	640.019	862.019	829.253	1195.46	908.04	1249.11	959.114	1170.43	1110.49	1151.69	1003.04	898.419	973.013	930.539	1191.34	1278.85	932.229	1453.85	1215.19	1293.11	1186.65	1042.38	1068.49	1427.35	1171.18	1115.04	1095.9	846.095	1239.53	1376.07
ENSG00000007541	671.354	1033.56	696.854	803.269	1001.22	728.015	737.266	994.6	763.429	1141.62	1116.55	1056.67	850.485	898.968	620.489	935.433	849.701	1154.52	1267.19	786.406	1000.8	989.621	1098.89	738.783	1256.41	1125.94	1059.22	841.554	929.771	924.31	924.272	854.702	840.34	793.243	866.633	952.411	862.433	1066.34	867.414	949.268	1214.27	1151.59	988.541	1019.42	967.361	1038.93	986.801	939.413	886.092
ENSG00000007545	1687.83	1366.79	1986.46	1808.33	2123.44	1597.17	1240.73	1569.37	1601.43	1709.1	1826.11	1744.3	1634.4	1359.38	1739.49	1810.65	1739.07	1607.88	1716.92	1296.93	1650.04	1826.71	1853.87	2059.49	2180.07	2902.98	2585.86	2218.3	2533.94	2173.57	1961.63	1834.06	1779.72	1563.91	2163.99	2447.28	1856.11	2384.19	2049.22	1855.97	2241.24	2805.21	2112.99	2024.18	2358.01	2292.29	2622.57	2313.34	1724.59
ENSG00000007866	444.701	466.814	414.062	615.907	761.474	452.447	541.518	706.819	624.678	484.659	493.573	549.704	501.245	474.559	708.21	600.206	523.091	631.931	416.062	565.377	437.628	612.351	513.155	329.88	592.876	467.586	428.546	479.8	500.658	525.899	477.76	669.308	370.453	492.24	678.84	402.406	620.097	463.869	427.071	501.745	758.439	460.482	557.743	601.464	588.466	558.518	546.929	559.535	397.545
ENSG00000007908	66.3098	98.3312	56.5196	56.1419	24.9026	30.587	62.611	41.659	846.531	111.497	16.1994	78.1953	38.2167	58.0807	39.8687	106.616	36.2959	44.0583	38.635	77.1756	116.986	43.1753	43.42	26.7338	47.9988	8.54755	44.8582	40.1716	69.2473	103.257	64.2948	78.114	41.7647	115.534	28.1664	62.6593	1.58802	39.912	10.8862	57.2182	167.437	22.0928	78.7566	230.271	131.072	71.1329	32.3842	17.124	25.3095
ENSG00000007923	1785.46	2642.76	2185.58	2348.39	1752.15	2444.13	2723.06	2655.1	2140.18	2251.56	2920.36	2511.28	2932.39	2911.95	2180.61	2665.44	2468.12	2251.02	2804.94	2039.04	2298.39	2314.09	2301	2850.13	2662.48	2616.69	2479.97	2404.09	2615.71	2207.27	2216.74	2115.37	2189.92	2011.06	2616.4	2300.82	2467.58	2648.8	2822.2	2392.81	2369.81	2668.57	2931.56	2476.11	2422.29	2565.05	2344.16	2523.03	2714.96
ENSG00000007933	633.583	936.415	943.061	1672.89	998.911	1109.65	2281.23	3349.32	1493.61	1676.01	792.331	2441.65	1595.51	1520.55	2584.61	1463.15	2054.31	1765.64	1397.9	1480.63	1319.93	793.064	1286.14	1023.63	2197.27	1157.6	1262.95	1671.72	1173.36	2003.7	3086.61	2386.82	619.208	2899.45	1808.11	659.646	2886.61	2447.29	6767.52	1313.15	2024.23	1436.36	1099.51	1535.88	1573.52	1318.42	1165.54	1294.43	1607.3
ENSG00000007944	5769.41	4817.7	4972.04	4715.43	4082.91	3497.56	3001.28	3314.5	5494.38	4390.52	3861.77	4805.89	4077.09	4451.93	4279.01	5706.19	4677.63	3445.72	4655.94	5107.89	4865.32	5191.7	3011.64	2934.22	3867.95	3597.92	2902.64	4400.47	4760.72	2962.1	3844.08	6393.71	4287.64	3579.97	3584.78	4350.59	5830.52	3200.21	4789.86	4005.34	3527.09	4652.49	4477.09	3813.2	3177.16	3170.37	3806.31	4834.35	4660.81
ENSG00000007952	1.85213	3.72038	5.12278	10.6566	3.28252	2.32842	6.89137	4.36828	2.61224	1.67147	0	1.8872	0	13.186	1.21724	0.87677	0	3.5697	5.55273	3.67605	6.35629	6.00493	11.1177	7.63864	3.53279	3.37681	6.20347	1.72526	0.814348	3.99612	5.11682	0.826644	3.87803	0	0.779432	0	6.19226	0.730739	4.79642	3.28358	1.05882	1.61478	7.89178	5.85273	3.20351	3.14216	4.55474	0.825236	12.6907
ENSG00000007968	85.0446	50.5462	49.363	211.061	269.682	217.977	51.0124	133.269	132.923	70.2307	471.218	40.3402	61.4164	54.1737	51.7187	21.9465	34.5845	70.8719	26.8182	66.6597	91.8126	52.1551	242.743	48.9158	219.31	103.124	207.655	132.486	54.7709	197.648	254.902	115.64	295.311	316.619	28.0456	18.7258	41.6275	76.1207	22.3196	49.8082	27.064	21.8212	145.292	94.8396	197.449	372.54	19.1712	53.9516	160.681
ENSG00000008018	5640.71	8710.73	6522.85	6965.12	4980.52	7319.16	9462.94	9367.92	7857.69	6186.03	7047.46	7428.97	7664.39	9578.72	6269.77	8267.82	7405.97	8328.74	6803.33	6823.88	5561.73	6343.81	7252.67	6759.35	6934.52	5773.51	6318.67	6862.05	6502.21	5616.59	5905.16	5401.78	5644.88	5981.09	6388.84	4769.58	7705.39	7055.5	7441.75	6734.71	5881.86	6054.53	6772.44	6547.13	5470.4	6217.55	5556.45	7066.64	7019.85
ENSG00000008056	20.7855	14.6391	21.497	28.289	19.9399	21.4454	8.44831	19.0527	10.5447	14.1505	15.1777	25.7587	7.22855	21.2142	14.9437	12.8426	11.1937	31.7754	24.0566	15.6995	17.4777	6.7536	17.5681	43.2187	6.14066	25.279	21.3396	17.8319	11.3165	18.3955	7.65063	13.4994	8.92287	22.7807	7.15176	18.5862	15.9099	20.1821	26.2035	19.2546	42.8186	25.8215	19.1712	15.9252	13.0744	18.4414	10.5687	18.8668	17.5884
ENSG00000008083	1607.54	1634.98	1787.19	2315.3	1741.27	1642.49	1800.77	1832.91	1868.13	1979.37	2155.05	1626.97	2131.44	1556.01	1407.12	2045.57	1660.5	1589	2110.24	1677.37	1628.57	1950.32	2123.13	1898.39	1959.1	1808.84	1813.48	1813.91	1590.19	2061.84	2050.89	1694.34	1790.94	1785.84	1880.73	2014.03	1599.81	1943.88	1564.54	1627.87	1640.23	1880.97	1654.33	1766.58	1818.5	2595.85	1883.48	1599.67	1907.77
ENSG00000008086	2453.87	2327.95	3093.81	2055.59	2472.69	2441.35	2024.5	1958.9	2126.49	2326.7	2056.68	2322.05	3208.41	2472.96	2828.5	2348.96	2661.78	1616.05	1428.38	2168.75	2804.13	2298.48	1950.37	2530.63	1992.74	2601.7	1877.03	2265.49	2503.82	1851.4	2344.27	2227.34	2103.75	2089.1	1944.65	1691.1	2775.39	2043.42	1999.85	1739.15	2882.74	1977.21	2507.62	1743.76	1885.38	1680.35	2562.29	2053.79	2399.67
ENSG00000008118	8.22627	10.2253	6.61414	15.9864	2.09683	2.01956	2.2052	7.7732	7.69662	5.45892	2.22829	3.55704	6.03951	11.1377	2.24063	6.75614	2.34884	5.55541	3.49528	11.2046	4.55611	2.22223	1.8086	10.0546	11.462	7.33644	3.38203	0.931723	0.893791	3.49974	11.8023	6.37132	0	2.84699	1.66618	12.7584	12.2819	14.1037	18.3559	9.83696	4.21252	2.63583	12.0324	0	6.93527	12.8438	0	5.3192	9.13646
ENSG00000008128	583.279	601.41	742.072	623.808	579.16	562.315	550.723	596.182	608.831	750.183	949.606	648.778	587.07	280.395	883.982	520.638	495.679	613.649	625.54	602	684.951	652.66	410.103	609.537	873.974	767.698	649.943	735.729	429.452	759.414	692.004	342.566	734.828	792.129	750.192	679.352	711.197	762.92	636.139	635.966	870.862	663.777	648.934	782.869	733.577	1188.21	1030.42	861.052	648.347
ENSG00000008130	3990.32	5396.63	3647.48	4893.16	4650.11	4267.23	4862.5	6014.44	4665.97	4742.37	7973.16	5437.05	3810.66	6236.35	3638.93	4570.89	4062.44	5933.63	5735.89	3984.8	4095.17	4115.38	5169.5	5429.83	5298.35	5215.72	6284.06	5104.73	4868.34	5500.7	4755.72	4463.36	5297.62	4956.84	5076.87	5033.33	4205.69	5372.42	4967.04	5610.62	5938.11	5592.12	6022.04	6234.81	5225.14	5205.14	5586.28	5410.05	5799.82
ENSG00000008196	0.892819	0.833898	2.51887	1.64675	1.64205	8.54726	4.25664	12.4149	5.06992	0.794083	14.7221	4.67129	6.52164	11.3046	4.28493	1.73495	6.37278	0	1.71969	6.06914	3.5499	21.3162	6.41262	8.84163	28.5218	6.53901	0	0.809459	3.89687	0	64.281	3.86413	1.45678	10.6702	14.7096	7.45523	0.721482	17.7254	11.3176	3.83528	0	13.3648	11.193	0	3.00283	1.47005	15.5093	33.0332	32.6446
ENSG00000008197	0	0	0	0	0	0	0	0	0	0	0	0	0	0	0	0	0	0	0	0	0	0	0	0	0	0	0	0	0	0	0	0	0	0	0	0	0	0	0	0	0	0	0	0	0	0	0	0	0
ENSG00000008226	351.976	747.417	633.034	625.568	826.985	978.465	976.445	2022.93	1380.28	248.742	1056.27	666.84	1000.63	385.538	288.195	385.162	433.085	946.867	285.88	387.386	594.972	400.364	1621.9	769.298	3361.67	1085.61	2186.63	593.766	580.253	568.443	806.446	503.539	445.311	1263.24	263.707	242.595	832.729	1541.21	980.576	934.816	565.104	1688.37	463.831	831.787	1003.58	573.936	405.117	1718.84	1088.2
ENSG00000008256	4048.91	4415.98	3897.54	3942.59	3973.35	3976.61	3780.13	4463.07	4453.53	4379.38	5413.29	4809.99	4866.57	5446.65	5487.42	5380.23	4803.16	4733.4	3986.74	4011.59	3997.16	4174.19	5083.5	4076.88	5397.79	6076.16	4850.54	5561.92	5121.89	4938.42	4189.61	4244.03	5290.97	4548.23	5005.57	4806.85	5750	5118.48	5225.61	4562.75	5016.78	5413.92	4538.54	4693.86	5071.91	4740.2	6706.84	5488.13	4730.32
ENSG00000008277	2693.14	3810.77	2305.35	2929.7	3403.69	2376.71	3128.33	3287.71	2089.11	3834.53	2385.7	1989.59	3628.91	3492.56	2024.55	3272.85	3870.17	2548.59	1833.03	3045.75	1593.45	2543.82	4239.4	2951.45	3165.04	1456.38	3881	3743.46	1763.51	3493.23	4874.88	3485.98	1355.68	2707.39	2041.22	2834.57	2779.75	3101.71	2472.17	2776.08	2214.05	2711.91	2902.91	4417.76	4346.86	2431.37	1043	2526.43	3049.03
ENSG00000008282	5612.97	5030.72	5493.17	4372.3	4604.61	4477.24	5020.9	4494.79	4575.67	4390.67	4442.03	5099.55	4676.04	5157.23	5921.47	5912.15	5625.21	4926.41	4354.4	4619.61	4689.94	4732.45	4650.73	4597.35	5063.71	4081.21	4077.09	5159.41	4308.34	3484.87	4543.99	4162.23	5057.61	4705.36	4383.04	5035.3	5203.73	4245.57	4770.47	4812.56	5118.63	4735.36	5633.19	4475.56	3795.23	3825.3	4738.8	3884.18	4972.79
ENSG00000008283	1146.64	1614.53	1248.85	1857.34	1800.36	1360.4	1901.2	1711.2	1171.48	1531.43	1157.04	1253.31	1173.34	1407.37	988.988	1401.27	960.248	1448.67	1436.93	1990.16	1146.17	1447.83	1757.66	1379.38	1505.26	1167.63	1603.03	1371.97	1000.04	1804.78	1515.58	1454.37	1332.01	1841.59	1018.22	1542.28	985.229	1217.92	1224.6	1323.32	1648.88	1584.83	1511.99	1563.75	2006.08	1426.78	849.339	1230.27	1243.78
ENSG00000008294	23031.7	20215.7	23436.2	18375.7	18985.8	20595.5	20793.7	18024	21376.9	20591.2	17992.2	18791.2	24868.8	19795.4	21630.3	23261.2	20487	16995.3	18199.2	20345.6	20457.2	20043.3	17221.6	15310.1	15555.2	15624.9	15275.9	19202.5	19137.2	17460	18306.7	18990.2	18992.9	17664.1	17604.5	16704.8	17917.5	18531.5	18422.9	16016.8	17115.4	14065.8	13990.9	17187.3	16128.4	18090.1	25806.7	18330.4	17941.9
ENSG00000008300	103.267	85.6176	91.7432	131.248	310.247	116.923	144.691	131.938	238.116	171.854	107.601	94.4595	170.997	79.1338	181.119	114.184	129.737	107.276	134.759	119.15	133.957	180.025	115.151	111.944	116.417	156.274	158.227	142.339	106.052	246.22	152.777	140.079	137.338	89.4165	145.74	112.615	151.635	85.683	124.335	123.92	203.008	133.598	150.994	202.509	207.587	163.571	220.954	208.323	67.7654
ENSG00000008311	5317.91	3668.11	5947.65	1958.18	3089.83	3906.27	1848.26	2254.21	3501.26	3575.15	3634.22	3220.26	4827.26	1758.23	5770.01	4988.69	4663.02	1871.95	3206.86	3275.78	6714.42	3536	2578.54	3325.05	2393.96	3237.21	1510.79	3664.78	5581.11	2025.92	2965.94	3750.83	4480.77	2523.94	5062.02	2912.59	3714.38	4347.86	2265.75	2867.66	3055.4	2695.33	2204.74	2392.42	2251.14	2389.65	11173.3	4616.86	2641.08
ENSG00000008323	1309.47	1937.23	1789.29	1495.55	972.604	2452.76	3343.91	3898.28	2906.04	1380.37	3833.88	2192.65	1898.15	3944.94	1558.35	909.557	1485.47	1776.13	1265.44	1044.92	1790.77	1827.49	1900.71	1733.99	4744.77	2330.45	1855.65	2537.1	4049.48	864.922	1703.05	1002.65	1187.02	1154.04	3220.56	1194.34	2227.77	1374.95	1735.61	1530.98	3445.04	3758.56	2733.79	1637.77	1366.17	2686.69	1500.7	3602.64	2552.09
ENSG00000008324	321.819	316.558	285.108	325.346	285.035	335.309	307.145	327.495	349.498	323.025	329.079	353.856	294.823	404.973	375.236	383.555	293.127	311.99	285.55	363.882	365.509	330.718	366.325	261.392	265.473	305.004	257.061	311.979	385.227	321.967	278.255	364.323	332.725	246.416	328.236	238.17	239.933	242.084	287.995	298.437	295.464	242.971	357.584	278.733	330.466	340.91	384.216	297.82	329.551
ENSG00000008382	324.926	366.649	249.415	342.935	240.16	293.339	301.082	391.049	328.652	360.732	412.968	349.716	280.52	428.607	267.828	315.994	428.378	411.799	417.057	197.435	296.967	319.06	403.033	271.164	361.367	309.641	308.78	311.331	302.565	304.708	262.048	251.712	307.103	401.522	352.037	264.577	359.677	335.441	403.859	354.067	349.412	271.733	325.396	368.507	340.673	352.68	304.297	401.694	381.661
ENSG00000008394	20860.2	35338.4	21858.9	26080.4	18347.6	26873.2	40520.5	30194.5	31844.2	23045	35903.7	36003.1	29769.6	60359.4	16784.8	21927	32107.2	41798.6	24981.7	17683	21165	17654.6	34181.6	32243.7	27905.1	26773.3	30468.9	28642.8	26195.3	20501.5	20956.1	19877.8	24320	26367.5	31987.1	19248.5	32046.2	23837.7	39767.6	31031.7	22431.6	33711.2	38986.1	26369.9	21643.9	21975.5	12831.8	27682.4	31815.5
ENSG00000008405	1376.1	726.73	897.526	847.777	1055.78	830.255	1540.5	1520.85	1227.92	779.313	950.47	944.69	999.316	1207.76	898.748	814.992	946.612	1298.75	997.024	834.32	928.488	1011.04	1649.86	786.588	1310.68	868.837	950.087	947.715	1048.14	1152.12	979.362	947.613	1188.23	1095.32	1013.13	578.465	861.348	1239.94	1359.31	867.197	1310.23	922.278	1119.91	971.282	766.307	846.589	1228.62	1198.39	917.413
ENSG00000008438	5.9253	11.3884	1.43261	19.3262	14.6085	5.3314	8.90522	10.9871	2.57668	9.43005	32.2933	1.44866	3.04846	10.9869	2.91303	4.15877	1.41899	10.1382	6.06903	9.23942	4.13594	4.12873	8.63477	7.91148	12.6723	12.323	12.845	11.51	17.6173	10.9771	2.66018	15.7181	18.554	5.45421	6.25224	3.22342	2.43946	8.09555	5.85693	5.16987	4.10673	6.72084	7.73305	3.35367	7.49223	7.41118	14.2655	12.4856	1.78809
ENSG00000008441	4073.19	6523.87	4704.41	6625.26	12070.8	4361.5	5703.53	6439.31	5465.37	7250.45	6112.92	5158.25	5150.21	7069.69	4961.33	9062.52	5865.02	9872.13	8340.76	6651.91	4953.89	7911.17	11516.5	10608.6	11418	8030.51	10096.7	9978.98	4329.13	7547.25	11648.8	7759.46	5442.77	9471.54	7842.44	12776	10320.7	10994.5	10739.9	12212.5	11408.9	11415.9	17519.4	7748	9799.36	8472.69	4631.69	7192.88	8157.32
ENSG00000008513	5419.01	6402.75	5634.86	6654.55	5449.07	7013.13	6531.91	7281.57	6204.51	4745.33	5965.8	5996.57	6982.53	6420.42	7315.8	6025.7	5118.25	6560.39	5464.5	4183.62	5974.98	4497.13	4873.42	6029.68	6885.81	6278.92	6007.21	5258.4	6468.46	5123.41	5417.32	4260.31	6989.54	5827.49	5549.36	5827.77	5149.13	7219.59	6448.49	4669.4	7053.41	7424.52	7524.58	5048.66	5243.05	7122.81	8127.59	6936.57	5765.77
ENSG00000008516	265.962	130.645	77.1028	575.359	153.244	316.992	344.304	331.577	331.183	319.633	1404.37	67.9182	25.6179	119.72	55.467	26.9443	74.5595	131.58	106.179	82.9295	140.855	25.2589	311.831	394.669	416.841	519.986	405.343	211.855	268.452	169.129	274.585	656.215	478.614	420.664	180.26	45.0753	75.6985	79.1633	66.3744	137.141	99.6071	173.97	125.227	199.329	247.726	72.6509	302.096	470.167	343.054
ENSG00000008517	531.073	454.996	358.032	1193.01	462.521	640.938	528.357	889.297	1074.59	709.041	689.232	657.08	405.782	886.017	917.471	563.941	736.963	779.73	587.331	650.79	562.994	651.725	434.528	354.951	863.224	648.184	702.166	423.686	321.443	615.111	535.748	462.07	740.134	718.02	446.184	464.824	743.112	520.177	442.326	558.69	622.974	649.775	705.559	732.176	501.204	807.182	749.911	462.897	579.049
ENSG00000008710	4722.58	4107.1	4313.62	4550.49	8207.7	4603.75	3358.53	3908.87	5115.7	6312.18	6254.17	3934.2	4451.08	4029.15	4947.19	6301.35	4383.32	7513.37	7165.13	5214.88	5480.31	5983.8	6948.39	7123.07	7740.25	8361.26	6496.8	7817.43	5506.26	7810.66	9272.07	6356.14	5698.75	10408.3	7120.63	9206.4	7251.92	8605.93	6866.35	6659.81	10413.3	9892.53	8131.38	6591.7	8433.75	7905.65	9727.2	10235	5375.7
ENSG00000008735	41.6667	40.7691	83.4588	43.7576	30.2305	67.9193	54.2535	50.4185	36.3757	31.463	31.808	29.1582	94.8413	13.0443	82.2209	87.0131	41.2222	23.6176	34.5464	38.8896	45.2277	58.3656	25.4374	40.621	81.1013	31.0376	32.3177	45.4232	38.5243	31.8007	37.3424	44.026	133.778	60.8186	47.33	39.2633	76.6012	49.0842	38.2425	39.5391	60.3935	30.3496	42.174	53.4997	56.1299	80.094	146.21	55.6476	39.4584
ENSG00000008838	1637.72	2227.46	1744.41	2098.65	2542.01	1564.38	1901.07	1916.55	1963.26	2224.23	1688.28	1724.06	2012.64	1697.73	2118.39	1843.37	1990.99	1979.29	2351.4	2006.87	1777.46	2014.03	2788.39	2489.97	2789.63	2620.38	2488.59	2194.65	1931.27	2371.99	2386.99	2102.57	2014.37	2121.08	2306.81	2847.15	2283.97	2392.17	2330.34	2188.09	2191.83	2345.83	2681.96	2378.2	2687.84	2714.41	2276.55	2209.76	2571.29
ENSG00000008853	809.367	1007.41	911.079	858.691	1207.24	733.466	633.797	802.323	893.292	845.175	907.248	789.525	743.849	901.005	956.23	975.599	723.951	835.703	936.384	1015.97	773.346	1041.15	851.679	827.318	948.02	1103.32	1084.19	940.584	865.94	1079.05	993.169	851.776	769.199	900.531	866.352	1130.1	793.77	814.773	877.578	902.006	969.247	943.063	824.603	995.832	1020.07	1278.97	916.852	1082.54	884.326
ENSG00000008869	7707.11	6511.47	7860.81	5414.36	5171.16	7089.91	6571.3	5503.49	6994.3	6953.6	6319.01	6577.69	6804.5	6179.5	6572.55	6871.19	7241.4	6561.84	6640.62	6973.87	7403.55	6604.79	5653.25	5718.86	5717.48	7320.46	5540.17	6407.56	6840.58	5827.41	6350.62	5711.78	5728.67	6430.01	7495.01	5718.73	6020.77	5859.24	5697.31	5992.69	5227.48	4949.74	5349.95	5433.67	5851.67	5498.78	5999.34	5774.83	6088.32
ENSG00000008952	14958.1	16251.4	12544.7	12818.8	9985.09	14405.2	17555.3	15553.1	14828.9	14435.9	14782	15379	14613.1	19252	11490	11929.6	15376.6	11816.1	12763	13670.6	12544.3	12059.4	19610.3	19431.5	16589.2	15799.3	18837.8	18039.7	20496.9	17913.2	20362.3	17277	18206.2	20245.4	19989.3	14106.5	20163.4	17444.6	18454.7	18907.9	13482.2	16903.3	16928.9	17337	18018.8	17236.8	13490.3	18848.1	19553.5
ENSG00000008988	42430.1	44367.2	46164.6	30280.9	24912.5	45504.8	42368.5	41956.8	47752.6	38475.4	43490.7	44692.6	43911.7	44002.5	47368	52403.4	49253.1	36437	33868	37064.6	47459.9	40528.5	41225.4	48253.4	44047.6	39520.9	36651.3	48725	60262.9	36692.3	37853.6	51832.9	57491.4	49378.6	66512.8	38570.6	53585	48615.2	41805.6	50063.3	35819.5	41026.1	47235.9	34463.6	35697.2	40054.4	61245.8	38156.8	48591.1
ENSG00000009307	77476.2	110733	72129.1	70865.7	61140.3	94871.8	119090	100044	90867	84935.1	81920.6	98411.4	91330.9	123490	71868.9	83994.4	94137.9	80866	77286.4	81955	64328.9	71815.3	84384.3	79606.5	75053.7	84168.7	95888.5	98271.9	84412.6	73979	83886	77927.1	69727.4	82136.3	82389.2	71134.6	93326.7	109290	89377.6	112293	74839	78336.7	89395.7	112896	82656.2	79379.5	55871.1	93495.4	101885
ENSG00000009335	8938.71	10535.2	8668.83	9856.77	8092.15	8644.09	10167	10789.8	9222.77	7516.66	8273.89	10024.6	9652.04	12043.5	8114.01	10748.5	9867.94	10049.5	9894.91	8986.71	8124.25	8702.73	9528.14	9802.93	8866.4	8461.22	9878.45	9523.95	8870.78	8215.33	8782.69	6835.44	7721.1	7721.97	8612.03	8406.28	9031.96	8603.45	9642.4	9264.68	8340.16	10385.7	9430.57	8016.06	8219.29	9374.33	8138.4	9606.57	9275.41
ENSG00000009413	24256.9	20932.8	22357.9	16471.4	17903.1	20658.4	26307.7	18373.3	18934.8	19232.5	15424.2	15954	19643.8	14992.6	19369.1	16610.4	18787.8	18526.1	15623.1	23703.2	19601.8	18793.8	17020.3	18161.9	18037.7	21410.1	19636.6	18151.8	23078.1	24075.1	19963	21646.8	19274.6	19698	18470	16497	18453.6	15267.2	14664.3	20058.1	18222.5	14835.1	19411.1	17830.8	15419.2	21983.5	21495.6	16924.4	23630.2
ENSG00000009694	3009.24	2432.66	2418.39	2573.47	3308.76	2192.96	2160.26	2252.49	1772.67	2190.55	1449.77	1925.35	2119.12	2195.83	1794.65	2439.81	2104.69	3062.93	2831.45	3693.97	2317.22	3865.6	2363.23	2457.41	2233.29	2159.39	2503.62	2859.97	1608.48	2495.26	3575.46	3601.84	2345.72	2769.15	2685.64	2072.75	2161.2	1354.6	2839.29	2234.48	2362.88	2100	2115.08	1626.01	2517.31	1811.15	1191	1895.44	2157.29
ENSG00000009709	1.22662	0	0	0	10.7984	0	0	0	1.13065	0	0	0	0	0	1.16309	0	0	4.51058	0	0	2.36131	0	0	0.919622	0	0	0	0	0.899464	0	0	0	0.859177	18.5925	0	0	0	10.2027	0	0.886065	0.839293	0	0	0	0	0	0	0	0
ENSG00000009724	636.731	419.144	726.476	604.534	672.576	532.063	542.518	617.94	576.517	623.931	508.52	611.358	753.154	429.52	635.911	604.463	603.854	433.941	485.712	579.473	473.554	561.73	517.687	445.302	373.832	437.149	400.089	514.576	489.559	368.072	538.52	474.343	423.721	374.029	429.664	469.356	426.291	506.028	471.622	486.76	586.415	402.692	336.271	398.57	463.849	493.52	448.512	552.005	443.644
ENSG00000009765	2.76711	3.02829	0	2.6639	8.79199	2.05129	5.18205	1.5282	8.18693	7.99152	2.0141	1.66034	1.64387	0	1.9531	0	0	0	0	0	11.1797	1.51608	3.58627	8.07241	0	0.733811	7.21107	2.17737	5.86814	4.12553	36.6353	0	3.25265	0.731837	5.72789	0	0	0	0	1.36384	0	0	0	6.87389	0	0.573382	0.773216	0	0
ENSG00000009780	1573.31	1870.66	1674.12	1233.28	1691.32	1278.97	1822.08	1369.35	1752.55	1544.12	1925.72	1401.08	1290.02	1499.28	1926.11	2141.57	1961.93	1497.83	1614.13	1689.51	1818.6	1573.07	1754.54	1371.59	1722.09	1590.66	1249.51	1766.31	2024.17	1456.67	1621.85	1499.23	1672.32	1565.65	1897.39	1606.67	1868.3	1251.16	1659.27	1487.35	1584	1415.53	1455	1563.06	1549.58	1474.21	2637.29	1679.93	1565.49
ENSG00000009790	307.885	249.176	230.879	1415.42	442.995	702.725	397.699	613.293	344.986	621.533	954.932	258.42	259.071	273.885	281.712	300.581	254.381	324.77	468.531	457.896	484.064	368.161	439.422	430.75	351.777	439.201	871.397	319.933	253.397	626.533	535.565	659.277	710.29	714.084	228.243	179.914	252.033	298.792	253.876	263.149	240.722	372.673	452.475	681.313	471.324	470.844	200.155	214.898	255.2
ENSG00000009830	890.694	940.291	1079.61	952.689	1220.17	988.178	845.082	823.205	716.21	877.68	888.985	934.737	1048.01	965.307	1189.91	1107.24	614.31	1230.81	876.369	868.043	987.969	948.515	1030.26	974.333	965.432	1011.12	1063.82	978.454	882.909	1147.43	1308.48	804.922	775.654	923.385	967.77	1431.23	953.204	1135.57	1160.41	787.528	1048.69	879.361	885.167	751.59	963.366	959.93	1123.15	731.179	927.737
ENSG00000009844	2634.67	2812.32	2122.86	2317.76	2071.28	2435.27	2965.37	2476.39	2422.57	2054.49	2293.52	2580.36	2690.01	2856.51	1984.17	2675.9	2413.22	2793.97	2420.99	2520.71	2295.06	2243.38	2094.97	2257.36	2295.15	1831.58	2275.52	2139.28	2214.06	2195.5	1895.88	2029.56	2146.15	2259.06	2032.63	2157.07	2174.61	1869.32	2229.43	2391.92	1733.65	2017	2183.08	2131.09	1753.16	2372.33	1710.85	1822.22	2316.79
ENSG00000009950	2596.95	4919.07	5017.91	2958.64	3782.41	2419.03	2417.79	3003.73	4235.32	5535.57	5663.53	3201.23	4324.08	3498.05	3482.99	6151.4	4714.73	4006.5	5219.66	2845.49	5210.74	4490.73	4673.92	5040.62	6566.84	5173.19	4410.73	4875.33	3978.31	2324.68	5376.15	2552.97	3146.35	3733.85	6077.07	4817.33	5248.51	6952.85	6142.83	5082.85	4008.45	5770.42	6396.34	2909.93	3767.02	3925.06	7649.58	5238.92	3090.23
ENSG00000009954	11529.9	12038.9	11281.9	9757.93	10265	11446	11917	10900.9	10466.2	10455	10802.1	11977.8	10955.5	12141.7	10714.1	12218.8	11495.6	9884.07	10029.9	10556.2	10877.8	9842.39	9941.3	9079.34	8824.81	9687.59	10393	10755.8	11221.9	10633.4	10824.6	10119.8	10395.9	9868.04	10770.4	9247.02	10288.1	10240.4	10011.6	9671.95	8781.51	9841.83	9596.61	10056.2	10276.2	10505.6	10021	11043.8	10276.9
ENSG00000010017	4078.41	3637.59	3954.23	3714.58	3599.17	3715.51	3826.51	3857	3759.83	3666.76	4314.87	3910.36	4060.25	3736.61	4027.27	3378.04	3845.21	3628.55	3604.49	3666.54	4404.81	3270.22	3387.26	3409.52	3264.7	3611.39	3212.51	3387.7	4077.5	2949.49	3612.25	3146.33	3199.99	3339.72	3320.7	2540.29	3963.23	3990.62	3399.37	3832.79	3091.67	2988.54	3696.93	3309.03	2857.49	3170.45	3164.68	4064.85	3627.44
ENSG00000010030	20.4705	22.4733	19.4348	45.2871	40.2835	52.7383	19.0167	38.7557	24.9287	36.6319	53.3891	11.4705	10.2531	11.8849	14.548	14.4572	7.50833	17.2168	17.9614	47.2756	22.2634	20.3756	21.8427	19.1432	36.8613	24.9233	47.905	27.5086	12.6358	44.3915	21.2055	54.4498	14.4868	56.1068	19.3278	33.4586	22.8964	17.0177	11.0044	7.93578	41.984	16.8034	33.1178	59.3518	43.5561	44.5405	18.63	16.0308	16.2082
ENSG00000010072	1348.75	1114.21	1172.84	1019.71	1103.52	1015.65	1119.88	1029.73	1326.91	1149.05	1074.19	1155.72	1014.85	1357.36	1020.57	998.117	1146.16	1237.44	1118.31	1062.11	1109.97	1270.19	948.795	1018.47	1133.14	1023.32	1138.92	1182.97	1027.08	1116.24	912.024	1002.07	1099.77	971.773	1075.55	972.401	1096.92	1038.19	1220.78	1044.79	1033.78	1022.55	1000.4	1098	902.839	1124.1	923.174	911.034	1191.13
ENSG00000010165	1344.36	1373.35	1183.19	1351.42	1612.51	1395.55	1905.09	1639.83	1151.05	1092.85	1520.66	1450.85	1309.5	1785.22	1440.97	1754.74	1407.67	1613.08	1076.98	1226.59	1239.57	1503.3	1647.95	1495.98	1370.1	1364.95	1740.3	1241.62	1362.39	1389.05	1162.78	1229.73	1294.87	1293.08	1237.95	1558.35	1628.51	1557.08	1579.12	1518.03	1428.6	1554.36	1492.01	1400.06	1224.51	1261.96	1251.32	1221.76	1309.32
ENSG00000010219	365.538	566.004	543.639	579.468	350.731	576.423	437.063	605.732	551.345	442.508	418.939	488.876	416.062	640.183	546.32	550.45	415.792	508.627	465.468	433.155	493.588	518.071	427.256	511.459	369.614	413.854	364.477	394.975	450.128	354.701	332.548	468.227	353.518	400.062	479.081	249.237	484.051	449.012	495.217	348.234	395.565	422.716	495.563	537.569	413.115	436.069	388.212	524.02	527.719
ENSG00000010244	19438.7	19320.4	21085.7	18558.4	16657.4	18478.9	19536.7	19379.5	19750	18320	19032.6	19957.8	19941.7	19348.6	19859	22807.3	20078.5	18835.2	19590.7	19744.5	20460.2	20510.4	16677.9	16779.1	17129.1	16996.6	17139.2	18111.6	17854.5	16266.2	16556.8	18016.8	18736.5	18327.9	19039.6	17634.9	17172.3	18820.4	18171.5	18222.5	17308.3	17066.5	17064.4	17145.7	18186	19568.3	20144.6	17150.4	17569.5
ENSG00000010256	3230.15	5047.33	4514	4060.2	2766.75	4682.53	5693.73	5983.86	5077.53	3645.74	5253.16	5153.25	4700.95	6111.52	3992.36	4653.01	5097.76	5272.05	4779.64	2842.9	4046.61	3609.29	5051.22	5487.21	4946.73	4580.07	4275.69	4443.21	5277.36	3297.03	3866.37	3237.26	4400.5	4558.68	4889.09	3142.46	5902.25	5444.31	6318.28	5088.97	4606.48	5251.38	6147.66	4834.56	3273.76	4463.38	4660.46	4944.84	7102.06
ENSG00000010270	1629.56	1515.31	1521.55	1422.3	1304.52	1773.7	1643.71	1697.48	1589.05	1565.71	1310.18	1611.73	1650.33	2148.48	1584.94	1734.7	1528.46	1528.91	1528.09	1770.71	1645.2	1587.26	1657.16	1376.7	1311.9	1336	1541.83	1405.22	1686.33	1586.32	1322.63	1450.22	1494.93	1635.14	1613.31	1183.54	1490.74	1272.38	1473.3	1530.81	1206.8	1204.41	1755.78	1668.9	1598.48	1723.23	1309.28	1152.74	1711.88
ENSG00000010278	2735.61	4449.37	4519.91	4666.2	2735.03	3081.18	3200.6	3952.8	4926.88	4190.91	2932.12	2549.14	4920.11	2937.21	2576.59	4477.92	1841.85	4002.73	4959.01	6831.55	1789.15	4266.1	4040.51	2993.83	3792.73	2218.86	2228.03	3733.53	1856.85	3242.1	3556.94	4663.06	2348.23	5414.66	2074.79	2649.37	2224.87	3386.14	2606.76	1912.23	3096.57	2197.41	2189.05	3987.79	4084.92	4502.04	1161.18	3376.57	2492.93
ENSG00000010282	0	4.74442	0	3.50795	67.927	22.0566	12.6836	1.4651	64.9295	18.0951	2.91867	2.97393	6.27163	0	19.6749	1.04407	0	20.8983	2.49956	3.03658	0	8.66117	14.7506	31.7662	0	6.83916	0	2.44158	0	5.76322	18.3881	48.1076	2.48697	167.281	3.83399	16.1902	5.28995	52.8641	8.21032	4.98243	8.75608	0	4.62706	0.987573	28.0283	4.03654	17.4672	1.61015	10.6235
ENSG00000010292	1956.81	2337.16	2150.2	1979.97	1839.59	1443.43	2173.68	1609.11	1584.41	2475.8	1878.41	1760.87	1930.39	1462.53	2698.42	1743.39	2155.44	1957.7	1666.22	1503.1	1751.18	1606.2	2150.31	1766.73	1884.69	1718.29	2497.94	1728.29	1711.45	1829.61	2027.24	2668.09	2553.71	2127.53	1600.95	2317.1	2416.45	2582.66	1932.34	2519.28	2550.54	2371.55	1919.12	2559.1	2076.01	2853.54	1536.76	2393.35	1446.83
ENSG00000010295	1277.39	1276.4	1284.44	1276.06	1806.04	1005.04	986.044	1189.8	1192.98	1400.68	1272.22	1160.71	981.123	1268.99	1060.4	1413.08	1093.11	1291.06	1500.28	1639.31	1431.71	1670.94	1042.17	1039.22	1094.93	1234.72	1297.49	1118.23	1234.14	1510.93	1065.02	1380.43	1141.2	1366.79	1198.51	1237.78	1036.55	1194.73	1255.79	1146.37	1537.1	1190.13	1174.24	1370.71	1305.15	1413.29	974.083	1280.87	1065.79
ENSG00000010310	286.771	258.819	896.498	254.669	109.684	595.476	143.507	1384.36	260.21	290.574	438.165	536.057	839.706	321.086	877.303	267.169	827.587	48.8154	303.186	134.292	351.903	283.437	183.336	482.379	964.672	888.243	366.954	238.558	547.335	219.131	385.969	121.002	377.756	464.511	1042.9	303.297	296.209	573.143	135.915	219.593	168.623	761.058	448.236	203.479	229.488	489.534	797.666	306.053	820.102
ENSG00000010318	575.364	574.467	572.456	462.106	472.789	508.243	628.096	495.712	545.782	532.92	478.804	490.732	555.061	595.019	550.189	551.258	618.494	467.919	397.653	438.39	458.854	417.38	611.882	558.334	439.182	533.869	399.157	578.881	569.144	443.114	576.904	532.435	507.675	481.084	456.682	504.554	609.48	642.037	441.603	495.822	502.036	516.511	602.063	546.493	472.492	521.245	611.945	725.802	475.206
ENSG00000010319	7782.23	10166.8	11526.6	8936.41	6603.87	9860.79	18465.7	16846.7	10222.9	19008.9	12392.4	11053.6	11299.5	16144.5	11591.7	9011.9	11419.3	11635.2	12950.6	13062.3	9679.88	9374.1	19093.9	12538.1	13756.7	16716.3	21571.4	13965.7	13342	22099.7	20196.6	12856.5	11026.2	19269.1	14644.6	8855.01	15614.4	16054.7	13476.1	10716	15781	17888.1	15819.5	26294.9	18110.5	17355.4	18885.8	17142.9	15726
ENSG00000010322	6337.04	4652.02	6570.53	5798.04	7212.98	5542.54	5833.59	5433.55	5179.55	6632.35	6051.04	5415.37	4715.68	4857.14	6991.88	5522.39	6143.48	5911.77	5922.3	6600.61	6139.19	6484.3	5608.7	6684.22	5651.71	7010.67	6977.57	5626.17	6734.78	7329.21	5522.3	6236.05	6575.3	5663.81	6785.74	7747.69	5650.6	5995.94	5891.84	5784.47	7030.58	7301.22	5631.73	6051.33	6749.37	6713.1	7543.47	7140.59	5428.62
ENSG00000010327	12603.9	10828	11572.2	22801	17714.4	17750	12507.8	16206.6	13135.6	15495.4	9785.76	14528.7	7409.23	12272.7	12126.8	13168.5	9489.94	20487	19744.5	19248	14198.5	17711.4	11851.8	16572	9780.83	16481.4	17711.9	8121.65	15096.3	16312.5	9049.74	9928.66	12226.7	10241.1	9301.48	16919.2	7045.08	15259.4	13705.3	13334	18602.3	11930.5	8252.59	14781.9	10792.2	20739.4	11432.1	10354.5	10383.8
ENSG00000010361	429.321	352.84	353.945	279.571	317.142	340.603	318.857	305.798	357.294	431.141	397.975	346.463	279.705	290.069	340.201	379.973	406.643	292.146	446.365	324.517	419.25	402.999	208.245	316.305	318.289	381.363	351.619	273.691	376.687	379.311	341.151	355.632	390.43	328.229	373.579	420.973	424.089	336.732	255.845	342.454	370.675	311.228	336.441	357.264	356.427	277.384	364.551	350.277	313.387
ENSG00000010379	27.9635	4.5305	19.6471	5.52763	9.37309	28.2725	34.7768	2.38633	4.79608	3.52876	30.434	14.2164	17.5742	24.7813	14.0494	2.53285	22.5106	6.97118	6.4007	3.97595	14.212	18.8937	15.0645	13.1853	9.40385	16.6724	13.2916	3.84736	7.93593	11.5353	21.9695	5.40481	20.5644	21.069	32.0988	2.45859	7.53236	9.26511	15.2092	18.6277	16.8092	6.37092	18.9179	10.0379	12.5108	7.06656	5.93737	26.0435	16.8173
ENSG00000010404	9746.98	8329.97	8067.47	6796.2	8525.08	7600.6	6741.41	6692.51	6601.93	6974.51	7566.17	6460.23	8169.57	7319.1	7559.98	8004.44	7074.19	7439.73	7648.16	8891.39	6841.07	7488.08	8351.97	6541.21	7388.45	7438.29	7791.85	9298.34	7369.25	8977.75	8623.61	9092.23	8937.97	8243.4	7743.3	8641.62	8270.99	9413.42	7734.59	7188.08	9083.07	6133.71	7419.52	9363.8	7720.43	8245.15	7856.66	8264.42	6924.09
ENSG00000010438	3.7767	0	0	2.1428	0	0	0	1.81514	3.57192	0	0	0	1.97119	0	0	0	0	1.10515	1.12875	0	0.846633	0	1.3354	0	2.9804	0	3.49884	1.15372	0	0.784014	0	1.98356	1.09897	1.97496	0	0	0	0	1.26417	0	3.6821	0	0	5.4369	6.27587	0	11.0129	0	0
ENSG00000010539	856.386	713.385	641.769	785.751	630.164	672.557	697.512	822.981	876.451	506.033	757.967	737.625	639.116	684.734	730.932	701.692	727.548	811.758	642.66	797.702	732.959	788.878	566.647	658.156	721.21	776.758	676.241	694.753	675.859	631.91	512.354	906.378	851.242	861.219	743.65	736.343	702.15	696.144	796.787	817.021	641.897	743.391	624.945	771.66	737.071	772.967	809.75	508.253	690.246
ENSG00000010610	2548.28	2487.03	1599.17	4844.03	4332.58	3205.61	2985.34	2551.52	2147.58	2757.57	2177.54	2658	1449.8	2785.93	2347.65	2726.43	1989.46	2973.23	3847.25	3454.54	2607.56	3376.24	2292.11	2982.11	1377.69	2409.59	3857.84	1798.5	2050.46	3985.7	2304.07	2349.45	2690.52	2241.51	1541.94	3258.55	1260.22	2098.94	2485.66	2647.84	2393.16	2026.88	2538.3	4260.78	2212	3473.69	1376.03	1391.59	2084.86
ENSG00000010626	229.853	359.208	224.91	257.602	266.605	286.02	309.166	346.357	290.946	269.089	268.855	313.616	278.161	255.712	213.699	236.283	256.503	267.886	268.393	380.741	328.715	300.02	243.132	257.112	204.203	270.193	219.466	190.079	276.942	304.642	226.241	229.433	249.92	263.492	286.046	230.541	206.519	208.767	214.894	235.219	190.024	236.072	294.509	306.973	284.59	231.145	131.474	280.164	237.603
ENSG00000010671	418.589	430.086	593.61	1175.9	1000.77	719.54	669.127	556.855	376.229	520.005	524.584	651.791	365.912	638.259	335.264	653.128	334.739	646.65	872.457	941.716	992.926	1108.46	710.76	596.749	276.41	620.729	988.165	555.354	354.848	996.477	459.577	590.96	665.482	531.755	339.489	554.061	238.83	562.402	558.142	417.501	688.25	677.095	598.513	973.367	473.137	954.17	387.746	355.978	456.05
ENSG00000010704	1167.71	1060.11	850.185	1303.12	1319.87	1154.5	1187.75	1071.91	957.267	1081.41	972.348	1264.2	1051.74	1262.24	1098.54	952.097	1105.31	1213.32	1274.08	1484.07	958.511	1324.65	948.838	1224.42	955.327	1058.65	1371.51	990.737	1332.3	1467.99	1272.74	1157.24	1227.31	1067.02	1219.32	1277.93	1015.9	713.094	1093.11	1614.85	1002.96	1082.38	1203.53	1305.76	1130.43	1197.98	480.344	1113.64	1061.14
ENSG00000010803	2834.51	2487.04	2800.58	1878.37	2333.94	2441.56	2067.5	2119.7	2318.51	2322.08	2213.6	2297.9	2533.44	2710.26	2565.48	2899.57	2753.25	2094.59	2646.29	2447.76	1915.48	2453.74	2406.25	2337.99	2127.63	2072.34	2202.44	2828.2	2607.88	2338.79	2433.21	2434.24	2488.25	2007.37	2788.71	2617.06	2766.26	2636.05	2407.79	2879.88	2194.51	2385.21	3115.54	2918.27	2565.2	2459.31	2780.37	2943.03	2578.53
ENSG00000010810	7346.27	7343.71	6651.47	7162.14	7466.78	7446.92	8652.42	7909.17	7183.56	7564.86	7259.69	6826.21	8563.55	7716.6	6895.73	5961.11	6170.73	8335.66	7448.48	8239.28	6362.71	7039.83	7512.99	5603.65	6316.28	5315.66	7994.08	5799.15	7657.85	7818.56	6425.27	6589.56	6932.7	7854.78	6554.55	5903.98	7724.04	6948.47	5765.99	6914.48	6484.05	6779.98	7096.38	6741.61	6289.48	6907.8	6866.79	5870.35	9336.12
ENSG00000010818	12601.1	10464.9	8892.29	8223.19	10413.9	9938.49	8460.97	9420.38	9611.55	9354.63	7745.1	8252.17	8605.09	7644.63	8043.88	6866.64	8979.74	8391.85	10030.2	10092.8	8420.59	9093.83	7498.55	7556.94	8848.98	8223.22	8693.84	8651.59	7834.94	9909.99	9834.9	9962.63	8548.43	8088.18	8170.87	6870.83	9230.9	9498.57	9283.48	8765.63	8613.69	6975.17	7893.93	8845.5	7583.14	7947.17	8159.27	7808.63	6675.67
ENSG00000010932	278.167	560.499	509.557	684.123	248.72	441.033	1462.69	518.394	934	1178.2	245.315	308.488	1172.22	467.324	397.005	382.493	530.877	271.543	359.795	304.775	625.932	590.736	452.15	806.901	588.885	669.105	530.601	769.762	707.587	930.755	961.766	557.379	437.938	843.065	318.754	486.168	345.394	480.495	439.036	525.264	444.168	618.064	252.611	517.547	461.02	736.867	619.46	291.358	668.854
ENSG00000011007	6677.8	6561.32	6968.27	4844.35	4638.59	6109.6	5779.8	5350.61	5948.72	4596.29	5750.06	5504.32	5623.33	7153.97	6124.35	6862.13	6596.24	5278.88	6150.67	4650.09	6621.37	5494.53	5384.71	6189.14	4863.5	5382.03	5264.87	5736.24	6875.34	5391.95	4708.56	4846.7	5488.47	4279.56	6755.43	5600.97	5893.38	6060.49	5541.92	5822.02	4872.86	5231.38	5726.65	5814.04	5108.62	5495.22	7184.22	5127.18	5477.47
ENSG00000011009	683.735	548.727	637.111	799.068	643.232	703.889	784.617	813.469	689.934	825.999	875.245	742.58	774.487	750.278	649.632	720.153	696.347	801.861	784.318	629.648	700.14	782.269	821.59	686.224	838.268	687.663	793.441	723.041	668.604	752.429	673.466	675.055	629.539	736.771	727.958	679.962	757.904	931.579	781.672	697.107	758.133	790.898	778.414	872.701	749.679	914.691	861.025	774.888	796.271
ENSG00000011021	1469.87	1796.07	1751.93	2059.88	2242.87	1578	1658.43	1645.23	1648.75	2110.35	1711.95	1860.42	1690.62	1628.79	1757.21	1645.33	1546.32	1545.21	1793.02	1585.07	1542.87	1691.63	2341.8	2102.73	2561.34	2632.94	2069.11	2262.87	1950.4	2114.69	2161.23	1985.56	2128.68	1901.35	1855.93	2854.67	2336.97	2386.33	1604.4	1925.87	2245.25	2446.28	1845.58	2149.86	2277.72	2327.65	2481.49	2444.91	1868.25
ENSG00000011028	7294.24	7323.19	5369.47	6387.06	13969.1	3902.05	2923.57	4146.34	3795.01	3312.81	3173.04	2325.74	3360.89	1318.56	4566.94	3332.89	3422.44	8240.71	6266.23	6628.61	6459.31	7540.67	6565.48	7123.16	5637.08	5968.99	5083.85	3717.5	3896.72	5639.18	5133.24	7324.6	5930.75	6229.05	5679.03	7065.25	2737.46	1927.2	3651.84	6958.01	6121.88	4055.52	5077.03	3364.87	3129.7	3356.75	3688.5	2731.35	2874.8
ENSG00000011052	8.80075	22.3279	8.17684	36.7788	33.8612	6.36916	8.01317	54.7165	78.7222	94.1065	42.4358	31.0064	0	38.4314	25.3452	59.4904	14.393	195.713	73.9643	44.8547	26.9525	17.268	66.1714	50.2823	93.2376	14.5061	121.353	123.493	91.1917	62.7026	89.3555	39.3544	39.7604	32.7024	60.7217	62.6756	31.8078	51.4377	21.6586	81.2685	53.1589	61.7267	41.2326	77.5599	49.6329	72.9151	7.2921	49.2301	18.6842
ENSG00000011083	4.57656	2.02755	8.63919	22.061	6.13953	2.00919	9.87732	5.28962	5.12139	20.4253	0	18.5992	3.40073	11.7344	7.01348	3.20655	3.50773	8.19335	14.0345	7.19546	2.13305	22.5846	9.12821	1.54349	4.75705	3.12057	4.28688	5.48165	0.765542	2.97816	35.3728	8.35289	6.67725	16.657	0	2.84424	7.86477	1.97595	7.44927	3.75458	3.55771	8.19337	10.5179	8.25875	2.92218	4.31473	5.65944	22.8974	4.00929
ENSG00000011105	2668.7	2952.47	2678.23	2889.76	2341.9	2532.49	3540.53	3248.92	3541.72	3453.08	3321.44	3157.7	3267.25	3165.88	3429.41	2567.36	3216.8	2598.82	2648.7	2879.23	2677.95	2946.69	2730.71	2866.33	3752.44	4141.19	2447.5	3073.87	3359.3	2578.94	2842.31	2646.52	2986.75	2929.22	2851.85	2725.64	3529.41	3478.91	3603.67	2857.98	3471.01	3795.25	3403.5	2581.59	3675.89	3465.31	3918.4	3925.89	3257.52
ENSG00000011114	4914.71	5202.11	5214.86	4748.09	5203.76	5025.27	4354.06	4541.2	4590.03	4137.34	4610.42	5016.51	4765.58	5061.33	5410.82	5862.13	5176.14	5109.94	4631.09	5092.34	4730.21	4856.07	4693.97	5290.53	4643.06	4586.67	4831.9	4729.15	4972.79	4473.22	4976.94	4817.54	4487.53	4356.91	4832.06	4833.62	4671.68	4686.09	5082.61	5016.89	4654.98	5031.23	4854.21	4575.7	4814.35	4527.6	4050.52	4140.57	4808.46
ENSG00000011132	535.111	362.536	420.129	442.963	437.422	336.591	293.167	476.148	428.874	377.534	543.271	450.737	317.203	381.45	315.668	387.605	416.262	384.042	447.52	364.43	542.315	439.756	419.315	354.02	494.048	542.836	531.145	406.81	463.735	382.759	317.578	431.463	431.883	513.909	467.155	511.066	399.821	478.697	471.428	458.551	423.157	409.199	483.986	497.184	393.399	457.524	546.128	538.467	422.957
ENSG00000011143	458.403	509.564	478.155	496.95	614.432	399.498	517.931	487.14	501.272	561.625	402.733	515.861	555.447	510.649	735.404	536.26	516.435	627.055	579.824	434.217	550.313	608.993	454.212	603.107	444.906	490.638	465.606	507.068	548.417	432.504	477.125	583.608	575.647	482.488	500.755	569.295	495.953	555.215	458.758	549.9	493.107	522.016	482.377	539.677	551.192	539.77	586.022	502.766	481.88
ENSG00000011198	3859.18	3291.24	4184.9	1795.82	1714.69	2765.09	4127.88	3414.98	2915.48	1995.48	3609.41	4587.55	4190.25	3196.98	5757.63	1875.49	3575.51	1850.96	2574.57	1624.29	5489.58	1704.71	3647.03	3829.94	2371.38	3727.5	2430.56	2177.14	5329.16	1861.18	1978.76	2002.08	5059.69	2743.95	3278.8	1567.62	3748	2437.66	2485.27	2200.31	2873.08	3908.11	3943.23	3257.22	1409.62	2392.34	7023.05	4618.9	4162.63
ENSG00000011201	3427.62	5666.71	4085.88	2923.4	4705.04	4138.23	2225.83	6025.48	3984.14	1811.8	3429.45	3506.16	4479.99	4004.74	3162.95	6071.8	4178.69	2992.37	2872.74	2880.24	3466.63	3844.25	2406.86	4213.01	4130.52	2563.52	1811.71	3496.77	2765.8	2777.75	3249.14	4377.03	3004.3	3154.09	4195.58	3658.51	4517.81	3460.5	6482.31	4526.07	2970.33	3123.94	3796.7	2452.41	3191.09	1690.41	1769.3	2693.94	4335.13
ENSG00000011243	2148.2	2060.13	2274.17	2223.64	2315.39	1940.11	1805.16	2354.86	1947.9	2090.67	2701.95	2073.01	2319.07	1994.2	2082.08	2332.83	2256.43	2267.44	2333.46	1932.08	2376.7	2304.48	2192.91	2224.76	2976.12	2771.66	2534.68	2263.2	2421.58	2487.37	2310.77	2324.2	2329.02	2291.9	2527.91	2751.55	2120.33	2480.83	2265.99	2150.46	2852.59	2879.19	2453.52	2184.28	2661.37	2869.44	3005.08	2910.24	2189.88
ENSG00000011258	3611.56	2297.71	3650.68	2434.19	2586.18	2536.31	2308.56	2224.38	2571.61	2787.08	2450.54	2819.19	2808.4	2002.99	3253.12	2776.75	2838.97	2319.47	2502.44	2756.15	3281.04	2952.98	2074.64	2494.9	2423.51	2593.47	2782.9	2673.34	2969.66	2495.18	2469.66	2730.52	2907.35	2420.98	2595.2	2941.2	2912.93	2915.02	2395.11	2819.93	2342.75	2489.61	2577.67	2104.76	2395.04	2727.48	3294.38	2306.27	2478.27
ENSG00000011260	822.994	798.845	782.702	856.112	903.656	959.349	964.499	772.506	864.599	674.41	824.468	787.683	748.071	972.903	972.44	996.235	762.862	752.615	986.447	1128.37	1014.14	1110.91	913.996	689.817	581.684	711.839	810.7	852.493	916.942	1026.41	898.364	925.925	901.204	833.383	790.566	826.115	744.726	819.245	708.433	683.827	828.054	727.169	813.629	1017.52	717.811	1053.14	1139.67	728.56	871.875
ENSG00000011275	4399.01	4441.69	4334.58	4365.39	4268.26	4369.73	4383.96	4122.89	4321.16	4550.14	4496.78	3886.82	4218.01	4515.24	4224.51	4973.74	3981.84	4066.56	4577.05	4245.95	4058.85	4119.75	4510.22	4650.43	4647.5	4267.29	4411.19	4287.44	4645.71	4605.04	4930.1	4417.73	4203.41	4338.36	4202.38	5092.14	4221.29	4336.24	4432.2	4450.71	4351.27	4604.91	4290.61	4249.82	4455.44	4297.85	4471.15	4475.17	4458.39
ENSG00000011295	4314.11	4126.18	4341.59	3987.21	3590.15	3680.01	4070.79	3900.88	3833.02	3874.25	3785.09	4235.47	4493.78	3859.95	3981.2	4300.32	3839.1	3543.76	3633.75	4208.63	3906.49	3709.39	3614.94	3579.76	3911.04	3673.38	3142.59	3590.84	3759.7	3640.71	3805.5	3915.06	3423.28	3575.3	3529.58	3825.71	3733.67	3288.87	3576.61	3367.24	3937.79	3878.51	3365.63	3491.37	3738.69	3628.45	4456.84	3708.94	3792.64
ENSG00000011304	3838.2	4420.22	3793.3	4568.13	4415.02	3485.86	4811.95	4487.19	4199.07	4049.05	4076.84	3882.13	4180.35	5118.1	4126.52	4686.3	3773.12	4814.54	5176.23	4264.1	3181.88	4462.55	5650.2	4327.67	5332.81	5285.71	4961.89	4460.6	3777.42	5038.68	4769.57	4622.01	4285.41	4921.94	4570.37	5027.54	4617.76	5226.24	4901.99	4686.84	6335.44	5567.83	5264.5	5535.41	5258.54	6143.23	5004.77	5139.81	4266.57
ENSG00000011332	0	0	14.0986	5.74574	3.73814	0	0	0	7.38095	8.09728	8.21388	2.29933	5.40189	9.77555	2.70699	13.9806	0.69126	0.62087	3.29657	11.0493	10.6263	11.384	1.88813	5.72133	3.93138	6.65247	1.01224	0	0	2.49603	1.41137	6.89768	3.52192	1.60476	4.54494	4.66181	1.86725	0.402711	0.893499	0	1.41931	1.84606	7.50268	0	1.33466	3.69104	2.84243	3.8163	3.74415
ENSG00000011347	336.355	203.996	352.734	341.904	290.774	445.554	277.267	295.36	543.982	562.487	536.368	577.774	366.616	486.426	377.538	129.667	390.994	264.688	456.658	239.224	327.571	270.247	570.182	353.523	470.912	546.085	433.092	541.455	236.526	441.461	442.538	260.285	337.803	356.682	426.062	377.021	430.803	494.735	465.086	426.366	361.413	687.714	490.897	254.712	374.947	275.114	352.025	544.533	631.767
ENSG00000011376	1248.93	1414.29	1283.4	1199.79	1131.6	1154.61	1450.23	1255.42	1006.09	1378.82	1101.48	1102.24	1370.5	1252.62	969.555	1531.69	1151.59	1305.43	1280.94	929.092	1085.31	1071.83	1620.84	1548.47	1580.09	959.301	1454.96	1441.91	1132.22	1252.02	1368.35	1110.02	1591.13	1477.11	1728.34	1524.25	1743.32	1209.83	1540.36	1240.6	1195.23	1436.79	1527.69	1235.41	1161.19	1254.65	1125.71	1304.79	1492.52
ENSG00000011405	15063.5	16464.4	14052.1	12834.2	11406.3	12570.3	15571.2	15062.7	14355.2	12717.6	14648.7	15309	15391.9	17238.6	14602.8	14668.7	15276.6	12811.6	13908.3	15732.5	12706.3	12072.3	13529.5	13721.6	12903.9	12124.5	12402.2	14216.1	15253.4	12870.6	13461.5	13795.2	14381.7	13950.1	14840.4	14473	15875.5	12996.2	15901	13981.2	13752.7	14160.2	13333.6	13087	14695.9	12790.8	15215.8	15420.5	15508.2
ENSG00000011422	269.046	276.689	270.968	785.101	327.948	405.619	339.962	415.244	385.934	297.641	370.757	257.809	235.387	349.499	206.263	157.02	215.895	330.821	919.439	454.659	284.259	686.219	350.543	282.515	284.105	317.833	429.234	271.57	218.875	557.006	315.216	397.535	383.809	483.456	276.56	241.662	212.166	343.33	218.53	179.329	291.032	225.702	323.765	539.466	314.319	1002	244.484	199.753	217.506
ENSG00000011426	100.703	68.0293	76.7265	249.911	123.117	49.6096	105.403	80.8619	140.832	42.7194	107.99	75.7006	274.412	75.0093	106.207	75.153	39.0927	128.173	131.922	88.19	86.9004	152.59	153.658	99.6782	185.237	77.0972	83.6983	166.758	72.9499	97.0975	127.907	118.696	121.597	496.704	22.8124	53.726	34.8048	151.539	115.151	38.6689	61.8657	42.4669	155.614	212.172	75.0331	1743.27	36.5034	43.9465	120.402
ENSG00000011451	794.997	1211.18	823.671	944.939	1245.25	819.295	877.921	1112.38	1094.46	1495.05	1282.82	992.465	955.332	1226.28	1027.21	1223.71	1051.45	1487.73	1514.97	860.233	1051.76	1190.53	1883.01	1512.04	1714.99	1690.85	1831.01	1723.12	1213.73	1703.8	1690.33	1067	1168.88	1349.72	1657.36	1617.16	1939.83	2174.71	1687.96	1669.45	1973.9	2173.53	2411.74	1714.94	1837.52	1752.49	1470.96	1867.01	1905.03
ENSG00000011454	6408.23	5844.17	6910.59	6699.78	6816.35	7201.56	6452.02	6005.5	6985.78	7153.21	6549.03	7514.56	5832.53	6782.74	6941.92	6912.05	7410.85	6342.84	6023.13	7044.02	6836.87	7413.98	6502.93	6591.05	6819.83	7219.94	6232.78	7518.92	7310.38	7031.58	7243.86	6817.49	6925.5	7240.29	6362.05	7053.28	7644.51	5714.81	6927.44	7419.69	7107.57	7521.21	6489.86	7582.7	6834.33	5674.08	5834.08	7328.7	7847.03
ENSG00000011465	180674	161704	105626	97788.9	195114	137564	109513	78297.8	98108.8	87515.6	80691.6	80519.4	60089.2	50942.8	113441	107691	66299.6	99241.3	102916	214642	134753	161668	83893.8	86145.7	69093.6	98788.4	80866.4	97941.1	94948	137701	126512	212341	149692	141668	103370	117157	77080.9	57065.6	104106	150992	88170.9	57052.6	113575	100173	61145.4	58420.5	72247.3	53936.2	97772.7
ENSG00000011478	98.8146	170.686	176.685	195.685	99.0012	173.875	189.093	173.927	168.109	98.2422	171.083	159.395	167.708	152.804	161.089	153.436	145.448	148.498	169.709	122.282	123.802	96.1738	186.798	183.777	255.938	189.202	144.147	137.584	159.72	125.376	157.625	183.707	173.267	180.346	198.682	124.315	292.277	209.915	200.212	133.008	197.987	208.538	207.325	151.017	138.924	207.982	205.383	179.839	174.507
ENSG00000011485	1289.05	1383.93	1486.11	1534.6	1616.43	1247.25	1364.19	1556.35	1690.54	1498.5	1972.05	1133.3	1395.45	1593.66	1426.98	1649.39	1561.35	1806.33	1536.67	1606.03	1525.59	1439.65	1650.56	1798.03	2003.61	1876.04	1606.33	1702.08	1610.96	1644.49	1492.17	1587.87	1634.02	1776.13	1488.07	1530.1	1247.46	1534.34	1760.24	1585.88	1560.74	1638.84	1675.59	1542.31	2014.34	1836.72	2200.46	1435.45	1727.28
ENSG00000011523	8737.92	6351.57	9250.78	7745.93	7515.71	7709.63	7510.15	7473.77	7302.37	8622.33	8507.23	8886.69	8262.17	7078.87	9265.6	7183.84	9539.67	7921.09	7686.77	8681	7373.59	8109.43	7684.28	7750.73	7555.58	8564.88	7976.03	8001.79	9590.13	7720.45	7595.8	7813.02	9181.84	7394.45	7561.94	8742.35	8811.72	7842.79	8443.7	7855.58	8909.42	8368.03	8217.34	7808.6	9362	7663.15	9473.31	8000.97	8767.67
ENSG00000011566	4552.24	4849.79	4390.72	4548.37	4557.54	4824.53	5806.87	5015.08	4950.1	5232.62	4490.97	5357.65	6079.26	5596.89	3950.01	4626.42	5217.08	4009.62	3816.33	4830.68	4796.73	4040.95	6927.07	4385.8	3873.62	4990.61	4181.63	4654.65	4600.39	4903.33	4838.09	4761.63	3509.22	4160.63	4279.84	4097.9	4900.72	4362.67	4200.07	4936.99	4449.9	5433.53	4421.74	4653.73	4138.16	5099.64	4374.9	4926.82	5307.35
ENSG00000011590	34.8571	42.0449	32.6208	53.3491	47.1914	51.678	45.8012	43.8858	36.9241	60.1837	55.0917	49.3269	63.6152	46.6924	53.6013	61.4494	53.7605	34.1468	53.9201	15.3437	92.7829	84.6233	22.9431	33.0692	61.9993	51.0889	39.6301	48.9969	52.5586	56.2941	42.8483	35.6366	16.9469	27.0182	30.7743	78.7181	51.2473	90.3074	46.577	40.7815	38.3701	66.3046	20.8034	65.1437	69.0922	27.1878	84.9243	37.7666	32.1735
ENSG00000011600	781.234	676.942	467.831	2320.37	1059.16	1207.63	1629.24	1404.89	887.169	1098.73	1519.72	977.324	524.236	1322.93	686.433	758.963	624.726	1241.32	1941.17	1400.12	948.423	2100.75	1051.57	1017.05	393.209	654.664	1271.36	690.867	620.659	1280.72	635.849	946.127	855.423	757.186	476.314	680.875	417.304	794.502	694.053	802.751	524.212	554.275	1131.18	1935.55	629.432	1866.44	359.028	361.34	821.074
ENSG00000011638	2021.24	2683.06	1603.91	2188.77	1930.78	2140.21	2897.54	3462.92	2690.23	2272.8	1996.01	3263.88	3215.14	2713.27	2260.02	2160	2134.27	2220.31	1947.3	2426.03	1984.48	2208.91	2711.99	1833.24	2487.09	2027.12	2580.17	2260.39	1929	2324.23	2216.12	2715.08	2179.61	3258.27	2064.04	1799.51	2104.27	2416.35	2916.72	2813.58	2023.41	1602.63	2060.69	2731.46	2146.42	1772.24	1679.71	2752	2634.46
ENSG00000011677	0.645725	2.45579	8.43065	9.8547	9.99941	39.7826	4.23055	31.4162	5.62466	3.0092	3.1964	1.34886	4.9552	10.3748	6.20318	3.7783	11.4407	32.1293	0.669226	1.91213	3.86498	20.4049	1.7025	1.14567	28.3976	1.21772	2.25239	1.15717	0.551051	51.322	14.2998	6.12835	12.65	3.58186	3.63097	4.81201	1.11959	20.3591	7.35202	0	2.23252	2.71815	16.5687	27.6676	4.92149	24.42	2.46185	8.72527	13.8505
ENSG00000012048	865.818	993.456	905.558	964.626	1052.12	1107.59	1410.6	817.333	869.462	1344.23	1201.12	1106.43	877.819	1188.77	839.063	712.871	906.425	1083.83	1089.06	1117.66	868.122	913.508	976.037	860.352	666.722	917.832	1031.85	1020.15	806.62	1044.05	1212.95	999.854	1144.22	1404.73	933.464	892.962	1105.66	857.973	1010.82	809.498	718.82	1168.74	1148.29	881.304	1035.36	1718.8	940.926	800.967	1178.67
ENSG00000012061	2082.59	2873.42	1988.03	3155.82	2330.75	2365.51	2812.44	3551.05	2586.84	2637.89	2462.06	2472.11	2917.43	3420.04	2006.56	2774.23	2236.99	3411.49	2891.24	2781.79	2105.81	2574.27	3678.1	3185.97	2967.41	2551.39	2818.58	2694.26	2022.54	2771.15	2948.45	2630.88	2333.79	3108.4	2771.92	2831.89	2904.02	3065.77	3123.79	3045.42	2944.75	3040	2766.77	3661.54	2607.96	3009.32	2213.88	2646.62	3169.98
ENSG00000012124	171.714	102.212	144.571	488.268	307.734	133.577	103.486	129.212	62.0112	79.158	114.772	91.9331	66.6436	113.9	52.8019	168.725	57.3257	164.354	198.131	169.362	148.096	142.685	191.376	241.113	99.5912	191.595	233.374	159.679	91.086	211.045	128.093	129.615	209.744	193.756	50.2326	316.709	88.3996	137.017	105.498	230.958	119.834	99.8967	246.428	190.372	127.362	182.26	82.339	81.2311	74.5274
ENSG00000012171	1469.44	1129.46	664.34	1152.57	4340.4	890.418	669.952	1280.26	1524.96	1884.11	1520.65	805.887	1547.06	1007.44	682.099	711.881	2195.8	1287.38	730.481	1619.04	1043.49	2178.78	1498.23	1360.07	2253.79	800.992	2525.8	1320.2	1524.7	1694.1	1835.97	1748.84	521.633	2306.72	1724.5	1299.8	2016.26	1344.73	1391.7	2197.9	1041.77	1552	719.291	2011.59	3599.63	699.96	563.028	1891.17	779.904
ENSG00000012174	1630.36	1629.85	1690.32	1606.01	1636.64	1448.05	1437.18	1318.12	1351.94	1315.82	1408.47	1702.37	1630.43	1314.77	1673.32	1993.42	1465.44	1536.38	1728.55	1576.62	1598.48	1610.49	1862.83	1848.87	1911.91	1714.43	1723.78	1608.56	1488.54	1560.34	1598.63	1445.83	1642.23	1538.17	1394.8	2042.91	2024.2	1769.77	1762.3	1834.44	1699.4	1939.68	2119.17	1520.81	1446.33	1652.41	1752.51	1598.41	1676.06
ENSG00000012211	302.347	224.457	165.812	211.31	228.779	218.657	177.865	217.703	202.796	214.337	227.443	194.411	250.686	206.378	206.467	308.205	194.545	294.638	251.826	210.154	256.064	198.334	182.909	248.706	211.398	216.651	200.405	231.949	209.103	216.847	255.864	185.907	198.176	189.949	209.036	262.691	218.248	310.179	246.431	245.957	231.377	269.501	248.549	193.962	265.49	245.487	290.044	264.337	209.259
ENSG00000012223	287.076	268.391	611.548	497.128	442.96	1066.36	373.694	447.282	1228.93	407.563	595.841	594.787	450.581	769.136	545.557	240.682	2500.09	611.041	378.552	1514.9	2558.38	336.379	765.779	3800.53	1893.53	568.76	415.416	2885	463.703	201.181	353.271	3265.74	405.427	655.933	1994.21	247.198	832.61	336.684	619.475	539.793	231.563	1176.5	528.093	160.976	375.31	282.839	518.349	517.767	1704.46
ENSG00000012232	2181.65	2706.09	2007.17	2288.17	2426.05	2702.59	2251.08	2299.76	2080.87	2231.76	2940.5	2274.95	2411.22	2792.07	2227.08	2273.52	2197.41	2388.54	2172.7	1964.79	1958.8	1993.71	2690.03	2363.09	2706.43	2526.64	2576.96	2101.05	2614.14	2013.48	2305.17	1866.79	2179.18	1959.41	2374.49	2843.67	2349.33	2624.62	2267.79	2356.97	3101.42	2961.74	2821.14	2423.16	2314.55	2228.38	2309.69	2441.55	2637.92
ENSG00000012504	0	4.79887	2.05181	1.05567	1.00506	3.30963	0	0	0	0	0.633322	2.02608	0	0	0	0	0	0	0	0	0	0.606019	0	0.641498	1.1763	0	0	0	0	0	1.10928	0	0	1.16409	0	0	0.565447	0	0	0	0	0	0	0	0	8.48889	0	10.7558	0
ENSG00000012660	28582.4	90180.5	50012.5	53736.5	26228.7	70447.7	68078.4	70354.6	58492.4	32896.2	85637	57398.9	48980.7	96454.9	32684.2	60022.3	62519.8	66021.6	66774.8	33379	51834.2	38146	52288.8	77457.4	69778.8	56346.1	49981.2	56927.3	51706	23065.3	43290.2	23559.1	29187.7	36289.4	58946.9	38576.2	56633.3	55263.5	66776.8	66633	37281.1	78070.3	82673.9	32519.6	41950.6	35189.1	19256.8	53347.8	77900.1
ENSG00000012779	491.023	330.798	362.711	1174.06	937.001	722.111	596.426	915.008	765.98	830.73	1543.31	654.527	407.946	564.202	311.847	421.885	255.471	1061.11	867.842	813.823	846.226	646.073	702.113	576.089	414.454	1166.97	1302.38	493.387	536.713	1069.59	657.988	835.905	1000.51	864.598	442.622	932.446	394.727	1048.87	715.562	471.962	582.97	632.86	383.548	1163.33	729.966	669.804	700.726	526.666	527.089
ENSG00000012817	6836.49	5248.17	6600.96	0	7123.43	0	0	0	6113.95	6151.2	0	3.12467	3.86484	0	17.0084	6477.43	6327.58	3.53449	6375.83	6526.49	6680.92	5903.62	0	5763.91	0	0	0	5742.56	5.98237	5465.41	5957.95	5989.02	0.443674	0.511006	6124.8	5910.56	0	16.6033	0	4772.83	0	0	0	5108.85	5293.82	5088.21	0	0	0
ENSG00000012822	13324.3	11461.2	11676.1	8566.41	11574.7	9731.13	11321	12320.2	10805.3	9992.66	11005.2	11269.3	11088.7	11591.2	11896.6	9537.82	11443.3	9177.96	8731.02	9543.48	10873.3	9560.11	10201.4	10905.9	10106.5	11180.8	10100	10465.7	13014.8	9538.02	9439.67	9976.72	10588	11021.1	10378.4	10949.4	11845.5	10964.2	11826.2	11024	11165.8	10156.5	11292.1	10412.2	10482.4	10877.6	13160.6	14232.2	10943.9
ENSG00000012963	2630.04	2383.9	2132.8	1760.2	1950.75	2106.03	2186.67	2013.19	2304.8	1996.54	1998.51	1878.57	2575.22	2195.43	2236.88	2267.03	2167.65	1960.63	2159.73	2033.7	2313.54	1993.23	2048.57	2145.96	2181.22	1738.21	1748.78	2262.05	2058.75	1913.89	2000.45	2156.18	2277.03	2000.8	1976.51	2194.57	2198.05	1797.81	2109.31	2191.69	2015.14	1646.93	2026.71	2218.66	1789.68	2007.42	1987.53	2008.37	1962.04
ENSG00000012983	4129.08	3629.21	3963.39	3521.52	4097.45	4025.39	4618.36	3822.95	4260.56	4157.24	4067.64	3913.13	4304.93	3844.27	4237.94	4049.9	4001.21	3751.81	3669.93	4202.3	3900.21	4191.4	4244.84	3119.58	4076.62	4049.63	3643.06	4200.09	3689.14	4046.88	4059.69	5027.12	4608.77	4225.4	3720.4	4112.29	3967.08	3733.7	3397.14	4527.74	4129.28	3287.59	3445.92	3837.97	4212.14	3380.98	4365.62	3636.02	4375.45
ENSG00000013016	326.172	225.008	265.08	409.01	456.445	372.5	242.156	287.802	273.42	313.846	303.839	270.284	198.63	182.585	351.621	270.862	214.695	303.063	431.184	409.861	322.623	356.319	274.205	366.494	323.612	355.823	223.722	280.906	258.303	305.323	338.133	329.771	379.502	234.091	197.844	404.255	169.606	210.101	256.055	261.044	626.728	240.702	271.544	274.651	396.445	265.161	225.63	285.064	194.403
ENSG00000013275	1846.8	3265.39	2019.92	2988.56	2035.75	2498.34	3290.2	3546.87	2596.89	2224.59	2838.83	2396.56	2347.69	3795.91	1732.79	2901.75	2504.43	3026.58	2878	2294.6	1838.58	2351.68	2796.57	2577.47	2498.93	2115.82	2565.9	2357.33	1927.43	2484.61	2282.2	1843.81	1887.72	2128.68	2219.83	2164.23	2398.52	2584.15	2892.59	2473.32	2192.52	2490.46	2671.17	2694.77	2245.45	2761.74	1731.54	2334.69	2575.92
ENSG00000013288	3138.92	4102.65	2644.34	4054.04	4712.61	2013.56	3368.37	4021.61	3580.04	6295.45	3638.6	3472.35	3784.93	3453.36	3044.21	3375.27	3751.93	3942.08	3252.02	3783.88	3252.58	3410.4	5434.35	4890.69	4580.71	6279.45	5799	4907.42	4348.94	5691.14	5579.49	4780.53	3712.8	4998.35	5179.21	4777.62	4700.75	5031.23	4787.02	5361.39	4026.24	4311.16	5274.81	6428.49	4764.05	5134.6	3371.04	4195.88	4489.18
ENSG00000013293	306.56	272.999	248.324	80.4697	82.6392	114.595	49.5275	93.9664	66.334	154.336	18.9637	63.7057	115.823	10.623	145.997	233.878	35.9077	152.849	107.264	286.766	101.137	158.025	92.5298	60.8385	118.975	46.901	73.4526	124.583	36.6925	60.2169	75.2645	108.617	58.8605	38.3351	89.7144	31.0417	89.028	51.7063	73.4471	96.262	138.241	48.4877	78.7761	31.7184	146.281	56.0128	141.197	135.345	31.1973
ENSG00000013297	968.056	1930.92	794.793	577.782	439.608	820.13	376.558	581.578	462.51	794.823	361.051	469.42	568.719	270.505	857.29	757.117	277.699	695.13	905.977	1007.76	493.58	1039.51	268.005	267.877	336.322	404.991	349.633	554.682	408.095	768.598	715.685	796.981	678.984	673.316	273.847	493.545	417.114	444.719	388.467	548.22	737.064	291.567	823.408	655.573	862.476	463.953	724.213	705.745	625.728
ENSG00000013306	2553.19	2380.52	1762.91	2795.54	2656.15	3307.88	2239.28	2952.06	3341.38	1981.43	5828.83	1908.59	1728.73	2466.7	1443.63	1633.5	1625.39	2666.46	2062.75	1791.29	1862.68	1577.59	3374.92	2549.67	3891.19	2851.46	3311.55	2799.05	2444.86	3055.55	4192.45	3562.28	3806.83	3998.16	2483.34	1547.41	2366.26	2381.98	2230.39	2442.5	1829.09	1946.86	2722.02	2615.75	3713.42	2278.26	1946.81	2240.99	3339.43
ENSG00000013364	5623.53	5992.78	4069.87	7416.98	6200.4	5269.05	6811.45	6597.21	5131.71	6176.93	5048.46	4707.64	3639.53	4906.9	3811.84	4622.93	4031.5	6920.48	6472.49	6893.64	4391.6	5688.99	5707.63	5048.81	5553.13	5183.26	6993.93	4999.22	4543.93	7466.28	5333.65	6596.61	5070.15	6490.82	4888.64	5596.02	4572.51	4693.62	4889.67	5789.54	6079.17	5021.67	5559.99	6680.88	6656.39	7165.57	3984.97	4853.6	4790.29
ENSG00000013374	5722.03	4476.71	4986.55	3936.98	3990.71	4483.96	4620.76	4758.35	4220.83	4595.58	4528.4	4825.4	4916.57	4473.25	4619.89	3723.82	4239.09	4388.24	4459.74	4478.51	4977.43	3930	4575.75	4527.71	4425.36	4881.85	4500	4673.38	5574.94	4927.97	3834.56	4478.55	5726.08	4855.51	4700.34	4030.75	4687.97	4376.67	4351.31	4885.42	4724.86	4211.3	4799.19	4873.11	3887.79	4566.67	5090.53	4850.46	4751.03
ENSG00000013375	4793.99	9220.61	6969.68	7223.04	3927.13	7636.91	10348.4	11029.2	5890.12	4489.3	9406.17	12637.3	9120.53	7473.27	5618.54	6243.66	5799.95	6802.67	4579.63	4480.67	6270.68	4689.82	8206.63	11139.2	7025.36	9558.48	7130.41	5855.05	5393.65	4645.75	5174.05	5216.76	6707.93	4412.19	6475.52	4645.62	7341.92	6447.63	6734.38	6076.65	5172.53	14169.6	8999.81	5171.23	3924.87	5475.94	5139.98	4777.91	9145.67
ENSG00000013392	731.192	790.06	599.46	710.662	754.755	486.468	713.472	744.849	546.499	606.455	630.278	1183.62	715.879	645.406	561.995	601.295	608.654	621.436	595.505	599.61	813.591	548.697	743.213	1251.69	751.177	743.099	579.611	580.765	566.992	528.9	606.482	550.084	703.24	536.16	527.662	701.145	653.01	428.896	887.235	637.643	819.528	1171.31	916.692	531.236	524.729	565.236	660.781	724.215	679.083
ENSG00000013441	12020.2	8204.06	11025.4	6767.82	8183.46	8910.92	6901.35	6644.66	8957.31	7705.39	7262.45	8716.21	7887.18	7694.79	12080.3	10939.9	10636.2	7896.16	9481.44	9944.49	10990.2	12428.3	5749.19	7597.44	8003.27	7934.32	7382.4	8063.13	9513.02	9022.53	7293.53	11967.9	10133.3	9838.44	10011.8	9749.61	7673.74	9172.26	9075.12	8894.97	7680.27	7446.88	7418.5	9373.36	8442.18	7295.2	13341.4	6894.76	7134.97
ENSG00000013503	750.017	1324.22	898.972	1126.03	938.352	1096.84	1176.69	1088.7	788.677	865.567	930.494	1239.58	1304.06	1348.17	941.382	1607	1048.82	1158.79	1147	986.842	978.268	885.732	1356.01	1273.87	1005.07	874.247	1120.38	598.616	915.152	1005.91	1180.58	818.566	983.901	1142.65	1168.81	1217.5	1106.18	1101.9	1152.3	1144.32	787.393	1163.98	1223.47	991.221	890.03	790.053	615.754	785.882	966.941
ENSG00000013523	2064.18	2027.3	2089.85	2483.51	1993.91	1726.68	1795.33	1627.41	1768.3	2253.32	1706.36	1856.89	1687.58	1450.37	1698.29	1715.4	1689.41	1858.32	2441.54	1856.23	1743.24	2469.35	1923.5	2121.83	1959.87	2159.83	1959.01	2341.39	1717.14	1868.66	2042.8	1781.6	1768.82	1769.03	2077.86	2250.2	2002.07	1756.46	1861.15	1945.55	2144.56	2076.87	2097.74	1898.26	2507.08	2080.82	2043.11	2243.3	1608.71
ENSG00000013561	4558.59	7580.25	4635.32	6494.68	5014.86	7127.39	9336.12	8622	6695.49	5257.1	6833.39	6109.06	6256.69	10046	4670.58	5567.04	6010.59	8393.92	5553	5876.26	4467.1	4878.16	7872.61	7425.34	6769.96	5310.86	6699.51	6729.67	6143.95	5079.35	5516.62	5084.42	5723.03	6511.22	6236.47	4348	7025.72	5773.6	8061.4	7922.89	4169.88	7203.5	7291.42	6298.75	5119.61	4929.3	3780.53	5625.95	8424.54
ENSG00000013563	1195.48	1387.09	1220.15	1293.13	1073.12	1259.42	1364.92	1512.42	1880.42	1831.56	1336.91	1470.63	1025.41	1731.38	1225.68	1292.17	1412.67	1535.62	1576.14	1243.68	1459.57	1241.46	1250.27	1131.97	1140.87	1021.45	1117.24	1447.11	1295.57	1142.23	1268.85	1177.47	1333.14	1324.4	1145.48	1005.73	1309.6	1643.69	1450.23	1709.95	1250.87	1337.31	1411.39	1808.51	1143.75	1289.5	1122.43	1556.49	1617.45
ENSG00000013573	909.668	335.163	941.187	1013.84	1044.74	406.427	376.793	1400.11	980.02	1332.6	825.962	1082.79	1626.17	966.774	894.739	1691.68	918.497	980.045	1881.33	902.33	995.271	1766.48	1154.91	1531.16	1048.13	1223.53	1185.53	947.781	340.846	1075.63	1171.4	1619.46	1526.22	1678.14	1608.84	840.913	1494.79	1600.57	948.159	552.863	1943.61	1566.24	972.411	1496.62	1147.31	1516.3	647.302	973.198	1015.34
ENSG00000013583	1105.05	1162.55	811.295	1271.37	1612.18	1140.41	1372	1196.83	1112.07	1162.37	1048.29	1116.45	1012.19	1195.84	1145.36	1081.16	1205.79	1480.54	1050.65	1336.55	898.659	1185.26	1753.06	1420.51	1495.12	1120.39	1421.14	1584.38	1011.34	1183.99	1475.71	982.465	934.631	1374.92	941.607	1142.73	1421.19	1920.11	1737.36	1485.03	1703.68	1353.16	1638.98	1804.65	1329.19	1014.27	796.336	1298.42	1326.03
ENSG00000013588	877.094	720.412	343.571	249.235	517.137	419.23	199.102	112.636	234.486	197.354	240.636	287.062	52.6146	64.4299	474.66	114.244	137.792	350.968	343.562	544.273	116.879	384.054	183.581	55.8673	215.942	418.238	136.71	228.07	237.004	636.866	316.053	475.107	478.042	717.254	788.57	163.564	139.019	367.516	371.141	248.587	354.23	128.095	332.045	444.611	517.496	392.317	459.532	294.232	220.433
ENSG00000013619	508.858	347.28	549.74	247.662	495.888	364.703	303.624	279.115	486.689	463.331	447.64	238.922	359.021	302.759	703.775	670.891	452.452	291.226	442.549	405.74	797.563	497.462	438.449	544.107	439.644	807.638	316.102	864.872	681.194	530.039	723.418	362.732	562.773	345.447	573.463	416.373	806.948	1000.26	524.354	432.859	699.249	515.905	387.337	609.265	352.258	586.474	1153.96	758.671	295.679
ENSG00000013725	64.7437	108.389	94.6728	332.562	110.682	163.025	177.755	266.551	154.009	166.773	217.556	71.149	124.623	126.3	75.0878	48.184	57.7565	68.9368	110.153	84.0585	83.917	132.391	141.668	148.207	181.293	180.877	221.749	172.088	73.3411	233.125	245.14	185.553	245.812	141.345	47.9661	47.5688	81.2753	128.021	72.4133	106.667	96.1827	153.088	142.299	160.743	163.829	187.227	46.112	111.88	152.342
ENSG00000013810	328.587	383.566	263.951	627.658	576.072	502.434	380.262	651.991	530.888	424.202	889.414	434.286	342.583	444.463	356.154	341.175	386.649	627.144	418.941	369.171	442.755	511.059	526.384	536.611	533.745	542.218	678.289	562.971	487.605	680.264	417.359	440.883	603.684	874.007	534.177	487.988	404.568	549.594	435.882	569.045	417.191	597.202	647.191	574.774	546.993	1263.22	389.896	528.955	581.693
ENSG00000014123	5016.83	4949.49	4935.24	3894.62	3682.17	4651.01	4822.56	4177.57	4530.42	4272.26	4252.08	4383.8	4631.12	4663.89	4669.09	4720.7	4709.58	4167.04	4238.98	4516.39	4565.47	4039.7	4279.99	4120.8	4095.65	3812.97	4209.06	4061.27	4847	3896.46	3961.31	4822.34	4511.56	4218.93	4496.52	3985.34	4831.26	3908.09	4545.9	4409.81	3607.93	3707.32	3892.06	4221.71	3527.08	3985.72	4122.35	4318.26	4278.45
ENSG00000014138	679.757	508.026	718.48	834.499	780.913	553.468	671.168	667.365	731.224	780	699.185	623.104	787.684	633.896	676.346	731.012	633.897	746.609	613.862	611.021	690.259	713.148	580.84	579.227	821.886	861.198	723.836	707.036	637.125	682.072	755.111	688.96	645.152	590.571	668.502	750.046	591.445	876.786	655.237	648.254	817.372	652.312	676.573	793.907	794.433	895.83	792.519	801.207	674.103
ENSG00000014164	348.111	352.344	378.597	540.825	736.222	336.791	259.071	395.899	459.558	544.175	495.377	317.408	424.564	322.148	494.311	388.377	316.504	460.788	501.949	409.196	366.682	507.075	477.403	556.455	639.55	639.124	621.125	534.108	597.787	670.463	603.902	469.241	547.079	742.633	579.994	685.4	607.892	703.783	460.51	445.632	835.832	764.139	690.07	677.995	710.505	682.028	973.928	615.836	529.677
ENSG00000014216	3414.27	3622.02	2633.03	3613.29	3945.16	2398.38	2842.54	3098.45	3444.27	4245.89	3057.92	2564.44	3193.49	2719.17	2503.45	2655.78	2897.13	3266.57	3380.83	3528.7	2683.42	3473.24	3664.81	3169.84	3844.96	3155.92	4006.3	3959.12	2883.61	3754.03	3903.08	3208.74	3100.17	3728.17	3015.5	3763.03	3416.72	3747.46	2892.71	3170.36	3515.97	3240.27	3660.75	3774.64	3689.85	4363.74	2597	3540.2	3138.69
ENSG00000014257	84.1883	122.868	60.1225	189.504	148.424	171.316	75.6455	127.712	99.8886	123.486	148.348	80.6041	48.5599	49.5235	64.4347	64.064	44.7095	132.114	97.508	144.007	155.829	179.149	93.9467	75.8421	97.1091	98.6461	325.523	121.261	121.45	212.385	135.957	145.969	202.954	85.1856	71.9162	123.571	48.432	53.5807	97.0739	150.984	97.52	80.6592	90.2485	226.128	122.735	143.576	46.202	55.3437	79.4363
ENSG00000014641	12301.1	47474.7	23806.2	17637.9	10579.3	25998.5	40840.6	28034.3	36435.5	24975.9	19536.9	20955.9	32358.3	32061.1	24519.9	19537.5	24498.7	33582.4	14445.6	14616.4	18356.7	13658.7	24307.8	24396.7	27195.7	16217.5	27945.6	22182.2	18768.9	15846.9	17019	22865.8	28608.3	32261.2	31637.2	20652.1	47746	34715.5	48422.7	28476.2	12175.7	38659.9	35028.3	15424.6	21753.8	13907.6	9975.14	32952.2	36577.9
ENSG00000014824	4436.65	4975.5	4505.12	4417.48	3777.64	3831.33	5340.54	4542.77	4136.44	3397.56	4519.31	4485.4	3832.81	4926.18	3886.5	3452.62	4473.46	4483.78	4411.16	4611.88	4653.31	4403.25	4782.79	5185.04	4969.99	4559.12	4481.36	4779.55	5204.45	4290.12	4333.89	4215.55	4666.72	4233.94	5030.85	3974.18	5552.98	3953.53	5372.39	4784.99	4313.87	4546.07	4942.37	4234.79	3932.5	4741.16	4606.14	4503.74	5114.78
ENSG00000014914	481.323	471.805	666.227	499.726	620.814	372.905	404.762	478.761	486.378	382.621	348.975	351.352	416.794	275.065	767.952	454.347	468.095	390.75	419.88	925.096	513.779	863.22	548.139	471.745	378.181	551.962	449.133	460.894	390.753	550.343	584.287	564.112	628.052	1009.32	430.307	668.205	302.867	394.551	482.216	380.054	644.058	493.891	438.866	511.768	647.713	612.993	652.127	432.782	341.841
ENSG00000014919	3533.45	4529.16	4105.24	3709.56	2954.52	3878.5	5206.95	4301.73	3820.44	3285.75	3580.36	3988.64	3812.88	4881.29	3727.7	2960.76	3968.89	4271.54	3637.91	3195.33	3605.7	3352.76	3787.89	3947.17	3816.51	3469.21	3910.16	3701.63	3376.91	3058.6	3151.57	3203.58	3056.17	3536.75	3581.86	3309.51	4341.86	3552.06	4475.63	4230.24	3098.27	3910.91	4372.78	3614.79	3009.82	3149.3	3045.92	3489.53	4417.68
ENSG00000015133	1239.86	1210.15	1421.46	2555.96	1401.78	1505.28	1509.8	2064.22	1383.99	2238.07	2328.69	1559.59	1871.8	1782.73	1486.19	1470.67	1714.29	1475.57	1363.39	1165.47	1684.49	1461.9	2193.01	1532.33	2495.21	2428.44	2294.38	1747.26	2345.58	2246.22	2238.93	1775.33	2748.93	1594.99	1775.84	1703.31	2261.83	2149.79	2345.08	1706.88	1949.14	2447.94	2608.52	1869.21	3134.41	2917.38	2228.25	2299.39	1602.09
ENSG00000015153	2268.91	2123.54	2425.98	2234.3	2147.34	2017.67	2820.94	2403.52	2409.35	2252.57	2389.34	2220.23	2691.65	2846.8	2372.1	2713.18	2325.82	2353.83	1997.1	2573.94	2180.77	1811.99	2207.55	2380.77	2247.27	2188.21	1967.01	2152.85	2162.35	1913.3	2230.61	1955.13	2060.59	2334.07	2460.84	1800.55	2188.81	1802.43	1986.37	1988.46	2279.59	2153.93	2210.75	2096.87	1858.3	2159.27	2647.75	2214.77	2542.68
ENSG00000015171	9446.79	10794.4	9266.5	7949.21	8740.57	9317.32	10234.9	9537.45	9133.19	8801.98	8981.8	9302.28	9277.76	11229	9057.35	10057.1	9994.05	9167.38	8976.29	9996.08	8422.82	8273.07	8563.86	8451.66	7938.4	7507.09	8213.47	8852.61	9320.61	8244.86	8603.91	8582.19	8855.97	8723.97	8988.37	8351.79	9331.23	8207.27	9554.23	9639.86	8528.44	7919.45	8678.03	9861.62	7994.16	7721.26	7617.91	8739.86	9041.18
ENSG00000015285	167.139	179.622	145.09	610.212	347.868	302.95	386.668	354.16	232.2	386.567	676.155	179.238	181.601	231.736	142.782	112.394	166.165	268.278	269.146	270.602	258.459	323.836	263.407	200.332	175.701	330.852	447.086	199.198	214.141	336.008	229.548	339.748	333.678	330.4	136.887	235.088	106.465	220.113	219.22	196.003	231.004	234.194	251.676	393.669	259.67	491.331	154.715	168.313	193.125
ENSG00000015413	0	7.69191	0	2.54955	0	0	2.00097	0	15.9641	1.25743	8.22882	0	0.987842	1.82566	4.56996	0	0	17.2983	8.19831	7.53579	24.5093	0	3.19533	0.607268	6.91643	5.20119	0	2.63658	0	5.45755	5.14889	7.93108	0	0.930378	2.30115	0	1.77008	2.17366	11.8349	0.600481	0.519164	0.543048	2.51092	4.88787	0	0	4.83749	0	15.9308
ENSG00000015475	1325.87	1404.6	1351.19	1495.96	1210.64	1322.75	1499.25	1492.01	1764.97	1128.05	1635.47	1010.85	1080.04	1734.45	1526.46	1555.76	1481.46	1449.45	1630.78	1352.22	1682	1316.95	1347.02	1440.13	1102.52	1109.71	1175.68	1402.26	1148.74	1496.55	1296.84	1306.94	1114.18	1226.93	1507.84	1077.83	1446.6	1172.65	1306.3	1446.34	899.766	863.259	1020.51	1463.28	1265.2	1444.18	1211.43	1373.53	1382.49
ENSG00000015479	26446	26074.2	26327	18762.5	20577.2	22856.2	22099.1	19535.8	21848.8	21864.9	20324.9	21793	22920.9	20980.9	24226	26151.3	24776.7	19102.1	20864.9	23719.9	23684.6	22607	19193.3	19420.3	17325.8	18588.6	18580.2	20593.5	22315.1	19134.8	21257	23502	24149.8	20808.7	22152.7	20322.6	22285.3	19874.2	19233	20576.1	22073.1	18818.4	19557.4	20581.5	18494.4	19653.1	22495.8	19346.9	19343
ENSG00000015520	37.5442	94.841	155.976	79.7293	37.339	104.308	112.879	79.6291	191.194	46.353	192.752	46.1861	108.144	21.2947	85.8043	97.5585	284.379	57.2977	35.1599	53.7239	79.5329	113.883	83.0421	228.478	411.056	83.4526	112.739	78.1906	101.992	35.8681	72.9806	76.9118	86.5405	120.406	85.276	203.993	120.376	235.478	176.147	78.6092	185.392	138.653	117.627	130.634	233.698	244.451	201.618	180.077	204.764
ENSG00000015532	1005.18	1044.16	951.896	1045	1296.47	905.329	797.805	976.662	1016.42	1112.42	1117.88	1111.46	891.428	1042.33	1027.18	971.324	986.863	1345.16	1121.7	873.465	895.258	1170.35	1103.28	1018.33	1333.75	1394.56	1285.07	1306.05	1294.03	1234.74	1103.47	1180.33	1117.88	1174.53	1145.51	1200.09	1111.96	1281.04	1142.55	1090.62	1415.72	1108.42	1147.66	1142.38	1198.7	1271.02	1164.24	1434.2	1065.54
ENSG00000015568	3981.18	2852.69	4134.25	3034.05	3363.25	4294.97	3607.58	2505.63	3242.82	3342.16	3699.52	3842.07	3581.2	3313.73	3727.47	3810.84	3289.15	3481.07	3659.49	3848.79	3793.02	3571.76	6123.81	4709.27	5422.03	4324.76	3721.61	4292.71	3083.84	3588.16	3756.82	4385.21	3289.02	4559.66	4926.13	4427.86	3507.15	3652.12	3239.95	3080.4	4478.5	5046.44	4147.1	3149.62	3298.16	3872.9	4340.49	5063.65	4336.91
ENSG00000015592	5.24672	6.25329	6.18146	1.51596	3.37305	0	2.45975	0.67784	4.98938	0	2.72657	0	4.54154	1.57758	3.13376	0	4.02693	2.67891	0	7.85903	0	10.6079	1.2842	2.76576	0	0.572436	1.20293	4.81315	0	2.2341	0	4.16591	7.83758	0	0	0	1.50821	2.80694	3.03716	1.04388	5.11942	1.6245	0	0	0	2.27994	6.34392	3.66343	0
ENSG00000015676	5896.7	8165.26	6293.65	6184.56	5702.22	6542.27	7265.95	6792.74	6327.82	5639.27	6435.91	6733.92	6418.93	6296.98	6487.09	7647.32	7018.71	5648.8	6390.31	5122.03	5537.59	5681.74	6303.61	6501.84	6538.58	5357.35	6317.86	5385.56	6018.76	5065.4	5480.29	4684.48	5556.84	5134.67	6219.16	7074.24	5358.17	6049.5	5873.96	6039.13	6022.94	6255.12	6206.08	6917.35	4694.5	5255.08	5504.19	6208.24	6596.18
ENSG00000016082	1.78202	0	0	0	4.92312	0	0	0	0	0	0	0	0	0	0	2.63212	0	0	0	0	0	1.68095	0	0	0	0	4.57299	0	0	0	1.61824	0	0.744561	4.17594	0	12.2935	1.46935	0	0	0	3.69888	0	1.62025	0	0	0	6.18784	0	0
ENSG00000016391	52.1926	75.3233	70.1089	60.9151	83.4416	57.5858	70.3785	71.9302	46.1798	57.9338	52.3354	57.7488	100.59	62.2819	69.0476	46.6325	80.6081	53.7473	105.142	119.44	168.731	72.0533	256.248	84.302	112.91	99.3651	63.3657	134.68	118.443	56.0998	149.259	108.372	170.807	107.316	47.0983	72.7243	40.3324	108.246	105.491	146.424	78.5112	106.647	43.0976	109.98	97.4315	60.8814	103.941	76.2977	156.837
ENSG00000016402	90.3812	31.2741	49.1677	14.3513	90.0121	23.41	56.1239	109.865	48.8264	27.9529	35.8639	56.6623	129.026	45.2485	257.078	128.989	53.3362	24.2362	35.9033	84.4049	57.8031	113.971	57.8116	89.2574	36.3295	52.8621	15.0384	53.3597	49.5556	30.089	134.678	159.916	55.9152	28.4317	62.5044	95.1238	44.0918	29.198	193.328	23.3732	35.8568	69.8774	138.43	56.5238	17.1789	31.2613	87.6987	22.6112	39.5187
ENSG00000016490	3.5291	1.09521	1.07737	1.04844	2.11523	0	0	0	1.11615	0	0	0	1.11726	1.13211	1.0943	1.12777	0	0	0	1.16184	5.78421	1.09262	0	2.01128	0	0	0	0	0	0	0	0	0	1.02813	0.916635	0	0	0	1.8782	1.92177	0.911636	1.90553	2.90416	0	0	0	0	0	0.993503
ENSG00000016602	8.68805	36.7824	37.0059	16.5413	41.17	5.04036	18.5138	12.3236	38.9677	14.7453	14.3208	5.58333	2.77925	7.96155	19.3082	4.19167	6.152	4.19629	15.4299	2.20493	13.1431	6.02562	1.04628	8.36053	0	2.67012	11.5371	28.4857	0.990065	21.3977	3.05185	1.47174	25.3062	7.45976	2.81871	2.42753	32.2671	45.2577	2.88285	112.217	46.5384	3.8656	49.3741	0	9.60713	9.57489	3.3198	5.03959	37.8942
ENSG00000016864	2588.58	2138.99	2091.81	1993.53	2849.86	2038.39	2247.34	2295.31	1974.11	2131.02	2132.65	2160.4	2087.31	2128.24	2159.46	2215.96	2116.97	2284.72	2249.39	2881.04	2391.14	2578.41	2001.8	2173.99	2144.17	1993.91	2188.41	2283.78	2421.25	2547.79	1989.4	2612.63	2582.9	2396.48	2285.62	2109.83	2039.16	2087.87	2090.71	2347.37	2186.35	1916.69	1956.04	2151.32	1885.08	2176.38	1931.71	1908.04	2196.99
ENSG00000017260	6464	10001.1	7561.89	9683.11	6749.68	9004.26	10925.1	10657.3	6920.72	6694.82	8635.25	9710.47	8408.84	12293.1	7313.85	7218.16	8365.22	9501.28	8220.13	6535.25	7867.62	6755.69	11667	12021.3	11696.9	8398.21	8906.35	7713.61	8364.73	5822.54	7718.16	6336.48	8309.25	8190.8	8509.27	7990.69	8518.22	6989.65	10440.2	8787.84	7691.64	12247.9	10297.3	6190.45	6431.71	6229.55	6250.04	7024.62	9170.57
ENSG00000017427	12930	28792.9	31164.4	29102.4	9666.23	29631.2	16752.9	17895.4	24078.7	11290.1	27933.7	33615.9	31091.7	20302.6	24529.8	20308.8	22768.7	19536.9	11657.2	12896.3	23732.5	18708.1	25143	41133	30824.7	27665.2	23258.8	26765.8	28547.2	7055.06	9225.66	22704.7	18077.3	13925.1	30059.8	13543.5	38700.8	11825.3	30742.7	26453.8	19336.5	42199.2	26726.7	13374.9	7066.06	7728.27	16124.6	19252.5	32288.4
ENSG00000017483	65.432	39.0075	36.7332	102.621	64.0772	52.369	14.6154	38.1985	33.0209	23.9078	72.4395	38.0028	25.864	46.409	50.0808	33.6078	25.5984	92.0046	79.7473	91.4788	61.4786	32.5477	47.4313	25.905	49.8749	36.5958	40.6946	78.4644	36.616	103.398	93.9235	82.8103	46.1701	85.2617	27.69	59.4758	25.0172	65.572	45.5651	42.7279	23.7921	21.8576	72.1768	44.3425	46.8906	96.8075	36.424	27.6294	43.8808
ENSG00000017797	5943.51	7459.19	5863.41	6701.28	5887.37	7457.75	9117.71	7748.56	7009.84	6867.94	7609.15	7201.61	6310.11	8238.27	5866.69	5965.77	6736.31	7296.04	7028.19	6658.58	5916.51	5835.47	7028.81	6247.97	6610.63	5783.44	7461.42	6626.85	7540.46	7327.96	6636.69	6363.27	6862.04	7767.41	6989.86	5965.85	7288.67	7162.74	7092.48	7775.81	6015.06	5961.41	7603.55	7575.23	7065.7	6528.85	5197.83	6819.06	7995.46
ENSG00000018189	5500.41	5225.55	5741.06	4570.54	6521.07	5146.81	4630.44	4540.28	4907	5197.58	4357.52	4946.26	5087.5	4676.46	6257.29	5644.11	5193.29	4413.09	5199.96	6340.7	6177.47	6014.1	4070	4187.46	4590.16	4637.33	4679.22	4912.98	5109.04	5380.28	4604.49	5349.8	4671.53	4874.11	4807.15	4761.37	4574.78	4377.52	4663.38	4594.43	4574.37	4404.26	4518.97	4577.84	4899.48	4581.92	5178.73	4381.95	4275.84
ENSG00000018236	525.213	278.41	460.487	848.703	665.796	329.83	442.125	496.104	388.163	654.941	268.341	527.709	791.082	436.696	996.229	411.289	274.372	534.317	314.293	623.633	387.63	1321.07	790.85	663.755	519.043	851.802	960.663	753.769	467.76	675.988	1309.96	649.031	813.201	635.43	286.494	988.211	603.077	310.086	478.023	1100.05	769.207	894.427	654.522	602.557	1342.26	244.877	459.262	500.933	688.421
ENSG00000018280	396.744	347.389	281.22	1133.88	244.868	718.014	680.385	855.604	630.414	638.779	1855.92	277.588	272.917	363.111	187.32	198.647	199.653	502.714	749.956	366.993	176.645	450.97	827.117	752.543	414.071	1114.79	899.172	482.959	479.667	838.836	479.543	1172.79	1090.15	894.852	326.293	99.2299	399.447	975.554	329.99	314.159	588.816	345.304	255.314	670.84	535.667	2498.68	818.25	629.712	579.165
ENSG00000018408	7572.32	7860.07	7236.89	7335.95	7132.51	7391.41	8250.45	5829.26	7867.47	6838.91	5338.33	7036.06	6715.04	6058.17	7487.48	8971.54	8462.68	6831.75	7062.76	9354.06	6980.53	7901.06	7048.98	7680.49	8886.69	5538.18	6507.78	6749.82	5523.14	6995.51	9277.8	7457.29	6163.29	7315.47	5983.55	7496.89	7063.14	6666.26	6447.87	7723.75	6925.53	6106.1	6074.61	7053.79	7067.75	5663.25	6459.69	6468.53	5809.92
ENSG00000018510	6943.99	8905.87	6977.95	7628.38	7021.83	8408.45	9625.95	8248.98	7792.3	7171.15	6568.98	8423.02	8415.41	7964.77	6667.91	7626.87	7718.41	7942.58	8382.6	9450.6	7039.06	7396.55	6939.73	7328.93	6912.76	6201.16	7264.49	7512.71	7577.33	7623.14	6721.08	7788.36	7765.91	6348.59	8538.8	6907.27	7253.22	7331.12	7700.22	9241.22	5970.27	6904.61	6543.39	7606.8	5465.67	6450.85	5640.56	5402.68	8012.9
ENSG00000018607	0	5.23315	0	1.97727	2.98602	3.75509	0	0	0	4.01972	1.077	3.43816	4.6093	0	1.04939	3.23864	3.44366	0	1.16028	0	3.31542	7.23321	0	0	0.951197	1.83971	0	0	0.880566	1.72296	2.68969	0.881884	5.00784	0	0	0.851073	5.71912	0	0	0	1.65063	2.59241	2.82258	0	1.68543	0.835215	1.9524	0	2.67848
ENSG00000018610	1453.62	1741.43	1484.94	1606.43	1421.28	1447.03	1991.77	1797.32	1558.49	1175.68	1548.33	1426	1386.87	2026.02	1398.64	1346.84	1446.08	1673.01	1469.52	1405.95	1287.9	1211.45	1461.96	1530.63	1504.04	1345.02	1478.83	1322.3	1508.56	1394.17	1369.17	1548.76	1503.75	1372.48	1531.88	1171.76	1470.68	1361.47	1513.87	1456.44	1101.42	1506.85	1738.02	1449.21	1339.05	1287.13	1313.36	1086.47	1721.15
ENSG00000018625	13139.3	3712.28	12708.4	2183.53	7998.92	2612.13	1541.75	2508.76	15915.6	9742.75	3652.16	5176.5	4719.27	3306.74	3709.26	7952.74	9126.01	3029.32	5531.25	7407.38	14712.1	6739.62	5469.34	9638.69	8775.81	1618.04	5690.39	16659.6	6858.49	7943.04	13914.2	17536.4	1239.63	5938.01	12670.5	6815.28	9498.32	10962.6	6150.94	10324.1	4226.23	6505.09	2503.85	9659.09	8163.73	6664.65	6586.91	21216.2	2458.5
ENSG00000018699	1617.53	1284.4	1418.24	1097	1061.4	1095.75	1030.36	989.626	1123.04	1088.56	1080.49	993.204	1307.9	1225.85	1404.65	1571.99	1260.7	1053.27	1242.06	1171.43	1169.43	1241.09	1323.94	1531.29	1083.06	924.4	1347.25	1135.54	1507.14	1411.01	1581.24	1206.53	1634.81	1219.57	1463.4	1688.07	1403.59	1359.92	1338.47	1394.7	1320.16	1120.02	1446.78	1306.72	1286.24	1548.39	1755.16	943.787	1193.11
ENSG00000018869	374.653	372.451	333.241	295.264	414.046	303.175	340.482	325.945	308.001	417.865	268.885	424.835	408.826	470.87	383.136	445.125	415.546	395.316	352.118	393.355	405.965	284.669	339.788	376.016	306.335	270.11	293.394	379.81	276.694	413.475	338.59	323.833	334.121	385.24	317.326	437.419	356.297	344.382	351.924	413.049	290.005	416.426	327.68	455.475	342.325	280.192	327.332	275.165	338.671
ENSG00000019102	36.5992	29.2282	62.7909	40.5615	43.1952	42.2086	43.309	44.1354	77.8365	55.3707	42.6151	58.3272	27.0092	83.0315	75.8255	42.7577	69.305	43.8678	44.5223	41.078	79.4899	60.1616	26.8015	45.488	52.4019	59.8746	49.2711	39.7608	38.4991	38.0538	55.7069	38.6714	42.1331	38.3289	27.1602	12.9474	57.4691	62.0377	73.6098	40.7145	63.2389	58.1973	51.6177	60.9053	78.5701	50.5243	85.7141	88.1156	24.4592
ENSG00000019144	27703.2	33927.8	24000.1	27587.2	43082.1	21657.8	34381.6	33102.9	25267.4	21249.8	34145.9	26165.3	27849.8	30244	23452	35350	30165.3	34816.3	26719.2	19167.4	25973.6	28737.5	38220.5	46068.8	49922.1	35687.8	40169	37479.1	22360.2	33542.9	34509.6	26507.7	23695.5	32060.9	36369.4	50528.4	32810.1	44124.6	35674	35750	43754.7	46192.7	37633.5	26890.4	34535.4	41990.9	33055.3	29927.1	25515.1
ENSG00000019169	1241.74	734.427	243.548	738.979	3309.19	1048.67	462.899	292.158	513.912	631.964	893.129	317.372	217	666.294	1069.76	751.239	355.759	1405.23	1561	2345.21	330.783	1959.63	564.331	464.88	164.329	116.619	233.98	263.817	339.546	1393.03	278.462	2004.62	1780.42	362.05	274.743	784.236	101.487	408.798	1035.74	222.793	642.654	303.877	1141.77	2109.95	454.426	2423.57	823.261	88.197	138.211
ENSG00000019186	0	0	0	1.84684	0	0	0	0	0	0	1.30508	0	0	1.29614	0	0	0	0	0	0	0	0.657613	0	0	0	0	0	0	0	0	0	0	0	0	0	0	0	0	0	0	0	0	1.2399	0	0	1.12142	3.89388	0	0
ENSG00000019485	1177.68	1216.3	1128.1	869.972	1555.92	1125.67	883.59	965.408	803.309	1179.72	967.649	787.355	828.748	1071.9	1012.69	1157.98	1153.12	868.983	988.724	1039.9	801.313	979.037	956.427	1086.15	898.071	1208.91	1152.98	924.788	1099.62	1204.38	1069.58	855.11	856.08	814.934	1282.75	1107.15	1205.3	1067.57	1109.3	879.339	1261.11	987.378	1142.17	1321.91	1089.84	866.241	998.274	1043.47	907.279
ENSG00000019505	0	0	0	0	2.76731	0.833907	0	0.913345	0	0	0	0	0.994067	0.934224	1.83675	0	0.978818	0	0	0	0	0	0	0.846355	0	0	2.08081	0	1.63728	1.60365	4.45502	2.22259	0	2.26824	0	0.79069	0.773917	0	0	0	0.771659	2.15186	0	0	0	0	0.90951	2.43531	0.84606
ENSG00000019549	1067.76	1222.72	1544.35	1674.03	1406.42	1241.54	882.112	1026.4	1315.14	1082.15	984.464	1039.37	1366.88	1360.73	1371.8	1565.48	1441.28	1365.8	1079.78	1484.33	1233.57	1374.88	1353.86	1137.3	1275.31	1049.42	1145.39	1361.84	1138.65	1205.37	1069.23	1188.03	940.046	1221.77	956.022	1500.44	1433.15	844.721	858.203	1056.09	915.821	1253.14	1178.71	1271.81	1004.12	1588.29	887.245	922.234	1372.49
ENSG00000019582	27003.1	29287.1	25197.2	64860.9	29273.4	38705.7	37890.7	45770.4	34160.6	58453.4	25604	31798.3	28306.8	30878.6	20649.1	21471.6	23559.6	36540.1	49445.4	39259.4	36140.8	32914.8	34577.5	44931.6	21643.1	34212.2	45747.9	26835.1	32797.8	46695.5	28077.9	41098.9	44756	29902	23351.2	44190.6	26765.2	37324.6	31490.3	41391.5	36909	31904.8	38185	78105.9	45564.8	32330.4	23418.8	33070.7	33016
ENSG00000019991	1740.77	980.537	837.904	1173.21	1351.52	975.811	1321.78	857.352	607.929	1211.22	786.616	1070.35	833.37	1182.02	1222	931.454	689.719	1083.96	1146.4	1652.39	940.345	1170.96	1125.02	1222.06	500.757	1035.74	1412.46	985.983	1813.29	1519.53	1129.58	1513.74	1431.67	1337.12	629.268	1713.61	636.033	669.874	1166.13	1267.29	1525.48	1192.74	1021.57	1679.86	1526.42	1247.36	1141.15	748.263	872.235
ENSG00000019995	6327.39	6245.13	6468.83	4798.03	5515.97	5544.18	6508.17	5652.17	5881.07	5036.37	5985.97	5369.6	5685.03	5960.37	6171.55	6219.12	5989.14	5236.45	5041.55	5568.3	5939.62	5480.88	5977.74	5915.49	6342.73	5513.05	5154.5	5802.27	6867.01	5209.67	5456.05	5705.59	6290.6	5871.65	6182.45	5948.79	6554.66	6089.23	5426.94	5573.17	5287.81	5295.63	5716.94	4884.44	5410.33	4854.76	6612.59	6043.89	6767.72
ENSG00000020129	293.188	398.512	249.001	429.533	575.001	303.999	340.292	403.035	340.189	378.4	366.606	321.091	289.689	482.24	305.989	337.395	257.644	463.724	423.441	334.854	346.648	465.91	731.562	442.73	403.897	403.271	569.4	380.992	308.212	633.847	575.543	521.765	459.46	453.095	364.986	556.513	550.309	486.744	502.667	533.908	564.033	618.333	569.467	546.95	559.784	525.664	349.007	433.955	476.666
ENSG00000020181	4893.13	6256.53	4595.73	5848.68	8612.85	4311.01	3533.65	3728.89	3432.18	4029.45	4253.98	4555.67	4006.63	3027.89	5310.78	4509.07	4031.28	5089.79	6007.68	5638.95	4529.62	7172.77	3971.12	4896.89	4647.55	5323.89	4537.48	5155.83	4186.13	5315.17	5915.69	6567.59	5686.07	4240.18	4666.41	8538.89	4108.82	2678.65	2830.92	6344.73	8075.3	4922.42	5956.3	5002.3	6947.45	5099.5	5005.39	4305.29	4157.73
ENSG00000020219	3.96608	0	7.40939	4.77747	11.6237	3.41376	8.69522	9.80813	4.78058	9.02543	7.13777	1.29856	6.56877	2.44568	4.99472	1.23398	10.2527	0	2.41703	0	3.72375	1.22666	6.51872	1.88985	9.78014	0.951819	2.62342	2.86947	2.79031	9.08624	3.77602	1.87147	2.68626	3.86575	1.70297	9.6375	3.49244	11.2598	14.2628	4.58477	5.23043	5.45688	9.332	4.47258	12.569	7.95365	4.08564	13.6825	1.90456
ENSG00000020256	697.221	934.591	758.547	1025.04	766.905	820.16	871.415	664.202	929.278	868.735	842.3	855.183	1005.61	975.552	799.832	870.562	929.574	914.66	831.979	781.118	818.346	778.602	818.593	659.772	769.349	810.034	776.439	723.88	684.726	672.884	926.63	673.881	579.47	745.155	809.453	796.232	819.852	810.333	724.467	826.749	656.809	906.299	775.034	856.804	777.359	792.47	399.669	714.887	808.44
ENSG00000020426	1786.64	2270.58	1816.86	1821.72	1433.72	1946.07	2251.52	2049.5	1801.81	1483.27	2076.1	2375.76	2066.4	2420.31	1568.77	2072.61	1907.71	2048.72	1888.19	1639.14	1643.19	1520.86	2079.55	2050.51	2208.62	2323.52	1814.08	1985.2	1918.1	1361.03	1542.75	1563.97	1860.51	1908.48	2002.32	1716.13	2025.84	1927.33	2255.45	2038.74	1776.47	2121.57	2079.43	1629.58	1371.78	1427.81	1785.68	1624.96	1865.33
ENSG00000020577	7068.5	13258.1	6998.3	12545.6	15872.8	10625.2	18327.7	16547.6	11557.8	10377.5	11662.3	11660.3	10054.9	15206.5	5277.32	6466.93	9404.93	18253.1	15089.3	12560.7	6735.76	8954.32	14461.9	10612.9	11962.6	9273.45	15765.8	11431.9	7762.55	12710.9	10972.5	10253.9	7757.44	11811.6	10371.3	9647.91	11284.4	12618.5	12553.1	15177.9	7022.38	9787	9512.64	12872.9	13539.8	10887	5221.84	8946.97	11947.2
ENSG00000020633	102.455	121.636	73.6014	404.586	272.956	219.702	129.418	165.561	158.516	171.89	196.013	175.46	107.884	146.772	134.341	59.5016	160.464	155.37	207.092	204.465	188.256	158.2	171.069	192.022	111.373	197.841	312.539	144.536	86.2067	260.266	317.801	256.393	216.26	222.459	109.819	160.85	106.828	266.874	155.55	153.677	235.48	164.168	196.54	336.9	254.354	367.939	128.136	154.337	172.947
ENSG00000020922	4765.81	4298.18	3558.24	3302.51	3540.2	3051.95	3568.97	3190.23	3729.02	4347.43	3462.16	3521.15	3278.92	3100.19	2972.68	2843.21	3905.69	3479.55	3402.49	4223.53	3186.19	3332.21	3193.63	2999.27	3282.36	4035.91	3370.5	3204.7	2844.91	3332.2	3286.4	3742	3231.07	3440.29	3504.53	3749.34	3607.11	2892.53	3531.97	3565.21	3023.01	3207.07	3446.42	3801.28	3243.8	3396.37	3639.58	3032.87	3425.27
ENSG00000021300	101.429	104.791	90.6231	136.916	123.083	85.4706	62.2523	60.9809	74.7003	71.9106	123.212	65.7333	49.1281	95.4351	66.7404	39.1968	41.2293	88.8761	103.698	67.4732	71.6658	233.971	77.8787	77.1201	60.4288	79.9277	55.0582	110.98	57.2437	85.3029	134.016	123.72	88.0159	27.6405	51.7686	59.3031	78.6656	97.8534	110.584	70.3461	89.9486	40.4132	38.2284	84.1849	172.645	73.9963	68.7943	102.189	56.3456
ENSG00000021355	3368.09	3451.5	2916.4	4046.52	3599.9	3450.66	4036.29	3385.63	3495.83	2761.1	3393.61	2867.42	2742.99	3123.12	3505	2735.74	2831.74	3578.84	3372.31	4188	3068.74	3490.86	3199.92	3580.58	3133.73	2781.41	3901.33	3201.76	2856.92	3476.49	3050.88	3703.24	3412.2	3604.9	2937.12	3329.97	2780.12	3281.91	3082.49	3663.6	3477.52	2796.47	3171.19	4223.71	2681.43	3360.38	2517.91	2402.83	2977.03
ENSG00000021461	26.668	10.3477	16.329	21.5627	17.6859	29.9868	13.229	8.65496	8.86057	9.51619	18.8289	15.6368	20.3656	4.93503	15.3885	15.5073	26.6947	7.59721	8.1183	14.933	21.298	17.5329	8.78074	19.2234	19.5583	28.8895	4.12753	36.4047	23.2058	14.6646	6.4123	10.7063	34.6069	4.00382	34.0055	8.08573	15.5701	8.67602	10.1087	14.8308	8.13955	20.7909	13.2427	6.91888	10.2332	11.921	10.5803	31.5729	3.69829
ENSG00000021488	2.75546	4.04922	12.8515	10.5839	16.544	10.5772	4.7124	8.23897	7.87019	1.90656	4.83562	3.19543	15.219	8.35691	18.1649	22.9787	11.9117	8.18675	11.1269	17.4524	11.8606	12.0797	8.49123	5.82387	6.98253	13.0807	10.8591	7.9443	17.0474	32.6896	1.68994	9.65076	15.8598	8.20832	12.5073	4.51115	7.64347	2.96378	15.1275	12.591	19.2399	4.06614	0.864253	15.2841	24.8371	11.1082	18.9305	22.0614	1.7932
ENSG00000021574	1941.57	1930.67	1802.36	1784.68	1877.2	2000.67	2062.74	1756.35	1890.07	1766.16	1852.24	1795.56	1911.18	2085.7	1617.18	1692.38	1744.52	1873.27	1785.25	1973.95	1923.39	1805.24	1563.46	1441.53	1510.71	1462.52	1805.83	1636.16	1645.87	1770.75	1666.74	1853.65	1787.63	1436.42	1554.36	1389.46	1555.41	1408.77	1687.24	1601	1404.83	1404.47	1625.18	1821.53	1540.72	1509.2	1344	1395.94	1817.52
ENSG00000021645	115.837	201.511	319.221	506.553	387.789	135.609	409.672	445.13	297.444	416.019	252.669	272.098	358.345	579.945	223.053	275.558	170.24	393.652	88.1414	492.547	152.472	467.333	449.233	266.127	272.082	208.601	359.511	354.382	196.679	413.331	650.671	608.704	264.614	246.57	100.545	536.946	435.495	220.924	457.476	200.761	249.058	467.972	252.72	472.025	505.623	306.962	178.422	305.643	457.04
ENSG00000021762	1137.72	1038.72	1373.8	1434.76	1717.64	1377.09	1218.09	1283.42	1454.47	1454.3	1416.7	1410.81	1206	1105.7	1614.76	1344.01	1325.74	1543.29	1476.15	1321.42	1411.15	2099.5	1339.59	1469.74	1972.35	2029.49	1736.36	1517.13	1300.68	1803.52	1541.04	1335.29	1444.37	1625.61	1466.43	1955.82	1630.25	2235.91	1307.55	1374.78	2093.92	2037.52	1564.16	1455.08	2055.95	1813.17	1890.29	1693.82	1430.5
ENSG00000021776	6643.56	6920.2	6509.02	6270.54	5968.99	5643.89	6316.73	6400.75	6529.59	6574.31	5889.79	6493.62	6676.35	6435.72	5827.1	7102.1	6933.3	6616.34	6670.49	6750.75	6278.82	5907.29	6819.14	6367.36	7188.14	6284.03	6171.78	6115.63	6153.75	5393.43	7145.87	5933.3	6201.63	6020.71	6506.78	6239.11	6216.12	6100.97	6949.61	6222.78	5474.19	6710.92	6037.91	6044.63	5886.94	6332.39	6395.67	6191.89	6855.64
ENSG00000021826	1033.52	1889.37	795.64	859.75	902.183	972.402	1932.6	908.016	1044.35	1298.07	1211.35	1601.74	670.951	1237.93	959.101	722.643	1290.34	1169.14	1114.04	815.199	743.378	495.977	1087.16	834.943	285.92	728.392	826.4	590.844	1317.47	679.246	820.574	956.107	1012.89	1040.05	999.923	955.794	783.732	480.633	796.295	870.455	606.133	808.757	1233.93	985.957	555.162	992.535	733.68	426.96	1245.79
ENSG00000021852	0	4.04518	0.862799	0	0	0	2.55252	0	0	0	0.898314	0	0	0	0	0	0	0	0	0	0	0	1.48494	0	0	0	0	0	0	0.71415	0	0	0	0	0	0	0	0	0.699236	0	0	0	0	2.87257	0	0	0	2.17782	0
ENSG00000022267	144107	187510	133922	61641.3	133010	102548	145053	180461	92440.1	97741.2	105889	124432	134339	170253	93739	83233.9	86259.7	119056	98969.8	145677	49344.8	53753.5	125233	70720.6	69160.8	73475.1	106672	74778.2	125325	112529	83153.8	107478	132820	130172	96269.9	76217.5	147676	117777	120461	126392	169354	72559.2	120447	175513	87732.7	110273	69871.1	149205	146282
ENSG00000022277	4739.08	5366	4338.58	4459.55	3853.78	4867.22	5168.28	5246.71	5165.21	4713.13	4914.16	5192.34	4421.45	5798.06	4160.6	4491.62	4642.74	5052.53	4749.62	4541.38	4498.58	4370.05	4983.32	4898.49	4249.38	3771.2	4286.25	4508.5	4908.51	4534.84	3782.32	4868.88	4521.92	4583.77	4845.32	3966.52	4789.31	4245.87	4676.23	4893.25	4225.26	4272.08	4763.13	4719.36	4234.84	4271.55	3919.21	4567.67	4812.92
ENSG00000022355	0	0	0	0	0	0	0	0	0	0	0	0	0	0	0	0	0	0	0	0	0	0	0	0	0	0	13.2206	0	0	0	0	0	0	0	0	0	0	0	0.371264	0	0.521707	0	0	0	0	0	0	0	0.783679
ENSG00000022556	77.0517	15.3824	17.2532	26.3534	21.8925	10.5337	1.95717	28.5836	1.00893	13.4447	35.3117	18.4275	39.5708	19.6503	11.9938	4.29023	3.72801	21.7814	30.4623	14.9672	10.9033	24.4053	44.4501	11.7314	16.9719	10.3812	26.2123	20.8337	17.6738	13.7543	25.3198	12.2013	25.3427	80.9782	20.3234	5.03275	7.54944	44.2672	23.6906	0.87712	24.2607	16.0685	18.2095	3.88854	6.1009	31.9045	4.9332	27.0552	13.5062
ENSG00000022567	791.797	666.021	538.675	956.194	717.262	865.605	566.581	687.251	646.773	625.24	1220.58	790.666	454.362	783.151	1243.98	851.549	770.132	578.343	646.103	786.462	866.558	781.343	636.795	610.293	667.845	964.711	736.555	649.757	796.312	747.113	761.993	1389.78	1081.41	767.523	1053.55	801.938	833.678	819.602	732.247	690.642	912.258	677.634	746.592	833.821	754.447	680.237	1082.46	667.532	738.107
ENSG00000022840	5926.75	5650.84	6033.75	6327.08	7620.17	6718.31	6259.1	6435.84	6436.89	6178.29	7135.92	5709.17	5393.88	6084.36	6329.6	6001.7	5899.96	6408.35	5215.16	6323.1	5326.32	5752.73	7457.69	7198.44	7239.38	7880.12	7857.13	7330.73	6115.51	7289.3	8051.22	6319.54	6168.87	6759.1	6192.44	6897.25	7129.9	7217.74	7210.46	7593.83	7364.8	7841.6	8510.5	7210.73	7500.4	6483.1	6543.93	6979.34	6726.99
ENSG00000022976	865.62	874.635	1050.58	770.592	792.243	840.066	986.297	870.722	961.499	842.911	861.719	922.163	792.195	859.96	890.323	842.087	892.36	789.203	878.775	736.711	706.91	858.634	831.459	925.474	1124.48	1103.12	888.929	889.594	968.696	879.724	842.8	830.767	829.596	755.887	908.27	908.032	812.513	904.795	919.238	948.47	841.493	1153.4	849.016	901.996	939.419	959.274	826.645	988.359	910.821
ENSG00000023041	2163.28	1800.05	2092.05	1933.11	2092.97	1979.98	2193.15	2034.87	1884.01	2002.77	1805.3	1896.54	2046.8	1916.43	2254.04	1824.52	1908.21	1920.56	1995.65	2190.44	1901.44	2354.57	1786.4	1684.54	1846.14	1966.03	1821.2	1856.82	1847.67	1773.65	1997.58	1828.64	1809.8	1990.55	1920.26	1874.84	2031.23	1987.52	2115.09	1770.15	1879.9	1745.21	1713.09	1954.04	1860.72	2122.97	2014.69	1792.79	1912.04
ENSG00000023171	210.212	182.908	139.723	447.179	327.545	279.08	229.113	226.761	147.183	304.945	299.861	189.489	153.73	284.471	247.123	240.92	180.851	470.226	298.632	247.294	177.153	497.616	298.954	314.252	206.221	478.022	399.995	249.081	243.885	299.986	279.624	352.447	267.059	228.627	199.629	369.217	188.245	300.328	328.534	303.175	277.508	411.151	302.791	505.38	303.325	355.626	197.156	215.269	276.11
ENSG00000023191	3619.71	5600.69	3033.4	4466.28	4771.51	3890.88	3534.02	5051.43	4840.72	5035.75	5329.27	4542.45	3514.39	5164.57	3361.47	4736.07	4078.91	6431.62	6382.56	4461.6	3862.51	4559.43	6854.52	6315.16	5344.32	5023.32	6910.56	5278.68	5312.56	6105.63	5887.63	5301.95	4971.41	7116.83	5923.34	5676.45	6236.81	6200.31	6467.17	6747.29	5668.8	5550.55	6981.41	8575.37	5713.53	7898.53	4607.88	5669.73	6659.36
ENSG00000023228	12533.3	19789.8	15319.9	15598.7	10056.9	19283.1	21304.2	19982.9	14756.8	10519.2	18625.6	20245.3	18062.1	22877.3	13524.5	13816.7	16099	18376.9	14032.7	11450.6	13587.8	11884.5	13546.8	15723.9	13063.4	13790.6	11909.2	11532.8	16361.5	9210.58	9367.46	8072.77	12563	11843.7	14410.1	9246.88	15314.4	12532.5	17809	14614.7	10059.9	13665.1	17610.8	10400.1	8639.54	9576.59	10439.5	13153.3	19015.4
ENSG00000023287	11065.8	12213.4	11520.7	10074.5	9549.33	10515.9	12722.5	11758.4	11588.9	10688.5	11918	11755.5	12308.6	10292	10356.7	9502.62	11479.6	10506	9828.93	11025.1	11193.2	10253.2	11427.1	10935.5	11732.5	11854.5	11383.7	12440.6	13448.8	10682	11363.4	10638.6	11884.5	12085.2	11277.7	9866.98	13103.6	12033.3	13088.8	11989.3	11443.4	10865.4	10768.7	10425.9	9770.08	10579.5	9871.38	13031.3	13199.9
ENSG00000023318	3472.55	3863.56	3535.86	3797.75	3353.84	3860.55	4012.67	3730.54	3558.42	3274.55	3755.29	3752.68	3909.97	4383.19	3532.45	3558.3	3717.11	3996.12	3989.49	4046.48	3748.89	3411.38	4498.9	3885.81	3905.28	3851.08	4103.76	3926.71	3856.6	3550.28	3765.74	3545.83	3817.68	3846.26	3644.02	3478.59	4249.29	3945.47	4295.9	3987.8	3686.33	3908.34	4661.66	3850.7	3228.05	3856.48	3134.77	3363.78	4307.23
ENSG00000023330	1952.78	4426.22	3034.62	4110.69	2071.33	3238.01	6496.55	6348.98	3083.77	2375.28	3591.79	3728.49	3932.43	6717.2	2299.92	4837.94	3526.31	4946.6	3154.33	2324.57	2497.79	2299.38	4290.12	4285.37	4879.12	3059.83	3215.08	2493.62	2964.26	2643.52	2396.94	2035.24	2333.69	3206.06	3132.99	2484.33	3541.86	3379.79	4903.49	4106.08	2433.89	4193.44	5208.69	3170.88	2838.17	2514.78	2208.05	3799.49	4316.72
ENSG00000023445	1137.41	1180.06	859.535	3018.34	1183.46	1464.03	1656.92	1480.32	1662.62	2300.7	1190.69	1303.6	817.627	1299.25	1156.35	1605.81	897.181	1252.06	1943.04	2250.47	1291.31	1513.06	1226.88	1401.2	961.648	1156.79	2264.61	1087.52	904.956	2757.84	1818.39	2167.16	1929.31	1704.66	754.784	1340.74	812.142	1284.13	915.293	1251.01	1789.43	1074.07	1403.46	2531.3	1774.34	2016.12	766.142	963.619	1231.31
ENSG00000023516	16353.1	13204.3	14690.3	11247.4	13325.9	15146.6	12949.6	11686.1	11970	13097.2	11787.3	12944.9	14578.1	12813.3	16219.1	14645.4	15410.1	12239.7	13054.8	13662.7	13715.7	13061.9	12219.9	12581.5	12097.3	12452.4	14027.4	13930.8	14044.9	12522.8	13900	12782.3	12556.8	11845.2	13115	13745.5	14940.2	13789.4	12934.8	15118.2	12969.9	12719.4	15242	13871.2	13405.3	12508.6	13288.5	12658	14529.5
ENSG00000023572	309.115	848.87	324.365	701.381	265.296	692.712	960.242	1159.14	438.691	311.671	597.196	629.33	691.701	1492.08	330.083	615.249	594.471	927.502	541.369	482.166	442.541	473.374	815.988	608.161	749.628	571.429	525.515	556.67	530.703	392.052	393.867	340.622	439.677	489.239	551.466	376.56	705.412	698.21	883.56	736.883	423.537	914.334	888.59	535.723	480.168	427.049	308.778	573.094	910.985
ENSG00000023608	864.515	760.116	595.493	522.201	538.03	857.564	869.503	927.427	763.385	636.425	778.768	513.351	681.082	589.379	603.858	470.825	742.425	426.779	661.949	658.067	754.689	716.486	624.365	624.533	1083.09	762.899	661.28	648.17	834.811	616.035	615.486	594.483	622.145	583.424	669.345	490.539	831.24	630.429	749.839	510.636	585.607	619.16	456.828	703.716	650.977	675.33	534.947	911.173	730.768
ENSG00000023697	1569.99	1318.82	1403.62	1473.98	1314.48	1527.9	1534.17	1351.52	1442.71	1235.67	1383.79	1406.62	1365.16	1378.87	1489.52	1386	1256.04	1270.74	1286.48	1455.27	1562.23	1438.32	1312.72	1254.17	1221.59	1202.01	1382.94	1444.4	1667.96	1373.41	1074.92	1438.14	1475.1	1343.23	1323.72	1191.83	1315.81	1242.75	1372.62	1350.7	1105.79	1040.04	1259.94	1399.06	1120.14	1552.56	1395.38	1191.92	1382.94
ENSG00000023734	4249.63	5658.17	5218.9	4800.2	3493.47	4939.35	6995.86	5978.42	5468.45	4163.94	4725.64	5732.76	5453.69	7101.37	4735.01	5465.15	5335.7	6024.79	4943.01	4702.42	4582.87	4432.6	5155.77	4834.93	5224.83	4246.51	4508.46	5361.86	4401.89	4091.52	4396.76	3666.77	3987.4	3914.43	4721.66	3395.49	5292.69	5386.35	5389.75	5002.25	4920.65	4795.69	5487.2	4825.66	3761.61	4328.34	3506.86	4477.9	5386.86
ENSG00000023839	264.076	409.844	362.516	378.901	436.522	182.622	196.303	157.259	184.767	134.166	287.758	364.218	186.488	343.926	537.483	333.763	241.604	333.796	243.748	525.588	235.199	234.087	172.974	196.282	259.635	275.132	302.848	333.65	282.768	442.938	247.759	252.16	406.596	400.844	233.726	363.287	174.866	260.414	243.633	281.018	239.273	221.783	247.513	365.234	206.516	277.964	172.31	313.667	266.676
ENSG00000023892	223.284	156.929	75.3647	565.602	242.617	290.105	241.476	362.038	292.629	390.517	521.233	170.515	144.928	185.752	142.047	130.337	217.494	221.018	293.53	343.314	309.103	251.775	330.446	334.682	205.136	224.233	516.348	218.189	212.826	496.758	324.225	382.539	374.394	432.519	137.826	189.733	163.427	255.061	261.857	246.809	267.031	195.925	251.361	386.838	283.424	592.277	162.245	136.346	178.943
ENSG00000023902	1317.69	1272.84	1190.61	2377.15	1885.2	1913.26	2006.3	2037.93	1708.47	1748.88	1636.24	1402.06	1429.01	1768.5	1362	1312.21	1251.85	1709.16	1969.35	2000.41	1507.52	2158.58	1758.3	1190.52	1422.32	1572.28	2103.5	1172.18	1366	2441.42	1313.04	1621.88	1807.51	1917.3	1045.16	1390.14	1051.55	1754.06	1372.77	1068.88	1677.13	1253.3	1594.29	2492.38	1390.16	2048.31	1133.61	1254.95	1684.88
ENSG00000023909	1587.06	2893.56	1464.13	2272.47	1661.74	1835.04	3695.15	3325.02	2050.65	1939.3	2930.5	2356.16	1940.77	3548.69	1368.67	1733.08	2395.87	2347.26	2138.23	1976.68	1287.93	1437.04	3110.82	2469.08	2355.1	2221.79	3348.93	2206.32	1997.58	2620.79	1973.44	1557.77	1514.81	2217.72	2036.54	1184.6	2460.1	2571.04	2379.79	2831.91	1420.52	2357.99	2635.26	2616.22	2055.37	2990.1	963.544	2195.33	3562.16
ENSG00000024048	11042.9	11037.1	10167.1	10007	8957.36	10841.3	11557.3	10307.5	9736.19	10431.5	12251.1	11228.1	10176.4	10765.5	10093.5	8885.35	10045.1	9129.65	9263.62	9646.11	10477.1	9443.67	9580.65	9923.71	9790.86	10326.1	9623.54	9974.59	11153.9	9108.03	9762.68	9762.72	10667.1	9721.42	9711.54	9004.53	9858.18	8898.07	9143.95	9736.75	8536.51	9483.71	9134.96	8876.66	8065.32	8152.19	8577.28	9522.05	10305.5
ENSG00000024422	4126.06	8507.69	5682.75	9717.24	9628.76	6642.26	7551.94	7684.65	7918.23	8626.83	9055.86	7599.01	7095.6	9538.31	6955.16	6378.41	8523.59	11605.8	8471.62	5570.12	6124.37	6189.56	23725.6	19080.5	22003.6	17999	19157.2	15374.1	7921.43	11681.9	14066.7	5577.63	6975.57	14656.9	11961.3	13157.4	21973.1	20178.2	17698	20162.9	17128.3	26428.5	30278	14409.8	13499	11465.8	8048.3	11467.8	15909.1
ENSG00000024526	13.9275	24.4579	23.4321	38.5858	24.1426	16.5625	65.0887	25.2869	21.0857	42.389	14.1827	18.2777	48.9478	21.9364	27.8836	24.3421	5.77118	14.8253	25.4501	42.2619	30.3393	31.8392	25.1855	15.6068	48.4807	16.3899	41.4226	42.0794	20.3471	53.0022	28.4295	49.2362	21.8914	128.241	7.91871	12.6844	15.8138	15.0634	17.4097	18.8938	68.1296	15.5984	35.7817	101.103	6.7645	351.039	12.4785	13.2848	47.0773
ENSG00000024862	982.783	905.513	945.972	841.594	812.111	939.856	950.026	914.494	1041.13	1003.3	1091.72	1064.56	787.969	923.937	1075.07	596.706	983.33	822.324	796.231	744.079	1159.9	920.575	854.631	1122.39	996.227	1079.31	972.641	1069.43	1202.08	797.459	834.372	1030.2	1086.1	955.638	890.404	793.799	989.349	900.768	1098.98	1119.05	798.663	918.758	968.182	878.63	750.187	975.842	733.575	1016.97	1047.66
ENSG00000025039	4267.41	4996.93	4227.47	3788.8	2698.91	5293.01	6805.25	5153.32	3976.31	3130.49	5438.2	5687.56	4772.09	8929.36	3896.49	4795.12	3944.1	4112.33	4745.13	3254.41	3938.75	3687.62	4403.83	3472.71	2961.86	3307.77	3058	3487.14	6513.93	2389.56	2868.61	2395.09	4363.33	3217.73	3087.32	3881.8	4941.42	4154.71	2889.31	4194.11	2546.15	3661.13	3957.01	3333.84	2413.86	3105.67	3743.46	4507.64	4873.92
ENSG00000025156	1023.05	860.954	1168.35	816.457	900.805	1070.37	1057.03	717.722	908.406	878.875	1014.47	1045.5	960.057	770.244	1005.09	1217.97	998.013	796.545	761.577	1175.17	1107.98	1040.04	805.114	733.381	902.196	995.456	673.278	1032.33	964.868	799.239	1032.98	1001.35	1100.78	1011.5	835.063	955.463	879.77	751.313	878.557	868.97	883.079	666.759	948.166	726.197	764.115	1052.09	962.509	953.561	911.345
ENSG00000025293	4039.72	4025.53	3988.94	4069.37	4504.43	4057.53	3854.09	3728.14	3881.48	4130.1	4241.57	4188.7	3826.95	3929.34	4611.75	4484.57	4059.15	3279.47	3686.14	4981.79	4013.43	3571.99	3706.81	3916.89	3855.54	3999.27	4007.23	4145.04	3899.5	4342.71	5237.63	4280.5	4078.82	4377.3	4439.62	3988.89	3968.23	4242.64	3511.73	3843.08	4275.1	3884.95	4180.06	4385.77	3976.29	3616.02	4807.6	3488.84	3659.09
ENSG00000025423	12.7226	15.5588	15.9353	19.0526	14.3224	29.947	14.4108	7.9549	8.85085	10.8939	7.98765	9.89883	18.3115	20.1842	134.444	9.99079	5.54934	30.9542	9.97041	21.1334	4.27579	9.46846	5.55402	3.21404	7.25686	5.72243	5.83354	51.3274	15.1605	15.3232	68.7951	42.9113	9.74202	23.0785	1.46907	11.2095	2.18859	2.76501	5.96939	1.54327	45.6698	5.95194	10.419	66.1547	26.701	7.82353	11.2688	14.7291	14.8563
ENSG00000025434	3033.72	3118.74	3708.15	4206.41	2200.91	3156.08	3596.02	3674.8	3360.79	3378.49	3402.84	2923.46	3797.17	4521.59	3083.8	3440.76	3723.99	3164.73	4897.1	3024.45	4302.33	3796.9	3314.1	3977.45	3974.06	3511.78	2558.9	3201.04	3400.18	2162.7	2794.82	3328.41	3147.9	2990.15	3544.25	3370.32	3467.56	3432.6	3952.9	3199.58	2261.07	4168.72	3847.8	3204.38	2715.06	3305.84	3396.8	3029.41	2794.54
ENSG00000025708	1055.94	1200.95	976.301	2051.48	1244.28	1465.67	1674.9	1935.66	1523.79	2276.29	1739.71	1280.42	1297.24	1960.5	787.42	1631.36	1045.09	2651.88	2138.82	2022.77	1192.06	1601.08	2488.76	2070.37	1839.57	2134.52	2818.24	1691.56	1455.9	3816.2	1932.61	1388.2	1693.84	2083.68	1516.65	1755.78	967.846	1883.3	1359.23	1514.01	1983.61	1627.69	2288.85	3163.74	2507.14	4541.2	1166.27	1377.42	2031.74
ENSG00000025770	1118.98	1283.64	1102.74	1297.91	1129.84	1204.32	977.188	1157.62	1333.43	1216.21	1283.85	1154.41	1218.39	1139.79	1120.16	1426.78	1225.12	1429.36	1430.15	981.975	1129.86	1256.22	1204.79	1203.13	1334.95	1323.61	1334.9	1196.91	1285.44	1151.96	1261.49	1203.89	1261.15	1341.52	1446.69	1232.24	1345.31	1561.17	1390.59	1129.75	1531.95	1134.82	1329.11	1538.17	1274.07	1626.52	1709.39	1455.58	1284.16
ENSG00000025772	398.224	386.393	352.577	468.07	378.495	284.831	468.619	420.877	319.025	500.861	327.894	321.681	468.164	502.341	295.083	457.042	314.229	423.631	381.936	399.697	418.203	424.599	398.021	391.087	325.33	302.076	316.952	458.998	314.37	505.365	469.102	363.323	320.722	452.538	439.966	295.582	319.189	380.961	388.624	463.745	358.452	372.631	310.414	563.572	444.027	480.035	388.565	297.845	364.851
ENSG00000025796	7067.19	7235.06	5950.52	7055.75	7918.48	6353.51	7647.87	6831.18	6499.23	6134.42	6052.5	5864.39	6927.76	7542.63	6585.69	7468.14	6018.51	7480.17	7065.14	7675.72	6514.27	7088	10150.3	6645.78	7528.88	6752.15	7360.43	7927.6	5214.27	6935.38	6860.43	6227.3	5901.29	6593.79	6043.23	6906.65	7643.18	7988.63	7900.94	6757.29	8814.63	7227.23	8177.74	6506.3	6251.99	6627.34	6427.96	6799.01	8328.04
ENSG00000025800	7823.78	11315.2	7871.22	8918.14	8300.47	7941.81	10014.2	9245.59	7323.54	6442.54	8236.25	8822.28	8961.38	10131.3	7120.86	8781.85	7825.69	8336.16	8468.06	8337.65	6687.7	7730.58	10127	9159.45	9069.21	9376.48	10379.5	9340.7	8304.36	8207.09	8661.46	7310.76	7215.36	7778.99	8741.88	8025.83	8747.33	8988.59	9923.51	9602.37	7754.45	9963.21	9689.71	8734.99	7714.15	7876.75	7056.87	8301.7	9364.76
ENSG00000026025	223598	210224	180107	143253	175828	183348	160329	158861	165909	182293	142485	168573	181708	152846	174572	200734	185044	171909	205154	217756	182502	165158	189514	186039	169087	156879	180402	236263	228460	216766	206628	219977	212916	240780	206771	201108	179354	245745	174981	204052	207392	151821	187056	244143	208591	268815	182421	173212	180454
ENSG00000026036	406.036	525.228	400.564	530.44	955.914	326.164	408.143	520.977	493.61	768.255	562.53	445.581	511.44	382.752	561.351	620.515	444.063	744.796	892.221	677.427	562.164	891.188	683.433	728.781	932.59	770.529	705.722	721.026	527.411	895.851	792.794	666.187	526.502	955.736	636.762	923.177	617.153	927.07	558.289	626.044	1406.94	995.547	864.617	712.272	848.933	1072.04	797.726	885.643	476.936
ENSG00000026103	1028.66	742.879	608.89	979.947	1182.51	1118.58	800.686	605.534	758.168	931.726	892.198	732.849	567.449	555.693	904.841	536.637	723.263	1048.98	1074.9	1832.54	600.964	826.332	676.301	1063.75	899.894	968.044	990.655	932.016	665.778	1204.73	1814.02	1495.03	1380.88	1479.64	1225.7	837.818	478.237	577.614	374.832	818.803	1037.15	797.332	571.546	840.927	684.584	1008.14	702.075	665.215	778.307
ENSG00000026297	1189.28	986.639	910.091	1971.56	1631.95	1515.03	1899.73	1333.98	1245.25	1579.12	2022.45	1174.85	1002.39	1332.28	1330.44	1078.85	1088.33	1259.77	1817.36	1514.63	1418.34	2028.46	1600.15	1389.65	1060.98	999.328	2018.64	1101.53	1087.48	1993.56	1381.01	1877.39	1330.02	1509.35	1061.87	1286.91	1057.39	1068.08	1364.66	1422.33	1097.64	970.823	1449.33	2239.24	1094.52	1859.78	915.608	914.897	1443.28
ENSG00000026508	21748.2	16846.6	13568.7	18479.6	19047.3	17021.8	14578.2	15551.9	12490.6	21904.9	10179.7	14747.7	12748.9	7838.17	12541.9	11851.5	8527.1	13539.2	18244.6	24714.2	12431.5	17582.9	14839	15009	10746.1	15953.3	18777.9	16343.9	10431.8	25453.9	23688.7	15788	13776.8	18604.7	11314.6	19460.1	10446.5	13767.4	9893.3	12427.6	20679.7	13609.1	14160.3	21830.4	15096.2	21706.4	11526.7	11537.2	14409.7
ENSG00000026559	0.456736	15.89	0	44.0904	4.06442	7.31576	16.1955	12.1537	0	2.07027	0	6.48728	11.1422	15.4164	0	10.0257	5.78538	74.7385	63.2259	0.855832	1.37795	0.429691	9.06422	6.06371	13.9258	9.16146	23.2228	3.46088	3.51391	10.186	3.80047	9.47659	4.54561	13.999	0.65163	0	1.56634	1.37881	13.0835	6.25433	7.49017	7.48083	7.05868	1.58754	15.6693	8.28258	0.816174	3.11851	10.474
ENSG00000026652	1808.01	1370.95	1506.97	1673.06	2376.91	1515.88	1666.56	1629.05	1957.04	2034.66	1478.5	1970.6	1485.52	1426.89	1404.61	1302.74	1249.26	1432.61	1878.51	2404.93	1471.19	2046.32	1409.21	1298.47	1231.69	1503.8	1545.65	1790.29	1222.38	2337.89	1702.9	1755.64	2005.67	1550.13	1630.14	1766.31	1331.88	1423.71	1379.23	1667.95	1473.47	1435.86	1503.64	1668.31	1699.59	1933.97	1341.98	1156.66	1574.05
ENSG00000026751	66.0201	67.6401	22.959	869.464	155.714	102.337	167.349	304.53	191.715	202.496	209.129	156.902	199.111	263.16	42.971	55.9719	154.375	262.215	579.766	209.028	517.09	493.889	373.405	255.762	143.085	118.018	386.876	169.904	98.5473	370.351	263.911	258.836	149.921	279.546	32.4518	87.5236	202.955	180.23	115.236	110.561	135.701	222.616	372.681	520.473	172.761	336.212	59.788	71.4381	148.353
ENSG00000026950	3509.03	2832.61	3274.86	6469.12	3163.23	3564.66	3709.45	3650.51	3317.45	3557.95	4165.63	3351.82	4079.32	2920.99	4336.29	1949.83	3042.22	2692.08	2915.94	4173.3	2581.02	3702.98	3541.07	3669.78	2604.75	3406.36	3703.23	3359.36	3316.66	3120.76	3008.34	3280.36	3721.32	4014.61	3465.65	3146.06	3055.34	2945.38	2143.07	3810.48	3015.49	3966.66	3982.19	3346.5	3908.07	3381.69	2200.47	2676.36	3570.33
ENSG00000027001	726.005	924.365	832.723	835.847	584.279	734.621	930.65	1039.05	802.664	648.241	845.293	869.213	794.75	998.493	615.584	777.343	724.94	862.901	727.808	609.55	823.924	661.955	756.581	711.384	809.531	718.081	652.716	810.52	772.336	637.492	658.347	773.993	812.337	853.2	804.324	700.136	921.469	719.618	912.123	660.916	763.499	854.938	990.517	890.995	610.686	782.246	608.019	718.392	1003
ENSG00000027075	3277.64	3587.23	3936.97	4949.44	3972.67	4648.16	3772.17	3943.16	5268.13	4524.38	4419.55	4887.92	3857.08	4455.2	3803.71	3185.68	4622.81	3328.14	4460.03	3952.8	3505.53	4023.79	3891.76	4790.54	4402.83	4145.35	3430.39	4570.08	3442.38	3216.13	4006.14	4084.56	3865.09	3875.61	3383.71	2949.75	4141.68	3482.45	4192.87	3763.74	4020.44	3924.32	3339.61	3747.1	5032.67	3720.87	4004.39	4089.13	3917.91
ENSG00000027644	5.43494	1.2134	3.94054	10.3459	16.2759	0	10.9462	2.58131	4.93488	12.6377	2.39456	4.12471	1.38456	1.28358	10.7536	6.52024	5.32635	12.0114	8.33471	20.8007	5.19863	17.0879	3.62581	10.9999	7.55817	4.64211	16.181	2.78718	6.39426	14.1221	3.69893	10.8929	16.7215	1.85459	5.75689	17.82	5.98806	10.9411	16.542	17.9109	11.0406	10.5978	2.68509	8.15001	13.0759	10.2355	26.8698	7.02449	4.65985
ENSG00000027697	9767.6	9406.39	10767.1	9688.5	8264.88	9203.75	13707.6	9825.84	10433.7	8981.61	11039.3	10053	8794.65	13176.1	10916.7	10235.9	12223.3	10330	10135.4	10028.7	9549.53	9495.52	9483.6	9827.44	9311.81	8878.33	9741.15	9672.22	10718.2	9839.28	8471.15	9651.26	11124.3	10039.5	9563.57	8813.69	8896.45	7238.34	8861.97	9349.01	7665.19	9120.41	8372.48	9609.43	7663.48	10955.6	10042.8	8063.35	11089.1
ENSG00000027847	532.573	1177.18	708.018	795.792	735.403	730.099	875.034	1211.67	940.566	987.524	1094.32	930.436	961.264	1413.7	633.821	828.854	919.585	1139.09	1206.98	799.274	698.609	787.199	1375.33	1236.34	1149.68	1106.08	1125.38	915.894	891.693	969.134	988.747	794.938	952.399	977.359	1229.17	769.199	1070.35	1201.52	1152.03	1116	1097.99	1300.8	1204.83	1145.87	996.426	1098.74	862.64	1376.36	995.778
ENSG00000027869	40.9963	11.1351	12.6706	47.2283	25.1329	49.7485	31.4749	15.1159	37.3167	56.8637	20.3977	15.3547	19.5013	21.4728	19.3469	20.6913	17.288	23.9177	45.2126	48.0981	24.5193	16.9166	24.8161	25.8057	11.4308	16.581	29.0859	10.8243	15.0502	45.383	46.3948	27.4856	37.4529	28.748	6.99621	11.681	26.2963	43.6976	35.3133	18.2877	37.0385	31.647	23.6495	52.36	32.5853	45.1194	43.1938	15.7404	14.885
ENSG00000028116	1584.07	1844.22	1654.57	1421.67	1411.47	1540.24	1873.92	2042.31	1877.28	1806.54	1574.3	1733.62	1811.32	2383.46	1631.31	1705.05	1589.67	1941.3	1654.77	1790.02	1522.96	1285.59	1858.08	1603.16	1644.28	1424.8	1665.75	1948.78	1645.52	1620.26	1700.87	1601.89	1513.65	1783.63	1624.23	1270.64	1991.19	1981.77	2138.01	2017.06	1601.5	1404.98	1687.71	2130.82	1501.9	1688.7	1268.44	1645.85	1843.91
ENSG00000028137	3619.94	3024.03	3074.18	4485.56	3453.51	3764.67	3879.12	3962.11	3974.76	3934.13	4296.31	3725.45	3239.12	3707.51	3487.81	2715.8	3334.85	4105.93	3756.15	3841.19	3610.52	3904.67	4049.57	3367.14	3299.48	3313.67	4281.48	3278.06	3648.45	5149.77	2891.19	3759.44	4015.78	4052.6	3002.72	3654.14	3228.22	4012.64	3861.51	2983.54	4245.53	2700.29	3811.75	5072.29	4069.74	4329.23	4993.21	3955.77	3818.56
ENSG00000028203	4910.81	5055.89	5446.94	4575.14	4449.94	4915.51	5938.08	4718.03	5040.73	5532.41	4838	4730.59	4737.61	5219.03	5076.47	4723.58	4932.02	5261.51	4467.21	4870.2	4918.22	4886.2	4446.63	4957.96	5130.95	4823.34	4546.98	5325.46	5655.51	4443.62	4861.03	5167.04	4957.19	5207.43	4920.91	3744.6	5587.62	4626.86	4878.97	5267.31	4365.41	5263.43	4820.35	5252.71	5248.18	4280.73	4660.99	5073.75	5167.52
ENSG00000028277	166.159	221.314	88.9404	472.736	278.876	475.983	284.955	314.27	182.462	290.514	304.793	126.643	145.723	191.83	187.95	217.134	234.695	322.273	159.863	523.804	202	321.556	224.961	226.436	172.401	249.018	512.164	172.321	171.592	610.921	213.331	265.606	159.183	212.779	189.887	270.261	137.056	212.681	304.471	183.073	363.283	191.441	301.703	384.366	260.195	536.797	90.7051	148.561	174.179
ENSG00000028310	2480.47	2251.18	1977.89	2102.75	2403.87	1957.81	2039.53	2197.49	2034.58	2383.76	2274.9	2002.85	2118.24	1910.47	2818.17	2128.58	1938.43	1987.52	2299	2226.43	1875.84	2411.97	2386.71	2277.6	2496.58	2889.67	2462.85	2476.71	2388.08	2402.34	2482.67	2337.54	3182.28	2207.89	3154.18	2666.29	2404.86	2746.47	2692.18	2452.28	3428.26	2420.3	2269.48	2697.88	2663.36	2829.51	3404.67	2486.98	2025.35
ENSG00000028528	14844.6	16672.3	15785.5	14376.3	15313.6	16742.4	17377	15118.6	15072.4	15837.4	13648.6	16203.4	14757.9	14741.2	15884.2	15363.8	15696	13241.4	14028.5	14728.9	13948.3	14913.8	15849.7	19139.2	16937.8	16569.6	17815.5	17953.6	15721.7	16451.8	17486.4	15547.5	15803.9	14708.3	15949.5	16357.9	18002.6	18799.4	17594.6	18278	15755.5	16985.1	18861.8	18859.1	15264.5	15517.1	14358.5	16669.5	16427.7
ENSG00000028839	678.411	690.427	582.513	545.982	551.21	736.011	704.274	653.808	687.056	794.589	700.589	637.4	572.025	837.313	766.4	616.541	710.914	580.999	709.216	681.747	790.555	623.712	672.657	645.727	660.042	713.839	594.307	635.707	998.402	730.717	732.185	976.874	849.372	836.231	738.343	635.568	758.476	678.097	748.668	766.299	666.858	535.468	722.381	767.591	796.871	746.371	767.305	619.687	849.959
ENSG00000029153	627.189	1672.19	1522.36	1148.72	432.741	1355.87	1233.31	1404.83	1195.75	858.901	658.999	1145.42	4676.14	544.276	1872.17	874.454	2555.3	1224.66	1750.59	1353.86	2273.58	1046.85	1061.68	1594.07	1589.76	1248.51	782.005	1752.87	2451.17	985.51	815.1	695.14	1269.39	2163	1914.07	649.892	2800.07	2319.06	1343.44	1212.03	1377.81	936.938	1446.34	951.042	1016.35	1633.21	1314.91	1968.87	1190.67
ENSG00000029363	18537.2	15456.9	17235.4	13775.7	13784.6	14007.2	14562.5	13202.6	15323.4	15114	13541.8	14290.6	15345.4	11298.4	14187.3	14442.4	14559.9	12844.4	14164.2	16459.9	15350.9	13699.9	10841.2	13265.5	13386.1	13274.1	12754.7	14074.7	15454.3	13693.4	14335.9	15595.5	16582.4	14590.7	14238	13321.5	12756.1	12292.8	12935.7	13860.5	15004.7	12449.9	12470.4	12555.6	13565.8	14582	14943.7	13022.7	13551.2
ENSG00000029364	6831.79	8713.35	7075.95	7369.04	6730.72	7101.14	8287.31	8313.06	7188.16	6059.49	6790.35	7244.71	7645.69	8935.81	6145.25	7190.35	7464.65	8106.57	7735.9	6438.83	6214.66	6189.89	7902.75	6823.43	7656.19	5934.64	7790.84	6693.27	6510.19	6177.02	6288.01	6064.23	6543.8	6694.88	6797.77	6382.35	7351.63	6342.18	8096.55	7336.85	5938.55	6438.17	7996.63	7058.16	5909.55	6262.05	5426.26	6181.39	7815.84
ENSG00000029534	289.964	185.717	246.089	411.92	382.64	450.448	241.761	351.44	539.684	170.327	972.014	212.811	237.608	243.644	197.648	133.433	248.274	277.872	170.724	221.584	142.767	113.888	304.771	170.332	523.465	469.195	342.393	265.997	274.41	362.254	303.326	338.078	368.528	1226.42	100.517	203.162	344.918	528.844	312.651	319.388	202.953	409.179	333.845	330.074	341.53	285.965	180.258	260.139	455.081
ENSG00000029559	0	1.12469	0	3.27153	1.10876	0	5.53029	0	0	0	0	0	1.21895	3.50217	2.27454	1.18754	0	0	0	0	1.20584	0	0	0	0	0.994822	0	0	0	0	0	0	0	0.956716	0	0	0	0	0	0	0	0	1.92515	0	1.79934	17.6523	1.04953	0	0.942632
ENSG00000029639	451.516	364.235	428.4	436.344	348.963	404.524	293.656	347.222	333.018	460.346	389.934	424.087	478.676	472.657	458.739	450.828	413.698	399.354	486.847	386.647	405.918	465.493	454.664	435.465	481.007	406.602	399.061	392.902	408.688	382.076	402.822	389.061	451.507	434.447	491.12	476.974	444.741	428.893	507.842	421.324	382.234	398.098	376.719	477.493	451.593	388.23	316.998	441.005	408.637
ENSG00000029725	7674.22	10388	8481.47	8008.74	7320.18	8908.75	9562.04	8096.38	7962.85	7559.71	8302.38	8414.81	8200.01	10321.6	8145.21	7892.3	8119.48	8343.03	8176.82	7603.68	7573.29	7242.78	8426.66	8032.81	7217.04	8316.68	8104.38	7608.21	8699.75	8170.78	7613.72	7749.97	7543.37	8520.56	8365.3	7207.97	8656.05	8190.6	8383.91	8555.16	7855.93	8522.12	8219.69	8997.38	7197.76	7449.06	7916.97	8792	9227.46
ENSG00000029993	257.387	445.735	454.011	321.473	166.227	287.453	525.157	561.753	269.364	246.717	421.607	396.86	409.036	610.932	260.246	202.013	249.668	398.99	356.042	279.731	241.05	309.161	343.951	264.659	293.937	205.124	363.083	277.096	412.877	223.534	181.896	236.997	306.366	382.906	263.062	175.039	378.966	364.792	483.15	360.566	293.597	343.556	416.243	324.279	226.719	722.246	642.655	413.329	504.501
ENSG00000030066	5221.16	4038.68	4580.35	4056.8	4851.63	4173.28	3898.92	4429.14	3870.88	3990.01	3575.05	4605.44	5419.89	4146.21	4521.28	5792.14	4493.89	4679.77	4418.41	4943.04	4493.3	4311.52	4625.49	3878.95	4380.39	3933.73	4117.75	4465.82	3830.52	4648.26	4308.07	4363.97	4637.48	3818.56	3754.61	4849.06	3979.13	4974.39	4295.16	4235.17	5088.85	4483.69	4150.93	4285.42	3915.72	4410.8	5009.53	3827.74	3684.21
ENSG00000030110	419.998	587.266	325.182	541.04	546.963	493.833	506.344	567.873	515.908	465.302	509.425	581.818	570.965	774.313	351.457	425.171	548.623	741.576	618.141	515.645	494.164	628.123	503.686	445.49	507.716	494.123	588.575	513.305	385.355	538.354	395.65	425.826	369.633	523.731	406.355	446.432	389.288	426.055	491.527	451.334	472.985	529.289	588.879	558.203	449.317	569.152	362.841	388.013	454.476
ENSG00000030304	134.97	33.5376	49.0704	99.5698	122.047	22.3718	75.8609	77.3562	49.1382	79.2144	41.0487	40.1428	29.4241	54.8144	48.2081	77.7336	39.892	62.3852	77.7943	83.6665	75.9864	83.6402	53.1246	86.7474	39.4375	67.3501	45.1111	75.805	48.8383	95.4551	87.1878	86.7616	80.2908	35.1717	48.6814	114.682	48.6182	49.3064	69.8026	54.7625	66.9881	47.614	51.139	54.0565	57.1431	91.4486	57.5672	44.7062	29.7859
ENSG00000030419	1591.51	1574.05	1454.7	1729.45	1754.33	1427.82	1723.68	1758.6	1133.09	1523.83	1492.6	2743.63	1471.58	1639.64	1512.51	1293.8	1974.2	1401.54	1733.61	2729.9	2049.75	1720.31	1839.02	2122.53	1321.26	973.323	1455.97	1703.45	1393.8	1636.42	1553.8	1755.66	1117.47	1522.09	1133.68	1461.05	1382.57	1215.42	1555.43	1513.02	1262.66	1278.77	1337.53	1868.63	1346.7	1286.86	1611.08	924.699	1193.62
ENSG00000030582	5500.3	6351.41	4475.03	10515.2	8462.04	6366.04	7104.17	7333.68	5459.21	7902.03	5649.73	6715.82	6267.28	7057.89	5514.86	5283.29	5349.71	7210.77	9982.5	6118.2	5289.69	8679.59	9845.29	8948.48	7180.41	7040.06	8397.79	7518.64	6746.52	9587.43	8498.54	8053.94	7436.15	7841.59	6056.06	6983.99	7302.94	7384.54	8267.44	8545.04	7111.58	7740.62	10215	13194	7099.46	12079.5	4534.99	6384.59	6307.16
ENSG00000031003	5480.71	4535.24	4756.42	4374.5	5224.08	4434.37	3510.06	3788.56	4417.98	4405.9	4034.87	4000.97	4154.82	4639.16	5698.07	5074.46	4843.29	4595.44	4528.57	5705.25	4480.31	5684.5	4438.98	4524.77	3947.3	4071.3	4865.59	4704.47	4207.41	4856.81	5361.71	5859.67	4869.52	3798.34	4676.94	4989.16	3878.32	4383.31	4597.51	5166.79	4453.33	4145.62	4075.54	5623.1	5034.54	4661.25	4230.57	3705.75	4348.52
ENSG00000031081	10343.7	11800.1	11443.4	12563.1	7178.81	11457.6	12427	12964.5	12408.4	10866.6	11782.4	15116.7	13257.3	12587.6	10484.5	8655.97	10403.7	9651.35	10726.4	9957.35	8006.26	9020.66	14526.1	13439.1	15968.1	15469	16049.6	11351.7	15476.9	9829.22	11953.4	9780.41	13862.6	11395.8	11768.3	11228.8	13442.7	15074.1	14005.8	11221.7	13498.3	15656.3	16673.9	14768.7	13229.1	11930.3	11158.4	18609.9	15169.3
ENSG00000031691	221.608	326.81	316.233	311.75	203.049	291.371	403.126	265.183	341.076	394.709	242.068	332.786	260.052	396.261	309.729	431.588	245.68	247.443	307.17	427.295	341.936	289.464	302.434	369.959	366.318	313.844	263.87	198.823	421.034	225.578	249.86	458.527	279.285	473.85	266.966	276.393	304.319	255	275.476	296.932	352.45	191.534	211.189	286.026	246.288	299.839	220.565	246.192	252.662
ENSG00000031698	5802.61	6144.07	5815.02	4995.9	4884.7	5596.14	5842.86	5970.98	5661.18	5152.44	4975.96	5385.45	5725.95	5872.31	5658.92	6506.01	5416.67	5273.75	5782.71	6018.86	5589.49	5195.98	5203.1	5095.25	4684.96	4401.02	4663.45	5496.31	5422.31	5257.84	5060.72	5212.69	5321.75	5558.36	5274.04	5065.18	4669.88	4961.92	4731.11	5071.7	4990.66	4460.2	4651.73	5649.94	4878.34	5343.07	5487.76	4727.2	4472.76
ENSG00000031823	1945.91	2471.54	1714.77	1947.73	1888.04	1908.58	1535.83	1926.04	1866.97	1936.32	1955.62	2159.59	1843.49	1883.55	1932.89	1948.16	1946.85	1959.67	2143.8	2103.32	1662.32	1815.33	2267.72	2073.1	2150.11	1946.59	2411.17	2373.1	2212.31	2253.2	2153.49	2204.56	2219.97	1936	2065.7	2542.55	2187.78	2333.94	2174.22	1875.18	2441.39	2090.71	2747.52	2404.32	2199.26	2599	2254.23	2314.55	2163.74
ENSG00000032219	5367.1	3711.07	4842.47	3858.92	4066.37	4808.19	4192.52	4073.52	4728.92	4334.75	4559.14	4455.69	4276.8	3339.29	4056.26	3674.74	4328.42	3599.67	3370.46	3813.07	5364.81	4577.3	3532.87	4245.74	4615.48	5232.63	4140.6	4544.77	5120.94	4018.03	3945.2	4317.65	4833	4430.53	4225.7	3615.99	4740.79	3833.24	4241.73	4461.26	4004.26	3847.92	4502.16	3780.22	3959.33	4177.67	4314.49	4801.99	4582.84
ENSG00000032389	333.504	690.138	355.461	798.897	514.8	602.045	857.93	666.872	607.224	527.849	696.344	627.291	460.525	729.707	430.17	656.604	467.79	704.784	897.527	563.393	470.066	602.357	801.316	791.194	750.948	859.88	796.322	551.462	487.309	585.7	677.258	592.547	506.024	621.849	606.314	605.908	482.408	563.93	638.371	668.546	531.592	761.615	743.368	578.647	505.554	729.864	334.023	426.554	655.917
ENSG00000032444	959.768	1158.01	1199.46	1330.9	1665	1128.43	1151.51	1326.02	1182.39	1854.99	1385.55	1470.97	1099.7	1459.37	1101.44	1073.28	1375.23	1572.59	1840.62	1360.45	1613.98	1608.55	1650.52	1244.49	1252.61	1245.17	1602.75	1254.39	1625.9	2054.34	1370.64	1495.88	1492.18	1735.44	1324.4	1700.23	1269.56	1503.29	1430.49	1305.44	1670.07	1647.04	1755.27	1770.2	1748.45	1952.49	1215.77	1501.2	1248.48
ENSG00000032742	1170.59	1021.59	1089.78	1156.18	1323.55	1055.04	1516.33	1130.67	1034.29	1087.26	1092.06	1363.45	1021.94	1020.66	992.819	1229.34	1084.89	1266.8	899.585	1379.54	1066.03	1206.74	1287.36	1153.11	1067.51	1243.87	1232.97	1046.44	1259.24	1243.11	1285	1523.31	1273.12	1071.79	1101.37	1209.02	1081.03	854.625	1233.46	1225.43	1133.88	951.468	1247.49	1197.67	1053.09	1016.08	1447.81	1019.25	1027.3
ENSG00000033011	607.142	813.371	747.779	870.569	691.121	693.116	987.125	881.393	780.022	667.612	713.892	790.247	783.433	897.354	614.475	947.745	616.719	957.796	859.74	689.732	688.615	809.679	1049.97	933.663	959.789	673.511	977.442	761.507	810.489	927.208	716.209	843.454	764.26	789.724	690.638	974.036	852.982	819.156	1012.6	829.267	816.891	1008.16	855.763	911.511	836.281	936.926	707.404	746.464	955.24
ENSG00000033030	2015.78	1572.2	2005.59	1563	1561.69	1576.58	1505.3	1485.83	1608.45	1683.88	1477.35	1712.06	1654.69	1508.97	2048.46	1903.14	1872.02	1548.59	1748.38	1699.58	2198.29	2195.94	1167.05	1466.72	1557.91	1595.93	1440.02	1874.23	1908.02	1669.67	1591.23	1834.65	1826.13	1737.39	1911.89	1846.23	1524.04	1847.92	1843.35	1466.94	1772.82	1518.44	1562.62	1552.15	1780.52	1725.96	2520.6	1544.47	1347.21
ENSG00000033050	2284.36	2738.91	1962.95	2537.55	2282.68	2150.99	3332.1	2882.98	2098.5	2079.02	2623.11	2288.64	2460.26	3255.79	1831.86	3302.34	2224.44	2634.97	2477.54	2218.58	2133.78	2137.05	2610.31	2408.76	2346.23	2073.97	2391.7	2002.43	2037.65	2475.27	2099.79	1894.01	2007.61	2102.53	2112.54	2406.45	2315.83	2358.13	2348.69	2487.19	2260.79	2657.84	2672.94	2876.57	2367.58	2339.51	1766.26	2046.25	2476.87
ENSG00000033100	1483.74	1735.71	1217.64	1643.94	1884.94	1373.78	1325.79	1437.63	1438.13	1769.47	2023.26	1518.54	1255.74	1399.69	1176.57	1831.04	1267.94	1918.78	1745.4	1705.41	1663.31	1775.44	1752.95	1792.79	2149.7	2279.12	2187.67	1790.77	1640.66	2233	2024.61	1766.38	1624.32	1532.77	1738.71	2129.24	1585.04	1594.39	1423.65	1626.82	2004.25	1725.91	1909.58	2311.1	1935.26	2394.75	1760.07	1773.03	1684.65
ENSG00000033122	52.8358	89.2206	64.8308	87.8965	87.6732	87.5428	38.0192	65.8948	49.2512	90.6818	51.8076	100.453	55.4763	72.5865	161.824	101.076	97.562	152.151	120.756	68.298	75.9734	224.94	53.8079	73.1043	69.7066	86.2395	49.8257	69.8309	78.5236	46.4205	76.0076	112.25	101.58	101.541	72.0491	113.448	67.2657	72.2861	62.3003	79.4464	101.55	95.0288	40.4256	54.7703	128.869	64.878	80.3674	87.4392	37.8125
ENSG00000033170	2157.18	2516.17	2426.07	2512.6	2979.45	2067.83	3257.25	2253.75	2600.6	2307.56	2605.12	1918.73	2775.96	2293.04	2066.06	2752.02	2295.51	2095.49	2573.69	2999.69	2434.21	2240.74	2610.89	2330.69	2293.07	2343.64	1948.55	2453.68	2220.7	2016.56	2545.49	2308.04	1990.59	2324.81	2239.94	1712.78	2485.13	2420.38	2876.83	2182.67	2087.81	2036.55	2488.7	1769.71	2407.12	2332.83	1749.18	1825.34	2350.41
ENSG00000033178	5369.37	5866.13	5454.22	5379.19	4725.82	5120.78	6135.53	4766.41	4651.53	4216.4	5661.12	4660.63	5857.78	6284.96	5026.62	4885.55	4597.84	5867.24	5476.83	5510.44	4259.41	4839.64	5333.47	5631.15	4617.49	4519.04	4661.07	5182.42	4777.44	4666.09	5963.14	5103.97	4522.17	4757.7	5813.6	4420.04	4658.88	4486.48	4828.93	4990.61	4939.51	4087.38	4537.61	5536.47	5022.26	5014.7	4543.82	4180.66	5058.94
ENSG00000033327	10673.1	8843.63	9465.73	8317.57	7844.65	10343.7	12370.4	11551.9	11017	9535.83	10039.2	10437.9	9436.29	9689.14	8926.78	6094.73	10427.8	7658.84	6350.77	7149.08	7442.7	7955.5	8312.11	5864.42	9208.63	7293.31	8802.44	8173.56	9294.8	8536.69	6911.85	6565.08	7055.01	8139.46	8210.03	5540.19	10077.3	9164.04	8472.68	9911.59	7980.35	6511.23	7824.56	8089.34	7570.72	7632.16	8421.25	12369.1	9183.82
ENSG00000033627	5039.68	3129.83	4924.46	4193.4	4335.59	4043.91	3636.82	3509.04	3654.93	4399.59	3348.16	3714.92	3624.47	3718.2	4687.62	3478.54	3736.46	3421.29	4202.54	3838.76	4370.78	3727.28	4246.9	3671.26	3998.55	4533	3881.91	4297.84	4153.38	4463.41	4498.83	4122.53	4399.09	3671.38	3425.09	4450.33	3598.68	4382.47	3699.89	3214.94	4388.99	3801.84	3389.11	3776.8	3467.78	4664.62	6559.92	4377.92	3669.77
ENSG00000033800	7089.84	5579.87	5619.36	6324.82	5941.35	5724.64	6829.65	5267.45	5943.1	6127.13	6063.96	5570.54	5532.97	4135.47	5312.27	5506	5363.1	5166.36	4982.73	6239.27	4946.12	5847.71	5036.43	4839.33	4289.17	5248	5510.45	5098.03	5331.81	5129.07	4800.57	5055.25	5674.18	5155.39	4859.62	5604.54	5217.08	4523.96	4964.67	6166.4	5092.44	4762.77	4431.73	5881.24	5240.38	5672.56	5506.65	4487.96	5115.77
ENSG00000033867	4241.65	4038.46	3498.6	4867.63	4289.78	3485.22	4563.22	3844.75	3670.7	4078.47	2742.86	3845.07	3853.31	3815.26	3047.46	3664.83	2541.63	4966.05	4410.41	4961.38	3752.47	4169.44	4127.78	2414.68	3863.24	2914.5	3652.79	2787.04	2608.9	4205.47	3688.76	2899.61	3512.75	3787.46	2524.11	3157.89	2798.87	3331.38	3480.51	3305.61	4103.22	2640.37	3139.72	3846.65	3052.05	4002.16	3463.87	2364.06	3269.41
ENSG00000034053	103.814	67.0196	69.0005	145.012	111.23	134.048	74.3048	59.0267	82.3177	93.2846	160.239	41.2543	46.9497	55.2188	86.8572	74.381	133.817	52.0999	35.7946	65.2235	27.2334	35.4852	108.013	120.707	103.231	82.2289	95.2028	52.5175	50.6996	72.1147	140.272	105.27	137.087	101.967	34.6547	83.7738	55.7851	39.6969	64.4446	72.3728	118.675	109.38	52.4891	101.818	169.227	229.567	67.3468	61.9351	75.3732
ENSG00000034152	1144.24	1175.1	729.274	1540.24	1905.15	1279.47	1061.85	1672.44	1528.52	1350.76	2030.48	999.994	1001.5	1068.14	944.898	1088.58	979.938	1358.48	1321.24	1262.27	948.366	1123.25	1889.09	1516.92	2202.77	1704.41	1649.75	1463.07	839.046	1772.06	1992.79	1126.54	1426.09	1863.52	882.426	1280.33	1080.26	1651.9	1184.55	1188.9	1355.39	1504.23	1707.19	1760.36	1581.44	1788.24	941.829	1214.29	1272.6
ENSG00000034239	24.9719	5.10956	6.70404	12.904	18.7489	6.10777	9.37537	23.3552	12.5176	1.85238	15.6678	15.1488	21.7576	8.17226	8.51738	5.27083	11.3863	11.7029	4.1451	10.3397	4.53744	24.3903	9.13771	10.6662	12.7921	5.79843	1.86454	13.5266	7.21284	32.3871	28.4574	14.7752	5.93081	10.1283	6.56555	24.8894	25.7001	5.63076	12.843	30.9836	10.3017	6.03757	15.745	16.9605	8.54496	14.2809	2.80868	21.4332	12.4971
ENSG00000034510	21982.6	25676.9	21424.4	26441.8	23530.8	24867.7	25708	27194.8	33482.8	27524.7	22542.4	23627.3	24346.7	26066.4	21186.1	25069.3	22821.1	30316.5	26812	29503.7	29575	26785.3	26142	23951.1	26678.7	18669.9	22193.5	28553.9	21178.5	29624.7	23814.9	31806.8	19113	30261.4	21616.9	20082.2	25988.5	21148.8	24329.4	26272.2	20421.9	18250.8	23601.3	28676.2	25702.4	31509.5	18608.3	21744.4	23136.1
ENSG00000034533	961.507	779.538	764.835	687.66	722.964	981.489	710.581	726.388	780.805	732.397	676.617	871.902	612.315	724.944	817.18	833.754	725.099	684.197	750.696	836.928	807.769	936.103	556.864	652.029	680.642	657.359	689.383	649.739	815.174	699.305	641.337	835.183	889.783	741.55	734.7	854.651	664.18	581.093	585.134	634.092	671.723	633.06	641.481	776.698	606.265	562.692	743.622	576.561	688.062
ENSG00000034677	9964.88	12331.3	8330.29	11043.1	9698.07	9150.65	10800.7	9832.32	10423.3	9017.26	8626.9	8598.97	10087.4	11781.3	7404.89	13135.1	10021.4	11053.3	13728.2	10276	8355.24	7672.12	10966.9	10153.7	9928.85	8538.75	9739.65	9220.65	8338.92	9855.03	11634.6	9831.08	8653.35	9658.87	9706.61	10556.4	9323.91	10060.2	10517.8	11468	8253.37	8617.88	9453.6	8939.51	10391.1	7769.71	7814.62	7516.87	9328.73
ENSG00000034693	874.642	1198.08	1024.51	940.065	963.934	883.043	1293.24	1341.07	997.699	1070.75	942.059	1086.16	1100.63	1498.75	834.98	1215.81	1169.09	965.012	1121.4	975.936	1008.03	1022.25	1207.49	1271.5	1173.68	814.721	1099.48	1172.56	1092.75	949.884	1096.78	927.159	1192	1188.49	1261.66	1172.72	1186.03	915.476	1511.26	1353.2	906.423	1105.29	1301.91	1177.38	1104.72	997.973	951.721	1171.32	1341.55
ENSG00000034713	3293.74	3680.04	3157.15	3318.39	3360.18	3549.84	3683.58	3797.18	3585.81	2936.62	4466.81	3216.84	3238.77	3850.9	3257.87	3091.63	3622.89	3626.95	3105.68	3649.15	3298.74	3042.01	3790.42	3736.41	4004.96	3444.5	3729.57	3469.25	4230.96	3406.48	3741.35	3802.14	4529.4	4903.45	3561.03	2905.65	3637.72	2847.94	3939.83	3898.15	3250.07	3247.67	4108.75	3500.13	3860.28	2848.9	2881.94	4069.94	3539.5
ENSG00000034971	12040.9	8377.35	8376.62	2368.87	18173	6948.96	2697.56	3938.84	7375.51	1889.34	6208.33	7419.74	2452.74	5505.45	6564.73	15738	6037.16	3315.29	2950.36	3831.03	5954.75	4758.59	3198.54	2910.86	1433.29	2861.16	4158.2	6036.92	6201.75	4980.65	2442.27	9771.12	8100.8	3387.86	1733.02	10736.5	5241.35	2427.16	5618.13	2959.01	6510.57	2299.74	1726.53	4825.48	3084.32	5624.31	3474.86	6704.46	1077.85
ENSG00000035115	2685.84	2184.18	2294.49	1678.55	2248.72	1980.88	1828.82	1737.18	1849.42	1973.83	1692.65	1832.31	1889.28	1907.85	2167.24	2106.11	2331.16	1935.29	1827.41	2179.47	1908.87	2108.45	1894.69	2002.86	1560.91	1734.44	1814.19	1688.62	2102.77	1625.65	2056.88	1976.27	1812.39	1892.97	2106.56	1915.93	1957.05	1685.17	1694.87	1946.51	1486.34	1707.14	1612.74	1808.91	1940.35	1828.42	1808.62	1611.07	1994.04
ENSG00000035141	958.555	1174.9	1026.15	1008.25	977.092	1035.86	1581.79	1386.92	1006.02	918.978	1014.93	1015.93	1213.4	1643.59	811.707	1128.47	917.875	1277.05	1060.51	1073.03	1023.95	1027.53	1348.9	950.483	1054.52	873.762	1123.38	1105.08	987.007	1032.21	956.729	1077.53	911.395	1034.94	915.754	759.899	1007.95	972.071	1171.18	1085.84	968.361	937.213	1160.97	953.154	945.613	1301.3	836.158	1089.42	1063
ENSG00000035403	17476.3	32805.5	29481.9	24693.2	19594.9	29258.2	25333.7	27126.8	23105.8	19993.8	25707.6	26288.4	26261	30909.9	23730.6	25659.1	24479.4	29120.2	23776.5	23581.8	22201.6	18041.4	32104	27287.6	28133.8	24430.1	22559.2	26061.9	25883.9	21667	25732.9	18498.8	20574.5	21950.8	27169.2	25537.2	30408.1	25787.6	24725.3	24802.1	24521.1	28890.8	30995.6	24468.3	26618.8	21924.9	21928.1	25561.4	29805.3
ENSG00000035499	14.3253	25.4824	16.5081	38.9491	29.2191	11.9386	18.7648	10.2603	22.3382	19.0077	27.7166	27.5839	21.8509	13.7586	18.1974	16.3121	13.4412	37.2415	53.9537	23.7973	40.2225	43.9983	42.2845	27.873	11.9442	12.4637	34.5707	40.8119	10.9852	33.4405	38.3906	52.4193	18.4843	63.5734	8.4455	6.37742	6.15129	13.1186	15.956	19.1553	21.7451	12.5492	33.9264	51.3966	20.825	132.995	12.8924	14.7611	22.3024
ENSG00000035664	5376.5	2929.75	6292.11	1835.88	2839.46	4293.33	2531.09	3167.69	5333.55	5523.7	4359.15	4465.7	4168.62	2521.72	6182.63	3262.03	5670.54	2262.69	1875.87	1719.92	4089.37	3400.53	2571.9	2590.36	3662.64	4264.56	2959.63	3685.75	7548.34	3246.1	3888.12	3023.93	4893.49	3085.35	5875.38	3070.12	5376.13	5237.08	3535.21	3577.84	3103.97	3800.03	3587.7	3397.12	3100.42	4924.73	6243.62	6737	3904.46
ENSG00000035681	3728.27	3996.6	3750.7	3914.03	3674.58	3455.06	4199.47	4120.11	3797.02	3852.85	3602.2	3669.75	4428.62	4055.3	3617.51	4560.51	3417.53	3723.1	4317.11	4425.16	3625.47	3281.48	3931.01	3288.69	3394.55	3242.45	3532.87	3753.7	3467.17	4049.2	3829.67	3422.68	3447.34	3837.96	3118.11	3739.58	3183.53	3184.53	3564.14	3233.23	3373.49	3293.41	3145.39	3826.69	3179.51	4230.03	3507.22	3371.06	3792.41
ENSG00000035687	1995.78	1896.16	1736.69	1754.16	1675.61	1824.92	2140.58	1848.44	1739.59	1499.11	1810.27	1823.72	1767.25	1876.76	1839.54	1679.03	1692.52	1839.87	1873.65	2270.63	1959.75	1938.32	1804.55	1766.13	1716.62	1686.71	1839.69	1618.94	1906.67	1958.86	1788.93	1871.23	2075.26	2207.2	1611.2	1742.76	1874.44	1853.01	1693.97	1618.77	1639.15	1409.7	1657.15	1929.55	1681.32	1990.92	2006.59	1700.94	1805.76
ENSG00000035720	35.2407	11.8523	17.4972	82.9971	24.7944	28.5758	27.8655	39.2326	37.7939	22.9083	31.672	50.7021	16.5035	17.6906	29.5947	12.3184	13.1457	15.1174	38.0754	62.3526	50.3713	48.521	20.3545	30.8069	22.6191	34.1494	36.5187	59.1795	29.7807	54.8816	34.1423	54.2693	52.9754	29.3878	18.9447	38.4266	29.5102	18.7108	17.0558	16.3332	43.3561	24.6087	9.47511	48.8733	19.0933	18.7124	15.4095	16.0484	11.9639
ENSG00000035862	30290.5	27780.1	19621.3	26930.5	43753.1	29247.8	22429.5	21184.7	21495.6	25400.1	23632.2	19351.5	17873.2	18543.4	25879.3	25175.8	15554.8	27217.8	25287.9	34031.8	24231.4	37116.1	27251.5	17403.4	22667.9	22749.2	25535.5	20292.3	15280.5	27847.8	27287.5	26560.3	20712.4	23618.6	18774.3	24668.6	19220.9	19562.6	21382	20969.2	29603.6	22279.6	29074.4	23845.7	19898.5	18542	19757.6	19129.4	23157.5
ENSG00000035928	7861.3	6445.04	7048.43	5508.59	5861.36	6338.28	6621.2	6049.41	6603.36	6614.72	6858.73	7820.99	6813.66	6249.89	7104.95	6938.41	7703.69	5365.69	6109.31	6688.49	7086.42	6506.79	5727.2	7310.34	6560.51	6564.24	6710.43	7043.72	7527.1	5685.9	6057.87	6740.58	6732.24	6489.62	6595.09	6275.44	6873.74	5245.55	5793.48	6565.09	5520.79	5278.87	5966.09	5612.89	6188.56	6682.22	6058.78	6458.15	7002.29
ENSG00000036054	4530.99	5237.34	5356.83	4622.45	3957.06	4965.95	6000	5850.22	5357.61	4228.82	4942.72	5434.23	5898.07	5766.94	4575.38	4223.92	5209.24	5102.38	4810.28	4804.51	4830.97	5024.6	5078.28	4219	4810.55	4285.14	4713.64	4980.65	5346.79	3872.23	4172.21	4712.02	4670.83	5004.55	5436.31	4144.96	5217.08	4461.81	4479.68	5206.59	4051.77	4310.39	4700.72	4042.63	3711.53	4615.66	3886	5016.96	5282.05
ENSG00000036257	5892	5727.68	5796.29	5397.09	5082.99	5821.76	6205.25	6109.08	5710.43	5630.96	5932.3	5805.07	6102.92	7128.8	5573.97	5394.57	5728.72	5513.99	5552.95	5629.99	5780.23	5387.56	6751.67	5471.41	5900.09	5209.31	6210.92	5773.96	6464.28	5584.79	5688.59	5262.01	5888	5530.92	5746.34	5140.78	5849.01	5268.26	6113.45	5753.03	5589.59	5077.93	5617.51	5893.46	4885.14	5469.97	5776.48	5558.68	6460.41
ENSG00000036448	292.82	225.519	45.3916	138.983	326.386	267.023	246.331	102.548	249.003	149.267	217.5	198.997	141.788	242.162	195.671	180.668	230.31	179.327	80.2895	114.55	142.985	116.827	44.4541	281.673	156.077	126.249	162.876	185.294	121.48	69.5836	189.028	103.804	279.956	815.487	175.402	90.9493	331.774	335.908	248.499	293.391	61.4486	250.212	383.65	171.318	274.326	123.119	150.295	248.864	203.229
ENSG00000036473	0	1.72956	0.858205	6.8881	8.31046	34.8807	0	0	0	0	2.45825	15.1345	0	0	125.356	0	1.89412	11.536	0.9396	0	0	13.7869	0	4.28406	0	1.73954	2.40377	9.607	4.51074	1.61752	67.5294	9.15999	51.9775	8.03033	0	0	0.778569	0	0	6.74713	47.368	0	2.64342	38.7993	11.0349	3.14985	2.51935	6.24002	0.852741
ENSG00000036530	341.241	356.551	269.684	448.523	316.894	235.327	279.475	453.714	337.432	331.733	460.489	348.659	342.228	513.236	243.668	225.171	219.438	465.113	227.417	307.811	393.473	284.174	557.2	457.875	510.498	440.913	507.788	346.767	371.133	189.308	249.935	308.488	288.352	258.861	304.76	180.769	445.435	326.073	434.842	383.694	287.733	577.255	573.709	260.825	277.359	260.702	182.824	423.099	555.371
ENSG00000036549	5072.34	5078.63	4922.76	4892.4	4035.68	4978.05	4630.4	4165.56	4522.85	4810.6	4560.93	4654.92	5057.49	4936.4	5067.3	5448.41	5024.56	4765.67	5159.4	4974.58	4759.27	5184.68	4626.53	4511.37	4592.23	3982.54	4752.55	4741.68	5523.78	5019.27	4820.62	5479.25	4686.26	4629	5194.47	5437.12	5173.64	4784.97	4707	4821.91	4280.86	4799.51	4406.01	4823.59	4562.24	4567.68	5157.5	4752.03	5058.35
ENSG00000036565	0	0	0	2.88097	0	4.2611	0	2.42451	1.04995	0	0.750006	0.795237	4.35089	0	0	0	3.67683	0.754644	0	0.756628	2.81885	0.731099	0	2.92438	1.97174	0	5.92332	0	0	6.69392	3.30399	0.657146	5.08839	0.696925	0	0	5.76055	0.569712	1.2082	0	3.64535	0	1.29694	9.59804	0	1.77148	0	0.646383	0.917279
ENSG00000036672	100.881	126.141	57.8914	197.487	117.241	46.8013	170.392	156.969	171.292	161.497	61.0112	60.4407	145.316	83.1273	36.7255	29.209	27.7441	114.833	109.298	95.03	22.6463	131.913	190.215	147.174	132.188	100.872	105.971	143.043	23.5192	120.824	143.974	70.4571	50.3807	220.094	50.3131	75.5669	87.5738	192.857	100.321	80.431	138.4	168.691	181.617	121.295	81.4854	244.804	39.7298	95.0439	85.2135
ENSG00000036828	7.61359	8.28643	8.19326	9.79989	7.1377	8.38679	3.65139	3.73847	6.55115	3.58485	2.84934	11.1048	8.07088	4.7398	6.51556	6.62163	7.95957	5.70142	1.97681	6.67642	4.83339	8.36936	6.7743	4.25167	7.93317	8.60733	5.53324	7.74687	4.92466	1.96058	1.67791	3.29924	4.67188	6.09501	3.08746	8.74369	7.71916	49.061	8.95166	4.08043	3.09883	7.27882	5.16808	8.04742	1.94889	203.759	8.22574	4.10749	5.0637
ENSG00000037042	1054.47	867.779	996.067	927.739	1317.14	863.746	818.076	1113.91	894.333	971.017	930.707	1025.8	1054.56	1255.82	913.828	887.059	842.518	1100.46	939.614	1073.38	1012.98	995.255	1131.17	1221.85	1193.11	954.505	1097.1	1074.08	857.12	836.492	959.889	804.845	944.621	1090.61	970.582	987.265	1033.65	956.794	1075.69	1148.5	1057.22	1218.29	988.083	1080.39	972.811	1050.87	692.892	1232.44	846.642
ENSG00000037241	307.59	470.152	359.271	406.136	306.881	397.436	482.895	585.028	440.755	312.786	478.128	434.791	403.666	607.008	413.643	409.393	368.956	483.513	451.082	377.491	378.24	364.813	547.638	476.451	441.573	309.115	383.062	289.535	383.621	332.371	340.432	379.782	345.776	389.188	439.319	277.842	419.231	379.115	425.508	391.532	351.891	441.034	434.55	420.259	332.113	409.357	330.31	250.99	429.669
ENSG00000037280	971.093	838.034	1162.49	894.393	838	1388.72	1157.47	1156.86	1288.18	1583.87	1771.23	1720.39	1109.34	2016.39	2256.32	967.613	1651.39	1860.9	1157.47	1382.6	1299.04	1387.24	1394.8	1881.07	2252.95	2422.73	1136.32	1453.54	1275.11	1056.37	1552.8	1259.64	1009.75	1244.55	1764.81	1233.12	1862.16	2002.02	1490.23	1023.49	2592.96	2246.25	1863.3	1236.78	2079.22	1342.38	3454.18	1715.93	1599.98
ENSG00000037474	2397.67	3178.22	3461.14	3135.49	3072.12	3120.24	3686.33	3557.85	2391.05	3129.95	3871.82	2833.49	3227.66	3457.46	2761.04	3132	3802.42	3011.96	3320.45	3019.75	3922.9	3619	3287.72	2859.2	3624.29	2260.8	3094.23	3054.95	2759.83	2752.74	2877.13	3114.27	3433.45	3141.39	3168.53	2721.94	2623.8	3092.66	3325.07	2895.27	3310.63	2809.5	2643.31	2744.5	3641.98	3775.22	3506.95	3072.48	3200.76
ENSG00000037637	3373.88	3270.44	3167.97	3161.48	3869.52	2955.25	3116.9	3304.56	3114.82	2778.47	3197.04	3293.53	3364.1	3155.19	3195.47	3385.62	3248.12	3423.73	3222.28	3168.89	3027.55	2786.98	2929.09	3205.97	3462.97	3318.52	3159.61	2955.2	3386.37	3013.04	3407.35	2970.74	2906.33	2750.44	3068.16	3159.29	3134.63	3584.11	3207.58	3083.9	3198	3008.89	2925.34	2796.22	2727.19	2921.75	3189.05	3198.21	3134.87
ENSG00000037749	3196.13	2857.15	3054.54	2335.65	2177.42	2983.61	3038.25	2704.03	2854.4	2503.39	2451.01	2962.9	2650.96	2552.14	2271.83	2508.73	2674.55	2683.6	2668.77	3073.11	2345.72	2801.38	2508.89	2290.16	2639.7	2602.53	2426.05	2442.53	2416.62	2272.57	2791.82	2566.59	2144.11	2814.15	2895.43	2566.32	2608.21	2647.85	2577.71	2511.62	2200.58	2527	2850.74	2569.16	2500.26	2337.94	2279.25	2249.29	2773.25
ENSG00000037757	1485.61	1164.23	1013.15	1418.88	1422.53	1392.71	1242.31	1019.61	1223.6	1478.8	1511.73	1488.12	1237.83	1467.91	1416.69	1359.21	1719.93	1353.45	1229.36	927.016	1435	1395.52	1169.8	1258.58	1508.32	1692.78	1659.25	1469.3	799.392	1341	1504.09	1066.11	1574.59	1511.4	1594.25	1308.54	1537.3	1660.08	1288.44	1463.28	1275.61	780.079	1285.8	1509.96	2039.3	1648.16	1292.32	1561.19	1155.69
ENSG00000037897	113.548	242.543	128.991	252.263	181.732	239.861	285.834	302.053	129.868	173.968	181.667	104.436	224.618	381.572	225.309	288.634	132.294	281.02	335.342	235.374	131.4	198.245	378.661	270.411	251.36	138.633	283.811	198.499	145.05	357.416	282.813	175.229	189.895	245.406	255.203	348.163	206.261	312.025	282.734	178.439	245.042	287.257	247.657	377.577	248.512	343.614	204.521	187.482	207.061
ENSG00000037965	204.568	276.644	263.234	285.915	248.62	257.124	305.621	230.435	254.998	303.692	281.707	237.1	284.133	288.268	264.662	350.962	330.548	371.084	273.256	234.514	161.768	276.708	278.14	391.547	224.873	222.962	413.93	317.425	192.133	309.958	379.566	360.281	187.329	250.575	308.54	237.997	395.878	308.391	259.174	360.467	293.696	294.868	362.829	246.69	314.386	248.225	167.433	253.155	279.132
ENSG00000038002	724.053	1182.39	788.847	1064.9	671.647	1086.87	1616.95	1570.96	1291.46	1139.8	1037.74	1267.13	1255.86	1669.3	594.241	1019.87	966.744	1416.87	1147.71	1286.12	1077.12	1008.59	1635.11	1133.13	1240.48	1130.94	944.596	1049.1	953.525	938.954	984.992	984.203	665.53	1085.97	1004.09	892.7	1435.68	1066.13	1438.74	1316.58	879.967	1006.23	1047.6	1174.27	1199.49	1182.32	574.819	913.611	1083.62
ENSG00000038210	1169.61	1180.7	1118.93	1162.24	952.515	1148.94	1029.1	886.992	1144.54	1008.04	948.856	987.875	1350.73	1069.22	1013.43	1209.18	950.484	1230.29	1181.4	1595.02	1125.08	1311.76	967.876	920.649	1237.56	1047.98	1003.17	1167.29	1193.98	1221.47	1105.81	1217.25	1250.24	1168.67	974.087	985.316	1263.61	1169.13	865.692	1279.35	1137.62	828.205	1143.39	1323.19	1054.75	1598.01	1014.22	977.063	1063.21
ENSG00000038219	16429.5	14724.2	15136.4	15076.2	13669.7	14626.4	15648.3	15685.8	15784.1	14748.4	15161	16031.9	15275.2	13549.1	14994.7	14656.3	14272	12728.1	14329.4	15011.6	15167.5	15774.7	12238.1	12341.2	13630.6	12996.1	13118.2	13586.4	15064.3	13834.6	13458.3	15388.7	15470.2	14544.9	14297	13551.9	13769.9	12039.7	13343.4	14222.4	14750.6	12758.3	11353.3	11975.8	13428.1	14115.6	15435.4	14463.2	13358.6
ENSG00000038274	3843.92	3221.04	3706.85	3041.44	2716.48	3640.72	3260.53	3202.28	3205.16	3541.08	3615.82	3551	3529.68	3625.72	3493.94	3293.01	3780.13	3021.35	3468.62	3662.12	3856.02	3488.58	2935.89	3079.15	3227.65	3262.5	3135.96	3545.62	3753.85	3121.26	3082.69	3694.33	3876.29	3134.96	2980.32	2894.95	3650.7	3119.67	3284.71	3747.7	2950.74	2759.71	3402.18	3251.64	2914.21	2971.98	2746.76	2862.33	3506.23
ENSG00000038295	1649.2	1634.65	1267.44	923.128	1510.1	1061.57	1052.47	930.215	1511.51	2077.54	794.642	1768.83	740.622	731.139	1822.37	1079.73	1231.09	1255.07	1076.49	2328.06	838.343	2005	844.162	1036.01	890.793	718.34	1116.2	1701.84	1383.12	1544.1	1708.77	3504.24	1788.79	1456.57	1062.38	1682.58	712.298	747.779	642.459	1437.71	1769.42	764.999	887.181	2215.18	2526.16	1012.72	875.083	1167.75	1589.26
ENSG00000038358	1611.37	1778.68	1755.36	2121.56	1948.17	1844.37	1951.94	1755.82	1637.25	1976.15	2325.18	1612.95	1535.97	1997.26	2261.99	2120.52	2087.82	2133.92	2045.93	2060.79	2207.79	2157.62	1893.02	1637.61	2057.21	2410.83	1838.86	2129.37	1580.45	2155.14	2083.41	1799.2	2024.95	2002.42	1927.93	2245.05	1934.86	2599.24	1786.88	1615.31	2430.45	2211.21	1773.29	2104.49	2120.35	2326.1	3123.02	2380.81	1634.27
ENSG00000038382	22963.1	26419.5	26645	19988.7	38522.4	19762	17561.4	16836.5	15894	16781.4	19013	17498.6	20029.5	15554	22810.5	23892.7	17502.8	17416.3	20210.5	21663.1	17972.3	31833.1	18403.7	16052.4	16770.7	20254.2	15466.1	18702.6	18183.2	22750.5	19985.2	25427.4	24713	21520	26708.3	20384.6	16021.5	16456.1	16188.7	19065.7	26243.1	17961.2	17176.3	16368.9	17298.2	18118	24783.1	21856.6	20427.9
ENSG00000038427	58068.8	44845.4	33134.2	27003.8	76841.2	39417.7	21357.9	23032.7	20768.8	17114.3	24009	16763.9	11787.7	9684.87	25474.2	30928.3	18432.3	34423.2	29714.4	69911.1	34317.3	62528.9	17676.3	20244.4	11194.5	17826.3	28505.3	19791.9	15253.1	73756	25560.1	58860.8	48027.1	48638.8	17055.2	33467.3	9443.78	13630.2	14174.7	20794.8	36519.1	13584.2	24191.4	40855.8	34944.9	44481.3	20081.3	12645.2	15732
ENSG00000038532	2122.15	1655.04	2035.03	2112.51	2391.41	1812.51	2125.01	1825.46	2073.35	2335.65	2534.43	1760.65	1975.36	2314.37	2409.54	2220.1	2172.44	1906.4	2241.41	1936.27	1997.64	1934.93	2711.42	1943.95	2071.92	2276.51	2244.46	2165.42	2325.15	2245.22	2344.56	1917.05	2246.67	1855.86	2163.52	2239.48	2102.08	2270.71	2349.97	2059.11	2228.54	2437.11	2262.83	2416.16	2068.85	2543.31	2435.86	2187.24	2255.16
ENSG00000038945	1947.15	1741.65	2109.82	8066.09	3232.67	3127.86	7059.5	5024.76	1865.23	3714.63	1331.73	4005.42	3199.76	5067.59	2451.41	1728.76	2286	4346.88	9281.24	4399.29	3391.25	8114.84	6961.25	2138.72	1239.91	2253.75	6588.19	3299.31	1934.96	5947.16	3301.66	2795.29	2722.68	3049.64	1001.35	2842.96	1891.15	4682.86	2682.45	3022.74	1856.11	1709.52	3811.64	8588.11	1972.74	10921.1	1757.7	1263.18	3820.22
ENSG00000039068	28.0677	8.81921	9.15257	66.505	33.4385	30.0396	26.4873	64.5892	11.9801	53.807	46.5712	4.38184	4.14692	5.00339	4.65457	38.545	13.4521	5.6227	8.27061	33.1763	9.32547	86.6527	15.5915	80.7298	20.3562	9.71951	16.2527	11.4907	11.5045	10.0997	203.848	45.303	13.3119	31.1293	25.5694	7.27694	1.62502	6.09997	14.5149	4.54448	10.9476	14.8171	16.2213	14.8048	37.2703	7.42493	0.815606	9.23677	19.076
ENSG00000039123	6631.11	6091.89	6364.94	5241.92	4896.81	5333.05	5496.75	5248.2	5263.68	5140	5493.25	5660.32	5930.33	5742.86	6197.47	6366.01	6005.59	4642.34	5374.46	5178.47	6405.22	5587.5	5513.7	5849.61	4659.79	5209.34	5496.8	5323.29	6819.06	5349.19	5673.2	5013.8	6082.44	6273.29	6351.5	6104.85	5548.88	5454.63	5633.48	5611.9	5094.24	5358.55	5199.89	5025.27	4986.4	5352.92	6702.01	4869.57	5647.03
ENSG00000039139	164.255	156.92	220.661	85.123	248.521	100.422	118.456	226.489	81.7125	61.2868	92.9939	89.1754	62.9317	56.845	55.1211	78.9141	129.498	264.723	135.784	326.08	128.193	169.104	90.148	69.3784	60.2979	162.721	83.6524	188.112	138.125	221.773	155.62	144.008	227.049	239.003	196.147	178.189	109.808	175.706	131.926	118.61	255.899	70.6385	20.144	104.435	74.5118	118.095	131.958	66.4553	74.3923
ENSG00000039319	7772.93	6766.06	7074.55	7480.96	6456.68	6655.16	7254.61	6427.37	6160.02	6045.73	7207.25	6687.46	7085.85	7372.2	7068.79	7194.96	7080.61	5925.54	7151.37	6813.22	8216.66	6933.11	7886.62	7019.04	6179.7	7321.22	6784.08	6930.68	7804.19	7137.94	7158.97	7707.87	7531.08	6761.03	7048.76	6811.17	7245.85	6810.76	7778.12	7000.51	5726.94	7036.97	6306.14	7182.79	7067.71	6427.62	6482.92	5520.24	7583.36
ENSG00000039523	1247.35	1119.66	1213.07	1609.37	2075.18	1229.22	991.603	1178.68	1302.81	1573.47	1428.96	1403.57	1284.63	1045.66	1615.47	1155.21	1323.72	1504.4	1635	1510.46	1208.95	1504.46	2117.05	1912.77	2351.21	2326.09	2044.83	2097.02	1275.68	2235.91	2207.25	1488.98	1377.63	1893.06	1210.53	2330.12	1896.81	2731.64	2211.88	1886.72	3091.8	2618.74	2471.42	2070.87	2084.94	1984.36	1803.21	1839.22	1700.04
ENSG00000039537	8122.25	1186.44	5841.66	109.259	2767.27	1278.53	396.034	166.132	2604.27	811.997	522.572	825.346	640.485	204.594	9891.4	5338.92	3268.96	427.31	2168.92	1316.25	9061.69	2178.11	247.314	1708.05	250.28	341.467	326.863	1618.53	3192.27	1024.49	2155.23	4889.36	6522.59	747.936	1261.41	3725.36	986.256	1090.7	498.676	640.245	1627.82	389.442	389.562	1324.34	450.568	853.768	9337.94	2472.55	371.46
ENSG00000039560	1523.94	907.561	1123.4	1710.38	1837.51	1389.84	1002.66	1327.66	1120.81	1130.7	775.153	1215.54	1248.85	1321.73	1660.32	1669.47	798.11	1431.16	1761.82	2088.82	973.399	1591.85	1151.15	1282.83	1263.49	935.848	856.954	1574.4	964.865	1506.81	1901.18	1692.04	1019.4	1091.03	912.939	1739.34	1137.78	982.949	1194.96	1248.21	2112.74	1156.45	1032.35	1828.88	2445.3	1638.2	1195.05	1127.64	1166.24
ENSG00000039600	9.6043	11.1895	10.379	11.2709	3.882	8.38809	9.23247	12.1482	9.94685	6.86768	13.5263	12.6524	12.7307	14.6542	24.9972	1.32094	13.7384	13.3731	1.73629	7.23275	14.8849	12.8087	12.7827	7.82822	14.5574	10.2383	21.7511	7.83385	8.82161	8.46167	9.93211	11.7397	7.08121	8.90621	10.6252	7.06335	16.8902	13.1294	14.5488	7.48201	7.78058	8.31849	15.9482	7.72963	7.18901	10.1949	4.53329	9.71383	11.0527
ENSG00000039650	875.519	773.014	680.691	977.028	1146.94	629.408	642.693	891.439	772.065	1006.57	958.125	844.897	778.549	975.797	913.601	1136.76	883.773	930.554	1058.29	954.231	909.88	1144.5	786.004	793.679	922.042	972.208	1216.42	825.09	844.957	981.268	969.95	937.215	763.404	1129	773.436	1151.4	896.148	1116.79	822.245	968.708	1203.06	1111.5	1006.79	834.839	1231.81	1114.85	1115.54	983.56	774.089
ENSG00000039987	10.8362	28.5632	7.34268	9.10987	12.8541	6.95682	12.7984	11.3818	9.63952	1.99414	41.3132	3.4029	20.3072	27.7778	22.1762	33.2477	12.3087	30.0855	2.69131	18.2471	7.19796	4.14574	14.3051	20.0665	41.9662	12.8374	21.5126	15.4257	11.8978	68.2495	22.7987	14.9105	14.3659	30.8605	25.0852	24.8486	26.4718	27.6408	43.5724	22.8003	63.5035	26.8358	23.1043	12.6895	20.0653	18.6621	6.64505	20.3323	22.5656
ENSG00000040199	2792.81	2785.03	2282.87	1591.37	2480.82	2261.38	2317.61	2359.28	1795.93	2139.01	2113.08	1981.7	1799.38	2188.45	2100.16	2111.37	1716.83	1925.25	2189.19	1937.09	2558.3	1706.23	2470.62	1827.03	1809.7	2419.43	1807.66	2318.65	2579.99	2891.28	2296.07	2043.26	2049.14	2139.62	1600.97	1807.62	1831.85	2410.12	1686.5	1868.43	1884.32	2111.62	2169.62	2497.13	1820.87	1753.64	2465.96	2432.72	2207.79
ENSG00000040275	433.637	438.48	340.308	439.712	388.658	414.812	431.125	394.895	421.444	498.643	362.167	348.476	452.361	439.026	396.415	624.502	389.271	355.849	408.081	414.311	513.863	575.616	506.81	447.304	439.734	360.677	312.989	494.292	320.514	417.638	484.998	458.179	405.366	394.518	1176.71	436.991	343.828	326.335	412.089	354.895	331.736	429.929	379.845	413.482	352.4	578.86	436.34	272.478	412.36
ENSG00000040341	3957.57	4967.71	4470.77	3817.05	3221.42	4612.35	4814.68	4394.43	4122.97	3938.77	4401.53	4634.28	5220.59	5095.37	4094.58	4350.22	4716.63	3900.68	3715.02	3922.12	3831.69	3408.66	4744.45	4929.34	4213.28	3831.15	4049.44	4281.9	4696.05	3695.58	4088.81	4379.79	4078.41	4719.23	4758.15	3356.62	5538.45	3938.71	4975.1	4900.64	4179.26	4534.43	4684.49	4319.61	4030.63	3661.64	3317.69	4881.66	5101.06
ENSG00000040487	340.62	411.617	265.756	413.638	382.049	316.675	353.896	499.099	395.335	395.207	472.923	359.476	319.147	543.963	362.54	341.681	343.486	436.096	412.563	337.953	389.839	376.181	405.588	386.679	386.518	454.616	390.274	389.432	385.958	391.231	349.984	253.483	330.97	334.87	351.486	328.235	372.699	429.748	417.536	360.155	405.934	470.066	400.33	375.237	324.309	439.014	368.777	496.742	405.87
ENSG00000040531	663.197	1021.3	680.585	897.558	796.837	739.731	994.473	871.874	737.122	1035.03	737.344	829.133	859.978	1149.24	753.393	749.613	812.827	863.697	848.283	830.552	793.314	795.354	1458.54	782.652	900.204	1044.72	1141.7	691.802	722.977	915.166	1111.71	916.148	719.051	1012.03	868.309	924.904	955.237	979.508	970.131	1258.38	1056.59	1278.6	1067.49	1107.99	797.549	1110.23	750.398	922.776	1183.12
ENSG00000040608	0	9.89957	8.35535	12.8728	8.45307	13.1708	0	7.69657	12.2068	12.6565	5.87347	12.6251	4.14806	4.08706	13.9538	0	3.31561	6.19444	21.873	3.20476	11.9897	15.8412	29.9287	32.5986	11.4854	19.4111	26.2146	14.9819	25.393	25.9626	35.4366	28.4413	20.8168	23.8144	8.25722	14.4811	11.408	7.64768	9.59743	7.18529	27.2904	32.5969	31.2987	73.0854	50.9786	13.2113	21.137	25.9058	13.0121
ENSG00000040633	990.411	989.94	835.824	798.695	971.023	1198.52	1023.45	956.337	899.679	954.478	1274.74	1034.19	971.917	1223.98	925.255	993.363	1147.28	917.517	835.6	966.576	1025.34	1013.06	727.861	708.039	916.657	949.338	927.954	805.306	958.315	1033.78	822.696	965.735	780.22	811.62	796.47	656.992	831.962	805.224	753.283	893.431	662.786	735.302	725.184	1131.47	940.119	967.051	677.701	714.419	921.859
ENSG00000040731	0	0.768845	0.871753	1.69604	40.8664	0	0	2.87961	0	15.51	0.792556	6.74452	21.8492	1.8534	3.81865	2.90853	3.09811	29.1487	0.971583	34.2231	2.98002	8.42197	11.1006	1.4805	2.63291	11.2229	7.89676	20.5261	0	0.777794	31.2135	8.52597	4.60136	5.17489	0	2.36364	6.16873	2.87923	4.71783	7.24017	5.24655	4.74808	20.6208	0	8.14587	2.27314	0	10.7486	7.49469
ENSG00000040933	3633.76	3795.32	4382.07	4896.88	4041.45	4022.44	3454.85	4110.65	3534.95	4347.91	4451.15	3834.45	4136.1	4019.98	3895.65	3868.71	3731.78	3815.53	4365.17	3642.16	3584.28	3777.58	4026.78	3814.41	4042.2	3890.79	4159.42	3519.4	3495.05	4071.38	3995.48	3423.72	3721.88	3689.78	3002.91	3356.17	3835.07	3919.74	3478.16	3622.57	3627.66	4698.15	3772.12	4142.42	4072.99	4080.5	3423.84	4054.35	3282.25
ENSG00000041353	825.836	305.968	588.381	1297.05	1036.14	751.231	475.04	823.135	595.462	490.376	615.43	453.974	433.958	190.339	250.438	322.51	272.484	494.64	675.576	1075.15	463.361	717.432	655.279	522.549	428.527	753.13	945.541	827.882	533.515	451.067	760.563	1202.81	885.875	468.986	297.309	1208.94	224.884	477.453	285.83	726.593	504.663	233.454	339.502	493.609	484.963	162.693	224.281	302.062	377.42
ENSG00000041357	3482.38	4829.23	3849.35	4480.9	2979.46	4077.81	5274.89	5079.35	4179.88	3222.57	3922.44	4080.43	4543.93	5589.1	3159.12	4614.42	3756.69	4716.09	4295.82	4708.81	3076.11	3906.38	4688.04	4328.39	4359.03	3498.29	4212.39	3957.6	3210.23	3822.9	3548.59	3767.39	3398.87	4027.01	4032.28	3299.66	4246.62	4097.79	4610.59	4311.16	3249.51	3938.3	4299.69	4215.08	3682.56	4464.02	2745.2	3271.04	4234.89
ENSG00000041515	659.11	683.519	575.951	855.156	393.025	543.247	641.238	766.54	783.219	423.743	554.567	676.615	487.02	704.644	504.609	599.854	856.26	837.609	692.619	272.335	330.835	404.951	379.526	803.497	955.855	769.613	519.808	509.353	512.413	437.668	486.101	365.202	515.914	510.268	674.328	625.402	756.477	823.149	850.201	747.286	659.092	599.601	638.146	457.289	493.023	324.308	310.961	576.916	737.017
ENSG00000041802	2240.52	2893.76	3265.16	2604.85	3852.16	3202.13	3278.95	3123.9	2844.8	2724.97	2461.34	2549.57	3800.04	3421.26	2396.26	3117.26	2739.49	3472.41	2837.58	3977.03	2354.06	2681.93	3444.09	2187.34	2719.94	2279.53	2478.66	2585.39	2158.61	2683.65	2628.31	3026.89	2245.09	2403.09	3095.71	2837.98	2404.39	4691	2632.27	2410.5	3310.08	2792.83	2302	2989.54	2860.71	2449.04	3813.71	3036.59	3347.92
ENSG00000041880	1251.25	1766.82	1374.37	1467.98	1492.27	1212.73	1438.15	1454.31	1362.22	1548.8	1674.88	1429.83	1170.91	1856.03	1142.57	1508.21	1571.86	1588.69	1778.24	1308.15	1599.36	1309.14	1312.29	1740.43	1471.41	1261.32	1639.78	1459.15	1570.88	1190.01	1300.24	1244.06	1353.7	1322.01	1773.7	1406.39	1688.83	1229.07	1483.66	1777.05	1099.47	1590.74	1349.71	1741.88	1699.22	1407.16	1081.57	1610.61	1617.09
ENSG00000041982	573.942	1355.5	529.003	3654.99	2450.75	1177.38	7131.63	4394.79	2393.89	2582.65	686.207	4211.28	858.494	634.322	1932.37	726.263	576.219	7675.4	3647.83	7297.39	1025.23	1932.85	3374.04	757.354	2414.02	2375.7	3255.68	1884.06	1472.49	6331.57	3255.7	3863.66	1832.15	4704.22	1216.39	1483.25	844.023	2418.79	3269.96	3392.56	10084.4	1658.94	1587.28	4359.05	5350.26	11435.9	1140.21	2374.92	1659
ENSG00000041988	610.643	896.827	718.559	409.404	552.146	639.856	534.4	581.61	741.876	618.436	877.24	785.123	546.146	653.679	733.494	834.46	770.978	672.858	842.297	515.641	801.831	762.726	545.99	860.431	837.1	643.384	656.826	797.078	964.674	547.195	613.008	735.49	796.764	752.796	889.839	792.615	731.854	760.779	753.519	860.538	639.73	766.87	713.962	855.463	785.809	651.502	835.593	780.956	881.958
ENSG00000042062	472.312	324.931	376.363	799.971	768.379	396.749	911.711	706.56	375.6	898.801	560.741	742.293	473.618	438.972	597.09	622.038	277.958	752.2	730.455	596.586	778.205	408.206	572.802	682.152	492.715	864.796	815.745	621.205	721.276	1174.01	894.965	555.125	851.212	586.942	661.885	569.862	446.742	1648.25	817.65	560.942	785.256	662.195	780.304	634.62	663.57	673.564	905.408	646.545	806.533
ENSG00000042088	813.219	648.039	811.259	734.738	775.171	950.801	804.917	797.693	776.443	757.502	737.828	903.725	810.69	753.933	791.53	662.194	732.44	794.74	683.782	989.455	1021.02	983.263	712.096	654.232	581.036	785.022	792.711	685.261	732.185	866.663	758.203	780.04	704.659	711.957	695.373	590.262	667.201	622.728	673.378	646.369	644.217	556.373	644.473	815.722	766.74	1151.35	550.695	668.56	680.765
ENSG00000042286	7316.99	10485.2	7140.78	5512.36	6767.85	7243.35	8178.83	8568.79	7725.25	6691.2	7711.11	7596.23	7237.55	9916	4547.29	7806.72	8052.76	7142.56	5843.61	4898.47	4984.52	5483.31	8203.64	8450.86	6970.75	7222.43	7756.01	7439.74	8022.98	5859.24	6566.08	6424.21	6462.16	6630.06	7829.06	7511.29	9704.99	6097.22	8100.75	9765.54	8133.66	8900.79	13227.4	7303.96	6682.01	6784.34	4559.15	8186.26	9544.31
ENSG00000042304	4.05786	16.3778	22.0924	6.01669	5.94992	2.84391	1.54564	14.8023	4.19094	10.8036	12.8759	17.285	16.737	14.8143	9.38201	0.621069	11.8665	1.26208	0.657933	2.81765	12.6493	31.9215	2.58092	5.94348	4.8138	7.97568	22.9668	0.624592	11.9875	9.18562	17.0649	27.2985	11.4839	5.47097	2.27027	2.90656	11.4708	10.37	5.55212	5.89355	15.4917	8.70384	12.0943	4.58524	1.75115	14.541	12.6526	7.80837	6.7864
ENSG00000042317	1205.85	1250.2	1144.99	1016.39	991.966	1072.45	898.172	984.168	1038.08	1187.16	1100.69	1301.37	980.155	855.562	1380.9	1036.76	1027.7	1124.55	1134.79	1069.42	1086.8	1208.09	985.11	1085.84	982.467	1386.69	975.485	1200.54	1518	1037.44	1137.65	930.221	1372.33	1189.01	1061.52	1055.04	1100.25	1154.08	1243.91	1220.84	1085.33	1100.22	1208.12	1191.2	978.694	871.39	1252.68	959.595	1155.65
ENSG00000042429	2761.57	1970.41	2508.5	1972.22	2078.16	2017.84	1963.64	1691.03	2287.53	1907.43	2124.51	2367.79	2398.43	2078.26	2648.61	2424.96	2274.53	1994.65	2217.41	2399.79	2496.18	2385.6	1468.08	1957.26	1805.71	1915.6	2062.09	1982.19	2254.69	2217.16	1913.86	2424.79	2556.88	2245.22	2383.08	2367.71	1985.02	2196.11	2065.36	2017.72	1986.55	1940.36	2008.36	2202.39	2101.11	2189.22	2724.83	1780.18	2122.71
ENSG00000042445	35814.5	55016.7	37834.4	45121.9	32655.4	39220.2	66875.1	66321.7	48739.8	28637.1	43265	47639.9	39901.2	75111.3	26523.1	36450.2	49087.1	58644	44081.3	27127.9	31498.3	25879.3	62937.5	51869.6	54863.6	33196.2	44565.5	43863.5	41928.6	30943	34684	33284.8	31952.6	36731	50450.2	32234.4	52661.3	48683.6	59723.3	52484.6	27154.3	48842	61348.7	44083.2	33272.7	36912	24687.3	40683.3	62996
ENSG00000042493	878.438	1532.24	650.569	3164.4	1259.94	1111.67	1949.02	2705.21	1444.42	1229.82	1805.04	1339.39	1772.35	1745.42	1342.56	1167.06	1178.41	1954.43	2840.51	1747.21	772.084	2541.97	2321.24	1596.98	1672.77	1438.68	1891.72	1202.16	1731.97	1811.05	915.232	1828.16	907.304	1713.45	1043.7	825.256	1561.52	2268.24	881.171	1061.07	1239.15	1138.54	2468.79	1705.7	871.404	1977.64	1292.2	1527.15	1098.4
ENSG00000042753	1023.99	1708.1	1469.18	2069.24	1361.43	1711.4	2422.03	2281.73	1721.47	1387.54	1774.22	1683.42	1638.5	2356.28	1219.71	1591.45	1544.61	2354.55	1844.93	1417.65	1459.38	1583.7	2477.38	1995.06	1744.26	1481.94	1734.14	1599.5	1604.96	1424.61	1456.73	1445.38	1412.56	1494.23	1625.25	1102.49	1687.23	1599.58	1780.08	1705.16	1501.31	1825.58	1891.25	1803.07	1488.3	2082.45	1105.26	1535.04	1840.84
ENSG00000042781	257.654	575.767	223.46	824.517	263.63	200.029	1159.53	226.144	163.545	264.239	252.333	1732.55	219.33	207.585	257.858	298.456	533.715	246.342	297.915	288.227	211.118	288.618	310.016	616.514	151.404	652.895	755.731	316.222	302.906	165.935	487.618	227.64	647.042	549.912	154.236	188.735	1053.03	225.831	185.993	374.827	868.695	988.477	1001.72	314.484	152.343	213.678	221.218	202.093	252.913
ENSG00000042813	1.56706	0	2.1685	0	0	0	0	0.773992	0.783106	1.50479	0.795483	0	1.56826	0.805057	0	3.07005	0	0	0	0	3.21452	0	1.71311	4.15941	0	0	0	2.16388	0	0	2.43341	0	0	0	2.39462	1.55389	1.98577	1.40106	5.10017	6.68249	0	5.54952	3.38241	3.96862	2.88837	5.69441	0	2.85253	1.63333
ENSG00000042832	96.402	54.1918	43.4216	47.6151	71.8688	112.179	82.8007	37.0129	51.3023	127.79	109.73	73.59	104.579	207.405	81.1772	65.1243	102.045	72.7466	40.0843	56.5456	27.529	67.0552	118.862	222.84	132.345	78.2053	217.232	63.6565	114.649	257.191	46.5843	63.0475	44.2892	67.6609	122.143	55.6215	26.4125	29.1983	113.572	38.8683	88.6772	342.104	113.597	183.597	83.6035	44.038	248.512	220.631	189.021
ENSG00000042980	328.602	211.625	156.416	1158.8	259.392	352.331	704.254	978.605	273.94	468.274	315.803	428.264	405.198	391.786	354.442	191.273	236.659	537.764	821.142	630.72	436.391	379.988	319.371	490.022	359.503	471.3	622.999	271.563	411.875	421.496	350.117	352.179	362.922	389.877	248.856	156.341	256.166	385.718	420.04	410.321	548.793	278.905	310.964	486.487	463.795	398.583	189.24	365.536	254.291
ENSG00000043039	0	0	0	1.15554	0	0	0	0	0	0	0	0	0	0	0	0	0	0	0	0	0	0	0	0	0	0	0	0	0	0	16.6172	0	0	0	0	0	0	0	0	0	0	0	0	0	0	0	0	0	0
ENSG00000043093	5761.04	6839.26	4657.15	5179.92	5005.62	5759.35	6709.33	5188.66	5207.6	4214.94	6475.43	5009.08	5383.47	6663.66	4407.21	5525.82	5680.05	5784.24	5028.18	5593.94	4690.93	4440.57	6240.28	5091.93	4927.38	4619.57	5873.65	5544.55	5194.83	4717.11	5721.41	5310.98	5346.58	5854.43	4964.34	4706.19	5495.82	4663.74	5497.38	5867.6	4255.1	4591.45	5411.93	5476.12	4724.02	4362.99	3621.19	4538.77	5164.26
ENSG00000043143	2678.75	2253.57	2146.23	2416.58	2876.97	2051.13	1496.52	1736.84	2420.11	2609.75	2980.1	2452.65	2069.25	2046.83	2932.14	2916.16	2452.94	2385.14	2985.69	2681.5	2659.59	2909.88	2148.33	2249.25	2520.16	2871.09	2649.34	2814.93	2580.52	3149.59	2908.17	2836.32	3146.78	2633.78	2444.11	3267.91	2960.26	3397.57	2553.2	2358.8	3204.18	2636.83	2790.21	3033.17	3118.41	2981.31	3626.72	3749.9	2165.85
ENSG00000043355	0	0	0	0	0	19.6377	0	0	0	0	0	0	0	0	1.56624	0	0	2.22655	0	2.28165	0	0.764924	0	0	0	0	0	0	0	0	8.63169	0.621693	5.00294	0.642993	0	0	0	0	0	0	15.2952	0	0	0	2.34574	0	0	0	0
ENSG00000043462	922.648	789.39	783.165	2323.02	1358.35	1413.19	1534.83	1645.05	1233.7	1395.24	1774.75	1371.68	1095.65	1803.57	1041.04	1078.1	1167.08	1062.8	1546.15	1457.27	1191.93	1323.61	1560.24	1172.68	1184.02	1214.92	1736.13	1004.57	821.972	1492.5	1241.64	1138.12	1280.24	1276.62	851.806	1265.72	1029.2	1102.35	1297.19	940.213	1062.52	1401.48	1209.13	1613.5	1044.62	1888.36	943.463	786.418	1116.89
ENSG00000043514	919.066	829.734	869.384	798.633	800.715	753.659	924.262	909.828	807.394	722.314	845.132	716.483	834.32	685.571	922.551	910.944	820.336	775.302	708.469	936.536	778.164	875.454	951.62	765.223	712.226	726.175	685.799	686.486	867.908	835.373	777.758	709.714	826.777	801.304	718.667	902.855	906.783	813.285	728.463	781.188	802.46	793.055	647.042	761.662	632.943	933.844	702.157	714.731	822.704
ENSG00000043591	199.774	287.722	142.047	328.069	151.16	303.346	350.357	573.207	410.729	325.377	262.495	1191.66	648.21	494.053	302.863	130.702	374.993	516.985	487.78	125.628	401.573	143.315	242.348	486.994	493.816	750.434	523.345	335.994	437.988	214.915	347.256	264.353	566.361	403.47	401.77	296.761	486.028	268.561	638.814	571.614	237.938	1008.9	878.244	271.032	256.094	279.736	448.184	807.875	458.229
ENSG00000044012	0	0	0	0	0	0	0	0	0	0	0	0	0	0	0	0	0	0	0	0	0	0	0	0	0	0	0	0	0	0	0	0	0	0	0	0	0	0	0	0	0	0	0	0	0	0	0	0	0
ENSG00000044090	2426.29	2341.33	2642.73	2216.39	2353.08	2028.71	2383.75	2255.44	2368.18	2832.26	2226.06	1988.38	2930.8	2272.96	2769.15	2460.51	2601.67	2316.68	2485.36	1684.22	2580.18	2093.93	2419.64	2281.88	2539.65	2269.7	2148.26	2474.8	2512.49	2367.46	2649.72	2206.49	2248.62	2482.14	2647.34	3204.12	2409.16	2083.55	2000.69	2204.84	2246.24	1867.19	2280.93	2202.72	2556.07	2592.15	2431.77	2588.94	1989.76
ENSG00000044115	25489.8	32653.9	30020.2	29824.9	25797.6	28168.9	36647.9	30869.7	28893.2	27957.8	28213.6	29559.8	31074.4	37689.1	24294.7	28516.4	28830	33144.9	27774.8	29935.4	25295	23671.6	37582.4	33533.7	35004.9	29564.2	33456.5	33982.9	30955.6	29858.4	32288	28727	27292.3	32591.6	32103.2	28662.4	36805.6	30462.9	35938.8	36853.9	31373	33827.7	36334.3	31345.5	33413.2	30337.2	27943.6	32551.3	35403.2
ENSG00000044446	3591.91	4349.56	5066.22	3768.24	3044.81	4288.38	3813.54	4447.82	3709.59	4073.7	5013.62	4157.91	5054.03	3939.63	3985.1	3486.71	5038.71	3656.92	3385.49	2835.63	3573.29	3728.05	3924.94	4279.33	5962.52	6305.77	4628.15	4653.86	5347.73	3363.48	3904.94	3313.16	4190.81	4055.76	6067.47	3403.24	5288.65	5102.19	5466.14	4468.76	4694.69	5798.31	5276.51	3771.82	3176.32	3535.78	4781.65	6208.11	4412.68
ENSG00000044459	2808.83	2295.24	2971.88	2310.57	2526.65	2491.63	2405.02	2067.99	2533.02	2754.88	2087.46	2084.81	2820.04	2437.43	2808.72	2624.91	2498.27	2067.95	2246.75	3123.5	2601.72	2914.8	2104.29	2110.89	2055.68	2232.76	2296.07	2582.21	2366.99	2631.67	2607.1	2793.89	2620.68	3045.99	2228.57	2632.18	2568.17	2060.13	2250.21	2454.34	2799.08	2049.21	2208.56	2530.66	2514.13	3056.87	2576.93	2130.19	2872.99
ENSG00000044524	1490.36	1126.65	1116.4	1552.67	1753.43	1283.93	1163.85	1260.56	1200.58	939.899	1671.7	1864.97	1768.74	1865.81	2081.39	992.541	1664.98	1343.52	774.727	2447.76	988.06	1283.67	1167.61	1040.27	1225.06	1934.47	1392.57	1262.19	1571.21	1367.89	1897.63	2163.86	1905.18	1266.72	1651.15	1249.27	1430.6	1349.17	2093.81	1023.01	2338.41	1611.04	1450.51	1702.62	1602.58	1272.22	1202.35	917.677	1314.31
ENSG00000044574	4592.56	7369.17	5425.11	11429	7456.71	6725.95	9773.73	7702.26	5699.65	6638.56	6440.03	5419.43	6902.95	10100.2	5797.75	11819.6	5912.97	12426.1	10121.9	6570.75	5358.83	7656.55	14414.7	12501.3	11882.7	7635.49	12548.4	8269.98	6131.85	11401.9	12406.4	6848.51	6701.78	8933.78	8859.64	10585.5	8551.17	10215.5	10611.8	9936.45	8904.47	13249.2	16614.8	9059.93	8281.82	12293.7	6280.47	5903.33	9500.4
ENSG00000046604	8990.35	4940.86	9719.38	4034.14	3094.8	6011.04	7388.59	6169.51	6390.05	6862.09	6530.68	7518.47	7622.93	7646.19	9658.87	5510.23	10496.3	4690.97	3731.33	4299.26	6130.96	4927.37	5214.44	5316.74	6029.99	6212.49	5047.65	5785.42	9518.21	3780.86	4255.91	5703.63	7308.38	7197.17	6221.83	4930.15	9251.83	6009.09	6667.79	4854.5	5270.36	6128.32	8446.44	5293.37	4755.49	5383.83	10790	6657.58	9277.8
ENSG00000046647	699.925	712.851	550.811	650.191	646.436	619.865	707.262	847.453	626.972	615.3	659.332	736.199	648.09	708.019	617.735	561.92	564.88	766.572	594.043	711.609	609.982	546.156	877.155	643.816	555.711	676.902	679.473	715.734	701.047	648.449	644.324	703.873	558.28	819.188	604.065	536.198	761.496	804.639	749.84	712.427	726.845	735.114	744.661	767.263	754.385	529.319	538.72	733.15	750.808
ENSG00000046651	1827.91	1808.44	1896.14	1887.74	1682.94	1860.28	1794.96	2037.74	1705.94	2133.14	1923.02	2137.28	2280.4	2010.71	1994.17	1920.3	2190.89	1919.42	1793.14	1817.6	1904.5	1950.99	2082.43	1653.83	1805.04	1729.4	2144.02	2079.58	1888.7	2041.41	2239.88	2277.48	2426.06	2369.58	2057.77	2197.23	2102.78	1935.53	2381.03	2177.54	2127.83	2117.47	1805.01	1805.72	2103.27	1733.09	2142.05	2067.4	2066.82
ENSG00000046653	925.66	696.587	909.001	824.239	969.535	711.217	737.554	786.725	744.918	1032	736.87	923.159	1071.85	982.756	1180.69	857.187	1300.58	787.475	690.326	1121.52	906.188	2463.9	616.231	895.002	664.692	1137.07	687.972	1042.39	1050.29	981.561	1301.99	1497.05	930.379	844.029	678.864	1142.68	1005.1	715.112	1389.17	898.424	1114.56	1111.87	659.275	878.998	1843.72	812.111	1076.74	1223.53	998.876
ENSG00000046774	0	0	0	0	2.14736	0	0	0	0	0	0	0	0	0	2.22889	0	0	0	0	0	0	0	0	0	0	0	0	0	0	0	0	0	0	0	0	0	0	0	0	0	0.912603	0	0	0	0	0	0	0	0
ENSG00000046889	14604.3	19319.1	19994.6	15435.2	11030	15279.1	14163.9	16531.9	15884.8	15503.4	21388.4	16871.4	18484.8	17723.7	13201.3	15464.5	15598.9	14836.4	13249.6	14273.9	13516.5	11706.2	18832.8	19439.1	16322.9	17941.5	14524	16010.7	14336.6	10605.8	13573.7	14642.7	16452.8	13248.6	14350.2	15034.5	19269.3	13540.2	15009.8	16919.6	16287.2	18508	16606.3	15425.7	16090.6	9816.18	11294.2	14337.4	22106.5
ENSG00000047056	1617.07	1421.53	1495.02	1966.74	1894.41	1774.95	1705.43	1761.64	1759.04	1699.23	1911.88	1890.71	1728.91	1420.7	1602.04	1707.54	1847.82	1685.67	1751.48	1711.86	1739.31	1929.53	1588.6	1891.78	1974.09	1965.83	1988.67	1794.55	1727.71	1733.56	1680.38	1890.25	1714.37	1715.4	1648.3	1950.12	1718.24	1848.18	1814.21	1821.85	1855.24	1882.54	1783.33	1788.31	1775.21	1945.22	1472.99	1996.38	1479.44
ENSG00000047188	4875.3	4785.4	4250.18	4795.25	3995.04	4859.38	4152.53	4466.42	4010.64	3851.87	4153.71	4012.9	4961.71	5068.77	4293.53	4998.43	4144.55	4263.41	4695.7	4968.22	3937.97	4717.15	4588.13	4852.4	4974.75	4561.04	3960.18	4476.66	3905.68	4314.29	4353.08	4215.45	4347.38	3873.8	4748.18	5307.04	4482.5	4225.47	4327.83	4440.75	4936.8	4296.8	4478.21	4602.65	4727.86	3874.17	4551.04	3957.12	4176.71
ENSG00000047230	1963.92	1947.18	2384.89	1694.66	1875.78	1893.73	2158.74	1988.28	1972.77	2269.95	1756.03	1970.91	2510.14	2026.98	1891.28	1940.92	2284.75	1889.31	1795.55	1743.3	2053.17	1865.29	2322.22	1500.07	1884.84	1836.6	1725.67	1881.15	1926.15	1637.9	1824.34	2069.67	1898.93	2233.12	2011.66	1488.65	1826.74	1811.43	1756.93	1710.73	1846.34	2029.96	1387.9	1639.74	1951.59	1554.75	1721.97	2167.42	2314.29
ENSG00000047249	2211.78	2624.96	1862.06	2493.24	1887.87	2260.55	2304.28	2516.75	2436.25	2256.23	3033.76	3058.24	2627.47	2966.17	2090.76	2278.89	2334.54	2752.59	3012.26	2029.99	2245.54	2409.8	2457.23	2618.96	2039.73	2077.73	2221.64	2254.67	2255.12	1907.05	1941.11	1944.04	1896.44	1881.49	2286.92	1991.9	2226.03	2092.14	2352.45	2504.56	1601.88	2326.15	2531.52	2198.51	1794.01	2177.5	1478.78	2221.59	2562.52
ENSG00000047315	7408.86	7963.84	6913.54	7145.22	7480.52	7156.68	8157.6	7940.25	7567.01	6999.64	7732.54	8636.06	7952.97	8047.15	6531	7769.98	7545.33	7606.1	7409.24	7560.82	6670.47	6954.7	6916.1	6905.57	7313.59	7676.44	7194.79	7454.54	7076.19	6575.33	7089.73	7837.57	6868.73	7422.76	7428.82	6412.22	7114.43	6414.16	8119.76	7855.8	7799.07	6663.23	6767.94	7913.49	7096.38	7178.87	5910.26	7286.04	8160.87
ENSG00000047346	13473	11442	12573.2	10321.9	9483.67	8139.56	12363.6	8862.84	13939.7	12427.4	13817.8	14131.5	9860.54	10234.4	14927.8	13322.4	16519.2	11707	12149	12209.4	12763	12205.6	8625.67	13428.1	13367.4	13729	10103.9	16175.1	14532.9	9929.38	10645	12717.8	12085.6	10135.9	14618.7	10492.8	16349.3	8938.73	12000.6	13382.9	8848.76	11103.8	12156.1	10744.1	9046.81	11471	14922.2	15084.3	17318.4
ENSG00000047365	1349.31	816.331	730.792	2586.02	1529.25	1851.14	1231.94	1702.03	1357.29	1687.58	1157.8	1442.49	1274.91	1532.55	1327.21	1534.69	1020.56	1097.9	1394.87	2154.53	1331.19	1626.4	1625.4	1717.3	917.507	1063.03	1913.1	1268.17	1540.24	2373.29	1854.36	1891.6	1978.54	1355.97	1116.49	1368.43	1085.19	1568.2	1309.4	1455.62	1294.68	1692.24	1330.6	2122.41	1562.89	1636.55	1330.94	1300.13	1830.21
ENSG00000047410	21061.3	20662.2	19335.1	16614.8	16552.5	17411.7	19357.3	18085.1	18078.2	17949	18509.1	18109.6	17883.9	18321.3	19074.7	17212.6	18717	17088.3	17152.8	21039.5	19051.5	17790.5	18508.3	18166.7	16846.1	19346.4	20108.8	21716	22481.3	19938.4	21744	21839.5	20932.4	21506.3	21477.2	19603.6	20731	18269.1	20284.2	21889.6	19688.6	18169.3	18239.9	20360.5	19889.6	20110.3	19316	19908.3	19722.7
ENSG00000047457	1681.96	901.274	529.362	1220.86	1656.35	1172.6	1795.03	1249.72	1339.95	1667.56	776.379	1361.42	735.16	780.502	1928.89	1076.38	697.252	1881.82	722.552	2337.17	1790.82	1428.79	979.316	1101.75	752.414	986.775	1496.34	924.253	1439.04	1350.83	2045.11	2351.49	1647.53	1696.8	909.467	1437.21	814.816	1963.79	1245.1	570.085	946.751	634.065	1300.94	1897.46	1234.3	1438.3	1082.87	1321.46	1460.79
ENSG00000047578	1378.3	1299.04	1320.61	1345.6	1670.97	1240.12	1218.81	1281.71	1350.73	1874.02	1603.16	1419.59	1274.21	1274.41	1457.05	1127.45	1132.02	1358.97	1468.24	1476.49	1295.32	1660.65	1559.12	1624.46	1536.1	1438.77	1809.46	1680.43	1321.71	1921.56	1826.95	1387.41	1449.99	1190.66	1518.05	1782.04	1316.57	1395.2	1267.02	1554.12	1739.5	1534.69	1474.59	1540.73	1717.01	1526.96	1370.49	1258.55	1330.18
ENSG00000047579	549.669	337.736	401.682	442.536	675.286	416.685	354.438	325.043	391.657	507.497	306.441	442.402	412.908	378.319	489.934	483.776	387.583	406.098	341.692	502.909	415.138	458.279	610.945	453.32	470.617	460.811	439.937	479.614	370.312	452.953	465.769	418.215	371.52	430.007	308.378	406.596	416.443	446.997	505.456	438.624	629.065	374.112	423.948	558.69	453.542	525.225	284.707	343.848	472.616
ENSG00000047597	222.779	91.9887	67.6578	387.458	273.868	336.509	169.386	214.671	229.987	77.9298	435.606	45.5976	30.3337	78.4963	106.24	29.0768	40.4835	103.761	27.2329	176.51	44.1509	18.5596	244.957	153.638	372.327	201.004	255.019	129.781	204.874	334.748	430.052	338.878	465.952	348.668	57.2101	40.5984	51.5053	116.671	70.0971	54.6514	115.526	26.6519	93.4162	119.699	293.666	58.7476	85.526	111.782	212.716
ENSG00000047617	1411.93	1260.8	1960.42	1102.07	750.827	1309.5	1326.18	1730.42	1956.31	1498.19	1443.29	1878.63	1264.44	1394.88	2550.68	1509.15	1504.92	1121.09	1451.36	905.245	1909.69	1435.72	1124.4	1458.87	1451.29	1820.85	1255.7	2272.52	1812.11	1959.66	1090.72	1389.41	2068.78	1529.11	1322.87	1373.83	1870.86	1803.74	1665.92	1195.06	1610.18	1711.61	1283.45	2003.9	1752.27	1514.7	2791.7	1890.57	1546.48
ENSG00000047621	1373.71	1812.95	1405.38	1657.6	1544.41	1450.47	1886.86	1760.82	1438.49	1426.48	1150.18	1378.35	1501.35	1981.51	1432.38	1837.72	1535.92	1755.99	1734.76	1516.15	1398.63	1625.43	1794.05	1633.73	1145.73	1145.46	1673.96	1366.55	1225.27	1496.33	1360.78	1591.36	1341.08	1525.25	1359	1572.77	1514.59	1559.19	1689.29	1500.89	1674.79	1664.45	1720.9	1770.49	1169.62	1697.43	1173.78	1112.19	1508.28
ENSG00000047634	1954.95	1667.11	2293.98	1418.38	1180.53	1868.64	1938.14	1925.87	2039.08	2073.47	2065.01	1576.77	2584.91	1861.9	2149.93	2168.71	2277.44	1711.18	1600.68	1880.02	2037	1728.72	1450.52	1793.43	2431.93	1796.58	1356.63	1877.13	1907.53	1493.67	1835.82	1714.02	1664.74	1662.03	1896.38	1579.56	1993.38	2404.53	1631.63	1853.52	1700.45	1451.93	1656.31	1325.48	1617.47	1871.19	3004.48	2299.32	1925.61
ENSG00000047644	3591.69	2845.15	3133.03	3208.01	3045.55	3070.5	2836.7	3754.57	3074.19	3121.16	3054.99	3171.34	3272.68	3406.4	3189.41	3105.92	2567.32	3033.31	2891.86	2973.11	2672.85	3000.05	3774.75	2698.61	3382.72	3825.42	2833.45	2791.49	3286.02	3170.04	3230.04	3275.3	3770.76	2699.97	2564.82	2972.03	3308.21	3370.66	3058.93	2952.41	3458.2	3396.8	2760.4	2892.55	3758.49	2917.8	4407.18	3457.16	3235.36
ENSG00000047648	1912.76	1253.79	1374.27	1552.02	2081.98	1665.35	1677.18	1682.06	1586.2	1833.78	1583.55	1945.68	1488.92	1559.79	1629.14	1651.46	1654.02	2109.15	2041.67	2227.5	1707.53	1770.27	1419.48	1586.75	1427.47	1916.53	2041.74	1693.11	1831.57	2523.96	2047.54	1646.25	1964.8	1688.46	1292.75	2404.35	1511.56	1553.18	1602.07	1771.55	2038.04	1634.96	1422.2	1971.27	1784.41	1791.69	1737.17	1743.42	1610.43
ENSG00000047662	1.53686	0.695701	0	1.4042	6.33098	0	2.16741	27490.8	2.14524	0.668261	1.41296	0	28513.9	3.69947	39848.1	0.749601	4.68733	4.19279	6.58955	2.2232	0	0.727551	2.98554	1.20594	2.48474	0	2.81997	1.22146	0	5.732	30645.1	2.89907	0.561595	3.56993	1.08032	4.46772	1.09132	0.514149	3.35972	0.572798	3.28787	1.71409	0.589875	0.584671	32784.8	27969.4	4.57459	2.88541	1.19462
ENSG00000047849	29157	36996.6	25243.1	34414.8	39721.1	27033.2	43675.1	32412.4	32085.8	34315.1	32009.8	30416.2	30670.5	35588	26299.5	32313.9	33027.2	41136.5	34068.1	34669.3	27547.4	31046.6	41418.9	37229.4	36309.2	33698.9	40936.8	39432.8	29206.3	37966.2	39287.5	26801.1	23538.1	31539.7	30043.8	34324.3	38135.3	36477.7	34276	46455.6	33331.4	37228.4	45552.6	36115.2	39923.9	31450.9	21736.7	34733.3	34391.9
ENSG00000047932	4657.36	4241.16	4337.55	3534.34	4202.35	4047.02	3906.69	3415.21	4127.93	3846.22	3898.11	3931.59	4621.83	3685.87	4272.7	4583.53	4428.26	3689.46	3950.95	4727.24	4660.43	4355.33	3509.05	3559.04	3533.15	3246.72	3409.54	3946.65	4357.31	3763.62	3987.33	4296.97	4234.15	3833.56	4188.44	3793.04	3771.89	3442.26	3622.06	3917.41	3386.11	3336.53	3324.31	3712.46	3598.32	3181.45	3688.3	3463.59	3681.24
ENSG00000047936	7.38195	17.4869	0.966598	0	13.3128	0.886515	0	2.97877	2.0013	0	0	2.15038	0	0	0	3.03227	1.0738	2.01887	20.0958	0	6.29293	19.6225	4.77213	1.89895	0	0	6.22419	6.75521	0	0.892181	0	1.8361	1.73264	0.978349	0	0	0	0	0	0	2.57538	0	0	0	3.53272	8.6709	1.01561	1.84056	0
ENSG00000048028	1282.01	1401.52	1683.94	1336.98	1276.76	1346.13	1234.24	842.68	923.689	1330.19	1274.76	1178.68	1559.35	1229.85	1351.01	1637.77	1373.98	1066.61	1133.32	1418.39	1497.38	1345.23	1382.26	1234.06	1193.88	1108.34	1198.15	1292.57	1225.02	1552.55	1466.55	1329.61	1188.8	1628.9	1389.47	1608.96	1367.49	1283.59	1106.8	1678.71	1197.61	1020.23	1431.58	1286.77	1317.71	1246.12	1230.06	1183.08	1358.59
ENSG00000048052	4205.25	2965.79	4130.6	4818.62	4233.42	4709.31	4926.55	4293.6	4388.25	8256.47	4774.07	4507.19	8850.04	8544.25	4842.86	4961.43	6987.3	4951.22	3657.06	6284.08	4933.33	4645.45	4967.05	2988.9	2674.94	3594.78	4099.05	4837.29	3712.17	4831.25	4105.44	4090.06	3941.34	5314.59	5691.18	6003.38	5469.18	3586.89	3113.17	4065.44	3174.79	4149.96	4436.51	5705.83	4475.78	3654.85	4125.17	4055.43	9736.53
ENSG00000048140	991.566	1210.43	890.249	1163.59	832.914	1118.87	1323.96	1426.46	996.402	1196.87	1226.98	1279.48	1184.02	1603.08	676.948	930.215	843.671	1278.81	1200.37	1067.78	820.119	1043.78	1505.49	1179.64	1329.11	1175.58	1510.89	1188.35	1077.94	1280.93	1098.22	959.572	748.006	1186.76	1045.75	961.312	1143.86	1263.08	1368.25	1108.85	1210.82	1175.42	1434.39	1380.46	1225	1343.52	782.074	1169.97	1763.59
ENSG00000048162	329.672	521.831	356.705	429.714	424.648	402.426	538.742	512.706	482.876	419.048	498.127	349.342	441.101	669.189	528.281	677.001	363.969	418.15	498.5	564.141	362.26	512.826	518.838	448.346	413.318	422.328	395.22	503.95	394.122	540.855	417.739	390.06	424.942	409.258	478.05	469.061	414.688	537.068	465.44	441.068	468.435	580.128	482.251	592.678	361.116	598.752	533.007	360.89	433.832
ENSG00000048342	2778.27	2825.62	2476.25	2324.91	2754.58	2791.86	2401.31	2175.45	2665.63	2459.21	2593.09	2791.77	2612.42	2289.09	2795.73	2580.24	2371.52	2429.32	2652.08	2721.33	2888.45	2600.8	2124.84	2764.08	2266.06	2838.2	2405.5	2621.94	2727.76	2489.73	2624.31	3167.21	2647.31	3048.19	2244.92	2357.22	2740.41	2449.82	2443.61	2783.05	2744.32	1926.27	2410.41	2628.08	2833.73	2302.31	2364.82	2450.8	2507.65
ENSG00000048392	2983.22	4033.07	2695.74	3485.97	3340.54	3379.79	4556.53	4231.43	3401.8	3355.35	3472.39	3711.53	3754.83	4447.48	2340.78	2684.06	3046.74	4247.1	3575.91	3830.97	2666.93	2791.07	4521.29	3757.76	3276.54	3504.62	5780.29	3380.05	2887.05	2915.7	3855.38	3729.34	2939.63	3237.16	2898.69	3049.35	3192.5	3004.89	3457.9	3952.79	2959.61	3307.08	3997.25	3833.95	3458.48	2792.29	1736.83	2955.2	3788.95
ENSG00000048405	3833.9	3978.77	3659.35	3313.28	3016.88	3602.62	4414.28	3590.66	3789.37	2766.85	3495.74	4028.85	3815.45	3829.75	3501.06	3700.73	3643.91	3276.25	3337.89	3380.98	3745.83	3288.8	3588.59	3766.61	3530.46	3571.48	3525.01	3767.83	3882.86	3399.56	3643.24	3504.94	3611.54	3647.49	3663.95	3065.32	3781.14	3353.19	4053.41	3467.07	3728.57	3698.55	3359.73	3592.29	3269.64	3351.78	3806.06	3325.08	3704.63
ENSG00000048462	18.3477	4.35477	5.17536	75.9805	22.1581	24.2606	11.5995	1.69574	5.13061	14.1813	10.4435	30.6951	10.4395	11.6892	20.0633	3.00355	15.7138	8.60233	13.8647	22.4273	63.7597	7.65564	2.81554	15.3435	17.1775	12.5303	25.5557	10.0024	5.11563	4.72122	9.50019	11.0596	13.9187	37.9078	12.9821	28.6765	7.59424	3.01394	1.6557	0	17.7514	24.6102	37.0056	25.2611	22.3732	19.5279	15.1332	11.8138	15.5031
ENSG00000048471	5026.88	5211.45	6884.53	6255.46	6372.48	5081.93	4616.61	4664.76	4399.66	6289.43	4837.85	5500.73	4864.81	3753.09	4837.32	5763.01	4900.47	5236.46	6270.93	4812.56	6378.68	5440.07	6533.94	5889.17	5298.35	6550.04	7643.38	6015.62	6252.61	7554.35	7374.27	5981.61	5448.54	7084.09	6831.9	8055.53	5790.56	6941.51	5865.83	5121.64	5240.11	5696.16	5882.77	6551.44	5788.37	7741.88	6037.42	6548.11	5750.56
ENSG00000048540	3541.47	3872.56	2864.2	4282.39	1925.32	3488.68	5734.41	3704.33	4992.27	4055.42	5307.45	4768.79	4670.87	4253.24	6526.8	3502.2	4522.11	4055.62	4108.86	4053.77	5949.99	2569.02	4022.06	3750.53	2975.34	4123.75	3328.53	5865.06	4207.64	3080.07	2912.32	4116.59	5093.71	3222.83	4846.81	2008.56	5530.44	2821.93	4566.95	4644.65	2672.33	4904.41	3684.46	3607.54	2186.16	2928.95	5225.42	3294.89	5585.71
ENSG00000048544	2316.64	3244.14	2863.71	2729.27	2206.59	3093.41	3358.53	3453.69	2570.06	2246.05	2878.45	3106.91	2979.89	3840.71	2752.77	2990.4	3067.73	2942.24	3027.96	2615.08	2687.68	2579.48	3009.2	2836.21	2910.12	2436.92	2443.85	2672.31	2962.87	2446.44	2516.04	2189.68	2623.48	2555.4	2965.8	2285.42	3205.43	2850.86	2957.58	3045.91	2676.78	3002.33	2897.72	2500.6	2398.68	2644.16	2269.89	2696.98	3048.5
ENSG00000048545	1.25771	1.13034	5.83935	0	1.10533	0	0	0	1.14159	1.09496	0	0	1.25223	3.45973	0	1.16734	1.21577	0	1.17256	2.32857	0	1.16996	0.943436	1.6734	2.94442	0	1.75162	1.93386	3.96439	2.72718	0.937362	0	0	0.966636	0	2.63129	2.61758	0	0.890559	0	3.45616	0.904753	0	1.86307	0	3.51731	3.0678	4.57461	0
ENSG00000048649	8491.82	6964.15	6987.97	6787.46	6459.6	6879.3	7080.57	5157.27	6591.07	6791.5	6891.46	7008.86	6161.43	5855.01	7498.73	6040.75	6328.05	6362.07	6270.52	8891.76	6985.46	7033.93	7123.26	6691.2	7185.58	7158.02	7451.29	7826.06	8342.46	7425.72	7889.98	8352.55	8383.91	7581.96	7161.45	7948.23	7113.95	5985.31	7103.65	7759.03	7348.72	7196.69	7690.66	7094.88	7628.59	7156.62	7281.45	6973.89	7731.14
ENSG00000048707	25943.7	26262.1	26583	24428.5	25713.9	25198.5	27730.2	26493	24729.8	23339.4	22750.9	28618.7	27911.9	26152.1	25642.2	27197	26692	23175.8	23781.7	24005.7	22799.6	22711.1	24825.5	24452.5	25042.4	22035.3	25391.2	27494.3	25688	23248.4	24363.4	22653.2	23369.1	22936.2	23775.5	23524.1	26692.1	23569.5	28287.4	25441	24856.4	24448.7	23961	24374.1	21888.4	22028.6	24482.7	24031.2	27045
ENSG00000048740	14767	16525.8	14709.5	14011.2	13650.4	14468.6	13741.9	13889.5	16033.6	13088.3	15472.6	15837.4	15648.1	11399.8	13541.3	15836.3	14092.2	15298.7	18040.7	13781.7	15167.8	13948.6	13571.9	16063.4	15758.8	15508.7	15463.5	16766.9	14512	14528.2	15162.9	13835.2	15365.6	14133.2	15933.1	13225.2	15275	17725.7	14831.5	17394	14536	12975.7	14092.2	13976	12138.4	14151	13532.4	16081.2	13732.8
ENSG00000048828	9755.88	12125.9	10151.2	11318.2	9375.64	11335.7	11226.8	11409	10119.3	10062.7	12404.8	11179.8	11162.4	11052.3	10426.9	12314.6	11520.6	11422.1	12393.9	10579.7	11581.3	10896.4	10848.3	11512.4	11378.4	11329.1	12118	11453.1	11458.1	11198.5	11847.6	9456.19	10667.2	10482.6	11977.4	10030.7	11963.2	11739.7	11603.4	10919.1	10674.3	11810.6	11825.7	11263.3	11330.7	11292.7	11094.1	10515.6	11003.4
ENSG00000048991	1819.05	1959.98	1655.07	2213.37	2036.49	1787.09	1736.79	1816.19	1521.9	1587.24	2335.7	1964.75	2079.9	2473.79	1711.61	2204.66	1854.38	1993.53	2106.84	2066.78	1830.8	1705.35	2432.36	1964.98	2109.58	2289.3	2339.61	1990.09	1732.76	1758.25	2364.27	1389.37	1741.03	1880.72	1919.55	1944.12	2108.91	2265.75	2092	2464.13	2077.05	2952.5	2439.41	2052.41	1800.26	1846.5	1472.66	1934.74	1913.75
ENSG00000049089	28.9999	41.7735	39.5427	147.391	71.5118	60.5895	28.4339	110.862	70.4815	59.8779	110.665	33.6463	50.6346	51.9268	131.279	26.8567	39.2245	132.326	116.375	78.2541	113.072	109.996	53.5939	82.4805	52.0688	69.5975	70.5113	61.8884	44.7936	59.7114	87.4	100.549	66.1007	73.1279	33.712	86.2764	27.3277	68.0085	48.9931	37.5853	62.078	99.2349	87.6562	111.227	40.9573	86.4643	36.7814	33.6166	40.661
ENSG00000049130	4489.57	4593.58	4919.68	4654.51	3644.81	5055.74	2914.2	3180.09	3399.76	5675.5	3278.55	4114.6	3929.37	3772.67	4091.05	4836.54	3330.08	2991.33	3915.82	6269.39	4092.43	4315.3	4849.05	4413.22	3573.74	3947.54	4282.64	5017.64	3577.27	4822.92	5806.12	5270.88	6027.04	3687.87	3638.88	6466.16	3341.66	2926.23	3559.73	4670.47	3300.31	5049.94	4271.23	4048.7	3817.71	4614.73	2743.31	3213.31	3802.04
ENSG00000049167	989.49	1320.86	929.147	965.579	757.501	1204.26	1345.56	1246.99	1010.88	738.267	1098.32	1225.42	1171.62	1333.91	1017.33	950.949	1251.14	1276.56	1056.07	946.348	1037.49	923.885	1010.13	1109.66	1015.14	1005.64	949.139	911.227	1168.51	850.157	892.158	802.709	1066.18	832.432	1160.91	794.007	1108.29	1041.09	1361.48	1202.37	858.523	934.992	1051.29	928.985	791.074	838.369	772.103	1020.82	1195.77
ENSG00000049192	715.964	547.245	256.933	586.389	889.061	600.71	446.78	337.612	422.038	478.322	277.893	377.198	502.002	191.87	418.684	880.728	364.431	484.728	730.678	909.313	348.683	489.177	361.846	312.928	274.378	153.823	267.525	331.43	251.602	561.39	524.395	650.049	837.503	765.914	381.673	523.207	317.549	265.251	385.327	407.858	722.447	279.813	321.579	268.477	621.75	650.366	356.806	236.727	238.225
ENSG00000049239	10601.9	11266.4	11015.1	10063.8	14259.2	10974.8	12147.7	13116.8	11971.1	14033.4	11299.1	11460.1	12159.6	9950.83	12035.2	15758.3	12205.4	12168.5	11469	12389.8	10091.8	9876.57	14302.4	11747.4	12955	12081.5	15474.1	13377	12720.5	15356.8	14653.8	14312.6	12178.5	11523.3	14923.3	17079.2	13921.8	18478.3	14822	13362	15391.3	14878.8	14711.7	14387.5	13759.2	15886.8	16829.4	13452.4	12339
ENSG00000049245	11918.2	12432.9	12062.8	10206.2	9704.32	11882.4	11612.9	11593	12102.5	11842.4	11788.3	12144	13748.2	12233.4	11245.2	11525.8	13335.2	10762.5	10485	12132.4	11639.3	10730	11689	12520.7	12017.6	10229.6	10931.9	12537.7	14454.7	10694.1	11050.7	11004.4	10969.1	10996.6	11615.5	10553.8	14001.7	11440.1	11768	13625.8	10980.3	10536	12575	11608.9	10973.2	10797.5	11397	13144.7	12825.2
ENSG00000049246	10326.1	6914.86	14915.8	8505.82	10580.8	6366.92	7682.87	7451.16	9074.62	11238.9	9347.96	8229.51	10693.5	6613.69	13431.5	11742.6	11946.5	8603.82	8082.94	11327.9	8376	11224.8	8491	8771.9	10874.8	9846.85	8183.55	11105.8	12570.3	8632.84	9267.83	11836.2	8979.62	9292.34	10715.7	12283	11718.2	4191.34	8036.25	9879.17	10269.3	8828.39	9577.76	8558.8	10146	9897.3	10124.7	12184.9	9647.07
ENSG00000049247	8.0635	1.37537	4.29842	5.9198	3.43386	2.23633	0	4.68542	15.8075	4.24805	0	4.59274	8.00225	7.26548	6.84298	3.99581	3.41469	1.42487	1.93712	3.1921	38.2049	12.2375	3.7149	2.87296	1.41252	9.41615	4.44288	4.71516	2.5913	6.37804	1274.3	2.62603	1.80077	3.85041	3.99187	2.53337	7.54773	5.8405	3.78156	5.51837	5.53735	6.3221	1.98587	2.80239	4.32371	10.1972	10.4708	0.706238	15.2862
ENSG00000049249	52.6019	27.2078	1.67465	66.6556	13.0583	13.8531	31.6637	22.3396	15.5212	47.6512	23.0801	15.7402	9.27321	24.4078	3.39478	6.97452	5.5249	29.7387	161.951	37.521	14.263	50.7244	30.6768	23.4852	24.4559	19.7251	30.495	20.655	10.3891	19.7895	55.7973	18.6048	18.9412	46.3029	7.2592	7.56036	14.4721	16.6153	13.6239	12.301	16.1122	27.4934	24.8026	21.8571	18.1432	25.0813	10.4216	6.53539	27.0717
ENSG00000049283	10.3656	13.7907	19.9402	6.46185	7.72232	10.8518	5.85565	7.81506	12.8277	33.6426	15.8732	0	16.3392	12.0336	14.0377	20.5995	13.3945	8.30032	1.97689	7.08401	9.69903	14.0569	13.5456	7.87425	32.0421	18.3726	13.1989	4.81469	8.11017	7.7202	17.3351	13.0915	3.11283	20.8953	8.42865	7.4403	22.652	21.4337	8.51379	10.474	17.3623	13.4624	12.3424	3.81703	14.0985	12.8137	2.59763	13.0202	10.1911
ENSG00000049323	4660.97	2560.69	3119.39	2810.76	7157.04	2848.51	2216.52	1652.58	2184.89	2256.8	2966.52	2722.85	2344.15	2058.86	4279.62	2432.2	2460.13	3786.81	1607.98	6204.17	1895.31	2623.76	1779.6	2358.52	1973.61	3196.6	1914.02	3364.76	3245.85	2205.6	5383.4	4973.77	5084.26	4360.8	2418.47	2755.51	3231.79	1603.97	2446.75	2565.96	5772.08	2851.23	2596.07	3043.04	4813.45	3809.54	2940.51	3292.4	2642.82
ENSG00000049449	6893.41	6371.07	6538.64	5938.91	5382.93	5205.45	7587.76	6463.18	5501.33	7218.94	4117.02	4851.97	5669.27	5424.07	4947.77	5884.5	5642.02	5845.06	7231.52	6699.23	5580.88	6133.49	5698.9	5793.72	6058.58	4737.83	5808.13	6004.78	6745.76	7903.27	6549.99	5923.45	6054.94	7611.55	5208.06	6622.13	5314.5	5482.28	4872.91	6149.41	6277.73	5761.39	5830.38	6265.99	7045.1	7829.67	6235.07	5739.08	5271.52
ENSG00000049540	4048.75	3798.2	1859.61	3864.03	6778.4	2763.97	3854.92	4704.49	2695.16	2588.35	2820.12	2987.03	1911.83	1418.58	4030.29	3814.26	2123.09	5815.37	2958.99	6811.24	2102.42	4262.19	2011.78	3165.47	3169.4	3464.36	5665.53	2302.64	2646.8	5532.95	9757.26	6847.27	4049.64	5269.19	5286.33	4655.15	2212.06	5637.88	7153.75	4400.9	6371.43	2946.37	4395.14	3147.15	4533.61	2334.12	3586.29	3778.3	2289.97
ENSG00000049541	653.506	736.513	614.473	760.636	624.643	809.177	734.243	816.759	723.645	703.378	739.923	655.002	698.06	850.211	641.728	708.184	633.347	778.837	722.23	777.994	629.468	603.62	676.809	700.445	671.606	447.532	740.204	694.411	705.405	632.677	577.1	665.819	660.184	748.973	687.577	641.413	643.009	631.689	717.383	719.488	721.109	498.276	711.215	699.321	654.096	896.769	627.9	637.339	640.234
ENSG00000049618	16880.8	15123.9	17986.1	16065.8	15571.7	16155.2	13500.1	13787.4	14765.6	16052.5	14975.2	16049.5	17785	13263.2	16476	17135.2	16984.7	13881.7	13873.8	15664.1	17145.6	15548.2	15580.7	16193.1	15316.1	15915.2	14471.6	17335.2	17001.7	15324.3	16301.5	14894.1	16032.5	13569.4	15866.3	16251.1	14797.2	14441.9	13558.4	15731.9	16056.1	14885.3	13558.6	14031.7	15214.7	15080.5	16935.3	15743.5	15501.1
ENSG00000049656	2354.18	4724.31	2243.58	5450.24	2620.55	3981.73	7231.68	5894.18	3580.34	3133.89	4786.79	4438.2	2924.97	6949.28	2577.59	3013.05	2943.23	5110.74	3821.86	3254.08	2771.03	3236.41	8084.87	5042.83	6178.59	4509.76	7461.22	4613.11	4288.33	4042.75	4191.49	3571.33	3590.51	4436.71	4236.88	3289.3	4742.59	4868.94	6034.59	7176.43	3938.29	5946.16	7770.48	4106.13	4041.88	4284.57	2723.31	5096.44	7059.92
ENSG00000049759	4778.71	4887.24	6209.11	4189.37	3386.69	5581.38	4756.78	4935.97	4435.34	4934.26	5664.23	6620.27	6263.02	3979.39	5416.87	3057.1	4911.31	3409.15	3866.89	2287.79	5192.92	3568.21	4374.58	7173.34	5776.23	5448.02	4595.08	5643.17	5701.28	3256.95	3747.02	3057.69	4488.49	4542.45	6214.43	4701.12	6202.98	5010.89	3942.08	4589.67	5736.45	4881.66	3854.8	5294.36	2973.51	3937.87	3141.33	4959.29	5155.57
ENSG00000049768	6.77456	14.3665	4.30814	41.489	29.3541	15.8662	39.0545	17.0713	18.606	16.2212	14.0952	15.7622	9.56271	25.8761	13.0934	4.44516	20.1918	19.2664	25.6961	25.7651	17.7642	21.2263	8.65066	18.8596	19.1003	15.2899	18.9801	21.8293	5.94645	33.931	11.7157	26.4149	6.6841	20.0233	7.95631	18.1715	10.165	19.4595	19.2596	22.7964	32.4183	20.7782	11.7194	14.4984	16.4152	17.0929	5.83179	12.3756	12.9077
ENSG00000049769	108.994	85.3955	132.272	73.4159	155.529	102.04	71.202	159.381	195.317	148.715	163.323	196.664	124.458	184.532	83.1915	101.267	193.85	192.961	165.379	121.343	92.3089	173.449	264.618	190.83	169.718	148.153	173.623	99.2211	160.425	128.974	213.015	247.801	182.848	201.678	239.236	160.698	159.734	185.102	193.531	165.699	219.441	221.772	350.646	198.101	243.359	169.629	157.393	218.692	245.715
ENSG00000049860	5401.68	4917.1	4531.77	6371.52	4464.42	4766.03	6369.47	5665.43	4484.21	4791.12	3872.41	4858.06	4620.75	5645.44	4651.57	4915.82	4266.63	5166.19	6753.76	6157.7	4692.57	6358.72	5465.79	4478.72	3766.18	4216.22	4865.03	4756.41	4700.41	5148.05	4834.64	5463.28	5032.47	4925.83	4031.02	4097.07	4110.21	4651.57	4489.54	4441.22	4062.56	3694.46	4815.75	6023.08	3939.16	6242.33	4159.93	3741.75	4674.41
ENSG00000049883	1736.36	2363.63	1880.66	1708.22	1377.21	1428.92	2582.39	1900.82	1673.59	1428.72	2068.5	1871.84	1704.36	2265.19	1712.61	1423.85	1840.18	1597.18	1343.36	1217.11	1761.4	1332.81	2061.52	2179.59	1670.45	1496.85	1805.28	1480.31	2045.53	1542.66	1548.11	1601.83	1614.39	1363.08	1838.78	1826.12	1901.11	1748.53	2036.86	1880.85	1566.96	2124.38	1701.57	1498.69	1280.15	1214.07	1282.24	1721.08	1616.66
ENSG00000050030	342.901	209.634	273.746	221.546	245.24	231.589	225.757	191.833	204.461	224.838	124.273	188.042	316.107	181.454	326.967	413.927	248.317	159.224	165.714	578.23	270.532	241.863	210.27	250.904	205.673	199.186	195.943	266.175	226.185	224.735	360.009	367.412	307.776	177.588	237.032	329.921	210.309	170.276	253.773	209.212	303.563	115.77	211.924	248.555	206.953	191.305	216.568	242.655	227.285
ENSG00000050130	2366.98	2323.37	2030.69	2331.01	2023.13	2533.25	2823.46	2597.18	2554.59	2177.41	2578.83	2713.3	2513.67	2462.31	2213.27	1971.6	2253.2	2338.02	2365.9	2339.26	2532.1	2558.23	2368.92	2449.53	2277.11	2251.83	2260.17	2634.94	2567.14	2311.2	2134.6	2438.13	2387.53	2459.87	2293.95	2229.55	2307.24	2084.61	2772.58	2753.63	1978.63	2137.06	2263.24	2271.62	2021.83	2270.7	1836.93	2718.05	2488.07
ENSG00000050165	375.984	1676.87	1035.07	578.562	741.155	961.989	762.662	618.093	853.656	372.082	342.124	840.686	442.77	355.771	2565.58	579.76	267.898	764.117	482.862	2992.87	396.976	1201.96	634.64	310.678	578.584	757.667	386.19	497.291	486.161	1237.92	1332.66	1228.06	895.53	2519.75	208.032	580.198	323.891	403.697	604.493	371.207	2651.17	652.445	548.764	1728.29	1656.14	650.608	644.49	1018.96	356.183
ENSG00000050327	1077.22	483.659	888.445	687.398	1351.96	654.502	1257.6	929.972	1634.32	579.286	1029.48	696.805	805.904	1176.14	865.74	986.414	660.734	663.741	773.641	711.604	544.639	673.878	1011.04	1077.32	707.555	462.123	832.58	635.959	756.266	591.403	1008.24	769.081	700.443	1139.44	1130.93	1039.53	849.758	1081.29	1004.42	1430.02	852.306	1125.46	1175.77	1378.55	917.705	1159.5	899.205	662.004	1230.86
ENSG00000050344	2372.81	1975.09	2344.82	2824.93	2324.22	2268.41	2311.91	2566.28	2061.43	2610.7	2100.71	2428.52	2815.43	2279.86	2961.94	2632.55	2884.82	2696.21	2836.78	2947.89	2401.57	2949.35	1675.06	2268.78	1809.75	2497.2	2247.18	2103.15	2426.26	1774.07	2151.48	2070.69	1933.64	1874.35	2216.47	1975.16	2594.35	2418.21	2762.72	2324.54	3073.31	2198.9	1942.79	2763.1	2330.41	2473.7	2591.7	2430.44	2228.06
ENSG00000050393	1440.65	2604.63	1366.52	2098.7	1535.85	2225.31	2919.87	2694.34	2335.17	2315.22	2302.55	2293.68	2257.5	2655.04	1643.86	1729.84	2459.33	2107.07	2267.71	1784.99	2102.13	1778.86	2703.26	2089.15	2020.14	2240.04	2621.32	2177.78	2744.38	1729.68	2082.41	1500.28	1880.92	2558.47	2680.18	1244.72	3375.32	2618.77	2371.54	2841.88	2175.11	2328.77	2921.64	1949.66	1977.83	2166.71	1674.08	2698.52	2708.97
ENSG00000050405	34440.1	31679.9	37536.9	21390.1	25530.2	28219.4	32208	33829.3	26616.4	28422	25353.8	23603.2	39698.2	30320.9	29288.5	25514.6	26587.7	28803	27084.6	32626.4	30267.6	25747.8	36398.6	23112.2	27697.3	24546.1	28660.6	30676.4	27749.1	23728.3	27730.6	25870.3	23424.8	32382.8	27224.5	25260.9	30714.9	23302.7	23538.6	27855.8	27516.9	27300.4	24582.5	27896.8	27528.6	29454.7	21796.2	33291.2	23487.5
ENSG00000050426	5280.02	5347.33	6000.31	3581.95	3715.02	4747.7	4772.62	4879.26	4657.9	4400.54	4541.43	5113.86	5755	4769.4	5886.73	5472.16	5850.99	4153.71	4411.94	4089.44	5310.95	4073.63	3971.64	4916.76	4560.87	4360.56	4205.46	4497.63	5326.17	3698.93	4010.22	4452.49	4981.09	4778.63	4990.09	4712.69	5510.06	4935.99	4956.95	4665.56	4423.16	4934.26	4752.13	4451.71	4012.28	4292.3	6113.96	5027.97	5064.27
ENSG00000050438	148.786	117.25	89.5992	287.656	357.034	191.214	270.94	187.248	81.5916	116.412	178.301	134.223	253.476	194.776	198.971	69.7739	70.8638	293.564	393.86	198.921	211.244	433.31	198.339	173.426	104.008	219.185	200.927	247.242	85.0777	225.858	244.066	204.674	173.171	106.881	61.0675	321.373	86.1855	226.435	103.798	236.968	148.612	231.9	296.197	285.414	76.3032	390.059	118.032	80.5491	167.689
ENSG00000050555	15.7681	12.5797	14.6595	34.902	53.0566	81.8919	52.2575	23.9007	119.62	111.874	122.753	40.9905	60.8669	68.4086	37.0005	14.76	22.1389	116.82	29.9558	34.1661	62.7148	8.66319	102.749	51.9125	125.38	52.9904	28.1738	56.2588	19.4492	43.6982	95.7053	33.3649	25.4614	82.7925	23.1884	9.6091	145.519	20.3809	25.5265	10.5429	28.6074	63.1111	96.7233	8.39316	75.447	32.9903	28.7105	83.2851	208.793
ENSG00000050628	12842.4	25042.3	16838.2	12593.2	15120	22701.8	15710.4	18816.5	14502.2	10185.2	17302.4	25296.8	21610.7	18688.8	16486.4	18966.9	19774.3	17351.5	16078.9	12592.7	16530.5	14429.1	24839.6	21776.5	17394.2	16219.2	19114.5	16379.2	16849.9	12745.7	16880.7	12446.2	13639.3	12830.2	16261.2	17246.2	22664.8	16104.4	15644.3	19480.7	17476.9	18537.1	24126.1	14426.3	13197.8	15120.4	12567.3	14846.3	23249.5
ENSG00000050730	1.81825	0.806143	1.6459	10.9731	8.5656	9.34652	5.69759	5.16457	3.23228	9.71054	3.55063	9.82745	22.199	4.63431	10.5323	3.48488	11.0253	9.82146	12.6915	14.8109	10.8835	2.35027	3.31894	14.829	6.0802	4.47805	13.1553	2.99482	1.46814	13.2078	13.5635	20.8585	8.08748	3.68041	16.3278	9.32389	7.71444	8.11829	3.99271	3.33934	9.38118	7.82542	6.31175	4.35693	5.45061	15.6708	0	3.41668	4.31414
ENSG00000050748	2970.67	4047.04	3487.57	3586.76	3002.96	3399.79	4841.5	4248.02	3281.87	3453.39	3828.76	3806.89	3949.35	5186.42	2698.06	3844.73	3643.44	4268.37	3925.59	3838.23	3300.01	3368.19	4220.01	3747.72	3927.54	3588.59	3897.34	3865.81	3495.79	3768.12	3871.83	3396.96	3391.67	3486.17	3561.96	3013.58	4122.25	3586.79	4381.54	4114.4	3511.37	3338.03	4411.82	4295.86	3626.04	3779.17	2575.78	3837.78	4190.72
ENSG00000050767	55.4381	34.1065	46.3578	58.7624	71.8002	49.2357	55.1737	37.1808	65.9355	93.7275	21.8007	22.8795	49.8166	12.4076	56.1086	46.1197	26.7482	54.5099	60.7413	72.5726	46.7491	82.2234	27.4365	41.1999	46.7109	44.8106	24.3876	51.9588	60.4514	54.553	47.2577	53.6568	35.6858	52.402	26.7746	71.5622	25.0696	30.0171	29.0414	18.6337	63.3313	65.5387	29.8316	24.5314	53.1385	26.8641	52.3359	50.7435	16.1395
ENSG00000050820	976.74	947.472	795.955	1103.5	969.308	874.307	755.766	1150.02	1197.79	982.003	1226.72	829.413	747.522	1067.15	945.161	709.927	986.942	1543.78	1122.87	1051.15	1133.51	962.848	1243.27	980.959	1825.76	1378.6	1507.64	886.908	1119.12	1313.38	884.582	1222.06	963.804	1114.5	1086.36	1109.98	1111.98	1586.86	1288.06	988.543	1738.62	1359.35	1425.73	1051.77	1613.23	1539.49	1337.6	1499.24	1326.15
ENSG00000051009	1994.76	1839.37	1740.73	1687.57	2039.65	1586.51	1739.44	1468.75	1583.07	2199.87	1811.98	1610.49	1749.41	1564.42	1997.87	1619.27	1764.19	2065	1691.63	1425.67	1971.94	1732.67	2213.12	1883.68	1961.04	1732.2	1793.96	2029.22	1778.16	2136.46	1983	2045.87	1799.35	1939.77	1811.56	2104.51	1710.76	1623.5	2139.66	1800.23	2225.99	1862.48	1878.8	2225.8	2228.35	1739.31	2437.91	2031.77	1812.62
ENSG00000051108	5811.88	4592.74	4897.68	7065.63	4247.96	4400.7	5893.75	5647.17	7208.76	5618.98	5699.15	4849.81	5238.75	5583.75	5211.58	6093.92	5050.49	5075.96	5171.48	5303.96	5537.26	4662.17	6734.02	6607.01	6990.03	5791.6	6265.94	5412.06	5405.46	6261.6	5657.65	5953.13	5982.85	5731.64	5319.96	5336.27	6050.41	5697.02	6415.9	5309.66	5942.81	6803.46	6126.09	5965.79	4126.76	5235.89	4392.69	5709.56	6267.61
ENSG00000051128	508.091	534.95	351.035	632.115	648.931	621.986	864.261	734.43	563.216	775.394	544.211	493.628	509.46	751.309	616.385	760.114	431.879	615.178	603.191	709.464	522.285	757.467	694.757	514.093	500.557	426.946	620.071	452.034	435.538	802.913	674.291	732.954	431.412	847.864	461.777	479.388	430.023	620.039	477.934	541.162	466.815	448.553	493.954	703.539	655.665	791.303	422.371	487.855	540.288
ENSG00000051180	81.9815	40.4619	44.0238	96.7012	74.3315	31.2927	62.1582	82.6328	45.0378	37.4331	39.5882	63.7397	125.589	49.5819	57.1943	60.9527	54.1738	105.134	62.9399	88.4818	70.5177	67.3143	48.8742	72.6411	99.2234	76.1335	54.4361	68.3134	51.1064	57.7576	72.8722	54.0833	43.4429	102.795	49.457	43.0057	75.6404	77.6103	40.5471	28.0174	71.9639	65.6087	83.7588	50.3001	62.0935	228.98	47.0171	78.2711	75.7776
ENSG00000051341	102.204	66.7617	136.674	193.289	134.866	120.517	177.969	140.467	173.575	177.914	109.443	206.983	152.961	146.55	74.6418	138.289	126.549	97.1461	197.652	107.106	152.627	228.232	135.684	138.672	106.263	87.3811	141.959	168.937	51.4844	222.8	255.693	159.36	61.6629	409.077	91.5697	124.989	74.2905	212.9	108.006	129.947	110.19	152.026	181.502	116.618	112.278	738.166	96.1273	136.588	105.594
ENSG00000051382	4474.67	3087.61	4101.64	3254.94	3258.96	3964.39	3730.66	3755.25	4020.45	3695.17	3915.3	3839.71	3037.3	3560.8	3971.57	2918.19	3551.42	3297.82	3264.88	2891.02	3784.99	3212.89	3835.31	4387.24	3812.06	4672.72	3829.86	4068.09	4917.9	3828.09	3791.95	3154.01	3701.13	3665.49	3394.72	3634.99	4035.22	4390.07	4436.06	3782.99	3799.63	3917.88	3665.76	3793.74	4006.02	3789.76	3291.98	3713.74	4106.22
ENSG00000051523	435.795	861.495	571.341	1722.63	1137.67	1009.81	940.503	1366.81	1146.59	1421.69	1376.51	1261.25	822.269	1575.65	567.164	1022.99	809	1529.46	2187.34	998.66	1083.57	1218.93	1994.85	1678.4	1531.69	1350.95	2184.25	1475.55	1349.1	1885.32	1380.75	1584.29	1355.6	1798.01	1451.03	1289.65	1786.19	1353.38	1856.45	1956.64	1335.7	1332.63	1917.35	2282.38	1478.96	2434.76	782.305	1132.44	1855.04
ENSG00000051596	619.911	743.618	633.269	687.609	757.339	600.249	826.453	582.607	521.458	446.885	833.179	682.059	491.539	464.625	661.88	669.428	544.974	524.485	812.394	719.238	656.125	603.733	737.538	743.997	486.919	504.769	477.157	597.741	525.482	435	798.73	637.633	592.314	711.02	615.576	488.824	580.744	579.179	456.464	754.336	416.836	579.666	505.908	749.922	741.14	770.64	386.232	627.652	662.045
ENSG00000051620	10432	12093.3	11634.9	6700.18	7116.96	12904.4	10461.2	14200.3	12036.5	7636.03	10087.1	12449.7	11796.2	14109.6	11632.2	16113.3	13883.4	10704.8	11545.2	7927.24	11488.6	8399.41	11546	11359.5	10627.5	9426.86	8594.25	12718.7	16896.2	8529.06	9641.89	10042.5	13304.1	11927.8	14501.2	9318.61	15328.3	20658	11683.3	11891.2	14213.1	10043.1	12041.3	12024	8813.95	10757.9	21877.1	15152.9	14115.2
ENSG00000051825	1951.12	2800.26	2178.02	2442.62	1710.78	2665.98	2238.5	2371.17	1911.85	2140.14	2425.29	2254.37	2715.77	2508.55	1891.9	2540.33	2407.02	2128.84	2232.96	1852.3	2950.22	2046.63	2468.45	2872.37	2692.29	2335	2555.63	2428.6	2528.99	1932.49	1981.42	1786.49	2640.57	2369.05	2862.53	1712.89	2579.04	2126.5	2718.37	2617.07	2007.56	2408.63	2557.15	2280.1	2385.84	2332.03	1873.38	2076.76	2714.48
ENSG00000052126	4263.97	3353.49	3680.78	2816.86	3589.01	3393.01	2700.31	2650.66	2931.77	3631.94	2312.21	2812.69	2797.55	2421.46	3521.21	3140.84	3335.01	3135.63	3082.78	3890.14	3445.71	3666.19	2756.94	2624.88	2977.1	2956.74	3520.4	3249.02	3384.72	3612.26	3210.69	3372.35	3436.02	3795.82	2479.55	3424.16	2979.76	2521.02	2838.84	3072.06	2776.51	2354.24	2345.07	2672.76	2695.49	2856.91	2674.1	2510.82	3282.36
ENSG00000052344	15.8525	26.0412	14.5523	8.89594	35.1312	20.1367	3.96827	16.7119	14.0778	17.3099	7.77465	20.8886	2.70382	7.75394	31.4026	16.8936	19.3888	14.0007	22.8156	11.59	10.2466	35.1355	15.609	26.045	23.9481	20.9327	21.5124	22.1643	15.8596	37.4309	31.4983	15.5628	10.9142	18.3183	15.1633	31.5259	13.7136	21.3997	13.4811	19.3045	25.5327	12.7992	21.5383	9.10217	21.348	26.6285	18.0201	20.9591	17.1513
ENSG00000052723	3998.68	5365.69	4356.73	4198.49	3205.82	4366.76	4660.72	4892.03	4512.31	3918.97	4745.84	4628.6	5207.99	5671.71	4201.57	3973.18	4436.56	4630.11	4733.54	3716.19	4548.51	3950.76	4661.87	4153.9	5677.66	4211.19	4569.67	4892.9	4816.9	3479.75	3559.43	4298.27	4220.16	4323.03	4806.55	3993.38	4987.27	4952.49	5514.75	5010.85	4368.37	4102.72	5000.49	3779.13	3673.44	4265.37	2955.27	4347.75	4692.81
ENSG00000052749	407.071	728.847	596.987	912.742	708.465	631.542	996.306	945.061	679.336	722.991	847.023	669.207	745.973	1007.92	813.256	867.982	603.107	726.318	973.514	648.532	631.994	777.892	910.305	817.7	729.327	640.229	1110.35	590.314	745.219	1223.63	936.492	895.909	599.473	662.191	989.588	1143.57	876.64	1088.81	578.554	720.647	872.519	993.003	942.198	1087.95	782.703	927.707	1121.82	770.051	727.842
ENSG00000052795	10850.8	10248.8	11175	8851.56	8927.55	8794.89	8894.98	9694.76	9736.36	8535.39	9091.71	10097.7	10271.3	9611.12	11327.4	11750.7	10599.3	9938.93	11735.1	9570	10187.6	9751.28	8675.98	9502.49	12217.6	8602.63	7762.94	9432.82	10331.6	7775.23	9157.46	8495.19	8340.49	7458.71	8695.79	9599.61	8522.35	8923.26	9408.07	7897.95	7887.66	9018.91	8465.46	8845.09	8273.68	9910.77	10476.9	9162.96	8290.66
ENSG00000052802	738.279	1876.51	886.689	1062.97	844.145	1289.22	1760.37	1214.11	889.31	646.152	1397.24	1200.28	1263.85	2440.83	791.326	1518.42	1113.6	1833.49	1136.29	1089.01	750.365	762.814	2109.33	1566.27	2122.02	862.44	1208.8	1077.22	944.184	1096.01	1401.38	928.143	1049.84	1201.8	1058.5	2601.49	1085.8	1124.67	1267.16	1129.5	830.735	1276.81	1496.72	1055.51	1419.6	1189.1	707.608	951.711	1295.2
ENSG00000052841	10453.9	8773.54	10407.3	8471.89	8990	8500.33	9076.66	8300.56	9118.92	9634.18	7716.04	8877.65	10281.3	7989.91	9977.2	9721.47	9827.88	7698.12	8465.29	10151.1	9922.86	9171.71	6677.49	7367.95	8030.22	7760.75	7946.42	9019.67	8909.82	8562.9	8395.98	8771.93	9560.91	8017.05	9115.48	9390.49	8340.66	7711.41	8442.9	8883.29	8275.54	8098.92	7038.1	8008.2	7800.68	8007.16	8903.79	8094.89	8231.19
ENSG00000052850	100.802	119.17	166.228	143.968	170.335	181.228	21.9188	89.0863	153.023	131.588	68.4115	50.5362	145.679	88.7573	111.895	77.4389	54.6576	87.9572	121.966	111.049	101.643	76.9107	146.818	94.2215	161.738	108.012	144.703	93.5557	139.709	133.382	65.9993	123.07	117.604	55.0549	76.058	129.049	125.966	93.9224	155.999	86.005	66.9	120.016	140.461	77.7773	135.665	144.487	122.087	143.919	145.519
ENSG00000053108	1.85502	5.38697	0.949074	7.37411	6.36839	0	0	0.487308	0	19.0968	0.482451	2.22256	4.48588	0.199265	4.27514	8.00648	0	3.90794	0	6.32248	0	0.589449	17.381	16.7288	6.74047	24.3644	4.29769	15.3395	11.7144	1.56807	19.248	3.50173	12.0978	11.4859	10.9302	24.2471	17.8271	6.83528	7.57633	11.7853	16.55	10.8368	6.36776	16.8731	8.38267	8.65022	15.2555	11.5766	15.8529
ENSG00000053254	24383.2	28077.4	22712.1	23785.6	22110.8	21819.6	24907.6	26923.1	25467.9	21333.8	25848.6	33087.1	21999.7	26284.3	21174.7	24026.7	21185.2	26461.9	23185	19426.2	21659.3	21038.2	24633.7	24400.4	27785.6	30316.2	23868.7	25910.4	23021.6	18775.1	20360.1	19244.3	23193.5	22458	24295.2	19826.6	28989.9	30171.9	25169.7	22870.1	20139.2	25743.2	24730.9	22038.6	15569.8	20412.4	19225.2	22391.4	26435.3
ENSG00000053328	15.0472	22.798	34.4719	43.2684	41.8304	33.5902	24.7672	53.962	9.07066	28.5475	14.3297	14.4398	45.1127	21.5469	84.2658	6.76303	15.2981	45.4759	15.0453	90.5177	8.09696	16.8836	37.5932	13.2178	27.4478	54.6261	22.0085	26.5859	23.416	12.2095	118.113	40.0454	23.8933	33.4	11.4708	34.933	50.9106	17.0495	33.2539	18.6134	85.3561	46.0778	29.7521	34.8431	36.3277	28.4137	19.869	22.3555	48.4855
ENSG00000053371	1688.02	2630.75	2046.12	1875.51	1996.43	2009.78	3716.1	4332.93	2397.11	2072.86	3056.61	2652.63	2129.86	3341.82	1597.51	2235.05	2661.69	2658.73	2095.47	1796	1583.56	1619.53	2727.97	2459.22	2241.29	2113.38	1748.23	2250	2947.73	1906.37	2235.87	2072.64	1758.88	2064.28	2165.97	1749.36	2191.59	2158.43	2375.42	2634.62	1558.07	2445.7	2735.79	3002.29	2234.78	2439.63	1735.34	2716.58	3006.74
ENSG00000053372	867.82	1322.58	980.81	1186.95	998.412	1132.64	1365.05	1310.75	1023.56	907.332	1132.34	1068.9	1285.33	1293.68	879.368	1522.66	979.912	1207.09	1257.46	1060.56	871.502	1169.4	1185.86	1111.17	1168.95	931.704	1035.19	1063.8	966.226	1096.2	1028.41	1006.06	881.282	884.325	1066.72	1010.74	995.878	1260.91	1169.04	789.404	1002.04	1075.49	1064.14	988.228	1031.57	1424.08	1161.38	984.122	1049.05
ENSG00000053438	922.106	1384.35	1708.96	1538.08	1757.55	1464.8	875.799	959.066	1328.87	634.016	1102.37	2226.53	1105.32	1174.63	1029.41	1717.74	2293.96	3427.24	2020.39	705.008	1813.38	5620.27	820.452	1820.41	1814.39	1153.55	954.692	902.787	719.365	686.527	1616.16	3654.56	868.548	1211.33	1320.91	1764.85	1306.81	757.716	822.381	1466.43	1622.82	746.773	1742.64	895.906	1444.94	1778.72	837.436	731.452	496.805
ENSG00000053501	485.66	724.569	437.743	626.332	382.819	642.826	811.546	753.902	674.746	645.345	706.254	699.816	558.386	750.685	596.891	609.775	624.872	718.193	604.288	431.974	574.416	544.295	734.048	739.56	757.982	631.109	661.407	681.353	672.338	561.512	606.312	518.472	622.951	724.312	749.961	580.668	753.83	725.111	843.57	786.485	594.53	794.281	872.432	745.107	560.282	571.614	488.197	590.71	680.051
ENSG00000053524	115.24	40.6044	107.693	142.478	103.743	110.794	56.6782	87.9722	103.299	75.1706	59.6591	63.5268	149.353	61.474	162.474	159.535	91.8978	168.205	80.8513	147.581	107.18	105.113	85.8369	117.071	88.7499	124.603	59.5712	57.6689	60.6109	122.298	140.076	75.5181	98.8168	102.251	24.0884	70.2941	88.5186	70.5516	71.1319	190.13	87.9468	118.861	98.8507	125.461	112.783	148.85	108.795	99.1292	67.8386
ENSG00000053702	477.591	364.513	434.353	495.531	707.014	374.691	247.099	365.291	359.518	480.277	307.9	353.35	399.645	341.155	528.029	433.791	397.012	308.739	453.67	602.319	365.46	588.901	495.53	448.129	451.889	624.451	502.543	450.918	448.115	552.827	459.242	462.951	482.97	328.387	350.188	681.157	403.128	568.786	405.692	348.275	876.056	529.838	424.199	492.701	700.994	481.732	513.914	529.407	291.608
ENSG00000053747	6331.29	6731.73	6154.24	7203.11	6562.97	4341.17	5822.79	6126.51	6826.27	11307.6	5516.26	7504.1	9825.45	6260.39	5262.26	5783.95	5266.6	5521.16	8471.16	6438.73	5147.15	6101.1	8580.78	5054.21	6864.54	4076.78	5664.41	7867.11	4371.45	6642	8562.72	7821.73	6424.76	9000.79	5768.77	8974.92	6753.9	3925.48	7853.8	8038	5845.32	7901.23	6334.18	4881.02	10548.5	5425.02	4109.82	5936.82	8309.94
ENSG00000053770	4666.6	7201.92	4872.16	5317.85	3351.74	5492.7	5967.25	6011.23	5892.85	4262.79	5446.89	6800.76	5849.94	7665.45	4489.72	4716.51	5277.57	5482.05	5060.46	4894.6	5080.86	4004.54	5299.48	5445.23	5254.12	5401.81	5090.66	4774.64	5233.7	3686.16	4611.24	3865.69	4469.57	4518.47	5032.01	4208.76	5463.27	4583.3	6145.09	5758.47	4496.78	4963.67	5653.47	4586.47	4311.86	4362.17	3411.13	5077.28	6336.95
ENSG00000053900	3337.19	2602.59	2778.08	2794.6	2884.4	2415.61	3291.27	2757.22	2903.24	2794.16	2330.59	2831.85	2750.32	2685.94	3002.72	2810.3	2795.63	2689.02	2643.72	3323.54	3356.86	3046.36	2805.7	2691.84	2578.78	2393.47	2620.86	2854.1	2731.7	2699.14	2554.96	3312.58	2946.61	3182.12	2514.93	2704.2	2479.35	2337.68	2317.66	2679.78	2547.89	2375.78	2349.62	2336.47	2424.87	2684.94	2360.48	2567.98	2387.81
ENSG00000053918	196.12	200.678	166.933	449.461	407.791	292.866	187.161	334.558	236.609	323.452	339.264	341.914	181.119	229.881	180.187	198.141	169.314	442.298	307.093	262.979	253.895	267.012	350.575	361.655	389.046	489.013	630.951	223.928	296.859	316.024	197.996	222.556	361.333	267.831	240.188	480.093	179.813	313.479	301.427	411.574	227.878	336.924	248.703	509.186	226.462	289.459	229.719	162.047	375.044
ENSG00000054116	2236.76	3002.61	2352.32	2537.54	2044.81	2644.75	3444.55	3428.68	2680.71	2103.93	3084.67	3035.74	2702.48	4006	2402.15	2785.33	2484.9	3195.98	2729.83	2256.37	2035.18	2462.85	2932.89	2881.58	2903.37	2489.74	2494.76	2664.86	2639.92	2218.81	2221.81	2333.4	2574.78	2670.15	2596.73	2310.44	2814.13	2669.1	3252.95	3140.45	2512.73	2723.79	3099.25	2777.47	2421.85	2657.65	2139.29	2793.38	3234.21
ENSG00000054118	14204.5	13906.5	11655.5	10929.3	11422.9	11763.6	11067	10668.5	11377.1	9849.06	12290.6	10948.2	10035.8	10516.7	12351.5	14379.3	12340.5	11181.7	12145.9	11487.1	12729.2	11106.5	9623.65	11816.7	11081.2	11834	12094.6	10665.5	12712.6	11009.8	10513.4	11218.5	11717	9914.31	12933.4	11694.3	10969.8	12100.5	12044.2	12331.9	10416	10629.6	11396.9	10718.9	10849.1	11517.6	12079.6	10909.9	10282.5
ENSG00000054148	799.453	1266.74	1113.52	1392.58	945.248	1147.92	1173.37	1506.39	1142.2	1226.49	1445.22	1391.08	863.359	1534.09	970.417	1237.8	1147.59	1506.04	1495.57	886.493	1123.29	1116.64	1500.52	1600.95	1515.37	1398.52	1561.1	1113.22	1548.96	1289.59	1094.16	1271.05	1301.36	1478.38	1652.51	1173.92	1650.92	1201.95	1605.68	1682.38	1141.55	1647.13	1697.22	1315.26	1327.76	1288.07	921.169	1389.93	1806.94
ENSG00000054179	12.1145	5.9188	7.70088	18.3213	39.1271	2.1203	5.52612	3.68452	13.566	12.7393	5.54566	9.54676	0	2.44287	19.1041	11.2062	11.1377	9.00555	14.9292	10.4891	5.62563	25.6008	12.9199	13.0767	12.1867	14.9768	4.59156	12.0121	8.72002	5.71552	23.111	18.4657	13.0203	12.0795	3.50823	34.043	6.32613	9.70652	21.0069	15.5579	47.7317	8.15294	7.65996	15.5424	39.8198	6.12094	15.6792	11.5488	7.68688
ENSG00000054219	810.527	782.01	707.353	1535.22	626.881	1154.89	829.691	1203.52	854.212	739.245	1293.18	565.559	742.95	672.365	1070.13	667.906	692.899	832.912	805.996	1485.82	1068.81	1554.5	1116.23	993.559	762.893	1276.17	1716.09	997.148	711.606	1132.38	698.143	1295.84	1254.86	1291.65	561.501	827.715	856.683	787.627	673.985	728.228	725.424	668.061	1243.77	1509.95	794.023	1057.37	861.796	488.071	1310.31
ENSG00000054267	6210.32	5209.33	6362.36	5369.23	5610.13	5678.3	5094.43	4968.59	5561.28	6496	5296.87	5148.34	5022.91	4807.52	5721.89	5190.88	4978.57	4644.88	4653.67	5831.28	6044.56	5506.03	4619.74	4755.49	4312.29	5562.27	4569.56	5803.44	5593.26	4934.61	5310.01	5577.16	5663.75	5326.51	5330.9	4951.14	4712.62	4357.93	5307.89	5280.27	5036.63	4931.62	4118.64	4934.33	4885.4	5184.4	6109.66	4925.04	5475.59
ENSG00000054277	312.623	393.447	460.891	666.054	380.041	505.998	469.041	596.116	344.703	336.886	387.635	645.163	600.862	584.627	483.249	327.549	398.974	526.558	485.15	378.999	552.932	483.213	754.05	363.554	402.002	304.014	591.928	543.026	339.908	450.042	348.133	403.893	436.835	449.905	267.836	341.397	346.851	528.657	437.711	607.667	397.112	453.224	555.478	758.573	355.803	559.63	450.537	406.49	425.385
ENSG00000054282	2945.4	2604.65	2864.97	2447.37	2465.35	2279.3	2768.86	2453.37	2257.64	2723.05	2792.01	2475.79	2645.64	2423.43	2694.72	2564.2	2875.93	2183.93	2574.6	2398.75	3386.01	2546.75	2256.08	2636.94	2481.17	2553.62	2810.38	2628.52	2455.26	2250.47	2451.94	2589.31	2522.21	2134.25	2292.82	2674.56	2216.72	2460.23	2142.56	2594.21	2239.52	2583.82	2283.11	2335.48	2410	2235.07	2175.39	2120.14	2466.47
ENSG00000054356	0	0	3.60712	5.59221	4.04773	0.864772	8.02175	0.546612	4.07257	3.98876	3.26315	1.88867	0.993471	0	0.317413	0	0.91524	0	0.212695	3.56934	0.568893	4.19937	0.594875	0	1.61523	1.21997	3.24391	0.613064	3.66718	3.61404	3.93561	3.67461	6.96312	0.617644	0.540254	17.9459	0	3.2365	1.83326	0	3.50567	0	7.46305	0.100095	2.41653	0.286702	0.111763	3.62923	7.62391
ENSG00000054392	511.896	450.166	524.756	499.745	569.362	386.759	477.662	393.384	540.393	522.622	450.26	495.726	599.641	480.346	574.284	443.877	585.106	413.476	414.322	410.734	411.203	469.711	412.546	537.436	415.619	417.923	431.098	471.676	510.126	489.61	441.306	571.813	508.891	501.982	456.303	643.491	444.916	342.995	388.829	360.885	515.328	329.705	422.978	482.925	438.435	459.215	500.774	411.416	463.631
ENSG00000054523	14430.7	13528.3	14787.5	13076.6	14865.5	12719.1	12912.7	11768.6	13232.2	14175.2	11804.7	12761.4	13196.1	13296	13160.1	12555	13829.5	13533.8	13361.7	13648.9	11953.5	12713.2	15293.3	12977.3	12759.7	14796.1	13383.9	13694.1	13599.2	14445.4	16429.9	12478.5	12277.8	14668.7	13285.4	12308.1	13563	13881.9	12886.3	12551.7	12316.1	12369.2	13306.8	13789.7	12689.1	14314.8	13725.6	12984.3	14342.2
ENSG00000054598	724.665	550.777	495.187	707.822	1129.93	451.289	800.177	1068.34	824.032	1020.18	473.063	741.6	724.695	679.791	759.565	513.663	593.441	674.156	679.862	1302.59	457.514	441.813	833.748	579.746	955.638	463.597	986.055	1044.43	721.054	1172.71	1697.61	1053.69	751.572	953.82	752.523	478.691	848.605	1098.15	1412.33	619.785	1405.03	476.994	480.467	1488.88	1254.37	665.411	762.452	1197.06	750.696
ENSG00000054611	1653.09	1531.16	1439.91	1667.76	1701.99	1729.61	1509	1820.8	1541.22	1864.74	1738.04	1600.11	1418.91	1379.22	1368.2	1603.44	1567.24	1686.79	1554.1	1388.13	1500.49	1528.9	1791.89	1672.96	1861.47	1797.46	2118.58	1556.72	1837.8	2105.72	1741.01	1809.75	1903.73	1777.6	1862.45	1851.86	1860.66	1749.3	1603.26	1900.45	2100.08	1995.94	1821.53	1851.95	1979.28	2159.93	1842.38	1859.17	1893.46
ENSG00000054654	71948	49872.7	62500.7	47884.3	45532.2	54508.1	53002.9	47318	60923.7	64612.5	57471	63812.6	65233.8	44556.7	54568.5	53888.4	61683.1	37076.8	46952.5	56824.6	51749.5	47025.5	45627.8	55749.2	49012.8	58680.5	44702.5	54126.8	59353.1	45408.2	49753.6	57736	63525	61633.3	59365	61107.9	60251.2	67453.4	48497.1	50537	52970.7	50721.3	47635.3	51888.5	62818.1	49656.1	71129.1	60461	58237.4
ENSG00000054690	318.376	750.429	782.817	981.46	573.03	651.858	750.297	512.971	509.751	532.045	969.677	511.826	951.309	919.971	735.634	1226.75	677.364	816.546	900.658	324.651	773.359	571.644	865.595	1019.34	1182.19	1066.19	681.834	725.785	752.572	425.791	800.977	320.351	472.013	363.13	682.074	1348.92	929.209	934.954	1014.27	600.532	505.57	1761.06	859.924	521.3	559.557	601.683	1232.77	1097.08	834.035
ENSG00000054793	28774.1	32336.4	24534.6	15609.8	25276.3	21582	25252.7	21123.4	23517.4	22144.7	21297	26159.7	20991.6	25840.7	18163.6	27456.5	29626.4	21428.3	25819.8	17396.6	19531	20233.6	21859.7	28442.7	23317.5	19853.9	21870.3	27969.4	28060.6	27594.8	27272.6	23429.4	21255.8	22175.8	33286.3	31568.5	28901.3	27990.3	28920.8	34188.3	20289	22688.2	28801.1	27895.3	26793.9	24474.2	15703.9	28177.7	22227.4
ENSG00000054796	3.79789	0	0	0	0	0.792359	0	0	0	0	0	0	0	0	0	0	0.965192	0	0	0	0	0	1.22801	0	0	0	0	0	0	0	0	0	0	0	0	0	0	0	0	0	0	0	0	0	0	0	0	0	0
ENSG00000054803	0	3.22409	2.23065	1.08059	4.29826	0	0	3.27196	3.20819	0	0	0	7.23571	1.12878	3.33963	1.12242	0	4.12555	1.03108	6.78495	12.7038	2.22308	0	0	0	2.09353	2.82099	0	6.0059	1.91818	0.993783	3.82806	20.8278	0	0.888694	0	1.8168	0	3.75248	0	0.916798	0	0	0	2.79091	0	2.15736	0	0
ENSG00000054938	2.218	0.489741	1.0472	2.52642	5.99645	10.5107	27.2614	11.0194	7.03269	4.40965	0	0.550015	0	11.4059	5.12729	6.6348	0	15.523	0.984337	8.94592	1.51948	1.79999	1.34541	2.10349	0	1.17725	10.5374	0.395248	2.5294	1.68994	0.38811	1.35918	6.20554	15.5146	0	0.655493	0	3.45981	0	0	1.61901	1.68089	0.38382	10.3513	7.40668	2.75536	9.29719	5.51144	5.96805
ENSG00000054965	6291.2	5565.12	6625.14	5950.08	7609.83	5606.27	5413.95	5315.61	5663.68	5990.21	6056.03	5634.21	5347.46	5524.6	6876.65	5716.95	6184.67	4963.98	5075.5	5923.24	5414.23	5650.59	5064.74	4749.35	4580.98	5193.72	4994.97	4946.6	5962.84	5742.13	5639.82	5988.1	5840.76	5164.23	4755.19	5259.18	4869.42	4671.47	5043.98	4804.08	5104.1	4703.41	4667.55	6159.36	5178.18	5303.72	6350.42	5164.47	4810.53
ENSG00000054967	329.758	169.447	154.046	692.011	382.423	331.005	334.529	506.306	364.908	389.641	675.618	278.003	162.647	344.101	197.383	205.485	240.54	366.416	455.809	357.276	316.592	415.863	370.246	348.738	248.761	445.494	569.79	258.315	247.014	757.054	355.761	410.869	358.857	338.584	300.948	214.488	213.695	454.617	247.069	258.692	442.734	282.033	355.499	562.086	454.578	746.789	536.882	318.377	266.134
ENSG00000054983	2994.65	2474.26	2365.58	2560.25	2859.34	2095.52	2734.43	2713.47	2429.91	2772.38	2087.24	2450.55	2834.67	2743.51	2559.86	2449.83	2219.51	2152.77	2592.93	3359.26	2916.33	2830.44	2096.48	1820.71	1762.29	1759.99	2593.47	2227.57	2385.61	2612.89	2688.92	2903.74	2132.39	2317.22	2322.38	2190.76	1972.85	2175.66	2279.1	2159.25	1972.53	1728.85	2082.07	2719.53	2226.76	2957.75	2367.3	2042.15	2478.62
ENSG00000055044	2096.41	1944.51	1690.82	1802.64	1650.94	1800.95	1785.37	1385.83	1964.94	1709.29	1615.25	1665.81	1710.72	1748.32	2010.55	2544.03	1802.1	1611.72	1919.03	2228.49	1999.86	1790.97	1570.34	1685.66	1433.99	1698.92	1558.76	1765.58	1962.77	1929.25	1933.86	2081.86	2125.45	1763.52	2350.07	1965.09	1701.7	1742.73	1488.9	1430.01	1969.02	1898.71	1489.67	1954.29	1839.77	1956.53	2738.46	1571.87	1551.61
ENSG00000055070	4164	5495	3749.36	4785.32	4551.7	4660.78	4101.59	5118.68	4707.9	4832.63	5323.65	4765.04	4094.7	5417.57	3813.94	5624.13	4216.79	5384.79	5336.91	4477.26	3979.31	4476.23	5431.5	4949.2	4848.68	3877.15	4488.11	4678.33	3885.11	4709.3	4948.83	4134.59	4338.09	3977.78	4522.5	4914.93	4273.68	4562.69	4732.1	4781.63	4900.9	4414.31	5369.24	5215.21	4330.79	4885.24	3573.76	4115.66	4488.81
ENSG00000055118	12.9432	5.92735	0	14.3173	12.9863	18.9805	9.20537	8.29224	6.22523	0	9.03616	1.52564	0	15.0432	59.2427	9.94501	0	20.3709	2.3082	10.8123	4.26619	4.30695	3.00585	5.97278	4.97937	7.25686	2.71518	7.01031	8.45695	11.9184	28.5289	30.6405	17.1678	11.4726	0	1.79511	2.52892	4.14158	0.935307	1.93851	21.9967	3.76167	13.3803	15.5057	36.5072	0	12.6763	15.2715	9.14525
ENSG00000055130	4816.4	5555.21	4871.8	4517.64	4245.94	5170.15	5793.32	5699.36	5001.52	4410.34	5284.06	5106.35	5431.49	5985.79	4742.92	5049.06	4936.28	4471.1	4456.04	4731.38	4738.89	4390.52	5593.39	5288.11	5258.64	5389.57	4643.53	5328.68	5539	4336.54	4679.97	4410.96	4896.58	4648.05	4820.16	4400.16	5667.88	5526.61	5664.98	5261.39	5226.42	5037.34	5517.45	5259.35	4238.61	5087.29	5014.57	5173.81	5841.54
ENSG00000055147	2516.71	2067.02	1591.46	1773.65	1534.45	1892.49	2640.98	1820.45	1615.17	2395.99	1941.51	2407.1	2048.91	1868.8	2215.68	1994.38	2056.14	1818.83	2155.08	1826.26	1898.11	1953.84	1857.42	2240.17	1741.82	1801.49	2001.51	1755	1879.03	1914.83	1727.11	2392.63	2486.52	1822.13	2444.67	2431.71	2244.93	1542.78	1940.24	2126.54	1919.11	1389.22	1990.77	2088.13	1702.75	1769.4	2294.13	1429.56	2343.9
ENSG00000055163	694.45	501.227	314.291	1154.54	438.098	1190.47	720.54	519.502	541.304	475.631	1050.33	346.74	327.587	420.946	1095.63	281.519	699.414	608.048	465.511	748.741	368.622	497.393	538.203	516.233	515.609	518.678	937.226	493.422	773.643	647.291	1248.72	1187.45	1001.37	1210.73	313.259	305.367	418.293	512.332	370.255	451.518	860.169	548.513	371.499	1013.97	958.304	777.943	476.329	333.477	377.17
ENSG00000055208	6625.98	7035	6669.01	6508.81	6676.73	7057.75	7431.31	7533.81	6462.47	6002.67	6372.64	7471.15	6540.28	7356.49	6865.85	6122.4	6422.28	6711.87	6294.03	6280.46	6116.03	6857.14	8023.19	7951.86	7729.96	7254.15	7868.41	8168.67	6401.96	7331.76	7765.59	6984.93	6585.03	7007.25	6553.28	6900.31	8876.07	8516.18	8045.77	8483.14	7208.88	7524.43	8511.48	8007.7	6415.58	7200.76	5245.07	6742.35	7688.18
ENSG00000055211	3959.77	4436.82	4057.98	3555.17	3466.8	3913.68	4795.77	4270.37	4158.51	3440.85	4155.09	3977.29	4598.66	4893.74	4508.72	4371.49	4490.95	3711.78	3720.79	4378.22	4140.34	3459.62	4502.23	3740.17	4333.47	3826.35	4289.35	4529.72	5060.15	4007.57	4172.6	4434.84	4588.16	4791.22	4379.2	3631.71	5195.29	3984.69	4438.58	4726.17	4091.89	3762.11	4619.79	3931.99	3417.34	3774.31	4345.01	4476.68	4627.07
ENSG00000055332	11835.8	12587.8	11759.4	11491.2	10080.2	11602.9	12152.5	9931.39	12071.3	11381.4	11653	11757.6	12618.1	13139.8	10271.6	12157.5	12221.5	11392	12077.3	12083.9	10308.6	11190.3	11105.5	11723.3	13270.3	15522	12669.3	12013.8	11303.3	12000.9	10870.8	11585.6	10912.2	11681.4	11609.4	12496.5	12788.6	11297.6	10694.6	12245	11977.4	10401	14983	11104.7	11791.7	11717.1	9483.31	11859.7	11897.1
ENSG00000055483	2824.88	2004.09	2372.21	2063	2681.61	2166.78	2260.13	1804	2414.95	2474.84	2259.85	2034.21	1858.19	2247.35	2562.81	2949.49	1995.64	2143.98	2369.84	2136.66	2192.46	2389.26	2521.4	2659.96	2873.72	3196.17	2937.34	2770.9	2144.9	3077.78	2827.27	2592.27	2340.01	2221.93	3318.63	3309.14	2536.94	3147.98	2505.96	2745.14	3642.2	2552.22	2809.73	2660.77	2789.3	3051.7	4015.39	2858.1	2345.34
ENSG00000055609	31795.3	30634.6	30846	28013.4	29871.1	29809.9	25425.7	26659.4	30026.1	30650.8	29749.8	28588.7	31457.4	26006.8	26306.9	27984.3	29482.6	24324.7	27491.2	28088.8	28195	26447.9	31016	29130.7	29204.9	30266.1	31732.6	30055.1	30167.7	28391.1	35154	28391.5	30320.8	31025.8	30354.3	28899.9	29486.8	28998.1	26860	28342.3	28724.4	27485.8	26710.6	31623.3	29686.7	29226.4	31486.9	31783.2	26447.8
ENSG00000055732	2019.96	904.666	2865.29	1022.97	1027.05	1129.95	421.613	983.625	720.893	742.359	1364.95	704.283	2687.3	1197.25	2489.38	1883.96	2285.55	1011.32	846.802	1267.47	2266.97	2015.71	1337.04	1353.39	1135.58	1208.34	707.283	1660.67	798.507	767.384	1378.61	1130.28	1215.18	1389.29	938.135	1901.37	2620.13	1703.59	929.198	419.58	1248.71	1803.5	1498.17	1617.12	702.543	1797.43	2838.39	1086.65	954.998
ENSG00000055813	1235.55	1479.35	1707.91	1640.94	804.148	1573.38	1582.88	1875.42	2710.01	2188.13	2561.87	2459.31	1596.12	2983.8	2009.93	1767.72	2959.59	2154.22	1996.15	1403.63	1518.3	1312.06	1679.31	1283.34	2262.71	1892.97	1554.16	2057.36	2020.54	1206.78	1422.06	1101.35	1623.57	1912.77	1799.15	1490.34	2602.19	2688.93	2190.44	1900.12	1016.48	2165.02	2064.09	1463.71	1823.89	1462.82	1714.94	2158.27	2541.58
ENSG00000055917	11056.1	9277.39	10776.4	9338.95	9880.84	10671.2	9762.82	8760	9337.96	9882.91	9166.51	9493.72	10121.9	8894.95	10985.4	10475.6	11178.4	8699.57	9503.16	9991.35	9716.94	9652.63	10675.2	10496.9	9988.58	10447.7	10715	11796.8	9899.74	10491.8	11565.8	10806.4	10956.9	9619.49	9961.32	10685.7	11261.4	10499.2	10997.1	11388.3	11178.3	10329.3	11407.3	11061.6	9694.22	9565.92	10381.5	10229.9	11107.9
ENSG00000055950	1356.12	1662.91	1470.85	1414.88	1132.91	1459.48	1874.12	1735.8	1444.8	1414.43	1798.73	1599.81	1467.9	1831.13	1593.87	1697.81	1491.34	1539.56	1582.12	1347.32	1387.53	1286.08	1397.31	1499.33	1408.64	1420.49	1246.1	1515.18	1662.88	1229.39	1034.69	1195.15	1658.51	1388.26	1828.24	1168.56	1502.49	1287.77	1553.91	1834.62	1267.02	1476.39	1738.24	1805.15	1275.1	1327.27	1512.2	1441.32	1724.06
ENSG00000055955	166.803	99.8394	182.661	283.181	255.578	145.659	127.723	202.812	107.139	209.68	145.211	116.232	173.529	188.291	300.194	157.638	78.7531	113.229	97.4793	394.245	188.225	161.783	177.83	147.713	232.886	213.175	148.07	144.404	185.037	180.539	276.265	255.534	211.006	350.773	206.561	275.224	96.4455	178.761	93.5173	149.925	395.547	163.73	274.468	257.353	249.013	183.898	179.912	402.449	72.2078
ENSG00000055957	18.0398	0.306235	4.31945	7.54317	4.07425	8.11667	8.74109	1.85054	3.26935	22.088	17.892	1.59567	21.1128	1.69685	12.6513	1.72048	11.6374	16.0063	6.54561	7.72264	3.70826	1.71211	4.02119	6.71567	0	3.73608	1.41486	11.2826	8.75435	13.1449	45.2606	10.2174	7.35008	12.2866	6.87522	13.7256	1.13504	9.54072	2.94683	6.0198	19.0921	9.12548	6.721	22.6925	16.5374	18.3236	26.535	10.6254	6.18734
ENSG00000056050	861.013	907.351	834.619	817.064	785.896	972.447	922.707	916.405	899.304	884.737	737.273	666.017	838.433	879.441	884.802	968.401	928.114	805.728	832.26	915.26	906.267	888.63	1054.1	1043.4	1037	1090.21	916.726	1156.89	1036.19	923.173	911.219	1215.57	1047.04	912.022	1067.02	873.317	1050.81	853.701	959.435	901.405	860.466	804.96	921.911	848.843	898.353	921.324	812.104	813.537	1075.24
ENSG00000056097	11201.7	13874.7	9669.99	9840.11	9272.68	10895.5	13308.6	12869.2	10561.3	9254.8	10674	10944.5	10901.4	12987.9	9514.56	10578.1	10226.3	10868.5	10326.1	11488.3	10340.8	9715.83	11153.9	10806	9975.91	10182.9	11056.9	12032.3	11142.1	10126.8	10687	10023.7	11576.5	11045	10683.1	9641.77	11238.5	10985.4	11753.3	12930	10183.5	10537.4	10155.9	10697.7	10872.8	11898.2	9931.11	10131.2	12255.9
ENSG00000056277	763.941	733.47	689.253	617.073	668.965	722.82	686.033	651.717	685.705	719.2	536.338	580.049	771.888	620.808	774.018	867.768	624.626	574.876	663.803	784.66	718.196	753.27	684.206	559.901	571.467	615.934	659.875	562.238	651.107	725.779	725.116	721.603	563.181	629.96	624.086	716.443	628.373	497.842	728.166	623.074	693.047	629.554	591.153	682.048	662.168	625.245	705.224	579.409	687.933
ENSG00000056291	0	0	1.64222	0	0	1.11448	1.23298	0	0	0.676186	0	2.66018	6.60016	0	4.57701	1.24853	0	3.72143	0	0.75915	0	3.64047	2.60195	4.74315	0	0	1.89016	0.730579	0	0.642268	0	0	0	7.50865	1.08239	1.10511	0.946297	1.00808	0	0	4.29083	0	0	0	1.11379	2.85218	1.26461	0	2.34486
ENSG00000056487	6.89235	1.49036	0	7.69223	1.54754	0	0	0	0	0.923343	1.44263	10.2532	6.50406	0	1.09687	0.540574	1.1	0.961589	0	0	0.536504	3.1294	2.12653	0	3.81033	29.3385	6.99359	1.13577	11.553	5.68088	7.51995	3.66829	1.08182	0.737018	0	19.522	1.60775	2.58259	0	0	8.08418	0	10.6953	3.25033	3.46677	7.80256	7.1321	0.699119	0
ENSG00000056558	877.126	985.396	1075.82	1375.92	1113.88	951.555	1186.69	1047.95	1173.55	1394.31	1076.41	779.787	988.418	860.778	1070.55	1110.45	1000.69	971.172	1155.67	986.132	1193.52	1006.9	1215.23	972.777	877.155	957.328	1193.09	1020.03	1099.71	1286.45	1457.03	1402.52	1138.23	1270.25	987.328	883.624	1003.38	1128.3	1019.87	940.773	1066.45	927.295	937.194	1143.32	1085.36	1222.01	1235.19	1272.86	776.621
ENSG00000056586	8287.89	8190.07	8204.51	7847.69	6949.18	8405.99	8474.61	8169.83	8406.93	7291.21	7367.3	8351.53	7526.17	9385.66	8236.21	8086.71	8701.2	7490.85	7995.6	7584.22	7633	7877.08	6737.02	7947.99	7567.64	8042.32	7591.38	8124.06	8212.53	7367.88	6688.34	6869.66	6933.5	7159.42	7456.67	7141.79	8419.85	6797.38	7393.4	8160.21	7502.61	8004.62	8062.32	7124.17	7220.89	7762.21	7012.08	8584.09	8569.63
ENSG00000056736	149.999	110.343	200.958	143.206	198.408	179.559	148.048	144.801	123.799	151.613	150.372	200.806	161.254	153.361	227.045	152.361	144.542	186.577	197.734	150.803	163.693	200.838	134.034	138.597	98.9353	119.502	127.463	143.355	165.402	170.798	111.731	169.304	135.266	129.284	134.422	134.063	111.29	143.806	152.22	144.401	148.423	110.143	115.711	160.858	135.618	124.859	157.533	130.457	125.758
ENSG00000056972	1755.56	1836.53	2076.65	1558.35	1572.64	1863.01	2815.78	2117.73	1557.75	1703.14	1793.49	1778.32	1924.31	2015.06	1601.46	1073.03	1643.31	1799.6	1550.23	1833.57	1544.11	1814.51	2344.11	2024.8	1822.91	2174.62	2078.01	1952.09	2310.87	2167.74	1572.62	2043.94	2398.84	2370.97	2161.69	1810.72	1966.71	2275.12	1766.25	2016.04	2053.02	2035.21	2571.3	2412.21	2046.82	2444.65	2303.4	2089.37	2769.17
ENSG00000056998	14588.5	17821.9	16988.4	19071.4	8117.79	25239.8	30118.4	27522.9	13912.8	12462.1	32974.4	35701.7	31429.4	28659	24909.8	15899.1	16738.6	24177.9	12649.6	7145.01	14026.9	10385.9	26265.8	20066.7	28136.8	32661.2	22530.1	16704.5	40088	8633.55	11479.2	9625.46	26371.9	26884.1	18659.4	10427.7	39453.7	32018.2	31665	18413.7	24641.6	28475	35804.2	12943	10649.8	12686	31253.9	43333.7	30523.8
ENSG00000057019	6758.52	7894.3	5357.94	6034.17	6118.53	7090.34	7824.52	6967.74	6814.85	5253.34	7230.8	7701.21	7529.64	7074.37	5690.87	5033.21	7079.1	6909.74	5524.03	5015.33	5931.37	6021.87	6786.66	5330.92	7372.29	6727.48	6534.31	5659.6	7296.24	4909.07	5336.13	5263.61	6541.35	5613.76	6931.8	4939.37	7592.71	5748.44	6648.08	6995	5455.41	6005.44	5838.95	5048.63	4994.26	4728.66	4249.47	6627.06	6752.97
ENSG00000057149	0	0	0	0	0	0	0	0	0	0	0	0	0	0	0	0	0	0	0	0	0	0	0	0	0	0	0	0	0	0	0	0	0	1.03729	0	0	0	0	0	0	0	0.939038	0	0	0	0	0	0	0
ENSG00000057252	2612.12	2348.03	2435.42	3482.28	2538.57	2440.28	2948.35	2782.53	1866.88	2446.47	2324.4	2347.29	2387.61	2898.39	2437.97	2775.3	1882.9	2164.92	3239.56	2927.52	2759.89	3909.69	3027.61	2958.77	1801.49	2190.3	2825.96	2648.9	2249.27	2594.99	2659.96	2771.81	2709.29	2217.15	2370.81	2062.19	1977.04	2479.63	2221.18	2134.83	2212.16	2206.9	2808.23	2630.63	1980.91	3393.73	2401.9	1686.3	2230.26
ENSG00000057294	2301.22	1298.03	3803.33	1006.01	781.426	2057.2	2401.76	3178.67	3468.24	3038.29	2902.99	2084.46	3543.2	423.116	4650.78	1660.95	4078.11	778.516	2069.24	1480.75	5518.86	1388.65	1018.75	3323.54	3448.5	1608.4	749.211	2874.87	4013.87	1680.8	3089.95	1053.13	1359.27	2153.14	4134.67	966.229	3123.26	4526.25	3129.99	1425.17	1060.19	734.132	706.643	2326.4	1460.09	2291.92	6195.75	4422.72	1111.22
ENSG00000057468	31.5569	26.6676	32.7177	30.1446	33.6973	47.7453	15.0149	22.1098	23.2945	27.3575	21.5797	22.2456	29.5645	20.1604	45.9108	369.795	38.0454	6.85422	26.8158	264.875	44.5089	20.84	47.6125	38.4453	23.0782	33.2858	21.0268	20.9477	32.9414	50.6082	28.7768	41.413	49.3079	13.9704	364.707	67.9558	39.9946	38.1426	33.5373	31.0558	45.4149	50.8844	31.2694	32.3596	46.6381	24.5872	67.8394	39.6585	33.4641
ENSG00000057593	29.934	6.32175	4.08614	5.03783	23.5698	6.72376	4.25266	3.10922	2.98027	3.6738	1.92869	4.36928	4.4308	5.22621	29.8004	0	0	4.9005	12.1611	8.05626	8.72234	21.7639	3.92012	9.17856	0.692419	4.66653	9.44471	2.04552	8.66062	15.5438	11.9232	5.91205	1.90681	9.24764	4.85782	13.0219	3.5944	0.567033	5.83129	1.62268	6.29022	1.93071	10.1736	13.219	4.74835	2.09947	2.46759	3.99129	20.9708
ENSG00000057608	14006.6	18370.3	14938.3	14016.9	10161.5	15589	17675.8	15655.7	14844.1	13804.4	15230.6	15112.3	14779.5	16394	14788.3	14643	14272.9	16462.4	14565.7	16195.9	16459.6	15107.4	16027.2	13881.8	13988	12543.2	14614.3	15778.3	16002.2	13405.5	13194.1	15129.4	14829.7	16174.3	15193.9	12279.3	14235.7	13301.4	14165.7	15234.4	13668.9	13114.4	12829.3	15825.6	13150.1	16472.9	12544.3	14329.5	15894.8
ENSG00000057657	429.781	703.222	794.592	1211.09	461.037	848.995	576.112	740.651	737.522	798.262	705.802	485.618	564.708	727.49	606.79	541.225	642.465	711.1	727.392	452.271	767.897	544.348	713.939	648.198	723.659	750.452	806.879	473.323	716.533	654.646	519.846	433.696	495.135	447.549	638.725	745.61	571.365	629.132	480.681	578.884	629.408	1061.65	675.637	532.928	482.76	894.999	724.57	457.807	1121.08
ENSG00000057663	2639.89	2987.12	2305.3	2289.34	2145.07	2512.23	3033.33	2744.22	2675.38	2392.08	2368.53	2700.34	2825.82	3325.25	2459.09	2873.91	2693.23	2802.71	2511.57	2973.37	2415.57	2286.35	3075.16	2606.15	2871.13	2302.57	2705.26	2635.7	2457.28	2315.96	2694.87	2610.19	2590.07	2591.82	2429.63	2390.3	2812.15	2441.86	2769.59	2547.77	2309.45	2933.96	2791.26	2647.74	2292.57	2569.86	1929.72	2333.81	3094.27
ENSG00000057704	2389.54	3440.25	3075.34	4410.08	1588.87	3377.27	2824.12	3062.43	3122.29	3135.15	2641.74	3022.17	3073.86	2996.09	2237.37	1944.43	3302.82	2580.66	3931.04	2715.75	2231.44	2049.6	3233.17	2971.15	2965.08	2739.36	2349.94	2772.15	1561.42	2260.43	1945.18	2299.19	2535.49	2719.89	3678.38	2078.14	2483.71	2670.81	3126.7	2537.82	2659.11	3381.24	2666.4	1741.84	2432.8	1894.14	2949.72	2116.52	4379.6
ENSG00000057757	2352	3203.74	2566.36	2843.14	2170.15	2900.91	3499.04	3458.16	2996.81	2690.37	3602.26	2619.8	3307.31	3798.67	2186.01	2920.62	2448.93	3010.07	2728.45	2443.98	2272.92	2461.56	3164.51	2525.48	2696.98	2268.3	2605.39	2841.8	2498.82	2498.47	2378.78	2383.01	2918.1	2520	2482.72	1990.14	2549.79	2764.01	2790.83	2594.62	2446.85	2487.22	2713.47	2841.24	2528.3	2690.59	1984.59	2384.53	2938.68
ENSG00000057935	2977.71	3210.12	3180.66	2752.81	2845.83	3038.76	2986.88	2888.05	2747.55	2858.27	2981.99	2906.69	3285.77	2688.13	3255.98	3007.78	3274.2	2872.71	2376.2	3094.42	3527.63	2924.4	2988.32	2949.28	2928.2	3298.11	2697.23	2984.42	3165.17	2604.97	3222.57	3184.98	2488.59	2877.41	2894.7	2749.85	2697.03	2387.35	2843.87	3315.24	2794.01	3043.95	2693.21	2333.96	2844.57	2685.23	2660.65	2963.22	2793.35
ENSG00000058056	5222.13	4474.82	4530.83	2909.66	3353.03	3744.27	4999	3301.85	4672.17	3281.51	3458.57	4268.7	4504.78	3326.96	4325.18	4174.34	5732.69	3060.82	2767.74	2915.93	4409.07	3004.61	3363.13	4745.86	4716.68	4614.29	3339.98	4008.82	5559.65	3340.14	2988.65	2742.89	3813.26	6386.54	3791.3	3168.24	5320.57	4763.11	3853.32	3836.23	3535.24	3888.98	4522.1	3714.3	2880.33	4140.44	5605.66	4031.87	4972.31
ENSG00000058063	9594.8	9561.59	9438.62	8782.14	7453.48	9125.86	10645.8	9052.49	9036.66	7719.43	9489.49	11788.8	10154.5	9759.68	9151.84	8697.12	9463.67	8691.63	8325.05	8971.84	10327.2	8332.01	9332.47	8178.64	9524.67	9479.32	9292.38	8091.59	10093.8	7996.14	8003.18	8136.01	10007.8	8515.21	9404.5	7281.9	10152.6	7805.18	8511.21	8554.37	8176.84	7333.54	8368.38	8441.07	6972.82	8014.75	10923.5	9121.34	8870.07
ENSG00000058085	297.745	182.686	282.013	229.07	348.77	330.955	328.615	245.945	234.763	416.171	102.066	223.369	309.468	187.836	328.187	249.653	174.613	146.233	316.631	234.104	382.876	175.569	291.638	183.947	249.951	161.565	187.864	381.405	131.945	532.76	427.614	189.384	348.831	406.503	202.69	412.442	242.251	428.433	208.77	316.091	262.337	137.621	209.863	260.062	596.355	1073.75	313.301	175.326	164.544
ENSG00000058091	2362.42	2082.16	1954.41	2947.24	2064.49	2660.81	3695.7	3055.74	2494.38	3057.82	2552.82	3009.76	3158.89	3466.04	3595.59	2621.26	2657.78	2955.63	1881.04	2992.07	3069.53	2050.88	3326.7	2473.92	2852.48	3247.83	3191.19	2567.94	2777.69	2848.98	2719.04	2401.81	2131.21	2523.72	2186.35	3061.04	3651.73	2224.3	2350.44	2290.89	1986.15	2829.02	2825.54	2706.2	1824.39	2357.73	2314.83	2311.32	4024.7
ENSG00000058262	7666.5	10164.4	7605.81	11404	8265.29	8579.51	11075.4	10953.8	7596.49	7656.24	8959.94	8493.68	9059.77	11807.3	7154.5	10663	7223.34	11696.1	10100.9	8669.7	7661.48	9051.34	12803.7	10436.5	10306.9	9794.22	11020.3	8271.94	7853.15	9685	9290.02	7934.52	7489.06	8756.36	9311.46	9062.78	8861.74	8972.79	10117.9	9665.35	9570.12	11346.1	11532	9949.72	8761.29	11051.4	7489.33	7307.76	10788.3
ENSG00000058272	10611.6	9487.05	8163.03	9904.9	8627.78	9970.52	9847.54	9099.1	8955.26	10349.9	9276.13	9859.58	9346.95	8890.89	10494.5	8354.31	8866.14	9801.37	7976.95	13275.7	8491.44	9282.58	10049.5	8179.12	8981.57	9348.55	9569.02	8823.01	10641.9	9917.43	11899.1	10353.2	10162.5	12123.3	9327.99	10496.5	9521.25	8149.47	9586.17	9668.37	12677.3	9946.03	8657.33	9309.35	12066.9	8857.55	9210.33	9200.96	10051.7
ENSG00000058335	16.6243	7.38955	1.23736	79.2652	20.7057	23.1996	5.49496	15.11	24.9218	33.6025	2.77026	13.0283	20.3268	30.5066	8.23734	10.4706	6.58207	21.2366	43.1642	35.6902	14.4065	117.347	87.9799	18.1788	12.8251	7.06058	14.6069	30.6656	2.66765	20.6955	46.1563	29.334	23.5405	30.6103	15.2822	23.6959	14.1841	21.1473	21.3928	3.77659	24.1059	21.1768	26.4931	44.3519	64.145	22.9603	1.84678	10.1409	22.2057
ENSG00000058404	32.7665	10.2133	2.08228	14.2458	49.476	9.80194	76.44	10.0604	50.8878	10.9788	12.2432	26.7236	15.8378	12.6942	26.147	21.637	26.0687	7.64682	10.9361	10.8003	5.83159	40.4865	20.1616	16.6515	26.4633	23.9238	11.0733	51.8623	4.57642	7.79752	24.5818	17.7649	2.02754	100.833	10.4855	12.0968	9.65473	42.0232	17.09	25.2587	20.5416	28.7386	22.582	25.5669	26.949	13.9755	15.17	17.572	32.0663
ENSG00000058453	898.641	675.165	705.38	894.584	859.728	719.736	683.334	953.857	862.572	1099.43	1233.12	632.635	698.385	851.372	826.416	643.806	796.29	787.944	1348.4	871.991	1127.79	890.222	1406.62	865.694	1184.07	1204.46	1233.25	1074.21	1223.24	1322.2	1331.36	1284.48	1169.41	1697.03	1419.03	1532.09	1463.79	1452.28	1037.93	984.991	1384.31	1646.87	1169	956.935	1529.96	1376.08	1421.47	1550.77	1146.12
ENSG00000058600	2062.57	3211.26	2579.61	2864.08	2628.2	2287.01	3002.12	3198.25	2697.26	2814.12	3230.6	2761.97	2945.21	3046.89	2502.31	2831.16	3088.44	3100.27	2907.62	2899.39	2435.87	2664.54	2841.84	2294.57	2792.01	2750.95	2593.89	2751.61	2891.06	2796.5	2586.73	2793.84	2992.33	2477.5	2914.93	2913.47	2477.27	3031.56	3012.3	2756.94	2766.26	2871.45	3020.24	2935.78	2479.2	2780.27	2884.88	2646.27	2791.67
ENSG00000058668	42301	69447.8	67730.5	87373.2	44618.5	66133.9	96429.6	84112.5	71551.6	47969.4	72495.1	83569.7	91602.8	124825	66802.8	53248	70987.1	99895.6	72179.4	55675.2	53885.3	45569.9	114916	78422.7	88928.4	73866.3	78098.9	70085.8	66822.4	42050.6	61717.3	31990.6	46960.9	57985.8	86392.4	40289.8	97983.7	67902.2	89338	87387.6	54560.4	73753.7	102243	52059	52573.4	60959.5	42851	78172.7	73261.7
ENSG00000058673	11019.3	11336	11268.4	9714.32	11795	11150.9	12753.6	10666.5	10139.5	11583.7	10319.9	11111.6	9356.56	9747.69	10577.7	10591.6	11739.1	9806.61	11182.4	9966.85	10695.4	9361.9	14778.5	14030.5	14850.7	14279.5	13992.5	15218.5	13015.7	11622.1	15371.7	14020.6	11821.7	12686.1	14487.7	14461.4	14924.8	14828.5	13289.3	15133	13812.3	13912.9	14409.4	15480.9	12324.2	13014.7	12084	14555.8	15531.5
ENSG00000058729	2181.72	2016.75	1754.57	1470.44	1487.78	1867.53	1724.13	1384.78	1792.64	1478.68	1413.16	1704.16	1515.47	1434.49	1859.93	1829.18	1474.54	1620.95	1560.49	1512.52	1520.76	1506.53	1506.8	1366.87	1439.04	1689.4	1645.99	1386.83	2158.67	1680.54	1609.73	1778.46	2576.66	1650	1800.53	1782.27	1513.45	1517.97	1725.16	1719.27	1741.5	1782.44	2005.64	1465.89	1398.74	1482.25	1631.7	1514.04	1943.31
ENSG00000058799	930.178	1089.34	897.339	1070.6	797.462	1074.43	1174.76	1216.33	943.819	983.415	1065.18	1128.7	1019.68	1348.54	722.336	895.3	822.614	1061.33	1088.5	916.593	964.813	937.829	1280.57	1066.9	1032.56	959.552	1114.42	964.701	1079.35	940.507	943.065	964.764	996.969	1015.51	945.247	926.655	1096.53	939.678	1243.47	985.142	924.776	1149.07	1189.89	1168.73	957.777	789.645	727.619	886.695	1170
ENSG00000058804	1213.25	1692.44	1301.43	1647.9	1239.92	1189.79	2035.59	1730.14	1347.61	1359.57	1436.84	1392.05	1556.52	1956.95	1176.56	1781.66	1373.12	1629.74	1501.82	1598.26	1250.29	1591.45	1640.48	1322.94	1143.67	923.112	1493.4	1427.71	1326.1	1351.92	1446.4	1384.56	1432.58	1240.47	1423.4	1353.05	1331.3	1132.65	1226.15	1505.87	1297.46	1380.15	1643.04	1853.48	1316.18	1956.31	1180.2	1095.61	1596.37
ENSG00000058866	422.258	164.776	152.42	263.612	649.553	249.725	175.478	114.775	160.632	200.288	300.128	226.206	81.8486	114.257	538.995	374.12	67.6752	163.532	131.562	395.048	188.645	345.812	213.875	172.139	181.943	203.901	286.505	204.214	205.84	419.824	440.684	456.645	551.441	148.506	130.244	297.079	83.9425	45.7724	204.734	246.698	1033.94	219.531	166.15	484.089	588.52	259.881	462.013	163.562	194.538
ENSG00000059122	1537.61	1280.88	1312.41	1007.55	1646.86	937.023	944.512	1596.11	1717.5	2547.18	2087.29	1452.93	1138.26	1097.19	1383.51	1021.38	1254.92	1678.4	1657.85	1097.46	1695.03	1409.2	1398.19	1133.35	1640.62	1983.51	1301.46	1504.2	1265.83	1699.14	1651.55	1214.81	1654.91	1398.94	1255.27	1307.43	1386.3	1862.3	1559.07	1216.23	2002.91	1728.58	2036.8	1899.52	1940.2	1281.64	2046.39	2179	1544.86
ENSG00000059145	805.558	1279.59	718.192	1570.77	1419.44	774.22	1140.44	1374.27	1165.85	1852.44	1975.22	1013.49	906.502	1479.69	1039.64	952.451	1373.71	1616.42	1839.57	1057.86	1297.9	1490.16	1774.97	1777.35	2352.49	2025.56	2068.53	1534.85	1512.72	2057.63	1921.28	1577.75	1112	1802.62	1601.4	2112.43	1424.4	1505.87	1579.55	2296.69	1989.54	2221.12	1646.65	1570.11	1972.42	1614.56	2142.95	1983.3	1573.65
ENSG00000059377	654.905	669.191	555.263	1419.13	1026.72	1197.45	1077.73	1224.11	828.285	887.084	1571.21	929.463	703.179	934.795	882.947	703.581	667.161	962.69	1247.44	976.548	972.925	1078.99	1025.91	935.172	609.293	1114.76	1500.74	800.283	862.116	1102.73	809.385	953.215	1122.15	833.55	621.372	892.028	683.457	911.735	926.752	820.765	847.331	784.502	1035.26	1271.27	678.786	1259.63	653.367	612.794	987.849
ENSG00000059378	1864.26	1829.17	1703.25	2333.67	1788.77	1515.6	1605.8	2006.24	1977.42	2106.48	1768.12	2165.41	1931.55	1703.41	1575.97	2035.08	1589.76	1887	2231.07	2035.54	1647.12	2302.07	2374.96	1723.49	2447.17	2890.96	2196.55	2394.86	1685.48	2504.38	1975.87	2084.54	1998.25	1888.81	1529.79	2499.72	1886.31	2290.59	1880.92	1995.14	2209.62	1621.95	2329	2479.23	2529.16	2338.72	1858.31	1878.83	1941.53
ENSG00000059573	2516.92	4442.08	2092.17	2936.65	2783.5	2135.87	2539.12	2733	2755.72	2244.78	2233.91	2416.38	1992.34	3315.68	1828.1	3111.89	2611.67	3896.48	2820.11	2175.34	3640.73	2644.17	2939.24	3019.34	2362.68	1935.17	2458.57	2661.46	1872.9	2788.88	2558.63	3196.58	1886.9	2098.9	2791.06	3576.04	2240.22	1746.3	3293.52	3102.8	2104.96	2071.12	3058.97	2303.35	2614.45	2592.43	1191.57	1502.03	2469.97
ENSG00000059588	4270.14	3656.65	3883.73	3649.36	4583.59	2788.57	3214.6	3275.26	3148.2	3742.91	3264.72	3070.61	3975.49	3002.98	3035.64	4028.57	3128.33	4130.74	3262.88	5244.51	3204.38	4418.21	2546.75	3575.74	3402.51	3418.81	3838.97	3366.43	3625.56	3835.45	3768.84	3668.29	3461.2	2798.94	3437.5	3945.08	3123.47	2812.68	3643.59	3459.76	3856	3051.43	2995.54	3627.96	3241.83	3152.66	2142.46	2421.31	3226.37
ENSG00000059691	1045	2115.59	1353.56	1460.65	1054.09	1612.95	1885.2	2446.34	1653.72	1236.44	1868.99	1602.08	1527.34	1922	1463.25	1126.89	1960.34	1581.24	1127.57	997.662	1280.34	1107.14	1762.81	1728.71	1334.09	1418.7	1270.54	1173.81	1632.27	1099.48	1224.86	1081.25	1381.1	1588.56	1737.59	1142.08	1874.44	1455.09	1864.84	1706.28	1074.18	1648.42	2062.61	1362.39	978.484	1260.55	1084.29	1258.88	2033.11
ENSG00000059728	1949.97	1341.04	1490.48	2825.45	1338.67	2028.41	2510.2	2089.05	2141.16	1791.68	4869.48	1197.51	970.144	1132.89	1265.66	1105.46	1482.87	1432.25	1226.38	1308.79	1585.75	1169.25	2072.02	2014.03	2045.8	2493.61	2125.34	1567.79	2038.23	1683.9	1913.84	2839.19	3140.26	2353.17	1494.24	1040.97	1356.07	1113.41	1464.08	1535.83	1434.86	1208.44	1879.3	1644.83	1693.16	1186.94	1890.03	1740.29	1437.6
ENSG00000059758	4470.04	3615.77	4906.75	4519.65	3268.73	4661.1	4214.89	3744.79	4800.14	4447.98	4134.12	4616.8	4348.37	4799.13	3981.21	3998.9	4371.96	3828.22	3784.37	5083.34	4179.11	3962.35	3788.23	3338.16	3944.61	4218.43	2878.61	3722.61	3331.2	3178.46	3966.81	3660.63	3932.82	3676.24	4442.73	2827.99	3188.23	3455.22	3783.47	2935.03	3719.33	3322.58	3254.74	3339.14	3988.95	3723.11	4712.22	3231.95	3656.37
ENSG00000059769	676.382	971.717	858.217	792.175	590.462	841.506	989.176	1143.83	812.011	599.989	851.182	895.237	793.111	1302.08	721.373	1188.26	849.921	859.432	995.766	605.943	939.494	637.093	995.972	697.385	853.351	693.305	823.848	852.93	937.131	752.601	677.32	740.049	784.074	712.658	769.584	651.158	786.218	952.297	917.131	975.174	658.074	926.083	1195.92	765.909	675.727	893.782	899.398	686.046	1169.09
ENSG00000059804	2220.5	2181.4	1970.51	2067.71	1777.86	2838.48	2260.68	3446.61	2141.35	2060.47	2371.15	1402.46	1109.83	1494.75	1378.93	1078.15	949.571	1187.97	1683.98	2296.11	1827.88	1987.51	1457.31	1533.5	2424.28	1799.14	1852.29	2222.95	1358.51	2727.97	1873.09	2544.73	2232.94	2025.82	1753.25	1308.37	907.051	1328.77	1118.75	1142.23	2048.79	1040.12	1292.56	3301.29	2223.96	2248.63	1550.71	2079.62	1080.45
ENSG00000059915	33.9872	41.42	27.0089	48.983	26.4666	26.0627	7.20421	42.7069	42.0237	55.7031	47.72	52.3672	51.7272	34.1005	30.2768	55.2166	48.4304	29.3736	56.3194	21.4177	20.2852	77.6171	47.8124	40.2342	37.1235	26.6065	34.492	48.7236	59.7816	46.0775	45.5091	33.9663	46.0986	62.5379	44.2815	38.6235	31.3466	35.2077	29.2833	49.7912	43.4325	47.6837	31.5447	60.4618	42.6984	49.2036	31.3283	42.2389	22.167
ENSG00000060069	639.825	851.258	617.134	996.449	830.592	707.472	776.315	988.175	1015.34	835.157	1143.61	848.527	746.16	808.731	706.942	732.11	705.221	1009.8	1029.25	698.617	711.753	783.064	1242.04	985.969	1310.37	1103.16	1072.89	1016.58	931.864	1293.23	1070.71	1091.17	1004.49	1003.25	997.507	977.031	906.235	1075.16	1063.18	994.032	1100.7	1295.73	1096.72	1020.5	1078.37	1182.72	928.738	1121.31	1005.02
ENSG00000060138	8123.94	7826.39	6445.32	6839.65	8217.24	8136.13	6462.52	6268.99	8545.37	7255.49	7958.97	6127.64	5449.69	5600.91	6368.97	8080.93	5995.23	7114.06	7376.11	8343.12	7262.07	6660.58	6441.26	6779.88	6802.69	6251.44	7192.18	6944.04	7032.62	8727.62	8379.62	8206.35	8989.01	9812.92	7043.33	7604.27	5502.34	7948.39	5797.14	5806.88	8811.23	5449.86	6601.33	8173.11	8151.59	7603.53	8989.84	6155.2	7173.61
ENSG00000060140	12.7412	17.7747	7.98971	19.0718	18.5595	9.32761	71.3317	27.9555	16.3639	15.044	6.78208	7.18078	12.6203	3.00115	42.3852	22.9154	14.269	9.62816	7.10059	37.5184	28.0965	13.2657	11.0576	42.9502	7.85775	19.6285	31.0476	30.7974	10.6271	46.2489	17.2225	39.9648	15.19	26.3362	13.4656	18.7216	8.11674	10.0311	7.7019	61.308	47.0445	9.56141	20.7084	39.3117	68.9899	8.84638	16.0085	14.1943	10.2772
ENSG00000060237	39330.2	39971.9	42840.2	40051.4	37499	41776.1	38674	39570	37407.1	37561.6	42229.4	45232.5	42165.2	36504.2	38806.7	38581.4	39704.9	37832.8	38870	35746.3	40263.7	34711.6	46486.7	44692.9	45061.1	42521.6	44285.2	50781.5	38278.3	42271.9	41679.8	33527.8	39120.1	34635.8	37582.6	39769.4	46983.4	46365.9	43684.9	47692.6	44229.4	45024.3	47475.5	39073.8	38658.4	37200.9	45399.8	48409.1	42944.5
ENSG00000060303	0	0	0	0	0	0	0	0	0	0	0	0	0	0	0	0	0	0	0	0	0	0	0	1.00769	0	0.995507	0	0	0	0	0	0	0	0	0	0	0	0	0	0	0	1.90439	0	0.957131	0	0	0	0	0
ENSG00000060339	5176.91	5440.54	4965.72	4438.24	4309.08	4568.69	5831.42	4859.74	4538.06	4545.66	4270.64	4401.67	4375.18	5585.18	4392.34	4772.93	4174.61	4548.17	4287.32	5345.31	4573.5	4695.06	5032.05	4416.5	4498.38	4123.23	4343.94	5291.58	4410.02	4902.92	4598.89	5040.17	4759.33	5420.27	4591.88	4591.85	4665.62	4658.29	4398.88	4930.24	4808.1	4711.19	5294.49	4667.85	4829.15	4794.77	4751.55	4748.26	5158.42
ENSG00000060491	1355.27	1508.45	1381.66	1539.84	1433.8	1326.15	1091.07	1444.95	1451.76	1784.39	1832.71	1375.42	1451.96	1530.54	1383.78	1443.31	1302.56	1324.02	1702.13	1701.97	1555	1805.27	1516.06	1457.34	1467.18	1788.15	1496.51	1460.16	1801.27	1858.8	1509.53	1807.64	1707.59	1746.27	1603.21	1489.61	1420.13	1790.48	1204.61	1379.67	1721.89	1399.08	1478.79	1863.97	1444.33	2005.55	2065.89	1950.61	1605.27
ENSG00000060558	168.748	202.62	132.473	286.166	338.95	307.863	218.159	248.414	194.263	206.118	198.674	242.988	167.263	316.584	206.54	272.591	204.676	347.485	412.665	312.971	245.431	363.373	214.682	197.039	84.1058	182.822	411.232	140.745	204.302	475.537	163.217	221.481	277.192	213.816	193.482	284.613	98.3972	279.661	202.984	208.346	206.469	150.092	216.342	366.144	187.968	404.525	114.022	113.631	190.495
ENSG00000060566	0	0	0	0	0	0	0	0	1.89191	0.751594	0.79285	1.81794	0	0	0	0	0	0	0	0	2.625	6.09151	0	0	0	2.7781	0.554758	0	0	0.571193	0	0	0	1.79382	0	0	0	0	0	0	3.82659	0	0	0	1.31807	0	0	0	0
ENSG00000060642	1034.14	1153.36	1217.84	938.936	1148.36	1160.54	1458.25	1115.91	1050.27	791.037	1154.42	1299.71	1138.29	1412.91	1018.61	1018.77	1234.63	1123.83	988.793	904.201	1112.2	765.885	1111.85	1253.67	965.386	863.535	1035.02	965.604	1035.74	1003.92	968.391	1118.34	1077.19	1155.19	1108.03	947.755	1168.69	843.052	997.446	1252.24	906.117	1030.18	1172.5	956.325	861.8	976.542	883.878	951.331	1216.96
ENSG00000060656	908.735	1841.36	744.207	1278.5	1789.49	1315.08	2035.12	2229.35	1179.65	1507	2166.97	1929.01	1406.11	2353.8	988.897	1037.65	935.574	1842.34	1443	1417.18	766.172	1254.36	2264.03	1959.77	2389.01	1911.38	2508	1111.39	1256.44	1406.75	1863.44	1408.83	1243.26	1477.54	1326.81	1694.2	1395.36	2404.84	2218.87	1610.88	2160.49	2637.36	2074.36	1881.34	1750.75	1231.84	991.292	1888.03	2855.64
ENSG00000060688	1681.77	1792.39	1630.86	1673.89	1457.94	1559.8	1697.72	1757.13	1690.86	1454.74	1631.81	1568.29	1472.49	1719.85	1386.12	2170.33	1473.24	1592.33	1631.64	1643.76	1583.08	1579.94	1757.89	1596.57	1561.43	1518.38	1649.58	1757.28	1602.76	1821.23	1569.98	1726.46	1654.32	1536.42	1685.87	1787.97	1710.75	1700.94	1673.49	1522.87	1762.01	1561.99	1702.18	1753.36	1640.89	1753.94	1648.91	1601.98	1704.74
ENSG00000060709	105.712	52.2989	122.368	62.9195	80.6384	46.8248	14.5527	23.3901	24.3604	73.8892	34.1095	114.654	12.9239	23.8626	52.2132	65.9281	27.9187	46.3432	15.3639	154.595	48.0042	38.5213	12.7199	18.2595	70.6904	37.0759	60.7679	66.4593	157.788	96.0659	91.223	174.134	53.2092	119.484	64.2644	93.4511	24.1536	32.5694	35.6164	53.2794	110.656	150.076	144.937	65.9079	69.8642	53.3969	158.473	120.306	13.147
ENSG00000060718	8.83456	121.524	37.314	978.952	171.17	265.237	1660.97	3268.77	77.5107	24.7414	167.809	226.797	645.59	2172.29	55.1847	119.598	36.9364	1457.92	153.563	235.82	20.2233	162.712	7580.22	212.651	2983.7	486.875	692.058	92.2905	78.386	69.335	553.628	206.35	52.9146	440.439	79.5681	104.033	368.386	466.783	633.718	234.724	568.274	708.369	414.864	159.308	1294.59	154.981	26.5836	417.034	437.9
ENSG00000060749	7396.92	6227.18	7211.59	5466.74	7205.48	6942.22	5964.83	5199	6738.29	6956.71	5569.99	7254.17	6789.28	6080.87	7863.1	7636.35	6910.02	6403.14	5995.05	6739.81	6567.7	7341.5	6481.94	6235.85	6418.21	6361.52	6491.96	8406.78	6790.31	6846.58	7820.73	7239.92	6525.4	7625.71	6457.98	6795.71	7377.4	7526.7	7519.57	7391.79	6056.28	5981.28	6594.49	6664.62	6276.97	6469.13	7700.64	6489.29	6747.61
ENSG00000060762	1522.04	2251.32	2477.85	1594.68	1624.83	2324.17	2555.44	2607.72	2330.22	1588.89	2374.35	2269.08	2709.22	2517.87	2015.48	3487.03	2545.37	2331.9	2653.39	1851.24	2474.79	1849.48	2126.49	2501.06	2315.18	1888.05	1742.11	2148.54	2634.81	1566.16	1715.5	1895.44	2246.34	2147.16	2427.86	1911.52	2679.33	2171.47	2532.06	2123.84	2239.36	2140.38	2268.95	1701.97	1655.64	1760.74	2438.25	2180.21	2436.07
ENSG00000060971	2844.87	3490.72	2687.27	3248.01	2884.58	2682.63	3455.33	3844.43	2871.53	3002.91	3386.25	2959.66	2803.97	2912.45	2669.32	2965.16	2900.82	3440.44	2802.35	2536.48	2803.45	2779.79	3605.64	3001.56	3417.4	2772.94	2979.35	3015.96	3139.87	2461.69	2398.84	2308.66	2614.83	2825.05	2861.55	2231.88	3254.1	3376.42	4172.09	3578.21	2977.34	3563.04	3630.99	3167.35	2600.58	2787.77	2529.27	3389.05	3398.56
ENSG00000060982	5020.18	3925.13	2788.8	6881.66	6472.71	5175.86	4999.79	3221.39	3155.74	2848.58	2731.7	3374.91	2598.6	3324.57	2875.58	3717.54	1652.25	6164.36	8424.7	6458.54	3653.77	5733.68	4301.01	4136.23	1704.12	2513.96	5491.67	3075.64	2548.56	4801.37	3905.35	4006.74	4251.16	4312.7	2386.39	3731.96	1749.81	3796.73	3134.86	3573.06	3004.18	2894	3433.51	4970.03	2345.6	7986.38	2172.34	1629.3	3858.77
ENSG00000061273	4227.24	3066.81	3251.23	3828.79	5669.51	2903.19	2880.28	3580.72	4037.85	5161.98	4311.58	3400.99	3560.87	3224.89	4112.66	3706.97	3763.14	4687.85	5060.23	5276.42	4365.22	5466.37	4736.28	3764.75	5273.27	5283.13	5096.32	5055.22	4186.49	6717.24	6209.39	5630.91	4879.07	5867.1	4698.59	6011.27	4356.13	5628.48	4503.74	4146.38	6807.12	5043.58	5111.83	4992.17	7650.66	6265.1	5536.37	6285	3607.07
ENSG00000061337	159.027	240.815	211.434	383.384	181.997	256.76	288.538	341.888	255.863	253.459	162.411	151.281	394.969	296.711	221.035	279.76	234.637	329.429	260.099	206.994	247.467	231.808	374.115	321.327	643.521	288.217	327.552	290.707	139.286	379.924	298.44	170.371	162.307	217.662	207.612	354.436	246.558	402.138	200.606	184.704	413.089	535.394	303.888	213.187	478.632	625.413	440.168	403.867	265.684
ENSG00000061455	261.128	257.196	121.208	196.317	273.71	259.217	48.9923	210.529	126.868	176.446	145.021	244.651	78.9727	177.1	305.845	134.944	74.854	111.858	84.8001	242.744	163.159	255.818	96.4417	71.9765	103.546	257.182	72.7796	96.9046	140.334	78.3917	154.057	155.506	185.543	234.464	89.7506	158.328	123.843	108.645	279.719	98.9532	171.799	283.98	371.711	76.7717	65.9434	252.018	117.681	96.0346	362.449
ENSG00000061492	0	0	0.965597	0	0.917789	0	0	0	0	0	0	0	0	0	1.26089	0	1.35024	0	0	0	0	0	0	0	0	0.82368	0	0	0	1.00008	0	1.03184	0	0	0	0	0	0	0	0	0.958026	0	0	0	0	0	0	1.00972	0
ENSG00000061656	35.8984	64.5032	21.3934	40.309	24.7919	18.1742	24.5405	26.094	40.485	25.1666	42.4748	70.688	63.1233	25.9499	58.9527	16.7239	39.942	29.9681	31.358	27.0675	88.3344	40.6435	28.4753	39.0473	18.963	30.2566	30.4459	30.8949	32.3381	14.231	21.8958	29.6161	23.297	46.1611	27.2494	25.6988	30.3144	41.762	22.737	36.3999	27.8256	54.2847	33.775	51.887	45.9436	33.9702	50.2275	40.74	28.2029
ENSG00000061676	22689.5	25507	20590.7	17625.4	17749.3	21342.1	24563.4	23967.3	21336.2	18849.5	19649.8	23757.3	23764.8	25682.5	19876.7	23592.9	22927.1	23056.5	18905.9	22889.3	19136.2	17542.8	22227.8	20866.2	19017.9	19912.9	19620.4	23318.8	22524.3	18067.4	21390.4	18282.4	19944.9	20776.5	20930.1	18670.7	23717.1	20069.1	25084.4	23617.2	21885.1	19988.8	20785.5	20920.8	20789	18230.7	18584.9	22093	22811.4
ENSG00000061794	1876.93	2584.75	1963.08	1991.82	1376.2	2399.36	2786.02	2442.91	2078.97	1562.46	2276.71	2272.9	2209.92	3054.22	1985.91	2363.81	2115.9	2428.93	2055.27	1630.03	2030.39	1724.94	2568.59	2498.16	2084.11	1951.5	2071.19	2122.16	2323.71	1807.05	1786.93	1740.16	2088.04	2010.33	2226.37	1579.99	2349.78	2346.3	2548.42	2145.74	1604.28	2170.47	2424.16	2265.47	1721.34	1953.58	1853.32	1899.22	2731.09
ENSG00000061918	1481.57	1447.24	1471.83	1742.15	1395.32	1797.78	1015.27	1538.32	1388.85	1973.25	1221.11	1847.19	1940.99	1481.52	1446.73	1392.75	1298.76	1431.51	1376.81	2004.79	1306.06	1516.97	1836.74	1375.48	1537.68	1812.15	1420.39	1685.57	1208.97	1610.27	1761.21	1493.03	1640.59	1550.87	1318.78	1471.86	1293.43	1073.39	1165.62	1389.76	1880.11	1798.68	1349.01	1250.16	2062.45	1124.27	1217.77	1324.66	1398.1
ENSG00000061936	4809.58	4568.29	5569.12	4069.5	5263.09	4407.04	3950.52	4479.68	4771.28	4685.08	4651.48	4608.18	5062.78	4117.43	4605.5	5344.89	4774.03	4341.34	4777.72	4381.29	4417.01	5218.73	4542.19	5170.3	4800.66	5133.3	4160.32	5303.43	4796.04	4863.16	5191.63	5307.01	5574.11	4731.74	6233.76	5840.94	4871.96	5231.87	4685.63	4949.21	5428.84	5418.48	4569.37	4832.43	5225.61	5014.61	6357.26	5094.95	4696.02
ENSG00000061938	1333.57	1013.83	782.671	1263.01	1541.91	997.941	1018.82	1460.44	1494.84	1437.9	2090.05	974.61	1024.27	1190.72	1020.9	2087.53	1310.8	1812.45	1824.19	1129.9	1112.51	1425.06	1495.77	1930.06	2200.4	1996.31	1549.04	1512.34	1027.82	1753.7	1610.05	1347.49	1283.62	1885.37	1534.47	1839.99	1014.28	1690.55	1692.94	1707.02	2114.17	2060.53	1485.84	1380.74	1868.12	2096.42	1374.21	1722.67	1137.48
ENSG00000061987	15548.8	13998.3	15009.5	12593	12679.5	11946	13504.8	11607.6	12444.4	12266.7	11097.6	12464.9	12821.6	11909.9	13927.5	14331.3	14203.3	12667.8	11835.9	13910.1	15739.9	12641.2	11661.2	12440.5	10347	11857	10645.3	12597.4	13103.4	11833.8	12261.1	13804.2	13904.3	11896.1	13622.2	13899.2	11938	11317.8	11343.3	12911.9	11888.8	11821.4	10916.9	11160.8	10436	11423.2	12382.5	10513.2	12182.7
ENSG00000062038	1.81095	19.1889	17.7263	12.0473	3.50176	8.34796	9.60633	11.7632	6.59621	9.43988	7.02113	14.4632	7.4727	8.01559	6.16599	7.18476	16.0299	14.7208	7.89547	6.80959	12.9393	6.08843	19.3463	9.88538	12.1251	6.1549	2.16734	11.4471	4.0782	14.7562	24.8189	23.9914	8.94966	9.81467	13.7901	10.8741	17.6098	9.73117	5.21925	5.25199	11.3051	4.5905	4.38434	14.2597	10.327	18.1688	7.0485	15.9775	1.38825
ENSG00000062096	0	0	1.15816	3.36784	2.22142	6.37529	4.203	0	0	0	8.30305	7.61119	0	0	1.17247	0	3.73042	3.55937	0	0	1.09378	1.17764	0	0.973354	0	5.89367	0	0	0	1.85465	1.9335	0	2.73514	1.00466	1.77402	0	0	0	0.918877	3.76683	1.78674	3.72911	5.90326	0.935283	0	0	0	0	5.85708
ENSG00000062194	7554.69	7630.84	7862.67	6871.83	7051.53	7910.98	7316.56	6805.1	7655.61	7065.22	7868.9	7271.24	7761.01	6805.89	7852.34	7787.42	7595.3	6643.19	6956.58	7926.54	7756.39	6982.31	7026.49	6890.76	6613.38	6851.07	5937.33	6934.65	8435.79	6842.74	7425.07	8116.65	8528.97	6629.75	8083.62	6493.1	7033.2	6792.03	6366.8	7101.32	6958.38	6038.71	6641.27	7255.18	5642.44	6170.03	7270.56	6076.6	7823.43
ENSG00000062282	9872.93	125049	46171.4	96469.6	14856.7	88168.3	109994	119491	58575.7	17413.6	74815.6	120964	60778.6	172212	18761.4	104238	53590.6	109719	93623.7	17846.9	33962	39810.1	71567.7	118275	147628	116935	64428.4	66633.9	37521.5	23853.2	42011.1	17284.3	49969.6	37099.7	65017.3	59636	77965.1	81913.2	119571	76500.7	43360	128475	128103	32348.3	36650.1	41555.8	20880.1	47483	90450.4
ENSG00000062370	995.338	701.11	822.644	643.287	759.78	777.788	546.974	661.933	806.445	620.909	654.963	824.842	872.56	744.435	852.831	803.481	933.869	628.736	730.343	967.701	835.831	906.323	582.324	552.759	639.055	504.464	606.798	672.818	675.039	606.682	612.621	679.139	800.211	795.574	815.039	658.486	788.015	560.433	671.801	782.106	545.007	687.082	600.037	588.838	762.904	636.041	622.583	536.486	641.626
ENSG00000062485	15414.5	29846.5	27961.5	22526.9	13166.9	23029.6	26642.7	27947.5	22171.4	14860.5	25282.1	27710.8	29878.9	32077.5	22827.1	26887.2	26717.4	29272.2	22048.6	11710	22374.7	16172.9	24634.9	28457.6	30411.8	23066.4	19449	21422.2	19125.5	12031.7	14834.1	10648.1	19700.1	18519.4	23487.6	17989.5	30196.4	27911.1	32250.1	25732	22066.3	27668.3	36019.3	16584.6	14106.5	16405.9	22899.9	22360.9	29674
ENSG00000062524	8.56457	19.7207	7.95962	56.5175	18.9834	48.275	16.7239	16.3348	15.5415	29.6658	46.5209	55.2036	12.3485	42.617	28.8763	12.618	14.06	15.2139	39.7223	52.6363	32.5348	30.9486	21.2381	21.3544	50.8292	19.5744	17.9479	10.6012	28.2223	31.2005	29.8444	14.7945	17.371	46.1006	7.55884	9.25083	32.2299	15.0116	28.6635	7.47728	22.2804	52.4138	15.8755	32.405	6.81179	40.2454	9.45338	9.9371	50.3643
ENSG00000062582	1246.34	1459.4	1383.48	1281.04	902.128	1421.51	1668.15	1652.63	1305.48	1004.22	1351.85	1404.67	1340.07	1894.45	1283.64	1382.2	1334.58	1549.14	1147.65	981.754	1287.33	1100.62	1468.71	1325.95	1306.89	1106.96	1165.16	1219.21	1440.22	987.585	860.518	1018.98	1282.37	1231.79	1348.36	918.587	1416.48	1308.33	1345.92	1331.34	1044.53	1263.36	1532.77	1264.4	969.159	1275.82	1272.09	1233.65	1623.82
ENSG00000062598	2491.64	2905.07	2180.14	2365.63	2874.25	2691.12	2190.92	2325.38	2160.19	2387.15	2379.84	2431.81	2734.54	2810.62	2002.72	3277.39	2301.11	2451	2400.09	2280.57	2274.48	2347.58	2722.65	2183.84	2187.37	2308.63	2694.43	2528.69	2131.16	2784.2	2396.31	2264.67	2208.95	2438.39	2290.89	2407.07	2155.14	2714.56	2573.18	2412.19	2490.93	2353.58	2372.68	2553.52	2595.38	2526.15	2006.15	2581.94	2519.82
ENSG00000062650	7587.09	7695.22	7004.85	7584.06	6413.52	7648.09	8016.77	7057.71	6901.75	6298.44	7310.89	7653.84	7217.46	7716.01	6587.89	7519.72	6745.64	7085.87	6970.11	7227.02	6850.08	7097.58	6736.44	6956.12	7013.39	7375.29	7232.01	7366.19	7735.8	6843.32	6999.37	6861.51	7590.57	6743.09	6961.95	6414.69	6687.33	6021.64	7144.6	6554.28	6764.03	6798.24	6309.05	7519.11	6065.65	7510.25	6809.23	6549.51	7334.85
ENSG00000062716	7632.36	7505.21	4938.69	7513.72	5693.84	8553.93	8417.22	7802.51	8163.36	6676.34	10303.7	6967.42	5018.62	7390.18	5213.22	5722.06	4860.38	5740.49	6558.45	7028.86	6260.6	6110.27	7590.12	7529.59	7327.39	7366.91	8128.5	6705.64	6216.34	10001.6	8147.9	8846.43	7130.62	7729.88	6724.21	6035.74	5496.38	5513.16	5503.46	6152.35	7338.91	6316.31	5986.52	9059.76	7133.65	12892.2	6336.96	5369.61	6385.78
ENSG00000062725	8934.73	11655.9	8627.71	7328.54	6925.92	7873.13	8101.23	8538.02	7877.42	6786.08	7884.78	8823.09	8803.46	8697.25	8317.59	8797.29	9539.58	6944.77	8119.84	7451.98	9144.8	7356.25	6421.16	8796.26	6501.26	7453.56	6460.38	7735.65	9328.47	6735.45	6255.78	7699.99	7724.99	6631.31	8491.62	6247.71	7639.93	6831.24	7274.82	8631.34	5903.25	6230.37	7585.19	6461.69	6379.27	6630.19	7051.99	7735.55	8069.56
ENSG00000062822	343.708	235.564	145.67	312.605	481.677	260.939	188.777	245.286	244.235	432.26	373.472	342.946	306.26	291.473	203.369	391.428	299.848	265.199	435.978	334.211	256.152	555.675	345.352	277.319	203.235	245.642	386.966	351.34	305.913	435.658	371.608	288.734	352.986	418.251	358.219	261.632	329.378	380.12	356.997	310.768	375.417	313.349	378.11	328.162	378.232	673.404	293.306	411.907	310.997
ENSG00000063015	51.5179	42.4417	29.7661	102.95	97.2729	55.0309	80.7897	75.7579	88.6041	70.2519	56.086	76.0457	46.3333	41.5333	36.3594	51.923	35.1588	76.8632	40.306	81.3167	40.3584	61.2018	59.8826	84.4926	84.1943	93.7531	61.9894	59.7885	37.3004	66.1474	84.2915	67.2001	56.9637	73.9677	74.8625	93.8528	65.9426	51.2252	72.7369	60.3817	80.5924	136.497	59.3763	52.3147	75.2011	111.919	42.5342	95.4872	50.0568
ENSG00000063046	61967.7	56265.2	56594.5	33895.5	37740.3	56083	47826	45228.3	51185.4	45342	40808.5	53939.4	52472.6	41456.8	56695.9	59127.1	54530.7	34687.1	41521.1	46691.1	52015.5	44287.8	32635.3	37255.2	36750.1	35692.9	38025.2	45144.1	57143.5	37229.7	39533.6	46786.7	51808.2	46820.4	55492.4	43843.6	50637.7	48887.8	40423.2	45122	43371.4	36280.3	34920.3	44116.5	35983.9	37640.1	62922.6	42554.9	40041.7
ENSG00000063127	162.476	160.23	169.06	148.444	178.763	183.086	295.585	150.292	193.196	184.831	158.552	132.679	214.708	164.479	313.977	157.535	198.957	86.3227	157.701	227.874	208.567	136.203	291.083	193.529	139.928	233.534	252.927	305.314	285.472	142.34	258.856	245.373	221.449	167.314	185.57	250.597	139.935	222.828	105.125	114.468	295.629	195.09	159.058	159.772	340.17	271.614	274.383	205.707	166.917
ENSG00000063169	171.778	102.533	82.0009	139.702	282.151	135.408	114.831	101.643	180.314	264.448	174.92	136.081	49.1815	128.87	169.077	153.057	125.456	107.153	156.967	94.7904	175.603	175.768	194.17	210.629	224.211	163.089	156.323	162.485	151.124	169.054	223.393	160.628	150.506	182.737	177.104	107.529	169.408	171.185	176.031	212.652	180.23	216.418	269.867	181.47	166.457	170.121	133.667	168.213	154.968
ENSG00000063176	285.745	476.149	317.166	484.964	359.892	384.974	338.953	369.336	441.942	454.948	547.574	459.24	428.252	415.541	326.797	540.798	331.19	390.537	550.955	327.845	454.26	445.919	423.088	581.584	494.025	488.667	452.579	385.331	467.08	352.286	527.462	321.205	396.699	376.898	533.161	489.183	463.566	598.364	437.189	465.315	520.224	590.212	529.151	393.34	484.387	413.072	605.039	666.07	474.695
ENSG00000063177	8810.9	8703.81	9708.86	7433.91	6980.66	9142.02	7460.53	8842.68	10542.6	11170.6	8812.25	8554.87	8118.26	7507.11	9134.29	11978.6	9175.33	8664.63	10006	9625.03	10628.6	9767.16	9704.46	10512.8	9760.19	9178.01	9109.68	12199.1	14175.6	10813.4	10424	14675.3	12857.3	13448.4	14691	11635.4	10631.7	11350.9	10697.8	11695.4	11332.6	8269.19	9848.01	13905.8	11926.7	12005.1	18193.8	9723.17	11048.3
ENSG00000063180	80.7232	122.825	122.511	57.8158	94.8207	120.438	89.6147	146.87	59.8887	117.486	116.982	115.142	87.9091	120.842	140.037	84.6807	91.1657	52.2755	134.415	70.7766	109.237	115.943	99.2074	90.6329	91.5731	122.94	96.7225	90.3326	108.714	68.6606	72.7399	94.8645	147.095	140.249	93.0286	108.088	128.629	81.6007	100.004	129.063	101.015	68.9607	76.571	95.1369	116.723	72.3252	117.238	105.746	66.3708
ENSG00000063241	456.113	1385.16	760.525	1221.01	655.8	1017.92	1227.2	1537.58	917.734	815.56	1548.38	1337.96	1002.1	1884.07	657.78	1043.93	1081.88	1788.05	1207.13	736.461	991.669	737.944	1709.53	1604.56	1381.35	1065.8	1092.15	1002.96	896.324	606.863	852.482	550.187	918.151	1072.37	1540.9	830.737	1218.42	1159.91	1601.59	1317.94	809.418	1329.83	2238.46	1032.12	771.574	895.238	667.17	859.083	1886.36
ENSG00000063244	2005.29	2714.2	2250.53	2763.05	2669.66	2286.34	2436.64	2584.35	2535.13	2683.39	2990.54	2364.16	2533.56	2710.78	2274.73	2861.7	2336.43	2942.64	2711.07	2238.28	1960.72	2582.94	3005.46	2630.12	2729.68	2428.2	2807.86	2627.72	2720.53	2922.77	2811.07	2432.55	2585.95	2891.32	2990.59	2988.87	2666.33	2986.1	2873.36	2502.81	3087.49	2938.93	3515.83	3228.25	2851.5	3289.56	2908.14	2685.58	2659.09
ENSG00000063245	1476.09	1643.51	1365.34	2225.34	2259.65	1643.02	1649.42	2034.75	1907.25	2187.21	2379.97	1913.22	1443.39	2146.25	1839.26	1752.33	1704.12	2563.9	2678.03	1707.75	1815.53	1983.91	3130.54	3229.99	3069.67	2428.85	2992.91	2651.46	2014.94	2593.57	2404.34	2119.57	1862.71	2639.8	2716.3	2746.29	2903.15	3475.37	2896.44	2819.39	3351.4	3213.28	4301.62	2675.53	2546.94	3113.23	2416.26	2839.18	2557.06
ENSG00000063322	1538.71	1991.81	1705.78	1659.55	1602.35	1616.3	1418.65	1604.23	1551.78	1827.97	1766.16	1515.83	1553.58	1649.86	1812.89	1914.41	1523.79	1719.12	1609.07	1873.87	1616.57	1646.14	1827.86	1889.06	1695.26	2065.65	1778.9	1884.09	2116.68	1696.31	1730.86	1786.84	1834.23	2067.65	2115.01	1772.59	2026.78	1709.86	1996.18	2020.16	1911.1	1827	2119.38	2438.59	1686.74	1734.8	2070.05	1973.23	1680.01
ENSG00000063438	97.0966	119.718	127.274	100.477	59.9621	150.003	20.6046	85.9153	18.6866	59.336	52.7575	38.8153	36.7406	24.2511	76.6099	57.8815	16.8853	37.7048	67.1714	33.5199	40.5924	50.653	34.0035	138.327	71.7225	170.813	34.2331	86.5869	103.721	39.7945	23.6952	9.66381	35.7105	18.7738	22.3436	93.82	20.0594	26.8846	48.4335	40.7229	213.176	140.376	33.0153	46.0822	61.6539	55.3464	91.8897	136.092	26.4621
ENSG00000063515	0	0	0	0	0	0	0	0	0	0	0	1.81805	0	0	0	0	0	0	0	0	0	0	0	0	0	0.907278	0	0	0	0.878249	0	0	0	0	0	0	0	0	0	0.899118	0.846079	0	0	0	0.831797	0	0	0	0
ENSG00000063587	3252.41	2965.03	3520.17	3006.68	2226.65	3465	4477.36	3462.66	3353.5	2520.06	2663.79	2538.12	4382.13	4206.25	4304.79	3081.02	4620.93	2701.05	1866.68	2296.12	3368.41	2737.68	3651.95	2906.45	3936.51	3424.31	3201.07	2753.51	2910.25	2947.22	2640.73	2102.53	2388.73	3383.96	3666.67	3523.94	4156.54	3514.03	4110.99	2432.45	2985.13	4015.75	4198.21	2859.51	2303.17	3755.17	5455.52	3422.11	4207.28
ENSG00000063601	2001.55	1811.35	1764.1	1737.76	1805.84	1861.75	1958.48	2127.53	1714.65	1891.64	1483.18	2032.3	1891.83	1934.41	1646.07	2191.3	1720.41	1939.97	1650.13	2020.68	1748.5	1785.77	1732.72	1593.28	1465.51	1486.18	1820.18	1949.41	1915.53	1695.59	1708.38	1914.38	1720.46	1405.8	1867.93	1914.17	1471.06	1644.83	1697.52	1500.28	1773.47	1636.76	1805.99	1967.73	1712.32	1790.88	1698.73	1849.37	1754.7
ENSG00000063660	861.319	2046.06	1024.91	1641.11	1952.98	1060.2	2166.67	1973.52	1637.27	3736.9	1720.8	1254.16	1732.91	2694.63	760.062	1721.44	1480.71	3055.56	2389.38	1664.21	1012.91	1487.09	3610.34	2348.95	2633.29	1490.57	4212.11	3298.9	1500.82	4062.67	2934.91	2082.5	1335.85	3051.42	2216.46	1876.25	2306.9	2310.29	2020.67	2987.38	2298.5	2257.8	3247.82	3525.17	4060.07	4311.73	1245.33	2119.78	2499.89
ENSG00000063761	220.506	562.017	332.878	537.441	361.304	340.853	668.938	575.02	436.145	492.863	491.627	484.853	512.977	552.041	285.995	529.141	352.343	633.227	542.253	333.027	316.779	358.866	784.955	443.963	546.698	466.169	596.13	486.228	356.284	411.822	530.208	347.118	367.434	460.083	497.349	630.003	510.254	494.046	710.149	477.903	351.148	642.89	514.278	492.128	461.526	481.463	235.615	398.87	534.959
ENSG00000063854	1432.4	2094.65	1478.75	1935.4	1552.35	2285.8	2261.66	2833.44	2113.22	1712.49	2877.78	2538.67	1947.52	3087.87	1432.89	1382.07	2355.86	2240.83	1937.92	1450.05	1711.47	1409.16	2047.63	2091.16	2246.85	1982.71	1858.39	1667.87	2108.05	1644.74	1610.71	1164.77	1764.51	1898.93	2003.71	1142.68	2328.8	1914.94	2377.99	2310.26	1900.89	2235.64	2353.08	1665.6	1692.71	1685.29	1248.09	2351.18	2565.71
ENSG00000063978	2811.52	3135.22	2728.67	3392.81	2911.19	2805.14	2963.06	2978.08	3136.14	2510.43	2790.47	2829.54	2627.71	3204.65	2746.11	2712.72	2493.59	3086.31	2843.97	2628.69	2967.71	2915.66	3025.84	3132.43	3160.35	3362.03	3308.14	3048.25	3411.76	3459.7	3099.55	3065.13	3104.6	3041.63	3144.5	3067.62	2755.17	3074.43	2977.29	2828.7	3241.51	2883.29	2871.77	2927.98	3187.98	3788.78	3275.24	3044.25	2891.51
ENSG00000064012	2102.56	2309.28	1607.52	2872.74	1838.1	1984.76	2484.26	2512.91	2236.69	2150.24	2347.73	1921.89	2311.5	1985.4	1578.12	1005.23	1746.97	1931.22	1622.68	2599.58	2238.76	1986.98	1922.28	1712.57	1611.78	1729.94	2102.22	1475.6	2138.23	2250.48	2004.77	1948.99	2370.62	2044.24	1705.43	1483.14	1598.57	1589.45	1838.13	1561.59	1630.83	1593.54	1912.96	1968.84	1753.52	1537.84	1272.75	1406.05	1648.71
ENSG00000064042	17383.2	21541.8	11041.2	17237.4	23825.5	13995.2	24225.7	19866.5	12495.8	6439.67	16964.3	22797.8	9806.86	25443.4	15183.7	14986.2	16504.3	24341.4	11430.1	13649.2	10730.2	19509.5	17196.4	16556.4	19386	12703.9	18348.3	12415.9	9816.95	15740.1	13931.4	18950.7	16697	18073.7	12639	21634.7	13104.1	10021.5	19634.2	16557.3	17154.1	16116.1	14991	15523.7	13789.5	13056.2	9111.38	6640.43	10847
ENSG00000064102	941.867	1169.81	1118.3	858.496	968.709	1122.55	1247.19	1132.02	915.267	873.698	999.149	1239.61	1391.23	1314.78	936.04	1473.04	1244.01	790.673	1145.35	917.819	1320.23	1288.2	1157.25	1086.27	1100.36	1052.69	1262.58	1126.6	1069.67	1042.23	1203.53	903.505	1087.34	1194.51	1189.08	840.736	1058.2	1405.25	1320.5	1106.85	1274.93	1114.17	1147.92	1116.96	1285.64	1018.45	880.408	914.038	1069.59
ENSG00000064115	2327.83	2298.4	2374.86	2373.61	2131.29	2462.01	3379.43	2276.2	2230.68	2238.85	2451.56	2567.04	2768.66	2689.7	2503.11	2302.27	2080.55	2444.75	2324.2	2411.72	2306.92	1821.96	2542.94	2380.01	2389.73	2456.22	2675.57	2109.76	2841.67	2233.96	2552.67	2630.96	2848.6	2796.81	2548.08	2478.96	2427.34	2133.35	2672.74	2638.11	2589.87	2396.56	2597.51	2617.99	2296.86	2132.09	2087.46	2174.52	2135.91
ENSG00000064195	16.3751	0	1.04257	5.09867	0	5.34031	11.4065	1.03388	0	0.928915	0.982358	11.1533	4.50382	4.1581	2.13516	0	0	3.98239	0	2.01767	0	3.14665	5.8955	0.797052	0.81594	2.41848	6.64366	6.10914	3.87163	6.062	130.469	0	1.4912	27.4928	0.710272	5.15395	0	7.57669	0	0	8.03461	3.7868	1.56193	8.87166	3.00846	11.286	0	0	3.17442
ENSG00000064199	227.303	201.731	103.279	124.856	180.495	143.988	95.1047	154.86	120.617	152.081	135.473	198.599	147.789	211.243	140.475	152.722	115.418	170.927	162.267	309.72	66.7691	158.371	166.587	154.154	127.747	88.6029	138.722	100.782	140.823	207.667	161.039	154.92	226.155	127.896	151.975	112.07	132.69	108.185	135.369	236.054	243.46	84.2653	236.135	245.534	162.771	201.992	74.6994	101.465	132.039
ENSG00000064201	62.4569	85.6677	92.697	211.418	138.723	214.263	89.1077	92.9951	66.448	88.9366	209.504	81.0601	63.4337	48.4325	49.4282	42.5838	74.1174	89.8661	75.9134	116.597	123.081	67.8837	130.61	109.079	79.8036	83.4748	177.155	135.508	107.484	100.907	94.0547	113.355	132.988	122.029	60.3051	48.3304	103.685	122.615	87.8388	126.696	93.3419	159.073	149.526	198.12	114.207	130.419	74.8011	68.7941	79.1296
ENSG00000064205	8639.46	8990.05	2080.89	4252.35	9770.21	5884.68	7534.29	4338.06	7242.5	6849.36	3375.05	3793.32	1594.93	4857.46	5628.63	11354	3636.58	5528.73	5358.1	12762.1	3553.31	6697.06	5182.58	4389.6	4110.34	3683.66	5206.71	4724.45	3668.48	15424.3	8791.25	21066.4	5151.53	7468.26	8042.32	7640.9	3944.48	6146.12	5729.25	7957.78	3456.74	2446.97	6336.49	7392	9578.15	2248.57	3082.65	2425.66	5603.91
ENSG00000064218	103.581	89.422	20.38	32.842	250.724	55.5144	35.1861	33.8056	35.9892	61.5011	17.9212	8.13437	12.833	4.29559	147.676	27.0998	35.0203	50.9114	60.1559	56.8938	72.5471	36.3037	27.0225	10.2277	64.0481	6.62268	31.9576	66.9521	38.1476	94.8753	154.879	85.7858	129.345	75.8989	20.9301	41.329	12.8139	59.4128	27.9054	17.0625	73.0624	46.2116	21.1514	45.0085	68.728	34.0551	48.0391	44.069	8.37153
ENSG00000064225	1377.28	1871.36	1903.67	1503.53	1167.81	1494.03	1280.52	1738.39	2106.31	1406.66	2035.35	2184.97	2239.1	2001.66	1889.06	2519.31	1891.72	1360.57	1710.35	988.107	2134.28	1411.36	1414.3	2105.17	1834.35	1437.78	1130.03	1804.2	2044.73	871.106	1217.93	1008.98	1991.94	1096.61	1524.2	1446.19	2186.35	1973.39	2147.63	1463.57	1094.01	1737.29	1497.75	1125.23	988.789	1212.26	1968.98	2485.66	1538.24
ENSG00000064270	42.7121	15.929	27.748	55.1578	22.5933	33.8657	56.536	61.6671	48.4467	58.5855	29.2244	31.628	26.0841	15.9323	31.9246	37.9905	36.4295	31.1612	31.7887	45.0797	35.4773	62.1979	29.1537	29.5733	20.2622	44.7926	64.6099	42.2817	39.6813	54.4216	68.9049	27.6266	27.9992	59.7045	42.3278	42.3877	57.7883	49.2806	22.2203	17.7612	44.8743	42.0852	34.4719	48.8081	35.52	21.8613	57.5045	56.9634	48.9813
ENSG00000064300	249.682	116.209	53.8598	369.779	474.162	74.5299	238.078	223.454	108.346	223.959	118.049	174.825	104.349	196.97	90.1128	409.4	81.2772	213.085	299.032	420.906	178.969	339.12	212.05	222.08	97.5478	72.1136	392.396	139.028	121.02	902.309	395.125	370.433	148.928	158.771	117.356	594.562	131.178	148.525	253.074	224.301	445.726	270.644	172.912	323.767	713.808	254.803	271.053	275.011	96.4977
ENSG00000064309	16195.9	10804.3	10730.7	8290.46	9733.14	10003	7696.72	5801.38	8190.46	9554.18	5932.55	8148.21	7673.63	3042.28	5200.11	7970.77	7404.17	5976.89	7153.07	13001.5	6231.59	9300.25	5186.21	7686.88	5153.14	6255.96	10036.8	7778.47	8529.29	9754.15	9429.22	12140.1	8259.94	8222.86	10610.8	8572.22	6049.93	7657.97	5423.72	7775.03	6527.35	4614.69	6411.94	7120.27	7046.77	7412.14	5486.27	6119.75	8764.99
ENSG00000064313	3869.47	4059.52	3719.06	3625.69	3220.64	3316.4	4426.64	3860.06	3529.15	3089.5	3759.76	3398.96	3835.03	3804.27	3146.51	3663.68	3337.77	3027.36	3673	4166.73	3636.87	3454.29	3748.87	3141.28	3219.99	3506.14	3572.37	3349.19	3422.13	3124.62	3305.25	3629.4	3170.57	3323.07	3086.95	3385.75	3433.05	3184.38	3315.49	3374.55	3571.11	3358.6	3433.19	3239.51	2989.37	3486.02	3298.4	2833.17	3402.54
ENSG00000064393	16192	24068.7	24751.8	27842	15114.4	29450.3	34174.5	28598.5	27003.6	23786.5	31285	34045.3	34629.6	25250.8	25589.9	17231	27393.4	29588.1	27594.1	14178.2	19311.7	20288	28323.7	37372	42279.4	41787.1	39282.1	32302.6	34625.1	19920.2	23564.3	13442.4	24071.9	24293.1	41976.7	18361.5	46720.4	56770.3	40069.9	36565.9	31518.8	47408.5	51610.9	24242.4	25433	23351.9	31420.5	39080	37354.6
ENSG00000064419	5166.29	5358.45	4776.62	4318.14	4331.82	5643.61	5488.73	5061.21	4581.3	4624.26	4623.81	5165.5	4963.96	5250.03	4568.38	4548.05	5028	4641.74	4694.46	4232.92	4129.36	4544.61	4775.67	4824.51	4146.65	4396.33	5122.46	4871.11	5187.46	4817.88	4750.46	4384.41	4845.51	4748.05	5036.88	4374.17	5151.38	4948.02	5042.47	4786.16	4481.11	4337.81	5040.58	5226.18	4354.15	4865.49	4604.38	4737.28	5133.5
ENSG00000064489	85.5924	89.2657	35.4198	62.7311	49.6626	61.044	47.6581	68.6863	63.3283	61.2655	66.4571	54.954	33.6116	83.5306	91.4271	79.499	101.642	156.65	129.228	40.425	84.3528	87.9032	78.9903	118.604	109.691	131.689	100.365	115.579	118.026	108.417	111.001	87.2557	80.0153	108.326	127.304	100.217	138.703	119.156	160.79	201.235	103.742	136.25	186.69	109.062	128.551	129.597	114.64	173.557	58.1458
ENSG00000064490	849.94	1014.82	995.649	724.808	737.929	803.977	782.948	958.438	936.701	792.32	983.005	864.367	933.53	965.223	963.436	998.411	952.84	829.264	824.995	762.154	793.349	698.182	744.966	895.635	771.256	836.028	656.244	702.267	877.582	684.967	643.588	679.372	781.74	780.788	839.954	762.184	717.325	686.362	773.607	790.219	745.49	748.197	839.607	743.857	759.813	729.915	793.366	626.174	707.746
ENSG00000064545	383.498	552.744	410.401	513.446	415.688	392.642	574.339	515.897	511.321	553.526	599.053	606.432	557.76	546.947	508.851	260.606	430.205	485.688	453.835	347.961	463.204	410.214	587.56	507.035	634.107	550.739	662.741	403.74	550.048	433.279	486.632	492.379	536.536	626.643	516.093	433.131	463.13	467.522	594.685	528.597	497.995	703.622	523.711	533.805	396.469	454.331	504.438	594.778	587.337
ENSG00000064547	139.712	148.179	53.94	257.75	198.418	171.359	231.69	196.548	187.346	142.185	388.042	81.4855	171.236	132.708	80.2642	84.6323	91.3314	211.878	160.567	109.152	97.2408	149.592	185.62	129.351	163.893	184.07	161.137	112.737	149.319	237.081	191.631	192.194	182.96	237.775	99.9358	89.443	48.0888	133.075	106.459	88.3893	117.032	115.67	144.482	185.111	159.599	230.938	150.699	125.92	126.423
ENSG00000064601	5056.97	5713.41	4392.65	6907.29	6368.98	5406.54	6652.65	7233.6	5207.37	6410.04	6008.15	5794.69	4889.77	6479.63	4369.85	3985.07	5057.67	6396.61	6151.66	6499.25	4560.85	5376.9	6626.19	6191.28	5623.87	4820.69	6820.94	4375.57	5208.71	6808.85	5301.66	4636.7	4342.07	5729.36	5115.15	4404.03	5545.71	5607.98	5804.7	5280.28	6480.17	5981.55	5818.96	6991.41	5412.2	8424.62	3777.5	5691.11	6171.86
ENSG00000064607	4957.46	6362.31	6272.04	7583.38	6675.97	5674.91	6785.72	8248.69	6655.75	6339.73	6779.12	6400.37	7185.42	7389.42	5345.29	7514.6	6132.16	7706.01	8304.1	6872.93	6689.66	6852.17	7530.35	7999.86	8775.28	8076.71	7146.71	6661.14	5751.55	7099.54	7252.12	6161.84	6461.51	6211.97	6774.15	7401.97	6843.27	7391.33	6728.36	6220.11	6983.03	8272.16	5925.19	7796.54	6113.03	7422.86	7086.19	7446.16	6487.77
ENSG00000064651	3332.8	4690.35	4385.22	4215.28	2500.01	4057.35	4801.88	5501.65	5038.06	4927.83	4931.12	7344.68	4623.2	6758.75	4462.34	4640.5	5045.98	4170.08	5162.91	4922.32	4358.14	4382.42	4017.4	4727.44	5690.28	4591.25	3056.48	4530.66	3956.23	3118.69	5075.28	2415.01	3756.3	3596.14	3469.73	2866.43	3939.63	4795.91	4747.31	3743.29	3417.59	4034.68	4214.05	2277.57	3349.38	3854.74	4668.96	4068.5	4987.1
ENSG00000064652	627.064	436.634	416.046	522.181	628.419	552.5	383.798	453.256	459.059	439.799	342.873	382.733	478.45	615.173	600.531	585.048	372.259	439.245	504.832	630.394	481.148	684.538	485.757	392.639	421.318	421.847	512.395	484.374	441.364	547.341	545.982	622.348	440.165	452.363	386.81	440.97	476.732	602.442	517.244	456.374	401.474	400.849	440.653	530.933	395.893	651.157	376.777	415.57	459.169
ENSG00000064655	225.021	91.6183	64.7031	173.937	794.353	49.9936	135.762	160.383	45.0487	69.8202	137.182	169.215	70.1205	362.211	196.591	196.057	143.096	133.527	190.284	89.2349	129.03	51.0291	225.6	57.1871	35.7126	61.4409	136.188	111.973	104.368	124.296	157.344	160.24	108.699	152.107	268.84	157.116	73.0527	130.166	189.364	81.7311	162.035	125.617	127.112	150.389	166.657	108.274	160.028	71.1183	76.6087
ENSG00000064666	3480.37	3943.41	2546.25	3465.73	3065.48	4001.24	3907.39	4112.34	3791.92	3716.55	4506.59	3699.87	4349.24	3937.34	3417.59	4313.35	3443.88	3812.33	2670.71	2620.8	3424.6	3300.62	4543.52	3429.95	4452.3	4175.78	3777.06	3352.27	3647.98	4675.16	3712.57	3675.14	3838.17	4230.55	3968.31	3307.01	4423.94	5267.47	3929.56	4881.25	4705.26	4323.37	3303.95	4594.32	3150.61	3433.55	3485.93	3810.07	3207.96
ENSG00000064687	397.395	583.314	361.385	780.666	577.87	656.785	543.648	691.367	519.474	964.935	1216.48	550.821	714.839	836.849	396.68	420.794	376.028	555.437	812.393	560.384	607.821	278.357	1304	777.407	1095.54	943.776	716.788	805.796	647.639	620.432	960.28	696.137	695.945	1234.64	407.091	566.356	614.446	1109.45	937.235	910.083	695.454	893.202	799.037	923.504	1088.45	674.241	807.667	991.513	688.763
ENSG00000064692	954.379	1221.88	657.823	545.614	892.145	557.99	795.541	531.288	866.799	981.578	566.967	938.019	604.726	489.542	1176.77	999.162	444.012	645.516	727.746	1467.22	425.949	994.056	517.12	526.566	581.243	508.788	744.917	692.799	555.922	1178.63	1108.15	1168.15	838.964	1137.2	494.953	911.14	404.821	467.101	553.321	664.898	899.462	522.132	647.098	1171.31	1240.42	682.85	364.88	547.783	745.9
ENSG00000064703	1430.35	1297.54	1187.56	1129.98	1271.94	1334.03	1537.46	1202.43	1496.78	1504.92	1236.72	1371.25	1260.57	1558.43	1286.12	1470.51	1309.63	1283.95	1350.33	1549.82	1385.04	1263.9	1431.07	1157.73	1350.4	1390.38	1233.44	1451.63	1551.62	1403.69	1186.06	1405.5	1384.68	1318.92	1291.49	1288.08	1321.46	1317.82	1342.33	1472.6	1388.61	1319.45	1402.08	1287.79	1303.96	1511.35	1261.8	1219.02	1301.97
ENSG00000064726	5324.37	7032.91	5804.64	5851.56	4765.05	6090.96	8684.24	7373.44	6662.44	5685.32	7132.41	6544.53	6673.99	8489.33	5011.35	6046.32	7580.49	6962.79	7135.26	5852.92	5947.54	5596.47	6138.45	6325.09	5780.34	5782.62	5665.1	6112.75	6084.37	5156.23	5173.56	4902.94	5583.04	6180.05	6085.69	4927.09	6255.3	6336.3	6779.89	6337.58	5140.12	5435.93	6265.87	5880.07	5258.64	5277.63	4564.32	6170.41	7304
ENSG00000064763	1613.05	2274.49	1892.77	2267.15	1694.08	2184.72	2231.88	2387.47	1911.68	2025.83	1794.44	1507.05	2203.6	1567.31	1405.27	1914.08	2060.45	2247.93	2390.24	2197.72	1424.11	1893.95	1941.15	2213.91	2062.4	1714.26	2089.34	2411.14	1646.37	2788.41	1866.53	2212.44	1668.73	2261.9	2169.3	1661.74	1561.69	1877.92	1659.62	2051.63	2322.09	1440.68	1872.86	2597.5	1988.64	1951.17	1136.12	1689.46	1884.41
ENSG00000064787	20.0571	20.958	26.4003	52.179	42.1671	17.0781	20.781	38.3	14.6465	12.9343	29.7464	23.3032	17.164	30.8757	40.634	38.6496	16.3034	10.3594	15.5224	24.6764	18.6123	418.011	22.5557	16.304	11.8776	28.7622	23.093	4.9368	22.2425	12.1075	35.4617	28.8274	24.0365	13.5592	10.8889	23.8398	29.6322	7.64869	39.5241	14.8868	35.0325	30.3861	17.51	10.5738	157.359	17.9324	31.3017	33.6694	19.8046
ENSG00000064835	12.1525	1.86197	6.49488	7.15199	4.54123	2.55258	1.10715	3.74283	2.84934	2.15643	12.575	10.3314	2.08443	8.74761	2.81699	9.46543	7.21953	4.83141	6.07593	4.10455	5.04854	8.38885	1.11952	7.03858	4.31771	3.07799	3.84188	1.01034	1.0723	0	5.91826	4.03633	3.57168	0	8.23234	9.40535	0	12.0091	5.53958	6.62553	8.12053	1.9254	7.1544	2.18249	1.04349	6.45941	18.0901	2.9132	10.8384
ENSG00000064886	222.372	136.29	1737.85	200.181	145.071	144.697	928.96	375.35	105.505	1853.56	138.977	174.573	211.584	682.365	292.712	1113.52	233.843	197.249	122.215	737.936	698.73	444.797	72.0615	260.106	73.9401	217.408	473.131	64.0378	167.985	3607.44	158.328	319.782	135.881	233.436	65.549	37.5919	99.212	248.864	270.983	62.5661	395.934	240.411	70.3624	1516.3	593	553.638	2428.17	322.623	159.74
ENSG00000064932	744.19	1051.65	888.911	957.147	1209.59	1129.23	1126.87	1194.99	1051.66	1318.66	2052.18	940.649	1243.96	904.496	981.643	1067.88	1242.33	1331.06	1727.69	972.544	888.326	1039.28	1315.64	1363.04	1526.2	1926.3	1833.55	1488.72	1772.65	2071.82	1579.38	1947.05	1698.55	2156.7	2093.39	1748.37	1499.27	2495.11	1205.69	1102.83	2277.55	1864.29	1650.64	1950.89	2136.23	2704.3	1818.78	2249.92	1324.32
ENSG00000064933	1548.62	1690.95	1597.86	1810.33	1562.17	1427.28	1695.15	1639.09	1508.79	1671.29	1493.09	1467.03	1434.49	1742.91	1612.38	1933.14	1629.8	1506.72	1713	1931.62	1837.36	1394.01	1877.75	1619.73	1140.96	1380.24	1699.51	1720.09	1699.44	1875.75	2110.93	1863.11	1830.91	1498.41	1652.75	2174.3	1662.76	1618.7	1730.37	1609.9	1542.15	1824.76	1531.44	1784.31	1546.15	1757.39	1744.37	1115.4	1873.79
ENSG00000064961	1294.87	1666.3	1345.07	1496.06	1430.05	1436.46	1680.46	1652.08	1619.45	1800.81	1488.85	1529.77	1390.7	1722.17	1376.83	1707.7	1412.08	1773.52	1639.35	1527.77	1388.51	1770.95	1922.4	1409.82	1433.53	1270.99	1308.38	1581.4	1350.24	1495.03	1533.73	1611.89	1449.83	1831.33	1532.15	1255.6	1575.42	1467.12	1466.08	1799.31	1438.03	1473.14	1572.6	1883.53	1453.04	1855.76	1382.04	1425.69	1695.5
ENSG00000064989	10296.5	14308.3	20876.5	9359.26	10063.6	9911.63	6976.65	9236.49	7881.62	12397.1	11958.3	16444.8	14700.3	12399.8	15936.7	15908.1	11169.7	9895	9954.69	9181.55	19441.7	7069.22	9835.63	17562.1	9661.28	10418.7	9803.62	11423.7	14374	8723.8	12027	11359.6	14178	9950.92	10776.2	9204.7	16629.7	10568.4	14937.4	12322	11125.8	10497	11619.7	13672.4	9548.49	6579.17	25204.7	11437.4	15003.1
ENSG00000064995	1288.48	1339.32	1515.76	1241.4	1195.12	1331.81	1410.66	1590.4	1452.86	1303.81	1309.23	1305.92	1368.4	1331.88	1390.56	1376.64	1336.86	1329.64	1252.92	1338.58	1494.09	1399.24	1348.11	1227.95	1533.01	1244.94	1114.33	1264.65	1399.22	1131.29	1061.35	1315.42	1272.44	1307.01	1420.65	1182.06	1179.26	1179.94	1088.54	1208.53	1140.86	1217.1	1213.16	937.292	1123.05	1323.17	1316.68	1210.89	1264.16
ENSG00000064999	2523.36	3884.98	4016.78	5171.53	4295.21	3498.31	3296.08	3945.98	5154.06	4605.83	4569.29	4657.14	4299.06	4130.06	3714.57	4607.94	4923.37	4590.42	5103.79	4274.22	3052.55	5319.03	5531.1	4819.75	6480.44	5742.12	4767.9	5778.66	3217.59	4843.8	4932.1	3822.25	4165.42	3838.81	5693.08	4561.54	5689.63	4181.25	4727.42	5233.24	4664.54	6019.27	4866.1	4201.75	5293.63	4652.83	4800.1	6099.51	4943.96
ENSG00000065000	3365.47	4984.48	3685.39	4468.25	4725.35	3718.82	4665.28	5407.05	4056.1	4854.98	5074.46	4384.62	3941.04	4831.47	3967.9	4804.47	3527.94	4938.46	5216.03	4013.61	3938.88	4799.28	5345.86	4976.45	5848.08	5668.2	5308.66	4804.04	4954.49	5548.74	4901.5	3595.68	4508.65	4909.83	5101.19	5691.55	4912.01	6021.96	5509.68	4454.37	5864.47	6262.6	7025.77	5291.78	5256.45	7042.7	5232.81	5810.21	4539.43
ENSG00000065029	1410.7	1566.55	1701.41	1370.47	1615.64	1462.29	1354.88	1409.48	1564.26	1927.73	1497.26	1658.32	1438.55	1585.92	1460.46	1487.45	1506.72	1526.63	1678.7	1469.19	1455.52	1792.07	1396.29	1364.29	1612.25	1447.12	1520	1470.02	1415.92	1472.02	1570.84	1317.28	1715.99	1391.85	1622.35	1631.45	1656.75	1655.03	1444.91	1850.85	1678.58	1582.2	1933.46	1778.25	1588.67	1351.92	1546.98	1544.63	1778.81
ENSG00000065054	940.157	2257.67	1590.16	2246.88	1027.21	1514.5	1410.97	2817.48	2560.71	3217.42	3820.65	2765.27	1660.54	2954.91	1273.53	2089.65	2099.08	2839.92	3841.66	1134.71	2008.21	1234.88	3529.47	3241.35	3841.57	3169.84	1847.04	3344.22	2214.28	2737.89	3180.52	1769.12	2428.29	2819.28	2648.08	2792.48	5523.36	3635.08	3904.66	2915.63	3159.19	5517.71	4489.53	1733.51	2346.68	2537.03	3313.3	4121.83	2977.06
ENSG00000065057	155.536	215.292	201.838	252.564	240.392	163.969	169.171	323.76	273.824	382.191	304.238	242.464	228.37	260.144	220.762	274.267	301.103	329.375	376.975	223.733	217.962	212.345	341.53	341.116	340.767	368.206	316.795	366.774	282.14	308.778	346.651	327.697	331.188	282.023	259.998	334.281	371.26	286.697	391.981	372.126	308.18	353.482	370.058	291.845	377.334	292.217	258.115	372.644	342.467
ENSG00000065060	5461.34	5361.02	5422.76	4848.34	4752.21	5685.47	5457.15	5833.56	4758.53	5126.88	5828.25	5798.72	6122.2	6277.15	4836.58	5252.05	6037.2	4849.1	6774.41	4562.77	4779.03	4537.95	5333.6	5886.97	7348.97	6436.8	5341.02	5525.72	5715.71	5001.19	4553.46	5246.57	5329.14	4468.41	6466.98	5009.23	6157.41	8077.35	7300.17	5926.61	5469.01	6952.28	6949.51	5013.42	5059.38	5789.21	4574.49	5385.14	5791.32
ENSG00000065135	7728.17	8385.47	7839.2	8505.42	7403	8720.41	10091.6	10052	7962.68	7401.24	8765.93	8622.53	8575.29	10297.6	8089.01	7985	8532.16	9585.66	8755.42	8758.93	7764.67	8632.9	8712.91	6985.95	7189.81	6519.83	8165.84	7196.99	7575.25	8127.89	7084.65	7707.13	7146.8	7707.08	7427.29	6614.97	7552.34	7819.9	8235.12	8037.09	7374.67	7682.27	7012.51	7876.11	6987	8682.58	6821.09	7821.23	8452.46
ENSG00000065150	17704.7	21077.1	18687.6	14524.4	13509.2	15547.2	17458.1	16562.2	18554	12511.1	14257.7	17929.1	16282.6	15875.9	15764	18187.5	20338.5	16893.9	17520.5	15206.3	17280	16228.9	16519	20347.9	20868	15969.3	17594.1	18039.1	17051	14509.2	15565.9	14341	15703.2	17517.9	18478.2	16704.9	19218	18955.1	18173.7	20875.9	15459.1	16009.3	17532.2	17806.5	13378.1	16524.8	15855.9	13527.6	18614.6
ENSG00000065154	5515.02	6866.85	5431.75	4673.11	5720.11	4697.1	5955.38	5367.04	5588.24	4056.59	5373.25	4726.51	5843.99	6420.9	4427.79	6132.29	5451.99	5665.36	5545.87	6687.88	5336.83	5845.02	5903.33	4493.69	3961	4282.67	4201.91	4709.44	4630.23	4160.29	4475.35	5331.58	4841.31	4688.22	4765.17	4699.53	4861.87	3645.59	4469.92	5117.04	3651.99	4448.93	4569.04	4736.99	3912.19	4195.47	3218.95	4608.36	4972.02
ENSG00000065183	3012.25	4418.76	2773.11	2533.33	3076.22	3051.76	3923.45	3371.54	2907.33	2337.25	2721.62	3691.29	3055.47	3917.89	2726	4930.49	3078.02	2837.52	3431	3001.73	2812.63	2985.68	2618.97	2790.53	2295.3	2499.02	2273.29	2458.62	2871.07	2857.88	2672.22	2693.26	2563.36	2103.29	2701.42	3208.23	2441.32	2628.27	2738.66	2325.56	2661.76	2689.28	2867.43	2621.33	2349.54	2780.66	2653.6	2176.89	3200.11
ENSG00000065243	9023.24	8618.1	9396.77	8254.6	7273.8	9434.34	9328.7	8701.75	8752.95	8724.03	9389.08	8181.57	10586.7	9381.25	10263.9	9125.48	9122.82	7952.38	7667.77	8283.06	10235.1	8488.49	9337.63	8420.98	9411.66	9577.28	9235.75	8626.03	10840.7	7240.51	8473.2	8854.74	9580.45	9009.98	9431.53	8095.46	9500.53	8747.96	9690.82	8555.11	8325.38	7928.35	8252.63	7788.71	7361.11	7790.48	9386.56	8917.63	9219.79
ENSG00000065268	199.747	500.352	232.601	449.522	277.692	394.889	331.515	433.291	312.336	423.461	488.864	361.421	379.72	268.104	273.135	335.801	372.179	483.389	497.547	222.968	299.38	361.885	498.3	713.095	615.86	464.288	547.069	523.598	376.07	483.893	468.95	432.533	412.61	307.888	775.113	421.046	597.645	706.02	554.6	535.09	429.345	760.459	661.712	454.993	478.714	719.451	551.57	603.123	437.091
ENSG00000065308	4773.16	5354.88	3612.78	4481.69	4295.48	3938.94	3852.57	3763.15	3490.04	3971.07	2540.82	2958.27	4300.21	3198.02	3602.54	3730.62	3341.47	4099.07	3583.65	6119.71	3497.32	4383.52	4538.77	2859.86	4039.63	3776.2	6577.53	3817.19	3240.08	6961.61	5019.24	3964.31	3401	4234.85	3533.68	4343.04	2677.04	5079.38	3751.99	3368.74	4296.59	3407.94	3629.42	4663.99	4588.94	5475.16	3546.37	3167.41	3659.6
ENSG00000065320	1264.88	588.599	523.279	361.877	1626.8	1102.59	248.066	328.247	255.493	790.421	478.199	313.424	382.354	256.224	939.225	597.715	445.602	805.203	786.212	1585.73	492.945	1175.98	381.967	338.874	244.513	585.311	411.621	369.378	342.972	2147.45	943.467	1099.32	703.072	1355.25	420.594	692.875	296.301	255.256	265.358	519.249	1230.86	291.567	620.438	917.134	1172.86	481.399	957.384	939.514	449.625
ENSG00000065325	334.935	493.391	350.707	385.012	298.214	649.443	1181.31	535.678	282.296	475.937	344.757	703.837	430.605	550.48	364.173	296.598	321.504	478.254	273.602	214.971	120.347	226.501	431.379	258.716	429.157	414.049	539.426	310.867	438.822	375.483	235.98	361.416	304.898	559.844	469.435	143.973	717.833	587.796	398.881	658.561	234.863	556.658	752.941	526.891	407.386	270.695	387.332	684.955	417.479
ENSG00000065328	66.1437	60.6406	184.362	119.278	29.5875	176.729	249.196	255.036	218.044	60.0486	85.469	216.375	108.874	417.44	353.423	114.058	150.804	82.944	223.485	53.1534	138.319	74.2228	280.527	131.946	46.1817	206.121	81.5184	59.6833	154.465	105.382	115.657	46.7499	65.7677	209.211	241.72	128.72	142.176	74.233	51.7899	81.4272	140.004	316.931	155.094	47.3128	108.215	444.492	318.205	90.4062	124.656
ENSG00000065357	988.243	707.285	803.369	1161.69	1146.05	857.669	765.283	840.505	764.102	788.894	1006.17	625.608	630.722	503.832	832.05	563.213	462.872	625.267	713.722	1111.38	965.394	969.828	890.574	890.678	766.884	1026.05	1181.66	820.249	757.075	1230.92	1195.07	1102.43	1225.68	1232.64	723.962	816.939	492.065	840.596	666.776	653.349	1102.6	710.449	756.328	854.351	1246.53	1311.67	864.66	684.741	492.705
ENSG00000065361	102.008	44.2454	93.0155	197.403	221.295	82.8294	105.749	111.63	61.4638	204.116	124.093	178.122	216.578	96.8339	226.237	283.584	89.8708	85.3597	91.6949	237.481	54.2606	889.522	76.5554	63.2046	96.5319	235.635	99.1059	198.988	166.25	65.1917	438.292	257.269	113.806	191.819	60.7529	232.436	106.975	126.857	156.583	128.125	140.941	174.982	112.919	129.229	361.682	97.7143	203.253	201.024	88.208
ENSG00000065371	0	0	0	0	1.53972	1.19126	3.31024	0.6627	0.663475	6.00085	0	2.87203	3.99367	0.543299	0	0	0.712244	0	0	2.1174	0	0	0	1.03616	0	1.41334	0.466192	0	0	0	1.23484	0	0	4.07469	0	1.89756	5.09874	0	10.9254	5.11554	1.76007	2.06583	5.37874	0	0.967359	0	0	1.28524	7.14113
ENSG00000065413	2265.92	2493.98	2355.5	4072.83	2783.49	3708.84	2645.63	3700.59	2293.61	3459.36	4433.02	2537.64	2807.32	3306	2515.86	1990.73	2538.13	2573.98	2654.23	3509.63	3214.33	2558.3	3077.76	2654.8	2653.66	3621.53	3587.45	2822.84	2229.57	3287.86	2851.68	2808.68	3432.83	2477.97	1599.95	2573.46	3101.1	2415.57	2308.02	2402.38	2049.57	2401.6	1906.26	3808.29	2467.65	3195.95	1705.67	2109.47	2479.81
ENSG00000065427	6508.91	6402.58	6616.99	5620.07	4424.49	6758.37	7128.18	6977.8	6669.67	5573.18	6042.29	6358.92	6606.55	7057.49	6076.59	6622.77	6574.65	5924	5938.97	5759.06	6525.34	5651.98	5775.99	6031.79	5613.74	5059.78	5123.58	5898.5	6759.53	5227.55	4908.37	5010.37	6394.6	5634.25	6154.29	4935.73	5966.44	6125.18	5755.97	5636.75	5321.18	5409.55	5969.58	6227.19	4634.16	5979.22	6981.58	5683.9	6119.77
ENSG00000065457	1502.27	1975.04	1613.72	1791.76	1446.79	1751.62	1652.54	1556.98	1343.95	1211.06	1594.33	1499.85	1887.78	1901.74	1035.65	1568.29	1198.21	1487.75	1698.35	1358.66	1362.83	1566.39	1911.17	1928.49	1626.26	1799.19	1828	1288.73	1490.38	1667.11	1411.59	1332.56	1177.12	1429.13	1421.57	1283.4	1870.52	1816.37	1630.06	2135.98	1384	1805.51	2164.78	1620.18	1701.65	1615.88	1108.4	1548.97	1569.91
ENSG00000065485	929.84	777.75	580.149	829.502	1149.15	686.774	753.449	817.295	806.992	1006.98	481.528	1011.11	603.247	414.66	738.898	764.569	669.397	860.247	824.256	1432.65	714.403	1244.85	681.676	567.591	592.527	473.083	936.18	1100.58	767.644	1050.27	1134.25	1541.77	1229.17	1055.29	590.609	1069.82	486.326	615.035	595.598	974.698	1112.93	558.327	635.404	880.662	1584.75	966.806	484.529	774.132	873.042
ENSG00000065491	672.139	771.733	626.711	710.542	729.283	727.093	718.567	677.597	671.355	697.674	737.135	720.594	572.357	806.271	640.958	611.819	601.126	611.952	672.923	686.147	586.963	666.767	699.675	613.756	642.597	624.86	721.292	655.888	621.429	654.927	687.758	595.624	631.709	681.303	706.841	641.898	597.522	622.195	620.875	574.321	549.488	632.675	664.133	650.468	677.203	572.632	502.657	531.126	719.171
ENSG00000065518	2736.3	3810.17	3581.92	2843.09	1909.64	3125.59	3920.89	4183.9	3579.41	3026.88	3531.53	3442.94	3861.66	4546.89	2783.2	3289.55	3481.66	3717.91	2938.77	2518.16	3164.28	2581.02	3552.58	3320.56	3207.49	2703.14	2459.49	3139.31	3697.37	2422.28	2446.05	2767.78	3095.34	3503.14	3560.22	2226.48	3928.57	3136.6	3747.17	3391.53	2434.5	2974.86	3320.91	2958.73	2661.42	2969.04	3143.72	3318.34	4134.39
ENSG00000065526	12684.6	12456.6	12515	11598.6	12493.8	11401	13888	10515.9	10788.6	9958.27	12801.9	12634.4	12151.4	11583.8	13007.7	15750.3	12446.3	11645.5	13049.6	12348.9	9689.78	11474.4	13009.4	13075.4	13035.5	12448.5	13385.3	12998.9	13759.8	12246.8	14935.3	12527.6	14578.5	10528.2	12981.9	12786.7	12425.4	12943.5	12746.2	11559.3	11585.3	13885	11972.7	12502.3	12199.7	13103	14346.6	12102.4	11208.4
ENSG00000065534	11189.4	18862	9336.18	13691.6	11845.5	19163.7	15227.6	10467.6	12836.1	12478.4	10885.8	13551.3	10781	11771.6	35732.1	11419.8	11498.4	13634.3	13413.6	17619.8	8387.76	10103.7	14769.6	11680.1	14138.6	12255.3	12359.7	11463.7	13332.9	13696.5	21904.6	21524.7	15685.4	15025.6	10103.5	15643.7	11684.8	10170.6	11404.8	14611.3	22508.4	14120.9	11906.1	23213.1	22566.7	10022.1	11430.7	13847.4	11922.6
ENSG00000065548	3990.96	4975.47	4023.59	3962.56	3364.15	4484.4	4903.29	4683.69	4233.86	3631.26	4469.32	4429.16	4531.56	5356.6	3735.26	4857.08	4158.94	3843.94	3990.44	4001.35	4097.19	3716.76	4238.35	4114.87	3860.57	3440.16	3789.03	4321.33	4129.63	3728.53	3896.51	3801.77	4032.06	3924.03	4176.92	3262.19	4079.88	3802.34	4088.41	4333.92	3495.54	3951.46	4019.62	3806.68	3276.94	3684.84	3448.77	3672.09	4488.77
ENSG00000065559	2809.98	3032.3	2693.94	2651.3	2333.9	2350.89	2627.41	2677.2	2728.71	2776.78	2729.94	2628.08	3053.36	3102.71	2860.08	2883.33	2828.7	2445.81	2516.32	2669.13	2654.15	2628.98	2474.06	2366.78	2455.14	2802.05	2300.96	2585.2	2741.28	2202.98	2565.12	2777.44	2918.42	2751.96	2779.23	2213.89	2470.92	2055.68	2471.59	2567.84	2522.28	2144.51	2763.65	2266.47	2322.99	2279.9	2907.91	2570.69	2690.24
ENSG00000065600	506.103	287.65	517.556	429.911	348.588	431.231	377.04	351.328	310.579	375.756	287.047	408.585	467.974	573.877	360.57	445.505	340.68	375.696	447.268	362.994	431.028	603.294	407.08	381.646	243.248	320.896	431.891	353.761	309.33	446.392	341.996	324.388	385.63	279.419	363.514	411.243	313.861	370.324	370.383	339.03	267.275	370.358	386.539	500.454	314.001	496.319	325.973	285.768	352.66
ENSG00000065609	17.5753	0	0.468088	7.39725	13.1103	19.1708	3.28098	6.23027	0.481392	1.84768	2.52306	15.9868	24.1943	2.48559	22.4513	2.91291	2.65084	12.4988	2.60483	3.59294	5.16714	8.82817	9.63251	5.71552	11.0137	0	1.33129	0	2.10523	0	12.0722	2.71784	13.8132	13.282	0	6.70519	2.88226	9.3579	6.15543	10.2302	12.8054	6.3688	0.485694	11.4485	5.30942	0	0	23.1518	22.7421
ENSG00000065613	18046.5	16605.4	15030.6	12535.7	12150.7	15703.1	13860.8	13026.9	13762.1	13352.2	12944.9	13302.2	13600.8	12184.5	13348.1	13976.7	13641.7	12289.4	12475.7	14983.5	14095.1	13003.2	12807.8	12647	12540.7	13374.7	12636.7	15789	16335.8	14009.7	14317.7	16363.7	15720.4	14508.9	13686.6	13013.1	14330.2	13025.7	13274.2	14305.8	13544.2	11591.1	12201.6	14307.6	12301.4	14129.1	14931.7	14491.4	15408.3
ENSG00000065615	1968.96	1993.13	1426.75	2162.49	1509.42	1706.84	1786.52	1656.27	1995.51	1805.95	2360.08	1601.26	1573.56	1962.09	1504.35	1757.21	1547.78	1825.19	2718.02	1745.05	1992.14	1987.21	2177.67	2254.37	1718.16	1752.68	2439.29	2194.02	2177.48	1855.61	1575.25	2303.68	2068.52	2024.6	1866.82	1684.04	1835.77	2376.76	2182.21	2105.95	1641.98	1454.51	1817.24	3086.97	1757.58	2550.23	1656.91	1599.7	1960.7
ENSG00000065618	130.442	57.6625	57.6307	147.607	119.395	122.982	61.7574	134.744	62.7661	81.575	48.1196	101.391	80.6457	39.8984	102.579	48.3868	39.6179	55.6809	75.4987	137.236	81.4347	65.5866	77.2486	104.589	87.5966	84.0667	59.4553	46.4507	69.5514	156.059	148.038	76.1932	79.2489	101.369	70.9129	82.8206	69.3162	66.5903	84.5854	43.5407	82.0365	98.6372	65.3464	77.8137	65.1542	30.7937	82.8872	57.0569	108.959
ENSG00000065621	79.7017	67.9319	79.3126	58.4595	59.501	79.4999	120.807	148.399	93.0383	98.3141	77.6058	75.4182	53.7902	79.0488	120.602	51.3281	69.2331	52.2349	46.0701	60.6272	74.4093	60.0791	76.5366	78.2885	36.1684	52.1352	50.5297	40.8163	75.9121	101.498	79.3464	68.2463	65.7006	113.901	46.6212	75.8839	72.9776	69.0744	96.8818	71.3836	78.2564	72.971	110.41	104.579	61.2707	46.9647	63.14	83.555	74.6949
ENSG00000065665	598.979	497.751	467.163	500.763	413.177	490.393	328.272	393.49	336.365	350.109	569.051	399.901	392.02	383.629	433.617	396.055	376.991	418.926	435.995	468.274	458.774	621.417	329.697	319.973	643.865	458.14	468.137	484.543	567.329	442.332	399.922	461.346	428.423	520.632	374.071	407.736	356.784	365.802	420.144	320.717	453.575	281.744	354.631	387.931	585.023	386.03	499.003	389.627	461.03
ENSG00000065675	410.794	92.9795	92.8188	279.978	310.1	234.309	188.434	156.861	223.61	177.169	238.365	110.602	79.4199	79.7505	197.679	90.6992	85.5581	123.674	95.8235	152.007	197.157	90.073	105.542	236.173	132.267	197.109	162.529	96.164	356.681	156.472	130.601	162.5	270.396	565.398	103.468	93.061	101.708	184.664	93.6323	161.753	143.405	86.1948	98.8853	179.642	121.644	220.21	178.15	101.792	96.1387
ENSG00000065717	606.581	1546.7	595.662	1435.07	967.184	1217.03	1905.9	2948.94	1919.3	1563.88	2597.31	1519.62	1610.85	2986.43	1099.25	961.703	1329.48	2474.79	2095.77	1246.61	975.699	969.558	2728.96	2194.13	2554.92	2530.21	2152.35	1672.98	1482.71	1225.34	1943.87	1026.96	1597.12	1746.3	1549.88	1591.44	2632.63	3952.02	2618.26	2194.32	2459.42	2791.76	2328.13	1637.13	2870.14	1842.77	1111.89	2995.86	2358.91
ENSG00000065802	2584.05	2662.08	2143.63	2350.9	3128.72	2306.66	2283.06	2460.04	2456.84	2756.81	2298.15	2091.67	2564.53	2111.49	2220.78	2670.93	2085.36	2168.06	2601.37	2327.05	1917.75	2186.43	2127.78	2046.04	2464.05	2718.12	3135.92	1982.2	2670.17	2320.31	2555.35	2604.79	2443.16	3010.45	2785.59	2900.84	2387.1	2154.23	2420.41	2379.68	2403.08	2943.88	2678.7	2273.05	2196.24	3036.33	1871.92	2279.69	2128.83
ENSG00000065809	9395.1	13274.8	7493.24	7703.78	8393.53	8658.09	7625.81	8408.89	9724.33	6789.2	7134.64	7601.9	7003.88	12543.4	6992.5	12169.1	6123.81	11989.2	11135.2	8166.56	5900.5	10484.4	8345.43	10006	12353.6	7456.46	10038.6	9315.79	6960.79	9315.68	8238.53	6172.04	8813.3	7299.93	8680.54	12459.4	8476.93	5895.12	9036.08	10519.1	7010.78	7613.5	8672.51	7747.64	8405.65	8496.48	4493.62	5632.89	8530.37
ENSG00000065833	5695.93	13377.9	10107.3	11309.5	8435.28	10521.4	11891.7	9598.58	8607.99	5982.41	21191.6	8592.24	7468.19	15921.4	4718.52	9172.18	9567.41	14524.6	13421	7553.9	9764.61	7099.43	12714.5	14531	20362.4	11792.3	10939.6	12398.9	9510.99	6000.8	8092.99	4405.58	5342.72	7355.93	7322.07	12274.2	9387.08	7526.92	11696	16282.8	6045.4	15078.1	11138.5	8204.84	9979.12	7897.65	3790.23	11658.8	11882
ENSG00000065882	4292.69	5771.25	5333.25	6435.1	3727.87	4759.39	5714.86	5435.22	5861.28	5126.81	4729.09	4944.47	6676.26	5347.44	5336.4	4940.91	3917.75	4340.99	5883.85	5247.67	4632.17	4132.59	6199.16	4396.97	5793.28	4565.79	4125.66	5271.27	4437.01	4909.63	4714.15	4486.28	4520.09	5857.06	3982.19	5245.95	6699.72	5399.98	5766	4438.93	5849.91	5455.95	4543.21	4164	5735.93	6273.96	5643.5	5416.23	5395.01
ENSG00000065883	7127.04	7039.75	7342.57	6458.23	7167.69	7124.91	6704.84	6975.27	7356.92	7454.16	6947.33	6729.19	7610.9	6834.19	6821.36	7847.69	7089.56	6546.64	6858.88	7771.32	7143.28	7279.65	6235.42	5966.55	5809.68	6140.59	6201.44	6245.6	6481.6	6042.25	6960.29	6682.54	6258.81	5927.53	6383.29	6521.46	5863.38	5831.09	6172.44	5949.59	6151.56	5987.09	5335.31	6226.27	6122.86	6240.58	6799.4	6059.1	6658.49
ENSG00000065911	1550.33	818.376	780.625	1523.41	1232.79	844.964	1006.97	836.567	839.199	1050.55	1178.23	1322.31	683.841	1071.33	1531.94	1407.15	808.499	1343.71	1925.93	1759.01	1718.75	1491.89	925.957	1119.54	775.14	1406.56	1292.22	1324.53	1205.1	2017.59	1374.78	1598.86	1729.68	1530.19	1008.81	1261.66	675.744	888.895	1168.48	1043.04	1763.5	1077.67	1002.65	1800.32	1542.65	2538.59	1706.74	799.297	982.595
ENSG00000065923	1040.78	490.532	703.208	1313.86	610.895	663.107	1552.85	1555.76	697.437	632.493	571.803	1713.41	1029.71	690.515	611.493	488.614	611.16	1155.11	1001.67	835.458	765.907	1420.29	1005.23	641.689	790.581	1245.64	1196.1	875.687	554.283	1546.73	1039.24	964.485	1030.07	1502.29	863.655	579.311	1546.31	2042.49	789.646	727.481	1249.99	2061.56	768.413	1459.73	735.829	1267.49	612.098	1197.62	809.896
ENSG00000065970	2300.04	2054.68	2497.81	2431.74	3188.2	2236.13	1868.09	1968.85	2084.55	2532.3	2150.47	1880.94	2305.61	1809.66	2663.22	2451.73	2470.36	2128.62	1886.89	2657.59	2014.43	2816.44	2545.7	2414.91	2835.1	2898.64	2643.92	2538.71	2443.03	2447.77	2698.93	2298.44	2079.42	2203.09	2359.32	2917.54	2604.72	2459.67	2277.98	2537.62	3056.27	2563.48	2606.34	2504.55	2446.82	2657.64	2432.34	2512.23	2305.4
ENSG00000065978	22494.1	30007.8	21315.8	26024.3	17833.4	28612	27892.4	30656.3	27660	20872.6	27864.5	27139.7	25436.5	36484.4	19646.4	23333.1	26035.6	25224.4	26674.4	22810.2	23306.1	22197.7	23343	21137.7	21646.1	20639.6	22920.2	21814.4	25556	22562.7	21368.4	21802.8	23704.2	26692.2	25709.5	16503.4	26761.9	24605.4	22881.1	25296.9	19406	19301.4	25192.3	23932.3	21829.9	26510.5	16915.2	25345.4	31675.7
ENSG00000065989	687.447	848.483	643.523	852.517	1446.44	663.529	694.666	685.454	758.648	1276.81	694.954	697.499	733.965	820.639	644.919	933.749	874.734	927.523	898.289	872.921	740.52	975.207	1329.63	1118.49	1332.39	1304.3	1165.38	1272.51	647.364	1135.9	1394.35	865.177	732.819	865.986	970.636	1604.62	1086.37	1262.11	1217.16	1246.56	1624.07	1244.23	1287.85	1308.27	1271.29	1181.91	807.589	1140.96	845.263
ENSG00000066027	12155	16435.4	15611.7	9769.17	7490.25	14249.5	12401.4	14127.6	13800.2	11594.9	11731.6	12483.8	14642	15276.3	11683.5	16732.6	14206.1	12824.9	12827.8	9387	11718.2	9642.69	12507.2	14302	13815.9	11557.9	12814.9	14474.2	17185	10218.6	11749.2	9472.77	11999.9	11180.3	16172.6	13125.7	17357.3	11591.5	14145.4	17208.9	10308	12878.3	14764.2	10711.7	11713.8	13262.5	10807.1	14368.1	18819.7
ENSG00000066032	2.11774	1.92302	4.37141	3.84137	3.77379	0	4.21511	5.26516	15.0982	6.19272	3.9503	4.20711	0.62565	6.56755	8.11624	37.108	4.24326	2.64722	9.39782	2.78193	17.8291	8.43846	22.5677	0	0	0	1.14755	0	5.26258	10.6163	3.75067	12.4146	3.4079	3.81635	2.24626	7.44125	0	0	3.39815	10.4694	21.0789	1.16057	0	2.36592	12.4204	2.22404	0	12.8734	3.44091
ENSG00000066044	1916.82	2378.62	2035.1	2140.33	2230.19	2457.84	2267.36	2292	2153.66	1924.46	2413.2	2413.04	2323.74	2622.71	2052.87	2699.54	2046.01	2512.49	2459.97	2251.39	2262.65	2326.7	2737.18	2710.95	2609.02	2582.3	2705.71	2221.19	2266.45	2474.16	2460.18	2012.01	2307.36	2322.03	2657.15	2724.58	2673.94	2609.52	2627.71	2559.16	2960.83	2722.47	2930.93	2371.76	2481.36	2596.96	2540.17	2514.33	2484.67
ENSG00000066056	3051.23	3117.31	3668.15	3379.75	2669.21	2937.13	4093.46	4004.05	5195.04	4705.13	4136.27	4563.51	3798.99	4275.32	3968.43	3715.56	3919.83	4122.47	4304.51	3261.23	2653.09	3072.53	5584.4	4338.56	5294.66	4795.46	3736.76	5064.08	3615.15	5486.56	3909	3974.73	4035.15	4410.22	3842.13	4642.7	5210.21	3960.78	4621.66	4340.9	5561.4	5848.88	4522.05	3500.83	6210.86	4918.94	5264.66	5552.24	5456.82
ENSG00000066084	5410.16	6968.48	6248.48	6816.98	5593.26	5839.7	5533.63	5682.32	5065.92	6349.67	5152.38	5993.72	7895.83	6478.98	4735.4	7305.64	5091.39	5680.13	6500.22	6044.25	5067.51	5801.05	5758.44	5380.47	4835.29	4859.83	6546.38	4980.15	5226.05	5350.88	5923.45	5569.01	5452.91	5870.44	5088.39	5868.16	5112.28	4583.91	5448.78	5776.84	4174.42	5695.77	5149.65	5369.42	4716.67	5286.06	4575.6	4613.71	5708.11
ENSG00000066117	2541.56	2264.02	2261.87	2380.42	2531.88	2016.63	1782.59	2340.49	2167.01	2345.64	2201.09	2139.33	2359.89	2300.93	2200.25	2958.85	1971.97	2211.09	2253.1	1951.1	2083.87	2106.4	3342.07	2632.09	3023.73	2941.28	2910.04	2670.76	2453.69	2419.46	2490.69	2004.46	2231.44	2446.27	2477.44	2654.14	2975.01	3095.8	2719.97	2745.65	3307.89	2697	3369.81	2929.39	2830.26	2906.71	2782.26	2496.98	2596.84
ENSG00000066135	3512.21	3553.44	3303.18	3195.88	3315.32	2902.22	3196.69	3027.6	3063.44	2980.82	3083.21	2897.3	2776.39	3120.56	3442.76	3392.5	3128.01	3052.1	2963.04	3140.11	3264.72	2909.17	3558.99	3501.93	3848.49	3624.82	3775.17	3329.69	3481.87	3262.66	3437.03	3493.16	2681.85	2858.82	3215.06	4015.05	3284.78	3670.83	3679.25	2975.82	3294.22	3584.3	3419.18	3032.54	2810.19	2939.23	2611.59	3123.39	2807.55
ENSG00000066136	1311.66	1562.98	1467.8	1735.46	1511.57	1508.33	1395.65	1635.4	1398.48	1663.61	1570.67	1586.72	1607	1548.27	1457.28	1636.35	1412.38	1342.08	1447.36	1368.93	1455.8	1394.74	1981.46	1755.49	1956.63	1984.8	1825.32	1729.01	1647.35	1386.14	1690.02	1614.82	1997.73	1781.44	1419.09	1794.25	1752.65	1670.06	1958.33	1785.92	1791.55	1522.9	1811.72	1763.36	1506.13	1871.3	1605.71	1682.57	1717.73
ENSG00000066185	51.2212	85.8327	68.0943	84.2289	104.387	73.5455	118.151	166.513	97.4308	106.03	108.577	67.7026	101.773	154.152	81.8162	61.848	141.712	68.2198	56.5996	68.7878	111.945	92.9557	46.1755	121.204	143.313	57.2804	93.2269	109.89	134.759	124.903	45.8912	138.637	54.5838	110.828	70.3072	64.4844	110.314	90.7085	91.5765	85.3649	33.0627	90.5803	73.5431	88.5024	92.6957	84.963	66.8052	110.731	88.2023
ENSG00000066230	0	4.66509	3.84917	2.51592	2.42335	1.20197	0	4.97912	4.73112	14.3681	11.4521	1.34414	2.66949	3.68185	13.0031	6.16412	3.82207	27.3407	16.6615	5.30996	3.74372	36.5188	9.80516	7.16252	4.62376	12.4371	11.6074	10.0782	6.27144	7.78383	14.5379	7.22296	12.4538	14.7375	3.22307	20.5845	10.0586	2.28866	1.71578	3.54248	7.47404	13.7142	7.82917	17.2637	23.5714	5.84488	8.72577	11.105	5.52803
ENSG00000066248	56.0175	67.6451	54.7671	14.3248	48.9395	9.97327	4.69084	13.8565	50.0765	2.56089	14.4962	15.7345	22.5413	33.729	55.3451	13.4974	37.2342	29.9165	4.04129	82.9058	13.9563	81.1607	4.25811	23.8913	20.0646	2.4434	25.8057	16.5336	4.13061	135.577	37.6694	12.9262	54.0253	44.0284	1.87703	79.3894	37.6592	2.68311	12.2009	14.9861	10.269	14.4228	33.728	11.9732	36.0158	35.2198	10.91	27.7593	24.4267
ENSG00000066279	93.6034	87.1012	96.8423	350.94	134.184	74.0801	221.745	152.687	170.934	66.708	184.493	128.649	267.31	153.147	107.709	53.0459	50.1003	228.124	202.837	139.36	227.587	301.559	192.785	245.303	203.512	147.426	212.365	241.718	66.3892	211.554	230.809	185.557	139.283	1000.27	44.3486	70.753	85.3806	100.978	127.181	134.1	98.0298	96.2903	291.147	148.198	120.824	2411.95	60.8842	108.524	84.9498
ENSG00000066294	2284.83	2327.16	1601.39	7855.67	3278.87	2893.2	4169.48	2980.19	1790.44	2557.02	2075.39	2704.66	1980.78	3307.36	2222.17	2544.37	1890.34	2984.99	6702.93	4564.99	3180.25	5915.88	4567.06	4056.87	1306.99	2135.5	4330.6	2823.26	1636.93	4216.98	2789.3	3238.62	2317.16	2458.38	997.917	2513.77	1521.4	2702.6	2516.53	2719.69	1886.07	2566.1	2922.49	5045.79	1364.48	7080.07	907.477	1239.39	2440.69
ENSG00000066322	2407.71	3943.74	2671.12	3222.71	2324.25	3225.17	4621.32	4641.88	3599.59	2765.42	3500.66	3538.14	4005.22	4675.85	2646.02	2920.12	2834.96	4156.06	2740.91	3177.23	2744.17	2543.96	4284.82	3608.77	3345.79	2351.61	3883.97	3252.29	3219.77	3296.87	2853.11	2918.2	2608.91	3340.61	2929.88	2329.06	3568.65	3261.55	3728.24	3377.11	2400.8	3780.18	2852.57	3373.12	3328.49	3493.93	2431.26	3303.2	4225.13
ENSG00000066336	324.49	355.919	241.362	1036.78	687.794	608.134	458.752	674.254	534.38	654.307	1042.77	523.034	242.115	504.593	320.728	315.992	247.801	691.837	916.712	580.982	448.098	584.833	749.129	600.831	418.707	593.346	871.836	427.092	351.824	1080.82	513.611	616.57	662.008	703.752	350.792	487.153	332.428	614.771	460.865	485.183	546.012	398.747	649.922	1078.9	399.434	1211.03	341.445	325.516	500.123
ENSG00000066379	585.204	445.774	611.581	465.388	412.762	547.828	642.213	555.154	566.625	475.005	567.827	403.492	453.86	542.194	553.667	491.345	533.055	453.846	424.741	554.296	637.002	554.532	401.293	489.446	444.069	400.727	404.39	452.609	561.03	368.941	428.538	571.824	504.383	568.068	495.374	443.79	428.004	448.596	463.511	457.852	383.48	384.604	411.835	521.557	399.193	512.845	650.792	426.668	496.314
ENSG00000066382	323.26	381.738	450.135	272.902	446.834	323.196	166.071	126.505	300.533	355.848	218.517	218.527	275.05	135.685	324.773	848.999	257.942	582.387	425.18	504.42	280.287	472.495	234.251	315.324	207.046	276.441	212.662	241.87	267.966	336.275	523.796	336.288	212.584	325.89	282.994	369.208	347.421	405.135	263.41	335.279	299.187	318.828	310.628	346.911	258.697	304.614	287.817	164.869	241.342
ENSG00000066405	323.824	431.206	302.09	342.101	241.354	494.079	403.385	259.413	335.305	259.569	443.013	309.461	579.847	620.193	301.27	170.715	414.842	511.773	298.88	345.064	274.602	348.31	310.71	242.534	258.647	302.715	318.747	269.146	257.328	226.055	233.215	210.386	216.333	316.914	350.634	174.851	355.866	483.994	424.022	560.164	193.403	401.096	342.803	261.56	280.461	288.606	96.2563	287.987	336.321
ENSG00000066422	3864.31	3310.55	3138.77	3069.42	3203.11	3485.55	3682.97	3069.63	3188.46	3135.56	3303.37	3331.12	2822.3	3605.76	3221.54	3048.3	3232.19	3050.09	3128.35	3389.73	3419.76	3271.69	3016.2	3066.97	2973.38	3430.55	3034.47	3305.97	3222.91	2993.61	3228.97	3681.88	3384.26	2908.75	3158.51	2949.28	2824.58	2891.63	3043.8	3298.18	2994.9	3046.4	3080.81	2998.41	3069.56	3102.58	3001.59	2941.79	3449.11
ENSG00000066427	7333.76	7039.16	8658.8	6554.74	6300.89	6856.64	6150.68	5784.71	6832.02	7364.16	5408.9	6711.45	7788.21	6230.64	8016.89	7815.51	7389.43	5688.23	6392.51	6794.58	7504.75	6480.13	5434.48	6516.86	5630.68	5818.35	5978.57	7848.29	5958.61	6750.98	6592.81	6857.11	6247.89	6629.04	7843.8	7184.24	6603.73	6167.65	6238.7	6414.57	6596.53	5649.82	5740.96	6360.81	6584.1	6354.43	6707.85	6465.28	6112.59
ENSG00000066455	4045.72	5175.77	3611.43	4644.37	3821.83	4092.49	5265.01	5827.76	4545.95	3976.15	4109.27	3960.51	4583.4	4998.94	3393.4	4494.42	4207.28	4697.82	4249.18	4988.29	3932.44	4045.51	4411.42	4119.53	4166.14	3709.38	3761.38	3962.86	3692.71	3707.85	3513.15	3853.5	3442.14	4058.88	3953.25	3270.94	4135.94	3739.66	4397.48	4253.82	3985.81	3663.08	3804.22	4062.32	3596.37	4072.46	2638.07	3662.99	4159.43
ENSG00000066468	1486.13	4601.17	1870.53	3150.83	1100.32	1639.12	3797.17	3424.17	4162.66	4027.21	931.366	1032.19	3305.89	2382.23	775.261	4858.49	4857	3268.44	4581.92	1853.96	1465.4	1258.63	4121.17	4904.38	4007.44	949.147	1922.55	3565.06	1358.5	2413.16	6423.14	2534.64	640.448	2591.26	2749.57	2833.36	3013.24	2466.02	3070.92	4542.89	675.822	1918	2634.16	2722.53	2717.76	2704.66	983.924	1577.28	1946.23
ENSG00000066557	1714.39	1807.86	1647.43	1614.65	1354.33	1540.14	1965.78	1718.77	1673.04	1458.08	1600.46	1649.29	1792.48	2039.07	1623.03	1780.46	1632.65	1735.16	1536.39	1828.93	1626.17	1542.44	1748.88	1429.26	1618.9	1556.62	1466.53	1594.01	1700.29	1489.64	1482.36	1655.98	1707.94	1720.73	1716.76	1496.54	1735.63	1526.4	1835.49	1642.89	1473.13	1634.02	1492.97	1412.97	1343.1	1597.81	1431.56	1377.98	1761.35
ENSG00000066583	1504.57	2920.39	2285.61	2332.81	737.218	2533.77	3092.85	3255.28	2234.68	1572.21	2319.64	3238.82	3647.72	3931	2580.55	2246.24	3175.52	3180.51	1575.73	1279.35	1919.51	1370.13	2434.91	2564.67	3116.24	2308.68	2270.49	1742.61	2742.07	1013.15	1167.8	1025.13	2161.99	1791.24	2323.15	1387.22	2963.54	2322.56	3963.92	2105.84	1598.12	2645.26	3910.81	1310.13	1112.32	1690.96	2085.4	1938.64	3045.82
ENSG00000066629	3288.48	3772.95	3162.79	4159.3	2842.35	2771.6	3595.36	2914.42	2778.84	2864.35	2603.64	2857.53	3545.95	3236.51	3324.89	3289.82	2713.84	3807.32	3404.32	3971.27	2940.12	2683.67	3902.96	2460.25	3687	3391	2864.58	2985.51	2453.21	3419.31	2977.96	2481.3	3164.1	4100.25	2852.39	3781.06	3442.9	2563.32	3509.57	2753.07	2672.76	4685.4	3507.59	2393.71	2297.7	2551.94	2196.68	3227.48	3307.51
ENSG00000066651	1265.36	1130.9	1186.76	889.75	1004.57	943.616	953.604	769.58	915.947	1074.9	812.179	948.082	1128.55	838.195	1087.12	1069.63	1052.71	792.562	818.27	1078.58	1112.29	1022.24	740.469	944.714	839.62	821.139	757.481	951.326	1081.67	817.812	879.17	956.943	1112.33	903.768	1033.21	981.381	888.716	703.145	835.723	949.187	780.657	775.006	809.178	929.344	778.93	878.244	990.869	735.544	818.615
ENSG00000066654	6227.37	5261.47	5655.54	4633.4	4482.96	5113.66	5751.48	4879.5	5429.71	4786.34	4947.49	5578.89	5269.21	5288	5250.52	5578.75	5621.75	4898.29	4751.53	5246.92	5125.62	4936.79	4516.15	4429	4937.82	4281.77	4785.52	4901.57	5271.8	4746.69	4531.12	5373.24	5105.35	4645.5	4854.62	4832.56	4808.78	4646.84	4792.09	5045.25	4597.33	4497.42	3970.27	4668.14	4687.14	4622.16	4983.49	4633.49	4820.75
ENSG00000066697	555.293	757.291	639.851	731.634	595.767	705.64	885.497	840.576	746.266	715.304	644.272	742.107	739.419	974.26	672.112	745.528	605.83	795.146	826.853	797.482	573.21	693.371	771.075	570.651	669.622	671.913	652.522	661.283	624.283	690.204	708.907	684.13	599.809	752.987	489.688	571.846	716.394	641.605	598.279	554.886	557.267	583.813	649.004	698.224	644.072	982.797	427.058	562.513	717.799
ENSG00000066735	430.449	410.416	542.364	772.537	409.278	615.118	449.377	743.54	1050.14	916.267	1053.11	560.721	666.459	689.236	537.051	394.844	726.623	957.989	1159.2	502.348	648.034	601.256	1185.64	819.092	1665.08	1293.9	1080.55	1194.43	801.648	886.195	950.396	786.273	754.874	886.154	1021.19	887.918	1247.39	885.453	1158.03	1063.54	1086.54	1203.95	1308.58	816.09	1236.71	1223.17	1273.06	1740.57	1209.17
ENSG00000066739	9650.32	8816.78	7686.67	7296.05	8450.65	7760.04	7793.22	7788.2	8006.69	7447.93	7745.29	7858.12	7514.96	7460.7	7417.06	7282.42	7452.54	8133.95	7634.04	7434.24	9220.61	8707.8	6083.02	6445.15	7608.33	6932.32	7716.45	7393.8	7437.39	7462.22	7588.95	7277.08	8163.67	6821.89	7761.77	7045.81	6493.33	7739.8	7260.03	8304.44	7537.5	7517.17	7061.4	6805.92	7189.18	7129.59	7793.94	7331.29	8215.13
ENSG00000066777	11616.5	10227.4	10540.4	9421.9	9437.3	9904.84	10434.8	9381.36	11059.6	10355.6	9650.84	10508.9	10188.6	9875.04	9416.21	9440.63	10442	9871.67	8974.1	10560.1	10908.2	9588.32	9730.72	9252.71	10187.8	10189.7	9768.48	10116.9	10282.3	10077.8	9402.77	10633.8	9788.97	10942.9	10041.1	8581.29	10049	8907.69	10477.1	9724.42	9187.03	8637.13	9151.99	9826.93	9894.84	10090.1	9322.24	10124.1	10495.5
ENSG00000066813	8.52412	5.95581	15.7544	16.2053	2.97629	25.2594	25.1717	25.0508	35.6228	12.5711	12.3112	62.9316	32.5296	12.5348	79.4833	27.3244	44.295	19.4098	25.7705	15.5454	15.8504	19.1882	0.410744	8.64764	21.9515	32.1163	25.4556	5.27197	21.6524	7.63988	16.2408	8.23733	48.1829	44.5027	16.0117	11.7962	43.3329	83.3243	46.7874	23.8066	16.6655	12.4693	45.1322	12.0169	6.89984	8.67099	58.9461	9.51147	42.9731
ENSG00000066827	899.749	1705.26	1137.33	1474.94	1256.28	1512.94	1678.57	1874.63	1052.92	1019.99	1630.97	1065.11	2132.86	1590.31	1058.88	1074.57	1309.94	3896.22	1208.48	1657.19	1202.51	1147.93	1613.22	2093.46	1940.96	903.767	1342.91	1050.69	1039.95	1119.36	1471.99	907.468	960.544	1190.28	1608.45	1350.23	1835.29	1245.95	3889.89	1991.75	1056.33	1291.81	9599.86	1549.16	984.56	1149.94	900.187	1047.25	1717.38
ENSG00000066855	1402.9	1563.94	1488.06	1661.31	1535.97	1629.92	1771.36	1430.18	1409.39	1394.47	1552.65	1647.34	1424.41	1811.85	1231.92	1618.63	1461.95	1485.93	1630.68	1525.6	1623.72	1662.78	1732.82	1543.21	1251.64	1422.71	1407.2	1344.65	1339.21	1454.56	1384.45	1468.09	1489.58	1575.26	1382.31	918.388	1439.75	1183.6	1381.96	1650.7	1172.63	1401.91	1389.69	1602.64	1192.99	1269.56	1046.66	1276.24	1568.8
ENSG00000066923	685.489	500.896	617.038	710.15	744.606	637.386	513.903	617.572	486.035	817.594	535.816	645.663	704.46	420.76	986.878	622.651	610.111	617.644	913.724	614.482	681.507	750.998	611.272	699.097	692.043	1052.08	503.848	913.187	593.033	788.033	755.449	562.875	636.509	554.473	802.632	695.066	574.53	820.344	724.93	532.726	907.43	669.062	618.555	749.854	778.069	670.905	759.982	866.56	507.303
ENSG00000066926	2679.39	2572.08	1993.75	3983.7	3070.39	4178.56	3304.66	4127.76	2907.39	2069.91	6478.78	2281.55	2113.82	2846.3	1795.79	2031.29	2440.7	2911.78	2104.06	1981.63	2014.35	1875.77	3444.37	2549.39	2880.71	2114.72	3140.9	2434.99	2277.63	2379.24	2634.72	3042.94	4423.1	4472.02	1962.18	1523.64	2147.02	1898.65	2380.55	2108.89	1374.46	1729.49	2526.39	2262.6	2954.78	1705.71	1404.07	1813.83	2731.35
ENSG00000066933	17551.7	14580.7	15058.5	12713.5	14742.6	14948.2	12945.2	12071.5	12930.7	14881.2	11904	13328.9	15700.9	11901.5	16315.4	15512.7	12720	11836.7	12851.6	16140.2	14340.7	13512.1	13110.5	11011.8	9402.49	10427	11605.8	14259.6	13862.2	12150.9	14748.9	14276.1	13913.1	13083.6	13311.6	13430.2	13158.3	11276.9	11491.4	13140	12625.3	10496.1	11692.9	11833.7	11608	11361.1	12751.4	12276.4	12859.2
ENSG00000067048	6947.52	5610.69	5784.45	0.622164	5286.62	0.373009	0	2.457	6052.05	5795.06	0	26.3428	2.04587	0	12.097	4983.09	4874.3	0	4859.31	5784.59	5284.85	4985.08	0	5112.84	0	0	10.916	4854.96	10.9382	5169.4	4977.79	5325.65	0.772661	0	5247.17	4531.84	4.61882	6.98429	0	4816.36	0	0	0	5153.11	4961.74	4476.38	0	0	0
ENSG00000067057	1523.82	1449.1	1442.34	1685.75	1527.79	1123.46	1180.31	1042.62	1196.21	1068.73	1127.39	1227.51	1252.29	987.613	1363.71	1369.66	1191.27	1412.59	1207.39	1813.66	978.777	1526.11	1395.4	1310.06	1432.77	1425.21	1459.73	1552.29	1255.45	1635.48	1490.36	1879.82	1472.05	1971.82	1078.17	1518.66	1217.24	1218.75	1328.24	996.774	1902.57	1181.18	1214.2	1562.99	1768.97	1887.22	1520.47	1205.75	1382.91
ENSG00000067064	1829.09	3524.21	2490.97	2875.49	1596	2876.99	3798.43	2625.04	2663.33	1887.1	2833.4	2453.52	2665.4	4908.11	1983.07	4026.56	3046.18	4210.56	2852.39	2111.49	1803.68	1982.17	3265.24	2790.66	3702.75	2222.78	2262.93	2346.78	2115.26	1758.54	2240.03	1824.61	2087.12	1903.04	2530.24	2939.33	2141.56	2050.74	2825.36	2497.29	1519	2313.9	2390.27	1833.09	1837.88	1943.88	1964.67	2135.1	2852.2
ENSG00000067066	7339.85	6802.99	6985.36	7607.61	6247.75	7166.43	7452.02	6047.44	7543.23	8267.77	8532.74	7939.55	8025.91	7104.36	7027.7	5829.12	7026.21	6054.13	6596.15	7873.58	6898.04	6295.81	6491.77	6638.82	6783.92	7318.33	6484.95	7477.92	6732.45	7430.06	7001.83	7323.62	7132.15	7314.96	5682.83	6374.54	6765.34	5961.72	6622.85	6243.06	6673.1	6561.26	7137.95	7299.43	7423.76	6849.03	5764.66	6273.47	6620.53
ENSG00000067082	15398.8	19380.6	12228.4	14230.1	11284.4	20602.7	14828.6	14761.4	14882.5	17669.8	13099.4	13707	14076.8	11550.5	10365.4	11798.5	11954.7	9464.3	14079.3	12788.8	10916.9	11943.7	18199.4	15386.7	20042.3	20707.6	17966.8	18180.6	13020.9	29229	21995	13181.9	14420.6	15030	17375	13895	13510.6	16179.7	9899.46	12539.5	14539.2	15380.1	11711.3	18171.5	15091.9	16433.8	15782.1	15421.6	14726.7
ENSG00000067113	4948.96	11700.6	6146.04	14406	6232.04	9390.94	19844.2	17525.1	11103.5	7137.1	13099	12867.6	10022.1	18617.2	8059.44	5943.87	8415.93	14152.1	7681.22	8625.46	6654.42	6328.04	15236.8	9232.08	12454.5	9079.58	13504.7	7102.49	8058.57	7473.05	7495.31	6070.85	7164.7	12435.1	7753.73	4322.55	14079	7700	13239.6	12616.3	8522.78	15020.6	16158.5	6335.85	8358.79	5970.07	5945.25	10324.3	15142.4
ENSG00000067141	3721.41	4133.3	3740.36	2775.84	5890.7	1947.44	2214.22	2123.95	3782.33	2526.48	3230.45	3250.48	3379.24	3565.06	3321.82	6047.15	3938.89	2588.6	3279.45	2985.02	2216.49	4104.54	3909.16	3221.16	3785.13	1708.8	2850.22	4256.81	3073.41	3326.94	5368.07	4752.02	3042.24	2571.01	3597.43	5892.38	3482.86	2635.13	3599.06	3869.73	4223.35	1908.34	3546.08	3247.5	3677.26	3023.47	2803.13	2571.61	2250.55
ENSG00000067167	10739.7	11335.3	9266.81	10727	9376.66	10528.1	12592.7	11750.7	9946.01	8816.53	9361.69	9991.64	11480.6	12152.2	9048.4	11171.2	8996.42	11719.8	10620.8	12143.4	9922.54	10256.9	11271.4	9189.97	9270.58	8623.79	10814.6	9449.43	9918.32	9793.27	9633.89	10965.9	11427.8	10642.9	8886.98	8761.74	10165	9440.49	10929.6	10698.4	10256.7	8332.85	9679.42	9762.46	8474	10209.2	8685.53	8422.85	10679.1
ENSG00000067177	1184.49	972.543	1434.6	849.267	931.744	822.464	1049.97	957.216	1311.62	1125.13	976.451	811.326	1202.32	907.439	1228.23	1102.76	1181.56	800.366	844.563	866.055	938.839	1149.24	686.521	967.643	887.573	943.422	823.734	964.248	988.118	727.875	849.734	1149.44	932.239	1071.34	922.617	995.684	940.973	820.068	935.885	776.477	978.595	811.453	742.919	969.849	849.794	777.136	1021.37	955.297	893.388
ENSG00000067182	5793.31	5171.49	3677.25	4804.73	6141.97	4404.7	5005.13	4922.78	4102.04	4669.74	5643.62	4364.91	4123.72	4630.19	4556.41	3776.78	4214.51	4939.93	4478.05	5459.06	4962.03	4230.84	5397.03	5143.48	4461.18	4155.84	4938.72	4306.53	4865.45	6145.03	4899.71	5071.09	4842.74	5131.11	4938.11	4960.96	3925.68	4437.38	4635.81	4846.96	5904.99	4957.37	5898.7	7206.58	4886.1	6058.3	4230.26	4338.99	4283.55
ENSG00000067191	233.098	157.785	194.167	292.06	597.091	212.216	206.63	289.618	415.505	300.915	173.07	107.824	255.904	143.46	242.641	233.114	206.603	274.29	187.351	350.917	234.755	332.717	199.745	205.696	175.502	228.197	194.055	339.767	181.016	395.997	349.384	228.194	243.24	652.2	171.827	477.31	158.372	324.788	128.706	165.759	296.072	144.728	293.464	502.059	350.598	426.653	250.281	288.928	204.145
ENSG00000067208	5224.41	4892.98	4160.17	5128.14	5701.38	4345.41	5231.98	4819.48	4394.51	4911.81	4650.47	4622.86	5024.57	4243.14	4459.33	5077.55	4939.41	5329.35	5396.37	6183.56	4670.46	5227.93	5198.38	4742.27	5500.18	5267.66	5505.03	4770.22	4723.79	4808.43	5922.03	5542.76	5348.13	4776.86	5219.05	5254.19	5362.04	4998.06	5865.8	4627.69	4955.98	4576.81	5156.53	4526.07	5032.71	3859.9	4006	4942.46	5065.26
ENSG00000067221	467.232	902.726	548.957	654.733	573.581	691.451	1034.01	1069.84	836.744	833.116	775.852	989.644	804.693	1195.08	567.17	817.307	1053.43	954.337	1005.46	464.176	693.653	524.323	798.323	939.077	880.237	608.546	878.857	792.614	657.992	938.551	688.356	685.426	651.24	948.714	895.591	761.124	1081.48	874.193	934.651	892.938	790.551	1144.57	1064.02	967.751	736.524	803.482	576.163	793.385	1035.78
ENSG00000067225	8160.04	10686.5	8645.28	15764.2	13254.9	10534.4	11419.2	10957.6	8879.86	8777.12	10428.7	9318.69	9180.69	13791.9	7471.31	10260.4	6428.66	14488.3	15460.7	14115.9	8575.58	13183.6	14446.1	9637.03	8231.16	9248.02	10696	9949.05	7529.89	11229.1	9940.63	10486.8	8818.45	13222.4	6498.93	9330.59	7661.56	8769.73	8658.71	10615.1	10164.2	9455.52	13588.6	11689.3	9975.72	21503.4	5574.39	7710.65	10765.3
ENSG00000067248	4796.97	5028.57	4326.8	4043.7	3613.6	4407.85	5186.9	4736.78	4260.41	3890.54	5042.13	4955.78	4138.85	4631.56	3755.4	4533.7	4402.48	4736.74	4365.94	4431.71	4523.96	3909.72	4545.83	4532.71	4377.67	4826.12	4712.99	4615.05	5043.48	4244.4	4404.29	4618.66	4460.9	4136.03	4815.68	4198.8	4694.01	4095.67	4656.16	4925.3	4241.68	4506.14	4258.22	4233.5	4017.42	4113.15	3558.78	4592.83	4904.03
[truncated: 57,295 more rows]
[truncated: 5 more columns]
