# Supplementary material for: Abnormal molecular signatures of inflammation, energy metabolism, and vesicle biology in human Huntington disease peripheral tissues
Source: Genome Biol. 2022 Sep 7;23:189. doi: 10.1186/s13059-022-02752-5 (PMC9450392; doi:10.1186/s13059-022-02752-5)
Supplement: Supplementary file 3 — Additional file 3. RNAseq muscle data file; Outliers removed and normalized counts. [file 13059_2022_2752_MOESM3_ESM.xlsx]

## Sheet: readme
	This sheet contains the normalized counts as produced by tximport into DESeq2 and an intercept matrix design (~1).
	I.e. the counts are normalised across samples, but not corrected for confounding variables (e.g. batch, sex, site, BMI, age)

## Sheet: normalised_counts
geneid	387968	387969	387971	387973	387974	387976	387977	387978	387979	387980	387982	387983	387984	387986	387988	387989	387990	387991	387992	387993	438663	438664	438665	438666	438667	438668	438669	438671	438673	438674	438675	438676	438677	438678	438679	438680	438681	438682	438683	438684	438685	438686	438687	438688	438689	438690	438691	438692	441910
ENSG00000000003	411.896	276.851	283.062	284.322	242.06	282.516	335.217	309.162	205.797	277.969	351.876	230.089	265.733	358.053	263.629	245.812	306.591	269.57	286.032	276.581	281.634	363.394	314.57	324.58	222.108	311.478	274.189	286.988	331.901	207.551	200.617	216.59	196.295	284.979	252.11	325.907	355.467	193.012	246.147	264.599	212.958	203.024	234.353	328.288	306.613	269.306	247.003	253.379	379.461
ENSG00000000005	28.0891	5.66888	6.71327	20.603	10.8667	26.8843	163.65	29.5924	0.882592	24.6591	1.85887	3.77335	2.42387	598.211	2.58188	22.8565	8.85633	10.313	197.886	13.2851	3.25935	4.0836	13.184	317.646	15.2779	4.37463	23.6882	12.5083	4.82505	7.93224	2.82828	8.56149	16.3588	0.949046	5.92956	13.5194	184.451	2.00632	4.35214	734.386	4.28088	0.861339	6.72268	5.32426	15.708	4.34971	10.8113	4.37291	8.11507
ENSG00000000419	1701.17	1176.14	1600.4	1194.9	1335.25	1430.48	1827.13	1324.35	808.755	1521.6	1924.68	1922.67	1488.07	1377.05	1296.61	1442.17	1208.83	1549.98	1541.13	1488.52	1438.61	1670.85	1448.66	1204.33	1317.96	1250.34	1124.29	1473.12	1378.96	1011.68	1167.94	1514.95	1385.5	1191.95	1520.24	938.287	1183.59	984.526	1204.32	947.313	1106.17	1091.84	1212.84	1317.13	1347.42	1075.99	987.635	1028.74	1436.86
ENSG00000000457	1295.52	1061.37	1004.47	1069.81	1019.25	1015.52	990.345	866.722	1004.26	917.201	1201.96	1033.32	995.701	971.062	938.46	1044.56	1082.86	979.768	1018.52	1075.01	955.763	1092.01	1190.98	1086.82	1018.77	1109.76	1174.35	988.629	926.493	1047.07	1059.92	842.733	949.106	1082.4	1167.86	1031.43	852.981	969.479	906.169	848.175	967.381	937.607	969.938	944.295	1029.83	966.788	1001.45	983.534	1172.03
ENSG00000000460	126.895	141.776	215.545	177.103	181.623	136.51	171.973	163.84	172.835	244.551	172.154	152.131	172.844	218.835	210.296	137.743	296.463	218.546	163.546	211.144	167.262	205.55	214.006	190.742	111.544	180.699	241.88	178.6	193.064	197.19	199.216	202.376	162.498	231.512	225.872	207.502	221.066	171.81	193.052	150.774	155.101	217.433	201.966	164.867	139.026	188.463	201.137	183.351	211.847
ENSG00000000938	141.875	75.8342	57.417	109.029	117.487	107.457	220.129	109.759	87.977	47.5664	26.4191	65.8427	128.249	60.9499	39.2683	97.7729	24.398	96.3753	27.7674	69.5569	66.9839	80.728	77.0769	61.4519	177.624	79.3816	124.239	74.2775	40.6101	62.3689	154.329	100.6	90.8725	108.17	64.5202	53.4948	72.1346	68.6942	63.3643	139.292	90.8322	35.7026	62.3342	51.0346	108.844	73.8788	114.471	114.498	55.4501
ENSG00000000971	2767.7	3416.64	1708.46	2049.43	2728.16	1894.3	3062.4	2818.53	1423.66	1281.59	1680.45	2093.8	2335.47	4182.81	2002.16	2583.64	2350.66	1756.01	3681.01	3316.92	1398.22	2047.28	3377.08	2968.92	2951.64	2064.98	1535.26	1900.13	1373.36	2521.76	3396.62	1318.14	1970.76	2435.12	1736.69	4092.58	2972.37	1697.01	1532.12	4808.81	1644.85	1928.08	2944.99	1492.37	2130.5	4317.83	2285.44	1431.97	2276.78
ENSG00000001036	454.063	405.842	378.04	423.712	404.877	426.342	507	413.374	457.04	372.951	414.852	437.767	668.748	455.879	334.802	369.819	405.428	412.938	435.51	382.379	302.287	395.544	454.682	384.75	360.178	434.597	527.759	417.028	275.516	487.822	392.979	408.331	402.056	357.445	367.62	466.066	380.283	268.995	307.486	426.802	346.455	362.385	391.338	328.018	350.446	457.432	429.644	439.216	435.71
ENSG00000001084	1093.72	1223.31	1243.97	1241.08	1164.09	1053.46	1579.75	910.823	1353.69	830.573	1419.44	957.497	1077.98	986.457	1019.45	1398.16	1340.63	980.45	1315.35	1256.96	950.239	815.474	932.296	1155.41	965.576	1111.66	1243.94	1017.7	894.879	1125.77	938.814	1087.25	791.156	841.518	948.879	940.823	1102.63	764.647	792.573	884.237	1143.19	748.72	1270.64	858.661	962.26	1414.97	1558.79	1085.84	1041.91
ENSG00000001167	568.705	830.038	719.559	709.558	890.829	634.051	876.702	713.066	1099.54	546.713	603.687	640.64	588.102	832.081	816.167	660.093	717.776	615.42	548.419	706.02	604.8	762.537	755.803	832.067	653.65	777.593	648.515	818.351	643.407	908.046	768.49	619.999	645.503	802.004	790.451	534.312	694.483	668.06	764.442	683.739	982.441	647.985	905.848	749.794	754.093	854.788	894.025	947.593	767.896
ENSG00000001460	125.539	39.964	36.3256	148.98	61.9425	64.7325	59.2501	66.0808	56.8986	69.7958	26.8854	95.5855	64.7561	111.928	126.215	107.387	38.9936	67.0138	104.914	122.937	64.858	102.171	100.929	50.7335	70.4969	85.2526	67.3919	93.2674	78.4909	75.4757	84.8024	101.84	82.7832	100.74	111.741	63.5153	78.7261	53.3398	108.667	87.3417	20.1913	73.8004	70.6541	113.459	69.8651	67.8175	37.275	53.9418	83.7684
ENSG00000001461	691.128	486.804	614.003	659.589	516.082	636.264	691.47	633.84	623.266	807.994	453.04	557.757	585.229	568.517	538.717	453.633	468.708	513.678	768.031	682.657	646.104	1093.34	485.726	622.493	535.166	444.002	444.445	704.257	858.311	568.679	560.427	1037.15	641.316	1055.3	967.565	521.586	717.635	953.003	957.964	788.422	486.866	882.521	572.325	1094.86	705.518	483.385	443.306	592.747	854.958
ENSG00000001497	542.049	569.626	765.476	626.881	615.513	659.531	543.461	676.177	821.92	643.176	643.767	697.418	606.955	528.856	719.218	814.534	652.985	672.841	747.314	634.532	654.967	661.951	755.097	670.11	642.13	676.65	765.922	639.969	647.619	645.289	668.152	596.191	555.612	657.66	632.7	648.288	669.231	763.336	748.221	782.943	833.929	624.415	627.083	598.708	644.882	700.705	658.692	634.936	622.969
ENSG00000001561	3692.48	5045.03	4065.46	4289.01	3533.03	4134.81	4637.7	3473.38	3094.36	4322.94	3585.2	4416.28	3306.07	3179.63	3900.15	3509	3581.34	3727.17	3885.47	4765.94	4665.97	4776.42	3762.02	3529.4	3888.61	4252.52	2671.24	5002.14	4559.78	3831.09	4308.07	3685.22	4339.14	4631.24	3560.1	4348.72	4619.06	4372.13	3218.45	2989.13	4194.96	5153.06	3953.73	4192.41	4152.25	3254.83	3242.73	3303.23	3994
ENSG00000001617	174.737	146.541	122.877	251.744	259.473	157.063	193.875	188.286	119.632	133.975	148.83	170.741	222.922	221.825	173.711	161.502	169.112	139.55	156.21	249.07	227.13	183.243	193.952	149.305	180.485	203.355	173.853	200.345	134.629	236.068	161.211	157.581	197.252	346.803	249.598	149.858	195.757	237.314	163.756	222.295	255.831	135.159	267.772	212.548	193.524	229.112	227.32	236.966	304.709
ENSG00000001626	3.33821	5.23926	2.06016	13.3099	1.16797	3.35484	7.32086	11.8227	4.30567	1.48572	5.52458	0.156151	3.70493	4.76859	2.90794	6.61856	1.85314	8.42525	2.45751	4.50974	5.11808	0	8.98889	9.72822	5.45438	6.1087	6.61145	2.96604	5.13404	1.17763	3.66024	1.43016	5.29631	0	12.0368	4.17809	3.16189	0	11.1476	9.2126	8.56977	4.88146	2.35315	2.07253	1.83943	4.73881	4.90209	2.97506	0
ENSG00000001629	2589.05	2271.63	2994.47	2299.1	2211.8	2149.89	2567.23	2513.42	2156.38	2550.82	2289.61	2366.75	2459.84	2346.07	2372.18	2566.82	3105.99	2496.44	2574.87	2409.7	2419.66	2275.61	2395.51	2232.21	2134.94	2804.41	2125.12	2257.65	2670.1	2283.95	2637.09	2105.86	2331.59	2131	2292.14	2318.94	2065.95	2049.35	2188.42	1879.62	2042.69	1977.95	2137.38	1855.88	2625.08	2305.7	2041.54	2066.18	2558.98
ENSG00000001630	971.609	332.852	1014.19	781.138	586.829	1221.11	946.835	1092.99	812.901	680.433	957.524	568.777	1247.54	787.53	871.629	1462.89	975.975	1203.23	1148.06	847.014	1023.34	1097.87	768.686	1232.8	659.072	1203.37	1104.21	369.649	696.995	698.702	879.263	611.42	1492.15	622.126	1123.19	1024.07	1314.96	631.166	884.915	643.606	863.669	601.527	620.522	516.846	1035.68	729.585	462.874	660.43	1021.87
ENSG00000001631	2803.06	2213.53	2621.3	2459.1	2509.81	2256.09	2329.1	2034.81	2485.94	2182.83	2711.51	2562.77	2149.27	2675.04	2504.39	2541.3	2514.85	2714.95	2591.71	2671.97	2345.33	2579.05	3046.77	2792.79	2392.38	2920.09	2753.91	2445.38	2713.54	2930.55	2648.54	2597	2520.62	2534.78	2705.67	2785.07	2842.68	2250.56	2344.86	2312.7	2614.45	2013.65	2816.3	2203.15	2700.72	2903.79	2519.73	2582.13	2937
ENSG00000002016	549.315	916.17	1132.83	900.429	1152.27	877.732	994.787	1045.41	1263.73	829.388	706.228	1100.53	804.346	1014.05	992.422	916.695	751.653	851.623	788.826	897.431	637.37	731.166	888.835	1243.71	696.561	1098.04	1023.47	1077.7	827.543	993.069	730.035	915.617	1048.04	1003.9	1055.98	659.352	893.651	824.826	788.111	723.806	1207.97	1121	1051.59	869.832	785.949	980.915	844.127	902.938	844.058
ENSG00000002079	0	1.75304	1.60942	0.399013	11.634	13.0205	1.5415	4.43504	5.70651	0	1.8741	5.74303	0.793177	0	1.74966	7.91705	9.8436	0	1.9186	0.797243	6.527	0.626273	1.29056	1.23112	1.28329	1.36657	0.723002	1.56419	9.21176	2.95097	2.88384	0	8.45081	1.50666	4.11564	2.46101	1.36049	4.54136	31.7123	24.2089	0.667952	23.2465	0	20.3726	1.32508	2.83906	1.75115	2.08183	7.53313
ENSG00000002330	279.898	208.987	250.797	257.096	383.493	288.301	196.459	253.979	135.946	311.215	248.391	295.374	411.534	406.933	246.449	198.437	261.064	218.12	179.226	270.192	417.766	564.416	434.915	313.942	403.281	294.84	408.438	418.525	379.449	342.916	397.753	378.579	347.549	285.317	419.778	264.516	323.556	469.573	390.969	367.309	317.424	314.994	284.59	393.527	268.389	271.977	266.858	238.948	343.862
ENSG00000002549	2791.15	2214.89	2779.18	2041.29	2612.53	2386.77	2517.78	2393.58	2141.56	2599.1	3120.14	2816.01	2970.03	2307.87	2842.89	2246.12	2292.4	2744.04	2412.17	2402.98	2790.32	2821.07	2302.36	2345.11	2426.15	2181.54	2338.58	2518.59	2766.93	2301.74	3477.49	2536.89	2862.32	2250.96	2923.61	2302.48	2629.06	2125.35	2378.68	2528.19	2368.19	2182.7	2143.51	2772.32	2978.7	2047.18	1992.5	1740.96	2801.69
ENSG00000002586	1935.08	1831.17	2065.64	1348.18	1650.36	2514.55	2027.15	2857.59	1400.62	2190.15	2134.22	2244	3523.66	2060.76	1565.78	2347.68	1722.6	2440.62	2677.07	1898.23	2083.45	2070.81	1506.37	1788.17	2591.23	1824.15	1471.08	1486.64	1948.4	1426.09	3404.57	2123.47	2426.59	1830.69	2740.4	1713.13	2490.61	2486.83	2234.23	3437.23	1547.45	2624.23	1480.51	2700.85	2338.69	1689.2	1753.35	1865.42	1444.46
ENSG00000002587	79.0711	34.4645	87.0668	55.328	51.5672	103.941	38.3974	99.9163	43.1917	65.2196	152.316	60.2475	119.417	203.064	73.3461	43.9136	44.104	93.0098	52.9228	41.7533	40.4436	92.754	102.852	41.0212	78.1675	69.2638	65.3283	71.559	104.151	29.4288	60.2297	74.4877	114.013	56.9228	95.9124	52.4707	74.8193	81.0125	158.675	91.355	61.7223	74.8556	77.4322	82.0331	72.3743	64.0343	32.5291	32.2958	33.8318
ENSG00000002726	0	0	0	4.80399	1.60916	1.66761	1.97174	1.68705	0	0	0	0	0	3.66363	0	2.51618	0	1.68684	0	2.06231	0	0	0.470286	0.444641	9.36423	3.08174	6.45323	2.30623	0	0	0	3.98208	1.41016	1.37746	1.25102	0	2.47704	0	0	3.1364	1.59116	0	0	0	2.40013	7.46943	2.88112	0	0
ENSG00000002745	17.3091	6.33318	3.59956	4.14013	9.74171	2.69854	6.29942	3.40002	1.91763	3.12462	0.994475	5.97708	6.04273	40.0909	1.84394	5.72422	4.9748	4.90682	7.11748	9.22438	7.74513	11.8403	1.72425	3.69598	2.86177	1.02337	2.18292	0.93005	1.10579	10.065	1.06533	3.87543	0.931643	2.22463	2.97398	4.46089	15.9208	2.21406	2.10537	22.4637	3.9695	7.99249	4.94435	1.82112	3.60391	6.10932	4.1879	4.11924	3.88729
ENSG00000002746	94.8566	25.6943	86.9678	36.4245	55.9527	161.38	7.08671	148.573	20.2242	156.266	145.856	188.131	58.5545	201.357	68.3569	48.432	77.1917	60.1452	137.281	39.9445	428.709	60.7849	268.889	54.1074	211.27	113.129	176.459	117.059	377.454	154.48	71.5596	167.374	212.151	180.673	251.395	76.3721	234.333	272.956	60.28	216.088	60.4802	322.939	64.3231	189.303	156.801	113.833	28.5012	46.5577	122.577
ENSG00000002822	428.855	525.486	475.377	504.35	522.421	496.071	367.74	528.082	527.04	578.12	379.627	494.184	742.262	651.893	566.999	430.247	371.027	385.634	489.758	439.974	612.753	732.178	684.813	538.744	540.38	999.496	863.484	838.601	680.967	803.358	644.912	1009.71	565.138	676.332	757.999	1162.81	674.653	1188.06	823.243	556.895	764.365	793.04	529.926	1007.88	724.082	828.988	529.709	527.125	516.847
ENSG00000002834	1657.57	1471.46	1066.97	1509	1405.53	1641.25	1901.67	1792.39	1252.09	1093.64	964.644	967.706	1746.3	1593.8	1057.74	1231.18	1084.15	971.817	1328.61	1076.55	1191.44	1202.78	1039.81	1184.61	1191.19	1004.74	1047.89	1268.77	1073.51	1319.71	1624.08	1104.79	1652.13	1243.95	1024.07	1283.33	1414.38	1042.53	1145.08	1870.2	972.958	1002.34	874.585	1326.94	1266.84	1150.12	1163.14	1102.26	1312.99
ENSG00000002919	358.908	428.985	435.634	370.635	316.316	290.84	432.069	390.816	345.695	329.789	505.467	351.627	323.158	321.192	275.524	369.125	278.688	444.934	386.601	382.795	215.771	341.412	404.381	328.008	321.296	290.074	392.289	385.097	350.668	350.457	365.087	302.96	363.932	283.001	308.381	230.167	294.388	287.151	320.336	395.911	345.745	342.438	348.445	396.339	390.57	268.041	334.383	311.917	401.208
ENSG00000002933	29.4897	74.6501	56.7293	55.3849	102.254	92.6013	103.862	73.4456	89.8086	42.1747	80.6454	74.0725	74.3773	107.705	30.6991	96.952	59.8287	51.4443	86.794	79.0991	53.0152	52.981	47.2961	33.5176	65.3206	40.8187	35.8026	67.4859	35.6292	53.7152	120.89	48.4973	34.4996	44.7378	56.2481	110.069	93.3662	43.9699	61.0791	117.655	43.002	53.5877	53.2855	81.5117	51.0489	51.1163	100.414	47.9851	30.3592
ENSG00000003056	2385.11	2331.66	2462.14	2097.13	2376.83	1892.38	2275.76	2204.61	1974.79	2175.35	2695.5	2411.39	2087.39	2187.78	1942.46	2159.26	2302.06	2422.72	2066.47	2469.46	2161.24	2549.89	2396.79	2555.71	2538.33	2368.21	2324.33	2387.06	2633.2	2345.06	2473.52	2266.95	2484.42	1830.53	2161.18	2584.61	2928.27	2262.77	1786.5	1785.76	2148.87	2356.84	2028.04	1816.39	2226.5	1955.78	2204.14	2067.79	2022.28
ENSG00000003096	412.765	477.011	358.857	365.887	364.013	334.933	421.739	375.681	492.046	398.279	372.061	565.787	312.742	343.818	376.29	312.698	448.04	368.324	383.914	379.762	388.032	407.168	334.935	370.473	321.938	412.328	438.318	366.858	357.04	434.791	389.924	324.803	284.057	357.201	339.603	339.849	413.207	328.665	255.864	275.283	377.446	367.993	349.505	332.839	300.359	384.325	426.862	306.237	407.091
ENSG00000003137	55.6731	27.6021	47.9206	44.3526	26.4571	38.9241	208.674	123.38	28.4377	24.3395	21.8233	28.0737	167.52	128.344	52.3436	47.9349	28.2456	29.3877	90.0347	42.1021	89.4183	35.5148	50.9596	48.3071	57.8068	46.6642	57.5388	45.8339	21.5273	62.7537	53.7138	60.4017	39.5651	26.2934	15.1178	37.7868	69.7085	121.689	63.7075	228.328	81.352	40.2273	38.7294	29.4493	48.6811	56.2028	43.2431	55.8159	37.4578
ENSG00000003147	236.434	182.458	210.719	318.468	183.814	270.744	161.636	263.122	165.784	187.609	246.347	161.193	132.718	191.598	208.493	167.119	204.745	157.416	226.522	162.565	205.718	260.767	199.394	179.671	200.91	152.791	155.882	194.353	184.847	133.659	217.718	236.034	204.601	257.686	178.701	177.704	206.589	253.968	244.264	240.503	191.946	214.061	141.312	225.886	181.422	162.625	207.559	141.368	223.536
ENSG00000003249	1120.74	1311.22	621.184	307.225	617.44	600.171	764.004	1025.46	424.881	821.978	421.692	584.557	733.133	601.239	630.622	1171.91	406.165	568.915	660.785	663.945	742.454	932.272	470.579	310.841	607.028	396.619	585.396	710.458	1176.19	336.542	757.851	561.762	541.266	879.584	1014.69	476.813	568.951	862.695	901.612	1027.61	700.987	747.633	354.296	911.878	517.116	330.338	343.721	580.711	433.854
ENSG00000003393	3551.12	3164.25	3583.63	2906	3434.96	2940.01	3319.06	3236.39	3466.92	3393.09	3538.05	3211.34	2910.27	3078.68	3129.15	3892.93	3442.97	3845.15	3513.93	3563.34	3608.14	2743.61	3238.56	3375.31	3926.64	3628.98	3389.42	2970.4	3677.77	3280.27	2846.97	3213.67	2752.98	3054.32	3467.2	3219.68	3059.19	2873.1	2830.28	2829.18	3447.55	3484.59	3132.39	2526.45	3421.3	3516.8	3474.7	2987.69	2933.95
ENSG00000003400	679.819	547.424	553.397	631.4	494.287	686.368	480.663	721.314	626.792	511.32	440.394	454.569	489.449	645.209	518.607	369.635	584.846	513.229	492.666	563.622	698.738	804.821	467.694	397.618	597.982	460.978	390.753	461.901	576.976	572.206	438.452	675.007	488.312	556.695	506.831	704.276	651.347	558.291	575.736	697.686	630.834	484.374	475.619	551.387	396.665	649.297	478.885	574.865	506.451
ENSG00000003402	14639.9	19074.4	19802.8	21369	19752.2	15899.7	17051.2	13699.9	18196.6	16574.6	20499.6	16970	16058.8	17900.4	19234.6	17221.9	18938.5	19218.1	17463	17097.2	17846.3	14365.3	19598.1	18601.1	15724.4	19308.9	22052.1	19781.9	15681.8	16643.6	15421.9	16804.1	15202.5	19983.5	14264.8	17467.8	15426.8	16497.8	17951.1	14090.4	26716.7	14655.4	24598.8	15440.4	22167.1	21033.4	21776.8	18192.6	22454.1
ENSG00000003436	2841.52	2494.7	2355.98	2059.97	2081.45	2062.15	1848.28	1993.75	1877.81	1453.87	1887.13	2034.78	2190.02	2316.34	1337.29	2656.29	2663.67	1805.57	2874.43	3011.67	2076.48	2019.14	1787.44	2369.58	1898.99	2220.45	1786.71	2708.54	2493.22	1933.71	2853.86	1893.65	3101.12	2504.3	2180.02	2357.85	2540.47	1746.38	1707.79	2245.95	1138.75	1616.57	2010.69	2153.76	2378.17	1719.07	2039.12	1741.51	2601.25
ENSG00000003509	1254.14	1290.76	2047.43	1523.97	1501.22	1240.03	1545.8	1125.05	1348.98	1469.85	1656.41	1387.31	1338.88	1367.9	1408.72	1414.66	1244.03	1649.45	1334.82	1306.28	1705.24	1755.75	1365.34	1407.9	1181.05	1247.19	1550.33	1466.13	1340.77	1351.3	1092.76	1586.88	1385.59	1348.2	1265.02	1286.78	1536.16	1310.46	1313.3	1125.29	1521.6	1077.67	1275.02	1674.85	1467.26	1321.2	1399.32	1197.41	1918.61
ENSG00000003756	6773.31	7744.22	8621.81	7176.76	6991.01	7309.71	7298.28	7774.26	9049.83	7434.32	7194.13	6902.96	7110.65	7594.87	7388.57	8217.9	8510.86	7952.24	7720.3	7943.5	5399.33	6200.01	7562.9	8327.61	6697.93	8036.07	7665.34	6161.92	6495.25	6439.94	6347.38	7088.53	6263.72	7363.82	7196.25	7677.78	7237.68	7108.86	7623.46	7139.76	6739.13	7147.58	7138.45	6046.15	6897.56	7800.14	7375.28	7104.79	6657.65
ENSG00000003987	247.374	222.731	238.434	221.86	213.868	228.83	192.036	259.989	230.495	271.238	280.905	248.106	252.569	222.885	267.262	301.55	269.361	261.641	251.401	257.49	206.608	192.653	195.161	199.598	211.448	229.435	251.929	177.016	258.113	200.722	189.982	251.33	177.153	199.82	242.397	234.799	203.841	150.362	198.615	203.934	238.397	255.515	256.985	165.885	197.521	264.389	255.234	217.275	188.322
ENSG00000003989	31080.9	33318.1	28720.4	28415.4	34681.4	26707.3	25156.6	26668.2	26464.4	30799.8	29647.9	30417.5	25698.1	28456.2	30082.8	36960.1	35790.8	35461.3	26588.9	30827.1	22419.7	31109.8	48781.5	39383.4	33767.7	42618.5	40609	30005.1	37232.5	33211	30074.8	37736.5	21735.7	34668.5	34745.8	39008.6	30746.5	32399.7	31815.7	22442.5	42045.9	30493.2	36462.6	21481.4	31201.8	35532.7	35475.4	29770.1	30048.5
ENSG00000004059	1182.49	1245.55	1591.55	1542.42	1291.73	1319.55	1463.26	1236.94	1279.63	1367.75	1508.58	1509.02	1527.7	1605.48	1660.31	1365.8	1594.28	1513.19	1527.91	1453.23	1487.37	1589.03	1531.04	1535.68	1272.22	1442.49	1694.54	1603.69	1687.53	1492.8	1423.39	1799.19	1451.6	1727.71	1511.5	1239.86	1417.63	1704.98	1356.97	1200.98	1393.81	1342.43	1453.94	1446.48	1458.74	1540.99	1437.17	1449.27	1588.24
ENSG00000004139	410.603	207.798	278.054	310.734	234.103	230.886	207.196	187.268	297.607	209.26	332.088	174.58	343.582	174.092	221.534	352.636	154.632	365.928	388.939	100.988	225.711	182.017	118.891	215.136	251.939	154.971	117.584	271.043	219.7	317.253	306.168	213.697	271.422	195.185	263.907	150.996	271.757	160.128	396.039	587.486	309.739	124.922	293.428	292.928	182.346	292.702	213.116	196.728	148.312
ENSG00000004142	6961.11	6475.12	7524.02	6511.63	7495.3	6754.54	7019.59	6236.85	6957.11	7633.38	6873.73	8142.07	6754.07	6505.97	8095.19	7541.22	7068.56	8115.12	7015.54	7501.75	8327.26	7966.98	7538.36	6741.81	6890.22	5863.34	7386.55	8442.05	7783.76	7572.39	6583.65	8197.51	6714.4	7652.11	7443.22	6741.07	7494.41	8260.43	8375	5741.23	7462.52	7151.27	7071.83	8246.43	6409.5	7138.37	6682.01	6780.2	7831.97
ENSG00000004399	1156.28	1472.9	1369.53	1488.91	1368.3	1428.12	1594.02	1548.72	1244.92	1078.97	919.317	1119.71	1495.01	1222.29	1468.3	846.711	1258.97	795.597	1198.71	915.468	1243.47	1715.74	756.061	1134.36	1457.25	991.36	931.899	1354.91	1097.52	1427.49	1229.61	1433.38	1506.61	1905.21	1217.11	1441.35	1167.17	1554.83	1553.75	1775.48	1430.03	1204.56	1366.42	1931.38	1165.31	1828.17	1356.47	1290.96	1232.34
ENSG00000004455	4532.99	4022.68	4671.64	3821.99	4512.14	4809.56	4732.21	4326.18	4053.74	4662.28	4885.69	6205.39	4588.64	4384.86	5194.1	3978.65	4503.87	4519.83	3968.42	4016.55	4725.44	6288.47	4812.79	3637.12	4348.74	3591.29	3414.59	4772.99	4418.07	3707.3	3655.29	4008.09	4458.5	4229.47	4846.3	3258.65	3770.83	3935.12	4272.01	3032.57	5011.47	4604.63	3580.61	4711.12	4132.44	3597.69	3801.31	3569.4	4229.86
ENSG00000004468	3165.74	2638.15	2933.05	1914.93	2763.17	3657.81	2588.51	4127.78	2554.62	4927.16	3742.54	4619.11	2570.51	2031.57	2959.5	2854.72	2787.62	4364.51	3755.99	2820.61	3731.69	4813.37	2065.84	2511.01	2911.63	3007.94	1953.34	2145.05	6176.7	2502.03	3840.96	3818.85	2624.79	3168.3	5083.98	3418.34	2654.54	3263.6	3606.53	3583.67	2670.23	5130.47	2237.8	2832.01	3411.74	2708.41	3304.31	2959.99	1352.68
ENSG00000004478	3791.82	3965.48	3291.49	3492.77	4082.76	3586.27	4420.37	2755.98	3562.53	2673.88	3608.58	4651.74	2418.33	3980.52	3144.17	3787.99	3261.33	3261.97	3770.97	4024.91	3657.1	3765.94	2887.53	3139.83	4605.1	3408.71	3556.59	4001.23	2913.97	4062.84	3631.95	2778.15	3989.53	2993	3019.65	2667.09	2899.47	2946.92	2662.23	2328.42	3210.68	2934.18	3261.47	3152.16	2684.73	3358.69	3273.13	2817.5	3134.62
ENSG00000004487	3341.94	3096.87	3075.77	2930.67	3270.08	3167.57	2998.05	2891.34	3235.19	3235.33	3508.5	3628.34	2904.95	2715.36	2802.74	3775.45	3106.39	3604.03	3265.46	3405.4	3175.63	3357.41	3375.69	3240.97	3517.99	3384.24	3063.79	3333.75	4003.54	3062.23	3265.09	3292.75	3341.59	3216.16	3416.06	3190.28	3161.97	2845.01	3116.59	2371.68	3111.28	3336.34	3036.95	2853.81	3157.26	3210.06	3062.56	2988.88	3330.39
ENSG00000004534	3617.28	3616.23	4276.86	3530.54	3868.38	4331.62	4122.18	4207.53	3834.49	3934.65	4024.29	4345.86	3988.51	3985.88	3935.27	4279.22	3516	4328.4	3945.82	4718.21	3277.76	3329.89	3323.59	3860.23	4175.13	3619.79	3639.8	3957.21	3486.33	3479.52	3183.59	4268.09	4106.31	4100.43	3625.19	4038.01	3503.88	3673.81	3936.11	3356.34	3466.79	3766.66	3519.67	3568.22	3972.9	3329.15	3644.34	3802.47	3495.25
ENSG00000004660	132.218	161.488	143.736	188.931	141.538	130.349	229.804	146.79	163.158	102.477	94.8286	162.955	483.452	229.616	97.3417	148.809	181.575	146.191	202.703	133.829	95.9194	168.35	72.7525	104.877	114.899	64.9042	103.322	132.064	157.536	91.0636	313.739	118.668	217.207	168.486	111.703	129.479	201.204	94.2434	126.119	173.551	90.17	137.313	124.302	178.804	124.354	151.069	138.825	143.016	218.35
ENSG00000004700	1508.15	1297.1	1118.11	1119.07	1145.45	1127.75	1332.05	1306.58	1132.43	1258.48	1413.99	1229.89	1613.27	1331.18	971.656	1347.06	1220.51	1274.83	1375.67	1379.76	1098.72	1248	1569.49	1432.49	1179.55	1374.86	1353.44	1043.53	1445.79	1151.55	1830.71	1328.82	1534.17	1075.72	1247.73	1117.57	1273.33	910.99	1059.97	1388.85	1154.07	1283.83	1048.39	1077.22	1410.11	1060.37	1320.06	1203.57	1344.84
ENSG00000004766	1862.3	1719.82	2161.36	1856.8	1893.9	1628.19	1949.78	1492.42	1707.39	1893.58	1805.65	2207.07	1746.84	1962.02	1771.73	2070.56	1741.14	2246.02	1858.91	2083.04	1851.33	2221.81	2199.72	2410.61	2064.9	2111.59	2376.48	2004.02	2036.54	1944.98	1962.04	2028.26	2101.09	1792.06	2284.82	1862.74	2081.6	2040.97	2019.52	1824.35	1821.86	1813.72	1987.05	2380.79	2177.45	2076.05	1782.88	2129.07	2232.65
ENSG00000004776	228.096	540.575	558.227	477.646	1505.82	357.155	419.505	347.498	579.437	588.407	375.569	396.854	375.412	598.09	549.549	285.46	510.918	250.244	456.07	415.799	541.2	499.092	404.233	546.535	527.287	653.591	828.192	1333.92	909.166	1250.16	1303.02	927.439	514.325	4253.51	1193.56	1093.04	1252.25	2496.69	1576.07	1318.44	1562.38	792.643	2243.57	4542.4	1759.75	4018.95	2927.91	2822.88	1734.99
ENSG00000004777	50.1257	30.3965	39.4808	41.6753	34.7347	47.9649	52.5873	49.8176	82.8078	35.3719	32.3922	27.2924	33.2652	31.6624	42.3371	25.301	36.1197	34.2885	26.2823	38.856	36.9772	103.684	55.987	55.4744	70.3179	35.341	63.6357	73.3615	31.9239	52.2186	67.4066	49.766	69.4261	68.7198	24.0659	38.0027	69.8774	87.7678	184.059	74.3396	55.3613	42.9444	46.1707	50.487	31.8317	60.6735	112.152	52.4455	43.5835
ENSG00000004779	5051.37	4269.28	5620.39	4221.82	4887.13	3859.38	4925.97	3229.26	4099.52	4611.89	5094.37	5852.53	3943.98	4254.06	5604.88	3880.34	4005.39	4855.95	4709.66	5539.15	5206.25	6799.37	4576.79	4058.51	4388.3	3924.8	3668.59	6254.41	4775.89	4458.96	3287.95	5544.2	3995.82	5176.78	4650.7	3860.85	4478.79	4153.09	4493.02	2892.93	3833.25	3760.83	4188.46	5471.82	4429.31	4200	3601.77	3778.46	5915.86
ENSG00000004799	16563.1	23787.3	21271.4	46713.2	191346	6419.23	74923.1	9844.06	20985.1	4601.41	30848.7	54237.5	17596.8	74753.6	7331.52	46231.1	5453.03	58398.1	6189.48	21557.8	19876.4	31209.5	330186	21537.9	69553	83934.3	69309.4	53161.6	23862	49896.8	3044.07	13144.9	22638.4	116435	56361.3	12087.6	77960.1	8663.6	8862.74	11209.5	37036.9	26276.1	71598.6	17582.6	75929.9	20851	46351.9	12779.5	87892.4
ENSG00000004809	6.19121	1.50519	2.90933	0	4.86992	0	0.948148	5.83206	0	0	0	0	12.2653	7.47405	0	1.64444	0	0	1.60764	1.86425	0	1.23947	0	2.38247	0	0.974191	0	1.37542	0	10.4348	4.02242	0	0.565214	0	0	0	1.31893	0	0	15.0746	0	0	0	0	2.22969	0.6167	2.01197	2.00987	0
ENSG00000004838	26.7322	28.3586	22.5643	33.5957	32.2923	21.4694	42.0555	65.4715	28.0816	45.344	29.5643	43.9016	45.1401	74.9947	46.7891	18.2545	49.4161	25.9479	36.1808	15.7542	20.2591	14.1098	19.2517	17.7917	30.3488	29.4809	11.8013	46.2607	28.8092	39.6503	12.1375	31.5834	23.9335	16.4261	27.4202	22.4637	16.921	7.27503	25.5865	26.7193	47.1686	35.7044	46.5292	21.0978	21.5548	39.6753	28.2264	12.7465	32.254
ENSG00000004846	39.0779	6.51693	2.02833	3.87238	3.44832	4.982	0.685846	18.2417	0.36757	1.15297	12.9658	1.02846	0	0.848765	4.1387	0	2.24396	4.77217	0	0	2.25304	9.941	7.40251	1.6223	8.72786	6.10917	4.09983	4.23476	1.7167	4.66823	1.21667	0	0	0	3.89228	8.55887	3.87177	13.8719	2.65582	3.452	0.694738	5.35447	0	0.348526	1.12566	1.57548	0.750915	4.32188	8.32782
ENSG00000004848	457.576	463.687	480.602	371.855	318.994	238.358	352.916	301.274	370.176	551.205	213.894	348.61	378.609	320.03	440.28	323.737	576.83	359.572	585.519	470.393	309.022	273.448	191.157	192.909	289.326	283.056	284.768	254.012	286.214	257.115	280.326	244.084	370.562	366.192	244.883	336.37	354.749	498.183	272.217	266.982	256.982	371.454	338.989	382.553	239.069	288.754	339.589	383.927	322.286
ENSG00000004864	540.06	572.877	426.349	458.488	468.614	600.925	462.461	538.872	449.208	563.046	562.735	468.752	578.299	462.456	534.639	582.185	526.203	541.298	513.509	365.668	611.257	699.966	582.181	686.877	558.675	659.57	502.512	532.559	605.002	532.173	712.26	553.802	546.703	560.244	437.102	603.944	580.24	518.519	535.822	505.493	498.814	605.891	461.964	546.658	529.352	481.09	458.111	558.628	568.799
ENSG00000004866	509.059	602.838	563.078	607.348	1011.07	572.889	731.075	545.109	1026.93	559.447	585.508	793.098	657.299	604.896	755.007	626.811	750.897	595.067	729.845	671.622	722.756	669.887	876.758	724.696	745.378	687.481	850.613	737.497	819.625	750.561	835.356	604.065	600.989	965.179	693.784	788.857	664.876	648.704	843.378	507.768	846.133	789.963	596.055	732.113	627.154	680.75	839.108	847.713	602.778
ENSG00000004897	5370.74	4337.83	4394.9	3711.39	4528.49	4193.98	5201.7	3835.95	4451.39	4443.34	4977.42	4915.9	4529.38	4298.78	4217.48	4709.39	4421.48	4829.01	4539.29	4312.2	6087.04	4807.46	4608.06	5442.68	4580.58	4011.96	4847.15	4638.21	4695.51	4605.1	5693.3	4649.61	4361.67	4524.14	4380.81	4175.35	4866.11	4659.76	3636.96	4235.16	4344.81	4063.72	4173.93	4369.51	4141.94	4624.27	4308.99	5397.81	4887.22
ENSG00000004939	158.877	266.329	111.139	47.3221	181.883	97.0865	476.695	70.6713	196.356	6.30184	28.661	12.7895	189.641	90.3889	24.1599	163.23	39.846	59.7909	12.0709	35.7112	94.5347	40.5803	24.4823	38.5108	77.9967	96.9924	264.392	67.6449	93.1845	23.9432	13.2175	117.785	100.412	82.5896	17.1889	38.6507	3.42443	17.1168	26.4347	278.476	49.4856	5.09732	85.2885	29.1912	48.7003	48.2505	34.8585	78.011	68.6278
ENSG00000004948	119.349	55.9199	68.8483	88.3119	94.3319	71.4565	111.258	69.5345	116.84	68.7503	96.0111	71.7692	121.539	137.255	50.031	123.804	74.7843	65.0707	116.289	106.505	87.0523	124.241	34.1567	95.268	59.1232	111.118	82.7611	88.38	117.115	115.938	161.903	78.7909	113.851	84.6846	101.88	112.085	76.9986	22.662	112.045	69.2334	83.4773	103.796	60.8139	125.762	102.782	76.5071	89.7409	146.695	91.7393
ENSG00000004961	1665.93	1505.59	2036.79	1842.12	1958.13	1617.82	2042.26	1491.95	1406.58	1656.03	1622.32	1992.23	1512.1	1588.19	1779.19	1333.92	1565.92	1708.54	1543.34	1698.29	1889.76	1868.99	1685.16	1369.35	1659.51	1483.15	1315.19	2023.01	2107.61	1632.94	1512.05	1562.08	1979.21	1760.5	1897.1	1655.54	1993.84	1764.52	1590.6	1267.4	1836.85	1674.71	1474.03	2220.53	1896.17	1803.38	1567.88	1546.31	2007.95
ENSG00000004975	542.003	609.551	821.414	611.804	647.042	574.043	619.447	682.855	625.729	681.17	585.524	748.262	636.801	400.949	609.557	591.327	663.689	537.576	639.937	565.783	557.647	598.112	527.86	667.226	608.594	596.986	704.225	620.15	597.771	721.288	640.994	624.653	572.641	593.653	587.751	591.24	631.673	727.479	776.986	590.841	628.17	569.865	669.791	652.82	587.695	594.482	674.167	596.34	517.368
ENSG00000005001	0	0	0	0	0	0	1.50939	0	0	0	0	0	0	0	0	0	0	0	0	0	0	0	0	0	0	0	0	0	0	0	0	0	0	0	0	0	0.647891	0	0	0	0	0	0	0	0	0	0	0	0
ENSG00000005007	1323.45	1320.46	1514.24	1727.65	1904.05	1199.81	1855.84	1372.47	1612.05	1461.69	1007.18	1457.29	1310.09	1294.47	1569.45	1347.3	1294.91	1109.74	1041.8	994.68	1538.49	1291.86	1823.3	1876.93	1909.84	1572.72	1752.68	1839.48	1250.93	2044.1	1589.77	1878.43	1984.47	1707.06	1561.97	1614.87	1868.76	1741.16	2352.02	2008.59	2124.59	1538.47	2254.63	1962.43	1717.07	1884.82	1735.76	2023.92	2024.86
ENSG00000005020	475.247	337.5	669.407	816.737	1109.41	615.906	727.01	607.053	734.254	633.983	446.221	398.885	452.026	647.095	648.24	689.545	799.482	653.158	783.91	646.894	443.515	581.222	826.217	665.694	464.055	483.907	821.601	656.478	522.77	749.155	521.656	535.485	514.605	742.571	643.059	442.36	593.217	952.091	587.268	545.418	611.612	931.295	780.403	776.008	629.74	930.759	1228.52	979.424	552.349
ENSG00000005022	776.712	734.077	868.44	853.749	676.778	685.806	1080.18	818.691	586.719	744.58	528.464	796.943	768.63	1036.75	679.068	603.698	595.382	708.535	769.682	897.182	569.078	768.701	838.357	746.325	513.36	528.89	603.325	779.699	844.881	673.104	561.133	590.418	865.583	637.971	694.684	572.023	766.285	696.473	738.736	618.043	680.659	608.838	595.432	851.892	851.746	653.835	574.789	566.022	788.588
ENSG00000005059	182.472	113.099	80.8947	115.797	76.6004	197.74	106.136	129.6	97.8212	72.6994	147.921	89.1719	226.414	145.409	98.8559	127.804	99.8352	92.5959	128.83	94.4023	106.768	118.251	147.118	112.015	136.757	117.443	59.3266	127.657	107.069	102.376	251.297	97.382	135.726	146.844	128.79	186.369	138.541	101.232	104.546	217.916	81.023	112.192	149.055	141.667	154.753	97.2121	104.269	125.85	137.786
ENSG00000005073	44.6721	229.788	270.839	170.138	242.641	350.71	226.501	165.993	222.75	290.128	305.905	227.115	139.298	219.955	234.968	266.437	290.685	164.409	274.44	309.832	153.416	207.478	295.109	174.489	233.075	244.641	136.928	185.471	403.323	160.156	283.186	165.526	127.144	180.095	168.215	141.59	186.04	213.178	359.689	265.776	211.788	189.329	257.169	212.581	244.665	163.287	161.858	140.557	28.9952
ENSG00000005075	1586.26	1310.35	1530.92	1528.57	1798.79	1336.07	1278.35	1325.09	1192.05	1726.65	1526.12	1838.33	1731.94	1793.33	2100.65	1827.2	1986.89	1800.52	1654.08	1894.48	2356.55	2470.33	2174.4	1945.25	2130.74	1999.44	2354.3	1971.87	2158.39	1645.29	1812.3	2137.53	1503.69	1844.7	1792.65	1270.15	1449.61	2046.87	1663.69	1301.47	1774.79	1616.69	1685.2	1952.79	1827.75	1613.92	1688.82	1433.27	1726.03
ENSG00000005100	332.946	368.834	438.747	382.531	448.305	344.06	474.827	397.457	476.473	469.637	392.147	435.173	361.562	410.703	448.558	373.542	359.076	329.396	330.759	391.587	469.132	379.522	433.817	504.971	436.917	473.116	437.332	496.553	452.923	461.953	449.381	446.342	559.583	532.495	468.806	411.167	458.916	670.986	698.513	637.71	586.833	472.544	550.191	644.93	474.717	730.032	589.156	533.648	465.879
ENSG00000005102	425.637	301.521	451.246	435.786	222.766	366.076	331.045	314.326	267.518	322.204	352.648	256.429	426.316	504.1	398.613	335.538	398.004	328.062	443.177	190.543	391.554	420.131	441.908	287.04	370.26	333.547	201.711	282.672	327.287	294.307	307.292	330.742	459.115	251.777	256.896	206.333	396.808	322.26	260.18	454.701	383.83	285.339	283.24	311.749	214.789	315.207	227.152	245.98	494.59
ENSG00000005108	364.046	107.894	303.195	230.05	109.904	270.542	254.326	342.182	139.649	143.735	161.079	129.872	209.926	210.799	280.898	131.871	177.176	160.177	187.228	198.092	383.664	167.463	171.911	247.232	344.036	100.169	203.333	127.145	288.895	212.111	165.087	178.168	139.775	203.12	246.473	272.187	241.546	166.057	113.659	276.446	90.4927	132.602	93.5367	144.862	96.6945	187.347	83.7755	98.0148	340.462
ENSG00000005156	2290.91	2532.04	2503.65	1611.97	1863.82	1812.46	1997.68	2294.91	2148.81	1922.78	2036.75	2252.62	1822.36	1896.88	2249.15	2469.7	2034.27	1735.07	2073.11	2287.76	1966.76	2249.93	2129.96	2486.68	2247.49	2502.34	1965.72	1977.91	1862.6	2268.46	2791.36	2082.71	2678.04	2114.94	2052.39	1850.88	2455.43	2822.79	2469.84	2378.19	2236.48	2143.79	2617.82	1856.66	2032.8	2261.98	2735.19	2544.06	2158.19
ENSG00000005175	1821.29	1828.97	1854.29	1738.28	1953.21	1764.69	1678.08	1719.47	1720.63	2019.74	1754.26	1880.96	1598.6	1446.25	1859	2072.19	1890.1	2314.82	1711.29	2016.45	2152.47	2655.83	2472.56	2234.89	2285.73	2324.72	2298.68	2195	2558.44	2038.6	2498.44	2082.43	2438.98	2099.58	2417.76	2538.74	2154.41	2355.64	2224.38	1769.57	2144.99	2290.33	2360.47	2034.22	2172.66	2109.8	2125.47	2155.97	1988.71
ENSG00000005187	46.8553	70.5067	29.0172	44.9348	83.5315	53.5717	40.4066	50.2389	31.1231	53.5399	22.1127	58.0317	37.042	48.1344	88.0159	60.8654	42.2187	76.0874	77.8047	53.9359	11.5374	37.538	51.9478	58.7869	78.8873	33.6331	57.2495	61.3448	44.328	78.852	43.2412	78.289	43.6029	103.246	90.9731	76.6776	48.7382	54.955	55.421	43.7477	28.8611	90.4612	84.7513	40.9594	118.565	112.829	123.679	88.9547	53.5014
ENSG00000005189	36.3956	91.6293	59.0537	76.072	49.7053	46.6341	53.9014	72.7473	80.7725	84.4445	32.1567	48.2597	51.3073	47.251	66.5206	39.3918	49.6476	73.5866	46.4911	93.8129	39.1084	112.466	48.5085	65.8331	79.9686	39.2986	53.5414	44.396	44.8861	41.8929	71.7926	38.4342	74.2937	46.7443	34.5278	53.9923	72.6194	74.4707	62.0398	47.5497	47.1565	47.6771	52.3771	41.5014	45.7622	44.2613	42.7357	33.299	46.6107
ENSG00000005194	1011.07	936.645	1155.64	1246.45	1067.36	1124.09	1223.19	1077.35	857.825	1349.64	1048.36	1362.89	1006.39	1047.13	888.887	883.379	783.933	1061.44	846.386	1126.78	1041.36	1063.35	1152.27	848.05	821.066	866.358	998.098	1203.59	989.845	942.304	902.173	1020.34	1440.98	1075.94	1023.69	866.316	1065.61	1279.08	1036.59	942.486	1040.5	1004.31	835.159	1465.85	1057.83	838.434	680.011	838.091	980.683
ENSG00000005206	459.945	271.503	609.056	641.055	550.991	527.463	293.613	408.524	345	436.097	527.222	562.228	559.665	588.953	405.2	417.887	488.718	409.776	523.733	343.904	491.497	343.897	578.126	526.637	548.794	465.785	696.143	568.314	359.317	590.048	558.553	517.427	515.216	649.891	504.896	641.932	588.035	665.487	535.215	682.483	722.933	608.075	690.2	605.213	759.979	929.277	709.092	555.229	798.895
ENSG00000005238	436.491	421.732	459.982	370.132	397.782	381.018	574.851	429.744	467.547	443.101	449.608	579.101	578.134	373.133	418.154	364.356	503.436	449.636	454.723	366.811	377.195	398.583	298.013	322.592	395.067	285.27	386.111	357.251	359.316	437.719	578.619	369.033	556.593	407.248	356.977	354.095	367.46	468.79	379.462	483.486	349.358	309.977	412.159	429.772	394.986	379.087	418.281	381.102	550.079
ENSG00000005243	1466.68	1270.73	1061.57	910.342	877.79	953.983	1179.03	1134.65	1130.7	1764.57	1144.74	1371.28	1359.83	1268.64	1259.63	1059.63	1354.52	1337.69	1345.89	1303.17	1218.45	1286.59	1140.04	1016.26	1014.58	1241.62	1248.26	1033.53	1487.75	1089.06	1315.1	1176.49	1112.01	982.255	1037.38	844.465	1042.93	894.645	864.483	902.029	1169.64	920.436	1209.45	995.697	877.022	855.209	951.309	994.86	1275.37
ENSG00000005249	1477.93	243.691	235.764	998.873	255.23	330.313	2153.9	557.141	291.87	212.806	199.833	192.32	271.713	371.783	218.663	247.831	192.414	171.197	252.099	257.581	266.077	295.156	372.982	228.862	219.137	294.982	260.714	347.673	216.914	260.615	144.597	209.619	228.041	266.637	189.591	369.208	378.978	158.577	309.576	407.891	223.069	167.361	246.85	308.878	169.877	182.49	160.152	284.907	242.763
ENSG00000005302	1397.48	1268.02	1138.01	1106.83	1003.1	1328.41	1330.34	1161.07	987.77	1516.15	1172.51	1330.41	1171.13	1181.59	1297.36	1238.64	1286.05	1648.73	1278.64	1357.46	1433.9	1334.13	1214.86	1028.11	1321.85	1158.22	1510.72	1323.15	1559.42	1235.82	1544.72	1048.64	1468.24	1288.9	1240.24	1552.91	1252.24	1513.04	1347.09	1223.74	1233.83	1292.54	1219.39	1535.95	1275.84	1177.72	1257.09	1348.23	1189.74
ENSG00000005339	2779.64	4285.34	3377.02	3064.08	3619.55	3691.38	3234.54	4937.35	4629.66	3616.32	3186.15	2832.23	3069.13	2794.82	4155.17	3971.21	4176.04	2968.6	3321.99	2818.31	3683.53	3104.31	3105.87	4005.7	5390.06	3485.95	3657.5	3457.91	4527.1	3698.42	3673.68	4402.95	3095.37	4627.28	4025.5	5119.65	4116.08	6085.73	6037.52	5995.72	5227.15	4684.24	4666.74	5166.34	3446.41	6739.94	5254.14	5912.73	3038.01
ENSG00000005379	732.973	528.593	808.096	685.71	668.552	545.513	344.754	591.006	673.169	696.239	678.096	932.503	585.603	598.623	745.766	514.394	606.708	569.132	507.206	502.627	442.182	452.693	559.142	768.455	569.255	542.691	654.694	567.126	673.723	504.417	298.939	631.457	392.269	710.481	462.6	548.521	543.39	837.758	921.887	632.6	599.481	594.355	931.68	499.07	606.809	709.375	441.673	662.344	569.73
ENSG00000005381	16.4576	3.79811	43.1496	13.2447	8.52455	41.2119	25.8627	14.3339	25.3469	15.1279	35.38	24.9598	64.9327	15.2711	9.25196	5.52383	29.9498	51.6595	46.5868	22.251	61.2158	52.0077	46.7293	34.1082	16.1336	19.5224	25.6944	11.9981	31.018	4.49782	10.1978	13.4824	11.0926	17.6555	38.116	7.95856	25.8081	24.0171	24.8873	40.4608	6.01278	30.6641	11.2125	32.5753	18.8369	12.7898	17.7927	25.9203	21.5018
ENSG00000005421	41.7343	6.42467	32.4719	14.596	24.2902	41.4971	16.5672	13.9125	34.8206	11.8951	52.9623	20.7806	18.3866	31.5083	41.8828	35.6046	23.8949	14.4925	58.1413	43.9867	18.6497	15.8805	18.0926	44.8059	25.0206	28.3382	38.9924	16.217	26.9992	37.2258	43.8087	15.3658	46.554	12.5192	21.4022	34.5531	12.6091	13.1922	16.8822	33.7009	25.7026	43.2433	19.3433	36.2815	33.7962	23.5857	27.9691	23.4135	14.9523
ENSG00000005436	2611.86	2786.85	3752.63	2083.08	3263.07	2738.15	2642.27	2517.22	2776.81	3145.91	3410.09	2594.53	2621.11	2542.39	2949.24	3252.48	3114.26	3344.72	2561.73	2896.02	2934	2291.3	4442.62	4435.59	3232.25	3302.92	3225.49	2329.11	3064.78	2430.34	2594.46	3671.73	2168.24	2991.74	3454.58	3368.4	2806.27	2705.14	4281.02	2593.03	3995.21	3131.95	2957.73	2266.89	3363.94	3530.74	2909.59	3651.1	3276.81
ENSG00000005448	39.1106	21.7302	33.4903	21.6303	32.8128	32.6705	20.4186	43.3682	9.1565	24.3987	28.8672	32.5761	41.6371	39.0261	31.0863	17.2485	27.7227	26.29	33.1361	29.4838	25.1508	44.6708	36.1382	28.6538	28.1738	28.6507	31.0809	30.2531	32.0998	16.0382	63.0385	29.8039	25.1371	22.2251	43.8498	29.949	27.1926	50.2797	31.8304	52.3613	28.4307	32.0577	14.5155	41.6559	40.1645	23.8036	13.2006	37.7315	27.06
ENSG00000005469	889.271	806.262	776.73	848.489	971.475	723.897	640.117	754.959	849.479	928.029	950.673	1057.97	778.081	803.444	931.96	818.891	1051.92	995.229	881.132	905.97	869.099	941.235	917.989	1035.95	713.196	856.706	799.853	829.787	1038.06	867.942	846.02	884.85	605.913	1029.66	911.746	905.634	1088.19	727.321	741.135	607.9	766	837.204	958.179	804.311	951.813	796.406	962.669	1003.74	1025.26
ENSG00000005471	1116.85	642.253	919.682	987.191	925.256	1042.43	688.386	863.058	1046.58	1465.41	1050.82	1270.46	883.017	864.207	1530.39	975.051	1597.5	1035.52	1500.66	1163.62	1232.79	1051.16	586.718	1154.62	1030.94	993.04	871.457	879.394	1285.59	1423.09	1037.72	983.266	1252.87	1079.86	899.027	1372.4	868.766	957.314	1011.18	621.234	701.421	1291.61	1005.63	1032.21	991.63	1293.04	966.183	1348.89	959.625
ENSG00000005483	3375.51	3842.26	3807.05	3215.94	4196.57	3830.34	3693.76	3830.04	3930.88	3275.43	4354.23	3377.22	3232.88	3882.52	3202.14	4043.59	3874.46	4117.15	3115.93	3844.43	3929.06	3631.6	3996.75	3997.71	3909.61	4893.97	3356.69	3676.65	4324.97	5180.34	4247.95	4107.04	4042.64	3640.35	3817.17	3987.38	4204.27	3922.38	3552.75	4147.7	4451.6	4317.45	4483.21	3232.2	4155.09	4767.16	4622.26	3974.11	3480.78
ENSG00000005486	316.377	203.16	212.161	214.224	198.955	230.191	238.313	271.28	153.955	267.429	233.956	266.228	268.555	281.639	207.471	312.514	237.786	176.982	212.259	238.929	245.355	273.293	276.655	239.642	318.019	212.1	407.396	241.482	226.159	324.272	370.74	248.288	270.993	182.871	264.53	216.61	310.796	300.333	284.98	235.159	311.123	255.994	270.851	235.802	279.322	263.164	283.713	267.811	277.321
ENSG00000005513	17.7844	50.7742	17.3125	32.7083	19.6236	24.2841	27.5531	52.0038	32.6328	20.3691	14.4719	18.5757	26.8087	25.5072	33.2234	28.0266	27.186	41.6445	12.915	10.1058	23.8364	26.2529	32.0856	27.6399	33.9861	34.1788	25.3021	21.8994	21.3174	23.054	46.1703	24.2262	39.5157	41.6469	30.2558	27.6125	28.9373	20.1065	30.4318	91.9308	27.6019	17.9727	23.6021	29.0634	41.0834	18.4013	19.6531	40.2878	45.5905
ENSG00000005700	10887.5	10405.2	10087.8	9368.83	9165.01	9026.74	9677.95	7878.2	8548.33	8853.04	9348.16	11103	8205.56	8729.02	8343.95	8331.85	8642.53	9896.01	8336.73	8654.94	11313	10073.2	8629.99	8858.97	7883.7	9203.48	7868.58	10344.7	10996.6	8450.65	8943.19	8793.64	10040.7	9451.43	9637.54	10217.1	10140.2	7133.37	8586.69	7044.83	8423.71	8662.74	8697.74	9587.66	9322.23	8721.79	8366.31	9894.6	11400.8
ENSG00000005801	809.119	1037.24	1005.3	1110.68	1017.98	955.974	978.784	811.343	1085.8	816.13	924.111	965.487	865.721	917.687	818.821	971.45	878.391	1081.57	888.162	887.577	781.056	765.375	977.479	996.736	796.557	912.023	1009.5	981.423	859.22	864.87	842.376	831.639	935.876	854.613	860.491	869.286	923.349	958.533	862.758	759.426	1017.9	751.77	1117.13	882.379	1131.64	885.016	961.397	875.492	870.54
ENSG00000005810	10063.1	10331.1	8533.51	8777.6	8276.51	9139.93	10024.3	9897.21	9261.05	9570.82	8234.14	8757.01	8548.65	10239	9818.58	8577.67	9837.01	9905.52	10022.9	9452.34	9178.51	8705.63	8760.98	9617.09	9588.51	10248.6	9341.05	8770.86	8968.81	9382.44	10852.6	9348.41	9129.81	7703.31	9305.51	10172.2	10371.6	9394.11	7781.31	9700.45	8595.03	8464.57	10052.7	8227.43	9815.39	9286.55	8131.83	9046.04	9924.66
ENSG00000005812	4598.15	4185.22	4306.14	3836.8	3798.37	3839.82	3691.19	3515.13	4077.4	3716.35	4391.88	3931.98	3586.81	3871.29	3261.38	4503.46	4397.28	4507.22	4154.03	3908.89	3860.24	3999.8	4484.55	4888.87	4104.44	5328.62	4471.25	2998	4863.52	3854.31	4342.88	3968.13	3827.2	4199.95	4105.74	5402.08	4463.77	3163.43	3545.61	3589.4	3732	3781.85	3705.69	3295.2	3888.33	3409.43	4120.09	3969.13	4386.77
ENSG00000005844	200.403	127.924	51.2995	226.778	184.345	92.5804	160.508	109.974	192.79	84.0604	63.9452	78.4702	120.243	94.7712	123.701	66.4389	76.7436	88.3811	134.74	89.4023	73.4332	67.6525	45.1488	115.775	73.4281	75.7127	152.237	109.28	124.257	91.4393	317.169	122.126	115.696	118.628	94.2353	79.278	70.6608	177.303	100.061	96.279	117.04	91.9283	62.6516	153.836	193.319	122.467	95.0926	149.605	93.1044
ENSG00000005882	5863.06	5651.93	5791.22	6258.4	7950.24	6047.22	6330.03	4265.47	6633.37	7257.85	7923.79	6127.88	6168.02	5929.4	6988.93	5011.83	6056.6	6868.42	6377.12	5531.07	6969.92	5512.69	6067.98	4905.57	5045.06	5780.83	6675.92	6376.98	7698.46	5217.17	4142	5759.33	5359.27	6776.22	6644.61	6345.48	5381.01	11758.1	6052.82	4646.69	8068.69	5003.82	6705.38	7317.01	6831.01	6199.72	5508.97	6601.57	7797.78
ENSG00000005884	356.747	368.673	456.149	573.877	395.799	741.642	288.601	726.272	348.554	636.944	707.121	534.925	400.257	371.595	500.23	404.538	556.539	285.526	499.162	332.14	619.202	407.865	337.294	514.505	548.887	506.39	455.491	526.691	544.479	738.3	661.362	433.395	697.363	244.452	464.695	378.99	372.617	348.343	447.38	506.409	412.155	619.904	502.894	456.611	371.36	470.448	463.783	469.642	495.773
ENSG00000005889	9315.96	8663.09	4873.08	6552.25	8188.97	4971.1	7011.29	5173.94	7849.09	5488.65	6859.09	5103.02	4107.15	8027.81	7429.77	8714.15	9210.92	5738.69	5729.4	7693.6	5272.81	5319.69	7756.23	9023.12	5327.61	9194.81	9192.2	7466.09	7331.22	6664.93	6161.66	6179.86	4871.49	7907.38	6489.45	9787.08	5232.11	5321.41	4906.34	5039.88	7245.57	5701.7	7717.89	5805.26	5295.31	7542.43	8559.2	8431.44	7376.86
ENSG00000005893	12019.3	14999.1	14330.5	11250	17224.3	10826.3	14521	10648.4	14906.8	12782.8	11099.1	12466.7	11250.7	10302.7	11914.8	14796.8	12868.3	12576.4	11815	15779	13098.9	10320.9	12905.1	13382.4	10954.5	15384.5	10173.5	12937	14265.6	11724	11221.9	13379.6	8965.49	12585.8	11916.9	16180.9	12418.7	12578	12508.4	10184.7	14633.1	12478.8	12686.6	9162.42	12095	11959.2	12323.1	11615.9	9333.7
ENSG00000005961	13.2865	27.6074	27.6922	14.4019	7.27965	33.6661	59.5453	33.6901	5.91137	2.3077	1.12885	8.00223	9.44938	0.730997	6.46	16.6717	6.86616	17.9464	7.73905	7.64703	13.0876	31.7224	9.73604	18.6066	20.2172	29.4957	25.0584	12.1071	18.1346	7.14092	17.2104	11.2468	16.5023	31.7205	12.0782	14.5607	16.7047	2.14248	40.6219	39.1391	18.219	9.563	5.62711	3.41503	8.46645	13.2943	17.408	10.0883	18.998
ENSG00000005981	4643.24	3567.25	2203.3	1789.06	3846.46	3567.87	3214.77	2908.85	3355.83	2766.32	4094.34	3641.31	2572.62	3261.58	2380.92	5276.46	3916.24	3888.53	3614.11	5119.42	2409.82	3943.68	3598.34	4044.13	4124.7	4396.5	4801.21	3248.52	6386.56	3231.14	3578.3	4357.38	2017.95	4107.18	4287.27	3939.61	3515.88	3694.82	3588.48	2935.79	2834.15	4477.04	3056.29	2853.42	3874.89	2630.91	3403.7	3877.26	4278.53
ENSG00000006007	5588.91	4850.39	5030.03	3282.61	4387.18	4910.32	4546.91	4517.6	4439.44	5900.04	5654.77	5024.2	4895.39	4050.16	4075.24	4586.23	3929.6	5642.93	5233.67	5149.16	5295.66	5500.68	3948.45	3529.25	4186.97	3857.6	4150.87	3840.71	5648.77	3781.77	5486.26	4770.67	4117.25	4318.56	5299.78	4063.36	4207.2	4572.4	4854.31	3971.16	4369.74	4197.38	3799.78	4465.85	4555.13	3729.16	4015.2	4077.17	5300.11
ENSG00000006015	468.055	464.978	502.14	652.791	875.225	510.609	387.095	402.295	307.684	381.203	586.583	624.593	733.679	913.219	641.96	310.357	720.411	289.658	461.682	472.588	720.049	862.797	790.121	895.273	864.619	927.74	1047.72	970.592	853.304	877.966	742.616	963.58	837.353	806.572	1099.5	621.947	745.943	1092.58	653.962	786.63	881.63	626.223	1001	840.711	677.265	825.548	815.021	818.977	888.209
ENSG00000006016	317.56	297.863	321.132	182.589	199.179	637.136	336.753	305.269	105.801	307.933	373.08	255.856	440.523	428.496	311.388	317.676	319.092	158.613	274.829	179.524	350.977	462.217	249.776	159.947	255.819	207.247	238.697	205.975	342.329	288.666	390.997	379.194	291.229	165.151	279.921	318.1	267.631	303.763	413.4	360.124	190.837	312.165	185.63	408.519	347.398	243.392	142.132	175.716	416.322
ENSG00000006025	1831.28	1050.43	593.39	678.72	647.505	1398.28	896.063	2097.94	627.409	1740.56	1399.48	1594.6	1194.52	631.569	1053.77	783.719	391.825	1009.35	856.828	821.364	877.231	1599.2	639.546	909.994	1335.49	1140.07	850.588	873.462	1363.81	1520.61	1501.51	1250.22	760.808	868.356	1053.62	922.408	1716.02	1501.53	1415.62	2219.05	892.228	2524.23	630.669	1374.93	904.129	900.602	451.32	858.949	551.801
ENSG00000006042	118.495	157.739	98.8149	92.1591	72.4549	119.032	102.767	211.974	93.9685	60.3295	116.561	112.93	244.41	210.136	72.5715	75.2395	113.564	90.9683	128.166	109.956	93.6298	118.41	146.825	69.3515	114.032	116.798	111.541	80.1565	102.437	87.8489	132.955	102.354	149.504	106.581	98.9144	129.735	92.8733	79.8937	128.563	209.62	69.092	96.0282	78.3543	101.035	106.316	100.687	72.1025	70.5163	111.75
ENSG00000006047	300.276	346.603	527.591	292.864	234.519	301.786	263.785	248.298	336.169	510.915	325.926	308.957	257.17	224.43	429.316	367.822	341.035	312.056	258.463	307.013	187.436	211.394	125.753	188.113	165.732	199.539	276.861	200.742	279.923	152.442	195.998	180.283	191.03	192.361	176.379	273.734	168.609	450.545	319.182	258.155	420.658	406.509	205.631	424.711	345.018	286.394	254.271	314.154	204.118
ENSG00000006059	0	0	0	0	0	0	0	0	0	0	0	0	0	0	0	0	0	0	0	0	0	0	0	0	0	0	0	0	1.13514	0	0	0	0	0	0	0	0	0	0	0	0	0	0	0	0	0	0	0	0.720354
ENSG00000006062	449.175	494.884	381.258	403.035	603.816	514.851	249.884	556.935	550.206	469.128	465.079	427.878	364.906	339.094	510.383	508.728	395.615	446.237	381.181	394.904	536.261	363.648	627.758	495.797	672.589	570.443	703.492	357.263	627.569	848.31	617.797	355.485	424.053	511.816	455.865	471.019	320.666	606.172	724.131	503.987	685.504	470.404	668.456	413.254	640.034	725.821	454.226	501.628	381.854
ENSG00000006071	23.1243	33.9186	27.2306	82.0467	19.2512	10.879	87.6558	17.3687	111.168	67.8829	93.6233	31.457	15.3951	38.4973	78.5943	74.3403	32.2211	35.7959	54.0986	86.7901	34.9744	72.3005	55.4491	59.5008	74.9754	31.477	187.795	64.7267	25.6869	78.2244	16.6257	118.501	63.187	57.8219	217.411	55.0273	88.7545	155.023	41.9747	256.704	35.5533	209.103	75.3938	26.3398	45.3331	69.5116	133.644	46.0842	99.7086
ENSG00000006116	0	0	0	0	0	0	0	0	0	0	0	0	0	0	0	0	0	0	0	0	0	0	0	0	0	0	0	0	0	0	0	0	0	0	0.992709	0	0	0	0	0.888039	0	0	0	0	0	1.0383	0	0	0
ENSG00000006118	180.568	136.519	154.218	118.181	127.148	187.079	179.091	133.171	232.566	122.817	149.945	67.5866	142.752	155.084	139.069	67.4505	83.6627	92.2652	75.035	150.829	131.668	150.799	53.1973	84.0374	99.0302	61.6981	56.9316	136.792	96.2672	71.9514	75.5385	107.889	58.5078	184.45	148.593	131.971	106.453	202.679	180.981	87.8626	130.748	123.482	76.8218	155.204	136.553	142.555	103.108	92.6676	118.098
ENSG00000006125	5910.05	5320.5	5017.81	5236.69	5085.12	4748.91	6357.01	5597.19	5617.76	5366.57	4813.06	5407.85	6553.76	4089.5	5284.26	4786.19	5671.62	5786.64	4898.43	4797.45	4317.85	4867.64	5818.03	4504.41	4943.18	4979.26	4462.74	5218.97	5865.31	4455.55	4460.16	5060.23	4883.61	5681.39	5502.2	5621.28	5356.57	6034.88	5597.91	5443.88	6200.07	4913.02	4663.03	6348.2	5503.14	7509.23	6299.2	5936.79	4646.17
ENSG00000006128	0	13.3249	0	0.731314	0	0	0	2.90284	1.51777	0	1.53981	0	0.701396	2.56114	0.798861	0	4.70285	0.647337	2.90613	0	0	0	0	0	0	5.26736	0	0	1.10174	0	0	0	1.42567	1.10739	0	1.57334	1.98568	0	2.12281	0.887227	0	0	0	0	0	1.00209	1.05026	0	0
ENSG00000006194	739.423	656.016	783.207	724.044	713.271	733.205	611.423	636.612	794.959	623.439	915.145	689	823.378	780.366	650.43	885.747	809.575	862.256	736.266	795.21	764.52	655.357	980.988	920.14	674.83	889.73	727.121	648.385	736.176	782.687	707.09	914.163	644.836	755.979	700.636	702.181	651.321	829.581	799.538	645.797	638.369	818.507	711.089	635.028	744.118	679.961	758.668	656.315	718.493
ENSG00000006210	185.677	163.576	246.885	327.488	335.257	276.444	479.847	208.701	277.543	211.764	94.3229	188.384	253.199	342.239	257.74	153.189	169.773	129.834	209.885	148.634	157.93	270.876	210.294	159.247	193.971	134.948	140.947	202.576	209.897	224.801	210.713	318.159	429.236	241.537	205.349	175.957	437.126	231.018	211.245	209.153	176.485	194.663	228.13	300.354	178.205	228.79	186.366	177.502	307.145
ENSG00000006282	1271.61	777.183	1501.88	1891.03	1621.91	1081.6	859.935	1247.2	1097.03	1889.11	1156.55	1537.85	1714.82	1678.16	1810.72	899.206	1525.84	538.795	1013.44	953.124	1008.57	1202.43	1158.41	1482.36	554.272	1439.56	1972.1	1331.14	1765.19	1219.54	863.489	1421.79	1852.94	1364.68	1235.9	1617.9	1401.62	2353.81	1818.95	1190.66	1381.33	1138.42	875.435	1292.22	521.932	1150.21	1706.61	1805.33	1255.86
ENSG00000006283	11.3083	3.00708	2.96359	1.58501	8.47987	4.37949	3.57716	1.78629	2.19668	4.20485	6.11108	7.43908	2.14496	32.2057	4.81483	0	1.04519	0	1.06663	2.82436	0	3.28867	0	2.25989	14.3775	3.88778	2.67151	5.10365	29.8629	4.35939	3.2965	2.5602	7.00042	10.9885	6.15406	7.15328	3.60126	7.62058	4.50275	14.3411	5.63837	3.03361	4.29423	5.39988	5.78762	11.9309	3.81357	6.69469	7.06518
ENSG00000006327	95.708	77.6296	113.441	265.868	106.641	95.1428	616.357	309.955	88.8471	47.2495	201.709	132.59	286.068	151.71	54.9661	152.974	162.252	195.732	177.687	231.526	265.313	100.698	181.154	169.68	328.685	104.527	416.756	175.513	141.618	943.222	429.349	31.6716	1582.26	69.6755	52.4241	43.6589	81.8297	13.8876	74.6787	185.92	120.691	99.6158	203.339	95.3864	146.844	220.735	281.461	300.067	371.306
ENSG00000006377	0	0	0	0	0.848989	0	1.42814	9.07751	0	3.01802	0	0	0	1.43101	0	0	0.98132	3.99063	0	1.46657	0	0.775474	0	0	0	2.43367	0	0	2.66809	0	4.34386	0	4.70655	0.892234	3.99183	9.01145	0	0.885922	0	5.54107	0	4.35467	0	0	2.88663	0	0	0	0
ENSG00000006432	150.409	167.168	206.711	220.508	148.662	167.281	241.544	150.884	206.406	258.995	430.405	189.241	239.127	156.641	168.779	321.814	222.54	413.414	206.338	311.973	221.084	140.073	320.994	270.436	171.957	223.255	315.462	211.008	178.493	235.89	208.456	163.146	235.126	136.059	251.524	158.01	192.003	254.174	237.278	374.979	273.269	223.814	291.153	228.722	212.022	346.836	318.388	255.071	298.152
ENSG00000006451	1190.62	1183.42	843.262	1027.33	1318.36	1040.58	1511.98	1241.48	1094.48	1080.25	871.745	1471	998.089	1140.47	1071.68	1072.45	941.546	923.124	900.129	1087.99	864.239	1220.82	1008	854.017	1042.64	1027.65	794.815	1077.93	1118.28	1102.49	1123.83	935.303	969.544	1290.89	1243.61	1039.12	1124.35	888.349	944.578	792.23	1026.19	1296.8	785.719	971.194	805.631	875.199	914.212	925.727	1000.15
ENSG00000006453	236.047	170.04	254.917	200.571	181.405	246.173	182.39	191.095	216.256	253.493	164.884	172.063	194.92	202.069	209.852	216.47	190.911	276.171	164.141	152.762	205.064	212.652	154.963	236.091	249.805	174.617	141.037	147.587	196.706	170.9	175.985	207.467	161.695	264.844	221.369	180.228	202.867	368.987	256.55	257.264	243.86	290.63	137.388	207.757	175.584	180.332	224.997	186.858	187.237
ENSG00000006459	4675.04	4598.66	4574.23	3831.88	4889.98	5022.39	4688.83	4274.62	5094.3	4506	7037.79	4733	4472.33	4797.87	4334.1	5502.06	4996.87	5676.04	5104.15	5550.63	4754.65	4589.8	5126.76	5154.16	4303.61	5668.43	5154.95	4609.59	5829.65	3879.49	4075.17	5554.78	4416.05	4612.8	5064.52	4776.42	3926.62	4380.33	5167.65	4173.24	5592.63	4541.91	5417.34	4282.36	6146.47	4713.83	5449.07	4164.87	4600.64
ENSG00000006468	226.376	218.816	165.324	126.906	123.181	129.111	163.679	237.235	141.202	77.0565	56.9792	128.648	140.777	169.646	96.41	185.978	132.495	97.5396	134.874	114.38	189.119	167.905	91.9639	88.8753	112.17	157.797	136.487	132.277	245.209	149.394	248.349	71.452	211.174	117.358	117.852	117.474	101.597	48.6957	101.953	206.54	68.0592	88.4084	73.6456	157.999	97.4109	139.867	116.134	139.071	163.193
ENSG00000006530	936.834	1015.89	1154.94	889.198	969.461	941.579	852.304	997.928	860.922	907.984	922.915	1087.74	818.788	856.091	1151.71	916.298	1014.52	1156.72	967.32	1016.16	806.17	948.808	1060.6	971.133	965.388	981.172	804.61	1074.98	816.324	1016.18	942.186	886.267	756.479	909.674	917.429	1068.44	984.328	1420.45	1003.56	787.69	879.365	1045.77	1046.3	921.106	1034.4	1033.28	873.643	752.787	890.641
ENSG00000006534	49.5325	78.759	48.8935	87.7225	101.597	41.3851	61.7752	32.2564	72.8103	86.832	61.2819	67.0111	122.109	85.7546	64.5052	59.605	72.0273	30.9443	75.3781	60.9759	55.1793	23.0264	69.2144	78.3487	70.2383	66.9834	62.2992	55.1487	39.5396	61.9206	78.2747	70.0406	66.3314	76.1329	67.1982	90.5868	71.9335	136.659	52.3733	70.8257	99.6236	59.4331	81.6177	61.3549	67.1251	103.71	92.7801	85.624	92.6786
ENSG00000006555	2.81167	2.0601	0	1.73267	1.85847	2.914	5.81735	0	6.47492	12.6912	0	0	0	0.705148	1.01061	3.5331	3.32316	0	1.11212	21.1229	3.75707	1.95382	1.00087	0.633866	1.31606	3.2439	2.15542	1.58789	0.785056	6.34718	7.9489	5.59659	2.84289	2.2909	1.32117	1.26978	0	2.88403	5.70117	2.55711	3.71811	4.19985	2.69846	4.93148	0	0.720763	4.05723	3.55052	0.506077
ENSG00000006576	21894.3	28980.2	9476.48	7930.18	18781.8	13185	14915.5	16371.1	15003.5	17686.1	17203	20052	12462	13326.3	10295	17247.2	19943.6	22824.1	21862.8	23911.8	11063.6	13179.1	11710.8	12647.4	23865.1	21904.1	14368.5	12703	27065.4	17308.8	23847.9	15208.2	12084.3	17069.7	19563.8	23135.5	13714.9	15104.9	12121	11448.1	15867.3	17105.4	16594.8	13094.9	18393.6	17826.4	17236	21093.9	8731.29
ENSG00000006606	1.13536	2.22608	3.40811	2.16156	4.47716	2.17277	0	3.11678	1.26256	0	5.00879	0	2.12437	0	0	0	0	0	3.7664	6.7353	0	0.958414	1.96816	0.924426	0.956895	1.02955	0	1.89054	3.37838	0.671137	4.31169	0.71921	0	0	2.0552	0.951379	5.69681	10.6356	3.15571	3.61056	0	1.0825	0	0.890689	4.91802	1.05749	1.05958	2.06948	0
ENSG00000006607	1250.38	1470.67	1287.94	1256.19	1334.09	1345.46	1223.4	1620.43	1419.89	1618.9	1484.83	1206.71	1383.02	1235.91	1264.67	1728.33	1392.36	1542.28	1226.91	1365.78	1699.07	1341.48	1172.76	1516.01	1389.05	1422.36	1347.87	1242.62	1503.47	1449.79	1671.91	1628.65	1471.4	1255.31	1293.65	1767.93	1447.96	1349.62	1649.67	1693.57	1635.79	1654.7	1348.79	1492.55	1606.74	1486.03	1474.75	1536.62	1213.53
ENSG00000006611	0	1.11686	0	0	0	6.83316	0.447821	2.06289	0	3.78237	3.05771	0	0.94045	0	0	0	0	4.70784	0	0	0	0.888453	5.32154	0	5.39659	0	0	0	0	0	0.326086	3.13285	0	0	0	0	0	0	0	2.73413	0	0.87677	0	0.854875	0	1.01202	0	0	1.35826
ENSG00000006625	803.215	575.54	881.418	780.693	775.613	699.005	699.899	663.075	675.307	880.099	680.473	833.107	763.491	715.983	917.956	694.178	734.33	714.413	792.682	769.352	830.883	940.894	828.101	719.72	547.319	670.208	716.137	944.75	796.896	667.963	568.849	704.66	781.995	862.309	778.456	782.11	660.991	762.184	726.739	559.359	853.236	642.761	615.326	827.043	881.699	686.916	521.131	610.296	952.265
ENSG00000006634	213.004	164.595	147.454	174.364	217.364	99.8462	168.079	140.67	178.917	166.709	278.804	121.832	140.216	160.547	142.742	173.374	146.211	111.642	168.465	175.497	156.218	294.942	203.357	236.283	148.862	238.777	220.005	127.395	254.653	162.657	200.412	158.121	182.951	166.455	169.732	196.971	167.105	175.182	154.196	129.651	160.193	127.41	204.615	141.541	189.941	200.653	259.377	202.415	196.07
ENSG00000006638	16.8607	24.1346	21.443	69.1004	13.2041	21.159	33.7903	12.5747	19.0605	17.8131	1.33939	5.80542	31.1734	17.3107	14.0928	27.8201	20.2108	38.2697	7.5083	21.628	8.28861	23.1473	13.5891	28.3852	19.3748	6.24594	11.7771	26.2698	5.34391	30.8159	7.29814	14.7185	30.3001	25.2237	15.7008	24.4745	28.6052	34.797	13.0032	15.7673	28.342	14.0347	25.5526	26.7341	15.325	21.5916	20.7874	20.3292	38.0223
ENSG00000006652	2401.18	3031.83	4871.12	3760.6	4819.34	2529.82	5925.56	3797.35	4971.13	2275.46	2836.12	2252.82	2353.14	2265.2	2568.4	2708.91	3665.11	3519.19	2252.31	3084.04	3100.76	2927.62	3755.46	3895.95	3348.77	5164.78	4796.49	3313.22	4394.88	3499.46	3790.56	4296.99	5436.26	3627.14	3244.43	3585.6	3973.89	2737.79	2757	2618.27	5303.18	2434.61	4177.91	2834.3	4775.98	3985.81	4189.95	3701.05	3547.34
ENSG00000006659	0.850482	0	0	0	3.22027	0	3.22256	1.49563	0	0	1.81024	0	2.518	1.49145	0	0	0	0	0	0	0	2.17377	0	0	0	2.99488	0	0	0	0	0	0	0	4.83403	2.26272	0	2.14141	4.95421	0	1.27139	0	0	0	0	2.84924	0	0.821287	1.4959	0
ENSG00000006695	2207.46	2316.31	2880.92	2539.74	2412.33	1987.14	2868.48	1981.76	2311.89	2767.28	1992.41	2566.22	2154.28	2084.78	2703.93	2035.28	2131.57	2403.31	2079	2270.54	2686.9	2528.49	2796.35	2484.01	2293.71	2093.8	2713.37	3049.53	2920.54	2729.08	1916	2601.85	2994.34	2711.95	2626.37	2274.47	2623.38	3668.74	2891.09	1844.91	3219.79	2316.13	2678.98	3313.76	2983.02	2892.17	2253.53	2375.78	3236.09
ENSG00000006704	1695.94	2111.39	1526.9	1575.23	2182.32	1403.58	1466.64	1796.99	2300.52	2032.08	2173.19	1313.46	1460.91	1119.73	1944.48	1854.09	2103.3	2067.26	1868.01	1923.53	1802.8	2090.51	2617.34	2230.48	1798.3	3362.38	2304.73	1666.09	1740.45	1900.33	1888.43	1764.33	952.117	1387.46	1944.67	2429.3	1670.75	2223.9	1712.26	1522.2	3144.28	1547.52	2554.81	1432.02	2080.03	2713.65	2580.86	2000.62	1958.14
ENSG00000006712	1285.96	1229.35	1634.51	1331.46	1288.99	1333.91	1383	1369.44	1226.22	1421.1	1443.65	1596.12	1292.91	1240.37	1230.42	1555.61	1498.7	1394.06	1334.35	1286.89	1427.21	1418.94	1595.86	1519.94	1532.03	1513.22	1603.06	1408.26	1467.94	1404.43	1406.78	1512.18	1311.74	1229.69	1329.03	1258.05	1418.06	1337.03	1400.14	1162.07	1305.13	1624.08	1356.41	1072.71	1464.12	1307.48	1388.28	1208.68	1220.44
ENSG00000006715	1812.86	1234.88	1327.26	1273.36	1113.27	1176.33	1267.15	1237.61	1437.66	999.01	1322.67	1223.62	1508.18	1370	1121.39	1119.91	962.978	1556.19	1423.92	1475.57	1138	1460.2	1107.45	1268.1	1111.73	1312.16	1167.8	1122.01	1333.53	1012.95	1118.4	1123.43	1216.6	1186.92	1320.76	1170.97	1282.71	1168.51	1227.7	1015.31	1078.78	1064.7	1086.83	1055.7	1313.81	1030.63	1050.99	927.74	1520.71
ENSG00000006740	264.365	314.008	248.732	383.872	305.943	242.266	211.488	230.134	393.346	351.228	268.773	206.845	444.754	330.544	414.926	252.618	352.072	340.887	177.91	184.766	217.935	209.424	192.052	243.281	322.103	282.831	186.669	370.921	229.376	288.3	171.001	299.146	192.264	371.29	408.159	377.4	177.748	433.922	522.622	217.738	220.231	271.705	476.511	185.423	373.193	315.538	375.066	346.231	217.327
ENSG00000006744	2960.44	2691.46	3331.26	3372.37	2414.18	2539.15	2753.9	2728.81	2834.69	2973.97	2685.53	2985.28	2735.64	2946.42	3021.06	3572.17	3462.48	2279.01	2875.6	2908.02	3391.31	3141.4	2931.15	2781.02	2689.15	2519.44	2841.99	3024.43	3096.08	2922.81	2681.53	3223.84	3111.96	2658.36	3175.28	2058.99	2740.58	2993.21	2788.78	2331.08	2616.72	2931.38	3058.88	3082.67	3287.46	2941.05	2803.27	2863.06	2875.48
ENSG00000006747	26.0956	12.1365	26.3988	51.7901	18.1231	6.86841	14.8115	28.36	8.41302	5.65459	4.56357	2.29841	9.24287	43.6578	32.7124	1.12072	21.8832	8.25402	9.26288	13.4894	4.75385	6.80357	4.63544	19.6251	36.2258	44.3582	1.07013	6.35664	15.6702	12.6695	20.1183	0.710221	6.73056	5.4629	17.5589	21.184	17.8625	33.5741	22.8256	16.1008	30.16	1.97103	2.89691	8.10456	17.7046	18.1914	14.325	17.7916	8.7103
ENSG00000006756	296.993	163.598	130.228	238.091	179.724	177.097	245.2	182.11	177.487	154.097	168.421	134.791	189.09	222.099	166.225	134.883	156.972	170.929	170.678	144.622	152.359	218.133	193.213	211.667	221.422	196.897	100.045	138.499	179.92	132.525	244.382	161.683	214.904	185.507	137.739	215.235	193.003	181.223	159.755	303.052	142.388	127.609	151.509	213.612	171.888	166.4	204.042	152.938	127.856
ENSG00000006757	1578.08	983.316	1376.43	1238.98	1294.91	1324.28	1314.51	1073.86	1468.59	1334.32	1523.56	1836.05	1224.31	1117.59	1803.32	1417.7	1545.5	1518.89	1556.02	1772.04	1682.22	2032.83	1497.98	1517.54	1412.75	1190.24	1566.82	1592.44	1683.36	1346.97	1319.45	1424.78	887.076	1326.37	1653.72	1425.9	1373.64	1291.56	1452.3	1021.55	1486.92	1409.51	1175.34	1335.75	1347.04	1321.55	1337.53	1592.3	1623.9
ENSG00000006788	23.9293	11.6067	6.96349	14.3627	12.6762	14.4807	16.3361	42.2577	2.46555	20.9913	14.2775	78.5586	12.1162	5.85537	14.0984	3.85212	3.87057	5.16472	13.9722	9.88549	16.9944	10.8409	16.5053	6.09629	19.9844	11.6917	10.556	9.7933	6.48923	3.88201	18.3632	4.17531	14.1647	6.44643	12.6462	7.8559	8.61251	10.7458	7.85973	11.9858	10.6189	9.30274	2.82472	21.2152	6.59529	10.9875	17.1917	9.85884	10.5912
ENSG00000006831	4861.88	6084.33	4680.69	4378.36	6123.83	4256.77	5246.46	3860.85	5834.32	4567.69	4690.07	4975.23	4223.15	3875.24	4028.23	4922.59	5021.91	3832.29	4623.55	4450.88	3369.23	5050.4	3713.39	4620.73	4316.74	4211.01	4178.78	4209.86	5652.65	4086.35	3776.64	5001.67	2765.68	5224.94	5060.26	6009.73	3739.72	4009.69	4717.17	2857.55	4089.12	4231.36	3929.43	4029.74	5466.04	4449.95	4880.08	5214.13	4000.86
ENSG00000006837	110.912	105.456	68.0463	60.5133	73.0496	82.1619	73.9959	87.5244	69.2697	101.715	79.1471	147.894	62.8503	107.385	100.53	74.2135	121.854	96.9665	87.9825	126.773	103.136	198.469	183.273	105.555	91.4783	116.868	100.777	103.114	141.896	62.1571	94.62	116.877	103.594	149.184	121.269	68.9104	129.129	100.923	117.239	87.3868	89.3511	110.987	92.138	161.227	94.2043	69.4334	77.6776	109.183	132.352
ENSG00000007001	7.12935	0	3.80058	1.24157	0	0	0.582696	9.15329	0.679924	0	0	0	1.86658	1.65193	0.675408	2.04869	2.15192	0	0.687356	1.80394	0	5.72685	0	4.25874	9.19699	0.814939	4.97392	0.616131	0	1.53191	1.61438	0	0	0	0.758846	0	1.71079	0	0	3.87385	0.743076	4.61552	0	2.10063	2.29868	0	0	0	0
ENSG00000007038	1.64704	0	0	0.861153	0	4.40385	1.72712	0	0	0	0.993053	6.88581	4.50631	2.62212	0	1.89749	0	0	0	5.31233	0	1.19099	1.13489	0	1.63013	0	2.38202	2.31917	0	3.56587	0	0	0.761543	1.89982	0	2.37335	0.627509	0	1.24496	1.45345	3.45712	0	1.05888	2.96602	0	4.8477	1.13239	2.30366	2.7862
ENSG00000007047	942.206	1021.89	967.733	944.142	1363.75	1045.46	1163.37	1190.73	1140.7	1888.6	765.941	1139.02	672.026	565.208	1168.97	1230.84	884.003	773.927	1145.22	1710.01	783.839	551.271	895.17	475.947	724.973	632.517	679.563	904.461	1516.13	616.193	699.963	538.763	692.123	1185.37	1144.25	927.675	630.266	1645.6	918.61	1103.86	1227.43	840.673	777.105	1964.28	979.311	1281.43	883.41	903.791	767.924
ENSG00000007062	38.9245	42.9971	123.462	159.401	74.3178	69.2697	58.8373	103.627	54.8766	152.661	157.688	226.4	148.322	66.7231	92.7369	49.5843	141.064	119.746	110.445	467.096	179.675	79.6676	38.2561	42.1513	488.236	96.4353	107.176	75.7359	80.5781	48.6412	85.4541	190.757	100.187	106.972	113.958	84.4989	74.9061	41.1376	71.6688	80.9411	56.3214	91.6678	335.286	43.8282	88.319	406.012	168.796	160.362	73.5017
ENSG00000007080	247.728	259.688	264.897	447.575	538.193	353.201	331.481	285.043	150.646	332.343	290.62	436.379	543.819	517.442	515.965	259.202	437.95	256.917	277.455	264.201	515.766	511.101	520.325	479.863	554.412	461.424	597.702	570.812	544.288	568.285	480.904	573.607	493.961	553.525	571.297	410.456	410.312	638.226	498.57	536.092	594.409	541.195	488.663	529.384	549.397	553.249	489.371	420.304	490.487
ENSG00000007129	3.79992	7.17723	0	0.981909	6.29583	11.5613	3.38912	10.2446	1.91889	3.0766	0	7.33198	16.5263	1.90293	3.14983	10.3488	6.89992	0	4.49272	8.16484	1.65721	5.97526	6.93549	3.11548	5.23722	3.6278	4.91044	8.80168	1.24662	10.5425	16.1698	4.91547	4.34153	15.3394	0.867098	1.14818	1.14282	6.34447	6.58006	6.10129	3.03316	4.62866	10.2563	6.69108	7.11195	3.53596	2.91735	12.368	1.24977
ENSG00000007168	13582.8	14714.6	13601.7	11699.5	11946.5	13185.8	13282.6	13672	13673.4	15095.8	15448	14785.3	12885.4	12627.3	13248.6	15358.4	13818.4	15892.4	13839.7	14361.2	14809.9	12637.5	14109.7	13943.5	14877.5	14436.3	13421.4	13201.8	15411.4	13545.3	14072.5	14286.7	14761.1	14139	14425.6	15963.8	14390.5	12981	14033.3	13449.5	14571.1	15337.7	13253.7	13073.3	14011.9	14024.5	13585.6	13926.1	13417.3
ENSG00000007171	48.9727	21.5285	47.4039	47.4283	26.3841	55.5272	40.9697	56.7531	40.0553	50.0286	24.4327	42.3471	54.1239	46.3786	43.1783	8.73831	38.253	24.2523	41.3896	23.2652	57.7428	88.0739	26.0598	18.3153	34.35	40.319	9.50292	39.3161	21.4438	42.8826	51.0728	41.8893	108.521	37.3548	46.1906	39.9671	37.3764	83.5067	41.4504	48.3549	26.7736	55.0992	36.2216	107.946	25.5373	50.6636	44.7012	45.2492	28.3776
ENSG00000007174	17.7049	6.19124	12.1143	14.5415	5.90567	7.52461	10.6708	4.48554	6.13411	6.579	2.15346	2.1908	15.6693	13.1	0.238465	14.5964	9.81382	10.0493	7.90615	2.9955	13.1994	4.82611	4.8994	10.0838	13.2244	53.9272	16.0047	3.14732	7.81652	19.6771	13.4964	5.25909	11.0826	5.68353	20.2094	8.70909	3.12526	65.2292	10.9616	47.1787	4.25678	6.91185	27.0074	5.2422	18.1148	10.488	8.07428	8.80315	18.0789
ENSG00000007202	10405.3	10259.4	9555.1	8651.77	8565.34	10112.8	11106.7	9225.34	8514.23	8851.06	9865.63	11042	9927.18	9382.49	8979.48	11029.1	9190.51	9615.15	8955.48	10156.7	11125.2	9900.28	9391.62	10462.7	10781	9809.93	10718.9	10444.5	9170.37	10037.9	11326.3	10069.3	9630.08	8915.31	10231.5	10106.7	10085	10979.1	9809.26	8697.95	11304.4	10897.3	10049.6	9262.98	9857.54	10826.4	9934.22	10656.7	9788.77
ENSG00000007216	0	0	0	0	0	0	0	0	0	0	0	0	0	0	0	0	0	0	0	0	0	0	0	0	0	0	0	0	0	0	0	0	0	0	0	0	0	0	0	3.5597	0	0	0	0	0	0	0	0	0
ENSG00000007237	1609.86	1675.72	1319.02	1319.02	1111.35	1891.2	1789.22	2453.72	1150.45	1155.08	1273.83	1156.24	2625.95	1787.77	940.119	2322.69	1590.13	1164.25	1894.77	1054.58	900.774	1432.82	1411.51	1436.62	1228.07	1151.4	1094.71	1579.45	1198.65	1338.77	2920.53	1000.58	2617.57	901.445	1496.51	1310.49	1714.52	1238.72	1265.98	2529.07	844.814	1428.8	1139.98	1636.96	1822.17	1334.62	1612.2	1343.39	969.081
ENSG00000007255	100.347	86.013	128.215	188.643	131.028	128.909	83.4151	83.4951	132.519	104.825	144.347	147.773	172.412	189.173	201.614	75.807	185.455	128.246	108.226	104.009	177.643	191.259	156.797	129.318	132.746	178.259	198.987	192.925	211.801	148.484	170.073	230.548	171.571	230.839	167.561	156.65	150.438	142.911	157.555	155.787	185.345	165.894	191.455	211.622	196.136	130.73	163.942	147.123	197.783
ENSG00000007264	2.50648	19.9132	1.19245	23.5869	17.4862	13.0579	16.2412	4.17226	5.45904	8.32879	0	0	10.5805	22.2679	9.16196	4.90389	18.7593	8.59128	3.77551	4.1973	4.33459	3.93304	3.64831	4.35487	1.13513	6.16869	8.21952	3.53279	12.7151	6.6417	26.6828	9.18647	3.59609	5.87369	7.93284	4.60655	1.80687	6.04524	21.0033	8.63245	7.2608	6.16013	15.2746	12.1967	21.1349	4.42831	12.0383	12.1294	6.45847
ENSG00000007306	0	0	0	0	0	0	0	0	0	0	0	0	0	0	0	0	0	0	0	0	0	0	0	0	0	0	0	0	0	0	4.04886	0	0	0	0	0.96355	0	0	0	0	0	0	0	0	0	0	0	0	0
ENSG00000007312	62.8345	89.8185	86.586	184.473	73.9322	75.9889	55.2502	48.1847	94.3409	84.0287	72.9004	103.31	91.0964	84.3898	97.5417	42.4057	43.2412	59.9788	77.4282	85.4469	50.3152	77.7986	39.9156	79.9409	69.5829	50.3293	45.4375	67.8832	53.1618	106.783	83.1665	90.832	92.9882	86.6289	80.3787	40.4868	45.0491	43.3432	59.6203	34.9684	60.1902	39.0382	70.01	70.4742	44.2441	62.698	87.7455	46.9392	117.159
ENSG00000007314	11481.4	18280.8	11880.3	8989.13	15171.5	13663.3	11430.8	15492	12899.7	17901.3	10564.8	13179.7	10607.1	8613.95	12518.6	10066.8	10442.4	11830.8	11901.9	9500.2	11994.3	10263.1	9684.73	10614.8	14015	10281	10260.5	11019.6	13363.3	11652.8	14512.6	14723.2	6099.39	13911.2	16638.2	15596.4	11831.1	22733.4	19180.2	14409.2	16184.4	15216.9	13298.4	15767.2	11657.3	16068.1	14176.6	15522.4	9087.76
ENSG00000007341	742.783	900.316	759.232	871.428	813.218	675.593	930.073	933.047	852.792	905.841	779.709	954.645	821.896	895.336	958.146	775.792	886.412	822.434	902.662	1021.35	796.736	813.97	1100.46	914.593	933.165	1097.25	1002.36	847.986	932.122	930.567	828.977	871.815	918.646	809.034	916.657	918.873	769.869	935.357	821.845	708.852	807.009	845.745	928.421	691.465	826.475	815.579	794.742	922.318	772.892
ENSG00000007350	20.9172	11.8006	16.8446	24.6573	5.21812	10.146	10.3991	4.82232	37.1909	5.7493	4.65545	11.8348	9.82079	36.0251	37.9103	25.1139	32.4709	11.3713	23.1744	13.6822	9.21119	1.06945	32.1419	12.8933	11.1793	14.3618	18.7838	17.2941	6.36716	4.69276	3.58999	5.00353	11.7685	81.0941	18.5904	7.37182	1.6897	9.19398	9.52206	6.48588	9.17515	64.0668	12.6747	4.47846	13.6583	4.79648	18.367	10.0714	45.8165
ENSG00000007372	559.829	669.964	542.642	0.677779	19.5794	678.616	5.32154	1.04648	0.93685	0.203136	1236.87	0.601333	1.11853	0.297792	7.53499	805.797	5.48858	0.588784	800.097	807.066	416.892	4.62527	1.30374	4.59095	2.37792	1.28265	4.79632	4.00587	577.279	473.054	0.940488	336.855	320.615	0.791362	0.530471	839.54	4.49947	21.2407	385.186	29.0534	0.705947	0.932559	684.251	0.479612	4.54022	611.228	8.70334	1.84355	0.133654
ENSG00000007376	76.2115	86.9097	156.249	198.135	138.466	140.775	87.8907	96.7231	69.4065	169.289	158.21	146.609	209.263	158.077	131.003	79.0585	135.005	65.4061	130.867	49.6919	156.423	191.131	193.445	155.385	166.958	149.062	199.888	181.403	181.587	162.913	172.85	158.787	233.144	148.177	175.138	142.849	187.182	212.27	175.504	169.901	191.71	178.096	129.714	182.772	158.53	166.077	123.806	150.59	186.047
ENSG00000007384	417.067	512.49	396.995	401.85	399.737	375.082	337.043	540.871	331.18	368.299	412.894	413.031	537.071	491.852	283.744	420.322	406.584	396.075	365.593	349.181	439.798	440.662	554.712	523.932	493.719	424.15	538.233	451.098	495.165	539.278	728.303	456.676	675.2	532.982	370.128	634.86	523.362	613.727	426.825	641.477	460.563	447.41	554.765	393.165	506.523	595.162	642.066	700.006	710.28
ENSG00000007392	1525.51	1814.52	2168.07	1728.54	1658.31	1693.58	1949.63	1824.73	2172.69	1550.36	1540.53	1573.68	1575.63	1876.47	1716.5	1929.53	1677.49	1496.6	1752.01	1800.07	1529.33	1570.01	1471.65	1894.91	1402.63	1721.59	1811.38	1749.28	1745.28	1563.81	1511.31	1683.43	1736.05	1928.95	1544.44	1441.5	1821.51	1161.13	1691.27	1820.86	1582.71	1627.41	1995	1632.66	1855.43	1981.23	1847.14	1845.12	1622.63
ENSG00000007402	107.749	111.726	80.3311	135.195	99.6808	126.772	95.7942	133.35	136.619	111.043	65.0611	121.58	80.8754	101.101	149.968	132.97	110.538	93.6668	98.7594	158.513	62.9636	89.7927	61.6394	55.3498	109.247	89.994	87.9041	131.168	93.7861	125.54	88.2674	126.543	75.9876	131.764	114.606	154.096	86.1803	126.955	115.969	163.301	150.459	144.51	72.4307	122.674	108.933	138.396	145.671	110.489	95.8086
ENSG00000007516	89.0841	66.823	54.2185	152.587	54.4867	74.8022	120.565	62.2951	84.9893	44.8683	71.3143	110.001	65.871	86.8383	70.4151	56.7056	136.307	91.7641	104.059	78.9532	68.4836	105.425	77.1067	114.224	126.152	62.9234	65.3856	91.4825	120.216	117.692	94.6896	127.142	126.879	117.627	111.459	125.146	102.21	165.046	110.296	92.6218	116.273	89.6625	123.272	116.965	82.5925	177.965	52.9934	68.9131	128.259
ENSG00000007520	649.013	767.21	735.212	867.699	991.439	723.185	735.726	623.148	511.776	900.612	810.301	949.662	990.219	995.61	900.529	574.036	967.06	583.747	746.347	742.649	949.154	1207.12	955.151	966.599	1002.42	980.803	1237.68	1132.9	1227.29	1007.94	1047.17	1114.7	1030.1	992.358	1015.84	835.802	1000.19	1225.7	964.439	846.678	948.91	959.689	951.52	952.559	922.253	855.501	901.135	938.849	1081.25
ENSG00000007541	187.126	235.397	428.532	343.08	369.39	298.703	295.721	300.183	224.95	279.408	244.149	224.441	383.607	367.812	286.086	292.409	325.362	251.753	357.345	260.664	227.964	231.891	349.295	276.204	338.365	252.948	314.275	279.367	253.769	299.376	251.998	287.301	294.485	259.648	229.191	350.201	278.321	401.674	274.515	336.328	558.864	221.922	344.995	394.502	333.672	419.859	382.651	333.916	340.299
ENSG00000007545	472.735	711.542	616.739	530.013	683.211	606.008	527.062	565.218	595.968	647.949	683.244	662.073	535.233	541.789	503.877	636.236	460.737	486.41	550.553	490.78	655.04	359.49	629.449	596.399	679.863	559.397	675.57	703.112	544.627	825.957	784.603	920.16	635.112	911.76	586.949	615.829	659.968	843.16	902.557	849.52	697.515	547.358	892.902	615.985	715.821	882.465	748.167	795.231	634.065
ENSG00000007866	540.396	640.665	760.109	732.853	794.682	546.632	705.011	637.784	902.801	652.111	546.464	667.413	593.014	505.967	882.048	641.996	785.86	739.801	645.677	581.95	628.738	419.805	599.142	589.788	573.569	556.569	795.105	564.367	655.953	833.013	617.924	538.676	521.225	789.168	444.439	696.928	569.95	737.319	622.751	460.321	722.811	518.877	756.057	512.019	524.153	861.612	817.336	814.661	551.393
ENSG00000007908	15.6309	3.7675	18.6958	13.7579	2.3714	10.3453	9.98513	5.7729	3.26365	13.6013	41.4793	21.4665	4.98422	17.5836	22.3953	6.76959	28.8318	12.9329	8.71879	5.46767	10.0843	24.3258	5.89603	2.95402	8.09451	8.05703	10.8743	4.24612	16.2612	17.9591	20.7669	12.1852	25.7987	11.1615	20.0468	7.49583	4.69272	4.71211	12.6334	7.49894	33.2144	18.337	5.05416	16.1385	40.9544	2.90044	15.9406	17.3066	23.6656
ENSG00000007923	2269.26	3061.62	2314.97	2359.37	2035.53	2207.93	3055.69	2206.56	2372.49	2477.96	1815.44	2698.51	1837.8	2130.2	2093.34	2198.75	1936.03	1870.23	2018.16	1868.98	1973.61	2329.31	1964.44	1725.91	2070.41	1633.98	1732.46	2635.83	1969.73	2444.24	1765.14	2446.25	2529.59	2129.92	2237.07	2139.15	1697.96	2644.65	2228.96	1725.4	2414.22	2147.85	2204.63	2439.31	2395.26	2267.35	1675.95	2264.87	2289.06
ENSG00000007933	175.58	232.823	250.554	152.524	145.364	195.543	171.969	330.914	105.411	287.39	334.35	110.208	168.038	125.84	242.775	189.173	306.114	324.995	256.977	153.503	329.88	391.283	163.725	141.001	187.834	407.612	297.56	164.018	295.14	110.355	181.408	294.329	251.902	140.026	326.19	341.336	209.9	326.497	192.337	186.408	90.8605	364.713	104.499	221.639	216.684	107.505	97.891	168.067	360.595
ENSG00000007944	4085.03	3085.31	2867.14	3435.56	4081.61	3092.2	3530.52	2848.72	3447.59	3774.97	4014.08	4574.65	3877.6	2843.44	3082.76	2896.49	4456.13	2993.48	2950.37	2743.93	3367.66	3401.11	2697.9	3310.55	4304.44	3306.8	3377.55	3085.69	3460.72	4234.33	4322.71	2616.21	2590.74	4821.38	3394.64	3194.68	3286.81	3159.62	3002.59	2510.33	2722.01	3896.16	2859.93	2857.5	2854.75	2377.89	3445.77	3414.48	2250.49
ENSG00000007952	3.40078	1.99994	1.34956	2.77207	0.701464	5.74663	2.00888	6.46226	0	0	0	0.781168	1.99043	2.32495	3.58924	0	1.53905	0	0.73837	0	5.79601	0	2.07687	2.66556	2.06107	0	2.08202	0	0	0	1.02613	0	2.66505	0	2.16806	3.80407	0	0	0	2.57283	2.15585	0	0	0.645138	2.88798	0.74507	3.69452	0.759465	0
ENSG00000007968	16.4878	13.5715	8.69579	8.82292	19.3794	18.7811	64.7245	18.0042	17.7658	1.07638	4.2198	6.33842	24.4751	18.012	7.90748	10.997	3.23178	4.39665	1.06188	12.1077	16.7064	10.7438	2.18829	6.90486	24.525	12.7792	43.941	16.8157	8.51971	3.05764	33.5392	4.80924	24.9931	22.6943	18.951	4.33975	31.2586	26.4265	16.2316	31.7375	12.4917	0.85976	20.701	4.65036	8.2858	7.125	10.1437	17.6406	20.0547
ENSG00000008018	5485.32	4897.6	5365.47	4516.04	5154.18	4128.27	5395.45	4590.36	4838.61	5024.85	6226.15	5666.94	4590.41	5167.71	4740.69	5569.89	6021.23	5825.12	5137.79	5463.94	4743.59	5489.45	6002.92	4966.92	5195.25	5330.35	4713.28	4824.77	5016.24	4817.75	4539.67	5049.64	4799.87	3851.73	5295.43	3808.92	4061.93	3881.39	3960.18	3673.84	4313.11	4089.38	4722.58	4017.43	4450.96	4263.42	4141.54	4036.21	4707.14
ENSG00000008056	23.6034	19.1314	10.6088	22.414	19.0146	27.1331	8.35579	6.0332	22.5315	14.5402	35.1692	17.0881	12.0227	3.56349	24.3385	17.084	21.7085	12.5311	30.8532	6.31911	11.9	2.61801	15.5899	3.64101	9.48289	20.2857	2.37071	16.3424	6.67154	9.91689	21.2308	6.31161	14.4068	0.998661	13.8832	21.7556	2.16345	19.8886	12.3203	10.4772	7.89212	8.70293	13.3668	8.60928	3.85969	32.4082	20.6487	10.1291	22.3162
ENSG00000008083	1551.16	1662.54	1535.35	1404.8	1709.69	1674.84	1388.19	1337.16	1846.31	1525.91	1315.34	1649.7	1548.24	1458.6	1700.59	1637.82	1931.69	1766.97	1618.69	1444.62	1404.81	1405.88	1198.14	1503.16	1681.22	1469.19	1841.58	1104.92	1971.67	1384.32	1716.14	1946.08	1318.82	1807.19	1369.95	2061.33	1256.12	1792.25	1643.62	1225.07	1622.77	1742.32	1343	1366.42	1608.45	1681.31	1682.47	1885.79	1517.19
ENSG00000008086	634.424	612.977	707.725	750.39	617.51	519.348	784.366	735.151	944.971	775.215	956.014	693.795	741.187	739.539	665.224	587.525	705.673	754.56	686.653	574.372	856.639	682.218	660.823	635.445	600.826	605.73	753.335	645.074	623.506	540.724	562.473	576.561	611.09	586.107	602.85	574.388	894.679	543.726	675.288	696.72	666.221	711.737	573.199	722.119	768.748	727.465	808.957	604.172	840.275
ENSG00000008118	2.78577	0.935231	3.71088	7.91731	1.83239	6.32543	3.55498	6.8869	20.9161	3.09388	6.9227	1.04722	4.48987	1.52442	2.89265	3.16612	5.35269	1.06165	0	0	3.14166	0.741357	3.76712	4.25827	0	3.99979	8.65391	3.5954	2.65487	3.94958	0	2.50564	0	1.74331	0	3.83045	1.47683	0.784603	0	2.16824	6.31672	5.22877	5.29922	2.72584	0.77891	9.76652	4.14396	1.63754	2.88726
ENSG00000008128	276.842	260.263	255.46	336.621	346.336	189.482	187.64	244.498	247.965	178.214	298.92	314.357	247.564	280.167	287.296	242.522	299.17	220.248	269.685	323.221	270.879	329.314	333.577	370.224	347.518	380.993	539.759	172.176	585.195	356.994	356.619	182.77	396.99	328.288	312.132	352.242	319.001	466.076	385.51	495.705	332.552	324.488	326.164	345.341	329.877	319.664	320.674	357.514	487.706
ENSG00000008130	598.955	709.726	804.925	824.925	702.899	656.213	852.034	633.783	576.924	581.335	571.626	656.399	901.62	682.563	598.044	792.878	579.798	535.255	593.588	558.351	524.341	696.453	743.187	752.74	646.834	681.302	878.365	564.068	703.174	661.128	642.985	684.086	587.185	727.09	614.366	534.534	593.894	731.624	581.572	784.753	788.57	521.713	750.494	569.844	776.085	751.887	673.285	673.058	708.453
ENSG00000008196	0	0	0	0.973388	0	0	0	0	0	0	0	0	0	0	0	0	0	0	0	0	0	0	0	0	0	0	0	0	0	0	0	0	0.943677	0	2.01346	0	0	0	0	0	0	0	0	0	0	2.09437	0	0	0
ENSG00000008197	0	0	0	0	0	0	0	0	0	0	0	0	0	0	0	0	0	0	0	0	0	0	0	0	0	0	0	0	0	0	0	0	0	0	0	0	0	0	0	0	0	0	0	0	0	0	0	0	0
ENSG00000008226	27.6059	48.5667	49.8094	32.8863	20.4917	63.0158	13.4904	32.7232	16.839	25.064	103.256	61.284	17.6716	39.7149	27.652	28.729	26.0646	40.3573	27.085	28.2628	23.836	41.8843	28.0864	27.2704	19.2754	19.6576	16.3921	7.37054	22.6976	21.3937	26.6275	27.549	32.8017	27.8153	20.4421	23.6149	26.617	52.9706	24.2256	79.7986	43.5307	29.6287	31.4432	30.3602	27.4235	24.9014	35.5955	63.7256	26.0839
ENSG00000008256	1252.04	1765.85	1324.52	1399.9	1552.49	1395.72	1423.38	1417.5	1077.53	1576.49	1192.52	1457.9	1472.07	1925.96	1216.95	1344.17	1412.27	1218.38	1592.41	1223.37	1347.59	1243.08	1264.66	1436.81	1489.73	1542.59	1584.4	1389.57	1397.92	1484.21	1526.27	1635.67	1303.89	1184.66	1335.47	1700.53	1218.34	1296.62	1314.33	1548.51	1701.45	1278.15	1524.04	1415.87	1471.78	1535.45	1299.22	1461.12	1445.09
ENSG00000008277	635.076	377.124	1071.85	1113.53	1708.31	396.738	345.424	515.766	888.448	771.555	583.386	2571.27	520.361	1243.01	2783.41	448.05	735.216	736.201	595.462	347.855	689.416	703.992	1275.69	2125.73	1134.92	289.073	1440.98	629.262	1531.12	293.14	594.72	283.212	266.91	1460.3	421.93	404.045	786.334	321.026	1066.74	729.407	469.629	1206.62	332.259	505.419	258.592	1444.5	743.428	506.814	750.921
ENSG00000008282	4389.73	4928.66	4805.85	3824.31	5164.24	4563.41	5539.64	4067.14	5578.56	5600.79	5409.92	4374.02	4311.24	4357.02	4467	6635.27	6438.99	5275.52	4025.11	5082.63	4779.29	4671.19	4230.22	4499.93	4021.58	4998.88	4521.74	4496.69	5619.96	4113.44	4302.39	4316	3903.2	4491.76	5503.51	6379.64	5058.71	4619.92	4641.8	3756.82	5573.81	4774.87	4657.66	4357.5	4372.3	4717.82	5618.56	5327.85	4153.24
ENSG00000008283	209.054	163.541	183.059	210.744	86.9604	251.737	174.25	135.254	169.366	151.797	196.282	168.274	505.68	287.506	298.487	192.205	150.335	98.3842	148.773	170.851	144.749	167.401	104.774	164.124	169.252	113.863	115.52	175.523	208.538	184.078	228.588	207.096	237.376	309.273	141.952	189	205.623	221.927	131.878	282.516	135.497	228.474	151.437	252.976	180.44	123.814	148.986	161.325	202.415
ENSG00000008294	13166.9	13273.8	13871.3	10667.3	12072.3	12350	12243.3	14023	15220.6	13991.5	20920.6	13435.3	14351.3	12185.5	10997.7	17201.9	17609	17022.5	15503.9	14366.5	13307.5	11721.7	16515.4	13072	12259.4	15155.4	17732.4	10756.4	19045.2	10776.9	14251.4	13327.7	15675.4	12251.4	14529	13277.5	11935.3	11873.1	11584.9	12731.3	13226.4	13426.9	12367	10179.9	13188.9	13572.7	13806.2	13524.7	12871.1
ENSG00000008300	40.0083	20.8144	29.0377	47.8435	25.6999	19.0972	31.0627	23.7758	17.7446	37.4949	52.3684	13.1766	36.0678	40.282	29.353	20.9521	67.9156	21.1424	24.9814	24.6768	16.2289	25.9995	17.3076	36.8966	6.82308	36.5674	27.7511	26.6285	18.2637	31.0097	44.4662	27.7288	25.2241	28.8019	48.9658	11.0903	44.2932	39.865	27.7003	51.8151	24.2282	87.8909	30.3884	25.3605	32.3165	28.4268	39.5075	48.519	25.5906
ENSG00000008311	912.123	1191.76	2072.3	1662.03	1163.1	1222.12	934.888	965.082	1328.08	1237.73	2186.11	1130.44	1356.82	1084.8	1159.02	919.125	1544.5	2228.86	1724.98	1597	784.416	966.04	1923.24	1430.81	959.207	1586.42	1637.83	1048.69	1306.8	1122.98	1481.94	1671.07	780.004	1317.19	946.91	1362.72	1015.21	1333.23	1359.16	1032.28	890.706	1053.36	1803.85	924.372	1983.43	2104	1865.21	1239.72	2034.66
ENSG00000008323	47.6773	33.1397	26.1028	62.8577	23.3833	64.2202	68.118	24.8269	27.0442	15.7078	38.1047	23.4162	35.8358	34.7397	30.9645	28.1675	18.6158	17.3286	58.1499	26.7599	10.82	10.2827	30.6369	13.9908	10.2807	14.1872	10.635	15.9345	17.1183	15.4927	29.4506	9.61538	15.7995	17.9777	14.474	20.3022	16.5161	33.1889	18.2974	32.4003	15.9072	27.1042	18.6816	14.253	20.9463	27.6026	20.2918	16.5148	14.7052
ENSG00000008324	175.767	127.132	178.754	167.328	150.748	108.951	187.109	113.241	118.786	128.232	236.223	145.607	164.946	161.571	165.218	187.166	190.706	167.037	148.599	177.084	117.082	166.934	227.942	144.302	167.591	186.661	122.755	148.003	175.35	133.858	146.11	149.809	136.732	162.769	135.545	124.23	197.919	89.0708	112.269	125.034	125.005	128.032	137.563	169.859	165.449	141.281	142.258	88.9581	198.673
ENSG00000008382	235.733	238.485	246.735	248.484	300.854	200.759	265.803	228.632	176.739	242.908	271.625	310.539	241.848	293.811	268.822	222.287	290.561	192.459	211.73	240.475	176.986	260.055	178.882	177.944	268.362	184.132	203.98	309.274	186.403	240.932	200.71	214.308	212.281	224.792	224.14	243.843	240.675	280.109	250.856	209.255	290.528	247.162	317.63	330.186	206.865	328.511	218.011	261.842	358.475
ENSG00000008394	897.451	68.154	65.0962	351.746	131.095	226.36	1782.37	387.885	118.339	89.5719	50.001	58.5248	196.901	216.327	105.349	132.096	97.5528	60.0211	206.908	158.063	49.5763	148.205	258.455	126.549	143.019	116.118	68.3424	246.017	33.531	153.018	122.52	58.2955	147.708	74.6062	74.198	243.345	274.308	45.3099	130.939	203.918	85.167	99.7038	144.992	76.9657	93.2057	147.243	123.141	46.6997	71.4949
ENSG00000008405	833.519	573.729	781.443	460.108	519.436	407.877	523.795	435.876	547.43	279.884	616.219	395.435	481.363	542.745	531.671	646.248	545.332	764.665	505.073	815.203	388.018	499.716	723.914	663.106	471.355	740.941	962.028	405.528	600.599	494.496	402.664	549.749	457.954	417.397	415.471	640.905	746.564	533.21	457.509	625.774	599.66	413.556	536.206	356.454	756.002	922.248	655.087	613.39	918.083
ENSG00000008438	4.91379	6.30032	1.53552	1.17422	1.14638	1.29236	2.81054	0	1.831	0	1.55795	1.48618	2.25839	1.91254	4.30266	0	1.57299	0	6.47726	0	3.50619	0	1.66984	0.784345	12.2414	3.37569	7.79438	0	0	2.60703	0.921663	3.59943	1.56414	4.75806	0	0	0	3.24074	0	2.29936	0.909676	0	0.841082	1.4864	3.38708	1.82796	5.30762	0	0.622912
ENSG00000008441	6288.72	10080.9	6800.61	5906.03	9664.51	6700.13	7478.5	7612.68	8466.73	7856.43	4395.89	5870.79	4867.45	5352.84	8034.95	5580.67	6408.66	5332.4	5076.75	5088.13	4120.2	3922.5	3440.04	3741.37	6116.04	3791.9	4455.38	5896.23	6010.57	6388.62	7346.31	6024.31	5190.77	9228.38	7409.54	8246.1	6613.78	13597.1	10681.3	9378.75	11188.9	9250.94	8092.02	11155.6	7803.8	12220.6	10382.7	10800.8	7858.18
ENSG00000008513	4600.76	6530.92	6890.4	5406.25	5444.7	5296.39	4719.62	5216.89	4391.21	6421.09	6582.7	5161.85	5653.71	5939.93	4224.41	6287.94	5149.05	6161.85	4896.87	7446.71	4250.2	4643.07	4813.84	4343.22	4552.91	4878.1	5621.86	5459.85	6570.62	3452.41	4596.75	5177.45	3534.57	4381.6	5023.76	5976.15	5463.33	6019.14	4795.61	5211.82	7135.17	4851.07	6114.56	4622.32	6728.16	6642.46	5480.73	6457.27	7065.67
ENSG00000008516	63.6647	40.493	49.7545	34.4924	72.8717	33.5203	113.734	31.6025	46.9794	16.801	35.2813	29.4689	56.0298	53.14	7.27558	79.001	11.9542	38.7127	22.4143	17.2955	31.6189	16.7378	28.8385	25.4716	114.125	48.3071	399.21	49.3593	35.8848	47.1942	22.1249	27.0221	28.1345	207.462	21.1145	14.9018	15.0784	21.2719	21.9589	113.705	78.2197	17.9017	22.5469	29.6215	40.2968	136.085	86.4923	51.4405	16.7305
ENSG00000008517	252.679	1245.17	832.58	333.406	794.474	3187.26	1605.01	1545.12	1081.92	1450.22	2710.74	2439.7	1785.57	1084.44	483.277	387.048	920.426	4368.97	2254.7	3124.71	1753.95	2295.2	2919.26	1623.51	212.851	1870.65	1377.53	623.006	1504.99	1010.23	4130.67	2280.05	1021.77	948.689	4964.35	910.564	570.898	1357.88	1079.16	2659.92	442.88	574.082	974.408	625.014	1352.24	4732.79	989.626	327.185	216.505
ENSG00000008710	4045.26	5015.43	5140.47	6120.75	7773.27	5862.43	4081.7	5458.83	3457.17	5976.09	5678.78	4854.2	5044.8	5513.77	6318.78	4358.31	5037.08	3721.86	6001.73	4000.38	4924.2	4047.75	4697.23	5798.11	5901.56	5857.72	7126.46	5697.95	5602.95	6381.21	5498.51	6540.9	6347.55	9112.08	4754.45	6026.42	5518.42	8092.83	7327.53	8962.74	8771.96	6812.12	7656.26	7533.25	7128.14	8898.6	9906.08	7907.25	7236.81
ENSG00000008735	3.95577	2.73195	5.60014	9.95719	6.06237	12.4476	3.3298	1.62771	6.87244	13.4207	13.2452	6.8288	7.66386	6.17374	7.31058	2.24851	3.77234	8.70831	3.94276	1.78036	1.8988	7.79195	8.34396	6.77871	5.23657	7.41528	5.06953	3.41288	6.48187	4.69335	4.05743	7.37358	5.97478	1.71789	5.22247	3.75146	6.09135	4.87559	5.25356	11.5219	11.2786	2.35708	7.30248	15.816	9.70869	2.89821	2.57108	7.89018	4.98645
ENSG00000008838	2632.49	2598.74	3042.21	2475.92	2803.54	2090.94	2574.58	2369.67	2711.78	3068.38	2057.01	2098.31	2464.86	2066.49	3257.56	2764.38	2455.71	2687.96	2065.99	2740.28	2920.45	2377.57	2366.69	3538.9	2810.79	2886.17	3316.87	3189.22	2869.48	2808.21	2553.27	2909.43	2308.11	3091.44	2514.29	2811.82	2697.34	3145.35	2668.6	2570.5	3190.61	2713.12	3042.33	2787.84	2577.94	3135.71	3019.02	3385.21	2862.58
ENSG00000008853	844.377	876.125	755.628	1014.02	962.1	1213.8	892.234	1079.72	898.658	1037.08	1645.22	1087.26	927.496	924.206	954.551	978.407	1402.56	765.147	995.079	1183.92	1671.37	847.293	765.081	1025.03	973.453	1032.78	1405.44	1005.24	815.396	1360.23	1068.46	970.04	1008.65	1009.51	845.225	1135.17	1012.02	701.703	1055.36	1395.48	866.631	1074.24	1139.01	1006.79	1190.31	1132.93	1244.53	1302.72	1159.93
ENSG00000008869	1835.93	1803.29	1769.55	1799.35	1883.48	1832.19	1848.21	1766.56	1999.42	1606.56	1606.06	1779.98	1617.25	1790.83	1640.31	1658.09	1860.19	2037.94	1816.22	1950.23	1517.48	1652.72	1509.09	1724.85	1475.44	1933.23	1578.96	1713.82	1885.17	1807.97	1693.2	1422.38	1812.33	1923.63	1997.44	2086.5	2306.74	1568.24	1515.89	1587.43	1552.63	1597.65	1509.45	1559.85	1603.04	1295.94	1810.38	1461.79	1897.76
ENSG00000008952	4110.7	3944.08	3182.2	3323.8	3537.37	3279.65	3951.41	3506.01	2729.64	3373.28	3773.23	3549.76	2926.4	3406.07	2734.33	3761.85	2989.35	3349.13	3504.44	3557.22	5075.87	5204.2	5312.22	5402.11	4736.95	5471.29	4584.03	5199.27	4675.99	4262.52	4776.72	4343.19	4511.41	4621.86	4843.31	4084.58	3500.3	3548.76	4204.2	4335.81	3704.23	4174.11	3860.34	3967	4858.13	3562	4203.26	4143.73	4560.43
ENSG00000008988	20113.7	14371	22176.1	16801.1	15561	16667.4	16937.2	16866.8	19699.6	25265.7	20065.6	20912.9	17978.6	17287.9	22517.3	21344.2	23880.8	27296.2	21986.8	21301.9	25179.3	34944.5	32168.2	22871.7	21931.2	23746.9	21529.7	16412.3	29346.9	16649.7	20056.9	22508.2	17923.4	18610.4	18966.8	22920.3	20475	21802.6	24992.9	16292.2	18030.1	20828.2	19007.4	20359.9	20280.2	16865.9	16228.8	17245.4	20982.8
ENSG00000009307	156441	145951	128128	102557	143066	121167	139236	125476	129118	156692	139678	146403	115776	125297	117921	161306	142844	158756	158126	139039	134051	129116	123242	124510	136981	158369	152885	110679	160683	125898	181598	136816	123473	123193	152831	137678	131920	134521	120312	112642	142025	144684	117001	121634	135144	118727	135692	138672	136270
ENSG00000009335	11132	11123.7	8527.14	7984.64	9557.64	9344.85	11661.8	9280.1	9713.07	10688.5	11439.5	11755.1	9538.13	8679.66	8663.53	8563.61	9535.43	9821.7	9616.18	7529.58	10975.6	10583.1	9544.93	9320.27	10389.7	10051.9	8684.96	10585.9	10700.8	8995.74	9118.7	10980.7	11105.8	10052.5	11672.7	9979.65	9878.48	8721.89	9708.76	7574.56	10052.4	10588.5	9468.69	9615.26	9941.26	9007.92	11032	10612.9	11173
ENSG00000009413	5597.22	8239.34	6556.16	7409.17	9152.93	7851.54	6421.38	7016.33	6379.1	5726.36	7562.15	5710.82	6632.98	7192.53	6093.95	8131.44	6783.17	6375.86	5726.27	8041	7524	6368.9	8658.14	7615.22	6762.17	7162.18	7001.91	5908.75	6878.13	6568.3	6251.68	5797.09	5937.64	5985.4	6496.27	6679	6941.32	6307.5	6564.05	4943.13	8167.01	6694.6	8622.42	5615.69	6941.13	7251.88	7270.84	6288.79	6022.49
ENSG00000009694	510.09	328.884	364.631	311.166	274.562	484.017	483.496	439.261	473.633	379.321	483.903	306.016	805.67	471.586	385.512	478.958	419.566	431.881	363.148	357.148	390.568	409.765	284.614	373.659	355.849	344.617	360.264	252.458	319.461	278.244	693.005	375.656	506.407	411.823	289.659	435.149	456.428	357.624	427.704	628.832	277.802	415.602	329.077	400.723	399.252	347.141	344.124	361.649	363.96
ENSG00000009709	734.996	579.406	198.002	461.525	405.798	508.983	609.558	483.618	429.482	354.447	498.927	278.082	540.898	575.037	203.582	734.16	399.032	483.275	408.633	640.626	311.675	344.675	299.673	528.942	509.029	408.888	381.042	378.595	563.497	485.493	644.942	402.252	383.058	581.3	438.01	607.49	234.42	427.116	591.259	617.248	422.418	422.104	301.429	744.031	651.284	408.503	406.582	811.649	340.002
ENSG00000009724	360.234	344.384	374.345	361.587	260.21	487.599	230.308	395.611	467.501	440.408	481.555	425.944	436.677	370.519	473.28	465.655	478.422	493.642	434.62	355.514	322.159	305.482	359.326	349.94	375.94	387.17	417.916	286.675	296.782	382.133	344.553	382.662	313.678	280.513	296.704	389.688	353.425	352.59	377.176	361.081	390.805	474.649	380.655	291.029	306.622	360.41	433.987	393.849	251.661
ENSG00000009765	0	0	0	0	5.66353	0	1.48735	0.413478	0.538318	0	0	0	0.499366	0	0.532	0	0	0	0	0	0	0	5.00788	6.01474	0	24.4344	1.6658	4.70827	0.575824	3.00228	0	0	3.56759	0	0	0.999427	20.3521	0	0	0	7.99171	0	0	0	1.00962	0	2.02798	0	1.56865
ENSG00000009780	1382.65	1157.73	1140.46	900.134	1099.6	852.046	942.89	1036.73	1063.67	1077.09	1204.81	1102.56	965.542	1052.83	979.908	1469.96	1085.63	1368.43	1109.59	1298.91	849.474	1113.1	1428.06	1326.78	910.846	1293.03	1247.67	1030.79	858.893	1219.47	1054.14	1122.63	829.002	1327.06	950.289	1128.08	1319.27	1084.4	1050.78	1025.62	966.604	1063.11	1090.49	909.71	1203.32	1180.04	1277.87	994.684	1162.42
ENSG00000009790	148.867	105.31	62.2316	148.156	116.63	122.156	129.673	98.3714	100.254	108.799	48.4887	81.3202	159.198	99.0121	112.01	100.853	80.8672	119.805	77.0812	128.377	108.552	84.9968	89.0463	99.9191	93.3364	107.898	98.6729	108.898	70.5761	108.403	237.923	86.3191	75.0661	142.328	143.414	98.809	67.0522	67.9961	115.798	110.182	112.301	79.6212	111.707	104.325	129.473	71.8539	89.4385	109.685	63.9755
ENSG00000009830	474.825	588.968	403.227	404.282	532.032	548.283	747.506	468.654	493.201	466.957	698.507	359.432	454.501	507.181	431.189	779.129	472.703	531.279	453.694	709.057	623.318	576.904	454.657	485.521	472.161	435.193	373.082	592.259	561.043	448.604	680.468	502.464	599.118	510.064	431.314	584.452	395.355	633.14	489.336	531.981	708.709	451.869	558.45	546.489	563.325	562.703	522.394	645.837	438.414
ENSG00000009844	3742.07	3344.29	3240.54	2746.29	3428.25	2714.8	3349.84	2846.27	3310.34	3410.5	3609.47	3754.03	2840.64	3123.52	3254.22	3654.66	3560.26	3433.19	3832.97	3688.25	3349.61	3396.09	3400.88	3097.7	3114.91	3474.23	3232.23	2886.16	3702.75	2999.36	3408.38	3011.06	3113.45	2832.25	3228.74	3266.25	2963.72	2634.99	2607.91	2366.65	2936.81	3176.25	2792	2693.12	3285.7	2850.58	2954.16	2942.92	3228.85
ENSG00000009950	422.089	624.419	481.037	961.955	916.046	704.204	750.293	372.788	871.814	585.644	529.284	446.494	591.725	839.98	922.939	353.506	548.475	377.074	619.482	509.589	724.205	248.935	508.204	553.701	348.098	972.996	486.57	564.014	353.778	624.902	306.397	568.276	427.903	857.212	517.59	430.205	440.41	694.277	470.05	317.665	1407.02	357.453	917.162	810.106	972.55	1242.95	963.598	917.942	721.627
ENSG00000009954	6239.62	6874.85	5631.59	5750.48	6027.29	5283.39	6098.2	5482.67	6155.39	4795.8	6069.24	6232.09	4986.69	5917.82	5284.34	6384.42	5695.74	5978.15	6073.42	6196.07	5185.8	4924.24	5487.08	5860.65	5742.26	6319.27	6252.67	6018.41	4820.98	5813.15	5143.93	5214.06	5163.67	4670.57	5587.78	4986.09	4839.24	4394.49	5401.76	4807.87	5832.29	5491.05	6265.99	4695.08	5298.06	5614.36	6340.08	5793.4	5658.44
ENSG00000010017	3351.75	3235.48	3652.62	2794.21	3652.93	3790.92	3624.39	3325.37	3415.25	3942.23	4224.69	3635.69	3514.44	3036.93	3478.52	3805.86	3342.81	4078.21	3727.48	3382.27	3816.85	3381.25	2703.16	2643.8	3658.27	2900.61	3655.64	3032.92	4497.15	2904.6	3311.89	3442.91	3934.48	3211.68	3943.88	3218.68	3053.83	4314.47	3203.39	2709.32	4196.31	3278.58	2899.38	3477.6	3723.59	3602.63	3383.45	3582.07	3248.06
ENSG00000010030	10.2646	2.83877	6.40302	6.30023	8.14525	4.82671	5.31748	7.73882	4.49732	8.14455	0	8.35946	31.5141	4.57576	5.19467	1.55553	1.41841	6.70533	1.43318	0	5.64787	4.58496	7.05028	4.29887	8.18225	4.09416	0	3.29686	2.64954	7.7137	115.557	11.3918	4.05326	5.33548	2.64359	0	4.24287	3.73245	8.7349	13.8258	3.59647	6.30414	7.50974	7.92451	14.3225	0.927484	2.40187	4.28275	1.94148
ENSG00000010072	747.817	827.839	915.545	673.503	750.67	744.191	778.589	666.132	623.64	856.13	749.507	657.042	712.629	801.021	603.316	890.82	698.064	1029.09	874.808	937.765	626.767	647.234	1026.36	793.517	739.799	793.989	812.897	611.745	870.785	606.619	780.17	778.598	663.677	656.363	835.535	764.71	812.763	638.021	775.842	790.118	826.103	903.838	829.463	635.264	939.009	679.496	754.557	621.853	760.894
ENSG00000010165	816.879	863.119	661.391	753.148	809.349	640.495	1091.76	694.443	908.612	592.105	702.682	933.499	586.132	677.272	681.121	923.854	960.654	731.218	566.539	914.975	593.144	746.884	733.835	680.238	903.67	735.286	624.76	772.547	712.901	778.697	721.813	518.069	887.943	926.122	829.426	619.124	692.14	827.968	801.738	704.126	926.075	627.913	802.039	951.962	724.32	883.912	732.474	723.911	705.925
ENSG00000010219	396.538	311.82	490.588	396.704	446.742	383.356	399.29	339.419	376.972	395.798	556.803	473.459	371.631	376.039	449.334	430.482	356.694	448.739	445.062	391.735	417.73	466.319	468.421	397.611	399.239	410.096	478.31	372.834	468.281	376.283	424.734	382.786	481.557	311.565	425.803	297.024	337.209	319.494	285.358	251.767	338.574	364.647	366.598	400.507	366.309	341.845	315.312	333.656	466.781
ENSG00000010244	10963.7	12094	11700.2	10471.6	11435.7	10646.9	11212	11534.5	12028.2	11189.1	12309.5	11343.3	10993	10553.2	10280.4	12696.7	11108.7	12600	10624.5	11401.9	9977.97	11278.5	12755	13118.8	9827.59	12864.9	12672.7	10189.3	11047.5	10188.8	10358.9	12183.9	10518.2	10255.6	11384.9	11181.8	11741.3	11038.5	10939.9	10290.6	11051.6	10402.8	11550.9	9012.93	11882.7	10897.1	11622.6	11370.3	11716
ENSG00000010256	19256	15519.8	19114.9	18867.4	21485.1	15858.9	16644.8	12764	14762.7	19644.5	18615.7	20128.2	17254.8	19184.8	21598.4	12789.4	16326.1	16724.9	14964.7	16489.3	22875.4	25995	20364.4	18229.4	17967.6	15888.6	16924.6	25494.5	22104.9	21854.8	15764.3	22947.8	18925.7	25382.3	19975.5	16187.3	19780.1	24478.9	21182.7	14394.7	21372.4	19295.9	18015.7	26511.8	18958.3	18373.6	15508.8	17287.3	23746
ENSG00000010270	838.602	614.836	606.039	507.123	512.373	597.723	685.929	659.451	448.43	734.095	573.581	649.494	663.554	571.558	553.013	793.89	571.177	739.088	557.912	628.443	747.67	747.222	726.323	545.069	541.135	590.188	535.449	606.072	637.61	587.532	640.055	574.529	613.221	444.872	597.455	545.954	617.057	574.546	584.746	549.602	528.949	642.962	426.943	544.783	626.783	524.735	447.489	569.745	668.233
ENSG00000010278	722.193	1046.68	752.111	660.473	662.077	1116.67	1016.49	844.142	530.736	886.662	1124.64	670.896	1890.05	1627.63	646.375	1014.44	631.524	1317.51	1086.17	1098.69	580.944	410.636	760.258	702.174	676.565	750.314	403.926	576.904	446.387	519.252	501.758	529.838	605.654	451.125	564.444	984.599	693.835	396.977	441.31	1005.36	639.396	539.773	653.62	589.348	902.775	609.071	507.807	559.525	429.284
ENSG00000010282	5534.33	4867.79	5305.51	6824.26	7155.75	7163.92	7421.49	6450.99	9372.33	7713.19	5883.7	6861.17	7785.88	6078.55	8383.01	5303.13	6286.38	9422.47	5999.73	5223.41	7410.76	8020.46	6746.13	6355.73	6649.44	7835.87	8730.65	7473.1	9426.09	8641.46	6658.69	7835.63	9047.97	6396.52	8808.7	6011.35	6346.49	9677.96	7911	5928.87	11913.6	6540.41	6804.29	6520.42	7503.69	8290.56	7044.83	8882.74	6378.05
ENSG00000010292	714.335	908.416	787.823	695.139	650.175	1059.94	798.112	778.571	849.589	755.034	516.798	742.828	818.072	706.918	701.066	645.327	966.922	624.909	598.456	853.238	850.219	784.226	767.311	851.107	1223.68	712.672	1275.13	959.406	663.947	903.349	1083.19	821.426	847.109	890.828	813.459	658.91	722.094	741.29	950.34	1206.49	766.721	738.607	823.418	975.444	880.832	770.747	763.115	1437.53	713.029
ENSG00000010295	432.953	600.691	468.556	464.959	462.285	850.197	537.457	850.44	549.102	824.154	556.213	741.603	991.301	543.905	594.393	417.38	564.228	442.196	788.245	401.606	671.653	462.416	491.905	454.137	548.535	584.271	616.91	375.945	604.833	599.966	1272.19	601.383	855.978	454.699	768.641	548.539	603.93	753.909	730.164	899.511	498.225	695.492	396.841	746.978	447.924	483.587	480.081	535.707	490.223
ENSG00000010310	13.0282	0	11.4836	12.0589	6.26938	7.12707	14.7127	6.40536	1.3232	11.1725	0.664492	0	1.64943	0.464066	5.36281	7.18264	2.02493	1.38439	7.14279	1.16957	5.89444	2.66992	0.862118	1.28755	9.20682	3.34341	0	1.31509	9.27048	5.90163	8.56595	3.20241	14.9269	2.39798	0.45336	0.422001	2.43554	4.31262	4.46874	0.814338	0.947136	3.17252	1.77687	4.23355	2.91707	0.479034	3.94191	0	1.00676
ENSG00000010318	163.492	190.71	310.768	261.835	157.875	221.542	156.814	160.231	198.555	276.755	210.444	235.593	154.423	168.447	225.081	144.616	235.162	244.291	168.556	160.329	257.913	216.096	156.376	163.386	176.466	174.258	144.235	202.537	234.205	103.444	154.191	200.629	160.572	162.223	164.221	165.623	212.805	291.561	258.605	216.252	151.525	176.58	212.134	295.604	240.461	209.488	161.755	174.041	269.365
ENSG00000010319	726.938	415.823	930.835	825.385	483.809	459.992	1151.87	584.695	823.554	487.906	395.818	550.324	502.549	631.071	739.156	397.723	457.907	594.692	616.327	498.542	663.852	1107.39	768.677	708.557	774.574	502.528	711.424	811.545	424.075	827.32	463.078	702.772	609.241	625.428	667.645	710.83	656.774	649.701	747.324	642.766	849.254	564.851	606.652	962.739	519.779	733.443	797.864	484.884	783.974
ENSG00000010322	1667.04	1800.45	2043.25	1869.14	1822.04	1915.51	1467.86	1764.73	2003.24	1492.68	1906.09	1398.35	1834.14	1911.84	1947.01	1698.45	1714.31	1469.5	1388.26	1767.35	1581.79	1410.15	1366.32	1974.07	1444.07	1478.74	1806.3	1744.62	1281.04	1560.84	1507.83	1660.31	1629.19	1730.27	1527.15	1597.05	1642.76	1807.83	1661.51	1807.33	2097.97	1524.54	1833.35	1735.61	1783.16	2134.62	2105.83	1872.25	2106.5
ENSG00000010327	1221.71	1341.13	1040.86	1312.52	1083.01	1981.83	1509.09	1468.17	933.58	764.068	1254.45	1310.36	3419.86	1385.3	1200.22	1473.86	1478.99	999.245	1813.27	1097.67	643.146	910.76	859.966	609.473	1594.72	619.966	901.628	1348.26	585.035	893.965	3174.5	811.362	1132.83	1344.11	1025.58	976.683	987.568	927.987	1097.84	1705	993.66	620.031	1188.83	1121.47	1437.06	1417.72	1248	670.928	1046.17
ENSG00000010361	329.911	456.624	477.809	552.508	508.384	415.202	394.86	328.631	442.875	442.129	603.717	600.182	467.907	508.876	495.789	362.935	482.615	356.86	567.892	444.852	574.123	404.845	318.224	422.008	548.683	467.865	446.582	373.31	458.216	424.181	417.775	469.659	356.017	465.305	432.349	321.786	344.293	680.035	442.698	333.678	446.071	305.869	493.526	439.167	509.521	424.68	474.883	435.828	568.224
ENSG00000010379	11.5842	5.74292	12.7335	46.302	21.2554	73.1607	21.7085	55.0178	31.2158	41.1316	23.7798	34.7387	76.8553	17.0177	34.9586	11.7807	24.3834	26.589	49.1575	36.0333	36.8146	40.7289	13.1929	18.2511	37.9341	59.0806	29.2706	47.5979	5.55293	41.6384	36.4676	30.1104	37.1308	13.5423	17.3751	30.3708	23.7621	25.8624	23.8197	39.2625	36.7063	47.6614	22.4452	24.1957	20.4782	25.4049	31.9886	19.6294	20.3818
ENSG00000010404	2647.57	3042.09	2574.85	2523.76	2769.79	2673.36	2885.33	3043.28	2736.22	2546.17	2157.1	2138.96	2812.02	2994.57	2300.28	2615.89	2827.22	2472.9	2458.25	2582.12	2254.84	2559.1	2422.56	2495.41	2564.62	2884.87	2516.82	2514.81	2535.08	2973.13	3032.22	2498.15	2562.56	2554.76	3161.89	3164.56	3216.58	3183.28	2581.95	3624.2	2847.15	3041.83	2537	2961.55	2824.03	3020.43	2806.61	2970.55	2593.59
ENSG00000010438	0	1.28422	0	1.20595	0	0	0	0	0	0	0	0	2.62612	0	0	0	0	0	0	0	0	0	0	0.694384	0	0	0	0	0	0	2.37095	0	0	0	0	0.980661	0	0	0	0	0	0	0	0	0	0	0	0	0
ENSG00000010539	354.158	320.136	404.637	271.494	319.57	265.306	275.627	281.156	401.561	266.219	262.683	328.114	269.277	330.655	310.44	279.96	453.284	277.935	316.081	339.917	302.869	277.294	404.676	329.917	272.593	351.712	233.819	356.76	262.902	328.855	329.876	285.301	252.337	387.467	281.233	280.235	284.396	227.648	355.336	287.908	283.046	288.361	322.252	295.643	351.898	302.102	300.481	282.732	349.257
ENSG00000010610	229.652	189.848	134.971	216.027	185.558	276.657	240.163	219.92	186.273	87.8219	126.477	216.404	378.268	183.697	87.4671	182.993	227.275	103.405	290.944	145.624	122.537	107.636	167.878	108.246	163.633	105.339	132.095	181.931	103.492	139.562	608.909	135.028	213.874	124.702	206.33	148.319	140.635	154.219	181.596	283.989	135.904	113.924	143.395	175.919	305.104	142.718	163.183	107.072	155.569
ENSG00000010626	337.503	185.298	180.893	143.845	194.009	207.83	216.111	191.752	231.887	216.484	289.804	300.536	189.632	238.111	244.47	227.894	181.081	201.74	223.141	270.922	264.865	365.617	141.325	149.375	221.463	165.272	297.771	152.821	284.818	230.155	206.662	256.174	236.236	193.216	228.439	126.93	209.222	154.996	188.355	204.785	253.913	191.192	193.11	210.111	229.346	175.555	240.669	207.955	248.246
ENSG00000010671	93.0838	60.348	38.4526	56.8537	78.9548	93.0989	73.144	52.2188	117.605	28.3403	63.692	26.8218	123.237	68.8941	24.8467	64.0277	34.4	46.3556	52.3774	58.9069	44.0623	49.766	67.317	35.9753	107.928	30.215	66.7702	31.6167	28.614	69.7318	132.488	40.6878	70.2224	60.3709	26.3864	77.4731	26.8359	43.7596	37.1543	84.7915	53.2405	34.9958	56.7652	46.1736	64.7014	49.7978	80.5607	36.085	78.0938
ENSG00000010704	410.183	212.415	256.461	187.492	277.729	225.345	195.483	245.152	216.275	219.682	169.49	145.361	234.061	350.667	173.55	227.343	263.451	265.512	241.138	158.564	169.918	232.304	248.192	268.75	240.997	227.661	230.482	206.265	190.841	176.06	359.518	154.667	280.841	253.998	277.211	238.36	171.123	175.721	217.247	291.3	134.878	292.004	205.57	235.226	241.906	148.673	202.199	175.934	246.543
ENSG00000010803	1642.54	1802.65	1828.86	1869.13	2341.47	1778.25	2035.35	1724.98	1916.24	1957.42	1719.78	1921.15	1762.19	1982.88	2239.33	1849.15	2173.18	2150.75	1641.87	1800.97	2038.93	2284.15	2201.92	1776.71	2019.5	2069.99	2374.82	1977.77	1947.93	2167.66	1982.54	1942.48	1895.7	2045.64	1907.75	2336.32	1954.25	2172.49	1854.25	1411.96	2318.97	1557.07	1876.48	2045.66	1647.61	2083.96	1927.73	2098.47	1909.41
ENSG00000010810	946.591	680.831	593.716	1083.02	724.634	928.767	858.855	916.314	786.276	503.932	565.149	572.379	1157.19	1013.55	795.553	729.284	581.465	691.208	872.328	548.678	709.468	775.311	644.103	608.776	523.508	584.675	347.719	690.129	600.603	659.173	1083.71	702.11	774.838	683.128	649.675	658.761	814.444	490.422	734.577	1020.57	491.925	680.355	517.783	825.492	622.235	491.771	579.122	532.332	719.035
ENSG00000010818	8770.07	11911.4	7411.08	6260	9843.78	9230.08	7986.9	9532.21	10665.7	8489.41	10276.6	9758.69	7969.04	8538.55	7935.26	12392.8	10170.7	12432.3	8419.08	9959.06	10029	7315.54	7753.25	8303.14	9723.91	9014.84	9398.71	7830.91	9883.58	8602.41	9637.28	9019.32	6758.33	9986.7	8911.18	10722.3	7549.62	8754.44	9219.61	8139.93	11303.4	8720.84	9037.87	7353.41	9406.33	10685	11022.9	10718.4	6209.42
ENSG00000010932	11.3702	11.9839	15.5667	5.25114	2.33705	6.87992	8.55304	52.2047	0	8.03519	5.16148	2.64988	25.6496	2.22764	5.60085	2.57987	3.68669	5.39481	0	36.661	4.18291	6.59659	5.8084	13.7482	14.2459	20.8876	7.53043	0.811158	0	11.2345	3.85469	0.699072	7.56057	7.87151	11.7284	22.873	18.583	8.57668	16.4021	12.8393	0	7.58998	2.02309	3.67077	9.3718	0	7.41074	5.18634	9.989
ENSG00000011007	5057.07	4513.81	4009.52	3373.66	4387.88	4027.87	4666.11	4263.89	3685.58	4536.6	4456.02	5279.33	4157.64	3634.13	3454.4	4000.02	3610.3	4115.24	3986.01	4895.85	4355.02	4630.11	4738.72	4064.43	4652.29	3722.45	4690.49	4164.84	4980.57	3981.14	4588.02	4319.73	3850.63	3718.28	4695.77	3615.77	3836.69	3726.51	3925.49	3510.11	3935.82	4535.78	3356.61	3709.86	3815.25	3779.08	3517.75	3637.97	4091.95
ENSG00000011009	428.439	407.278	444.076	549.847	512.48	433.183	598.824	460.981	407.888	435.457	530.22	554.992	503.31	470.777	487.402	400.623	493.903	383.887	448.206	441.306	517.562	461.706	463.953	522.244	452.963	468.306	538.823	502.967	475.533	503.564	511.942	524.087	627.964	474.844	467.574	445.964	499.354	634.602	493.64	397.756	526.879	520.668	505.336	409.917	503.677	468.854	436.258	396.064	616.766
ENSG00000011021	520.066	681.904	711.099	584.244	789.15	625.016	568.127	706.062	897.192	581.62	538.835	616.209	571.882	689.386	671.182	633.965	656.002	558.813	617.722	531.199	766.336	618.147	648.967	776.416	896.714	849.352	988.026	679.147	722.86	1211.14	846.472	799.869	783.524	807.421	691.433	1100.64	836.043	914.217	779.944	872.623	816.954	800.315	885.431	769.647	808.735	1058.05	959.872	893.729	736.818
ENSG00000011028	1222.2	1337.65	1333.11	722.386	930.56	1630.45	1098.89	1615.04	1334.6	817.333	985.194	860.548	2535.85	1808.75	777.538	968.889	1032.68	928.991	958.527	812.843	1127.92	1162.06	630.311	1126.72	1467.51	827.968	836.365	1227.08	831.429	1098.66	2658.6	1593.16	1838.91	1449.4	1213.64	1432.13	1320.38	1332.76	1383.61	3082.19	574.813	1462.36	864.064	1410.62	1616.21	1166.58	822.103	940.19	721.998
ENSG00000011052	5.62415	22.3855	16.9241	0	10.6524	0	31.7374	0	10.3165	0	6.13062	0	9.08945	15.9669	6.9516	7.72263	0	13.0217	19.7981	6.24917	16.0311	19.5179	0	9.09038	28.7266	0	23.7346	32.5137	11.8189	19.2214	17.1743	46.0283	22.5868	21.1584	6.66081	11.8389	5.27349	14.014	9.87627	10.9301	0	0	0	5.80134	0	12.9121	19.7334	17.8545	7.62177
ENSG00000011083	3.97715	2.60517	1.2963	3.95738	6.71628	2.3453	3.5719	0	0	2.80445	1.36128	9.4305	5.67236	2.80639	2.61905	3.0384	2.80469	0	1.41003	3.73392	10.4537	2.81276	0.902064	2.98019	2.68445	0.93212	7.88249	1.73088	3.21029	3.79819	0	0.992494	2.57402	4.18514	1.86451	4.78378	6.31707	11.738	0	2.50487	0.979116	5.52535	0	3.74407	2.79227	4.95796	1.93463	4.93474	0
ENSG00000011105	616.251	800.026	754.978	787.466	627.418	875.051	782.258	947.753	661.867	735.531	518.225	733.902	515.398	639.918	695.124	626.147	656.488	634.345	691.986	706.418	1167.9	1240.87	629.207	606.707	1512.7	787.48	815.457	915.043	739.09	933.969	919.533	809.603	965.051	971.453	903.664	707.658	752.577	988.328	780.038	885.2	748.043	1000.79	723.05	906.006	730.725	771.783	686.341	1003.44	727.038
ENSG00000011114	2283.32	2780.53	2253.32	2124.34	2227.99	2425.77	2293.05	2444.2	2610.85	2496.21	2454.51	2322.14	2377.4	2363.86	2343.72	2640.28	2792.15	2352.86	2262.39	2268.95	2207.4	2385.33	2225.86	2595.87	2527.79	2596.12	2272.75	2414.2	2446.28	2529.1	2720.31	2240.07	2165.11	2506.85	2614.58	2544.47	2306.6	2294.09	2393.18	2303.55	2719.69	2507.12	2431.37	2204.2	2303.28	2489.2	2820.83	2722.45	2271.58
ENSG00000011132	299.326	257.761	335.721	367.41	469.28	284.1	352.411	268.12	236.633	283.351	429.867	381.11	309.536	337.79	289.317	304.352	357.435	273.583	346.377	386.919	319.777	274.404	359.928	314.128	287.754	339.049	356.055	403.904	316.317	411.884	329.309	430.554	387.638	373.865	361.403	213.149	343.777	409.516	337.055	282.504	319.669	284.23	479.638	384.29	355.686	373.625	352.851	306.883	379.621
ENSG00000011143	258.449	211.551	351.498	254.808	330.942	209.961	242.299	246.646	449.401	278.43	207.804	350.58	242.874	281.14	289.38	219.219	247.557	269.304	230.337	225.943	262.624	250.607	312.902	374.135	329.875	319.091	331.821	367.615	343.291	271.95	243.698	300.551	297.902	358.3	266.066	295.088	336.97	290.336	328.63	232.468	334.697	218.361	345.535	215.938	319.191	387.179	262.02	261.694	220.692
ENSG00000011198	883.113	702.378	747.297	820.965	725.378	543.775	847.283	709.355	501.212	687.155	869.53	688.912	710.426	642.441	499.152	804.262	745.372	969.82	608.579	714.648	672.745	655.141	851.086	726.625	690.851	711.649	807.171	717.621	739.761	694.87	677.597	586.375	690.788	566.774	785.018	722.876	579.251	812.955	657.074	643.795	704.963	522.311	677.443	502.708	733.463	572.436	690.948	573.311	917.731
ENSG00000011201	3717.2	3232.31	2383.04	2257.19	2919.03	3181.44	2756.12	2329.35	3649.76	3479.96	3647.72	2956.99	2656.5	3510.61	2615.93	4236.62	4222.94	5223.21	3113.22	3487.14	2496.33	2804.62	3325.99	3337.12	2074.97	3069.54	2521.04	2859.7	4517.63	2282.96	3765.73	2756.41	2179.93	3712.85	3514.11	4117.83	3012.03	3032.08	2723.36	3241.98	4723.69	2914.25	3165.66	2309	4149.94	3071.87	3870.58	3469.12	3474.22
ENSG00000011243	1645.94	1757.33	1689.83	1765.94	1550.4	1646.54	1317.17	1472.11	1712.31	1609.59	1809.57	1918.33	1557.74	1377	1775.31	1441.77	1559.17	1851.76	1661.18	1387.62	1940.66	1791.27	1776.56	1784.79	1874.98	1855.63	2112	1741.98	1916.58	1784.77	1832.13	2005.81	1650.88	2108.86	1803.66	2003.01	1959.4	2215.18	1983.33	1943.21	1770.98	1957.92	1942.79	1531.49	1937.56	1886.33	1973.08	1557.76	1489.98
ENSG00000011258	1332.46	1447.04	1217.29	1119.6	1279.06	1173.16	1191.31	1175.55	1549.32	1055.49	1303.33	1268.45	1113.96	1263.68	1033.21	1202.21	1292.91	1371.9	1019.55	1133.25	1279.21	1135.08	1276.05	1203.47	1372.72	1331.15	1284.7	1281.4	1396.04	1402.37	1208.12	1201.71	945.535	1605.27	1294.57	1572.8	1213.55	1208.44	1281.5	1073.2	1205.14	1285.71	1316.98	1329.2	1286.47	1460.59	1566.51	1363.28	1069.68
ENSG00000011260	832.703	666.233	742.886	722.73	771.457	593.367	767.889	698.602	716.676	634.206	676.008	792.708	715.739	722.962	781.838	581.531	681.687	756.019	670.212	627.371	608.329	733.403	794.116	806.102	738.916	594.212	578.511	625.32	745.657	868.378	687.04	681.043	935.023	641.619	684.169	614.551	780.036	588.194	613.256	423.692	521.156	829.571	747.054	534.4	616.378	721.873	785.117	681.241	780.814
ENSG00000011275	2628.64	2832.14	2111.98	2426.43	2494.97	2839.56	2569.77	2520.46	2258.28	2652.43	2623.03	2440.58	2380.13	2366.43	2351.12	2776.88	2353.26	2516.58	2505.13	2553.58	2428.41	2469.47	2617.9	2667.88	2978.89	2389.85	2478.18	2469.86	2853.89	2446.88	2646.81	2621.38	2394.54	2242.68	2956.44	2697.66	2358.12	2487.38	2578.25	2505.5	2572.63	2853.38	2475.04	2386.33	2651.29	2531.95	2498.95	2566.58	2263.53
ENSG00000011295	1980.93	1759.59	2269.74	2052.96	2095.68	2314.16	2282.38	1932.82	1916.46	2319.59	2385.64	2217.89	1899.28	2060.47	2210.28	2134.14	1743.54	1850.67	1848.15	2127.47	2184.93	1964.42	1990.15	1801.21	1937.88	1826.67	1930.71	1923.87	1851.49	1964.33	1760.36	2072.01	2238.28	1833.85	1967.19	1849.9	1844.57	1947.12	1881.49	1625.98	1923.89	1894.13	1584.82	2140.59	1926.38	1929.13	1793.48	1710.44	1860.83
ENSG00000011304	956.369	1056.72	1180.8	908.312	962.455	916.577	881.178	1119.27	939.099	833.653	853.123	913.24	941.21	982.904	697.027	790.088	925.831	666.934	894.387	726.557	621.477	1051.98	1002.88	1160.09	908.992	1030.91	1107.57	1152.13	782.915	933.268	924.531	997.524	1000.18	991.688	1041.23	883.76	872.981	1374.29	946.783	1272.81	1130.94	866.671	1062.28	1035.46	926.566	1003.24	1057.36	899.457	956.035
ENSG00000011332	0	0.61155	0	4.49611	0.760967	3.17478	0.710761	0.549002	6.04002	0	0	6.6087	1.2012	0.645655	0	0.905362	0	0	0	0	0	5.92618	2.22798	1.47981	0.891423	0	6.0266	0	2.54399	0.475696	0.449916	2.47513	0.386299	4.90078	0.417234	0.408843	0	0	1.74859	4.20539	0	0	12.0971	5.83606	2.1278	0	0.573368	0	0
ENSG00000011347	96.2558	70.1345	133.982	110.155	149.691	132.202	148.01	79.3863	122.019	129.059	98.6674	95.3073	79.9385	106.457	173.106	59.1337	108.359	109.884	41.4642	50.103	122.907	109.042	108.27	80.6107	152.666	69.8519	119.031	117.263	80.5821	140.388	75.3993	86.5598	156.071	195.418	125.529	66.5986	141.195	148.017	163.44	114.098	202.269	118.751	100.045	259.74	78.8745	133.685	84.1553	116.758	116.444
ENSG00000011376	1024.05	1031.01	1145.01	1265.85	1027.77	961.842	953.606	1108.43	1313.89	1251.21	1267.99	1291.85	1069.53	1063.19	933.971	969.513	1058.93	996.865	803.169	999.081	1480.74	1523.25	1211.25	1376.54	1111.57	932.048	1005.98	1437.57	861.853	1297.63	1006.5	1217.52	1086.99	1196.73	1047.55	947.82	1353.96	1086.37	1140.51	942.611	1028.83	1066.33	1250.65	1151.97	993.515	1292.89	1135.03	951.337	1458.15
ENSG00000011405	3081.77	2613.52	3453.9	2876.24	2972.78	3124.18	2731.71	3015.15	2683.9	2451.72	3504	2682.8	2571.59	2877.33	2403.25	2898.23	2433.93	3318.84	2469.81	3030.44	2616.99	3034.68	3149.74	2976.05	2753.83	3867.82	2469.61	2932.09	3664.18	2697.37	2356.25	3219.45	2840.97	2620.11	2544.8	2806.27	2904.05	2359.88	2642.39	3126	3060.64	2669.22	2990.75	2585.01	3006.28	2971.67	2808.99	2852.54	3513.83
ENSG00000011422	65.077	32.0721	34.3902	57.99	46.1319	45.3653	61.9003	40.2039	35.5735	16.9581	32.9967	37.8689	140.377	45.4451	28.9626	59.3647	26.7893	52.4352	38.4605	34.7928	29.157	48.7474	25.7295	35.1205	41.362	41.6395	29.789	42.5711	21.9264	33.4533	48.8908	27.2158	53.8497	45.9868	27.168	30.8536	42.5746	32.5132	33.016	54.7991	23.9489	36.4426	44.3658	30.9639	33.8496	42.9174	39.1539	33.9654	39.6976
ENSG00000011426	26.7996	19.9996	12.8218	15.9405	18.847	16.5723	32.4641	23.6832	14.7537	13.4396	34.561	24.0934	75.9814	6.69315	18.1568	27.4403	22.916	22.2734	23.3439	7.23102	26.1247	20.7357	10.3037	12.5866	24.5109	15.976	37.0245	24.223	11.6505	9.92378	23.7344	12.4476	13.6746	13.359	30.8511	4.36957	17.9977	2.75013	17.0214	25.2666	7.31385	11.8172	10.3347	18.2975	15.787	11.1293	29.3288	20.1654	10.6105
ENSG00000011451	430.572	515.388	422.669	565.041	577.357	440.327	445.264	427.568	374.878	487.519	229.423	363.199	508.487	480.118	682.376	388.168	433.637	364.91	408.19	276.12	409.782	327.245	365.579	391.932	564.043	401.392	552.287	495.781	539.833	487.524	496.654	475.301	412.371	573.062	525.361	480.158	470.216	947.851	773.979	559.495	956.434	500.894	604.213	863.919	633.199	674.666	637.269	696.266	569.211
ENSG00000011454	4718.12	4210.71	3586.99	3573.64	4484.28	4100.29	4294.24	4025.6	4249.29	3882.6	3772.47	3785.01	3668.87	3555.4	4027.24	4514.73	4235.84	4153.15	3905.21	5020.71	4029.62	4167.25	4439.33	4562.11	4173.19	4435.43	4845.84	4771.65	4953.51	4256.34	4558.07	3937.34	4165.98	4016.77	4360.35	5200.56	5424.73	4492.92	4508.69	4237.49	4499.58	4747.72	4539.57	4262.95	4133.82	4390.17	3991.46	4806.2	4297.34
ENSG00000011465	27844	22412.1	23423.5	15913.3	10743.7	25319.3	19137.5	30846.9	19565.1	17416	21803.3	15908.2	34659.5	48037.2	15778.4	26875.1	20053.8	19890.2	28791.5	21257.3	15764	22379.5	24434.4	23918.6	20083.5	21895.6	12728.4	18580.8	17865.8	13022.7	32427.7	16494.2	23828.5	15818.1	20238.5	26154	25452.5	14654.1	19991.1	46982.4	12117.3	20560.4	14868.9	22119.9	25741.8	16352.7	17930.3	11910.4	19270.2
ENSG00000011478	14.8902	24.5068	13.4384	22.8244	20.4451	13.6502	53.8424	29.8729	21.6407	20.0534	23.6947	18.2734	30.4299	40.0406	23.0498	19.6291	16.0808	19.6154	14.8825	50.7312	8.73146	33.4535	19.557	23.6692	19.6975	32.7799	43.3255	61.9113	29.8039	30.4562	28.0842	13.0527	28.1629	21.1205	22.3033	37.4412	25.5295	28.0197	28.5716	45.2247	35.2292	30.5196	44.4411	14.1187	50.0308	42.637	22.4228	20.4063	42.3524
ENSG00000011485	1369.45	1424.17	1707.46	1904.85	1585.17	1538.08	1537.31	1382.81	1377.77	1463.64	1483.66	1711.05	1617.6	1367.71	1733.67	1367.72	1419.4	1699.08	1448.17	1527.38	2030.87	1568.48	1422.38	1465.91	1575.03	1357.87	1890.26	1696.28	1623.02	1685.94	1566.48	1735.25	1855.33	1738.58	1420.49	1614.08	1505.9	1953.78	1681.06	1355.39	1904.94	1606.94	1902.3	1627.47	1558.12	1843.72	1432.38	1668.46	2024.38
ENSG00000011523	4415.36	5409.63	4804.71	5209.87	5370.9	5383.13	5341.22	5267.9	6040.11	4389.68	5395.71	4729.11	4369.88	4925.37	5219.78	6007.77	6317.61	5000.72	5172.63	5357.4	6201.51	5069.78	4722.16	5146.18	5964.98	6122.53	5172.39	5081.13	5470.29	5752.85	5775.97	5165.04	5694.24	5265.61	5858.03	5534.18	5091.06	4924.44	4885.42	4867.36	5459.43	5014.81	5725.78	4600.42	4185.1	6056.81	5842.88	5447.82	4558.91
ENSG00000011566	3692.12	3610.18	4452.61	3365.39	4463.14	3737.98	3882.33	3403.79	3637.28	3983.79	4902.49	3943.05	3770.42	3596.58	3698.2	3983.38	4580.1	4721.23	3839.97	3692.07	4396.73	3520.48	4432.56	5114.29	3201.49	4769.62	5145.18	4374.95	4919.25	4334.52	3514.87	4422.42	3375	4376.13	3615.08	4363.36	3996.87	3741.75	3799.61	3566.3	5500.24	4529.14	4857.5	3198.36	4191.84	5506.46	4143.23	4116.67	3624.19
ENSG00000011590	28.1996	43.6008	24.2381	47.6702	66.6167	27.0757	49.3054	26.1053	42.5723	33.4805	13.2381	63.4184	37.9917	42.3518	27.8806	8.98987	50.4698	15.1993	39.0049	20.0531	12.8793	45.3193	24.7866	26.6354	18.0424	20.0765	49.6838	30.3028	41.86	17.5893	14.6752	28.902	36.6757	46.7977	48.8937	9.09005	16.6566	50.2238	42.2168	27.0435	32.3746	40.9016	17.4183	9.76875	14.5828	21.9952	25.1696	31.4074	36.6254
ENSG00000011600	116.33	107.169	92.7688	108.235	92.5236	81.3219	179.69	96.898	106.304	54.9649	58.8407	35.2033	221.762	90.5568	68.7394	140.958	97.3898	56.595	137.843	153.998	50.5575	66.497	73.8621	45.0185	99.3961	56.2994	86.9011	70.7792	43.7193	51.2162	131.919	56.5001	70.5464	46.1662	56.2408	43.4567	54.0602	47.7713	46.1248	108.49	61.1256	45.9135	50.7234	46.5825	78.5325	34.5694	92.8451	45.2834	49.8219
ENSG00000011638	4550.64	7622.75	9630.85	4860.75	7761.85	3516.84	5067.36	4991.94	7344.29	7556.29	5665.28	5190.68	5070.65	6072.57	6152.07	8057.4	9396.63	7145.13	6072.33	7302.59	4370.13	4866.86	4879.39	5434.22	3883.49	7947.69	6462.16	4323.49	5747.2	6736.83	5281.32	7952.37	4553.3	5104.98	6197.61	10433.7	4420.07	5936.57	4079.12	2911.83	6893.99	4843.98	6040.59	4344.87	7424.91	5470.79	6427.41	10036.7	4051.53
ENSG00000011677	0	0	0	1.48314	0	0	0	0	0	0	0	0	0	0	0	1.8811	0	0	0.829327	0	0	0	0	1.45367	0	1.55853	0	0	0	0	0	0	0	0	0	1.51688	0	0	0	0	0	0	0	0	0	0.767745	0	0	0
ENSG00000012048	678.421	658.147	564.457	725.708	605.196	550.754	674.387	458.276	633.841	529.751	859.767	653.04	485.371	647.436	644.616	686.688	632.764	669.645	831.119	911.298	587.349	652.348	514.321	634.388	600.565	604.601	615.215	751.665	664.122	570.093	652.015	545.526	604.366	677.505	439.576	591.598	605.912	676.112	714.172	627.922	714.129	635.139	485.594	624.191	731.147	596.856	588.845	677.236	621.77
ENSG00000012061	1430.96	1335.6	1712.16	1448.46	1401.69	1671.1	1777.7	1389.41	1239.24	1708.36	1608.41	1949	1843.83	1578.08	1973.87	1846.96	1763.52	1876.1	1676.17	1614.29	1943.46	2437.42	2161.25	1621.02	1619.86	1680.84	2133.28	1507.03	2339.37	1578.81	1748.98	1952.03	1729.67	2008.32	1706.02	1354.99	1746.33	1878.82	1643.71	1432.51	1476.67	1728.98	1411	2075.94	1781.49	1330.71	1181.77	1487.63	2098.62
ENSG00000012124	23.7771	19.4393	19.3819	18.6178	22.242	26.1567	15.4062	22.6208	30.7753	15.1849	4.85506	24.9752	12.3551	11.6123	2.71753	20.0115	20.6523	11.7607	20.7458	6.50133	24.5873	7.56407	16.3611	17.116	21.0513	6.97797	19.5006	17.3831	14.8818	10.6406	31.8808	8.708	17.8192	9.01951	11.1011	12.6654	3.32117	2.88743	7.97765	27.4263	14.6676	1.89805	22.1509	15.3465	29.8077	25.0884	12.4282	5.08296	5.73415
ENSG00000012171	347.19	286.477	294.571	377.444	337.031	408.324	337.794	430.853	300.567	287.641	285.708	317.351	317.522	596.068	344.686	176.403	354.571	303.201	312.041	235.319	325.633	263.853	178.354	248.661	223.478	432.442	268.139	305.791	375.282	307.608	196.847	266.278	309.168	481.319	237.639	341.752	271.926	285.513	252.206	436.662	218.755	352.125	206.862	493.78	299.944	285.829	335.974	397.005	452.969
ENSG00000012174	859.858	1099.76	1019.15	813.842	1102.41	1042.91	1076.08	872.106	1373.69	1201.56	1072.37	893.101	842.929	941.437	919.131	855.932	1145.44	868.771	774.48	959.453	1010.56	795.978	1060.22	851.927	876.686	878.045	850.426	1133.97	1267.54	1101.3	1216.3	827.314	949.007	1287.86	1282.79	1305.63	1129.18	1295.78	1201.64	1131.82	1518.05	1177.09	1099.3	1626.91	1364.82	1479.8	1419.44	1563.23	1065.77
ENSG00000012211	224.439	249.443	210.96	330.068	217.834	240.542	246.758	206.121	134.743	270.911	194.697	241.598	182.542	209.167	229.127	163.015	185.552	187.032	179.32	149.727	231.157	145.703	184.058	157.446	208.864	196.827	192.904	219.284	211.828	177.233	228.287	185.124	188.352	163.129	197.063	162.239	198.07	367.314	174.862	196.219	272.546	200.301	225.788	232.957	275.545	204.068	182.949	258.835	236.662
ENSG00000012223	99.8123	137.051	101.454	149.417	93.0548	104.265	112.807	99.217	156.216	60.4243	54.1536	88.7092	84.1639	106.201	100.676	63.2059	119.609	160.656	82.9861	109.351	148.163	129.945	80.4083	95.0118	139.378	82.9363	151.7	112.445	76.0709	121.258	110.234	130.823	86.5768	159.18	86.8703	99.6779	83.0554	85.1525	130.513	80.8914	69.2053	84.1995	98.8203	161.067	117.645	87.5767	92.6373	114.459	98.8285
ENSG00000012232	3262.86	3078.5	2286.33	2522.98	2640.12	3099.07	3200.64	3224.49	2221.13	3349.43	2359.18	3093.81	2887.32	2643.37	3067.14	3175.39	2491.27	2613.9	2864.42	3004.21	3368.6	2983.48	2145.86	2357.27	2926.24	2545.43	2382.1	3000.54	3286.5	2869.62	3065.3	2673.4	2780.85	2679.97	3113.75	2792.1	2606.2	3523.14	2766.18	2187.93	3461.8	3488.51	2563.01	2987.74	2407.25	2799.82	2387.18	2931.75	2664.61
ENSG00000012504	0	0	0	0	0	0	1.6564	0	0	0	0	0	0	0	0.996727	0	0	0	0.598032	0	0	0	2.63046	1.01468	0	0	0	0	2.78498	0	1.16954	0	7.2663	0	0	0	1.29297	0	2.28195	0.984255	0	1.0397	0	0.999096	0	0	0	0	0.843408
ENSG00000012660	1332.18	542.706	622.727	969.789	665.183	627.266	2942.72	1035.81	596.245	551.6	513.099	459.395	758.51	666.637	590.894	553.8	470.602	531.643	573.103	555.609	467.92	679.777	548.095	442.44	633.716	497.79	419.574	765.007	416.586	520.877	549.472	625.012	488.143	555.213	505.86	601.817	582.625	510.009	537.008	709.233	396.66	437.17	400.457	588.779	485.463	498.607	414.083	380.814	516.866
ENSG00000012779	78.154	88.955	57.0459	111.661	124.321	72.5217	124.641	74.8778	60.9138	16.5869	38.0555	66.5574	171.841	74.7739	63.8589	75.3162	34.1208	58.9566	31.9079	36.7044	91.0573	114.874	99.5007	71.1817	99.8714	75.1053	153.917	88.4577	87.0312	71.8343	174.584	72.0499	87.1186	76.8747	118.439	54.4236	93.3765	133.787	76.1942	200.465	104.574	68.8223	65.9579	69.5266	154.853	85.6827	85.1998	66.8368	89.7153
ENSG00000012817	0	0	4118.08	2.92933	0	4046.31	15.4991	3519.49	0	3784.88	4646.41	4116.96	4394.39	0	0	0.675929	0.726833	4348.44	4081.87	0	4336.42	4264.89	0	0	4227.58	0.620072	0	0	4020.69	0	3547.59	4390.53	3542.37	0	4409.19	0	4521.81	4615.12	4258.39	4028.18	2.22302	4262.31	0	4025.7	4236.01	0	18.504	2.31093	0
ENSG00000012822	7288.53	6282.78	6387.75	6149.77	7005.11	7232.3	6446.86	6677.43	7386.8	7686.35	10795.2	7925.81	6190.92	5693.23	5885.59	9341.31	6443.86	8170.81	6838.49	7400.95	7790.01	7023.91	9145.96	7926.11	7708.82	8935.05	8781.52	6657.23	9758.05	6284.23	7814.69	9206.01	6446.57	7728.02	8630.21	6286.05	8004.9	8711.42	7668.96	7451.18	6385.73	6902.31	8445.14	7512	7962.44	7476.55	7227.7	6584.97	6521.89
ENSG00000012963	1340.58	1243.79	1448.22	1517.67	1336.08	1096.57	1711.79	1160.24	1217.49	1123.98	1375.76	1459.2	1117.13	1389.36	1338.76	1302.3	1352.13	1506.76	1271.55	1424.26	1198.99	1296.09	1511.92	1312.39	1215.07	1252.4	1344.48	1403.89	1259.96	1396.11	1107.14	1070.63	2132.79	1326.55	1102.54	1161.91	1214.91	1283.18	1180.36	1046.5	1307.14	1189.16	1313.89	1345.27	1251.92	1433.61	1248.29	1140.74	1411.77
ENSG00000012983	1225.76	1353.9	1566.02	1159.88	1491.86	1676.88	1374.11	1467.17	1321.97	1155.37	1498.32	1285.36	1400.74	1573.29	1193.74	1631.04	1387.06	1557.91	1331.28	1404.76	1289.24	1375.96	1606.21	1535.37	1426.86	1451.33	1516.8	1502.68	1665.14	1405.37	1591.86	1411.06	1260.69	1524.44	1623.1	1363.54	1460.91	1370.87	1384.14	1431.18	1090.63	1374.38	1359.01	1361.55	1502.11	1370.77	1462.27	1422.72	1458.43
ENSG00000013016	155.437	116.255	129.016	173.003	109.646	264.848	115.132	209.931	97.5025	177.571	134.877	150.579	178.899	140.553	120.161	162.029	109.226	141.412	171.732	151.394	193.306	203.832	79.0448	125.839	218.824	89.7462	111.459	131.817	189.21	162.438	234.38	157.637	203.763	132.846	199.215	111.169	158.568	145.089	179.924	378.517	122.827	250.914	124.158	271.625	107.273	149.576	109.97	109.333	137.914
ENSG00000013275	2271.89	1940.27	2432.39	2068.92	2147.94	1964.66	2401.08	1863.99	1856.04	2213.43	2234.45	2486.52	2156.96	2200.99	2056.98	2169.94	2228.41	2288.76	1996.91	2003.03	2209.75	2536.49	2264.22	1947.29	2066.13	1858.99	2280.56	2064.95	2107.25	2059.97	2322.88	2183.08	2291.44	1803.86	2187.52	1383.69	1745.19	2139.55	1889.79	1956.89	1866.03	1815.77	1781.42	1915.98	1814.56	2081.91	1613.27	1772.03	1923.09
ENSG00000013288	327.947	356.147	282.017	507.207	432.719	408.322	423.7	419.76	394.315	264.862	274.531	355.729	447.639	476.466	315.12	241.892	285.207	238.913	478.647	256.493	315.721	343.024	348.034	335.263	437.11	286.363	330.647	396.139	274.871	459.034	541.656	317.641	403.083	336.22	324.562	404.447	443.687	501.229	390.558	645.852	404.791	392.08	435.168	373.509	448.115	552.191	375.22	440.821	416.036
ENSG00000013293	5.90632	17.2286	10.3842	46.2164	43.3909	16.7911	3.40431	14.061	12.8981	0	12.659	7.96497	21.3325	25.9095	9.13636	19.6298	5.90819	6.71953	139.334	7.36446	8.17829	0.894779	22.5245	15.4862	9.83576	11.7498	0	16.4862	7.29575	6.58045	16.8112	8.09852	7.79042	8.37424	5.60195	11.8405	5.65001	0	7.72502	43.4755	9.19794	12.5009	40.0462	1.70557	10.0123	6.70254	16.0105	5.85237	7.23791
ENSG00000013297	67.6995	73.6575	47.4828	80.6652	67.9711	114.548	65.8691	97.758	138.593	37.3737	40.9027	25.6449	182.357	209.26	43.3294	133.492	96.3537	43.8126	323.389	54.5627	22.4501	27.1481	86.0364	81.5118	78.3115	50.7239	29.7007	68.0435	34.3733	56.1446	138.153	31.663	60.7058	68.9477	66.6003	132.108	46.3879	23.1708	56.7174	164.694	37.8508	28.2877	55.6238	60.85	111.045	88.6896	69.8118	35.6846	36.6575
ENSG00000013306	893.983	854.3	877.64	945.293	1140.19	751.35	1470.78	799.597	787.388	691.557	677.242	955.01	1036.41	1115.5	934.856	856.771	638.726	724.189	661.001	754.519	830.524	987.343	800.865	902.814	909.339	857.761	1223.08	1177.55	858.157	958.802	844.825	994.903	1188.45	1046.64	740.613	815.164	893.204	930.909	893.884	1086.35	1161.74	961.157	967.709	778.183	861.031	896.884	914.438	953.882	881.609
ENSG00000013364	1059.13	1191.36	1011.07	1028.24	1276.28	950.848	841.141	1046.99	853.697	752.475	843.819	761.402	1892.74	1041.31	907.605	850.5	740.178	745.555	862.958	753.082	758.826	861.005	828.513	825.36	1069.35	786.273	637.809	930.612	677.948	880.182	1878.76	902.834	1126.35	942.007	807.815	840.234	939.579	792.905	997.164	1302.77	717.997	776.7	842.238	760.93	1113.68	782.351	809.227	747.035	750.435
ENSG00000013374	2558	2603.08	2758.14	2210.68	3092.63	2347.44	2505.04	2618.38	2804.99	2325.19	2705.17	3036.29	2438.8	2220.84	2392.85	2795.94	2416.24	2761.54	2563.74	2567.2	2945.27	2734.76	3171.93	3001.41	2686.61	3067.94	3455.61	2672.88	2708.53	2655.54	3212.54	2837.5	2606.11	2174.65	2677.39	2827.3	2383.28	2381.32	2203.77	2132.4	2741.96	2670.12	2405.7	2227.12	3314.27	2511.39	3073.34	2134.04	2924.7
ENSG00000013375	1146.24	807.531	1011.2	1110.17	826.164	949.645	1030.31	859.735	881.511	888.586	700.928	792.173	1235.35	1092.01	791.562	866.894	1000.94	1351.1	1572.04	1013.48	840.633	1056.01	1056.4	1064.96	777.775	1074.88	1154.8	965.443	1016.61	951.48	850.244	804.351	1024.55	879.003	734.567	965.834	929.626	1432.91	763.615	875.701	734.944	667.646	1099.13	856.885	1080.31	770.592	968.814	950.9	1048.74
ENSG00000013392	259.318	194.465	247.47	216.688	232.412	229.75	270.182	211.402	284.624	221.964	328.395	184.64	243.641	260.578	240.375	268.7	251.254	309.268	313.96	290.998	218.014	235.222	314.657	296.203	264.063	317.142	275.464	238.617	283.082	244.28	221.753	227.96	284.841	342.554	236.892	284.501	228.434	284.308	247.111	257.198	206.806	234.07	250.547	237.867	301.298	240.316	334.966	244.739	315.834
ENSG00000013441	6892.11	8064.45	8809.04	6118.34	7536.26	7538.53	8028.76	8296.08	8353.99	7844.32	6117.69	7004.04	5863.84	7320.83	6566.21	7705.42	6475.04	6947.08	8028.95	7207.28	5759.46	8820.08	9606.13	9294.28	6104.55	9092.86	6951.52	6865.26	9115.6	6562.93	7677.85	8802.95	6170.53	7932.31	7777.04	6554.45	8324.19	5679.66	7543.25	6068.07	7138.75	6757.32	7068.06	6712.92	7124.38	5615.19	7376.57	6565.18	7304.01
ENSG00000013503	822.328	920.472	733.368	732.569	919.873	616.404	758.045	690.409	842.728	641.262	597.009	767.034	688.777	723.547	707.487	649.748	704.227	596.036	617.736	745.255	894.64	772.093	743.166	708.815	758.018	641.277	805.293	812.213	834.543	741.353	761.507	775.2	666.197	899.024	739.018	613.891	818.866	768.075	586.574	518.201	978.551	821.978	743.843	740.996	844.945	768.19	711.673	642.409	819.398
ENSG00000013523	794.682	700.702	1038.64	871.337	825.396	933.484	751.942	897.814	899.905	834.394	883.326	809.084	747.658	779.271	880.703	900.862	856.647	804.72	729.846	722.033	770.618	875.356	796.447	823.9	790.335	748.28	766.133	828.419	844.152	962.865	779.236	885.089	658.18	978.935	833.362	733.585	893.758	908.348	832.117	839.401	736.334	776.632	874.731	1062.96	692.324	959.827	884.87	960.614	911.567
ENSG00000013561	3968.06	3549.2	3334.06	3055.08	3484.51	2762.22	3524.67	2599.18	2483.64	2581.16	2645.28	3634.43	2575.9	2997.28	2486.98	2996.57	2818.05	2936.25	2920.88	3724.31	2849.42	3437.2	3089.03	2629.19	2970.28	2994.02	2898.15	3669.69	3215.6	2807.94	2564.93	3188.24	3368.66	3497.44	3274.92	3095.1	2981.37	2664.33	2853.15	2286.7	3079.04	2793.25	2524.32	3206.59	3141.14	2628.59	2401.94	2765.02	3322.46
ENSG00000013563	4524.85	4443.65	4266.56	4696.16	4375.55	5351.74	4836.86	4314.85	4982.13	4604.14	4974.66	5545.38	5904.33	4990.53	4943.23	6009.77	5956.57	6150.61	5635.75	5550.9	5374.98	3655.18	4236.66	4827.22	5014.97	5423.07	6445.85	4806.21	5311.3	4541.63	5610.3	4843.96	4829.09	4819.92	5540.4	4158.06	4624.42	5597.66	5042.88	4065.1	4613.14	4591.94	4353.88	3212.75	4540.92	3314.61	3817.63	3136.98	4130.43
ENSG00000013573	274.089	430.329	1101.96	774.149	652.583	450.849	448.926	940.612	846.132	804.114	335.677	200.675	511.598	745.627	193.545	129.496	703.76	481.613	822.082	329.477	1066.46	620.225	213.385	951.188	727.437	391.656	551.37	413.172	814.063	576.512	240.675	886.375	831.457	478.338	946.822	374.053	969.565	972.619	634.473	719.737	654.353	645.868	721.266	182.035	526.422	929.935	752.812	825.675	459.358
ENSG00000013583	221.177	227.425	249.37	189.517	275.839	172.442	272.135	258.781	311.047	218.766	226.964	216.157	255.651	273.337	262.069	259.517	290.608	150.365	162.074	249.008	189.627	215.505	197.449	263.517	194.089	214.628	182.665	242.001	260.085	186.643	248.274	177.922	200.656	330.368	265.126	194.724	256.579	287.13	259.619	273.65	332.734	210.571	249.615	364.692	266.266	389.104	261.046	321.238	202.798
ENSG00000013588	16.1443	28.8606	35.4533	8.11908	10.6465	15.5047	20.4727	88.8526	34.6142	11.8214	11.7318	6.02108	206.725	99.9764	45.5798	6.01501	11.364	18.5374	35.8036	20.575	10.1759	14.3572	36.184	81.7219	19.09	36.0851	2.23145	6.307	11.4608	25.8428	26.9097	24.4515	18.0038	11.3029	15.2207	22.9973	119.528	25.7054	20.6339	229.096	11.6458	42.7257	15.1461	40.9087	5.68104	30.5414	24.5665	16.0377	14.5569
ENSG00000013619	147.142	251.031	166.71	140.05	225.213	213.688	199.448	227.719	205.389	252.147	179.07	147.727	114.824	106.285	274.042	149.508	166.489	174.737	157.095	163.675	164.529	127.644	166.52	84.5752	194.023	139.891	169.611	107.279	192.748	193.184	175.782	172.582	107.593	168.968	182.674	245.557	238.421	512.716	279.977	179.151	379.632	210.41	217.339	308.764	183.974	379.433	255.653	287.352	101.008
ENSG00000013725	21.1092	26.0233	14.0499	31.9695	27.8271	11.0867	17.1658	17.8194	7.62402	6.95527	3.31612	12.8783	19.3246	9.62842	7.06585	18.1202	27.0282	20.6673	5.06904	2.93785	14.1549	5.02305	5.07679	14.9649	11.3125	29.5502	10.7419	22.0288	20.3006	9.72684	124.901	22.3388	29.097	18.6438	21.7514	35.6874	23.9847	16.6139	16.2828	36.4779	13.5482	3.26063	13.0192	17.7467	53.0179	18.9965	24.9571	15.032	6.41993
ENSG00000013810	77.0676	116.055	102.631	94.1096	106.927	99.6038	116.191	117.024	147.315	97.2849	58.3266	158.275	160.442	122.429	99.5861	65.3724	85.253	70.268	59.5893	103.317	89.0637	109.652	66.9595	85.5133	96.9905	106.688	100.437	120.655	55.2848	138.267	153.95	124.523	108.497	164.176	80.9383	98.2917	98.2479	133.095	105.222	135.833	100.113	53.5144	136.042	125.589	111.785	107.792	123.208	139.56	129.424
ENSG00000014123	3752.17	3216.46	3602.82	3284.76	3934.37	3231.9	3217.91	2867.13	3603.79	3368.85	3718.05	3821.6	3412.22	3141.6	3157.76	3415.82	3603.48	3825.46	3382.7	3686.51	3718.39	3574.73	4271.66	4219.5	3286.71	4003.49	4251.71	3397.33	4035.59	3135.19	3251.79	3425.7	3233.56	3233.18	3790.81	3449.67	3175.43	3060.57	3009.38	2588.45	3356.18	3037.38	3053.45	2906.99	3970.46	3179.67	3136.58	3576.56	3871.87
ENSG00000014138	226.438	254.112	242.266	247.557	229.439	267.864	239.702	290.816	272.139	249.84	226.964	294.824	236.315	214.153	282.253	296.157	297.261	272.551	228.876	244.003	300.529	179.628	256.607	234.194	287.318	224.22	250.405	231.684	336.052	246.158	298.769	223.043	259.944	228.734	339.172	266.665	263.882	389.107	293.759	343.334	241.525	250.993	251.692	244.696	374.117	245.785	340.634	266.745	274.8
ENSG00000014164	173.504	254.991	212.497	238.47	269.272	209.622	259.365	261.678	210.003	241.249	156.726	220.683	262.942	220.457	202.79	145.552	223.808	199.548	195.57	159.666	198.025	158.235	241.708	243.938	261.204	210.741	351.233	229.344	221.447	266.68	236.61	285.187	283.417	339.73	274.6	217.458	262.563	430.842	335.918	281.831	445.345	327.946	402.626	323.739	288.754	503.148	398.745	381.238	244.846
ENSG00000014216	1978.13	2166.66	1766.5	1696	1913.1	1783.77	1954.88	1782.44	1742.98	1674.41	1618.36	1717.48	1868.08	1587.12	1939.24	1796.13	1695.26	1679.82	2047.26	1687.08	2051.03	1905.29	1670.87	1881.72	2274.26	1464.86	1989.5	1912.65	1890.77	2154.58	1969.8	1966.75	2018.86	1813.52	2113.12	2359.15	2116.57	2692.79	2243.85	2404.14	1909.95	2166.05	1992.01	2301.18	1817.41	2118.91	1847.91	1869.13	1975.12
ENSG00000014257	17.411	16.899	14.2371	15.7198	17.2966	14.6554	19.801	12.1852	13.6739	11.3382	15.0867	12.2289	20.5628	13.7211	8.23346	27.2475	6.24165	18.7213	11.4511	29.3976	6.63149	7.21338	15.7552	17.0514	31.4426	10.9434	21.5319	28.8559	5.7001	24.829	29.4525	20.1936	12.3688	13.8191	14.4226	10.4887	13.6626	5.46381	11.0553	20.3744	8.37936	2.6774	12.8247	22.4288	15.5171	5.27148	16.1356	11.5697	18.1653
ENSG00000014641	22809.1	21103.1	32251.6	25194.5	25108.4	21619.6	26418.4	13995.2	25046.2	19914.2	23970	27232.5	21233.2	21667.1	33841.5	18592.6	20995.6	22648.5	23921.1	27291	31521.4	27021.8	19471.5	21354.3	16408.7	18325.9	17447.2	36718	19821.7	23941.3	13900.8	25073	20588.5	30310.3	17846	22512.1	24856.4	19580.5	20657.6	13424.2	23503.8	17265.7	23665.4	32986.8	23743.8	22578.7	18811.8	22874.4	35666.3
ENSG00000014824	4959.59	4815.31	4890.57	3247.52	3971.09	4166.3	4157.39	3543.06	3634.61	3882.18	4201.2	4162.6	4065.07	3623.78	3514.93	3948.39	3964.97	4741.35	4314.79	4055.86	4697.05	4933.23	4923.3	4493.6	3834.42	4211.47	4465.93	4579.87	4696.93	4174.76	4172.73	5234.87	4491.04	4265.57	4634.35	4587.09	4461.85	3934.68	4655.85	3829.34	4467.77	4528.99	4211.09	4699.63	4506.6	3698.14	3987.23	4229.44	5524.09
ENSG00000014914	153.054	124.994	131.214	157.712	99.6284	142.472	168.454	217.165	96.1263	69.3127	126.151	91.2852	240.386	148.56	128.6	118.581	104.212	100.755	142.118	111.161	135.201	120.501	153.533	83.8608	180.017	104.974	134.292	164.416	133.603	106.632	156.656	80.4644	156.861	105.829	104.405	97.1516	131.888	102.454	133.969	160.726	88.8444	141.479	94.1035	162.351	114.979	95.6266	163.848	138.517	168.835
ENSG00000014919	2517.64	2555	2835.32	2446.54	2719.21	2430.51	2597.73	2712.47	2604.65	2468.97	2788.45	2669.39	2227.73	2304.38	2849.87	2389.01	2250.48	2337.69	2629.19	2752.97	2893.53	2550.56	2489.17	2594.71	2504.54	2199.22	2433.45	2967.11	3014.48	3288.29	3116.59	2946.13	3060.85	2899.77	2539.22	2175.45	2613.36	2580.08	2589.62	2127.73	2554.35	2733.58	2648.85	2921.36	2372.8	2749.69	2926.67	2569.86	2783.71
ENSG00000015133	235.615	166.004	264.609	344.854	208.857	255.731	264.792	268.623	378.133	260.353	165.483	223.631	243.925	216.408	232.866	82.2839	145.849	108.732	193.259	165.81	269.065	278.084	164.596	237.732	242.957	149.034	259.145	306.323	231.06	364.679	337.643	384.001	248.118	315.973	347.802	228.442	367.567	235.068	303.304	324.86	188.968	251.501	244.583	311.165	294.267	347.757	217.088	217.172	206.099
ENSG00000015153	1920.9	2097.89	2384.38	2095.83	2176.66	1953.7	2298.64	2209.77	1924.56	2676.34	2670.38	2342.19	2087.21	2180.57	1801.54	2335.11	2166.25	2636.47	2585.62	2045.68	2143.81	2142.75	3034.65	2163.89	2460.15	2314.83	2636.1	2019.93	3141.09	2327.71	2304.88	2024.05	2489.76	1935.2	2496.01	2441.7	2013.29	1876.33	2161.71	1888.3	2874.38	2627.15	2308.7	1925.15	2716.59	2227.95	2448.11	2488.17	2894.35
ENSG00000015171	6973.95	6155.98	6318.61	5413.68	5876.65	6014.61	5523.15	5634.08	5372.61	6453.57	5943.17	6149.9	5617.99	5447.31	5682.08	6448.04	5870.14	6530.78	6173.94	5899.12	6232.55	5995.24	6102.7	5815.04	5885.66	5900.98	5973.02	5428.26	6268.81	5294.67	6106.25	6023.47	5440.7	5160.25	6247.27	5661.71	4987.8	5125.6	5614.7	4879.55	5863.07	6212.34	4939.32	5356.39	5237.54	5243.48	5340.77	5123.83	5387.06
ENSG00000015285	27.6359	49.4864	28.5095	31.2971	35.631	23.2405	70.4513	30.778	28.2375	24.4241	15.3727	34.3515	55.9292	27.3426	28.7972	41.7031	17.5775	18.3394	15.618	17.0787	27.1421	27.0044	22.2761	23.1229	46.3021	20.9678	56.4029	31.2184	31.9141	18.3946	85.6233	17.1645	28.0337	42.8767	14.258	22.9247	26.4822	56.723	18.2922	54.495	29.376	10.7172	30.986	19.8987	43.8783	22.9921	59.8582	20.4423	14.7807
ENSG00000015413	1.29843	0	0	0	0	0	0	0	0	0	0	0	0	2.27567	0	0	0	0	0	0	0	0	0	0	0	0	0	0	0	0	0	0	0.634324	0	0	0	0	0	0	0	0	0	0	0	0	0	1.04676	0	0
ENSG00000015475	705.059	834.842	473.177	446.067	533.381	591.008	668.08	645.744	613.214	637.109	697.782	623.814	519.904	611.648	550.057	626.943	652.745	611.202	522.769	635.117	603.044	555.912	472.541	556.969	521.743	451.51	387.771	529.028	658.256	445.137	634.005	559.643	638.473	645.585	564.988	351.14	460.171	628.182	516.537	484.356	589.925	479.333	512.827	633.114	571.535	500.934	489.487	540.284	623.475
ENSG00000015479	15117.6	15862.9	16726.9	14894.4	16042.3	14891.6	14255.1	14615.9	17454.6	16446.1	18036.8	16845.4	13584.9	13944.3	15589.1	17525.5	15873.5	17289	15032	15823.2	15233.7	13291.8	16320.4	16471.8	13709.1	16145.8	15612.9	13545.3	15212.7	13024.1	12388.1	14188.2	11942.1	13872.1	15254	13732.2	13241.1	13236	13470.3	10093.9	14180.1	14662.3	15453.4	12647	14636.6	14148.3	15505.5	14244.7	14034.8
ENSG00000015520	0	6.0744	0	9.38431	7.63889	2.29601	5.84404	3.85219	4.6285	4.08802	4.48232	3.34637	3.22305	7.77425	3.21873	0	3.46009	7.46114	4.61316	2.04699	4.96506	4.76162	3.06103	7.58284	15.9681	1.586	3.10553	2.92359	1.7782	4.22328	2.09558	2.10069	10.6907	2.79792	3.34513	2.61055	0.969271	3.90032	4.36892	13.3766	3.27884	7.95506	3.25926	4.12886	1.65891	8.34682	11.8831	3.30801	3.62686
ENSG00000015532	452.254	467.926	619.775	540.916	535.012	541.225	407.24	479.499	491.211	466.23	483.491	531.391	444.396	564.397	513.595	403.822	416.374	456.451	430.989	416.558	528.173	444.41	421.068	494.508	529.967	486.107	521.018	517.166	461.795	543.651	474.786	446.558	526.838	437.274	455.245	520.523	486.131	744.068	658.505	595.168	610.165	484.793	548.749	571.899	507.758	608.923	522.083	518.47	516.875
ENSG00000015568	1374.4	1616.74	1191.41	1399.95	1765.55	2143.54	1749.93	1682.19	1408.78	2414.1	1997.03	2015.55	1452.28	1411.57	1584.78	2367.42	1704.25	1943.82	1440.82	1760.4	2188.94	1774.86	1789.96	1760.14	2361.87	1759.05	1916.03	2173.83	2353.13	1503.89	2020.96	1967.89	2524.97	1832.71	1674.77	3465.29	2996.48	1671.17	1509.35	2698.39	2800.64	1734.74	1658.42	1837.88	2349.41	1827.23	1748.57	1905.8	1800.77
ENSG00000015592	1.19942	0	0	6.86671	0	1.43542	0	1.20158	0	1.47093	20.3909	2.19004	5.24278	1.62836	2.55834	1.66381	0	1.70131	2.83565	4.40271	7.15733	0	1.22659	2.01737	2.80408	0	2.47587	3.5802	2.89747	1.3031	1.21793	4.22354	2.29763	2.70515	1.30634	0	0.511407	14.5263	3.53102	0.740283	0	2.73754	2.43423	1.13082	2.1926	0	0	1.01861	1.9021
ENSG00000015676	5360.98	5715.81	5700.1	5215.68	5498.64	5101.65	6633.87	5340.1	5496.2	5651.26	6059.94	5870.07	5254.37	5073.75	5590.76	5976.05	6601.64	5320.59	5231.4	5142.26	4932.26	5108.32	5099.34	4236.15	5157.44	5151.91	5691.63	6380	5573.44	5557.5	6332.33	4911.75	6002.31	5221.98	5434.35	5315.88	4823.14	5870.81	4561.14	4544.25	5994.47	5307.66	5952.97	5841.74	5388.52	5216.43	5198.68	6018.87	5431.5
ENSG00000016082	0	0	1.89521	0	0	0	0	1.50513	0	0	2.64408	0	0	3.17906	0	0	0.882419	0	2.57149	0	0	0	0	1.63929	0	0	0	0	0	0.814415	0	0	4.98822	0	1.5982	0	0	0	0.858551	0	0	0	0	0	0	0	0	0	0
ENSG00000016391	356.341	378.327	262.289	484.672	531.427	424.782	495.187	326.893	557.061	323.765	500.02	637.885	393.016	622.016	348.17	270.83	315.601	373.246	511.207	385.324	662.924	356.651	387.25	729.277	687.428	521.213	506.504	667.08	440.1	785.111	441.602	613.128	540.811	916.696	766.055	799.008	642.303	499.15	377.536	497.227	503.576	339.947	643.104	682.421	309.654	548.269	759.474	599.897	781.247
ENSG00000016402	27.2518	31.7811	134.251	34.1838	11.402	461.005	19.9238	18.9118	53.3982	78.6981	77.6971	42.3894	45.932	9.44784	6.25108	26.6348	19.9403	87.7017	45.8108	29.1552	71.5377	172.558	64.5415	51.764	55.6378	17.4025	18.3329	20.8941	44.8848	20.8193	160.687	284.451	32.0779	12.0888	75.9403	75.2481	51.4531	94.7659	87.6207	99.0966	18.7149	148.141	40.6555	72.7851	68.1965	77.4588	21.099	32.3273	42.8199
ENSG00000016490	0	0	0	0	0	0	0	0.992782	0	0	0	0	0	0	0	0	1.18568	0	0	0	0	0	0.924352	0	0	0	0	0	0	0	0	0	0.889329	0	0	0	0	0	0	0	3.04843	1.06288	0	0	0	0	1.10144	0	0
ENSG00000016602	0	0.866291	0	5.13398	0.456178	0	11.1233	9.35285	0.933676	0.517097	0	0	0	0	1.82909	6.33877	6.00915	1.92683	1.40397	0	0	1.87302	0.472251	0.9063	0.932162	0	0	0	0	0.489962	8.19013	7.87992	1.81136	0	7.69497	0	0	1.7128	0	7.63224	0.947051	1.93908	0	0.448378	20.621	0	2.10981	1.01116	0
ENSG00000016864	899.181	720.09	923.77	921.195	836.74	853.77	991.553	795.235	772.183	779.339	743.369	910.007	982.893	889.396	770.218	903.924	793.459	737.65	899.439	964.46	713.88	751.956	846.682	779.697	826.893	733.112	680.29	713.322	877.935	707.27	785.737	715.15	998.714	830.559	778.659	617.673	873.784	607.606	704.071	719.694	661.689	728.368	725.578	791.116	855.614	766.948	753.37	647.637	803.487
ENSG00000017260	3556.43	3146.62	3314.36	3408.77	3607.63	4132.96	3648.63	3637.56	4957.62	3742.9	3097.5	4112.63	3747.49	3119.83	3698.66	3089.83	4377.19	3160.25	3495.1	2674.47	4678.69	5425.15	2812.15	3542.4	5148.19	3364.63	3216.89	4753.9	4456.26	3507.21	4765.87	4976.44	3271.46	3889.06	4293.5	4788.16	3495.39	3137.81	3872.14	2706.21	3783.91	4589.28	3216.87	3725	3163.15	2931.97	3343.87	4431.37	2792.85
ENSG00000017427	1720.46	1979.85	1917.04	1543.71	1869.5	2188.26	1528.3	2148.54	1852.15	1278.9	2027.62	1419.19	2801.09	1885.14	1589.69	1261.69	1854.08	1457.69	1616.79	1249.37	1543.91	1488.03	1348.49	1778.69	1695.35	1484.84	2228.32	1322.6	1540.89	1585.29	2105.17	1214.33	1165.8	2214.04	1182.31	2238.22	1302.84	1712.99	2216.49	1476.71	1139.23	1126.3	1072.12	1655.5	2679.12	2101.84	1364.52	1526.68	1451.5
ENSG00000017483	14.5091	14.6092	6.2271	10.0853	17.9789	8.49902	13.7504	14.1857	12.765	20.5264	16.8023	15.0072	44.7087	13.511	6.71064	4.86889	1.92397	11.9327	6.26338	22.8797	22.7682	6.97678	11.2182	4.9469	18.0383	12.3768	5.81182	8.73757	4.61861	8.12268	17.8902	10.8893	6.77608	14.2859	3.67732	11.0572	2.35177	7.03096	17.1535	11.9269	13.3863	11.2349	2.32141	5.67538	2.91596	5.92168	11.8315	11.7745	9.92198
ENSG00000017797	4220.79	4275.47	3237.32	3056.48	3410.49	3301.51	3426.97	3070.98	3021.03	3432.38	3198.45	3562.32	2959.92	3219.6	3011.08	4058	3473.92	3386.54	3469.53	3392.33	3693.81	3495.04	3147.79	3525.43	3639.91	3416.41	3560.66	3554.41	3680.22	3601.86	3898.72	3442.62	3645.19	3210.19	3493.21	3218.82	3031.76	3605.27	3209.62	2979.05	3606.72	3374.5	3061.31	3144.35	3158.2	3205.95	3397	3567.21	3876.51
ENSG00000018189	2539.67	2304.27	1970.61	2032.3	2442.97	2395.17	2385.9	2666.2	2208.47	2176.48	2711.35	2745.06	2412.33	2469.01	2149.67	2687.34	2288.32	2440.14	2647.5	2585.57	2401.56	2833.79	2195.83	2329.97	2531.68	2768.99	2336.55	2267.35	3048.7	2288.72	3170	2324.34	2509.89	2436.98	2605.18	2194.83	2705.28	1897.62	2339.66	2350.81	1968.26	1929.57	2110.29	2371.09	2234.1	2380.81	2386.62	2224.2	2131.93
ENSG00000018236	190.418	509.962	172.71	272.523	181.375	216.386	179.682	350.209	182.263	162.366	231.562	239.923	172.451	142.522	159.036	197.184	332.07	223.962	109.946	289.445	241.784	436.694	135.156	94.6894	251.525	364.386	233.786	217.982	120.389	170.611	246.985	243.084	230.901	260.255	165.645	234.78	110.56	100.181	244.912	58.5658	125.798	179.155	153.067	138.495	225.283	155.05	92.1448	256.992	251.198
ENSG00000018280	146.373	76.1396	92.2726	82.5584	124.366	83.2837	181.718	73.985	105.408	68.5298	34.0667	60.7671	135.464	68.0685	58.1401	85.9337	26.5215	106.018	80.6669	60.9823	79.2221	65.9664	53.0495	70.6268	183.043	80.1388	404.595	77.8019	50.0949	38.5721	60.3997	79.0814	93.6963	180.313	48.6883	35.4543	93.5479	26.0582	36.5735	183.31	100.5	39.1211	43.0862	36.7198	80.6394	98.0938	100.692	83.3433	47.1788
ENSG00000018408	1199.31	1175.2	1237.37	1247.59	1131.56	1443.37	1159.69	1476	1627.9	1127.92	1314.96	1058.92	1630.5	1490.57	1389.16	1009.59	1405.56	1043.68	1570.28	1036.6	1011.59	1076.91	909.49	1113.78	965.257	1084.78	1121.01	1070.29	1320.91	861.918	1300.11	1124.97	908.584	1131.74	874.181	1350.34	1276.99	868.304	1240.64	1449.44	872.329	1069.18	989.061	1128.38	1078.56	1115.13	1096.49	1376.51	999.205
ENSG00000018510	3181.11	2842.51	2430.32	2315.68	2536.33	2433.22	2702.77	2957.85	2323.62	2340.08	2480.23	2820.38	2669.29	2546.13	2334.15	2861.67	2302.71	2395.8	2536.27	2713.58	2540.78	2390.03	2305.3	2410.96	2217.58	2570.66	2367.11	2145.86	2562.87	2920.06	2768.9	2626.29	2539.33	1895.92	2233.04	2570.24	2453.11	1838.41	2166.61	2139.32	2213.46	2548.08	2025.73	2247.05	2431.75	2346.73	2400.22	2346.79	2157.83
ENSG00000018607	0	0	0	0	0	0	0.849943	0	0	0	0	0	0	0	0	0	0	0	0	0	0.782096	0.749819	3.04451	0	0	0	0	0	0	0	0.84434	0	0	1.79499	0	0	0	0	0	0	0	0.817328	0	0	0	0.832839	0.861262	0	0
ENSG00000018610	775.532	735.95	849.778	914.14	803.559	745.917	683.058	643.964	746.012	703.229	876.276	890.989	653.461	817.743	808.43	816.269	692.8	733.225	613.587	718.617	739.111	667.075	761.229	841.603	709.465	893.683	423.535	697.264	765.861	680.611	647.013	955.812	885.805	803.23	717.762	716.747	833.316	753.037	589.832	477.702	717.679	764.53	800.677	575.728	878.492	655.86	548.83	669.726	732.71
ENSG00000018625	56316.2	67756.7	60966	49327.1	81110.2	61493.6	54846.7	49877.6	75306.2	68860.4	68389.2	61235.2	64769	49942.5	75184.4	78008.6	73115.1	82006.2	63253.5	68653.6	70845.9	58547.8	78946	75289.6	61512.5	85954.4	84091.6	61651.6	73361.2	61228.5	57786	68034	44656.9	65904	79312.2	71565.1	52590.1	72896.3	68330.4	58885.2	107236	66189.5	80603.2	59660	67843.6	89403.8	67545.2	79325.8	55186.4
ENSG00000018699	743.862	896.193	694.979	811.878	944.715	660.022	787.787	749.65	859.352	851.525	748.936	897.895	745.047	671.119	785.49	850.294	821.961	763.239	906.266	759.644	795.568	841.711	1130.04	956.222	910.189	1019.53	799.827	915.709	977.588	988.956	965.95	652.029	1031.45	1005.56	886.285	789.286	1041.45	876.309	756.107	659.866	995.598	754.839	997.676	802.929	901.341	740.869	855.175	923.44	910.231
ENSG00000018869	65.2764	86.3842	129.883	73.988	35.601	60.0525	63.9522	63.5665	102.29	44.6956	107.789	64.5057	84.8072	125.035	81.1428	82.2041	84.1668	74.2361	82.0557	107.582	93.405	46.4099	99.7767	92.8125	68.9472	72.977	94.17	44.2188	80.8477	67.4062	74.3616	93.5354	66.9645	56.9804	70.9344	66.7665	109.881	40.3427	75.3115	74.8236	96.4303	76.2671	71.5933	67.6194	109.204	64.3802	73.3888	65.8802	79.0498
ENSG00000019102	15.2899	14.4717	22.3356	21.3896	6.63676	21.9194	10.3174	22.9209	16.7309	9.58841	10.9888	10.3787	12.2029	11.2545	9.89945	9.9202	9.52026	17.4796	23.3586	20.5212	14.0927	12.0525	7.88593	5.90921	15.027	13.8997	16.5388	12.0795	9.4016	6.49293	7.86923	10.9604	11.0067	7.9985	16.7944	5.42209	13.1219	12.9945	24.4827	9.15414	17.0368	11.3826	9.93055	16.1087	12.7842	16.5271	13.4592	12.1059	17.1198
ENSG00000019144	2726.32	2847.66	3036.89	3081.88	2850.09	3528.63	4367.26	4326.4	3460.18	2980.72	2789.72	3065.22	3120.29	2844.18	3436.02	3108.76	2815.2	3393.28	3406.36	2283.31	2664.8	2676.33	1817.32	2597.48	3161.39	2748.99	2780.54	2560.38	3023.34	3144.68	3438.07	2859.91	3573.36	2955.93	2811.77	3010.41	3628.33	3755.04	3372.9	4898.77	2810.27	3565.39	2719.15	3899.3	2710.26	3530.55	3345.59	3501.27	2653.9
ENSG00000019169	80.5228	16.3605	45.9719	127.607	27.4771	77.4033	110.796	63.5303	87.5839	10.8278	20.9575	22.443	142.553	46.2807	12.9276	61.9456	45.8555	33.3864	133.068	40.7906	5.82385	37.9913	156.536	31.3325	35.116	39.3064	30.6431	92.2766	47.0854	24.2244	101.327	14.8739	75.0071	30.2163	149.969	36.4378	39.0485	34.1668	21.6759	55.4043	34.7522	40.7204	42.2537	73.9368	47.3774	19.4261	107.243	9.05511	83.6576
ENSG00000019186	0	6.34375	2.62228	0	0	0	0	0	0	0	0	0	0	0	0	0	0	0	0	0	0	0	0	0	0	0	0	0	0	0	0	0	0	0	0	0	0	0	0	0	0	0	0	0	0	0.709572	0	0	0
ENSG00000019485	371.391	356.648	303.933	479.489	316.399	271.748	333.83	398.297	379.023	435.354	399.968	391.895	337.49	485.652	418.511	328.506	329.249	297.403	481.301	398.968	343.838	231.285	576.556	411.098	343.067	277.935	515.413	229.609	345.86	379.962	308.549	328.719	217.45	369.918	310.441	284.615	362.545	373.023	336.756	375.938	564.761	324.462	367.823	358.714	476.206	355.754	453.943	315.21	463.302
ENSG00000019505	57.1261	41.6002	22.3872	34.4086	37.0742	50.6643	25.7936	22.1515	18.6175	92.4947	19.2095	5.72301	17.5329	83.7723	17.0606	19.1128	3.43984	28.6666	29.3327	15.5105	27.0653	33.1749	71.8645	36.371	7.42518	7.52647	13.7261	36.1022	16.5307	2.52111	9.32604	6.26596	47.5884	42.6535	28.1188	22.6977	16.7029	84.8144	93.7952	53.8523	28.6195	71.8128	7.61933	146.359	6.75185	8.09153	13.0893	2.05485	198.39
ENSG00000019549	185.625	145.866	157.894	146.561	169.741	150.595	234.072	146.548	116.07	156.312	119.037	135.732	288.204	211.28	170.762	120.578	133.031	88.3665	177.788	133.149	126.51	161.089	148.13	154.526	145.325	57.9973	63.8563	114.554	131.671	111.295	152.34	115.896	140.067	131.423	114.451	124.511	150.833	63.9446	149.991	169.551	68.3056	175.853	94.5401	115.172	107.964	92.1378	76.7123	95.3286	152.237
ENSG00000019582	5374.05	3239.05	4517.63	5906.04	7724.5	5733.21	4268.22	4612.43	4113.24	3735.14	3464.03	3241.39	5313.58	4713.56	4603.96	5136.38	4713.09	3794.32	4626.81	4287.23	3792.89	5611.43	4573.94	4299.4	5604.54	3173.12	3651.23	4023.17	4083.33	5506.74	20074.2	5390.05	3849.37	4452.65	6652.44	4371.71	4579.19	5524.29	5019.81	6165.85	3715.9	3602.41	4974.58	4969.28	7460.38	3489.37	2900.5	4066.59	4304.42
ENSG00000019991	166.451	114.036	92.0768	99.2687	114.275	173.445	158.429	174.201	78.4027	97.0082	104.702	97.5072	118.392	119.171	118.638	103.847	136.026	109.742	117.831	133.645	98.3873	148.195	140.903	95.254	177.626	99.4755	51.2636	121.446	76.4525	126.75	122.57	86.3185	112.916	104.918	88.1362	170.062	113.606	97.2108	109.755	225.004	98.9458	131.349	111.953	99.0516	100.962	125.892	110.15	69.8562	75.639
ENSG00000019995	7745.79	7592.3	7187.49	5078.97	7442.08	6798.95	6522.44	6305.56	7060.52	7207.24	7127.54	6203.8	5854.19	5752.14	5720.24	7435.12	7687.76	8028.11	8465.63	7666.39	8028.55	7855.15	7646.61	7641.27	7883.6	9415.94	9709.02	6135.09	12998.5	7128.7	9631.97	8839.2	7955.22	7470.97	8051.08	7424.08	6620.3	8223.98	6577.2	7250.67	6658.13	7039.29	5879.63	8105.86	7595.54	7036.3	6598.55	7025.24	9513.89
ENSG00000020129	279.171	217.978	214.683	287.857	357.793	290.675	283.336	294.047	218.187	207.404	155.943	262.408	260.241	272.453	267.551	176.071	215.112	186.173	194.928	178.616	297.896	313.145	230.911	318.075	333.497	282.3	322.172	357.929	271.63	370.051	355.015	394.594	381.619	252.882	316.439	272.285	312.974	458.977	329.694	419.495	312.738	338.135	314.652	418.956	276.388	282.04	263.843	257.882	328.919
ENSG00000020181	680.32	611.349	565.653	737.752	478.055	768.294	650.667	759.783	387.757	511.349	483.833	439.701	518.504	569.303	557.262	392.694	413.995	390.605	377.67	361.398	468.972	670.744	266.044	360.308	547.65	353.656	449.295	440.448	481.169	465.091	636.705	466.234	494.512	546.305	481.507	581.655	627.104	755.563	616.456	736.39	311.789	422.665	394.55	475.011	466.261	500.069	390.431	431.531	518.07
ENSG00000020219	1.2604	0	2.48124	2.20434	0	4.60798	1.16715	0	1.37998	0	0	3.99844	2.16992	0.934402	0	0	5.4196	5.74568	1.35217	5.95546	4.65584	2.6277	0	0.844215	3.53511	2.82209	3.84801	0.862634	6.30662	2.82907	0.994581	0	5.96785	0	1.86778	0.889175	3.37378	0.914537	1.95699	3.33072	0	1.06957	0.909979	2.44361	1.84755	0.981981	0	0	1.36771
ENSG00000020256	353.933	276.041	256.319	353.274	287.306	320.153	465.062	358.045	361.145	300.644	284.812	346.355	317.72	327.314	300.156	363.082	347.457	279.732	296.243	356.083	267.024	212.669	164.123	215.655	278.382	285.314	280.469	278.156	204.221	277.981	287.796	238.155	369.758	298.209	274.314	278.067	206.491	393.159	263.644	221.963	286.664	289.099	281.237	331.653	226.975	244.639	286.065	267.249	285.946
ENSG00000020426	2762.1	2930.85	3266.96	3036.06	3264.7	2473.77	3004.16	2291.55	3098.7	2650.3	3160.68	3258.49	2513.29	3018.52	3064.29	2905.68	3099.23	3006.06	2687.34	3495.4	2997.48	2988.73	3881.03	3713.5	3106.45	3177.34	2955.8	3429.96	3059.11	3377.39	2407.3	3195.3	2802.86	3499.47	2645.88	2951.82	2489.99	2398.11	2711.86	2133.19	3052.08	2630.19	3323.3	2348.7	3242.95	3176.66	3293.01	2846.48	3777.44
ENSG00000020577	14087	14379.6	15659	13911.2	15114.3	20098.7	14361.2	13892.2	15228.7	14845.9	15317.2	14592.7	15300.5	16482.7	17220.9	20133.1	20864.9	18462.9	15234.3	15155.5	17986.6	18400.7	15230.6	14346.6	15455	14383.9	12797.3	13007.4	15632.3	14219.4	17203.6	14600.3	15519.5	11952.6	16238.1	14380.5	13278.9	12011.5	13769.6	11879.8	13721	11469.3	12499	11251.1	10875.9	15499	13086.9	16397.4	12021
ENSG00000020633	49.8236	22.9715	14.9357	37.9299	32.6558	18.0142	44.3833	22.8662	37.5684	27.1686	3.95529	21.5063	37.4936	19.4851	17.0664	20.1345	13.3879	18.1842	17.4429	22.6832	26.9069	30.7406	10.465	19.6369	14.2373	27.5799	21.266	18.3723	17.7038	14.1947	115.13	43.3376	10.7232	37.6723	57.3774	31.2186	11.3947	11.8744	29.8069	28.9852	10.4865	12.8268	16.3471	41.1264	48.1492	24.3777	32.9793	23.1807	12.8585
ENSG00000020922	1267.56	1191	1169.37	1036.24	1104.96	1255.5	1112.08	1141.47	1493.94	1152.58	1541.82	1114.25	1178.82	1314.99	1082.79	1328.14	1457.52	1380.72	1252.66	1175.9	1080.87	1208.12	1539.48	1375.48	1241.73	1611.83	1263.21	1000.63	1356.74	1267.73	1406.82	1091.44	941.457	1324.96	1333.41	1281.01	1479.27	1174.1	1268.62	1085.31	1202.59	1163.98	1305.79	1102.08	1344.69	1249.9	1599.31	1191.98	1443.91
ENSG00000021300	262.682	133.699	100.438	182.479	139.064	207.234	269.426	285.028	129.319	208.738	188.643	318.848	192.973	183.792	189.603	233.935	107.01	214.008	367.851	289.144	300.814	134.327	186.172	177.242	143.998	209.364	98.6124	182.314	276.075	176.811	231.007	158.643	116.03	134.27	218.367	92.9726	243.451	258.634	185.459	156.278	45.5509	191.354	86.3761	199.146	101.438	120.436	111.662	112.033	278.865
ENSG00000021355	1227	1186.19	789.691	933.437	1179.34	867.596	981.686	975.892	1014.84	897.479	1400.19	1025.71	977.555	1170.71	773.419	1323.52	921.309	1225.51	1124.27	1210.32	750.947	728.055	1278.96	918.111	1013.16	1144.76	949.451	777.484	763.049	884.943	1255.95	764.203	1314.59	1003.63	976.148	1004.61	1018.75	755.533	702.266	967.604	936.099	798.155	923.539	885.386	970.677	1107.81	1280.53	939.858	927.112
ENSG00000021461	6.20938	18.0272	18.4649	15.3535	7.75839	6.26766	11.6009	20.2852	15.2332	21.5419	37.8412	12.9715	18.3562	11.157	21.4386	13.9078	20.4521	8.53309	23.2556	7.45531	19.6331	7.04252	3.04001	2.28004	16.9429	6.58109	11.3304	8.8398	18.5842	10.6513	34.0401	6.13062	10.9416	8.97884	24.5909	13.3642	7.23313	25.223	19.4063	4.52196	2.16809	12.3702	13.1575	15.182	11.4813	11.9692	5.93167	11.8011	6.41166
ENSG00000021488	3.85638	0	0.84804	6.88825	0	5.42117	2.05249	3.50044	0.686609	10.6592	5.14005	3.12565	1.63184	8.14867	1.94944	0	4.71066	4.82536	5.87871	5.55778	3.90015	3.28699	2.51928	3.6492	1.23935	5.24104	0.800972	7.70887	0	1.58327	6.33007	5.33269	10.6305	0.775849	3.09828	0	6.29993	8.74654	4.31766	9.15831	2.32138	2.85885	4.50667	6.20581	1.37799	8.08071	6.83209	6.62061	2.84776
ENSG00000021574	1672.92	1623.32	1348.99	1236.52	1421.25	1379.11	1679.46	1470.55	1420.44	1460.69	1802.81	1644.7	1406.06	1346.32	1293.7	1626.39	1467.97	1481.58	1841.68	1507.33	1438.84	1428.45	1353.11	1271.63	1453.09	1455.43	1335.87	1234.89	2019.3	1333.14	1645.26	1338.63	1645.18	1570.45	1518.36	1555.98	1167.01	1288.67	1359.2	1094.55	1279.52	1585.48	1201.32	1334.24	1357.93	1241.71	1463.65	1487.8	1203.61
ENSG00000021645	22.552	42.3586	21.8211	19.8154	41.9332	23.9916	57.3244	47.0042	35.9773	28.1624	59.2295	8.03697	18.4086	19.1447	66.4501	161.587	36.514	24.8446	18.0391	66.0917	23.4746	27.2354	72.3179	36.4672	34.3169	33.7067	15.1176	21.873	71.8373	32.463	25.7131	14.5	25.9099	60.2297	39.8588	73.4511	19.9578	48.4158	59.9231	82.799	43.6346	30.3097	18.3564	39.7214	35.7138	46.5098	35.5179	28.7245	32.9683
ENSG00000021762	437.78	357.467	296.592	364.962	298.72	448.905	267.65	405.894	293.622	328.148	247.438	300.01	284.466	348.02	348.145	306.531	260.495	302.249	261.391	374.349	256.33	248.956	206.916	247.594	324.76	210.96	360.813	386.509	207.433	260.258	321.912	291.824	221.378	325.447	194.893	316.591	275.561	356.311	241.033	421.289	438.774	238.436	366.631	384.819	387.141	368.778	343.597	405.933	323.869
ENSG00000021776	2132.43	2277.39	2271.93	2047.76	2430.07	1915.39	2344.06	1962.23	2204.86	1787.89	2170.05	2179.38	1978.79	2371.05	1830.74	2176.49	1934.54	2265.56	1886.34	2338.06	2092.23	1961.56	2729.52	2852.03	2170.57	2856.72	1956.16	1893.13	1972.92	2332.71	2152.1	2094.35	2142.27	2300.78	1751.33	2101.2	2450.51	1891.37	2133.02	2169.84	2475.91	2351.71	2224.06	1873.46	2465.97	2305.46	2155.75	2071.49	2019.57
ENSG00000021826	106.619	112.542	230.248	68.0308	88.4333	198.421	106.997	111.752	92.7738	78.2532	127.946	151.775	70.7839	143.333	99.4697	140.201	249.134	197.539	308.269	174.404	392.01	50.2432	119.482	123.283	115.506	112.116	168.189	84.492	158.436	106.809	70.5221	128.882	120.836	80.0377	190.69	132.005	128.008	172.13	173.256	193.168	61.0673	222.412	97.8744	128.175	185.937	104.704	47.7393	139.163	88.9484
ENSG00000021852	0	0	0	0	0	0	0	0	0	0	0	0	0	0.260982	0	0	0	0	0	0	0	0	0	0	0	0	0	0	0	0	0	0	0	0	0	0	0	0	0	1.33218	0	0	0	0	0	0	0	0	1.11091
ENSG00000022267	544754	586499	474515	329986	458065	334534	485024	404400	570172	483641	433547	555207	353778	400366	510143	443718	548295	441556	556345	559154	378778	416826	368014	443929	387585	452508	565476	467815	530221	570583	546901	419693	464265	521624	392899	434764	265759	440379	315537	274160	362318	365853	462160	402773	416548	397495	494960	495586	500626
ENSG00000022277	3918.46	3252.1	3818.67	3279.67	3658.6	3149.51	3400.87	3214.58	3135.51	3665.79	4070.62	4043.26	3610.85	3561.54	3894.23	3626.84	3921.45	3692.97	3845.59	3550.16	3880.93	3891.11	3993.03	3720.8	3846.95	3532.84	4030.45	3521.77	4207.16	3451.69	3694.69	3639.5	3428	3709.99	3850.01	3183.55	3101.46	3427.6	3279.77	3098.08	3471.26	3405.32	3397.87	2948.01	3781.59	3174.76	3127.09	3025.8	3594.32
ENSG00000022355	0	0	0	15.903	0	0	5.62023	0	0	0	0	0	0	0	0	0	0	0	0	0	0	0	0	0	0	0	1.44397	1.55563	1.00859	0	0	0	0	0	0	0	0	0	0	0	1.29865	0	0	0	0	0	0	0	0
ENSG00000022556	13.2801	7.44901	0	10.9891	0.626152	4.28106	5.00426	0.573863	12.679	2.21477	0	6.48829	8.70416	10.697	0	0	0	0	6.13889	5.11462	23.9028	0.996207	0.506373	1.0713	4.41063	6.61577	4.97592	0	0.603348	3.0464	1.25548	12.2257	2.8369	12.9829	5.70374	5.49807	3.96628	3.38086	9.52432	8.86475	0.270731	0	1.08946	2.77747	6.84916	7.67356	4.87341	2.83995	2.62628
ENSG00000022567	316.541	415.729	415.632	269.359	261.846	314.131	307.513	256.723	227.99	274.151	378.93	322.014	326.564	241.384	257.434	218.231	265.724	437.45	308.272	300.771	362.313	334.507	311.6	278.029	369.873	331.073	384.773	345.087	284.439	225.333	397.962	438.374	363.227	368.367	325.373	301.927	186.63	234.577	287.817	259.542	360.471	262.889	380.402	359.522	387.439	385.955	317.853	266.425	284.598
ENSG00000022840	10676.8	12216.2	9614.88	7019.62	8720.73	10289.8	10027.4	10708.6	8915.18	9231.06	8036.16	9687.93	7743.84	6603.18	8796.99	8844.57	7660.1	10081.2	8339.81	8107.85	8268.94	7299.53	5702.95	5933.91	9440.42	7183.04	7527.35	7732.47	10523.4	8223.4	10463.5	8727.66	9183.52	8479.97	9678	9444.92	7329.68	12315	10047.6	9702.02	10498.2	9246.88	7716.39	11923.7	9286.99	9741.95	8318.95	11523.6	9222.6
ENSG00000022976	846.393	844.89	1006.57	1080.04	1141.2	1138.55	904.067	898.203	819.853	1254.37	1178.09	1272.88	1173.1	1056.44	1232.22	975.189	996.75	1214.8	1037.39	865.159	1555.51	1181.06	1102.66	1088.81	1081.36	1045.01	1381.45	842.153	1478.97	959.892	762.383	1228.58	1233.08	1095.9	1057.49	891.219	878.269	1257.05	1161.96	932.976	1289.49	868.738	930.308	977.98	997.843	1012.28	749.525	1044.67	1030.73
ENSG00000023041	858.77	798.046	932.505	856.074	867.158	791.802	741.411	755.421	900.492	804.927	835.143	795.743	861.692	807.005	888.125	779.523	796.176	953.227	752.964	778.524	704.274	829.515	898.892	922.994	742.118	829.491	692.795	783.748	847.89	888.907	737.478	754.186	822.707	820.277	811.035	859.073	920.139	691.258	801.703	744.201	859.292	929.759	790.716	877.057	791.262	757.592	792.891	798.965	833.86
ENSG00000023171	403.182	494.724	389.651	286.542	553.894	357.154	271.395	396.815	883.748	622.053	818.852	476.667	459.402	295.877	406.577	257.101	642.624	725.492	542.966	400.117	253.598	253.905	347.478	400.011	499.268	812.724	585.291	395.175	546.242	456.863	849.311	361.377	136.513	606.834	388.274	648.735	358.946	556.759	490.338	403.561	856.98	442.149	761.194	306.426	583.805	777.719	822.386	943.332	223.918
ENSG00000023191	1060.1	1557.75	1379.42	1855.69	2162.94	1647.42	1341.68	1486.54	1146.74	1565.11	1403.46	1987.47	2109	2078.41	1554.78	1198.15	1476.86	1172.65	1341.55	1133.34	2229.88	2342.31	2079.18	2185.86	2621.99	2164.32	2783.69	2238.18	1976.46	2230.66	2487.62	2184.58	2461.79	1937.79	2113.37	2003.05	2032.4	2382	2170.27	2166.56	2132.06	2119.55	1995.71	2076.74	2027.68	2219.37	1806.16	1967.28	1907.45
ENSG00000023228	46891.3	37028.4	51751.3	42443.6	45093.1	46084.1	43147.1	32360.3	41773.3	44314.2	51914.7	53612.1	40429.2	40125	53698.5	39566.6	36749.7	45753.7	43492.5	50753.1	46400.6	47299.8	32000.3	29299	32395.5	29432.4	26716.3	46468.2	36450	37147.3	28482.9	40454.5	32385.3	43536.6	35791	29887	32697.1	36734.3	35239.1	28185.6	31468.1	30806.2	33800.5	47615.1	34929.6	33634.2	28547.2	29430.3	44214.3
ENSG00000023287	10668.2	10527.9	9857.3	8776.91	11018.9	10879.4	9436.62	7584.24	10012.6	9575.88	11683.4	10005	9128.41	9433.75	7998.85	12993.7	10455.5	11122.2	11328.1	11407.9	12625.6	10452.2	11019.1	10996.1	11087.2	13567.7	12730.5	9950.22	15481.3	9860.57	12299.5	12365.8	10914.7	9411.1	11849.9	11288.2	9599.89	9792.86	10148.4	9610.58	12139.5	10617.5	10454	10549.5	12221.4	11520.2	10682.9	11547	9847.35
ENSG00000023318	1291.51	1325.59	1200.81	1334.07	1287.42	1329.49	1442.56	1241.79	1162.45	1247.65	1410.11	1364.36	1398.52	1449.83	1297.62	1204.33	1268.74	1269.57	1285.21	1288.22	1364.45	1295.09	1531.58	1285.97	1437.66	1360.37	1274.23	1460.28	1318.46	1481.18	1599.32	1204.33	1456.19	1134.95	1321.44	1289.49	1318.67	1038.54	1221.84	1269.94	1400.14	1333.73	1330	1309.98	1411.76	1392.97	1375.94	1285.07	1328.54
ENSG00000023330	4396.58	5382.21	5340.74	5113.87	4718.44	4569.73	4228.01	3668.7	4719.23	4632.96	3113.34	5523.88	3722.02	4073.14	4682.94	3413.72	3967.62	3877.71	3808.69	3507.46	4564.83	4407.27	3215.21	4165.56	4023.58	2839.95	3364.11	4473.34	3905.69	4832.47	3761.71	3920.71	4768.7	4806.21	3261.04	4169.86	3484.95	5052.72	3901.97	2125.14	3347.64	2945.19	3356.98	4924.36	3215.68	4424.21	3176.28	3410.3	5231.4
ENSG00000023445	465.57	348.595	391.462	324.914	849.011	533.736	436.996	539.274	394.846	581.94	283.029	462.946	496.011	343.213	329.852	275.004	248.796	477.238	568.891	424.307	317.533	610.473	388.848	462.916	475.531	377.26	199.01	251.445	557.617	559.401	1089.71	453.603	444.242	446.487	568.115	541.912	593.254	387.889	584.329	468.406	223.916	694.021	280.015	574.082	785.312	291.859	199.006	297.15	375.53
ENSG00000023516	2686.7	2639.41	2776.58	2307.3	2095.79	2967.3	2901.78	3699.73	2405.5	2865.16	3097.45	2188.1	2536.49	2489.8	2146.95	2460.82	2623.91	3424.67	3003.03	2571.82	2493.32	2558.33	2116.08	3074.62	2459.33	2819.04	2246.59	2133.85	2765.67	2098.92	2700.71	1964.86	1635.39	2795.1	2501.78	2838.23	3259.54	2717.44	3352.67	3175.27	2245.82	2884.41	2497.23	4022.27	2316.75	2568.01	2555.62	3689.55	2587.27
ENSG00000023572	497.893	440.934	462.352	399.824	421.554	406.655	470.084	366.702	382.105	370.09	381.923	536.309	377.491	480.175	471.864	427.057	397.25	482.428	491.188	592.456	552.266	598.51	457.232	412.369	426.764	348.863	432.417	470.79	543.468	560.605	446.653	435.062	686.696	413.573	514.382	464.407	443.196	306.594	401.679	312.364	411.198	532.489	418.867	387.266	434.797	476.18	416.593	389.856	513.834
ENSG00000023608	411.234	481.579	557.934	474.081	594.509	477.946	561.913	401.557	542.332	430.225	409.502	454.089	596.768	444.263	477.185	440.779	582.146	378.872	675.363	489.495	389.672	538.956	265.461	435.373	530.629	418.887	386.514	587.363	522.313	361.338	381.056	613.774	448.992	401.854	611.927	548.695	455.768	340.425	325.299	294.109	439.933	340.734	654.134	317.404	539.105	650.835	558.99	527.046	503.216
ENSG00000023697	940.159	879.088	802.163	696.824	961.4	681.874	713.345	668.405	845.327	770.919	754.75	986.263	845.957	802.041	817.765	859.723	704.171	728.49	703.833	934.422	767.391	1130.23	977.022	870.74	1006.76	617.883	740.505	816.544	970.861	824.685	756.006	680.179	641.184	877.302	871.081	621.917	752.261	547.943	764.722	564.953	749.39	884.963	888.532	918.201	837.347	855.021	740.586	795.292	775.167
ENSG00000023734	3552.54	3790.46	3638.91	2938.91	3564.19	3073.29	4258.16	3251.04	3368.71	3718.83	3769.65	4133.59	3248.93	3804.08	3230.54	3487.99	3528.46	3558.91	3325.33	3434.24	2982	3288.29	3097.03	2770.05	3284.75	2927.37	3180.81	3756.38	3609.46	3227.18	3342.16	2868.11	3437.37	3292.67	3810.6	3060.18	3075.21	2764.09	3127.46	2718.93	3736.58	3469.05	3142.75	3883.74	3420.39	3812.79	3186.9	3316	3603.49
ENSG00000023839	126.727	190.354	104.532	211.366	138.029	156.965	187.094	196.47	129.048	132.697	84.9623	199.862	142.129	133.539	231.459	115.908	185.077	221.378	153.747	177.739	236.355	207.551	160.142	128.786	284.104	124.179	134.004	137.546	71.6716	268.902	274.169	100.126	235.081	174.741	125.992	140.412	160.586	78.099	100.804	160.297	100.253	358.311	267.268	96.9483	123.629	108.098	191.823	154.239	104.83
ENSG00000023892	47.6285	38.9899	38.2489	54.1107	81.8887	57.6628	49.6291	20.3275	55.3142	47.968	14.7862	14.2137	71.2636	37.1754	23.0482	31.5557	24.7251	28.567	29.952	29.8069	32.1435	54.4949	22.198	41.5953	47.8031	26.4083	68.8348	56.1453	37.6566	48.6706	116.413	65.8472	67.2467	54.8815	27.6571	44.332	74.8259	38.8005	42.261	65.1664	32.7915	45.6402	28.9014	48.3387	44.7823	29.8015	44.2779	70.3832	28.711
ENSG00000023902	1294.76	634.874	1041.18	914.887	695.827	1123.91	1040.83	1238.57	688.781	1293.44	934.753	1112.71	1187.13	879.222	1109.22	1025.27	1139.56	1232.23	1126.87	914.048	909.304	945.365	868.322	913.141	1177.38	739.72	980.285	965.506	2320.53	893.649	2035.32	1170.18	2154.23	847.117	1103.68	759.668	772.594	1431.29	1013.66	1089.25	715.138	1219.2	797.938	1186.01	1160.28	859.547	913.692	937.069	975.839
ENSG00000023909	1535.93	949.063	1682.39	1136.65	2000.06	1120.5	1439.05	1314.83	1514.86	1808.54	2563.85	1329.5	2112.99	1822.99	875.23	2235.21	1723.46	2089.14	1688.91	2478.82	1243.39	917.068	1687.48	1425.13	1526.41	1371.75	1646.49	1565.86	2242.24	1314.66	1166.14	2352.66	1359.52	1687.32	1914.95	1480.51	1044.73	1600.11	1864.94	2267.19	1410.28	1255.83	1975.32	1286.37	2327.15	2314.43	1353.9	1401.63	1665.67
ENSG00000024048	13322.3	12300.9	11129.1	10564	12538.5	10671.8	12329.2	10413.8	11814	11661.3	13137.9	14336.9	10363.4	11221.3	10455.9	12207	10938.6	12357	12655.3	12659.7	12045.1	12087.4	10465.7	10223.1	10610.8	10777.6	9812.36	12506.7	11969.7	10979.5	11419.1	10995.1	11131.2	11263	12319	10956.9	11239	10163.9	10738	8776.54	10575.1	11113.5	10509.3	10809.3	11291.9	10572.7	10315	10144.4	11394.3
ENSG00000024422	405.234	577.214	488.869	440.319	517.459	505.222	703.35	627.757	535.329	453.47	246.59	293.465	534.414	660.312	615.343	263.798	385.313	242.345	369.482	267.096	601.203	592.153	383.175	458.08	739.879	444.995	460.969	705.751	491.467	776.025	565.747	505.579	577.613	914.111	747.016	853.407	777.37	773.228	838.516	1068.88	785.074	614.035	655.388	1365.47	567.072	1320.38	745.763	867.847	447.324
ENSG00000024526	15.651	28.711	7.48905	6.12955	17.364	16.2207	19.8595	51.2539	11.3662	9.44791	10.7764	14.2168	12.3147	11.4619	7.19893	23.7789	14.63	10.5989	28.3588	32.8098	20.8095	26.3703	14.5408	39.7911	30.6195	35.0306	24.9826	18.7999	52.4842	26.2136	10.9091	77.0021	16.9389	14.994	21.3542	27.7693	37.0099	6.71213	29.1023	13.9363	13.6008	36.6117	9.55418	2.91416	22.1334	31.8553	33.8226	23.2009	19.5269
ENSG00000024862	385.734	359.899	373.389	293.656	346.876	320.132	381.13	287.908	432.232	286.561	391.17	318.348	312.159	304.355	325.831	392.338	312.425	391.971	372.179	371.937	379.043	425.252	410.212	488.2	377.074	428.456	367.21	368.757	457.817	335.458	333.591	450.333	343.01	380.054	364.666	368.258	319.899	340.228	400.677	406.669	387.587	343.777	428.856	301.182	448.352	462.793	423.343	359.065	404.265
ENSG00000025039	22528.7	18970	15947.8	14999	17167.7	15520.2	18895.3	16070.2	15082.1	18012.4	16138.6	20466.3	13683.6	15142.5	15469.4	19114.2	16762.6	19019.1	15471.9	17474.2	17152.6	15586	14675	12605.5	16136.3	12659.2	10865.4	14185.1	15007.6	11878.2	14341.3	16626.6	11247.2	11050.8	16397.6	14176.6	11996.2	10624.2	14937.3	9347.55	14321.3	16133.8	11350.5	13912.5	12839.6	13083.9	11481	12800.1	9324.38
ENSG00000025156	4278.76	4036.71	3411.5	2373.23	3160.58	2656.69	2740.86	3270.54	2479.41	3688.02	4848.21	3649.96	2388.78	2382.26	2014.6	4254.78	2861.29	3871.76	3447.89	4011.3	2692.52	3201.09	4245.14	3872.25	3021.34	5013.12	3553.83	2528.38	6151.07	2973.16	3511.23	3727.4	2657.36	3548.14	3403.36	3754.78	2578.73	4338.24	3509.36	2440.39	2702.86	3294.87	3461.22	2070.59	4284.24	3673.56	2858.89	2680.03	3212.07
ENSG00000025293	4798.21	5496.7	4827.4	3519.24	4596.72	4603.43	4625.92	4588.82	4321.65	5598.12	4952.08	4927.45	4417.38	3582.93	5004.04	5044.19	4689.96	5132.84	4966.44	4638.65	5024.16	5881.56	5380.7	4596	4872.41	5596.31	4310.8	3772.31	5494.57	4051.69	4390.97	4509.64	3688.68	4121.58	5169.19	4886.41	3967.07	5143.44	5235.99	3884.58	5624.94	5126.6	4234.26	4850	5085.86	4864.85	4466.07	4697.71	4469.74
ENSG00000025423	14.1876	0.59257	2.41811	5.08341	3.91378	1.19538	5.57846	6.74846	2.6146	0	2.03444	0.677141	9.68779	0.501494	2.5248	0.629391	7.84488	0.693648	11.536	1.15353	2.97681	7.94164	1.72363	19.0257	5.86039	1.23103	0	1.34269	4.04985	1.49748	6.66017	2.61099	3.29962	2.01573	4.55307	0.594155	4.46118	0	0.618843	3.73545	19.1119	1.90884	1.75514	8.48812	1.17017	0.6205	1.52405	0	2.68845
ENSG00000025434	318.33	156.137	197.816	353.607	269.245	246.968	341.268	223.329	146.519	213.404	251.325	298.756	179.083	222.584	262.208	142.943	216.064	187.584	164.701	205.472	201.775	172.909	169.048	139.173	142.725	224.534	172.394	183.079	117.336	184.953	141.601	161.242	118.613	212.982	139.275	164.767	220.622	212.067	158.722	146.104	191.077	91.0666	223.421	141.583	156.586	205.141	138.684	149.861	189.722
ENSG00000025708	337.178	186.28	209.675	261.612	397.497	161.772	226.993	208.094	160.789	160.421	145.131	232.71	644.674	164.269	189.706	132.705	142.964	122.026	221.974	135.064	106.602	210.776	150.657	159.822	271.946	148.51	184.351	250.561	125.234	188.361	523.828	184.029	227.59	238.333	237.592	239.582	177.059	205.464	197.014	477.434	207.134	174.802	229.536	285.996	268.745	320.186	195.291	159.925	192.069
ENSG00000025770	729.91	643.604	919.665	838.042	904.941	594.66	607.168	568.707	717.983	756.693	681.663	883.755	865.787	837.006	988.466	806.187	900.042	754.83	665.209	552.967	653.781	726.006	941.736	881.918	857.319	938.33	1042.33	861.282	665.182	925.199	618.724	894.53	867.629	773.112	812.474	662.388	809.706	875.039	756.013	705.53	997.466	729.702	986.189	772.076	702.937	981.503	783.647	776.847	921.348
ENSG00000025772	332.966	323.285	325.635	345.045	352.808	374.628	358.37	324.098	315.626	329.015	366.913	524.04	440.506	393.891	369.527	314.868	340.336	408.453	424.342	394.621	383.548	438.347	335.469	308.767	347.829	295.896	340.259	392.355	370.193	311.333	350.774	377.576	454.391	412.094	340.319	294.375	359.57	381.089	330.211	314.235	338.334	366.013	336.164	311.56	463.861	282.262	318.303	302.651	420.185
ENSG00000025796	1155.43	1473.06	1199.2	1210.22	1277.45	1389.22	1527.2	1712.25	1230.37	1483.96	1419.33	1106.95	1331.47	1515.5	1270.28	1249.39	1383.5	1398.64	1403.42	1342.96	1131.56	1232.76	1444.19	1494.43	1279.13	1276.44	1449.75	1426.87	1838.37	1332.49	1213.94	1327.89	1224.24	1524.47	1461.4	1533.5	1336.81	1665.95	1545.22	2197.23	1906.41	1509.19	1246.76	1671.32	1529.69	1647.66	1867.11	1570.03	1280.72
ENSG00000025800	8569.46	11341.4	8081.57	6786.55	8745.93	8419.58	10436.8	8639.53	8677.34	10537.7	9670.62	9041.26	8232.23	7037.19	7971.13	9498.88	8602.04	8839.37	8396.16	8927.05	8069.95	7933.2	7598.45	6601.5	8918.17	8551.64	8425.4	8750.85	8207.42	8325.39	8353.08	7977.71	8033.91	7393.27	11050.1	9153.14	7583.13	11052.4	8954.97	7805.42	10630.2	8662.29	8032.11	8976.17	9173.46	9488.41	9940.35	10215.1	8149.41
ENSG00000026025	13604.3	8218.92	5577.59	10997.4	5691.87	8466.11	15463.3	11659.7	5830.25	5054.19	5550.05	3929.24	15520.4	12023.4	6730.22	8975.94	6657.98	5754.07	8528.21	7141.2	6572.79	7303.87	9104.37	8126.39	7327.21	7390.39	5359.26	7032.82	5832.61	5347.21	11357.8	5539.05	8796	6983.99	7052.58	8348.79	8559.47	5411.12	8038.5	15201.3	5327.34	6105.25	6051.71	7772.05	7155.26	7935.22	6610.67	5697.21	7491.78
ENSG00000026036	134.908	218.215	268.558	259.984	304.998	289.019	134.332	251.116	180.102	254.727	147.716	260.701	240.039	229.149	238.412	158.486	219.826	169.626	232.341	120.877	208.81	253.535	267.669	273.574	311.312	211.739	301.692	284.698	274.872	283.557	292.129	270.799	344.115	407.585	283.715	217.587	288.445	609.968	365.061	315.208	430.896	312.331	425.817	394.59	287.858	375.418	365.207	359.159	367.286
ENSG00000026103	302.421	259.271	151.109	188.893	136.166	272.82	172.777	206.899	234.975	124.198	208.44	108.993	201.132	218.454	192.738	214.75	159.964	206.013	285.467	239.337	175.629	173.698	179.751	232.377	210.992	199.748	239.042	126.806	253.3	175.515	645.186	198.008	156.788	151.711	186.044	221.083	317.222	142.983	251.22	290.414	113.791	247.407	189.267	249.834	245.098	152.385	122.277	228.919	165.633
ENSG00000026297	251.723	254.546	272.373	276.671	239.625	209.945	288.355	262.945	263.667	217.839	247.308	183.739	346.705	241.939	230.473	264.371	229.085	213.235	259.089	259.704	232.458	269.451	244.261	203.382	269.376	213.952	197.316	247.595	252.253	216.553	376.016	254.063	278.435	366.476	235.343	215.345	230.763	249.532	199.106	312.551	205.919	205.832	214.732	283.852	237.811	199.038	272.687	269.149	246.176
ENSG00000026508	1700.56	862.844	841.874	1426.83	1105.35	1419.78	1463.19	1713.79	1386.67	849.419	807.249	663.529	2920.89	1784.64	1002.93	1599.33	1275.8	933.635	1605.24	921.427	631.189	868.192	891.294	1103	1166.86	681.807	800.636	1058.65	1106.34	778.899	2854	702.204	1528.71	959.314	1003.59	1304.34	1634.78	1018.3	1110.22	3228.77	938.804	873.726	809.788	1277.38	1262.26	1275.26	1212.3	862.894	950.263
ENSG00000026559	19.6036	0	0	0	0	0.550098	0	0	0	0	0	0	0	1.04776	0	0	0	0	0	0	0	0.844897	0	0	0.902341	0	0	0	0	0	0.479363	2.67981	0.879501	7.27743	2.53226	0	0	0	0	3.85618	0	0	0	0.39646	0	4.54216	0.466166	0.977799	0
ENSG00000026652	290.984	324.852	410.119	360.824	209.836	359.711	317.068	537.7	324.656	298.041	337.27	305.391	486.722	474.188	336.511	383.412	256.032	258.41	371.043	194.405	301.362	342.413	337.371	240.57	289.656	304.52	224.86	449.056	419.768	331.425	365.624	329.411	384.96	297.693	352.643	324.37	460.024	330.385	319.124	417.81	289.131	301.924	314.65	341.361	280.707	278.271	264.886	255.653	295.007
ENSG00000026751	48.6748	19.1325	11.0341	29.925	88.8442	39.2685	26.6726	37.9847	40.3013	18.9385	13.3437	7.30614	29.6495	22.5533	19.4626	11.458	13.9313	11.3512	16.9288	16.746	35.1485	23.9348	5.86998	28.603	16.9904	26.635	18.9987	27.9022	9.4829	29.3933	191.491	28.4361	22.9004	19.1737	34.9703	30.3698	20.0133	57.2364	38.6881	22.3839	8.84688	16.5892	25.6434	27.7873	72.4697	10.9687	20.4466	20.8944	5.56557
ENSG00000026950	1017.37	686.528	967.932	1281.02	1408.66	813.525	734.156	826.147	1093.78	565.715	726.632	716.248	920.337	817.421	784.745	782.253	753.895	512.998	606.833	966.494	897.267	981.38	606.933	725.289	987.907	542.35	640.975	876.184	810.107	992.204	3672.67	995.802	548.22	1164.31	927.611	644.168	1065.92	827.262	866.278	806.605	650.391	446.316	653.876	863.603	1503.01	558.854	822.085	850.1	774.266
ENSG00000027001	922.169	777.263	1161.97	823.659	779.04	582.992	976.902	435.818	724.327	679.588	997.577	789.165	770.017	736.048	604.841	587.432	730.806	682.245	691.848	988.553	796.367	893.347	516.593	619.505	608.723	368.533	511.529	621.442	608.531	680.698	497.013	656.338	687.206	909.981	726.768	609.259	562.591	698.051	680.874	416.815	594.735	589.969	655.198	757.349	630.384	650.145	629.975	857.673	877.864
ENSG00000027075	997.704	1133.13	1324.05	1976.8	1413.28	1575.44	1382.25	1222.38	1246.4	1566.68	1473.6	939.593	1553.83	1551.95	1447.31	950.001	1606.18	1618.12	1099.68	1042.41	1335.74	1598.58	1130.09	987.47	1013.04	1039.22	1137.23	1244.27	1360.54	1124.03	908.458	1560.51	888.98	1336.76	1598.14	1039.74	1458.52	1569.22	1488.08	1093.85	1687.15	1158.74	1565.49	1311.26	1331.11	1209.17	1088.41	1312.52	1035.91
ENSG00000027644	1.43554	4.22707	2.76742	0	4.47683	8.4591	1.2493	8.64823	3.09362	1.47348	2.86321	4.13065	0	2.8039	4.05982	1.63323	0	0	2.96978	3.95005	3.60311	3.37588	4.3063	2.44284	5.97822	0	8.72683	2.4896	2.03537	0	4.811	1.90916	5.78347	3.00235	2.68724	6.87344	2.45515	0.928818	1.91606	3.21496	12.2334	2.1163	7.05156	4.72161	3.52953	0.952773	3.71404	1.87736	1.95933
ENSG00000027697	2271.17	1996.63	2148.28	2143.25	2403.45	2042.18	2640.61	1902.77	1821.27	2176.83	1868.08	2223.89	2032.87	1994.6	1852.18	2330.27	1900.91	1923.74	2228.54	2232.65	1749.68	2183.46	2467.46	1938.69	2093.46	1987.32	1854.28	1920.05	2295.91	1947.5	2267.07	1887.71	2036.13	2021.21	1919.28	1877.84	1959.7	1734.35	1567.44	1673.03	1689.52	1750.97	1737.1	1844.27	2125.65	1533.54	1784.42	1589.16	2171.83
ENSG00000027847	319.553	248.323	336.083	402.692	433.584	397.778	295.158	285.829	271.86	417.13	307.179	322.33	398.753	422.206	300.042	342.786	338.8	240.679	338.848	308.489	340.893	408.383	422.905	353.642	352.858	365.963	421.839	399.223	419.074	390.639	446.837	454.89	377.442	385.022	357.473	294.634	358.285	451.347	421.322	412.732	399.406	444.714	362.44	379.517	284.83	398.01	360.119	384.631	312.733
ENSG00000027869	3.02466	12.0037	5.12118	7.31143	6.9642	3.76938	18.0705	7.25106	7.3336	6.45714	9.60903	0	15.7503	1.39896	8.93941	8.09933	6.73995	3.48787	6.96286	2.84813	9.76041	6.83467	8.43337	5.12997	12.7108	6.63367	5.37311	4.02863	2.25633	6.0795	14.8411	4.14456	3.12086	12.5573	11.7703	1.41413	1.62102	1.74152	8.18198	6.02459	4.76289	15.6968	4.33429	7.17022	4.25049	5.54197	4.88037	5.06664	4.14242
ENSG00000028116	1117.03	1246.64	871.233	864.58	1355.38	1044.35	1163.65	980.524	927.274	1097.22	1014.54	1182.24	1241.99	1000.79	920.352	1049.43	1047.09	1060.88	1211.22	1317.19	1070.31	987.416	1072.98	1007.82	1029.13	1196.45	1335.65	1035.41	1104.31	1172.25	1147.78	1018.14	921.882	928.32	1221	1177.78	946.295	1045.76	922.744	855.122	1301.55	898.734	760.537	1051.51	1111.16	1188.67	1013.32	1092.05	906.184
ENSG00000028137	535.739	489.036	537.658	630.037	487.803	557.267	544.654	580.81	416.158	444.163	537.432	421.084	614.73	432.723	377.401	365.776	349.011	573.327	509.234	466.047	392.484	633.019	525.986	358.858	533.09	429.783	466.399	452.075	452.821	462.335	1179.6	495.65	366.43	359.188	425.041	355.198	322.134	555.605	417.761	606.105	515.233	492.082	500.795	496.669	650.728	382.531	441.217	407.395	452.356
ENSG00000028203	6435.75	6774.58	6147.15	4935.82	6095.1	6176.9	6308.24	6035.85	6010.28	7277.7	6556.93	5972.58	5996.69	5545.72	5477.2	7303.36	6958.6	8136.26	6205.91	6758.26	6559.09	6190.85	7596.79	6957.82	5853.93	7744.29	7055.18	5381.01	6712.87	5480.38	6386.29	6695.86	5392.61	5575.72	7037.41	7256.09	5659.62	6487.1	6225.33	5469.41	7405.91	6274.26	6321.94	5090.77	6739.88	6109.9	6523.54	6991.72	5873.76
ENSG00000028277	139.194	18.1633	21.9999	18.0382	28.2351	18.9506	76.9886	18.3776	27.1087	9.09014	16.6556	20.1082	51.4336	38.7459	14.0454	16.22	36.6644	5.06047	54.0387	46.2784	12.0942	35.3982	13.341	33.276	41.4069	37.4315	53.1887	7.49978	82.7592	30.4082	67.0792	43.3774	25.5344	52.534	40.6025	5.37535	33.3714	59.7548	40.9748	79.9899	37.289	5.14499	30.4755	23.3513	38.3754	14.1887	26.1313	40.0466	27.2308
ENSG00000028310	1013.24	1362.48	1118.47	1075.27	1114.55	965.361	1093.89	1090.91	1011.66	1253.38	1055.1	1103.51	1011.83	1164.24	1054.1	1205.34	1217.09	994.869	1338.1	1099.68	1021.85	1034.83	1090.1	1122.02	1402.31	1581.95	1243.01	1158.46	1109.72	1328.57	1282.11	1056.01	1079.8	1164.4	1198.6	1113.3	1325.42	1343.23	1273.17	1130.86	1249.43	1188.51	1259.95	1149.52	1276.22	1465.51	1516.2	1162.38	1356.19
ENSG00000028528	3637.27	3403.75	3654.38	3635.71	3263.87	3212.94	3322.75	3180.63	4612.19	3433.48	3527.1	3773.61	3888.13	3906.71	3593.2	3615.16	3749.15	3691.79	3267.76	3805.57	3672.91	3343.67	4129.5	4109.52	3675.36	3673.51	3800.66	3957.16	3272.92	3354.66	3260.07	3815.43	3232.93	3601.55	3232.11	3102.43	3659.74	3254.74	3583.52	3081.1	3418.04	3440.52	4285.01	3006.9	3310.1	4037.59	3858.03	3460.07	3069.33
ENSG00000028839	321.821	319.393	390.95	376.753	417.919	280.823	419.977	290.067	351.768	254.395	258.607	268.991	355.61	406.849	302.712	418.514	315.899	405.945	360.135	414.048	332.301	454.884	493.896	409.881	380.898	567.093	357.253	414.834	307.957	469.283	271.957	320.698	395.577	433.627	383.521	431.628	411.261	258.898	342.469	256.004	389.628	406.778	478.654	254.043	353.018	373.303	320.244	280.162	350.721
ENSG00000029153	48.3947	20.5112	39.3397	59.2402	66.2283	17.1135	73.5284	30.7928	14.4018	54.4113	11.9132	11.7189	373.612	32.1685	35.9071	21.8194	23.9904	29.5592	34.3845	26.131	23.5021	23.0562	23.8343	50.299	19.4147	23.2861	5.57782	21.3829	10.5352	42.3454	67.7572	12.0681	35.9475	16.2498	18.3865	34.6879	46.148	31.2537	54.4276	35.7822	15.2666	13.591	33.2445	32.551	78.4973	31.6656	12.1182	18.2862	51.5504
ENSG00000029363	11825.9	10792.3	10325.4	9576.27	11195.9	9823.57	10420	9937.18	10598.5	10147.2	11250.5	11495.9	8729.08	10525.2	9516.69	11808.1	11829.1	13081.3	10639.9	10141.6	10107	11053	12498.3	11747.9	10364.6	13080.1	13084.4	9916.77	10905.3	10779	10425.8	11021.1	11344.2	10394.5	10539.3	10672.5	10128	11362.5	9136.41	9135.68	9502.4	10010.1	10248.9	9457.99	10440.5	10159.3	11486.7	11419.1	10234.7
ENSG00000029364	1731.14	1529.99	1440.23	1530.52	1270.74	1526.81	1719.3	1634.06	1416.54	1474.01	1416.23	1387.56	1752.37	1624.1	1306.66	1328.42	1324.4	1499.48	1306.94	1397.41	1221.03	1408.93	1357.03	1357.47	1262.52	1392.92	1406.86	1350.27	1334.15	1413	1664.74	1314.21	1470.47	1299.1	1449.8	1444.9	1492.71	1366.3	1333.03	1489.82	1405.19	1363.53	1221.54	1364.66	1364.58	1125.23	1200.77	1261.03	1515.59
ENSG00000029534	22546	16291.2	25190.2	21389.3	23686.3	20829.4	16652.5	16682.7	15966.1	21896	17767.8	31790.8	23444.3	22375.7	26765.3	15049.3	16650.9	17193.1	15265.3	17257.1	21791.9	19985.2	17194.8	15870.4	15791.2	12622.9	17029.7	24838.5	23023.7	13820.8	18699.4	17344.6	9804.76	22444.8	18152.3	14966	16498.8	22036.3	25011.3	14410.6	17402.6	15883.5	11976.2	14352.1	15462.2	17477.6	12996.1	13520.5	17729.8
ENSG00000029559	0	1.07254	10.7689	0	197.212	2.15895	0	0	1.16323	17.7934	9.88945	14.9495	1.06841	6.60161	2.19215	2.33065	6.07033	4.81216	19.7312	0	2.8373	23.3265	3.78769	4.56355	0	13.2434	1.0896	0.919325	2.15938	0.99156	2.08325	14.0403	31.8629	0	11.0025	2.3204	0	0	0	4.40931	24.0485	22.6587	0	2.67048	64.3288	0	0	9.88557	0
ENSG00000029639	419.842	355.012	529.313	555.882	577.393	485.954	480.094	420.557	568.155	422.925	467.26	491.17	512.112	533.913	521.637	465.394	470.992	453.364	425.762	514.477	468.098	644.194	670.195	607.589	592.956	508.905	600.087	543.336	487.067	642.392	466.919	388.606	437.989	599.62	493.176	403.014	532.899	418.049	503.256	330.888	517.877	458.145	583.83	486.553	428.521	598.931	460.643	485.354	541.605
ENSG00000029725	12008.8	10701.6	8843.04	8351.73	9944.65	10666.1	11398.9	10662.9	8946.7	10680.2	10887.7	12675.4	9722.56	9024.57	8384.59	11714.1	9741.03	11792.7	11971.2	9162.23	13162.4	13763.5	11155.2	9804.18	12278	10872.5	10883.2	10477.6	18736.6	10048.8	16056.9	10939.6	13310	10151.7	14771.9	10399.3	9417.15	10331.4	10509.9	10229.7	11776.8	12364	9671.63	11391.9	11579.9	9335.82	9727.66	11626.3	10111.4
ENSG00000029993	175.893	144.935	186.683	93.7995	181.011	107.865	204.665	154.224	162.433	181.533	197.639	91.6627	183.081	129.733	117.305	277.198	208.552	206.43	148.214	147.068	185.602	110.876	132.358	135.51	95.0043	126.823	157.035	154.788	148.335	59.9742	161.643	158.662	247.427	220.305	153.633	168.927	145.159	125.41	127.501	150.838	220.249	75.1254	57.6963	108.75	244.468	103.534	175.498	132.961	188.223
ENSG00000030066	1451.86	2005.38	1863.71	1709.22	1490.17	1670.14	1388.35	1678.67	2237.75	1590.46	1779.02	1470.9	1582.72	1554.65	1733.93	1990.19	1766.92	2075.66	1629	1619.82	1625.8	1275.74	1866.24	1870.7	1560.92	2039.37	1451.65	1684.78	1349.12	1601.45	1333.16	1344.5	1417.87	1853.53	1643.86	2090.24	1765.81	1245.23	1653.8	1841.24	2061.24	1799.82	2003.38	1415.07	1636.04	2200.65	2421.47	1859.34	1497.86
ENSG00000030110	514.248	574.226	398.584	634.821	530.962	463.162	466.153	492.776	393.606	373.374	441.416	754.79	573.68	449.627	553.523	284.025	337.646	365.247	547.284	398.978	399.999	436.484	345.94	342.374	276.232	245.361	505.527	463.334	587.995	457.301	554.279	525.185	595.207	500.647	471.411	275.528	444.165	518.617	547.931	453.343	359.375	402.895	303.038	517.156	486.69	304.194	383.807	411.903	507.741
ENSG00000030304	51.6898	255.59	101.264	60.6184	79.1794	160.313	60.0196	244.053	106.566	87.9239	172.133	79.423	194.114	93.5839	64.9746	138.203	139.732	198.036	120.471	104.194	136.293	116.242	63.0222	106.08	125.801	260.764	170.776	60.8922	116.615	56.3102	177.651	145.503	121.475	80.0787	96.283	124.088	95.041	115.448	133.671	173.757	74.8206	129.043	107.503	92.4831	172.502	75.2739	122.558	187.928	66.6384
ENSG00000030419	2310.55	3181.38	1978.1	2306.03	3434.05	1956.62	2603.84	2053.06	2362	2026.84	1896.84	3195.6	2040.38	2555.22	2640.75	2392.27	2114.84	1579.78	2041.74	2386.17	1910.91	2083.71	2273.15	2079.05	2475.58	2224.56	1611.95	2735.94	2035.16	2457.62	2062.35	1894.05	1894.19	3133.61	2241.8	2593.2	1828.23	1686.32	2159.48	1143.76	2535.82	2290.17	3030.95	1422.04	2010.19	2517.49	2550.02	2575.13	1784.42
ENSG00000030582	1265.77	865.859	931.126	957.102	1085.15	1137.88	1314.55	922.064	1201.77	1126.83	830.52	1001.74	1436.87	759.57	985.75	907.768	1019.61	1050.9	929.033	961.574	1126.47	1116.3	1143.64	1005.91	1137.29	1088.93	1005.9	1205.67	918.597	1179.39	1425.32	1347.09	1092.54	1146.17	882.922	1216.11	1099.57	1226.35	1043.31	1282.51	866.685	1053.65	1076.23	1336.6	1083	1196.13	1008.95	1003.84	869.858
ENSG00000031003	1212.05	1228.98	1530.03	1286.52	1064.29	1290.17	1498.2	1415.2	1543.25	1263.28	1180.34	1323.55	1252.29	1460.36	1041.52	1254.41	1143.69	1087.25	1319.24	1390.47	1472.06	1440.77	1594.27	1504.13	1166.22	1430.44	1319.06	1254.56	1272.46	1203.98	1458.2	1391.67	1309.27	1190.63	1269.74	1129.11	1481.71	1106.75	1319.76	1354.37	1057.45	1463.16	1378.48	1259.97	1225.28	1325.27	1429.72	1107.13	1336.09
ENSG00000031081	1617.22	1539.55	1304.71	1559.92	1273.42	1392.7	1622.92	1403.44	1919.6	1062.87	1116.91	992.577	1100.07	1724.78	1738.75	1237.13	1002.69	1020.1	1496.09	1306.17	1034.69	1863.64	1126.05	1700.36	1751.28	1236.17	1529.11	1754.6	1153.13	1763.12	1115.14	1357.29	1480.77	1634.53	1517.24	1647.77	1733.39	1748.67	1703.92	1664.95	1457.88	1459.1	1381.51	1681.08	1241.19	1574.86	1378.35	1055.9	1544.86
ENSG00000031691	206.132	186.101	213.735	148.831	203.757	161.563	190.897	139.645	195.428	246.238	185.466	172.273	148.609	114.772	185.199	187.03	163.735	223.724	216.287	178.399	221.188	233.261	306.32	264.921	184.489	155.286	234.777	206.274	213.612	167.429	171.315	279.204	150.535	183.425	155.888	178.385	146.587	209.314	141.115	159.008	187.368	174.221	150.829	199.655	249.126	259.357	263.931	228.118	235.523
ENSG00000031698	3896.28	3694.52	4335.59	3539.61	3172.78	3444.81	3710.9	3144.71	3143.6	3393	3362.71	3934.81	3401.55	3675.93	3708.24	3439.75	3646.26	3428.86	3652.1	3623.53	3545.81	3719.74	3836.55	3648.92	3392.06	3439.33	3438.3	3248.41	3922.34	3219.96	3718.98	3125.21	4243.55	3286.06	3271.8	2973.23	2843.9	3007.59	3080.75	2854.31	2817.92	3094.78	3109.1	3441.47	3368.83	3150.36	2856.42	2970.05	3522.3
ENSG00000031823	880.782	1079.81	1144.12	1036.19	1089.81	1034.05	1101.98	1140.15	923.421	1089.84	881.723	909.632	850.677	1127.07	1326.22	1030.48	871.27	1251.99	952.622	1134.3	923.836	1126.93	1064.02	1234.22	1354.83	1281.26	1210.19	1326.17	908.114	1345.33	1323.64	1178.09	1289.35	1178.27	996.328	1115.47	945.426	1331.37	1218.92	969.274	1322.85	1137.93	1048.14	1182.02	1041.24	1252.11	1381.01	1163.08	1155.28
ENSG00000032219	1551.49	1325.87	1266.29	1301.57	1267.13	1332.72	1343.4	1174.15	1240.22	1019.37	1365.08	955.236	970.591	1146.65	1104.93	1158.33	1317.12	1233.67	1263.47	1244.08	1370.36	1518.51	1488	1599.22	1396.76	1402.3	1250.28	1286.13	1387.98	1257.3	1501.43	1537.27	1220	1482.65	1431.88	1402.19	1373.41	1516.18	1199.73	1053.22	1262.79	1465.11	1250.53	1299.83	1319.28	1350.27	1414.87	1278.68	1466
ENSG00000032389	395.452	441.019	426.382	390.731	431.263	423.908	443.716	385.772	369.49	440.35	407.046	485.951	453.034	396.032	409.576	410.269	356.021	417.395	411.405	359.648	419.891	508.307	400.887	334.993	428.182	332.334	423.775	437.633	527.921	444.4	438.913	458.257	444.173	529.605	422.075	343.907	410.978	482.426	452.322	357.396	405.457	423.781	378.204	455.067	354.541	678.895	365.23	365.713	479.236
ENSG00000032444	1075.52	1100.49	1098.55	969.463	1093.9	965.282	1161.81	920.181	902.951	1113.97	817.265	1212.68	1101.01	938.484	1172.34	1216.28	1242.55	919.18	1077.62	925.822	1157.74	829.006	826.121	659.588	1285.54	652.882	987.339	1037.58	856.732	1038.71	1063.04	952.3	884.076	1030.32	1087.89	934.102	880.929	1183.66	1253.29	1190.32	1292.91	688.262	870.935	1239.55	948.46	1259.88	949.86	1024.87	956.876
ENSG00000032742	482.242	415.657	727.292	471.958	493.299	622.383	360.594	461.026	654.547	775.026	771.977	518.974	707.282	519.64	512.841	690.69	704.904	861.448	597.624	539.122	724.88	558.05	755.831	752.036	674.624	758.969	584.744	612.423	475.386	670.068	552.993	822.746	512.515	463.234	682.428	644.639	644.844	500.382	498.098	681.592	652.308	538.628	603.852	494.938	696.317	666.349	600.747	847.977	592.817
ENSG00000033011	331.715	232.951	249.56	225.292	242.083	252.867	264.092	248.111	255.83	341.754	317.09	265.838	242.92	239.161	297.252	303.568	232.019	275.243	250.681	326.964	266.174	238.681	287.703	281.657	264.839	295.115	325.833	306.451	247.414	267.199	252.478	238.35	297.702	354.54	268.297	363.305	274.206	307.557	249.873	289.926	275.072	306.955	276.561	308.637	299.438	280.221	246.929	229.03	246.659
ENSG00000033030	1217.91	1768.38	1718.63	1348.41	1801.34	1544.08	1719.8	1739.02	1884.31	1813.69	1444.86	1402.25	1503.14	1515.26	1363.19	1761.1	1447.19	2024.25	1645.16	1735.47	1290.9	1562.67	2259.23	2050.12	1387.6	2092.69	1884.87	1457.95	2057.62	1459.75	1352.51	1904.09	1357.47	1516.67	1689.97	1729	1761.74	1318.01	1831.85	1296.19	1854.17	1490.84	1549.87	1413.74	1682.46	1663.78	1778.19	1654.26	1725.96
ENSG00000033050	3251.35	3110.19	3320.03	2728.93	3113.79	3073.2	3701.94	2907.91	2778.31	3450.91	3057.92	3533.2	2874.57	3003.18	2797.49	3564.97	3318.66	3357.16	3666.34	3375.01	3261.16	2783.13	3283.39	2750.57	3149.8	2923.89	3964.2	2692.85	2752.95	3304.18	3192.97	2684.49	3059.64	2683.32	3115.34	2193.78	2523.6	3033.89	2802.19	2328.81	3024.74	3118.01	2592.07	2564.04	2944.09	2691.68	2882.32	2714.51	2963.02
ENSG00000033100	362.237	339.491	372.931	344.145	357.237	449.716	311.055	447.587	219.537	346.235	432.968	337.095	537.579	465.718	267.42	408.794	285.16	345.1	340.341	357.213	423.334	314.724	374.054	380.158	479.159	403.127	445.231	383.272	335.765	403.194	664.29	354.408	603.304	337.877	519.221	387.718	445.498	494.136	438.664	599.407	404.824	393.146	392.318	425.174	529.979	375.396	405.921	355.011	418.702
ENSG00000033122	356.778	843.572	637.768	831.577	1102.49	321.272	283.843	432.86	855.295	552.308	546.286	856.854	1076.38	467.661	748.755	344.284	898.348	872.838	265.185	530.608	402.709	195.208	407.348	580.401	489.765	401.927	820.559	539.807	264.357	258.397	281.953	255.579	276.794	617.133	308.88	864.013	568.976	429.442	645.279	375.894	871.542	337.477	1134.65	274.489	429.203	965.952	1211.17	1035.59	624.249
ENSG00000033170	463.676	517.653	305.464	371.751	249.519	389.23	370.404	488.282	454.657	410.379	388.599	327.892	388.14	493.335	344.549	313.538	421.356	493.253	442.898	557.164	382.899	405.367	452.402	398.993	329.336	443.103	351.467	372.886	376.214	249.022	431.128	445.017	376.495	230.026	364.123	398.477	438.03	411.273	425.774	523.849	314.57	498.979	337.704	488.17	303.43	280.106	344.398	421.313	403.175
ENSG00000033178	2566.93	2590.01	3172.47	2494.3	2027.69	1909.28	2782.82	2655.9	2506.64	2204.17	2221.22	2331.2	2649.22	2310.94	2599.92	2564.56	2076.77	2375.5	2087.55	2510.78	2324.7	2495.3	2486.04	2466.95	2437.81	2249.24	2370.39	2124.84	2275.71	2821.68	2813.97	2233.01	2448.71	2223.15	2760.98	2337	3230.12	2720.3	2458.72	1746.35	2278.41	2190.2	1972.88	2409.86	1907.94	2378.25	2000.63	2575.75	2646.83
ENSG00000033327	767.888	728.454	582.373	759.292	369.72	943.579	1060.27	970.703	1088.04	881.523	570.617	726.669	681.683	575.461	616.913	811.888	1079.27	543.771	1088.01	459.252	992.913	633.023	381.418	638.653	427.114	747.284	637.703	478.5	708.668	368.433	581.97	583.5	843.46	454.404	510.319	595.815	502.609	563.769	564.307	1039.69	576.148	615.16	385.828	657.98	553.364	567.924	983.373	863.883	461.332
ENSG00000033627	2928.88	3697.06	4026.19	3353.02	3451.12	3686.98	3278.02	3037.68	4159.49	3789.99	4320.33	2769.43	3412.51	3010.53	3417.36	4149.3	3878.39	3880.55	4702.75	3227.46	3314.87	4114.22	3070.07	3862.62	3271.58	3181.98	3474.02	3227.12	4656.01	2978.84	4102.55	4000.9	4208.81	3711.9	3522.69	3421.71	3951.35	3924.76	3978.4	3874.29	3793.83	4521.35	3779.6	4538.15	3585.25	4518.22	3980.79	4385.97	3703.29
ENSG00000033800	2530.88	2483.75	2889.7	2355.86	2748.82	2501.03	2823.96	2658.65	2195.4	2351.32	3013.99	2318.92	2201.86	2344.57	2410.17	3451.8	2575.49	3555.18	2754.45	2602.76	2264.07	2321.17	2907.81	2679.08	2465.51	3188.44	2833.08	2672.74	3011.96	2168.8	2729.62	2772.49	2375.05	2161.71	2478.5	3084.77	2843.12	2581.21	2312.37	2632.92	2380.19	2303.67	2574.25	2079.69	2545	2055.75	2789.94	2225.58	2128.37
ENSG00000033867	3969.26	5762.26	4335.77	4618.61	4037.79	3809.27	3132.39	2781.69	3182.65	4428.62	3728.46	2668.07	3256.58	3689.84	3586.7	2457.11	4990.99	2819.52	3863.98	4242.77	4707.29	3193.09	2478.79	2601.6	2136.45	3062.54	2878.51	4315.8	1980.88	3117.39	1573.59	2660.73	1950.73	3433.13	2519.8	4736.25	2590.43	3051.48	2166.86	2146.12	4307.32	2125.91	2946.3	2267.21	3829.72	3746.34	3310.74	4064.6	5019.56
ENSG00000034053	19.0042	4.4417	12.9789	16.4056	12.5205	10.7769	5.23537	9.88425	16.7859	5.99067	11.274	7.58914	8.60679	19.5635	3.8036	10.8936	3.74246	1.36188	9.38722	11.9617	13.092	10.9454	3.30175	9.59782	18.4627	11.3737	12.0605	6.02928	21.9915	3.97697	21.0784	2.92869	8.00559	30.9664	11.8539	16.8975	2.11124	14.6309	5.86149	10.4826	10.6676	7.94631	9.86095	14.985	3.77463	22.9763	7.80717	8.47097	10.6006
ENSG00000034152	1582.6	2800.14	1412.51	1406.15	2194.15	1404.7	2347.18	2443.06	1647.5	2301.26	1331.07	1664.36	1671.21	1575.52	1396.01	1324.92	1671.98	1593.79	1399.9	1897.81	1305.88	1108.99	1044.99	1016.63	1408.94	1356.76	1373.23	2057.25	1818.33	2147.55	2501.29	1172.81	4542.23	2036.99	2484.1	1589.48	1836.3	2742.65	1742.39	2466.09	3170.28	2247.69	1745.37	3122.01	2073.39	2160.45	2398.87	2539.44	2294.24
ENSG00000034239	2.74977	8.55225	10.8724	1.77685	0	5.89199	0	1.77168	0.56616	0	0.590756	7.0305	2.90664	5.26468	0.55437	3.248	0.59302	3.63265	0	1.06428	1.15473	7.33825	0	3.19247	10.8696	2.44123	0	2.68127	8.77409	3.37661	11.4241	0.64886	5.68555	0	0.592829	2.9287	1.27833	0	5.10438	5.45415	0.566357	0	0	0.550033	2.30693	0.601995	1.28513	3.51677	0.414367
ENSG00000034510	2894.66	2143.67	2484.57	3131.48	2283.13	2452.34	2910.8	2944.11	2080.2	1968.3	2085.71	2189.1	4049.37	3223.06	2681.99	2847.46	2562.39	2199.42	2828.8	2357.79	2175.41	3100.59	2955.81	2180.02	2034.57	1889.11	1769.07	2272.95	1749.17	2294.98	3260.33	1772.14	2889.09	2245.79	2045.14	1614.69	2007.97	1946.88	2013.66	2492	1418.87	1834.11	1550.16	2685.44	1966.62	1616.94	1643.06	1487.73	2896.99
ENSG00000034533	287.172	280.101	276.93	257.35	269.693	277.953	293.366	289.587	302.729	304.745	308.98	347.654	300.053	357.253	399.548	301.134	305.478	294.387	275.294	291.796	297.961	298.431	264.032	286.389	353.603	215.227	349.949	330.408	278.216	382.304	288.995	294.534	325.218	290.78	298.269	346.846	259.622	208.682	230.163	272.24	231.278	392.866	231.907	241.976	205.064	224.163	230.466	283.677	263.331
ENSG00000034677	3357.19	3632.08	3415.94	3297.56	3921.25	3560.12	3510.79	3472.98	3394.43	3831.08	4294.07	3314.68	3651.17	3901.8	2784	3998.87	3404.22	4331.93	4026.47	4334.1	3841.41	4400.4	4701.86	4334.74	4622.62	4722.81	3608.87	3044.86	3964.63	3859.85	3886.65	3818.72	4048.32	3610.85	3902.3	4048.81	4015.65	2817.94	3490.47	3667.09	3174.89	4117.56	3155.95	2991.87	4126.69	3440.86	3753.44	3534.11	3355.19
ENSG00000034693	680.411	602.891	765.813	700.153	717.754	642.703	605.938	589.236	563.268	716.655	770.848	634.808	616.088	576.639	695.913	678.635	686.54	601.967	617.108	682.741	750.477	701.97	639.02	630.911	676.066	690.399	744.175	788.787	850.845	721.281	832.874	579.855	564.708	795.502	671.975	620.391	747.076	847.415	651.43	535.288	688.015	776.376	578.37	788.216	769.603	637.149	619.16	652.432	650.084
ENSG00000034713	3300.14	2928.91	2911.33	2686.28	3043.38	2329.11	3184.47	2250.09	3263.61	2650.74	3073.45	3085.57	2391.65	2952.41	2709.13	3413.67	3371.61	3314.67	3388.91	3732.03	3252.7	2912.9	2789.42	2930.44	3129.1	3657.04	2947.59	3003.76	3173.69	2732.53	2950.11	2696.17	2435.52	3286.31	3157.1	2947.94	2769.61	2338.1	2484.81	2426.2	3076.82	2340.23	2871.26	3081.59	3055.74	3146.84	3621.32	3365.18	3093.81
ENSG00000034971	2015.52	2181.24	1113.48	1478.95	906.852	2501.38	1086.46	2413.21	1320.69	3052.94	1686.43	1910.22	2442.52	5169.05	1360.77	2768.24	2824.13	1670.35	5746.73	1543.21	777.683	1143.15	1820.3	1815.49	1312.2	2047.64	1887	2614.1	2282.83	888.071	1781.29	1217.88	1875.45	947.207	1017.51	886.929	2066.16	1673.92	2164.35	7670.48	1091.72	2210.9	992.692	1605.75	3415.08	1065.37	1046.93	1041.78	2023.08
ENSG00000035115	1063.39	971.561	1011.54	1132.4	1089.49	1194.59	1098.67	1141.56	1432.99	1174.12	984.934	1336.11	1163.25	1137.86	1190.97	910.623	992.452	1019.38	972.658	968.03	1182.03	1398.41	1090.49	1174.14	1284.47	1337.54	789.061	1147.4	1223.63	953.919	799.447	850.313	1070.6	1101.74	1131.02	1205.56	1080.35	872.653	1058.71	988.415	1025.01	1378.29	1196.39	1111.52	926.817	1060.86	753.008	1165.78	1106.98
ENSG00000035141	878.657	806.566	1266.1	1558.52	1127.99	906.992	1349.44	910.62	801.963	1138.3	755.044	1349.08	975.956	894.131	957.667	658.653	1179.26	846.365	839.456	812.39	1070.81	1298.39	726.617	766.278	829.787	785.974	857.878	1184.48	1120.24	900.678	771.121	746.818	1518.63	1033.77	914.95	788.075	860.936	805.911	997.54	696.321	944.197	958.505	851.763	1306.23	868.621	781.479	839.01	735.567	1142.2
ENSG00000035403	11052.8	14260.4	10523.2	8781.7	12018.9	10047	11590.5	12942.6	10434.3	11134.1	11374.2	13032.1	9710.05	11182.2	11431.2	15623.2	10324.3	9895.5	11155.7	13860.1	11326.4	10583	14688.3	13004.4	11930	14460.6	11267.4	14225.1	15899.2	13790.2	12887.6	10494.8	14083.3	13507.1	12362.1	12433.4	11800.4	10875.4	12033.3	11815.6	9338.38	13451.3	11651.2	11585	10328	12326.1	11391.8	10901.3	10717.5
ENSG00000035499	2.17782	4.55766	0	0.724549	1.53528	1.84357	1.49325	4.28606	1.04701	0	0.848231	0	0	0.836377	0	2.3474	1.68972	5.45258	0.81151	2.13566	2.93949	5.66478	0.733886	0.69827	0	1.61359	14.3483	0	0	2.9129	7.33945	0	6.30235	3.46194	9.35597	1.52791	0.629832	0	0	0	0.763886	0	5.60012	0.683434	5.1093	2.71018	0	11.6104	0
ENSG00000035664	9747.14	9832.73	9961.12	7032.39	7776.07	7434.46	6806.35	7797.7	10217.6	8945.54	7719.87	7081.86	9063.96	9390.34	7837.22	7803.19	8286.84	8932.48	7556.85	7402.15	8281.57	8308.76	12297.7	10523.7	6365.19	9886.95	11444.1	8255.45	7185.21	6218.13	6591.43	9169.57	4479.64	9172.16	8705.52	8859.49	7665.26	7255.83	8264.89	9364.08	10012.2	9437.43	8186.56	7882.9	9470.33	7688.03	10919.4	8488.88	10137.3
ENSG00000035681	1724.88	1783.03	1717.89	1528.55	1402.09	1920.19	1335.6	1577.93	1446.56	1728.32	1950.65	1677.6	1708.95	1581.12	1429.66	1820.03	1645.47	1832.52	1553.48	2040.46	1732.03	1641.64	1704.55	1582.61	1585.27	1545.54	1821.47	1428.45	1799.46	1500.55	1659.28	1445.94	1581	1389.19	1752.56	1476.16	1625.11	1419.47	1541.6	1585.59	1708.26	1548.67	1344.24	1370.69	1622.7	1515.49	1683.9	1473.55	1517.63
ENSG00000035687	514.063	569.698	644.814	517.918	535.711	533.858	522.394	482.77	447.866	504.116	633.614	581.7	545.972	494.146	425.544	573.522	400.451	514.703	505.296	622.276	509.437	529.349	656.749	546.499	582.799	671.593	466.25	493.737	502.741	513.484	590.391	473.292	547.514	453.269	494.581	508.657	596.519	341.726	462.717	563.78	495.044	427.846	573.479	612.139	590.514	531.138	567.662	463.176	569.229
ENSG00000035720	6.65276	3.54546	4.48325	4.32637	8.41922	5.1804	6.33072	13.8905	10.6691	0	2.60548	3.11597	17.8069	2.74825	1.16971	8.62241	1.01137	1.00369	7.67212	0	8.8516	0.997422	0	4.82963	0	7.03415	6.92702	2.88301	7.44807	5.44587	12.9666	2.24044	10.5011	1.14251	1.13901	3.65422	1.03223	17.7227	8.44093	3.65871	3.91182	3.92778	0	6.64494	0	10.2921	4.40666	4.17854	4.08468
ENSG00000035862	3553.2	2245.01	1727.99	2147.43	1496.9	2606.42	2587.22	3798.66	2093.88	1650.38	1353.12	1103.35	3680.68	4204.1	1597.35	1811.56	1690.19	1604.68	1952.66	1691.44	1106.52	1484.17	1822.49	1400.04	1250.01	1343.09	889.275	1369	1584.13	1104.6	2284.62	1055.89	1918.48	1604.3	1795.36	1877.81	2589.77	1755.79	1751.65	5198.91	1291.46	1315.95	1271.02	1940.54	1804.84	1727.52	1808.4	1352.23	1743.19
ENSG00000035928	3046.24	2030.18	2474.31	2118.29	1884.56	2512.95	2182.05	2350.95	2205.15	1966.68	2261.91	1948.1	1842.24	2201.63	2211.4	2261.14	1892.37	2707.3	1919.17	2430.95	2022.05	3352.16	2802.67	2457.78	2089.25	2680.77	2260.55	2240.07	2530.86	2242.69	2036.67	2091.78	1843.41	2253.24	2352.24	2064.87	1926.69	3142.71	2387.61	2106.27	2116.04	2340.98	1863.32	2367.91	2210.37	2133.42	2070.92	2292.18	2581.76
ENSG00000036054	2270.96	2439.33	2416.47	2507.34	3391.76	2718.77	2241.84	2441.16	2866.06	2934.76	3004.71	3215	2174.56	2413.83	2646.16	2707.86	2630.9	2394.28	2731.25	2772.84	2809.42	2996.26	2311.21	2473	2752.29	3265.81	2492.92	2929.34	2737.49	3095.04	2879.85	2668.39	3116.25	2178.56	3058.49	2920.11	3130.95	2533.13	1740.59	2176.71	2759.7	2441.42	2542.53	1983.48	2432.72	2384.49	2640.03	2538.43	2814.4
ENSG00000036257	10178.4	9906.59	8946.4	7247.29	9365.64	8529.38	8944.48	8854.47	7215.39	10497.5	10318.8	10933.2	8502.22	7442.45	7654.13	9520.91	8379.58	11619.5	10405.2	9109.5	9575.02	9446.79	9302.76	7910.66	9144.88	9194.61	9467.37	8788.44	11315.4	8345.3	9807.18	9316.55	8514.43	8830.07	11396.1	9675.17	8925.06	9671.39	9230.75	7999.93	10129.2	9912.09	7771.38	9489.39	9114.8	8922.6	9313.58	8633.81	9652.43
ENSG00000036448	40229	55434.4	44376.3	26871.4	44801.4	33872.4	38763.1	52013.7	61190.1	57582.2	27913.7	45266.9	42338.5	31901.5	50322	36034.8	45810.1	32729.2	36444.3	43936.4	51452.6	55893.7	46161.2	64204.1	61215.4	58806.5	87921.9	45188.4	55702.9	64764.8	60776.8	83431.4	34240.7	61723.5	58304.9	61729.4	42459.6	68073.2	62227.3	47100.7	48502.2	86119	75850.9	48911.7	57042.7	66714.8	59474.6	87839.2	53172.3
ENSG00000036473	0	3.07893	0	6.25134	0	6.56855	2.18941	7.42011	0	0	0	0	0.76592	0	0	0	0.880255	3.50608	0	0	6.53831	0	2.17062	0	0.787731	4.7606	0	0.771904	0	0	0	0	0	0	0	2.47481	0.847404	0	7.07015	2.21426	0.822296	0	0	2.98519	2.1935	0.855399	0	0	1.86146
ENSG00000036530	60.94	103.945	78.7445	142.133	57.4263	102.925	85.0944	59.2503	111.311	136.921	102.429	99.5364	97.4585	63.2269	120.061	49.6451	142.425	83.6368	87.2577	76.7578	68.5719	61.2479	53.969	79.0241	79.1326	56.2821	145.985	129.698	49.4862	111.965	49.2358	71.7433	105.663	119.713	70.756	112.871	82.6141	91.8258	66.6865	85.8346	114.284	88.8926	162.885	80.2812	138.337	120.704	155.357	112.341	93.2601
ENSG00000036549	3216.29	3056.85	3120.88	2789.69	3007.15	2837.33	2925.93	2506.02	3048.34	3284.45	3317.46	3379.4	2650.6	3264.19	2835.95	3080.75	2796.55	3258.45	3074.64	3109.59	3639.03	3408.92	3727.61	4089.95	3247.74	4076.93	3808.13	3007.73	3553.21	3319.87	2997.34	3516.73	3409.49	3139.22	3660.21	3926.02	3045.12	2616.25	3014.87	2854.81	3098.04	3258.5	2957.14	3004.76	3314.89	2761.03	3182.34	3091.11	3225.88
ENSG00000036565	0	0	0	0	2.16157	0.751218	0	0	0	0	0	0	0	0	0	0.852994	0.864369	0	0	1.05562	0	0	0	0	0	0.750328	0	1.33569	0	0	0	0	0.88671	0	0	0	0	0	0	0	0	0	0	0	0	0	0	0	3.06418
ENSG00000036672	3095.36	4720.65	3652.73	3260.14	3814.11	2715.74	3892.31	3937.45	4142.8	4066.34	3027.88	2693.85	2750.45	2250.66	3210.12	3031.22	2745.94	3487.18	2931.22	3342.95	2428.74	1851.48	2200.21	1855.12	2882.07	2473.66	3055.85	2246.2	2309.85	3106.78	2873.64	3038.6	1949.52	2720.48	2357.07	3076.72	3058.81	5024.03	3594.26	3119.82	4607.6	3079.86	2416.59	3730.62	3316.82	4615.41	4628.73	3429.2	3076
ENSG00000036828	3.69259	4.69151	1.87628	2.71081	1.91577	5.62595	3.63222	0.889943	1.99901	3.24966	0	1.0708	2.29586	2.38525	0.984416	2.1812	4.26854	4.181	1.02677	0.893688	1.78431	6.87883	1.73961	0.827478	2.5891	1.74111	0	1.68007	2.03199	0	0	0	5.90308	0	1.8207	1.77502	0.889418	2.21423	0.936282	0	4.3498	2.36856	0	0.810737	1.77956	0.939941	2.27529	3.78457	2.03095
ENSG00000037042	198.562	145.141	151.62	213.013	140.91	239.05	213.206	226.893	167.355	193.776	178.332	196.582	191.177	179.567	233.59	166.576	165.834	150.684	131.612	104.576	162.162	144.016	134.73	167.8	160.149	139.86	193.089	167.112	180.356	178.757	159.494	154.03	140.934	140.413	166.23	125.772	132.925	173.186	170.594	262.415	119.884	200.41	159.78	192.639	144.822	125.9	164.808	219.335	187.653
ENSG00000037241	307.355	224.065	338.482	236.967	269.509	238.649	273.017	277.448	225.443	282.863	356.5	368.681	338.098	312.577	321.502	295.53	330.657	282.035	308.451	298.019	324.895	363.954	388.19	309.155	330.395	242.655	280.876	332.266	399.464	258.228	276.545	267.349	293.088	286.304	279.27	251.279	247.483	360.849	246.205	198.505	289.966	310.913	282.097	280.46	271.896	272.382	243.695	247.06	335.681
ENSG00000037280	331.426	402.116	486.009	468.935	422.572	377.661	253.123	312.81	279.527	164.585	393.821	348.064	204.219	375.884	335.911	254.711	263.034	256.622	226.762	454.128	314.279	362.043	223.355	326.235	345.724	219.549	252.088	378.055	362.496	289.085	152.399	369.619	299.034	594.882	314.977	382.845	317.608	432.73	455.387	296.503	321.292	278.831	315.938	598.137	264.045	380.484	313.87	255.407	351.282
ENSG00000037474	2422.6	2417.11	3109.27	2566.95	2303.38	2389.87	2575.09	2670.35	2389.99	2566.33	2369.72	2689.46	2568.77	2492.35	2397.56	2661.61	2398.88	2594.29	2552.89	2554.8	2417.74	2516.47	2486.26	2412.62	2466.23	2532.72	2657.65	2518.83	2558.64	2541.76	2375.96	2785.78	2612.22	2322.99	2607.72	2492.63	2600.34	2281.79	2833.46	1929.34	2511	2928.21	2581.1	2159.65	2415.13	2178.14	2554.29	2358.7	2354.2
ENSG00000037637	2130.52	2652.9	2006.48	1959.6	2408.25	2353.97	2343.43	2212.25	2475.98	2126.45	2874.18	2461.59	2234.97	1778.74	2012.57	2545.99	2063.75	2093.87	2161.09	1970.15	2456.21	1964.55	2080.28	2332.13	2138.81	2462.72	2287.88	2390.36	2125.91	2080.02	2530.72	2727.67	2271.77	2067.29	2366.32	2397.75	2164.43	2710.55	2084.23	2063.34	2585.02	2291.22	2525.32	2051.77	1986.35	2380.67	2547.18	2215.86	1988.04
ENSG00000037749	1486.46	1595.23	1320.35	1445.34	1573.84	1291.61	1489.41	1358.75	1431.27	1392.89	1519.35	1590.08	1355.36	1392.7	1200.24	1434.25	1364.24	1857.99	1222.68	1775.26	1352.1	1492.57	1416.1	1433.53	1329.16	1277.13	1375.46	1580.71	1244.81	1431.21	1405.35	1291.79	1437.6	1361.13	1462.3	1420.78	1436.04	1343.45	1334.67	1167.15	1410.03	1510.07	1309.71	1137.46	1532.36	1322.93	1205.4	1250.12	1353.33
ENSG00000037757	456.805	342.271	485.348	419.084	258.814	534.996	444.376	457.78	422.527	486.07	539.576	523.362	443.188	405.386	457.845	426.569	332.491	311.447	468.683	412.956	509.516	489.387	489.96	525.437	320.881	456.405	483.988	360.401	540.845	450.778	493.93	329.279	622.542	229.757	417.525	354.318	503.522	509.647	525.122	434.444	475.77	511.869	567.36	489.404	511.467	460.893	333.473	491.882	582.003
ENSG00000037897	70.4844	48.0177	111.407	91.9764	109.57	83.0265	157.523	78.4626	103.679	104.263	87.1899	125.8	91.7958	92.4492	94.7448	94.0391	68.1341	112.34	57.5527	79.2799	106.598	120.528	138.896	139.877	136.356	103.912	133.72	120.904	97.3036	126.49	130.885	123.403	165.466	136.384	95.6258	63.538	90.7258	104.738	69.0145	76.7936	114.502	94.2787	125.78	112.547	120.203	135.561	107.25	97.4478	108.66
ENSG00000037965	178.368	194.226	184.935	210.979	151.786	281.303	295.579	241.815	217.461	264.845	125.114	182.875	194.261	185.023	234.819	283.955	155.965	256.526	243.48	248.484	183.125	165.129	152.132	140.688	178.375	207.063	201.783	180.41	159.387	187.264	193.198	201.855	194.399	211.533	231.272	180.84	210.89	315.938	215.472	203.095	223.685	260.456	231.155	215.707	186.478	227.596	241.846	212.384	128.99
ENSG00000038002	481.872	385.612	356.814	334.994	428.52	313.649	425.463	344.133	387.771	699.608	303.882	326.424	352.287	394.674	447.603	404.743	437.504	409.091	433.365	354.984	395.993	555.466	402.309	426.134	379.71	413.467	331.674	365.135	503.812	312.488	511.875	293.616	398.687	363.037	504.865	510.985	328.402	320.217	341.765	397.803	394.049	383.392	257.292	405.835	398.462	342.045	413.151	434.698	377.749
ENSG00000038210	204.898	234.509	180.197	225.008	180.363	199.73	155.265	255.582	192.566	240.389	197.99	199.063	412.867	187.41	140.034	226.269	165.499	277.381	237.795	176.305	181.43	182.729	203.435	298.864	155.312	215.649	239.044	135.409	203.853	226.65	346.847	179.774	241.325	175.645	201.364	234.59	246.245	148.424	187.216	347.038	169.718	247.296	258.137	157.001	225.253	273.156	223.069	163.703	248.315
ENSG00000038219	5821.18	6066.35	5432.67	5479.2	5058.36	5588.99	5424.24	5357.06	5932.49	4944.56	6159.47	5848.58	5801.08	5724.2	5365.89	6305.05	5844.9	6657.77	5623.3	6106.89	5912.39	5355.6	6519.23	7136.45	5979.83	6541.65	7001.11	5530.01	5975.9	5694.19	5659.26	5883.57	5494.14	5749.59	4982.48	5701.81	5476.9	4888.32	5588.31	5638.57	5816.69	5501.01	5804.84	4854.99	5754.46	5531.73	5990	5751.23	5356.68
ENSG00000038274	2297.86	2306.03	2496.21	2168.73	2376.09	2002.79	2298.95	1869.53	2277.85	2090.48	2603.82	2355.96	2101.69	2139.55	2231.92	2787.76	2430.01	2349.02	2436.21	2529.24	2243.92	2597	2097.3	2033.51	1968.62	2334.72	2168.27	2411.02	2485.34	1875.92	2273.76	2123.18	1749.71	2288.27	2337.03	2435.71	2210.16	2122.57	1900.41	1783.31	2180.47	1924.96	2329.37	2022.3	2532.36	2108.96	2285.03	2118.65	2230.13
ENSG00000038295	109.244	144.267	142.33	217.654	139.245	186.286	114.951	250.484	78.9725	51.4669	99.2143	81.4595	61.1554	124.551	126.569	96.4702	96.5484	101.864	115.872	106.8	91.9949	175.893	72.5655	93.717	96.533	81.1096	45.4809	102.304	72.8208	79.8069	160.563	62.6217	53.54	119.247	108.063	120.838	144.017	93.0802	131.834	137.226	56.7734	92.1947	39.2018	129.187	83.9854	54.0907	71.4028	80.4013	54.8559
ENSG00000038358	1499.92	1563.73	1523.65	1407.37	1588.97	1434.08	1529.4	1703.54	1601.71	1240.16	1571.67	1762.14	1348.75	1209.13	1383.55	1135.96	1459.89	1420.25	1223.43	1349.7	1706.15	1029.92	1106.32	1209.08	1434.15	1055.54	1199.11	1138.83	1210.28	1400.29	1378.05	1251.58	1534.21	1274.16	1457.39	1162.44	1153.62	1745.82	1440.93	1118.41	1617	1398.18	1339.56	1260.55	1230.56	1683.28	1505.08	1401.96	1118.64
ENSG00000038382	5027.65	5714.95	6663.81	6809.38	5126.8	6392.15	6290.51	7049.93	7369.71	7437.72	4836.22	5560.75	8663.57	7030.03	6787.45	5843.63	7393.37	5831.09	8718.39	5128.97	7196.53	6752.75	6297.27	6706.84	7555.34	6189.73	6025.03	7491.32	6833.12	7509.66	8338.27	6305.8	8990.35	7223.8	6229.4	7764.38	11136.9	7821.58	7141.77	7842.83	5160.7	6413.41	6569.93	8033.33	6207.24	7348.61	6666.9	8274.97	7392.1
ENSG00000038427	5733.71	3333.9	3042.57	2865.74	2711.84	3885.06	5463.62	4522.8	4261.19	2537.39	2997.48	2428.72	24525.5	5686.79	2695.44	5302.39	2291.89	3019.82	5045.02	2909.49	2939.02	3788.21	4194.08	3595.13	3717.53	3195.89	2100.76	3800.49	2719.26	1804.56	5869.93	2618.68	5938.48	3075.66	3977.25	3228.9	5719	3132.78	3205.72	9346.46	2876.07	3105.76	2558.3	3681.84	4229.01	2555.57	4961.83	2991.7	3625.78
ENSG00000038532	892.853	1472.11	1234.98	1223.69	1283.17	1315.08	1250.4	1428.25	1478.06	1573.81	1047.75	1138.27	1196.29	1305.9	1332.38	1106.54	1159.6	947.66	1266.9	1107.56	1224.65	1143.67	1097.35	988.371	1409.41	1018.27	1130.03	1406	1363.11	1540.05	1452.46	1078.3	1698.26	1248.69	1184.52	1303.49	1422.49	1555.05	1567.12	1656.98	1566.79	1301.58	1393.56	1787.6	1452.57	1642.14	1376.43	1696.58	1247.26
ENSG00000038945	162.352	137.607	143.249	206.746	159.194	162.791	291.509	219.209	138.239	154.54	97.9209	82.9002	453.196	156.967	87.7585	181.643	283.64	65.8306	188.755	194.497	150.414	147.713	216.784	125.906	90.8628	140.371	123.213	83.0861	118.653	141.928	299.141	108.507	184.475	90.9767	132.663	295.758	136.374	104.86	152.622	207.763	141.039	134.145	127.066	156.145	194.502	131.131	303.646	109.894	184.329
ENSG00000039068	2.40511	14.4606	8.82335	1.44932	5.02308	0.46279	2.18274	33.3455	1.85606	0	7.80279	0.530484	8.57119	12.2469	10.8657	8.67728	0.829844	0.849013	0	0	6.1093	0.409318	0.41533	11.9772	6.1865	22.7145	0.917591	8.08364	18.4011	2.95171	4.69713	0	5.58323	0	0.433367	6.25917	3.20043	0	0	11.0973	0	3.54978	2.93703	0	0	1.30611	10.2333	6.65579	1.22406
ENSG00000039123	5181.54	4679.52	4338.78	4421.15	5425.06	4192.66	4785.9	4259.8	4589.07	4245.25	5088.57	5239.69	4470.32	4409	4441.72	5225.72	4817.21	5439.56	4541.78	5460.54	5001.22	4928.43	6165.11	5539.87	5040.88	5917.64	4971.53	5106.41	4804.36	5465.9	5053.74	4952.58	4966.66	4739.85	4683.61	5019.01	4825.07	4347.07	4203.73	4024.05	4506.9	4895.04	5022.53	4111.22	5299.3	4665.83	4933.99	4587.29	4871.43
ENSG00000039139	41.4238	22.9908	22.6386	17.6829	21.122	12.0464	11.9893	17.9871	16.1246	14.3213	8.73653	26.5382	147.301	26.576	16.1086	16.8299	80.3485	46.3683	37.9338	56.9876	7.4792	43.4187	52.5019	22.6182	5.34512	19.357	85.4195	32.9271	32.804	41.509	40.0603	49.6328	28.9654	25.1769	24.3221	29.0485	67.2688	63.462	10.0452	56.2627	8.62609	40.8243	52.0828	16.3703	20.4853	12.2137	100.336	53.0855	9.02763
ENSG00000039319	3486.55	3108.99	3836.8	3678.01	3546.5	3473.55	3832.65	3203.57	4033.12	3246.13	4039	4121.43	3208.06	3782.2	3496.48	3577.24	3634.41	3478.87	3832.94	3777.08	4302.33	4235.15	3903.69	4735.4	3852.5	4241.14	3898.63	4538.38	4366.11	4377.91	3942.89	4206.96	3547.96	4187.53	4269.47	4177.98	5124.61	3061.5	3887.12	3584.5	3820.25	4010.93	4597.88	4216.36	4420.06	4202.09	4449.36	4343.79	4575.84
ENSG00000039523	430.723	552.328	456.321	529.179	715.236	598.109	445.617	474.782	605.541	521.325	280.97	497.905	477.425	624.628	758.792	332.313	579.005	321.932	428.138	383.468	403.664	355.776	391.326	473.714	466.396	416.964	359.635	635.471	467.753	574.899	503.648	483.651	468.022	773.147	612.489	613.962	595.994	932.48	736.27	819.541	1079.11	711.879	762.71	1199.93	551.629	1161.7	864.466	625.827	476.459
ENSG00000039537	292.264	37.1375	35.2073	327.673	84.6257	31.1552	67.7788	91.9478	16.4165	36.1658	66.8415	15.2746	64.9069	87.1205	41.505	108.872	51.091	57.6508	37.1954	51.152	30.3871	52.5854	184.678	103.588	67.774	45.4354	96.2205	31.8832	27.9086	79.9507	81.8153	46.9567	37.1917	21.204	16.976	99.6951	49.6702	52.6212	141.44	77.7505	37.811	49.5935	62.9931	31.2116	47.305	51.9559	14.3227	8.46477	92.6038
ENSG00000039560	348.84	336.978	142.232	276.096	149.966	372.858	151.88	545	142.582	120.257	176.394	213.392	262.532	385.713	226.573	157.763	240.045	209.323	209.802	165.693	183.129	357.766	209.208	192.281	249.3	264.792	191.786	240.875	155.193	188.521	155.281	141.388	254.243	236.773	182.926	207.812	198.558	242.472	163.159	449.583	126.786	179.728	92.8766	254.412	217.672	177.726	117.609	178.988	310.727
ENSG00000039600	2.1769	0.847059	0	2.80579	2.84821	2.08816	2.13128	3.06863	0	0	0	0	1.87101	0	0	1.48647	2.37691	4.56864	2.32408	0	0	1.17679	0	0.869915	3.52959	0.922955	1.02038	2.28195	4.10228	1.23417	2.02014	0	2.77432	3.11103	1.82573	0	1.71328	3.13157	1.02225	0.835926	0	2.60997	2.39942	1.66944	2.41385	0.963252	1.90757	2.89727	0.915107
ENSG00000039650	328.482	310.47	408.71	360.566	297.768	353.881	346.877	294.714	318.928	331.142	371.65	271.297	257.065	298.179	321.903	327.729	257.068	336.523	346.022	269.782	237.193	336.23	214.566	263.398	281.017	214.935	329.542	294.668	243.398	289.155	302.189	296.127	340.147	324.231	245.546	191.926	339.479	439.67	333.625	359.625	349.767	341.97	310.524	362.216	283.698	309.072	351.756	307.66	320.852
ENSG00000039987	1.06476	1.0434	2.10184	9.92966	1.67645	3.93877	3.85118	1.88696	5.88156	0	0	1.05602	10.51	1.7485	7.61571	0	2.22234	4.83963	0	5.31386	2.48037	0.677898	2.27998	1.96056	1.64846	3.44067	9.53457	4.27534	1.64173	5.74706	0	0	5.72227	1.58964	3.85529	2.83291	4.36332	5.86743	0	6.00333	2.31326	8.2834	5.63718	4.61846	3.41002	12.68	5.02272	13.6831	8.86216
ENSG00000040199	505.141	408.864	348.88	560.732	263.892	496.423	473.96	642.039	356.575	529.361	453.712	385.774	575.734	891.152	335.419	679.455	435.663	682.988	404.872	522.35	447.026	406.767	488.01	459.169	415.471	526.74	642.368	544.784	397.563	590.149	563.804	366.304	607.411	545.891	400.067	313.705	416.643	611.537	536.887	761.717	369.77	445.483	400.126	590.743	701.683	430.906	654.191	342.344	744.865
ENSG00000040275	204.286	213.252	333.984	167.315	185.222	223.782	228.738	307.353	247.818	254.82	195.642	272.034	256.926	223.412	216.662	267.007	230.83	287.214	211.314	197.838	200.179	321.82	224.53	210.674	243.878	243.487	166.159	229.75	252.703	123.195	174.812	173.562	190.967	268.647	262.969	223.55	641.559	413.659	253.045	310.166	190.75	284.155	159.57	306.815	257.847	218.262	233.208	251.973	271.876
ENSG00000040341	7415.29	6539.24	5880.2	5727.49	6017	5870.24	6321.93	5716.84	6033.89	6735.23	6495.55	7364.92	5456.07	5626.86	6035.16	6120.2	5852.23	6901.91	6500.13	7112.65	7928.02	9395.27	7341.12	6478.35	6429.18	7834.07	5552.96	7492.35	8405.69	5993.32	6086.52	6996.12	6388.78	7941.05	8509.5	7079.73	6648.05	6305.58	7242.39	4662.7	6407.67	6472.48	6531.12	7670.54	7211.82	7003.98	6157.17	6303.94	7468.92
ENSG00000040487	170.519	145.077	148.709	151.575	161.705	170.073	158.086	140.136	150.096	158.299	183.979	142.498	147.709	137.964	122.603	170.505	189.889	152.646	168.61	148.09	152.014	112.385	184.478	165.43	177.21	187.072	225.224	156.193	165.604	210.813	188.674	155.674	164.516	125.707	139.386	143.747	123.866	173.463	163.74	164.525	155.443	149.404	212.101	131.455	184.829	188.601	151.591	150.401	182.495
ENSG00000040531	197.266	329.644	184.493	361.356	442.635	252.699	418.345	243.759	302.118	354.375	304.115	351.05	409.635	415.712	349.239	249.429	253.631	310.261	423.145	360.39	348.213	231.565	265.366	476.109	456.105	357.187	353.257	306.915	387.124	508.245	317.682	258.896	353.61	455.872	339.698	399.326	312.907	396.319	390.989	411.306	373.434	308.615	471.879	373.999	474.976	689.857	505.508	484.248	507.095
ENSG00000040608	3.82023	5.00546	8.04358	5.9436	9.34022	7.32547	6.03754	1.7843	0	0	1.88579	3.19412	4.13666	6.66318	4.21423	0	0	2.66918	4.99552	0	18.8583	10.0675	8.17289	7.55858	4.08134	11.2712	7.92501	6.88095	7.29684	6.36484	2.27851	8.27706	17.8078	8.70959	5.33649	5.00687	8.40636	4.02817	8.65083	12.1573	8.03885	3.11502	12.5963	6.00616	16.1533	12.07	8.38555	5.08937	9.65754
ENSG00000040633	674.376	650.576	563.474	432.004	522.412	545.874	530.618	517.294	473.326	474.706	874.814	670.519	514.08	478.529	468.72	800.547	537.802	623.96	561.474	806.937	510.459	490.3	670.809	640.506	531.392	561.463	855.67	427.808	462.237	607.478	547.091	587.885	487.261	281.871	503.475	419.329	403.159	396.773	461.079	438.775	489.84	415.343	482.652	320.435	543.711	652.627	587.705	454.532	518.217
ENSG00000040731	5.21199	0.835739	0.840415	3.49249	0	0.857403	2.61683	1.60973	0	1.86683	0	0	3.15091	1.45995	0.75424	0	0	3.02027	0.912032	0	0	7.85568	0	0	0	7.07213	0	0	1.86936	2.55428	5.36262	2.73914	5.53218	0	3.39233	0.779464	0.743147	2.55922	4.35563	2.67879	2.50347	4.57526	0.825847	0	1.64761	2.61254	0.808017	0	3.38445
ENSG00000040933	1687.19	1581.04	1469.84	1955.57	1402.36	1756.33	1450.97	1869.67	1676.63	1902.5	1797.98	1644.29	1939.96	1567.95	1715.43	1928.88	1651.12	1820.98	1661.96	1670.54	1661.99	1789.45	1595.52	1597.06	1702.67	1497.39	1862.5	1859.88	1738.74	1715.89	1721.7	1873.8	1966.61	2057.16	1820.8	1902.15	1611.96	2047.64	1907.23	2126.92	1637.63	1783.95	1755.79	1957.01	1915.86	1858.57	1592.3	1794.54	1828.36
ENSG00000041353	55.4632	51.8501	36.8891	44.9596	70.2891	47.186	81.7996	68.6225	64.598	24.1951	29.7202	30.6229	74.0738	39.72	41.3269	85.7177	41.8768	23.1592	97.5089	42.17	49.1057	37.8629	36.7649	75.3163	45.2265	91.9959	73.0386	62.3995	52.0923	12.469	79.6848	31.4045	55.5883	101.698	68.0289	60.1335	43.1201	11.7865	37.2817	86.4621	33.4897	29.1153	36.5811	49.827	41.3652	13.2759	43.3199	70.4527	24.2867
ENSG00000041357	4431.78	3998.61	3797.96	3709.16	4236.17	3243.07	4603.14	4108.78	3337.72	3644.99	4272.68	4964.98	3521.71	3506.77	3316.6	4091.95	4059.34	4464.63	3835.98	4751.15	4316.84	4240.51	5239.39	4195.42	4001.67	4418.16	3684.15	3963.53	4532.58	3622.74	4184.35	3859.3	3838.77	3250.32	4235.69	3373.11	3773.08	2984.89	3473.2	3188.7	3644.78	3173.23	3386.27	3904.51	3474	3651.43	3938.65	3455.31	3939.68
ENSG00000041515	64.5156	43.5589	59.1295	14.3353	29.6779	16.5469	99.8041	25.0609	29.3034	40.8846	32.5407	8.9527	9.00123	50.071	30.143	17.0929	20.8145	17.6997	11.7662	87.0532	5.37956	17.0102	55.6085	25.5478	35.4023	44.7313	33.2061	23.2171	35.7863	54.0298	15.4945	28.9341	13.2003	38.1235	29.2206	74.6011	15.4919	42.92	89.1199	11.8262	87.0486	32.4263	10.8805	38.5239	53.0636	44.8936	12.9897	12.9511	52.8319
ENSG00000041802	1858.64	1849.4	1867.34	2315.13	1668.77	2022.48	1791.27	1930.32	1650.47	1719.69	1821.98	1855.61	1742.9	2205.46	1803.26	1918.31	1630.15	1999.87	1705.86	1867.79	1501.01	1434.08	2592.75	1836.99	1598.83	1665.28	2185.52	1683.59	1587.28	1445.56	1736.4	1879.7	1955.39	1742.04	1758.5	1524.55	1906.02	1951.27	1452.76	1543.86	2280.23	1653.73	1516	1603.24	1921.18	1533.29	1722.13	1487.58	1922.22
ENSG00000041880	856.024	576.166	755.125	690.887	777.949	900.058	651.125	758.5	484.816	833.468	521.208	1034.3	839.823	714.149	630.13	391.484	565.848	600.975	689.563	642.748	864.744	1014.13	495.852	625.085	600.015	531.342	531.191	888.18	821.776	474.826	820.835	653.514	819.662	811.413	784.485	564.539	511.348	737.678	752.523	588.638	548.224	686.692	487.022	1028.78	602.845	502.497	322.632	530.164	703.343
ENSG00000041982	60.9436	174.479	91.4255	182.28	618.216	260.702	126.794	725.83	79.8211	154.758	75.1101	22.8571	435.883	1066.7	77.2916	122.244	78.5268	157.508	145.27	237.754	190.655	123.131	203.543	183.966	279.949	143.103	91.7008	165.678	45.5794	267.556	541.211	72.5513	2514.27	131.704	149.619	272.189	647.984	136.68	199.452	2324.4	121.918	72.5296	130.073	205.098	352.325	302.137	167.93	186.04	93.5784
ENSG00000041988	308.624	329.929	331.503	430.361	440.785	319.882	320.896	220.716	283.151	291.458	324.209	401.268	400.414	392.239	342.763	295.737	356.625	314.376	264.715	396.856	361.87	487.625	507.405	461.107	374.088	408.873	549.504	401.817	286.5	430.673	379.829	445.692	435.098	422.827	423.428	320.282	352.754	465.93	365.9	335.212	422.408	351.442	480.1	338.649	384.917	362.666	495.768	422.715	422.676
ENSG00000042062	511.607	372.365	333.233	495.463	308.536	531.261	302.567	395.241	342.406	383.911	487.504	470.755	448.558	481.063	521.378	368.457	363.666	292.784	437.16	268.868	436.088	511.766	279.5	440.688	456.508	370.927	473.245	573.733	343.856	554.836	362.511	570.982	404.817	504.103	412.043	391.676	450.61	672.878	478.086	625.367	525.893	448.524	490.797	531.687	277.361	551.256	511.419	416.675	500.752
ENSG00000042088	245.487	138.136	192.75	168.359	107.836	129.444	195.833	187.997	177.767	200.811	138.56	92.3137	191.946	182.95	164.05	178.364	221.318	205.214	127.367	197.947	103.627	143.523	148.837	218.891	148.041	169.944	163.779	180.743	154.947	189.773	210.636	116.63	246.269	183.613	169.038	145.314	202.056	162.167	150.215	130.272	105.649	169.699	237.12	92.5116	122.956	149.677	171.702	171.129	161.396
ENSG00000042286	425.765	282.341	247.415	395.291	376.719	288.403	593.894	311.808	276.265	300.152	391.251	340.305	290.518	358.372	299.421	322.028	341.366	220.052	386.388	408.641	279.119	303.839	350.307	371.655	301.251	363.709	339.95	367.276	343.942	383.074	312.138	338.638	290.908	232.522	413.443	295.212	302.346	286.708	342.049	429.002	432.991	295.015	472.242	447.376	306.74	483.353	391.013	423.199	363.713
ENSG00000042304	0	0	0	0	0	0	5.16528	0	0	0	0	0	0	0.483525	0	0	0.635368	0	0	0	0.605007	0	0	0.819659	0.595197	0	0	1.01278	1.0186	0	0	0.980151	0	0	0	0	0	0	0	0	5.70626	0	0	0	0	0	1.62455	0	0
ENSG00000042317	737.733	397.201	836.436	623.348	526.855	611.837	459.586	526.466	563.534	537.92	551.301	629.547	585.296	639.958	533.238	513.342	613.524	512.063	793.486	566.796	395.64	665.12	640.577	511.07	463.668	726.089	425.314	507.231	412.212	625.532	654.589	383.703	668.214	548.451	515.602	526.104	681.843	398.185	457.568	532.142	512.216	519.89	605.84	448.386	515.306	492.085	500.618	635.635	637.037
ENSG00000042429	1029.58	1008.29	1287.66	1189.44	1219.69	994.43	1169.26	1084.41	1204	993.684	1191.61	1269.53	1175.74	1087.69	932.904	1091.4	851.209	1017.93	1134.72	1312.77	873.603	1007.85	1536.88	1274.34	983.872	1174.44	1046.96	1069.3	926.515	1099.83	912.398	1148.41	1155.65	952.907	1186.99	1059.54	1352.21	717.615	1099.92	875.992	1159.73	1004.13	1273.7	759.619	1290.86	1123.37	1244.46	1146.04	1402.44
ENSG00000042445	2757.27	2210.56	1691.84	2929.37	2765.79	1965.89	3889.89	1833.9	2416.81	1814.97	3970.95	1848.4	2314.43	2186.21	1982.11	1873.14	1470.46	2238.37	1342.31	1732.86	2400.09	1757.12	3257.56	2519.94	1657.03	2767.37	2803.21	2753.43	1987.6	2214.61	1137.5	1447.71	3195.69	3365.4	2659.07	2088.26	2010.21	2454.65	1814.08	1617.18	2888.82	1611.2	4356.21	2005.9	3303.57	2031.77	2615.99	2016.29	4674.12
ENSG00000042493	83.374	50.0184	82.0753	58.6304	97.464	85.6311	125.785	129.217	58.3876	78.361	53.1246	55.2539	319.626	102.337	37.6689	76.0313	56.5684	71.2711	106.397	59.1216	60.9309	86.7696	56.8473	58.467	49.803	45.3792	45.4267	53.6149	45.9362	40.7161	125.729	70.8061	94.1874	34.998	88.9897	44.0412	51.9139	92.3154	47.4378	202.84	39.5649	45.363	42.8328	69.9412	66.7574	47.1328	65.3836	28.6839	86.0536
ENSG00000042753	991.832	815.215	863.68	951.173	985.274	769.548	1022.32	720.518	697.337	762.69	884.969	1044.77	970.313	933.531	896.915	888.683	893.306	776.839	893.222	919.411	798.198	920.247	919.629	900.166	963.309	743.351	921.134	1033.28	792.513	842.218	730.362	830.666	784.806	833.1	835.062	627.467	805.964	836.437	696.795	658.667	835.83	773.444	926.32	837.373	864.561	851.527	773.215	733.7	1020.6
ENSG00000042781	171.444	377.447	79.6414	97.4499	92.2968	249.926	54.852	76.9623	92.2046	142.352	102.667	81.7538	72.9609	102.118	195.659	119.919	280.432	231.686	259.257	378	143.066	77.3338	56.69	58.1107	63.0133	126.744	45.4219	50.3439	207.646	66.465	192.285	63.7865	229.192	81.5118	247.834	342.441	344.696	146.75	312.442	274.25	67.503	197.845	62.9948	67.2755	247.268	76.7789	70.8242	326.233	72.5951
ENSG00000042813	0	0	0	0	0	0	0	0	0	1.41223	0	0	0	0	0	0	0	0	0	0	0	0	0	0	0	0	0.775283	0	0	0	0	0	0	0	1.29786	0	0	0	0	1.16291	0	0	0	0	0.692368	0	0	0	0
ENSG00000042832	14.0599	3.79957	19.8981	26.451	15.6635	8.69235	25.2983	13.9546	13.4734	11.3257	20.1874	38.1196	3.99123	45.5415	41.6222	13.9159	38.7892	33.2806	3.6633	0	11.5637	13.1451	8.26582	28.8978	25.6746	47.9464	12.0062	16.1935	1.5009	12.8128	8.00148	11.713	27.4793	4.21304	40.7338	19.4359	5.27535	19.5856	12.3906	74.6975	20.14	24.5512	22.5818	21.2947	31.0194	9.29353	12.2309	16.5067	4.08871
ENSG00000042980	52.6435	55.6291	38.4343	64.2223	36.6569	66.1107	48.0685	87.468	38.0523	67.3694	76.8103	33.8256	59.9673	31.7187	47.3951	76.6156	112.212	33.2457	42.9773	69.3469	37.5777	115.372	57.1696	69.9763	33.6659	70.1823	75.866	35.7922	69.7921	92.5618	265.441	61.1382	32.4997	64.9824	47.6094	102.28	46.9266	83.9106	56.7296	93.5113	53.5479	57.2456	43.6414	104.824	99.9923	48.7005	40.9336	92.8438	65.9571
ENSG00000043039	0	0	0	0	0	0	2.27519	0	1.29471	0	0	1.30816	0	0	0	0	1.97127	0	0	0	0	0	0	1.76327	0	0	0	0	0	0	2.05696	0	0	0	0	0	0	0	0	0	0	0	0	0	0.937668	0	0	0	0
ENSG00000043093	4945.39	4856.05	3619.87	3178.77	4147.84	3928.05	4376.16	4517.53	3335.29	4177.92	4680.77	4775.29	3181.12	3245.47	2874.38	4693.1	2987.7	4160.66	3681.7	4662.48	3533.18	4421.13	4112.15	3876.2	4390.66	4555.05	3568.56	4020.4	5150.27	3475.4	4129.98	4096.28	3635.86	4366.54	5412.47	4764.03	4121.72	4518.18	4212.73	3580.89	3012.66	4952.31	3456.79	3829.85	4245.04	3133.09	3349.31	3302.18	3180.47
ENSG00000043143	572.439	850.763	616.799	811.553	1031.94	816.015	984.964	661.234	622.702	821.058	820.139	774.302	782.037	926.829	724.754	698.673	756.416	919.373	651.444	569.606	592.119	759.994	1032.31	932.319	752.928	715.145	903.915	654.16	656.759	655.712	826.369	807.413	591.1	778.314	877.319	666.888	748.459	629.001	930.195	898.873	1293.9	826.078	1030.4	789.685	720.257	683.106	1049.98	730.587	848.439
ENSG00000043355	0	0	0	0	0	0	0	0	0	0	0	0	0	0	0	0	0	0	0	0	0	0	0	0	0.975076	0	0	0	0	0	0	0	0	0	0	0	0.929757	1.05138	0	0.908867	1.08108	0	0	0	0	0	0.966281	0	0
ENSG00000043462	229.685	137.538	108.392	181.457	167.073	163.628	225.215	147.635	225.616	110.045	152.661	133.008	244.24	166.165	118.522	116.155	124.46	79.6915	124.406	153.107	126.042	146.137	85.5821	141.467	117.562	126.908	146.634	145.663	123.327	179.714	332.352	155.593	135.873	226.578	178.723	143.91	127.024	135.605	190.559	259.318	187.093	82.6192	122.335	183.228	245.645	164.109	158.74	151.978	147.753
ENSG00000043514	479.439	426.373	503.675	417.102	362.991	327.523	341.665	318.01	397.442	397.133	514.267	353.649	382.173	362.24	423.194	487.271	389.837	402.491	378.596	525.428	387.431	376.283	501.819	544.558	510.554	402.91	408.479	474.604	427.557	341.127	387.013	443.507	505.174	388.999	416.249	296.71	280.085	318.424	362.682	309.904	436.523	376.038	443.228	327.876	332.659	362.374	366.118	309.749	470.404
ENSG00000043591	7.00711	30.1554	10.4486	10.6458	9.58138	24.0024	31.631	16.1344	17.9313	11.5447	16.248	13.2925	14.326	13.4138	8.05438	12.9503	18.7319	6.62624	23.5017	15.4215	18.4752	7.38489	14.1933	13.48	12.9894	3.66896	3.11077	16.1305	6.5443	9.79171	26.3836	15.6704	13.5617	29.8405	11.8824	34.8944	13.5289	10.2875	20.7195	17.3631	10.3556	9.19199	22.1888	6.06601	47.6758	15.9033	9.37107	5.93471	3.02768
ENSG00000044012	0	0	0	0	0	0	0	0	0	0	0	0	0	0	0	0	0	0	0	0	0	0	0	0	0	0	0	0	0	0	0	0	0	0	0	0	0	0	0	0	0	0	0	0	0	0	0	0	0
ENSG00000044090	1178.41	1309.59	823.41	1174.69	1491.83	973.325	1232.06	1187.7	1182.93	1149.47	943.198	1208.11	1256.14	1229.08	1194.76	1292.54	1406.58	1027.18	1114.58	1380.28	1216.66	1228.3	999.197	1584.37	1235.08	1489	1446.78	1238.34	1963.89	1102.4	1538.43	1292.4	1264.55	1141.34	1497.8	1150.26	1028.15	1299.04	1177.97	1200.56	1392.95	1260.15	1355.56	1413.56	1294.13	1268.36	1393.07	1548.99	1040.81
ENSG00000044115	6845.39	7517.94	6110.08	6311.17	5835.15	6085.84	7920.4	6388.65	5915.45	5972.83	6014.7	5735.56	6078.36	6145.92	5785.12	6535.55	7602.71	5742.74	6167.8	5905.33	6213.88	7528.7	7160.48	7024.12	6153.51	7694.02	7202.93	6742.56	6091.7	7732.51	7107.2	6136.93	9188.07	7272.07	6156.74	8320.89	6100.51	5473.1	5475.61	6514.6	6415.6	8290.95	6815.59	6828.73	7538.2	6767.34	6981.28	8258.46	7327.42
ENSG00000044446	766.721	1053.23	911.322	1371.47	1408.79	1036.04	1850.28	1202.55	1696.85	1243.64	1200.2	1098.66	1247.14	1052.28	853.14	1010.58	1052.02	882.635	902.896	917.813	1196.97	1418.68	1160.79	1249.14	1073.56	1456.15	1233.14	1434.51	1157.64	1053.66	863.239	1216.36	1068.25	1926.95	1478.96	1122.99	1355.86	1504.08	1315.52	1155.99	1297.28	1337.23	1888.34	1129.33	1383.77	1101.34	1753.92	1661.06	1263.89
ENSG00000044459	485.564	617.225	802.159	638.52	716.923	794.139	644.606	738.983	825.495	590.489	639.5	670.951	798.565	767.663	710.167	753.482	537.265	720.119	608.722	831.458	612.736	719.394	873.427	946.862	1176.87	857.705	888.983	561.376	885.745	815.694	825.055	607.162	517.598	401.544	641.295	857.48	880.001	695.059	847.624	885.541	620.791	802.789	642.059	870.64	727.943	680.587	716.526	625.102	604.508
ENSG00000044524	109.706	220.622	185.094	213.882	175.796	287.246	258.049	270.691	326.824	85.9742	172.627	65.5909	360.063	422.517	219.678	418.584	387.231	195.949	398.03	278.948	223.904	129.248	123.603	268.875	319.849	247.787	40.6439	261.195	114.996	208.561	253.461	120.596	449.014	342.905	160.361	321.607	340.795	95.2889	178.054	564.703	149.597	207.976	212.556	177.653	233.935	261.713	305.039	157.101	50.6661
ENSG00000044574	1782.72	2245.74	2008.99	1884.87	2479.27	1989.08	3354.85	2716.59	2578.82	2440.57	1893	2124.1	2313.88	2189.1	1743.29	1799.6	1982.19	2101.77	1702.92	2054.65	2246.55	2910.14	2875.89	2536.92	2849.06	2563.38	2670.29	3331.65	3529.58	2719.35	3299.55	2785.21	3136.03	2740.28	3712.78	2477.6	3193.49	3191.91	2591.95	3388.58	3728.05	2492.59	2595.24	4060.78	3374.49	3157.77	3085.18	3606.47	4483.83
ENSG00000046604	272.67	215.761	154.163	438.43	291.517	292.896	440.529	312.441	243.186	292.443	103.785	179.796	179.882	256.676	161.3	165.038	143.817	106.107	142.15	197.147	334.397	448.422	293.006	261.597	264.133	272.826	253.697	307.966	199.329	247.598	89.6347	198.354	144.126	296.331	236.377	331.937	280.057	298.891	158.436	161.521	339.009	202.267	173.797	231.054	234.32	124.572	195.59	316.232	314.148
ENSG00000046647	166.286	165.931	117.168	205.363	116.373	140.292	193.103	164.578	195.961	110.173	173.278	157.718	160.58	153.636	173.019	163.919	153.189	158.959	155.517	198.159	117.425	158.658	202.989	149.339	170.023	139.148	200.851	190.874	140.186	177.323	121.007	134.52	184.364	135.341	118.788	154.865	193.53	119.107	154.461	140.153	185.816	138.842	144.425	142.37	129.76	154.969	194.982	179.05	171.99
ENSG00000046651	616.173	686.218	715.497	762.585	724.443	708.161	688.531	691.456	765.605	663.426	799.078	723.914	673.62	905.976	791.476	794.379	527.131	672.744	753.149	641.268	758.089	736.719	630.809	884.34	634.506	827.029	736.582	660.759	858.217	782.158	889.763	763.976	884.347	849.667	709.308	681.198	756.041	576.125	664.431	697.541	752.328	778.409	840.18	703.832	844.94	838.488	785.475	808.821	912.95
ENSG00000046653	240.31	414.251	160.061	298.747	167.775	273.083	208.699	507.957	264.934	227.417	256.503	176.33	296.024	270.096	225.914	246.627	299.972	342.015	222.204	287.96	177.076	259.176	273.779	290.794	266.522	445.642	284.581	250.699	223.014	231.821	243.605	219.293	289.474	260.195	237.908	297.226	221.357	176.277	224.215	183.895	228.544	244.672	268.642	237.145	288.808	223.912	360.302	399.499	229.842
ENSG00000046774	0	0	0	0	0	0	0	0	1.1084	0	0	0	0	0	0	0	0	0	0	0	0	0	0	0	0	0	0	0	0	0	0	0	0	0	0	0	0	0	0	1.76341	0	0	0	0	0	0	0	0	0
ENSG00000046889	2747.5	2472.31	2292.02	3894.84	3008.32	2598.84	2713.16	2499.76	2481.86	1977.43	2186.53	3089.83	2645.36	3146.44	2823.97	1756.33	2582.84	2142.96	2405.16	2506.43	2837.7	2737.29	1857.94	2620.8	2632.89	1814.77	2016.55	3134.46	2159.11	2580.92	1999.51	2279.98	1891.87	3235.05	3245.3	2877.9	2507.93	2088.49	2290.83	2159.97	2033.77	2062.2	2849.51	3012.89	2200.23	2482.33	2274.96	1971.27	2311.88
ENSG00000047056	1576.09	1856.02	2355.38	2713.12	2077.33	1947.15	1882.65	1718.22	2090.59	2357.92	1904.54	2065.23	2007.41	1758.57	1674.73	1394.78	1905.98	1972.55	1316.26	2409.41	2267.2	1815.91	1604.61	1589.95	1434.65	1644.06	1739.32	2042.01	1760.58	1536.93	1304.33	1919.76	1909.22	1858.42	1882.87	1989.68	2055.24	2032.09	2374.74	1430.1	2612.11	1747.89	1888.74	2046.72	2239.02	2055.59	1779.39	1980.77	1889.82
ENSG00000047188	2746.27	2990.76	3716.72	3322.25	2637.53	2854.4	3193.62	3355.4	3379.74	3454.51	3277.7	3063.04	2674.71	3168.06	3247.06	3002.09	3291.21	3639.78	3009.03	3287.31	3340.03	2826.85	3253.03	3633.76	2803.6	3574.59	2849.76	3269.41	3215.42	3244.31	2840.61	3228.86	3026.93	3388.67	3365	3872.98	3702.86	2955.07	3467.57	3171.45	3805.3	3207.71	3721.45	3404.15	3163.49	3177.91	3759.57	3083.83	3639.96
ENSG00000047230	493.788	646.127	703.02	611.19	562.33	583.239	533.008	640.235	676.641	730.207	761.762	774.242	699.848	639.904	753.315	706.311	673.457	767.423	777.58	587.301	616.5	678.996	841.423	593.961	697.38	656.317	800.216	504.631	650.831	767.744	569.183	728.033	659.964	753.019	578.673	763.155	643.747	763.853	616.462	612.05	788.305	698.354	766.478	683.164	616.251	619.62	707.405	635.527	577.508
ENSG00000047249	1583.4	1752.87	1554.16	1618.07	1927.28	1673.89	1715.19	1382.69	1639.2	1966.39	1949.91	1876.06	1678.69	1710.86	1534.75	1995.29	1516.23	1594.28	1600.08	1736.51	1673.18	1726.56	1524.27	1595.94	1506.68	1632.07	1540.89	1905.12	1641.11	1447.74	1616.19	1828.58	1534.82	1814.46	1672.39	1659.7	1676.49	1375.05	1542.35	1535.63	1596.74	1561.47	1725.93	1307.45	1819.84	1598.33	1450.86	1431.56	1774.18
ENSG00000047315	8772.46	7002.46	7453.86	6195.2	7581.17	6393.87	7516.91	6148.86	6640.91	7313.97	8434.33	8150.22	6610.7	6527.67	6523.9	7269.59	7225.31	7590.28	7482.96	7080.05	7534.97	8196.62	8586.24	7633.58	7119.49	7536.67	7628.25	7610.14	7513.05	7091.12	7285.72	7028.91	7134.41	6833.64	7829.53	7039.46	7390.65	6840.17	6579.59	6141.22	6731.08	7820.2	6306.16	6886.86	7177.2	6578.39	6202.56	6472.51	7555.97
ENSG00000047346	5228.51	6353.04	5952.81	3698.99	6853.14	5596.65	5400.31	4503.97	7164.62	5277.57	14289.2	6426.19	5448.1	4838.93	3653.64	6928.08	5879.38	8667.77	6362.3	7617.2	5805.36	4667.56	5824.65	5541.66	7686.56	6803.49	6263.24	6355.32	8165.61	4967.29	5419.21	7288.43	4378.11	9020.04	6418.99	10444.5	6647.9	9322.74	6101.49	5416.26	6402.05	5867.17	6864.56	5439.41	10561.6	9307.48	8701.36	6129.76	4543.83
ENSG00000047365	253.588	368.795	246.563	314.245	267.131	253.263	376.728	322.626	268.538	289.991	319.622	150.342	218.389	221.755	289.068	135.934	198.587	266.143	265.912	273.134	309.487	261.999	175.795	200.808	275.681	220.776	167.166	232.894	186.945	429.582	688.49	263.477	330.668	198.558	381.184	229.334	438.922	155.208	318.735	331.556	252.519	344.14	261.887	353.946	322.008	152.237	219.731	165.415	330.818
ENSG00000047410	10162	10256.5	9695.44	9762.94	9990.74	9181.72	9779.4	8533.95	10515.2	8771.42	10730.7	10746.7	9218.51	9443.3	8237.45	10402.2	9558.87	11402.9	8915.45	11020.6	11019.3	12338.7	13078.1	13926.4	10590.5	13748.3	12894.2	12527.3	12486	11236	11517.2	11615.1	11510	11777.3	12494	10337.4	11585.8	9522.4	11919.8	10409.5	11608.5	11252.3	12075.3	10856.5	11871	11741.9	11188.3	11214.7	13029.1
ENSG00000047457	96.0262	97.8821	28.3367	61.9389	39.0281	97.1406	37.0812	141.87	43.8248	21.1009	96.1404	45.1548	42.1973	61.3159	60.1702	46.4866	62.5192	21.3248	79.9642	46.6658	77.5439	75.5941	70.8605	28.9868	75.1957	47.2593	56.451	33.8726	33.5364	48.9812	47.0563	16.9078	56.6597	39.8967	47.6136	103.183	56.53	37.4166	47.2517	84.8029	46.8165	53.9664	49.8207	58.1887	57.1511	65.0367	72.0457	73.1288	41.9979
ENSG00000047578	330.18	250.415	317.119	241.592	175.729	380.128	293.098	323.252	292.961	308.754	306.691	324.765	208.433	351.098	311.935	281.437	262.832	422.523	276.468	225.424	267.727	294.646	170.391	286.325	305.129	203.69	225.519	225.211	198.99	257.965	327.6	270.641	341.493	236.997	321.686	224.47	351.919	328.733	373.831	467.747	400.554	319.957	225.146	356.963	215.746	375.876	366.823	323.831	205.417
ENSG00000047579	232.995	256.038	200.491	225.471	179.045	282.942	314.062	182.527	333.136	344.04	272.908	193.643	241.974	262.098	292.141	308.285	307.623	203.805	223.486	213.356	304.008	326.54	163.552	192.3	204.465	180.283	256.154	275.45	295.108	215.147	349.712	171.711	201.457	299.356	292.766	303.185	256.292	334.991	279.411	252.826	353.131	295.703	233.472	427.511	227.255	272.158	398.961	412.733	206.603
ENSG00000047597	1418.72	1519.13	831.713	919.382	1542.53	844.774	1281.58	1206.94	1060.93	1662.88	1124.35	1577.2	918.677	1044.11	1099.58	1294.93	1471.23	1436.89	800.43	1159.47	947.414	1026.56	1264	1094	1173.84	1427.75	1088.29	1129.25	868.324	1361.31	1352.55	896.629	1188.83	1415.48	1591.54	1379.5	1227.68	688.839	895.878	617.634	1246.78	1467.19	1319.33	880.786	901.292	909.211	1184.12	1247.08	947.157
ENSG00000047617	248.013	286.249	302.838	365.444	249.739	246.162	331.765	332.828	322.705	282.03	311.948	271.72	246.661	328.406	242.244	288.567	271.251	210.349	333.928	237.69	328.786	336.039	376.458	313.232	325.382	386.757	211.234	290.139	333.154	304.128	153.244	320.101	247.66	291.321	418.018	398.781	290.459	272.535	398.164	347.758	343.254	148.738	389.361	316.771	241.184	352.94	285.701	273.132	321.925
ENSG00000047621	1272.15	1148.12	1193.58	1202.5	1294.67	991.413	1323.94	1153.9	1055.12	1028.45	1273.25	1212.48	1311.54	1315.6	1094.89	1301.08	1314.98	1493.47	1109.72	1152.61	1186.95	1138.89	1436.25	1378.37	1223.51	1209.57	1216.07	1252.96	1308.54	1205.9	1238.04	968.63	1124.26	1363.84	1249.07	1057.84	1430.82	1231.45	1213.05	891.616	1194.65	1240.81	1163.99	1307.5	1297.2	1296.12	1260.96	1191.16	1424.56
ENSG00000047634	1308.73	1407.11	1730.56	1468.92	1358.76	1665.75	1379.39	1569.37	1396.92	1695.73	1739.5	1517.29	1261.28	1278.37	1451.56	1477.08	1352.09	1549.17	1487.79	1563.81	1530.04	1475.08	1595.76	1474.12	1190.84	1459.76	1375.11	1325.41	1773.83	1226.96	1309.75	1531.14	1174.46	1083.31	1297.56	1675.59	1513.93	1322.99	1424.56	1268.9	1528.14	1622.21	1304.03	1490.55	1563.03	1418.86	1101.9	1376.07	1198.45
ENSG00000047644	884.255	901.7	1033.48	1085.26	980.27	903.74	1043.91	1048.02	899.924	910.337	1060.11	784.31	1062.23	1070.66	914.301	1165.57	1047.32	869.487	834.825	898.916	971.097	994.585	863.033	946.138	965.967	750.835	1129.13	1164.48	704.101	930.036	799.001	907.982	990.496	953.431	888.8	1097.13	934.061	666.693	987.795	1102.08	1191.44	1118.5	974.214	1091.18	737.697	986.071	1264.8	908.248	945.803
ENSG00000047648	1276.86	901.849	1041.65	765.395	894.434	1195.95	1146.7	1348.08	718.902	1551.15	1211.79	1139.92	895.743	857.075	1261.96	1162.83	924.425	1299.27	1649.68	996.137	977.503	1250.41	1082.42	911.951	1331.27	1188.89	942.589	631.904	1898.61	1138.53	905.462	1138.6	1645.08	882.167	1120.69	1191.97	1127.08	1595.4	1119.35	1472.67	961.332	1438.7	628.845	1422.78	1384.97	922.283	938.223	914.871	1133.14
ENSG00000047662	420.782	560.194	215.113	35.0361	105.257	341.229	51.628	343.808	57.091	521.214	204.905	127.487	72.935	138.979	201.444	368.359	252.528	400.762	722.58	176.5	465.708	526.063	180.753	266.1	743.078	440.481	482.656	180.913	577.493	139.449	430.936	787.738	447.909	91.8138	166.651	181.473	456.931	761.24	422.598	800.472	179.652	635.418	77.0916	227.079	381.095	226.798	53.7538	187.23	118.846
ENSG00000047849	75752.3	98910.4	68974.5	54731.8	73330.3	71136.5	73216.3	85445.9	96476.3	93182.8	88463.3	83096.1	68684.7	60850.1	74689.2	90491.3	94523.5	100225	103968	87471	89360.6	61608.5	70335.9	64091.7	91633.3	83651.6	86815.4	69061.8	96942	77019.2	98345.7	72297.5	85751.9	69564	84732	80527.1	71018.2	91854.6	77243.8	85363.9	94686.6	70739.4	83151.1	72183.1	76669.7	92786.6	91954.4	99417.3	66755.5
ENSG00000047932	2431.54	2144.82	2426.08	2218.33	2517.61	2171.39	2530.32	2152.83	2556.43	2180.57	2399.96	2498.83	2442.38	2136.55	2147.06	2161.28	2337.56	2328.87	2280.72	2180.71	2469.67	2080.81	2216.81	2655.22	1972.26	2426.65	2324.88	2228.78	2198.66	2171.03	2299.71	2341.96	2483.4	2409.65	2222.25	2234.77	2175.67	1981.92	2003.52	2149.22	2203.15	2137.64	2235.59	2065.45	2339.93	2336.23	2553.89	2158.6	2423.08
ENSG00000047936	104.872	93.4517	10.6219	65.0641	80.7641	28.8991	115.418	39.8485	160.836	52.6097	21.6621	23.4876	41.992	129.65	96.9138	136.381	212.173	38.0218	60.8695	39.6758	82.1244	52.0244	89.199	71.7746	31.0522	94.9696	82.3389	50.1909	33.6279	95.0006	62.5663	18.8659	54.343	53.3864	113.364	180.83	21.972	54.425	25.1022	32.9529	95.9987	9.27717	22.4432	16.3556	26.2179	170.547	77.6208	97.7628	118.075
ENSG00000048028	6390.87	6614.69	6164.54	6058.3	6707.8	5279.92	8129.01	6923.9	5732.51	6446.98	5263.29	8553.38	5650.52	5686.59	7100.68	7306.69	6636.76	7082.8	6132.98	7040.3	7144.94	7058.47	6185.97	6335	8919.54	6333.91	7064.51	7548.29	8986.41	14161.6	9900.77	6629.58	11418.6	7459.17	6427.24	6882.68	6162.77	5796.37	6121.83	4605.68	6942.14	7919.27	4036.02	7319.75	6731.7	6901.05	6298.17	8948.38	5970.86
ENSG00000048052	4007.34	4359.51	4542.78	3443.41	3550.34	3826.87	6374.21	4875.85	4681.43	5543.23	2964.23	4896.09	4772.02	4088.35	5709.87	3974.13	5778.27	4207.21	6122.79	4451.34	5269.35	5774.39	2387.33	3420.06	4592.54	3218.07	3079.43	4054.89	5198.66	4726.82	6537.41	4562.33	4914.9	4611.14	4530.06	4785.56	4219.48	4699.37	3759.14	3673.2	2729.76	4518.75	3952.7	4033.42	3185.48	3625.45	3351.25	4222.43	3241.67
ENSG00000048140	1137.29	1194.57	1000.49	968.932	1000.98	1042.26	1114	1011.91	776.824	1450.42	1000.63	1157.01	1385.25	1298.56	1152.97	1149	1207.52	1151.25	1224.18	970.412	1090.15	1359.18	1048.45	893.983	1030.23	846.344	1642.04	1098.15	1132.67	986.402	1402.08	1144.84	1386.56	973.456	1247.98	1069.27	1135.47	1422.36	1179.97	1278.73	1317.56	1226.51	940.806	1279.36	1018.44	996.998	1039.25	1210.28	1355.17
ENSG00000048162	520.482	458.295	611.816	668.813	649.266	586.162	727.259	566.352	542.425	686.845	703.037	810.861	636.899	607.787	636.972	567.336	719.897	729.036	684.934	766.006	747.999	691.546	641.405	544.987	620.265	652.893	838.011	771.292	867.891	826.405	750.143	705.962	1189.94	626.041	603.181	491.189	538.2	695.653	671.724	582.655	618.103	715.723	592.128	780.22	691.724	592.85	522.45	652.367	675.377
ENSG00000048342	585.49	385.583	390.093	394.871	369.763	479.578	459.994	561.783	408.849	388.764	355.397	504.586	459.157	527.913	405.689	624.884	414.208	513.496	458.022	485.428	699.082	377.371	362.896	361.373	513.194	396.63	281.23	524.813	436.861	455.333	447.687	379.574	422.638	361.758	491.228	518.813	467.46	537.685	303.881	614.894	426.776	371.003	465.622	286.833	458.711	574.781	524.486	535.604	485.121
ENSG00000048392	5681.86	4621.14	5485	3825.78	3552.57	5363.61	4937.86	4507.61	3946.98	5977.65	5723.17	6065.03	4878.28	4274.56	4288.66	5250.83	4014.74	5695.41	4543.11	5882.75	5725.88	4767.62	5238.33	4886.03	4558.94	5210.84	4585.55	5002.33	6385.62	4737.66	5285.18	5248.41	5147.77	4825.91	6308.06	5401.2	5835.4	4347.34	3914.14	4636.28	5302.83	5695.03	4938.25	4937.07	5798.1	3814.14	4917	4754.44	4620.67
ENSG00000048405	1195.14	1557.86	1236.89	1056.44	1367.83	1060.69	1218.32	1266.89	1725.59	1528.46	1350.59	1085.23	1095.76	1204.99	1030.94	1596.25	1165.83	1200.62	1088.49	1256.2	1213.78	1158.5	1722.29	1307.34	1476.37	1684.41	1333.81	1182.7	1245.64	1373.77	1361.66	1249.77	1288.32	1642.84	1142.37	1707.93	1266.5	1272.19	1215.73	1464.83	1171.01	1320.43	1189.28	1070.72	1375.9	1282.6	1295.33	1209.68	1299.41
ENSG00000048462	1.6398	3.92417	4.71175	6.555	0	9.44399	6.69273	2.52316	5.85513	2.72829	9.0277	4.48597	0.756663	2.65404	5.04661	3.01554	1.51272	0	0	0	1.70774	8.91542	1.3116	1.22968	9.86701	0	0	1.60476	1.5499	12.541	5.50685	2.81764	3.17429	4.88529	4.10171	1.9178	0	4.42023	2.82006	3.05115	3.48481	7.33366	1.6795	9.52223	3.47443	0.894481	4.67755	7.41607	4.01865
ENSG00000048471	868.055	1003.61	815.706	1019.01	1099.07	958.101	861.977	1347.25	1188.14	860.434	1351.42	1194.24	1301.94	1332.11	958.373	1048.09	1037.33	1081.67	934.511	1106.62	1277.5	1273.91	1163.96	1181.44	1239.21	1334.99	1232.05	1463.36	940.572	1295.5	1557	1279.26	1107.69	1368.8	1237.7	1377.82	963.345	1346.64	1481.59	2228.76	1429.61	1048.14	1421.49	1330.5	1251.63	1615.46	1158.77	1538.38	1021.72
ENSG00000048540	127.312	42.3649	20.6802	97.4659	43.8241	57.4338	147.324	80.4706	52.2103	37.8857	41.7395	12.5856	23.9239	136.14	21.9899	75.4116	31.896	17.9798	64.4752	40.2535	11.9713	19.9203	125.806	79.0897	45.6752	39.0369	15.1933	34.0294	39.5609	30.9652	25.1918	7.15672	26.4178	31.8466	35.0415	71.582	108.977	63.7523	43.5376	142.495	26.9932	46.0524	53.6753	30.9709	35.4514	62.0009	66.8784	30.2693	59.7701
ENSG00000048544	4903.95	3333.55	4465.52	3127.37	3994.15	2969.06	3514.45	3668.68	3549.45	4716.93	4227.5	4105.33	3640.9	3513.04	3995.03	3378.33	3591.13	4106.57	4338.9	4050.59	3998.21	4850.4	4115.92	3700.92	3703.58	3128.76	3693.96	4071.66	5069.6	3474.7	4106.73	3987.66	3437.54	4257.15	4072.43	3698.6	3858.7	3841.71	4482.52	3415.56	3812.59	4654.61	3433.68	4273.37	3773.22	3477.85	3353.32	3793.21	4456.83
ENSG00000048545	0	0	2.26639	0	1.07233	0	0	0	0	0	1.24143	0	0	0	0	0	0	5.19022	0	0	0	0	0	0	0	0	2.98555	2.57295	0	0	0	0	1.75614	0	0.93461	0.89557	0	1.92205	1.91454	0.825623	1.94311	0	0.902193	0	0.913531	1.94145	0	0	0
ENSG00000048649	3421.83	3295.12	3108.18	2618.32	3318.85	3012.76	2945.87	3090.5	3007.67	3083.4	3279.83	3676.27	2675.29	2763.37	3090.14	3580.58	3163.37	3574.2	3276.43	3269.84	3815.88	4058.13	3242.98	4286.8	3765.28	3694.66	4029.6	3828	4522.97	3621.89	3832.51	3766.79	3365.55	3467.09	3502.06	3299.73	3416.16	3777.33	3351.64	3175.63	3694.27	3631.79	3535.4	3399.98	3174.8	3654.63	3666.43	3634.23	3327.48
ENSG00000048707	15327	18294	16900.4	17415.9	14719.9	18127.6	16075.6	19390.8	17559.3	18809.3	20331.7	18348.8	17885.8	16928	16197.2	21209.5	18769	22153.2	16889.7	19534.4	18472.9	19036.8	20114.2	17527.1	18670.4	19607.8	18433.4	17298.6	19206.1	16430.6	19857.5	20703.9	17288.2	16990.8	20049.5	20413.1	19091.9	21542.8	19810.3	17661.9	22312.4	20607	20429.5	15105.3	18945.6	19928.1	19933.5	19401.3	15903.4
ENSG00000048740	2168.41	1789.51	1636.95	2164.43	2074.2	1908.9	2350.62	2436.96	2161.51	1922.26	1605.17	1853.32	2070.62	2232.21	1532.23	2249.02	2161.01	2184.54	2095.76	1788.66	1781.38	1631.55	3043.08	2019.4	2416.81	2656.42	2427.92	1798.97	1864.91	2264.43	2476.37	1886.33	2201.26	2059.96	2202.05	2636.81	2393.63	2400.5	2299.85	2550.25	2179.9	2610.55	1781.29	1981.74	2138.15	2103.02	2174.99	1769.73	1733.76
ENSG00000048828	6915.06	8833.61	6781.34	7317.15	8368.65	6933.67	8186.62	6702.68	7596.34	7210.64	6520.74	7396.83	7310.95	7477.15	7057.8	7352.86	7439.89	7013.1	7074.43	7970.97	6533.93	6076.52	6277.24	6526.47	6739.26	7476.57	7230.93	7933.11	6336.23	7635.8	7250.01	6689.91	7456.99	7457.2	6699.05	6773.54	6997.17	7093.66	7217.49	6722.7	8814.32	6778.87	7993.2	7064.96	6911.1	8463.21	7361.02	7415.57	8276.92
ENSG00000048991	1186.65	1718.25	1613.46	998.401	1510.16	1511.32	1401	1815.67	1626.13	1729.69	1749.37	1388.3	1678.45	1295.21	1726.35	1474.05	1884.61	1814.92	1242.21	1253.34	1293.39	1578.65	1786.17	1333.93	1333.71	1916.66	1877.84	1360.55	1588.66	1294.72	1546.71	1264.93	1201.29	1417.72	1810.04	2132.48	1196.16	1635.88	1643.39	1615.52	3131.4	1592.2	2216.95	1548.53	1887.78	2361.76	2250.59	2218.7	1469.49
ENSG00000049089	7.18124	15.6279	3.81787	15.3217	14.4816	3.01272	16.132	5.30083	1.60053	2.61231	0	6.20712	11.61	3.56362	0	3.32867	4.77648	0	21.2085	1.27954	3.01082	1.9754	7.1945	4.86345	11.912	11.1248	27.0037	6.68237	5.86696	5.17516	11.7011	13.9317	2.83085	3.93896	17.8137	7.34376	12.5985	5.04549	20.5609	21.7225	6.70789	14.3476	12.4799	2.18316	5.6008	5.15888	4.84761	9.58342	6.59312
ENSG00000049130	1035.85	1264.91	1292.43	1344.53	1577.35	1225.93	1345.27	1162.02	1466	1051.51	653.569	1235.12	1343.58	1517.24	1429.05	1022.08	1120.35	694.765	1430.76	1242.13	834.322	1302.87	961.697	1108.91	970.864	914.714	838.865	1382.12	973.408	1175.24	1024.32	1184.5	1808.39	1173.57	1034.4	1306.53	1084.28	656.068	1196.43	995.283	1023.23	1086.22	1170.68	1013.23	955.982	1315.44	962.997	852.328	1284.93
ENSG00000049167	482.017	432.916	483.32	440.153	477.019	341.859	402.147	359.671	414.774	430.625	404.883	468.624	373.897	395.142	429.643	349.178	413.746	422.6	392.343	530.911	403.018	404.797	399.646	388.801	306.575	366.311	434.788	467.006	354.425	395.694	316.047	385.943	353.81	466.314	374.332	414.451	442.759	387.09	356.294	346.312	361.012	339.089	394.452	371.355	428.999	397.903	333.037	361.064	419.841
ENSG00000049192	72.4154	40.343	40.6555	83.9577	84.1724	108.183	50.8348	111.226	101.405	72.9614	47.4932	31.1002	150.725	106.765	33.3535	28.9251	43.5193	47.1999	97.2177	126.478	71.5801	73.4498	64.2906	32.5661	37.5454	55.4048	55.4944	70.9228	69.9408	62.7998	59.5859	49.5899	65.147	73.9141	104.115	74.8637	66.0115	54.3141	49.8575	144.066	32.796	36.6732	87.715	45.9936	46.3589	35.5376	109.463	96.6306	85.3279
ENSG00000049239	8663.61	10841.3	7726.59	7228.45	9328.72	6603.62	5852.68	7102.68	9189.29	11861.6	7217.73	6290.39	7027.74	7018.55	7171.73	9185.59	10565.2	11179.1	8838.14	9128.38	6049.93	5908.84	8674.46	9010.96	9270.28	9869.77	6729.6	6752.75	10487.9	7420.71	7886.14	9812.98	7884.77	10279.8	7833.46	12017.3	7813.59	14731.5	11166.8	7522.49	8638.66	10746.9	9708.2	8428.81	8038.23	7864.72	11908	10575.4	8529.95
ENSG00000049245	3885.77	3898.99	4249.15	3589.28	3668.56	3453.9	4233.68	3471.75	3716.95	3632.13	3675.16	3849.73	3369.89	3680.49	3447.1	3993.06	3934.27	3858.03	4293.31	4234.22	3943.94	4371.34	4010.59	3981.7	3716.25	3727.08	3904.53	4100.13	3928.68	4032.8	4218.51	3928.27	3964.38	3781.46	3936.45	4383.13	3820.98	3443.08	3692.29	3262.65	3123.07	3563.4	3716.96	3881.8	3947.54	3591.77	3520.17	3783.2	3717.73
ENSG00000049246	4064.77	6127.84	6817.12	5826.32	4768.25	5941.7	5195.1	5174.46	7885.85	5742.78	3872.07	5857.36	5564.17	5421.48	5546.23	5805.93	7676.17	4611.85	6029.6	5532.45	3919.97	5771.12	3950.51	7343.67	5603.63	5390.47	5905.16	4002.55	6909.12	5158.88	6030.71	6652.3	4792.97	6639.37	5499.12	8189.94	7439.1	5301.93	7144.32	4636.91	4767.17	6726.74	4626.87	5932.35	4986.59	6055.03	6632.61	7051.66	6062.75
ENSG00000049247	3.30856	0.731118	2.02288	4.02026	3.56193	4.23681	0	0.349213	0	1.30013	3.7923	4.81787	1.33439	4.16478	1.1424	3.61192	13.9712	3.39379	0	243.083	1.84146	1.39021	0	1.70855	0	1.54356	2.5815	2.77432	486.364	3.68726	5.37109	1.44229	5.69322	1.35223	1.89846	8.59967	6.06353	0	1.53566	34.2304	7.32195	0.400374	175.812	2.63838	0	0.412687	2.91522	5.80589	3.388
ENSG00000049249	29.157	9.39238	1.88604	3.66222	25.3177	11.4279	14.8039	5.36942	26.2617	2.18833	0	0.708268	35.1591	4.85493	1.97084	18.0554	0	7.48418	10.2701	0	38.4974	1.82953	1.95873	7.0748	5.20671	4.00021	10.1964	10.7199	10.6668	1.93527	54.9778	2.07553	7.12921	4.29294	9.63191	2.08905	2.85209	5.1417	7.76832	6.94687	33.1166	1.42473	5.63367	3.462	22.4795	0.699978	2.05379	0.715263	2.08064
ENSG00000049283	0	9.86512	0	24.3729	20.7874	12.9481	19.4435	7.80041	3.06676	5.24163	0.773842	18.9518	13.0995	9.94735	10.6111	11.837	16.6675	20.2593	12.613	0	8.71977	2.85056	5.86101	9.94386	5.39833	16.2708	4.15939	20.2753	3.86972	13.2278	8.02971	4.29696	8.4645	8.93263	15.2276	9.54876	4.81213	12.7708	5.18206	4.14161	14.0219	9.30076	7.35837	8.66346	11.5632	2.04692	5.0624	9.86601	11.9282
ENSG00000049323	2676.9	2700.28	2751.87	2187.42	2809.59	2491.55	3137.99	2839.4	3725.62	2597.7	2492.78	2737.53	2990.31	3659.48	2755.61	2792.64	3248.51	2016.26	2400.55	3060.89	2408.91	2732.97	2511.33	2637.24	2206.16	2870.13	2539.23	2123.97	2068.72	3222.54	2892	2759.36	2563.16	3107.63	2383.71	3188.73	2459.39	2010.04	2369.02	3048.54	2043.26	2319.14	2729.95	2316.08	2411.55	2418.81	3041.67	3019.3	2308.2
ENSG00000049449	1581.01	1562.83	1656.85	1238.78	1125.07	1391.79	1314.49	1412.75	1364.2	1270.79	1809.22	964.412	1422.44	1080.06	1025.54	1793.36	1398.91	1340.68	1523.42	934.447	1624.45	1954.88	1709.73	1102.64	1566.57	1209.73	1232.34	1161.72	1778.16	1452.1	2219.05	990.026	1582.27	1605.44	1541.42	1420.06	1122.48	1355.89	1173.71	1457.93	1306.53	1566.22	1261.18	1803.12	1529.11	1137.06	1402.74	1353.06	1222.93
ENSG00000049540	208.347	143.093	176.034	292.612	186.863	251.118	144.12	411.968	136.966	133.291	209.666	79.7395	348.421	230.044	221.164	251.231	121.968	126.507	207.443	298.838	144.217	134.701	290.726	165.856	281.614	160.332	99.3941	127.578	76.7287	163.332	172.841	92.439	285.139	128.336	161.561	253.571	228.786	129.639	181.131	427.68	221.132	103.313	164.788	150.69	123.197	267.657	205.717	128.933	142.024
ENSG00000049541	440.257	351.36	401.176	416.601	447.086	354.653	431.778	387.457	565.672	455.376	561.401	439.355	478.524	436.186	552.883	527.835	489.798	495.037	466.775	542.693	390.935	385.153	640.634	571.604	488.82	557.222	631.538	401.058	477.488	463.595	342.239	525.14	412.623	485.636	418.815	428.25	407.338	433.959	481.979	397.357	543.324	465.321	631.336	352.481	406.28	513.972	408.845	389.995	525.552
ENSG00000049618	7297.14	10523.3	7943.03	8130.49	10074.5	9761.91	8666.28	9343.17	10166.8	9766.96	9829.25	8869.53	9390.78	8291.31	9005.03	9142.29	9465.19	10408.1	9147.8	9611.65	9581.37	8545.62	8306.78	8633.36	10437.4	9452.21	8933.87	8722.32	10936.2	9287.86	9674.13	9458.63	8934.03	9756.74	10032	12390.3	10932.9	9991.44	10765.3	9559.28	10761.8	11093.4	10007.6	8991.54	9807.7	12183.3	10967.9	11138.6	6960.22
ENSG00000049656	762.687	589.138	651.078	672.307	653.897	526.783	879.894	673.64	436.451	698.116	599.046	626.989	648.392	622.017	589.838	608.299	536.153	474.024	568.186	417.313	677.079	704.9	801.837	696.935	818.37	697.605	665.996	724.578	633.149	803.516	796.551	771.168	947.488	581.31	750.92	668.255	869.222	664.985	699.513	756.215	715.784	853.824	630.853	760.312	719.075	757.923	807.883	666.905	784.381
ENSG00000049759	3597.11	3342.31	3192.34	2519.14	3750.47	4023.85	3679.21	3890.46	5089.05	4436.05	4142.18	3464.17	2554.33	3666.91	4095.15	5342.36	4521.21	4430.04	4497.84	3891.52	4324.82	4072.98	3485.06	3780.26	4647.19	4207.38	4288.7	2771.01	6374.58	3574.24	5863.58	4283.09	3285.03	5120.24	4491	3732.49	4501.34	4776.64	4005.6	3934.07	3605.02	3985.51	3031.46	4452.59	4441.29	3042.21	3647.41	3978.57	3852.88
ENSG00000049768	7.56884	4.98633	9.62639	11.1058	8.68524	8.66781	1.13015	1.11006	1.3771	2.64338	3.8665	3.78397	8.58815	5.96924	5.46991	1.42164	3.80188	2.80426	2.55921	2.34211	3.12232	2.99335	0	4.87431	2.94939	5.21665	3.10861	0.679666	0	2.87401	4.93986	2.41872	3.52119	2.51422	1.64693	0	4.99862	9.44962	5.24862	6.6198	3.16584	4.46872	2.267	3.37787	4.49887	5.92232	8.40527	10.6699	2.81321
ENSG00000049769	812.123	726.168	1001.55	848.571	659.04	821.414	739.849	727.582	679.417	924.075	719.158	791.193	983.386	748.576	821.554	695.343	919.833	860.305	880.093	656.092	871.824	843.328	655.474	697.783	854.343	686.869	982.977	685.64	839.801	847.839	813.996	910.231	835.706	638.492	816.329	604.689	602.152	1089.84	735.343	739.531	774.827	685.379	732.487	862.54	706.375	678.372	808.869	655.178	957.288
ENSG00000049860	1296.99	977.227	916.421	1052.32	909.075	1191	1102.54	732.801	922.444	1056.02	1261.44	924.395	1349.52	1207.74	1041.18	1326.7	1057.59	1079.26	1171.27	1265.31	1173.58	1131.01	1491.76	1198.35	1065.01	1221.53	1138.09	999.519	1154.88	1098.23	1115.4	974.137	1563.18	889.218	1243.23	1154.68	991.06	1061.75	903.302	1101.64	1075.43	978.096	1030.82	1037.2	1051.02	971.216	955.369	931.63	1496.28
ENSG00000049883	1680.87	1429.26	1783.13	1567.51	1772.66	1463.52	1578.01	1066.61	2012.48	1421.73	1640.05	1816.76	1533.56	1674.6	1582.81	1230.24	1390.47	1494.45	1373.16	2033.49	1723.43	1819.15	1398.01	1401.98	1370.66	1584.75	1226.23	2100.21	1432.05	1760.46	1423.66	1630.2	1230.01	1775.19	1512.38	1335.22	1671.1	1383.53	1272.86	1010.12	1686.68	1227.15	1602.54	1625.31	1876.66	1725.01	1557.6	1482.32	1738.95
ENSG00000050030	22.9927	28.3374	29.6463	63.2464	14.2066	87.5241	23.5297	56.33	22.607	28.8617	24.6012	50.1673	30.0488	73.9109	21.5441	24.4364	73.6399	37.8876	26.4458	14.3555	29.2873	103.61	21.4706	60.634	28.0928	38.1199	31.2779	61.9549	24.3683	16.7186	21.9139	35.3967	100.902	12.5314	30.8464	41.8197	31.9421	19.1488	41.076	39.7385	21.9505	30.4275	31.7667	22.0657	21.4441	27.2107	23.5374	24.9669	17.9643
ENSG00000050130	1137.71	1089.84	1187.68	1040.53	1232.88	936.046	1101.89	1056.15	976.572	1117.89	1284.77	1204.89	1012.76	1118.35	1167.14	1170.16	1218.26	1197.96	1090.08	1070.3	1262.16	1149.64	1267.62	1320.03	1139.77	1212.28	1246.74	1091.28	1194.72	1210.15	1464.29	1076.5	1236.37	1018.85	1016.31	1337.21	1384.81	956.093	917.799	899.761	1186.29	899.419	1142	924.522	1308.39	1102.68	1228.42	1146.94	1142.43
ENSG00000050165	299.29	588.992	292.023	400.267	238.528	519.696	312.87	774.745	253.742	303.166	266.562	192.178	2498.02	506.55	316.942	380.222	309.712	369.335	343.629	271.631	400.416	281.164	171.122	295.514	323.369	431.445	227.701	277.474	221.937	168.782	242.26	287.112	485.407	286.036	300.472	301.852	311.092	236.482	263.008	996.244	193.649	294.424	116.275	369.065	208.996	345.929	279.435	349.528	424.92
ENSG00000050327	91.2737	20.8358	14.3263	56.3787	76.8081	92.2038	91.1738	80.4531	31.7217	49.9408	66.61	11.4405	63.7828	101.742	37.7372	53.9415	45.5512	44.0751	26.4213	57.3522	37.7535	47.7392	50.6917	32.9086	63.2258	40.3178	21.1158	27.9298	74.859	32.4227	88.7868	26.0083	38.7021	21.7622	50.332	33.5491	86.0336	30.1756	48.8241	108.503	41.1462	46.0237	34.1386	134.772	90.9162	25.1034	26.6726	15.4434	27.259
ENSG00000050344	1447.59	1480.54	1466.15	1403.65	1116.14	1594.25	1188.77	1271.9	1487.56	1708.05	1864.4	1570.74	1585.17	1567.52	1511.8	1625.16	1829.43	1727.57	1698.49	1645.75	1454.66	1425.93	1620.11	1795.57	1475.13	1621.39	1505.68	1220.48	1377.66	1274.3	1465.53	1524.63	1509.17	1167.56	1614.82	1594.11	1306.36	1267.29	1465.65	1416.59	1561.35	1591.28	1541.3	1364.73	1439.5	1261.18	1535.36	1445.38	1756.19
ENSG00000050393	1004.44	1089	1322.37	1136.11	1141.33	936.823	1362.81	783.606	754.418	1189.3	975.364	1298.65	1152.69	1133.29	1567.66	1087.84	887.278	1281.51	1121.44	1167.99	1098.68	1775.81	1088.41	1099.32	965.509	940.576	1125.84	1053.44	1311.32	1305.06	1006.46	1191.92	1025.8	1191.4	959.391	1004.66	1033.35	819.248	1157	754.209	1002	1003.23	1128.14	1309.18	1102.51	873.911	927.39	1266.29	1504.12
ENSG00000050405	3233.66	1880.93	1960.91	1886.14	1792.04	2277.49	2912.71	3672.75	1995.24	2271.68	2053.88	2145.4	4419.91	2596.5	2019.69	2111.35	1874.77	1853.67	2270.79	1584.5	2572.89	2851.86	2002.66	2208.08	2156.99	2181.33	1594.96	1719.44	3146.9	1967.43	2952.94	2176.63	2660.17	2355.7	2668.09	2403.4	2682.55	2291.42	2350.73	3174.17	1810.28	2630.98	1386.24	1776.13	2018.51	1852.55	1830.86	2067.29	1921.64
ENSG00000050426	1286.54	969.667	1257.53	1323.12	1063.62	1312.82	1131.05	1097.62	1161.84	1206.54	1115.44	1348.78	1082.41	1077.27	1088.32	950.452	888.235	1049.28	1138.8	1210.89	1284.74	1192.71	1135.75	1192.9	1301.74	1249.51	1021.35	1266.49	1142.35	1165.39	1023.66	1076.89	1145.83	1138.33	1153.92	1198.99	1470.49	1063.18	1378.1	1093.02	1286.86	1115.72	1076.52	1356.73	962.903	1064.54	912.979	1143.86	1167.71
ENSG00000050438	15.6453	12.1527	28.2212	44.8591	35.1809	21.5498	27.6341	32.1888	19.4451	30.5312	37.5509	21.0496	36.3908	25.1812	12.9007	8.50176	22.7123	50.7436	28.0525	13.6673	13.4725	22.8748	20.9654	8.65917	11.6562	23.7923	28.2828	6.00412	6.43938	44.7109	47.3155	11.1904	13.908	30.6008	34.1422	22.0309	10.6837	6.26921	40.7142	41.537	7.86412	33.6978	7.33536	36.751	11.2317	29.3648	21.6798	27.0444	17.1865
ENSG00000050555	15.9049	15.2503	0	7.9249	21.0259	4.48171	10.0862	6.42304	7.27727	37.9865	7.28774	0	19.5378	5.99626	21.0232	0	0.913701	2.13871	7.78209	0.862269	20.8562	19.2626	15.4935	12.1288	8.81983	19.7626	19.1083	17.4192	31.4844	22.4129	0	8.52432	18.1993	32.595	8.98877	5.19077	17.1139	106.678	21.7814	6.90573	2.0785	19.2207	11.8278	17.4892	29.4233	4.62055	3.6572	6.6416	12.0477
ENSG00000050628	536.072	58.032	90.2473	364.377	106.272	82.7732	857.076	256.295	35.628	65.5357	42.1066	33.9104	57.6864	93.9606	70.7935	75.6442	64.5518	36.3949	133.753	72.6297	57.2728	63.1139	130.537	102.002	45.5199	49.2725	26.2161	183.463	20.207	73.5799	50.6576	28.897	100.36	60.016	20.9075	79.5126	115.904	32.8022	128.452	187.232	98.1333	27.5723	56.3316	48.0979	70.412	97.7884	41.6731	68.5775	58.8114
ENSG00000050730	0.59706	1.55295	0.6132	5.93313	3.55327	0	1.20443	5.99461	1.94525	3.30846	0	2.9505	0	0	0	0	0	2.03645	1.99453	0	1.62233	0	1.79898	0	0	0.653185	0	0	0	0.876672	18.4135	0.681622	3.10225	0	0	0	0.72655	0	1.30049	0	1.67156	0	1.47319	0	0	0	0	1.77726	0
ENSG00000050748	3504.13	3652.31	3158.96	2452.83	3013.11	2684.21	2937.03	2686.45	2808.88	2955.77	2904.18	3296.61	2684.99	2995.99	2870.28	3390.98	2904.79	2893.77	3210.59	3186.16	3310.84	3417.52	2522.71	2689.9	2715.08	2688.31	2851.06	2832.96	3249.09	2945.94	3102.38	2874.18	2909.16	2954.59	3085.51	3012.8	3304.08	2904.6	2992.74	2503.08	3285.82	3054.82	2706.77	3128.42	3090.64	3245.46	3131.32	3250.64	3476.13
ENSG00000050767	15.4398	40.768	15.9736	18.4568	11.0058	27.9749	11.9289	42.7877	3.79805	6.32267	1.63172	18.2882	7.90821	15.4192	13.8264	47.9359	13.1292	23.7685	18.6826	10.9157	12.5332	11.3774	10.1684	9.92717	29.008	31.284	20.1085	8.97031	9.04239	4.88919	15.7039	14.9869	21.6142	32.206	9.43347	10.6526	8.42824	2.65087	12.5643	22.7157	14.8998	19.7394	13.0439	21.3051	9.12258	9.36128	13.5895	21.3938	23.1667
ENSG00000050820	700.762	1259.67	888.919	1222.37	1497.22	1646.33	908.09	1143.64	735.358	975.695	1392.79	861.584	1033.83	1039.23	1085.19	954.63	1082.85	660.185	1287.62	746.776	1135.11	948.573	892.62	1254.19	1184.54	1180.13	1238.63	1130.18	1214.05	1070.76	827.531	1110.9	1124.36	831.916	1128.74	1117.18	950.946	1531.25	1028.83	1325.41	1478.66	1428.1	1188.37	1186.04	1320.58	1379.42	1504.85	1220.2	1428.9
ENSG00000051009	615.845	617.352	632.806	737.954	610.585	589.988	574.577	576.846	587.809	559.459	491.603	618.168	599.464	704.225	527.391	715.666	554.158	493.983	576.677	548.324	481.487	452.467	556.403	637.776	659.631	645.818	761.44	553.244	571.348	531.187	548.591	670.432	593.063	686.173	628.677	562.337	604.322	682.969	619.052	758.172	597.423	609.776	588.355	682.235	591.222	790.127	580.16	592.285	601.882
ENSG00000051108	5541.22	3801.59	4850.95	3750.12	5089.33	4756.66	4285.55	3839.75	5287.1	4714.57	5448.68	4074.89	4091.36	4220.52	3762.43	5771.2	4799.51	5085.06	4506	6135.92	4528.5	5424.81	4663.62	5080.74	4369.69	5667.95	5633.75	4540.85	7148.86	3707.37	5156.28	6127.52	3778.86	5897.15	5211.48	5493.06	5300.61	5742.6	4588.35	5083.83	3629.89	5278.62	4654.94	5849.42	5671.01	4398.14	4735.65	4300.32	6036.41
ENSG00000051128	1076.44	896.01	1307.17	558.255	993.402	994.226	1092.94	1130.26	1531.09	2094.59	1487.87	1267.62	1152.2	1611.8	1925.45	2011.84	1706.55	1678.54	1352.79	1649.14	1619.3	1117.58	981.899	979.207	1998.13	906.366	1761.36	1704.23	1668.51	439.098	542.816	1047.96	1808.79	1353.99	1742.25	1501.57	363.892	1661.95	1096.87	1267.5	1819.73	1085.72	1297.39	954.518	593.831	1266.05	406.8	1080.34	1034.58
ENSG00000051180	42.1737	24.4667	37.9538	38.3878	27.0847	40.8642	22.6704	46.2352	32.8424	61.0794	60.0856	20.3867	53.1369	45.6026	35.3362	36.2362	40.1271	39.1392	27.5218	41.1061	43.0926	28.3222	36.4482	34.4496	25.6865	43.1072	54.9341	22.5221	64.3448	45.3516	40.0557	37.2655	45.7738	35.1246	40.9437	59.0794	51.328	48.4114	47.5455	41.2451	33.5295	23.6866	40.1256	48.9694	45.8817	30.7875	55.3011	47.4538	41.5925
ENSG00000051341	39.4922	30.1018	42.3063	54.1782	84.8477	28.8343	142.612	98.4949	50.3377	153.607	97.3889	55.8193	72.8808	61.6284	54.1412	65.4168	72.7217	131.642	46.6953	47.4639	65.6714	86.5785	159.503	109.246	56.8598	41.6795	56.3739	46.5271	110.292	87.3262	45.2306	52.373	146.799	38.1116	55.6153	34.0211	47.5237	67.6025	84.8316	68.7373	88.9839	90.6474	51.61	48.8404	58.6373	69.31	109.904	68.5903	91.0616
ENSG00000051382	1983.85	1765.12	1658.81	1462.86	1534.18	2476.84	2123.33	2268.42	1668.62	2466.59	2120.92	1677.44	1685.96	1680.57	1464.08	2022.76	1669.27	2288.11	1761.98	1676.18	2048.32	2055.97	2072.13	1193.86	2068.31	2053.34	1544.08	1942.41	2303.49	1724.32	1694.9	2261.14	1480.9	1568.09	3050.11	2579.48	2570.57	2976.76	2719.43	2570.07	3734.73	2799.12	2039.62	2788.25	2651.7	2362.42	1780.59	1992.38	1446.6
ENSG00000051523	137.805	192.005	185.745	251.81	328.754	148.275	219.823	202.262	156.776	185.186	89.9747	172.55	336.341	380.083	268.064	68.4673	183.419	114.66	173.08	241.524	193.937	369.483	235.275	210.667	299.785	217.488	308.254	328.236	195.609	338.558	389.157	379.421	194.628	207.372	252.215	205.711	181.077	436.422	173.2	233.191	197.022	173.271	266.334	301.517	224.279	249.307	246.576	193.569	149.416
ENSG00000051596	363.836	286.837	445.753	315.32	261.444	456.814	260.497	309.232	380.577	565.084	358.793	556.709	413.881	356.287	377.345	439.098	368.545	294.775	330.996	455.007	320.044	467.144	510.009	467.337	514.569	343.862	456.062	351.138	357.682	359.591	402.584	500.165	402.244	376.05	419.509	371.934	369.088	398.273	424.548	330.122	356.468	418.006	366.814	268.443	366.914	328.669	321.758	267.324	370.694
ENSG00000051620	4532.91	3406.48	3163.91	3032.73	3268.29	3749.09	3786.83	3039.59	3072.38	4345.21	4284.71	4493.15	3664.77	3433	4620.22	3881.19	4228.77	4574.04	3163.51	3268.13	4789.04	5500.18	4424.99	3806.38	3856.75	4349.77	4902.95	4205.92	5804.25	3804.33	4435.05	4374.37	4289.25	4610.11	4298.07	4441.12	4262.92	4215.88	3384.7	3200.87	4112.44	4550.96	3160.47	4689.94	4229.84	3706.17	4079.09	4267.73	3960.41
ENSG00000051825	1482.67	2256.83	1803.31	1905.43	1774.44	1735.92	1901.23	1493.01	1906.46	1990.31	1678.68	1927.8	1855.25	1710.94	2021.17	1541.11	2033.34	1751.02	1756.7	2128.56	1798.57	1942.63	1554.29	2068.09	1947.04	1728.61	1733.79	2059.88	1422.56	2051.52	1748.93	1630.09	1796.43	2173.93	1505.41	1831.75	1619.43	1786.01	1987.2	1406.77	2090.01	1817.05	2584.09	1853.23	1780.23	2211.87	1945.24	1844.79	1988.13
ENSG00000052126	369.643	434.572	263.905	399.129	225.358	475.526	334.832	465.648	345.316	279.866	303.45	317.993	438.15	491.008	298.751	313.209	295.661	225.167	415.847	348.851	326.24	386.345	325.081	424.888	314.066	315.179	139.008	319.649	229.56	368.898	389.967	293.939	375.806	296.157	341.95	369.757	378.044	323.149	383.325	628.745	241.566	224.178	243.145	378.94	312.744	230.387	339.234	228.571	277.565
ENSG00000052344	21.5001	15.3732	40.4536	33.2734	11.9233	30.0386	15.4303	10.9856	13.1286	14.3344	8.11524	15.8041	12.292	11.0621	19.9733	10.7397	9.58574	4.54505	9.47238	13.8173	5.9111	12.4742	8.02939	18.5833	6.98542	15.2169	23.5343	11.5746	15.5087	11.912	3.9781	8.61218	14.5443	13.4935	5.14495	9.50858	8.04722	22.5371	23.1462	12.1964	19.839	18.3303	28.712	11.9314	11.4767	10.2634	14.508	10.0708	8.86883
ENSG00000052723	2197.99	1830.51	2160.42	1976.55	2364.64	1576.2	1889.67	1537.08	1842.91	1813.02	2086.68	2359.01	1840.94	1865.54	2266.12	1676.28	2764.08	1855.87	1983.62	2682.8	2296.35	2477.67	1677.56	1903.09	2046.46	1781.62	1586.87	2562.24	2063.11	1811.99	1639.22	2002.7	1961.66	2197.26	1795.53	1783.57	1773.01	1283.75	1679.31	1516.02	1907.49	1635.31	2214.86	2034.23	1795.57	1937.44	1543.88	1858.63	1966.78
ENSG00000052749	1021.44	591.566	1450.52	1286.9	1488.18	590.209	2004.18	953.429	743.428	1539.67	768.057	874.124	1049.18	723.64	840.213	1172.09	1325.58	2004.21	650.772	1046.54	1362.55	505.995	1377.47	681.823	938.633	1041.94	3055.39	907.018	993.319	1750.37	1034.86	691.659	1551.1	1139.17	1277.92	732.625	919.225	1258.9	745.807	1142.98	1159.61	642.867	2326.92	1078.37	930.728	1052.8	1606.55	1182.45	1071.11
ENSG00000052795	2414.34	2715.4	2648.84	2894.68	2599.27	1934.08	3779.75	3065.15	3566.5	2443.72	2553.07	2249.33	2291.14	2164.02	3090.51	2738.41	2729.1	2132.08	2584.13	2410.59	2262.38	2187.49	2359.39	2458.55	2398.62	2947.76	2225.9	2300.12	2357.19	3507.17	2687.05	3121.33	2680.08	2349.62	2292.28	2538.46	2133.14	2310.32	2096.45	2152.08	2732.48	1985.43	2147.01	2179.18	2560.44	4482.04	2399.01	3181.16	2787.87
ENSG00000052802	395.264	197.503	333.548	294.412	253.411	307.552	321.33	295.902	307.948	396.2	324.516	283.579	402.232	283.708	285.905	298.269	336.816	421.995	380.695	286.216	383.762	405.071	426.707	378.003	257.422	269.286	463.994	317.562	400.842	269.403	319.397	422.64	362.662	433.707	343.643	465.77	519.715	385.095	385.474	315.08	271.078	499.094	331.099	424.784	450.234	325.391	301.064	342.472	500.202
ENSG00000052841	3571.78	3856.61	3481	3511.6	3116.52	3215.4	3667.38	3430.72	3890.19	3481.41	3780.42	3671.26	2996.07	3345.83	3313.88	3859.27	3695.03	4013.48	3409.9	3510.77	3332.32	3350.64	3502.16	3823.99	3171.83	3809.77	3529.57	3415.05	3343.39	3209.58	3171.16	3419.41	3123.54	3315.8	3208.89	3534.67	3635.11	2466.94	3064.48	2841.59	3442.18	3182.49	3304.39	2945.88	3934.97	3445.81	3556.45	3284.32	3414.11
ENSG00000052850	41.2065	75.3183	40.2866	48.7187	33.6683	262.32	37.5133	204.725	33.2435	85.3011	92.3302	50.8439	90.9415	57.7365	144.06	37.5359	44.7141	72.9724	71.3486	66.9356	191.023	94.6005	39.4753	33.2484	151.822	40.4991	51.3968	37.1458	112.265	60.9612	44.9828	118.706	197.904	43.651	52.3756	49.4921	38.3158	131.526	68.4789	131.572	35.24	161.949	34.0622	114.206	106.261	48.9984	19.6961	19.0232	28.2971
ENSG00000053108	0.722622	1.78857	2.75035	5.78662	7.67845	2.44257	1.73464	0.543782	13.1324	6.07086	1.2908	0	0	1.49813	2.93198	7.20601	0	1.76864	0	0	8.51988	4.88772	3.33166	11.867	0.190515	6.71682	11.3023	4.06632	2.2937	1.2128	13.3108	11.889	6.35856	7.29392	6.80931	5.9146	10.2273	0.968285	5.17564	4.93396	8.24352	1.33362	8.94441	3.72441	10.4779	3.12289	5.89369	10.9546	6.70158
ENSG00000053254	12328.3	18529.5	14181.1	12739.4	13248	14530.4	12210.7	13623.3	13877.4	16689.1	16401	13861.1	13269.5	12546.5	12329.9	14796	15996.2	16964	16162.6	17946.4	13696.8	11356.6	11126.4	12326.6	15412.9	16906.8	14230.7	10622.9	14948.4	12816.6	12281.4	13885.5	10841.4	14062.6	14531.9	15394.7	11578.3	18379.9	14734.6	12834.9	14086.5	13577.8	15050.8	14467.1	14937	16126.3	15748.1	14359	11562.8
ENSG00000053328	3.06395	9.22943	12.4663	10.2884	5.69628	11.4918	2.41512	13.8097	5.68575	4.74267	3.51733	8.65944	9.83474	21.4746	10.2683	3.51346	10.5084	2.41811	12.4284	2.00407	6.05205	6.50791	8.28089	4.35712	8.3021	3.21065	10.9384	3.01683	1.11328	7.06861	3.10072	9.57255	10.9588	3.44099	7.78981	8.45769	7.05282	3.99002	9.29291	20.7424	2.99258	12.2515	7.66299	12.8023	5.8705	4.03149	0.999086	6.21406	7.56843
ENSG00000053371	1349.18	1218.45	1575.56	1469.13	1532.41	1194.62	1178.36	1093.47	1515.67	1393.68	1204.71	1381.21	1328.13	1407.36	1745.55	1486.43	1757.63	1412.99	1332.85	1481.98	1385.53	1477.94	1546.23	1379.61	1199.7	1377.64	1686.92	1529.84	1295.65	1251.65	1075.37	1512.71	1194.81	1429.98	1239.29	1182.87	1289.1	1580.85	1467	1059.17	1458.63	1200.38	1515.59	1283.56	1282.62	1514.85	1276.46	1167.84	1289.04
ENSG00000053372	660.668	656.944	954.202	689.153	679.842	635.844	857.627	631.413	635.181	743.636	786.467	836.513	723.135	754.192	623.16	675.284	736.173	721.215	700.949	709.279	674.074	569.646	763.507	625.886	698.138	718.863	843.757	702.032	711.006	695.563	735.739	669.76	941.805	575.796	625.113	639.818	669.027	824.291	626.209	550.643	697.942	608.715	655.097	628.066	650.319	616.231	615.858	592.623	759.647
ENSG00000053438	261.269	217.828	233.975	210.607	258.291	226.835	185.511	280.315	361.84	310.512	318.317	190.456	198.766	175.729	229.059	189.69	236.173	184.975	246.44	206.631	164.369	116.152	269.057	268.63	153.598	204.505	383.019	126.638	220.774	210.681	177.421	187.224	141.809	238.452	237.976	152.517	163.152	339.574	258.717	289.17	264.964	156.376	178.478	149.687	154.88	208.85	246.689	256.71	254.547
ENSG00000053501	284.808	237.202	319.577	277.641	329.031	307.754	322.123	266.006	254.826	285.634	369.962	388.914	373.236	370.874	357.882	284.545	331.614	328.071	328.598	317.667	412.448	452.237	358.988	319.907	398.629	342.233	318.394	383.757	481.833	341.846	336.517	322.551	344.476	360.296	422.167	236.456	295.643	376.941	350.494	277.076	312.648	336.339	319.655	400.497	351.865	311.708	333.303	271.91	324.217
ENSG00000053524	178.114	367.14	389.459	328.596	333.97	283.137	741.354	412.14	463.885	359.114	396.082	157.603	317.475	420.764	237.378	697.189	300.223	352.392	346.219	368.019	271.375	382.172	298.765	360.67	395.47	323.872	401.385	357.794	205.165	320.148	440.168	699.552	382.182	244.663	577.287	394.05	407.269	357.201	389.633	480.057	543.287	347.419	345.723	529.76	552.997	671.384	555.934	829.406	206.334
ENSG00000053702	227.216	252.122	220.601	226.825	211.938	200.36	205.325	202.974	295.61	205.878	172.173	228.538	154.022	192.111	315.171	177.308	196.514	129.364	167.338	190.453	207.276	140.491	125.513	166.352	254.032	102.519	134.017	226.92	107.486	213.941	132.012	137.133	152.994	192.663	110.045	238.219	188.832	213.612	215.46	240.61	247.4	170.864	216.411	239.04	142.37	283.284	239.812	217.402	135.984
ENSG00000053747	518.705	617.949	504.64	716.579	263.739	450.327	520.029	702.552	716.233	291.242	263.24	388.14	535.233	664.01	601.646	573.232	381.687	304.469	555.683	480.841	707.333	783.017	396.387	502.321	547.045	448.226	293.941	624.103	456.903	557.677	515.05	333.05	441.159	655.315	767.179	448.378	807.264	368.748	598.306	732.779	225.84	506.908	332.528	655.649	232.697	431.718	251.023	553.85	570.935
ENSG00000053770	4769.54	4615.81	5276.15	4969.16	5010.28	4517.85	5752.64	4340.15	4014.24	4967.54	4942.7	5753.38	4231.58	4572.63	4320.41	4025.1	4090.17	5093.51	4468.85	4694.47	4949.63	5592	4143.63	3917.42	4331.45	3755.22	3721.52	5411.86	4542.87	4684.35	4144.78	3967.6	6262.22	4398.26	4818.24	4287.36	4790.96	4747.9	4198.96	3338.41	4535.93	4814.52	4022.05	4592.86	5082.33	4184.03	3698.06	4014.88	5380.06
ENSG00000053900	1072.86	966.35	1075.35	817.271	966.985	939.461	1054.87	897.226	885.542	798.883	1288.16	930.907	891.935	837.659	832.511	1022.83	1092.49	994.193	962.684	1192	1056.23	986.619	959.118	1170.87	919.391	1214.08	1014.09	761.988	1228.45	867.142	1312.54	1131.68	944.107	925.532	919.969	1299.95	1081.3	832.563	936.223	1007.36	902.791	912.484	873.316	764.576	1302.64	900.048	1120.87	854.368	941.775
ENSG00000053918	29.1776	38.499	19.7566	72.1846	37.2559	27.4252	37.3338	19.2691	30.2079	14.8011	34.7206	28.3593	50.7909	47.3892	23.8138	12	35.9693	30.1357	58.0682	17.5585	20.5796	27.1158	26.0556	43.6076	33.7299	53.2953	72.522	63.3964	63.3671	51.3056	66.6364	61.2792	37.3857	41.5117	50.4507	82.4005	34.1087	41.0271	65.3356	62.3843	52.0961	11.7457	65.4711	48.9405	44.1426	37.5897	55.0929	24.1032	33.7498
ENSG00000054116	1039.98	921.2	1028.66	858.138	893.755	884.705	1079.09	867.867	867.912	877.579	955.397	1037.92	976.831	939.102	917.117	959.356	944.904	1619.97	1013.96	1138.34	1005.4	1124.24	1098.35	931.7	914.885	917.245	1015.45	1022.57	996.829	904.963	987.335	980.238	1519.51	993.005	1082.62	928.705	930.649	816.679	823.569	814.005	867.261	892.324	985.877	922.307	1017.34	916.456	1011.83	900.18	1052.11
ENSG00000054118	10257.9	10259.9	11278.2	7608.2	11433.4	8724.69	9783.13	9285.45	10693.8	10201.9	12592.9	11291.9	7306.42	8703.44	8242.77	12710.3	10416.9	10205.3	8858.02	12254.6	9797.88	8162.37	9969.22	9625.3	9568.47	11584.2	11564.7	9696.73	10511.5	9857.63	9187.46	12385.5	9267.92	11247.2	10072.7	8489.72	8586.88	10516.3	8553.96	7675.05	9807.69	8341.94	10547.2	7978.29	9619.81	10505.1	11652.8	8815.34	8607.28
ENSG00000054148	2244.6	2497.16	3364.87	3045.16	3129.83	2469.6	2719.92	2081.68	2336.41	2577.1	2996.69	3165.44	3107.46	3346.2	3537.99	1912.79	3435.57	2428.08	2649.68	2878.9	3593.99	4765.25	2964.91	3233.9	2849.82	2797.02	3616.53	3852.92	3536.04	3799.2	2797.74	3287.95	3479.48	3343.42	2930.41	2681.07	2695.21	3480.57	2925.2	2394.44	2377.74	2784.6	3258.89	3041.84	3116.68	3177.07	2264.07	2582.78	3584.45
ENSG00000054179	13.3151	33.8271	13.1136	7.22808	4.66986	10.6246	8.87408	28.3321	9.20889	10.2169	5.13426	7.47546	6.44933	3.45616	5.22148	14.3623	10.4583	10.021	9.06453	11.7313	5.13563	4.62434	7.54604	10.0061	6.42792	20.221	6.29779	15.7207	2.56732	14.4438	7.71167	11.5358	13.6041	14.4628	3.33635	7.42723	8.43574	33.7448	9.73984	9.08185	9.46092	8.26298	9.99668	11.7084	5.81938	12.6839	12.5735	20.1165	10.8444
ENSG00000054219	224.171	137.101	146.471	110.295	169.773	99.8044	198.122	107.845	135.96	92.9201	98.2582	100.643	149.158	211.479	141.925	106.97	71.9175	100.995	66.0905	107.288	77.7481	100.075	165.759	169.254	151.869	130.741	59.755	90.6619	122.342	157.241	296.291	131.667	66.489	107.463	119.417	191.192	178.044	113.808	107.393	202.236	107.145	70.956	95.8218	133.709	127.049	88.6253	84.4548	122.539	138.011
ENSG00000054267	2385.72	2071.57	2273.74	2186.06	2338.93	2199.02	1766.02	1987.46	1903.77	1848.64	2392.54	2376.42	2008.43	2042.11	1744.55	2377.87	2331.54	2144.79	2234.1	2023.46	2241.11	1936.76	2554.31	2301.23	2438.66	2755.63	2529.52	1812.07	2211.86	1860.01	2033.97	2226.17	2267.94	1931.65	1826.31	1873.82	2032.43	1508.43	1975.75	2134.18	2213.67	2102.11	2289.9	1983.79	2204.61	2094.39	2030.4	1991.25	2236.43
ENSG00000054277	246	163.838	191.584	291.422	119.242	169.641	307.41	232.852	155.551	298.383	128.304	257.114	236.222	166.753	227.756	122.433	197.922	235.473	204.436	162.035	166.91	344.993	177.613	168.4	140.476	162.21	139.117	182.138	332.197	139.688	259.488	221.536	275.133	228.569	323.749	200.599	171.558	300.47	253.592	167.532	104.613	285.432	146.036	360.973	345.045	82.2722	140.749	169.419	227.972
ENSG00000054282	1439.38	1362.22	1270.5	1181.3	1391.79	1522.09	1176.42	1244.8	1549.47	1565.61	1577.87	1507.82	1454.7	1369.85	1248.27	1441.26	1630.45	1454.52	1388.03	1378.65	1324.29	1490.2	1436.74	1298.97	1380.61	1631.43	1302.94	1051.71	1313.92	1442.26	1290.1	1444.13	1128.63	1338.99	1364.17	1171.6	1017.28	1043.58	1375.23	992.11	1312.76	1373.6	1273.27	1153.99	1287.19	1506.42	1306.46	1350.71	1157.35
ENSG00000054356	1.76451	0	0	5.30399	0	0	2.44597	0	0	0	0	0	1.22454	0	0	0	1.70116	3.9425	0	0.405362	0	0	5.22164	0.87803	0.158481	0	0	0	0	0	0	5.94466	5.0198	0	0.951068	0.237915	0.383655	13.5169	0	2.26937	0	6.07441	0	0	0.401939	0	0.173875	0.999654	0.697767
ENSG00000054392	44.6528	49.56	47.2544	68.7287	72.7808	55.3633	70.6272	71.4753	52.3031	41.0572	55.755	60.0084	75.6688	65.5525	43.7226	50.0607	28.8689	43.6757	56.4414	78.381	78.3462	73.1024	49.7212	70.7698	66.0088	61.4022	38.0768	54.9524	57.0278	42.05	81.8748	84.793	60.4382	48.6597	61.6367	66.7919	93.6303	76.1483	61.1054	97.1498	44.0949	45.1512	49.8878	60.566	53.29	42.8454	34.5479	48.1341	51.1506
ENSG00000054523	68528.8	74267.9	53399	42687.5	62946.9	55508.9	57946.4	70001	66399.6	68823.1	71405	77938.7	59390.9	58705.9	65726.9	76770.5	63014.4	68977.8	64191.9	74588.2	59902.7	62703.9	65377.2	64576.5	74105.2	74740.1	73069.4	65275.8	93451.2	74609.2	90509	77338.8	65764.7	71613.7	86555.1	86840.3	70301.8	71326.9	81354.7	67068.6	72639.5	79204.7	60154.4	59256.2	70756.8	74936.9	74795.9	79781	47598.4
ENSG00000054598	74.6303	104.274	127.474	136.131	78.8279	137.017	91.4644	154.409	85.9952	83.2023	94.1983	30.1941	69.2497	65.9376	124.11	100.03	68.6866	69.106	63.0019	96.8768	103.636	135.847	106.618	73.815	103.257	104.011	45.915	80.1455	69.0771	93.4729	79.7896	97.0907	93.2894	69.8115	90.9206	109.154	126.179	86.0154	120.51	140.426	66.1911	87.7267	79.7331	71.6023	68.5783	99.6782	65.1842	80.9658	70.6952
ENSG00000054611	425.928	535.587	459.416	590.835	636.15	607.825	582.791	619.963	593.082	625.466	621.847	477.036	651.96	529.482	585.708	532.921	615.763	568.155	535.24	402.233	813.276	640.9	688.947	625.085	630.807	571.012	743.056	531.127	593.467	626.13	764.575	712.609	774.024	614.911	666.418	561.402	663.921	711.843	664.109	747.152	629.929	635.392	621.89	544.113	655.315	616.999	599.762	745.213	580.116
ENSG00000054654	30697.3	36196.8	28281.2	23729.8	43531.1	25881.4	29034.4	24789.3	34274.7	32359.6	28997.1	29223	26659.4	26961.8	35016.7	33196	36970.5	26695.6	30336.3	35770.6	27020.8	32352.1	28452.7	34497.2	27503	37729.6	29882	34904.3	32099.1	30554.1	23977.9	30987.2	14883.8	33109.7	32032.6	34882	23958	31123.6	27664.6	23068.1	29656.1	27588.3	29059.7	22345.8	30649.2	35019.6	27413.7	29423	19918.5
ENSG00000054690	177.603	206.784	229.077	237.651	248.897	455.273	163.538	205.229	314.739	234.268	352.786	274.063	260.544	296.488	293.728	177.749	169.288	217.965	212.342	160.004	245.125	202.723	221.504	273.086	197.272	138.273	141.638	202.91	177.427	155.435	143.487	199.333	131.509	264.984	121.248	209.141	257.651	271.503	391.951	212.647	271.108	450.054	264.623	181.014	148.083	256.775	235.858	117.354	113.519
ENSG00000054793	2802.06	1608.32	1946.82	1980.4	1312.51	1660.63	2137.49	3033.82	2038.64	3808.58	1942.92	1916.43	4645.47	2544.25	1391.52	3013.82	2160.36	2382.7	3132.24	2311.57	2181.83	2495.33	1896.4	1739.27	2237.06	2317.43	4600.5	1511.91	2358.89	1367.87	4938.23	2410.56	3022.52	2401.62	2980.16	2447.59	2562.25	3125.98	2799.2	4051.08	2304.15	2396.59	2246.64	4948.68	3259.81	2268.99	1894.35	3520.57	2901.11
ENSG00000054796	0	0	0	0	0	0	0	0	0	0	0	0	0	0	0	0	0	0	0	0	2.89034	0	0	0	0	0	0	0	0	0	0	0	0	0	1.00571	0	0	0	0	0	0	0	0	0	0	0	0	0	0
ENSG00000054803	51.3047	77.917	14.0187	40.9652	17.8374	45.6227	17.7063	57.3909	47.6278	13.2635	6.95471	29.663	25.9448	56.1844	39.7758	49.8351	42.3424	46.0775	73.5888	49.7847	32.8164	20.894	16.465	33.2184	22.9029	58.7758	32.0171	46.4289	14.626	20.2397	108.49	56.9616	22.4604	30.9863	17.2765	21.7208	22.0121	1.10198	17.6608	30.3893	5.24346	45.7182	13.8911	42.0274	10.5714	20.4819	6.97829	9.30291	10.2165
ENSG00000054938	6.50176	45.454	15.407	13.8469	8.09966	45.6829	25.9209	27.0544	31.7825	11.3137	37.184	34.1715	32.7121	22.1197	19.6401	7.04144	29.7536	24.9063	26.2505	0	14.5544	42.9955	7.8732	82.4143	20.3943	59.0063	10.9879	21.4402	41.7514	42.6252	58.9559	59.2121	23.6942	26.7379	64.692	77.0027	33.3244	47.5431	37.6576	19.1615	17.2627	20.509	15.2892	72.1009	37.9235	26.1008	42.7536	89.3605	11.4464
ENSG00000054965	3846.92	4302.77	3260.23	3006.43	3844.49	3712.42	3912.41	4036.03	3107.03	4150.05	3644.4	3731.36	3567.32	3204.56	3196.59	4363.72	3215.8	3474.41	3001.4	3589.94	3447.48	3107.43	4745.57	2829.38	4536.25	3723.77	3224.78	3439.97	3034.85	3587.55	3512.9	3362.83	2818.03	3467.1	3761.07	3542.5	3191.92	3752.54	3897.75	4190.41	3718.76	4398.14	3052.07	3791.3	3354.03	3390.17	2850.06	3123.18	2750.33
ENSG00000054967	648.49	836.432	532.579	472.083	719.784	601.017	749.557	523.062	320.869	693.761	1013.99	680.366	740.68	617.919	353.653	1039.37	563.023	888.639	507.902	520.602	513.636	699.571	2061.69	554.907	1378.05	1024.34	842.192	525.892	366.375	730.172	751.396	628.149	306.731	551.812	670.815	648.25	696.784	642.207	847.94	1143.2	625.843	930.381	458.128	619.511	1220.51	805.486	609.614	436.332	737.905
ENSG00000054983	1166.94	903.304	871.905	1092.56	875.588	1027.6	959.83	975.49	827.391	914.781	1038.67	812.157	970.489	938.977	733.292	1106.72	1037.91	1103.41	1085.85	1060.93	958.152	995.345	1013.88	857.126	824.008	936.443	719.683	737.487	926.776	717.168	781.71	948.047	839.613	788.723	1015.82	1040.47	1128.9	961.524	800.072	973.367	971.176	1028.06	694.279	703.4	938.808	697.029	835.478	928.787	1067.49
ENSG00000055044	1561.77	1545.01	1679.87	1494.44	1851.68	1528.79	1527.82	1595.98	1451.99	1327.07	1675.37	1682.14	1344.29	1453.59	1461.32	1623.91	1462.34	1709.51	1572.38	1393.56	1460.33	1608.23	1934.17	2003.58	1590.91	1901.13	1622.65	1604.83	1770.77	1543.91	1555.17	1749.99	1988.09	1603.98	1647.14	1574.84	1595.61	1376.43	1525.31	1394.14	1583.12	1467.21	1565.82	1324.56	1757.18	1692.1	1664.46	1453.82	1568.27
ENSG00000055070	3509.79	4622.12	3370.31	3046.88	3562.4	3756.02	4075.09	4057.51	2738.01	4010.37	2928.44	4117.86	3612.26	3534.81	3097.74	3268.27	3856.75	3094.25	3057.81	3636.73	3288.5	3481.63	3100.78	2276.83	4248.35	2884.71	2895.73	3496.22	3384.43	3356.96	4573.03	3462.07	4176.61	2781.22	4172.97	3424.87	3532.33	4351.13	3324.41	3793.39	3307.81	3632.46	2988.06	3572.19	3509.41	3480.14	3110.45	3452.71	2677.74
ENSG00000055118	21.9581	48.3754	11.9518	13.8359	23.2981	6.5244	13.6382	14.1546	18.5501	13.9886	13.614	5.9316	6.93939	15.7318	11.5071	10.5455	20.1516	7.15782	7.92313	38.6019	19.3802	3.06622	17.0056	13.902	29.5801	31.2208	28.6656	19.0409	2.17247	20.4342	11.315	10.8549	10.17	8.43473	8.85022	30.6126	15.0862	27.5788	10.3881	4.18518	12.8184	5.84588	9.08493	9.59467	8.12245	24.0009	3.4128	9.98173	12.6763
ENSG00000055130	6094.19	6360.67	5173.21	4795.61	5758.64	4950.74	4970.88	5256.47	5039.62	5430.05	5710.44	6278.99	4499.57	4599.42	4956.2	5684.75	5300.38	5427.9	4940.47	5923.23	5662.01	5447.6	6708.43	5437.9	6092.14	6126.4	5761.17	5462.29	6627.29	5757.51	6176.29	5565.21	5798.88	5823.31	6436.56	5678.17	5016.54	5644.02	5587.95	4269.42	5942.37	5842.37	5741.94	4665.05	5638.64	5854.85	5686.14	5309.55	5367.4
ENSG00000055147	1290.03	1173.31	1485.46	1328.23	1406.47	1082.57	1483.05	1227.85	1390.46	1242.03	1713.46	1333.69	920.357	1512.2	1577.38	1536.1	1250.28	1181.89	1305.33	1613.12	1330.41	1262.58	1560.27	1619.51	1450.26	1346.35	1212.98	1357.16	1481.21	1157.75	1396.34	1359.39	1071.26	991.715	1426.73	1034.31	1176.93	1019.14	1083.87	977.458	1243.34	1078.62	1417.16	1350.14	1277.26	1318.28	1325.88	1308.33	1722.27
ENSG00000055163	267.229	244.052	379.457	501.816	462.56	771.396	1293.35	593.31	547.033	727.196	427.185	309.697	391.846	785.292	439.806	773.211	330.747	488.37	765.638	1009.57	554.709	295.063	498.027	429.806	518.038	412.658	489.371	830.225	415.833	909.143	593.35	473.399	654.995	330.657	495.578	637.76	918.325	465.04	167.626	991.827	643.45	659.449	559.293	738.28	730.538	279.207	440.937	544.533	634.95
ENSG00000055208	4985.04	5802.35	4457.13	3165.7	4320.52	4467.49	4309.77	5154.74	4832.79	5341.35	4163.12	4390.57	3639.21	3975.08	4283.52	4507.34	4382.09	4948.96	3449.19	4529.02	4686.54	4786.27	4795.25	4078.93	4983.45	5166.04	4305.78	4457.52	6227.97	4442.28	6237.09	4954.03	3773.88	5045.38	6735.2	5963.68	4677.43	6502.76	6594.38	4965.89	5995.09	5661.32	4803.81	6681.13	4801.09	6079.37	5847.58	6272.65	4337.1
ENSG00000055211	1922.48	1597.17	1857.77	1668.41	1924.58	1619.69	2046.91	1726.23	1671.11	2129.95	1991.59	1578.18	1867.65	1625.33	1737.74	1826.64	1715.75	2157.23	1725.44	2051.15	1841.86	2111.8	2086.56	1898.17	1753.57	1635.42	1812.33	1608.76	2376.95	1636.61	1907.65	1931.46	1686.92	1854.38	2114.14	1909.27	1734.54	1919.34	1956.06	1495.98	1950.72	1829.7	1810.69	1766.35	1866.91	1803.35	1837.59	1963.25	1842.31
ENSG00000055332	3494.89	2623.29	2519.06	2704.25	2233.46	3016.15	3076.17	2697.23	2702.25	2491.28	2786.77	2488	4358.41	2873.05	2659.46	2964.8	2775.71	3046.75	2925.27	2944.26	3209.22	3136.98	2869.25	2710	3370.91	2348.55	2922.17	2807.24	3373.61	2983.43	3052.37	3049.21	2517.38	3231.61	2787.22	3435.97	3325.92	3248.96	3064.79	3654.49	2591.45	2881.98	2814.34	3676.5	2914.08	3219.74	3368.03	3067.14	2496.37
ENSG00000055483	690.524	759.7	1050.1	888.535	1106.3	853.679	909.906	928.297	1072.26	964.456	1077.91	703.354	941.531	782.489	872.825	939.194	992.983	787.47	772.897	856.711	851.791	772.626	1057.39	1002.4	857.094	1061.89	1062.48	967.986	921.287	831.463	961.292	1040.87	935.525	798.758	958.095	1227.89	1252.3	1366.83	1095.59	1174.62	1325.44	1080.82	1078.34	977.996	982.501	1223.9	1164.7	1246.09	733.507
ENSG00000055609	12948.3	16755.5	12652.8	15358.2	17331.1	16500.9	13314.7	15867.3	18347.1	16856.2	19015.8	17651.4	15044.9	15456	17072.2	17997.5	16948.7	19198.2	16387	17968.7	17770.5	15406.5	17846.1	16527.4	21019.2	18465.7	16522.7	17127.2	17993.4	16359.2	17322.3	17910.1	14429.7	18394.5	17292.8	19940	17164.8	18164	19073.5	15701.2	20076.5	19537.1	20677.9	14752.5	17851.8	21159.5	21470.4	19605.1	11820.8
ENSG00000055732	92.7769	46.8679	27.2679	54.4131	45.0374	26.8912	54.8858	52.8746	55.205	24.0667	43.6503	14.1438	84.4356	86.8352	24.8668	91.3117	20.529	25.7638	93.6427	34.5623	20.5731	27.9969	52.545	73.253	56.0864	50.1992	22.2683	55.3413	65.9878	34.3407	64.3022	14.7005	54.4102	67.2914	42.2215	55.8742	64.9625	13.6234	47.5661	177.699	42.641	8.42306	45.8227	93.9311	53.0603	42.4022	49.1494	60.6588	58.5979
ENSG00000055813	382.206	442.37	540.544	505.209	543.156	394.577	423.78	309.725	413.061	394.958	378.982	440.401	442.931	499.328	526.307	217.131	270.871	227.699	251.48	378.795	432.693	679.561	351.282	487.391	333.334	364.768	343.687	464.481	345.454	448.537	240.238	382.51	334.46	429.061	497.277	275.629	407.784	378.938	363.811	346.401	344.487	350.655	413.717	467.475	309.789	373.591	299.756	297.155	463.879
ENSG00000055917	3513.45	4694.46	3903.17	3548.91	4300.75	3498.09	3898.77	3952.67	4672.48	3725.06	3317.49	3467.88	3169.58	3877.56	3806.98	3731.36	4055.52	3414.14	3620.78	4130.98	3479.08	3644.08	3622.46	3792.96	3855.23	3973.57	3597.91	3742.1	4330.61	4021.95	4235.99	3757.68	3167.73	4354.41	4456.45	4783.02	4019.85	4253.45	4204.32	4016.01	4509.05	4053.1	4073.5	4680.7	3963.88	4827.48	4689.55	4551.26	3542.99
ENSG00000055950	1666.9	1386.03	1726.44	1695.1	1424.32	1433.13	1468.89	1202.82	1462.95	1519.18	1769.83	1650.95	1443.78	1624.86	1741.85	1873.07	1502.2	1694.3	1479.09	1573.63	1618.94	1770.45	1638.83	1457.61	1520.91	1364.23	1493.77	1384.35	1754.98	1410.91	1594.03	1386.29	1503.66	1429.24	1624.11	1257.18	1452.49	1795.8	1520.21	1022.7	1245.26	1351.11	1448.19	1443.13	1381.65	1259.59	1177.42	1231.71	1587.36
ENSG00000055955	2371.23	1505.64	2346.3	1940.51	1995.75	2337.14	3456.23	2935.81	3371.97	2882.27	3983.3	3727.83	1959.25	1757.3	2867.08	3045.43	2875.42	1977.09	4403.74	4539.47	3817.13	2499.43	1183.9	1841.84	4555.74	2020.11	3971.94	3238.66	4226.94	9827.41	7357.17	2555.8	6136.53	3974.58	2872.88	2808.03	3865.56	2475.02	1598.1	2821.41	2053.8	3582.53	2692.38	5452.22	2152.41	2550.7	3569.44	4205.89	2378.16
ENSG00000055957	0	0	0.830096	2.0629	0	2.82392	0	1.22401	4.31028	0	0	0	3.45736	0	1.66925	0	1.46745	0	1.71999	0	2.12896	2.81491	2.46974	2.00784	2.09252	1.13021	4.14028	6.05146	0	2.64	0.865459	0	5.87598	0	1.91581	2.1352	1.02748	0	1.11309	9.33395	2.07143	1.46505	4.21347	1.57778	0.234284	4.66753	7.88487	8.62906	0.776697
ENSG00000056050	433.452	415.209	500.644	367.626	364.668	423.308	430.011	404.577	456.052	356.893	488.8	423.697	451.322	407.159	491.169	400.953	364.318	459.051	427.724	415.044	508.085	583.629	623.489	529.53	591.579	483.079	633.813	432.72	458.374	547.089	422.233	564.432	494.199	428.283	522.766	541.758	616	470.014	439.212	478.507	510.004	526.241	411.637	518.591	510.582	471.819	526.942	515.582	514.574
ENSG00000056097	6302.59	5969.19	5763.99	4862.89	5345.24	5229.42	5466.78	5306.87	5333.35	5619.05	5889.01	5831.37	5414.63	5454.89	5576.57	6535.9	5933.5	5739.5	5792.25	6553.8	6183.02	5622.24	6250.08	5875.75	6086.33	6549.42	6181.59	5787.41	6302.37	5211.02	6325.78	6031.85	5813.88	5438.34	6548.66	6505.96	5644.46	5263	5495.65	4971.29	5937.94	5583.52	5595.49	5344.96	6171.72	5627.59	5766.88	5941.94	6518.07
ENSG00000056277	236.368	224.936	201.689	162.354	204.641	196.601	173.713	172.023	187.598	119.672	239.901	183.132	151.333	235.84	165.551	356.835	208.879	213.981	189.357	179.299	208.638	160.106	275.843	204.627	157.851	269.303	267.045	185.206	222.966	235.259	165.084	184.172	170.128	182.874	154.851	185.139	173.816	158.754	174.952	207.269	195.592	174.663	240.826	167.871	194.111	259.593	318.435	224.528	278.062
ENSG00000056291	2.35143	2.18604	0	0	3.41991	1.17223	0	2.2509	0	0	0	1.87129	0	7.3249	0	0	0	0	1.18875	1.13732	0.887523	2.36158	0	0	0	2.118	0	0	0.846327	2.09931	6.63638	4.00379	1.89452	0	0	0	3.94888	0	1.0879	9.58181	0	0	0	1.10327	8.52563	0	0	0	0
ENSG00000056487	3.68389	0	4.07161	16.4591	4.18407	1.34582	5.61084	17.7971	0.561103	9.18212	15.8526	6.00717	2.02015	0.989226	10.3485	3.01784	0	23.0946	10.6829	6.16286	0.333273	27.7062	2.72315	4.87294	3.96321	1.60897	1.07191	3.5097	3.30404	0.672355	0.35835	7.84992	1.53832	0	5.06187	0.586285	4.18346	71.3963	12.0976	2.59767	6.3153	0.394256	1.31727	3.96616	3.82036	1.80494	0.337422	7.13005	2.67929
ENSG00000056558	191.595	173.412	252.893	318.344	247.881	339.847	249.818	280.661	240.662	361.025	208.927	254.951	299.332	235.118	272.414	280.782	222.911	215.415	249.545	218.569	212.736	237.486	264.608	291.627	262.03	212.156	286.729	272.197	232.935	236.088	385.508	278.856	225.825	234.694	193.958	212.042	262.508	274.786	343.456	313.743	241.756	246.353	208.024	267.106	302.267	227.661	163.13	281.499	200.499
ENSG00000056586	4906.8	5138.03	4716.32	4326.08	4970.35	5058.95	4752.56	4493.84	5258.16	4573.57	5237.09	4732.94	5333.02	4321.78	4587.05	4986.18	4800.13	5506.5	4834.83	4735.87	5244.11	4896.15	5270.63	4446.51	4348.14	5112.37	4698.22	4809.83	5142.29	4274.69	5539.96	4774.84	4025.09	4824.55	5194.71	4776.35	4346.59	4085.9	4682.27	4212.47	5410.04	4225.09	5008.75	4227.19	5488.97	4852.82	4945.35	5110.19	5073.82
ENSG00000056736	222.608	239.484	213.732	256.62	197.405	254.409	278.822	239.313	254.702	301.356	239.094	258.773	223.908	209.136	228.375	207.003	275.638	176.443	183.93	246.968	260.908	280.132	204.563	255.727	196.387	226.364	174.848	278.787	231.617	205.358	242.405	212.691	305.471	264.778	240.057	240.895	263.628	212.996	254.018	212.73	187.692	239.66	218.555	286.397	204.646	211.286	204.182	212.565	271.63
ENSG00000056972	471.222	327.877	314.983	387.089	566.818	355.343	417.218	416.871	412.969	314.296	480.543	313.589	568.991	352.163	490.12	449.58	412.821	394.226	339.389	401.305	493.582	434.161	529.373	594.431	434.878	524.256	424.499	521.844	446.686	590.972	302.677	374.008	438.667	510.418	495.836	530.123	414.027	362.798	309.153	412.118	414.459	408.85	483.746	330.742	426.267	424.8	447.06	399.227	554.312
ENSG00000056998	508.517	29.9132	4.38066	485.485	41.6398	69.7587	883.508	123.525	19.9515	17.6756	16.9998	3.0178	11.0691	62.4103	23.5701	9.97718	25.0356	5.11023	25.7325	58.4429	21.2037	18.3075	121.519	95.8588	25.6341	39.2898	41.601	116.868	3.78771	67.9394	6.10185	2.72404	13.5794	14.9556	4.19275	125.766	55.8649	13.0903	31.2028	25.645	37.9747	13.4251	78.9574	3.68302	9.89031	76.2191	21.0509	18.1616	8.35005
ENSG00000057019	1695.07	1653.92	1610.76	1649.52	1422.59	1317.47	1946.36	1653.38	1916.42	1467.35	1364.28	1619.78	1893	1851.51	1169.15	1651.27	1692.94	1798.46	1796.58	1706.18	1326.15	1320.41	1470.21	1743.44	1281.82	1633.34	1696.4	1534.14	1519.8	1237.38	1607.49	1717.66	1625.05	1531.37	1436.43	1799.08	1670	1377.89	1342.56	1274.47	1304.01	1498.91	1578.27	1274.55	1409.08	1683.93	1729.18	1581.84	1688.35
ENSG00000057149	0	0	0	0	0	0	0	0	0	0	0	0	0	0	0	0	0	0	0	0	0	0	0	0	0	0	0	0	0	0	0	0	0	0	0.871265	0	0	0	0	0	0	0	0	0	0	0	0	0	0
ENSG00000057252	497.371	400.802	409.035	562.026	570.041	426.58	681.707	490.679	444.994	323.828	413.587	355.825	572.025	637.449	458.882	472.051	414.056	441.907	392.94	439.474	398.206	420.043	600.916	436.818	376.759	380.865	375.904	483.545	365.194	549.289	351.488	372.89	430.717	471.48	355.703	543.726	456.431	211.851	426.323	443.132	321.691	295.16	334.179	406.465	417.019	332.376	362.133	372.03	526.337
ENSG00000057294	607.059	240.574	237.618	295.688	163.652	486.132	248.806	796.457	177.039	682.067	378.863	383.475	342.516	547.059	312.208	517.294	377.571	609.51	453.452	323.461	491.207	723.183	522.754	411.054	499.308	333.107	740.589	349.212	886.448	272.548	615.098	976.263	305.065	270.344	687.78	349.55	472.026	854.222	576.571	857.222	663.713	1059.63	368.167	414.389	635.915	384.345	476.774	257.256	668.889
ENSG00000057468	51.1565	60.3347	52.6251	122.84	112.703	64.5678	95.9084	122.66	69.8215	376.266	54.2032	145.755	117.73	111.156	90.7301	71.4877	89.6704	83.0294	97.2541	107.501	60.3042	99.0965	88.7641	127.457	147.776	131.11	117.915	218.79	42.439	199.972	108.498	104.638	221.022	92.4764	102.912	85.6325	476.414	68.2213	62.5432	84.2887	119.94	188.077	229.675	78.9086	101.153	129.277	132.823	104.338	134.519
ENSG00000057593	2.32615	4.62714	1.13256	6.31206	4.96421	4.16604	3.18012	3.12572	1.26735	3.75887	6.85849	2.90825	4.85165	0	0	1.30772	11.5218	1.01464	8.48167	0	2.89136	3.41095	1.39163	14.6059	2.06224	0	0	0.666551	4.00412	0.725128	0.77044	0.76311	3.30788	0	0	4.37158	0.612542	0.737332	0	1.29659	0.746629	0	0	0.634919	2.81507	10.4034	0.638737	2.22073	5.48128
ENSG00000057608	5561.63	5936.26	6310.57	5520.7	6428.37	5216.08	6085	5384.6	6204.62	5385.63	6053.78	6819.98	6324.63	6198.44	6258.16	6462.33	6391.66	6156	6331.71	6221.57	4688.2	5472.55	6708.31	5821.51	5160.38	6631.65	6497.29	5466.24	5963.02	5227.66	6331.31	5388.06	5529.46	5533.75	5876.53	5499.36	5370.36	5605.58	5035.3	4398.81	5588.18	4384.71	5557.12	4555.9	5727.5	5642.74	5677.72	5526.57	6302.08
ENSG00000057657	46.9688	151.061	74.2752	82.7838	101.404	118.158	169.467	66.247	89.1339	89.4897	94.9668	91.5366	73.9394	83.4233	129.922	91.3163	73.4047	54.6478	76.1588	81.8554	94.039	83.4017	54.6334	78.4716	73.7582	87.0092	63.2356	104.093	45.9738	131.011	198.318	99.6318	152.337	70.3905	92.7439	78.1125	111.239	63.8109	107.512	122.079	95.6199	42.2136	100.549	138.186	125.067	130.305	106.755	69.8735	100.862
ENSG00000057663	1667.25	1419.11	1532.83	1491.47	1500.45	1437.29	1564.98	1229.52	1301.42	1493.06	1601.84	1701.58	1535.38	1325.07	1368.71	1463.6	1354.91	1700.39	1586.62	1336.03	1570.74	1936.17	1601.21	1553.85	1397.56	1651.28	1389.04	1382.84	1626.8	1303.02	1378.27	1455.87	1538.01	1491.8	1634.34	1594.85	1471.63	1615.75	1516.38	1196.16	1602.29	1417.39	1422.34	1598.35	1782.89	1612.95	1322.9	1737.04	1522.89
ENSG00000057704	1454.45	1476.59	1858.62	1754.52	1803.21	2679.43	1755.27	1571.88	2288.35	2893.47	2211.6	2441.84	2002.92	1390.97	2466.28	1525.27	2847.46	1545.46	1792.34	1393.67	3206.47	1946.69	1417.85	1681.76	1629.04	2069.57	2559.74	2179.33	2217.76	1458.83	2593.21	2094.31	1426.28	1705.9	2391.79	1898.39	1703.41	2130.14	1817.78	1937.29	2097.3	1811.91	1547.51	1665.87	1484.19	1299.86	1275.83	2243.27	1221.72
ENSG00000057757	2304.86	2339.08	2236.54	1931.21	2029.77	1901.88	2620.07	1937.01	2241.42	2116.94	2420.64	2369.81	1960.58	1755.42	1920.06	2314.44	2362.26	2245.72	2085.08	2008.24	1961.07	2052.24	2068.47	2051.44	1724.52	2130.26	2055.68	1893.16	1895.3	2051.87	1960.92	2110.24	2058.71	1667.53	2031.47	1855.17	1698.7	1634.12	1734.26	1521.16	1911.49	1818.18	1880.68	1596.61	1902.55	1905.89	1765.18	1723.55	1914.03
ENSG00000057935	926.933	773.74	682.222	797.029	684.837	887.465	673.402	820.766	935.046	704.079	969.119	764.374	733.511	640.155	718.823	750.201	701.656	789.376	769.664	793.873	869.905	647.796	608.719	658.006	839.398	823.525	733.05	753.67	627.03	691.611	761.309	805.288	602.755	832.325	551.089	765.247	704.547	760.635	812.319	670.427	795.331	719.78	824.885	740.608	780.658	720.782	837.858	747.083	826.518
ENSG00000058056	34653.6	54746.5	51857.5	32308.7	44415.7	31333.4	41285.7	41063.2	51897.3	49304.8	49954.9	46156.8	37339	39561.8	40004.9	43462.7	52701.6	51420.8	48741.5	53087	44801.3	37396.3	38817.6	42842.7	52782.3	53494.4	52615.5	42170.6	54028.6	50873.9	50800.8	48618.4	52731.4	48817.6	49499.8	47539.9	48170.6	55983.7	40899	39921.2	62150.1	47643.1	57559.8	47542.6	59631	55657.2	64424.3	66663.8	48423.6
ENSG00000058063	2576.49	2567.77	3162.18	2559.25	2429.66	2520.09	2455.5	2381.29	2327.54	2266.78	3270.3	2228.81	2361.17	2440.33	2459.52	3118.07	2917.99	3116.8	2378.24	2903.82	2428.87	2529.99	2547.43	2931.94	2507	3168.25	3537.95	2176.94	3301.57	2945.85	2650.92	2806.24	3020.16	2553.13	2482.79	2553.83	2482.08	2361.47	2094.86	2504.3	2155.1	2543.92	2952.05	2016.53	2542.07	2861.36	3035.75	3337.11	3209.65
ENSG00000058085	52.2245	102.962	62.7004	78.0429	74.6674	56.2714	68.1394	149.555	143.942	73.0294	35.6303	59.659	53.7483	64.8195	94.0718	75.3008	108.96	53.5702	57.0948	43.9982	33.7396	49.6653	138.006	85.2208	45.4612	89.9541	57.7251	63.2074	75.2931	62.4417	136.988	50.1576	108.398	48.2032	95.0505	67.7641	42.3326	42.7113	50.925	76.9557	125.918	122.319	66.3793	53.1528	68.207	44.9868	67.123	84.9527	64.0793
ENSG00000058091	672.572	869.525	815.949	709.522	788.681	761.191	789.429	1042.42	640.952	994.698	753.733	850.197	872.975	966.186	708.703	691.272	947.28	957.717	692.207	679.854	722.451	1440.23	905.406	1022.84	1054.17	1051.37	1120.62	828.962	901.701	943.191	880.085	819.647	1022.3	778.198	943.957	830.184	782.976	956.158	858.804	782.564	890.551	1078.45	1007.45	868.36	924.576	805.036	896.193	946.125	718.435
ENSG00000058262	2907.26	3484.9	2713.18	2313.38	2363.81	2660.79	3374.64	3608.69	2289.53	2514.95	2780.78	2486.93	3427.09	3106.83	1734.17	2733.16	2728.48	3130.87	2429.25	2669.7	3263.94	2870.57	2372.87	2355.32	2819.88	2631.19	2482.39	3745.03	2582.07	2448.34	3409.35	2983.51	3708.86	2280.9	2560.79	3337.08	2753.87	2800.87	2187.33	2953.13	2472.84	2248.54	2867.96	2585.31	2692.33	3497.34	2598.04	2766.78	2441.02
ENSG00000058272	4095.96	4440	4285.76	4120.18	4070.18	4242.04	4254.7	3978.49	4062.27	4125.13	4014.04	3859.05	3960.07	4138.99	4654.6	4325.61	4191.71	4491.06	4078.87	3842.57	4544.93	4659.4	5131.45	5302.87	4549.99	5687.47	4857.07	4578.35	4696.57	4305.05	4524.32	4373.37	4400.24	5116.65	4407.56	4333.44	4326.41	3682.49	4719.79	4487.26	4027.36	4550.1	4648.33	4052.36	4403.18	4080.81	5179.95	4569.16	4327.96
ENSG00000058335	0.595232	1.80212	6.60484	6.24759	14.2877	9.72156	2.25493	10.0174	19.8832	4.91455	5.54593	2.63138	2.21629	0.975937	9.58539	2.96036	1.33334	1.34083	2.75251	11.8722	1.48448	1.14133	2.40904	1.82343	4.19173	2.53319	28.5267	3.93642	0	9.69307	10.3937	2.45882	3.4022	1.89784	22.8699	0.988516	0.915298	1.48274	1.55651	42.615	1.06265	6.06336	0.489317	4.01771	75.004	3.66902	12.4949	6.26135	2.64894
ENSG00000058404	3167.8	3785.09	3777.78	4010.21	5001.49	4010.82	3492.99	3864.86	3929.8	4548.65	3565.55	4403.95	3680.67	3070.29	4882.07	3793.02	4049.3	4013.96	3553.95	2933.63	4849.07	4166.45	4137.75	4424.67	5420.83	4311.55	5388.04	3861.4	5531.32	5104.66	5057.82	5442.26	4701.19	5557.83	4700.14	4928.97	4818.93	6031.23	5414.35	4324.89	5586.85	5836.83	5608.49	4845.69	4248.53	5986.35	5518.38	5356.93	4473.01
ENSG00000058453	399.884	260.285	411.702	556.926	545.251	589.748	283.767	395.76	290.289	371.816	373.896	382.465	257.447	413.848	365.917	344.452	377.829	291.486	361.912	307.947	329.905	330.255	438.34	469.311	333.379	481.981	462.893	397.844	559.187	454.589	408.667	415.43	539.651	521.317	263.709	353.384	454.89	686.676	394.044	548.816	473.133	348.941	411.132	714.999	378.33	400.976	402.894	426.784	476.114
ENSG00000058600	2578.04	2557.87	2507.69	2549.12	2589.77	3078.88	2382.9	2747.98	2337.39	2968.84	2931.2	3138.99	2850.57	2226.2	2373.07	2774.14	2451.14	3105.6	2596.31	2672.88	2599.8	2520.54	2663.86	2694.82	2755.01	2628.98	3669.38	2636.13	3046.35	2618.42	2896.88	3000.87	3247.73	2165.87	2983.91	2304.98	2607.48	3284.53	2765.98	2496.05	3226.61	2861.34	2683.17	2708.14	2831.08	2657.23	2832.76	2197.18	2522.26
ENSG00000058668	5511.36	5370.65	3820.36	5092.47	4632.81	4651.5	7846.48	6714.88	6264.71	3940.75	4119.91	3996.93	6153.14	5468.69	5414.83	4250.28	4182.85	3751.56	4985.83	5543	4913.83	5096.71	3556.43	4438.97	4730.13	4240.67	4081.38	5540.57	4056.16	6030.69	5169.98	3972.63	4136.2	5984.65	4920.22	5023.66	5001.19	4476.04	4476.37	5151.59	4256.41	4011.71	5172.3	6144.02	3688.88	5710.41	4143.73	4784.29	3740.77
ENSG00000058673	8399.47	9015.4	6510.1	6789.42	8680.95	8163.11	7344.66	7685.72	7435.3	8727.03	7339.66	7851.48	7668.95	7185.24	8579.62	7671.85	7805.15	8999.79	8145.89	8876.7	10025.4	10269	9436.67	8262.44	10876.9	9902.71	11083.1	8801.39	11459.5	7623.3	9726.54	9334.15	6515.64	9077.11	11128.4	11865.7	12702.2	10245	10460.9	9636.99	8847.39	11009.3	10370.4	10042.3	9267.38	8105.69	11034.3	9936.74	7880.21
ENSG00000058729	1133.08	1331.1	1549.86	1455.63	1348.25	1181.07	1248.02	1057.15	996.145	1048.72	1370.99	1112.63	1151.68	986.534	977.41	1565.1	1122.53	1647.81	825.344	1392.21	1076.16	1365.15	1759	1471.52	1339.11	1429.7	1096.21	1230.24	930.085	1556.8	1094.58	1328.29	1221.4	1224.42	1254.67	1568.52	1224.06	895.121	1117.65	1130.4	1369.19	1278.92	1234.46	1106.02	1506.98	1454.89	1253.67	1284.45	1167.87
ENSG00000058799	576.557	520.919	495.033	444.884	537.593	414.178	522.849	534.641	516.105	640.362	676.928	606.71	570.131	479.339	494.785	581.48	516.684	629.178	618.817	541.614	547.846	687.083	715.81	530.157	565.896	555.643	697.267	496.832	529.047	555.761	725.245	526.498	588.185	456.836	681.214	516.218	701.549	673.632	534.964	525.044	690.813	575.653	529.051	478.997	612.109	467.917	523.024	557.092	639.892
ENSG00000058804	832.511	561.1	685.994	703.089	558.201	714.173	649.308	595.846	551.136	734.134	615.394	634.101	783.564	587.467	678.156	806.97	561.12	758.386	678.291	796.376	673.567	721.053	595.244	800.456	554.923	624.718	503.51	652.57	728.799	678.073	637.399	542.359	734.602	606.009	754.121	704.552	873.115	492.711	558.618	599.493	501.377	815.218	657.459	616.33	637.037	484.432	554.524	430.278	565.64
ENSG00000058866	272.794	268.51	341.343	237.882	294.287	311.636	266.738	276.316	408.108	370.414	423.3	476.254	224.657	306.731	236.803	468.256	203.238	508.173	297.069	613.163	350.099	145.108	322.84	292.295	365.127	348.239	517.347	306.084	166.339	265.479	486.415	221.851	207.81	206.068	500.187	290.533	191.761	380.082	341.227	278.482	448.1	184.835	305.059	220.189	253.299	363.948	388.538	328.484	455.81
ENSG00000059122	1027.34	887.454	797.594	871.956	1249.25	1018.63	575.94	782.642	808.104	656.321	939.113	1073.83	1246.62	1099.03	1143.16	760.99	820.067	685.022	1033.61	915.396	820.486	770.918	982.207	875.749	715.365	930.01	1220.89	1190.84	918.475	1214.19	923.783	857.227	1003.68	1089.81	1139.58	853.381	765.25	1625.64	1110.57	1180.16	1619	1018.25	1237.87	977.862	1023.66	1060.33	1205.08	789.84	1044.46
ENSG00000059145	755.326	487.566	770.317	691.588	1161.23	702.491	529.04	436.879	884.489	709.967	1160.31	747.121	518.464	690.667	640.582	611.765	706.319	666.624	954.805	863.916	701.75	485.315	835.015	879.76	648.833	1057.07	1368.27	795.634	1033.84	674.102	507.193	1211.57	590.015	1011.78	692.114	965.866	732.892	683.879	950.391	1176.54	875.3	693.23	1305.8	729.514	967.733	1168.21	720.631	904.663	757.982
ENSG00000059377	139.642	74.2977	82.3073	99.1353	120.849	100.842	188.318	104.533	130.673	78.0722	70.2769	82.2092	159.846	143.207	62.494	123.026	78.5891	60.1647	95.2803	74.1772	76.0623	88.3258	103.882	70.9157	93.0937	70.8216	146.458	88.667	75.2732	78.3306	176.363	89.924	109.262	136.774	66.5249	80.901	80.5808	87.4095	124.342	176.134	149.949	97.1798	96.5174	100.265	140.055	77.1108	102.397	120.159	67.5881
ENSG00000059378	434.75	215.813	454.836	424.241	373.09	333.851	358.765	404.045	369.995	463	525.636	323.347	746.519	351.025	348.668	366.075	346.133	268.217	325.06	311.809	387.68	417.078	367.829	344.373	351.466	340.594	408.275	386.65	444.519	360.139	861.188	387.064	421.596	427.843	505.249	559.429	510.423	505.583	522.384	753.918	252.734	412.01	309.073	497.48	747.171	596.763	401.027	364.342	281.5
ENSG00000059573	328.849	397.265	264.768	352.114	276.673	379.261	446.11	396.5	395.589	261.786	341.602	334.092	524.539	465.243	248.174	325.655	340.563	197.976	398.819	432.958	347.314	336.91	382.777	292.868	399.28	329.686	275.8	374.809	257.354	336.127	384.201	269.637	397.853	391.862	286.248	247.406	438.745	301.601	322.218	348.134	204.521	297.286	252.503	324.051	263.582	298.989	318.808	251.207	345.344
ENSG00000059588	2802.42	2558.72	2659.27	3011.07	3258.82	3593.36	2706.83	3000.83	3896.21	4048.99	3946.25	3430.43	2976.54	3112.22	3549.01	3185.03	3361.87	3539.28	3228.89	2654.24	3365.65	2682.44	2337.95	2893.01	2725.45	2728.13	2689.97	2755.1	4258.05	2652.41	2606.19	2641.43	2621.85	2346.5	2686.3	3268.46	3591.07	3165.49	3720.51	1978.13	3534.25	2975.93	3216.39	3224.88	2698.35	2942.66	2782.05	2588.09	2746.89
ENSG00000059691	1456.85	1527.61	1424.41	1587.08	2282	1260.2	1898.26	1179	1650.98	1478.8	1507.73	1886.62	1423.87	1649.68	1746.44	1489.17	1431.68	1513.77	1500.69	2135.25	1654.81	1777.38	1563.3	1927.62	1368.57	1288.84	1614.52	2438.57	1440.42	2202.59	1427.75	1881.17	1441.84	2406.61	1694.92	1609.71	1484.5	1519.72	1482.15	1154.49	1636.4	1344.58	1699.79	1631.29	1599.68	1988.87	1662.05	1661.09	1859.21
ENSG00000059728	792.016	850.657	690.46	629.058	692.912	643.19	1100.04	876.783	1028.24	759.149	611.994	635.368	894.531	641.015	617.419	750.457	576.065	668.021	591.203	588.079	694.353	804.253	583.652	714.866	823.243	727.072	1168.83	743.589	868.956	639.628	846.53	723.718	823.24	847.751	685.271	775.224	667.672	871.098	781.266	1008.92	783.749	865.573	805.439	914.308	951.547	629.825	810.224	1010.68	882.642
ENSG00000059758	1498.13	1162.47	1481.91	1356.68	1250.53	1297.63	1291.78	1104.31	1271.99	1104.11	1587.68	1022.15	1217.42	1206.92	1066.99	1236.71	1228.07	1141.87	1338.44	1300.23	1015.95	1127.64	1361.48	1207.89	1014.91	1130.76	1437.32	1016.79	1076.22	1164.06	1195.68	1242.69	1191.06	1227.75	886.314	1210.54	1445.96	885.171	1048.39	1086.43	998.461	896.962	963.303	970.287	1023.22	1181.25	1052.08	975.048	1198.42
ENSG00000059769	386.641	343.658	384.747	274.816	356.352	378.774	428.401	303.312	306.09	391.575	343.935	372.113	367.966	393.046	237.593	344.242	290.669	390.399	329.409	296.262	385.697	384.116	335.86	247.246	245.319	328.132	214.122	356.899	399.855	287.038	304.7	368.13	455.902	345.754	321	373.661	318.006	236.208	324.657	246.34	329.805	332.211	249.892	312.897	326.494	336.085	273.58	308.081	298.788
ENSG00000059804	317.985	339.442	301.594	469.47	330.835	450.48	392.251	318.488	279.663	212.919	217.68	239.188	503.975	293.704	238.72	330.41	408.307	192.876	200.287	203.319	264.906	281.53	232.257	229.556	309.965	293.741	591.789	257.853	273.981	197.066	330.473	283.919	241.051	237.477	200.646	248.836	384.293	204.421	321.387	458.822	215.713	396.981	169.201	189.354	278.527	207.566	284.124	170.264	297.736
ENSG00000059915	4.5299	3.85347	5.93076	21.5674	16.5884	16.6418	7.97747	18.0925	14.2369	7.71437	26.0492	17.3065	20.518	19.5653	15.338	8.46322	10.941	13.1183	16.0964	10.1902	19.521	28.4495	23.7444	29.6959	19.3504	21.1475	19.8936	27.6682	13.9807	15.9268	21.02	19.3364	18.4387	23.7437	16.2019	11.5542	16.8676	35.9626	14.3108	17.0528	15.3101	21.3758	17.9089	19.729	33.4806	10.4991	17.1348	6.91212	13.7706
ENSG00000060069	222.8	222.417	269.769	359.462	270.277	345.241	254.925	285.556	184.641	305.552	211.302	226.46	305.048	269.131	241.141	290.872	198.523	273.226	206.712	224.335	345.345	314.184	381.072	296.772	308.133	306.915	395.067	322.184	355.987	408.256	379.032	425.961	493.223	261.569	312.786	303.758	307.558	386.614	389.535	429.497	368.644	305.969	345.31	331.425	341.222	289.95	325.518	285.132	333.837
ENSG00000060138	87930.9	87429.6	78950.9	77210.3	97581.2	80482.7	78537.1	86061.7	89118.9	115585	78622.8	86647.8	91098.1	55079.5	92091.2	98078.9	89705.6	98811.3	95560.3	83415.9	70337.2	72914.6	99417.3	70973.4	78663.6	79807.9	82734.7	65105.5	81265	73108.6	82565.9	67505.4	63560.4	89609.1	90518.9	76186.5	65049.6	95247.5	88259.7	66708.6	92426	84426.2	75719.1	82908.8	82644.1	86724.9	82694.2	63012.9	93702
ENSG00000060140	3.07814	7.89186	6.28116	4.87439	14.5764	1.89267	26.9156	4.91309	3.35157	2.9082	18.1123	0	0.61292	6.60784	5.01292	6.02768	2.85896	34.938	15.5181	11.3153	3.67364	0.59057	18.5407	32.7549	7.76544	12.6795	14.7777	11.4995	15.9246	8.06464	15.0658	26.4017	4.15303	2.80092	1.25608	4.62417	1.22424	2.77191	10.3775	15.0283	8.54183	4.60131	1.82537	4.02079	4.51639	9.50184	57.6835	4.81225	10.3032
ENSG00000060237	14480.7	23232	15582.7	18069.8	16699.2	19278.3	22786.1	21349.8	23715.8	18101.5	19227.2	17907.8	17836.6	17649.2	18618	21466.7	19978.2	18283.9	17977.5	19606.5	19379	14701.9	15093	15472.3	23306	17171.3	18426	21014.9	21303.9	24068.9	24680.5	17229.5	21707.5	20562	20591	22979.8	20583.3	25970.1	21334.2	21721.4	26476.7	20736.4	24248.7	23372.3	18741.1	27791	29431.3	33170.1	18462
ENSG00000060303	0	0	0	0	0	0	0	0	0	0	0	0	2.21758	0	0	0	0	0	0	0	0	0	0	0	0	0	0	0	1.08511	0	0	0	0	0	0	0	0	0	0	0	0	0	0	0	0	0	1.01651	0	0
ENSG00000060339	2930.5	2760.75	2462.21	2347.44	2047.8	2783.26	2520.97	2481.36	2280.77	2844.22	2819.82	2552.03	2422.87	2216.99	2108.76	2804.23	2744.41	2932.38	2868.27	2696.41	2990	2481.39	2906.67	2846.01	3072.99	3446.07	3172.81	3277.19	2951.92	2696.19	2832.71	3034.27	2839.32	2287.31	2938.04	2849.64	2479.07	3130.11	2629.31	2590.72	3078.53	3090.14	2704.88	2691.69	3027.89	2538.6	3283.57	2698.24	2729.82
ENSG00000060491	404.585	373.522	432.164	547.364	553.849	471.913	396.072	452.873	489.362	393.256	473.001	402.892	682.056	505.231	365.074	475.928	476.16	379.119	397.076	317.787	448.088	352.245	595.578	486.941	377.512	507.535	890.352	479.303	504.482	394.356	774.071	676.74	459.015	638.393	366.283	484.613	387.463	566.26	366.455	575.947	479.508	460.58	586.454	372.35	620.741	506.562	451.067	426.704	599.777
ENSG00000060558	24.7946	18.8805	22.7099	17.2215	23.0319	32.2181	27.8642	23.602	26.8863	7.99554	15.2378	15.7807	63.3472	27.2797	14.0871	26.6147	26.5685	27.8314	29.9593	15.2944	7.57658	14.1809	14.0848	16.031	22.1972	4.03836	21.7496	25.6067	8.29599	33.6001	75.138	15.8198	33.2169	12.9809	19.0121	10.4324	25.1173	18.5245	13.2494	38.1239	7.08128	30.6088	14.0351	12.4099	27.7364	18.4848	19.1011	11.3911	17.8121
ENSG00000060566	0	0	0.966385	0	0	0	0	0	0	0	0	0	0	0.707387	0	0	0	0	0	0	0	0	0	0	0	0	0	0	1.70261	0	0	0	0	0	0	0	0	0	0	0	0	0	0.638923	0	0	0	0	0	0
ENSG00000060642	279.34	312.464	208.134	280.684	198.565	264.182	356.699	310.393	291.157	289.119	309.051	343.295	296.015	293.918	223.027	234.835	268.53	256.154	165.32	238.547	290.078	302.967	247.966	198.106	306.751	231.681	207.007	336.041	210.724	312.601	285.656	221.277	287.012	257.082	312.367	239.381	258.203	228.272	247.139	207.476	295.08	294.782	280.677	208.185	253.934	273.278	208.05	257.287	237.144
ENSG00000060656	799.713	739.313	532.784	1012.32	1143.32	1126.27	1149.95	552.885	705.609	349.241	494.552	981.329	1048.49	1236.24	730.111	937.394	392.454	623.041	743.19	578.466	1182.9	812.91	694.906	597.257	970.545	946.511	693.253	1093.31	182.805	893.02	533.019	932.402	889.131	638.406	976.175	755.818	1043.81	526.808	679.244	990.367	1209.96	688.445	1034.54	945.92	693.398	1035.64	918.521	752.503	1833.53
ENSG00000060688	919.456	832.55	1034.9	880.239	764.132	822.406	861.245	820.822	821.953	878.567	867.234	891.097	885.444	955.106	898.455	1085.38	1006.31	1063.26	949.856	1024.4	828.074	986.006	1193.62	1095.1	961.209	895.509	1105	945.51	884.909	1037.57	811.622	1044.66	1029.19	756.473	865.42	944.73	908.154	792.346	938.518	793.624	908.76	923.115	1034.93	904.171	945.165	976.772	925.054	817.611	897.517
ENSG00000060709	9.00621	12.6016	27.9425	9.53385	7.42362	12.0769	9.0643	13.4291	2.837	8.7493	1.43839	7.56251	25.1108	47.5205	4.65793	22.5712	12.9699	23.1028	4.24675	20.8498	6.10439	6.46588	9.98813	37.587	23.1288	9.73542	18.2675	31.0502	0	8.69458	5.45861	4.509	7.80119	18.3508	13.4247	13.1314	42.3292	1.85215	7.10744	76.0254	10.9677	22.9603	13.3283	4.04659	11.2868	22.6942	2.96587	4.41602	1.24417
ENSG00000060718	23.9853	32.3704	16.5307	68.7698	0	7.82721	27.1004	70.0042	9.17786	14.8882	7.59144	15.7283	10.2242	179.247	0.902504	1.39585	9.44411	4.83469	20.7455	0	11.8406	7.14572	3.60423	42.1951	9.5392	19.9858	2.45999	26.8553	4.15355	14.0256	8.20698	3.44514	18.8155	0.403424	13.4784	6.12299	125.181	6.81024	34.7933	333.477	11.8971	29.995	2.46338	6.89279	20.9933	0.374061	1.33211	2.59951	19.7182
ENSG00000060749	3855.43	4724.88	4269.18	3323.85	3385.74	3522.41	3651.66	3971.41	5180.86	4511.43	3669.54	3842.51	3555.27	3627.92	3901.49	4215.75	4505.13	4065.15	4164.55	4063.5	3623.06	4191.86	3701.57	3900.59	4382.98	4944.66	3896.84	3811.53	4788.55	4459.76	4847.22	3621.56	4112.35	4834.93	4176.53	5552.42	4063.6	5516.28	4397.64	3830.8	4327.54	4240.99	4002.34	4596.47	3819.94	4781.35	4624.19	5201.57	4173.06
ENSG00000060762	4889.63	4036.54	7448.73	6130.68	4325.81	3978.6	4824.17	3204.58	4561.37	5095.63	4845.46	5027.81	4250.31	4654.89	7991.72	3731.43	4313.68	5224.64	5465.82	5145.26	5589.45	5604.98	5417.75	4225.09	3990.36	3541.58	4258.01	5485.68	5649.41	4958.67	3006.04	5253.68	4657.19	4545.83	3915.28	3955.51	4697.85	4203.45	4579.5	2872.17	4569.53	4235.05	4708.9	6238.71	4819.67	4455.48	3618.88	4043.44	8015.59
ENSG00000060971	953.427	967.798	1248.9	1071.9	1066.75	1036.83	1020.85	909.815	1190.44	1130.72	1162.16	1066.04	1148.16	1146.03	1087.07	837.939	1059	882.056	931.768	942.568	1272.21	1258.79	961.898	988.515	794.154	993.604	923.982	1378.12	1066.92	914.122	819.493	1208.24	1042.77	1272.98	1183.57	904.822	970.602	1269.61	1104.83	952.092	1118.26	845.983	1040.62	1585.98	1148.76	1049.18	1035.07	1110.38	1341.96
ENSG00000060982	435.759	329.004	160.419	319.47	243.452	359.019	346.633	397.165	407.157	242.088	249.249	164.004	1379.88	434.113	237.815	578.988	401.016	246.338	469.304	416.61	206.425	241.5	608.447	504.617	361.128	340.911	181.846	373.598	460.011	224.523	600.375	229.796	427.187	313.147	402.272	480.202	315.856	278.46	391.871	606.036	277.34	467.215	435.702	308.566	510.19	276.083	479.013	244.76	330.295
ENSG00000061273	956.697	783.147	897.55	1232.26	879.954	1174.93	879.927	835.059	947.147	781.993	995.713	735.85	1043.14	1145.84	1038.51	777.429	925.076	645.292	842.255	807.67	1027.55	830.471	780.936	904.757	965.861	925.721	881.067	1258.64	936.487	1309.43	1122.3	1196.07	965.744	1093.24	1109.8	1101.35	1182.41	1464.64	1100.36	1338.27	1349.32	836.231	1450.27	1155.37	1323.02	1450.76	1734.33	1128.12	1200.92
ENSG00000061337	64.9251	101.526	49.405	131.64	96.5605	94.3062	84.3337	87.9112	61.5736	90.3106	72.1455	69.173	68.4128	77.8216	72.5769	77.2661	54.4141	101.013	64.398	57.161	82.6998	69.5256	37.1721	102.856	69.7454	58.3041	98.367	89.4248	77.5218	90.0793	64.3054	127.692	87.2667	90.2989	62.9738	91.5051	61.4991	93.9079	121.631	139.014	110.948	89.1088	91.8444	147.64	66.0796	83.2242	76.4067	111.676	119.975
ENSG00000061455	37.9092	19.1154	73.3482	74.5471	69.013	105.62	41.0022	101.311	49.3085	23.9009	18.3807	23.7567	39.1864	82.4622	25.9131	36.8963	41.0034	31.9503	63.4285	43.9698	43.521	52.8366	85.8605	24.0262	20.8016	29.3636	17.9538	35.3467	48.994	41.5962	46.9775	15.6705	38.3974	29.0782	48.5219	43.9812	28.6201	25.6427	42.9106	37.8089	62.9264	29.5047	19.9326	36.886	21.669	44.1469	45.813	51.4414	26.5394
ENSG00000061492	0	0	0	0.995829	0	1.0081	0.974703	0	0	0	0	0	0	0.87107	0	0	0	0	0	0	0.899957	0	1.67345	0	0	0	0	0	0	0	1.23037	0.982742	0	0	0	0	2.15888	0	0	0	0	0	1.12012	0	0	0.932638	0	0	0
ENSG00000061656	12.0677	8.84328	7.6217	13.1119	6.15848	12.9558	16.3647	13.4524	5.66377	10.0482	18.2001	10.542	19.3113	16.8873	12.3043	12.3981	7.00866	8.27253	4.13367	10.0898	5.9406	10.3475	9.32416	6.69751	10.1795	3.06446	9.86106	10.6683	4.02142	5.58628	13.4108	7.47416	13.1313	22.3061	6.60043	9.41112	6.14481	7.36088	13.679	11.5131	18.6515	9.4286	6.37552	6.66017	8.60817	14.2979	15.9872	6.47357	21.756
ENSG00000061676	15985.6	16051.2	13573.6	10276.3	13782.7	13833.5	15020.4	14058.7	11714.3	13652	14634.8	15278.8	11875.4	12501.5	12603.4	14529.7	13682.2	13237.3	14045.3	14996.2	14677.5	13153.8	12499.9	12147.2	14064.6	12552.8	11749.8	13366.4	13156.6	14664.1	14227.8	12604.9	15351.2	12450.9	14840.9	15204.9	11612.7	11063.6	12166.4	11051.2	13690.4	13849.6	11636.2	12672.9	11581.7	12986.5	12060.5	13526.2	13153.8
ENSG00000061794	3366.29	3129.06	4359.89	3372.32	3412.6	3044.49	3829.67	2658.13	3492.47	3487.34	3846.38	3991.65	3186.92	3306.74	3579.2	3440.66	3368.18	3432.58	3357.85	3760.84	3759.15	3797.78	3610.47	3475.3	3195.14	3199.45	3388.11	3908.38	4227.84	3581.44	3024.26	3578.07	3398.81	3838.97	3441.02	3296.89	3295.94	3028.19	3385.55	2124.26	3254.58	3142.55	3450.25	3464.97	3424.26	3428.04	2792.5	3416.06	4068.75
ENSG00000061918	523.591	517.047	463.836	685.479	484.461	568.884	472.629	560.124	443.734	475.283	522.453	539.836	480.605	463.475	485.972	428.733	382.601	350.475	495.938	489.787	683.376	565.562	373.806	440.385	471.353	414.09	350.505	503.854	329.693	461.225	451.615	502.42	529.528	461.869	426.069	397.673	597.69	316.032	441.168	411.873	392.56	457.478	412.689	502.482	334.343	467.381	251.335	426.833	477.498
ENSG00000061936	1654.1	2675.23	2204.81	2092.9	2209.8	1934.54	1855.26	2160.51	1907.88	1902.95	1824.82	1712.32	2076.35	1997	1965.44	1944.46	1690.48	2088.9	1937.83	2075.09	2631.04	1895.14	2114.31	2667	2371.36	2518.51	2650.24	2466.17	2517.24	2317.11	1987.83	2637.86	2374.73	2188.58	2694.83	2508.14	2407.22	2448.81	2946.09	2334.59	2329.74	2593.24	2256.46	2003.46	2401.94	2402.5	2034.02	2789.26	2280.89
ENSG00000061938	1759.08	2466.18	2044.08	1832.65	2240.11	2070.14	2101.79	2661.04	2276.5	2388.07	1779.7	2680.42	1983.65	1787.26	2370.91	2342.23	2342.09	1972.41	1911.5	2188.27	2135.65	1985.89	1598.89	2380.88	2715.01	2622.49	2710.67	2201.54	2097.69	2621.79	2614.31	2079.45	1918.79	2573.89	1835.42	3048.53	2395.96	3359.94	2169.71	2095.45	3166.24	2817.05	2544.95	2439.57	2042.02	3013.11	2944.93	2723.26	1676.74
ENSG00000061987	4266.25	4680.25	4517.71	4091.54	3981.1	3750.21	4461.23	4151.33	4358.4	3590.87	4891.31	4038.21	4053.42	4606.43	4259.72	4081.48	4184.03	4270.67	4304.9	3925.85	3544.59	3116.79	4528.41	4301.34	3802.41	4633.89	4336.54	3630.19	3434.55	3644.32	4008.77	3843.06	3989.09	3801.05	3934.57	4495.59	4314.45	3054.61	3705.05	3511.71	4362.8	3752.07	4254.96	3644.99	4027.81	4144.01	4331.08	4121.3	4029.26
ENSG00000062038	0.340959	0	6.52496	3.4971	0	6.48849	8.42128	4.7184	0	5.03977	1.27718	0	1.60116	0.474567	0	0	0	8.75935	1.2603	0	0.352568	3.67188	3.01064	0.794654	0	0.870677	1.12385	0.400115	5.17821	3.15446	4.11697	0.296045	0.394689	3.45047	1.067	0	0.253364	5.96164	1.6187	3.53509	0.865362	0	9.13812	11.2224	3.53131	12.7624	0.4521	13.1305	0.31735
ENSG00000062096	1.12574	0	0	0	0	2.22481	0	0	0	0	0	1.29761	0	0	0	0	1.28804	0	0	0	2.91544	0	0	0.893466	0	0	0	0	1.10273	0	0	0	0	0	0.915999	0	0	0	0	0	0	0	0.953634	0	0	0	0	0	0
ENSG00000062194	6062.9	6044.66	5356.51	5184.9	6616.59	5099.32	5510.51	4834.9	6135.83	4981.43	5375.95	5917.74	4986.81	5408.92	5324	6373.73	5909.33	6306.74	5698.02	6532.46	5344.9	5451.28	5519.19	6139.36	6014	6150.91	5604.34	5582.67	5896.04	5192.17	5556.57	5258.7	5057.64	5965.31	5635.7	5724.74	5632.88	4420.54	5137.21	4393.98	5521.37	5479.09	5858.55	4704.88	5859.06	5935.96	6161.51	5364.07	5384.04
ENSG00000062282	1228.83	73.0091	216.494	971.562	227.792	165.675	3810.61	337.729	303.641	106.528	243.805	68.7998	208.39	191.944	167.338	107.664	186.055	120.454	77.0892	52.3623	178.553	93.9195	102.332	158.951	122.452	123.586	84.1197	342.489	86.4722	255.439	31.8929	119.741	187.434	135.163	49.5938	365.612	175.426	160.977	108.969	139.199	189.976	80.2919	123.898	154.62	152.414	122.536	70.1025	80.9314	90.2793
ENSG00000062370	568.664	493.042	819.494	409.564	410.665	453.462	346.36	405.75	541.187	423.568	398.413	429.407	540.919	547.431	454.116	424.12	610.631	694.713	460.936	411.419	444.947	388.865	523.495	580.895	396.654	409.073	481.803	379.836	408.018	400.731	395.624	503.436	292.249	460.159	398.262	405.295	391.704	447.033	432.781	379.102	389.534	372.063	488.272	417.269	504.411	346.975	497.224	430.183	547.65
ENSG00000062485	20792.5	20502.9	26045.4	22437.2	22369.5	21886.4	21654.2	18952.8	26196.8	25088.5	21056.6	23741.3	19826.7	18255.5	28401.6	19523.4	20265.8	22486.9	22072	21556.7	23027.5	21511.2	20142.6	18381.1	19079.3	18313.9	17843	23126.1	21503.1	20723	15486.6	22648.2	18815.7	25061.8	22962.4	21203.9	23183.9	28806.4	26425.5	17713	24643.6	21480.4	21432.1	29704.8	19258.9	25598.4	20745.4	20560.1	22342.2
ENSG00000062524	1.21118	0	20.1568	3.9619	4.17249	2.13177	2.29355	4.16626	1.4621	21.6846	0	22.6478	3.87134	2.52872	1.20657	0	2.61506	5.71241	1.08401	4.6093	0.849766	4.37291	0.818745	0.770452	4.02778	3.46822	0.795943	0	22.8834	2.58299	5.42409	3.73641	2.01796	7.67512	10.4051	1.63381	6.78487	6.84516	3.38197	4.91239	0	9.04762	10.0365	3.8851	6.72547	0	3.6145	10.7856	2.52892
ENSG00000062582	4449.5	3632.77	3874.03	3327.22	3475.45	3347.56	3942.86	3189.75	3364.93	3784.94	4052.36	4792.19	3291.76	3486.84	4952.02	4105.35	3845.32	4472.45	3862.46	4526.84	4430.37	4738.8	4161.4	3474.05	4050.9	3317.8	3963.5	4221.75	4969.7	3680.84	3097.58	4118.11	3192.16	4104.64	3961.92	3258.75	3161.15	4351.61	3722.9	2414.75	3346.59	3527.71	3384.36	4493.4	3305.8	3119.08	2802.79	3047.67	3776.98
ENSG00000062598	1555.34	1747.82	1656.37	1420.85	1697.52	1661.8	2149.08	2075.56	1562.19	1966.67	1652.43	1862.06	1579.67	1398.93	1775.87	1698.8	1575.28	1512.36	1620.91	1622.41	1771.18	1771.95	1920.99	1586.2	1629.97	1635.39	1876.58	1572.37	1855.88	1628.82	1921.82	1555.95	1744.83	1566.6	2038.04	1565.71	1732.62	1791.95	1884.92	1421.75	1766.53	1759.37	1584.93	1555.04	1462.96	1555.16	1484.47	1658.7	1574.94
ENSG00000062650	5162.2	5282.4	4278.5	4206.02	4692.57	4847.77	4645.93	4557.34	4729.22	4085.31	5447.5	4983.76	4362.92	4549.26	4279.15	5579.65	4583.85	5186.48	4579.2	4847.18	5523.38	4686.25	5697.74	5620.29	4905.39	5900.73	4988.78	4849.13	5239.48	4611.87	5123.53	5476.17	4950.06	4135.76	5066.54	5439.78	4535.56	4045.71	4457.45	4590.13	5046.86	5127.51	4830.31	4169.8	5263.31	4910.72	4942.9	5049.56	5225.54
ENSG00000062716	1521.55	1367.14	1207.94	1255.26	1143.68	1247.01	1731.82	1469.31	1333.07	1324.24	1424.52	1407.63	1382.97	1372.43	1187.28	1560.46	1386.11	1475.69	1402.61	1583.58	1398.75	1313.75	1763.4	1320.64	1685.89	1512.07	1572.45	1392.01	1937.66	1543.77	1536.74	1672.94	1455.58	1479.31	1339.23	1586.54	1397.53	1386.98	1496.05	1590.77	1295.96	1422.97	1414.98	1633.97	1552.24	1375.95	1285.48	1405.79	1148.4
ENSG00000062725	3221.7	2673.97	2884.24	2591.5	2642.1	2540.93	2634.76	2418.83	2556.84	2475.67	2605.93	3090.74	2443.61	2725.77	2467.59	2779.77	2834.84	3057.79	2335.76	2812.82	2685.11	2399.98	2898.43	2479.8	2950.3	2804.23	2478.9	2525.11	2686.53	2303.7	2605.72	2682.3	2330.63	2398.49	2420.05	2587.45	2857.38	2337.74	2350.56	2177.89	2324.32	2214.68	2315.53	1999.42	2370.45	2337.2	2238.57	2055.75	2182.5
ENSG00000062822	127.655	121.285	90.5605	179.364	174.684	97.2661	96.8499	96.1547	69.9282	55.8247	104.629	137.916	153.652	142.702	182.479	132.134	125.115	215.606	184.861	184.277	97.0468	155.282	136.95	129.224	99.1283	132.948	230.883	155.071	229.753	198.342	152.502	168.542	156.569	173.461	144.506	106.338	141.827	232.937	124.05	141.034	181.673	182.764	183.64	118.335	135.592	215.373	167.457	122.687	118.74
ENSG00000063015	16.9017	13.6182	9.23675	12.3696	19.6347	48.6141	25.4341	25.9834	20.7273	34.6868	33.1714	14.1375	17.9821	21.4588	29.7267	15.5464	20.9571	21.2793	22.943	30.7675	38.0852	15.4974	7.6907	14.8215	17.5314	20.6402	19.9241	13.1638	18.3024	23.0708	20.3299	20.5021	12.2793	10.6735	21.5469	17.5941	23.1402	21.1302	22.7057	51.0238	15.1502	16.8427	18.8267	27.8013	34.9292	17.2538	25.5508	27.3627	13.2
ENSG00000063046	61781.2	54857.4	63017.5	55208.4	53709.5	49724.6	52521.8	48153.7	60852.9	57072.1	56978	59758	51231.6	45602.1	50958.7	60330.4	62343.9	64146	53812.3	53932.1	56874.2	58811.5	54810.5	57402.6	51576.5	62664.2	59084.2	40879.2	54799.2	50387.1	47057.6	59624.7	46350.2	47328.5	60259	48203.8	49574.2	48823.5	47334.6	39126.7	52494.8	46879.7	48173.5	45211.8	49482.3	47701.9	47022.3	46315.8	54053.9
ENSG00000063127	36.4742	9.02819	24.5267	43.7855	13.0183	44.5302	8.21728	33.4649	14.1126	22.347	10.5541	16.1353	16.8806	16.5916	27.1527	9.43958	16.4026	46.5519	41.2558	7.84088	30.9117	42.603	16.2005	19.5833	32.9058	11.2395	24.8247	21.0722	33.2022	44.3273	22.8381	22.1654	59.5011	34.9543	28.5988	46.384	59.6656	63.7712	46.9387	53.8556	15.6022	38.0864	31.2049	72.0067	22.4964	29.5727	10.1832	38.8529	37.5901
ENSG00000063169	60.1371	103.171	101.391	86.4966	112.121	104.314	86.1163	93.2326	106.095	60.4396	39.285	75.969	43.0736	54.0532	84.8243	53.2107	83.0675	112.366	42.7904	80.2588	62.7386	31.5593	88.5761	46.7907	31.6252	104.848	63.5702	72.7818	47.1307	87.6813	81.2926	55.585	59.6918	99.1897	59.9285	66.519	49.9809	73.9709	83.2598	95.5287	158.041	108.423	126.07	67.0258	109.39	201.394	118.642	71.543	62.8377
ENSG00000063176	151.939	242.984	233.015	252.178	258.849	291.703	220.692	239.897	268.174	261.761	240.134	279.773	212.953	184.181	290.582	173.223	304.459	232.089	231.021	177.576	170.461	178.443	146.25	198.87	166.208	225.573	269.2	166.879	184.148	235.759	233.067	214.761	209.627	234.673	118.412	206.431	194.623	245.325	200.812	172.575	249.402	308.673	247.678	135.338	196.784	259.752	295.304	256.998	248.153
ENSG00000063177	5478.01	5450.38	7674.96	7043.63	6463.72	6250.96	5633.19	5580.59	5742.61	7712.86	6255.69	6483.58	7901.17	8007.99	7947.99	5950.27	9672.39	7489.04	7412.17	6310.59	9393.03	12483.9	11992.2	9233.31	8657.46	10114.3	11151.1	6882.94	10457.3	7867.28	8455.8	8910.78	7606.12	7384.73	8307.32	7193.9	7765.7	9332.77	8404.25	6844.95	7727.16	7879.14	8065.72	7824.3	7968.82	6805.1	6378.15	7275.83	8001.75
ENSG00000063180	100.266	107.632	118.087	124.191	182.946	117.076	120.181	82.071	116.304	78.7772	72.3475	90.809	120.241	132.528	134.215	122.075	94.8743	64.6251	77.6527	97.2066	136.316	370.451	151.114	119.412	120.896	108.348	119.58	145.511	86.558	73.4326	127.598	148.849	108.545	109.212	100.89	78.0498	115.022	43.4276	88.3016	106.802	77.464	93.2859	73.1235	97.028	107.545	100.89	111.582	54.7493	135.556
ENSG00000063241	1270.67	1283.25	1228.24	1285.58	1625.82	1126.87	1365.22	888.022	1012.41	1211.08	1288.83	1658.5	1394.23	1398.17	1307.3	1089.51	1258.17	947.13	1316.14	1641.97	1138.7	1972.16	1178.44	1173.19	1062.13	1045.82	1564.37	1443.67	1505.09	1255.96	1278.18	1170.9	1524.64	1307.38	1580.21	1034.01	1219.34	1677.85	1205.58	949.37	915.33	1082	1151.13	1954.63	1242.01	1111.53	1056.05	1230.26	1351.02
ENSG00000063244	970.639	1054.05	1319.52	1286.59	1407.17	1143.4	1200.29	1165.75	1122.24	1158.02	1255.5	1216.53	1409.57	1217.7	1177.42	950.624	1265.91	963.341	1048.59	1047.64	1201.37	1332.94	1473.8	1565.88	1515.05	1522.18	1561.98	1476.93	1134.64	1441.11	1408.48	1502.3	1777.96	1412.4	1384.64	1229.1	1522.79	1592.14	1534.67	1326.68	1498.27	1382.3	1672.74	1380.34	1296.73	1527.19	1596.15	1178.91	1415.83
ENSG00000063245	1514.83	1755.15	1325.61	1458.78	2156.91	1518.13	1512.21	1442.07	1645.33	1869.04	1348.47	1504.05	1411.43	1438.78	1984.58	1518.19	1510.17	1404.38	1436.12	1214.35	1413.87	1217.76	960.946	1058.89	1790.47	1104.42	1427.64	1466.87	1658.79	1415.83	1538.34	1507.59	1354.2	1871.7	1821.81	1750.73	1375.84	2934.69	2013.55	1755.35	2754.79	1682.52	1535.5	2518.62	1765.5	2338.25	2069.7	1926.4	2169.63
ENSG00000063322	546.065	585.507	578.66	816.641	853.139	713.511	599.859	579.71	495.001	689.772	625.183	858.154	877.74	830.392	684.36	598.076	677.975	538.807	728.393	886.919	899.534	903.307	1058.55	815.144	869.57	863.581	1029.92	1024.13	888.307	891.85	744.259	888.493	782.353	850.749	863.516	637.526	927.155	1170.29	669.187	633.863	905.339	623.924	856.505	796.307	735.086	1031.37	859.083	834.39	737.123
ENSG00000063438	13.2992	1.83501	11.8662	18.3315	8.23781	54.6647	13.7339	4.95708	6.94756	13.7833	1.91353	21.6701	7.89315	5.07748	16.2414	2.07591	10.7452	0	11.8891	1.14569	28.3959	13.8488	0.395753	7.70652	38.2836	0.405582	29.6085	3.40515	1.35251	6.65784	25.9524	0.861102	14.3526	11.7688	4.10144	6.30339	18.2624	5.20339	615.632	20.7295	16.5271	20.004	9.52252	2.52687	11.2756	12.6319	17.3022	2.4927	3.53036
ENSG00000063515	0	0	0	0	0	0	0	0	0	0	0	0	0	0	0	0	0	0	0	0	0	0	0	0	0	0	0	0	0	1.07536	0	0	0	0	0	0	0	1.05228	0	0	0	0	0	0	0	0	0	1.08243	0
ENSG00000063587	595.71	606.536	584.804	533.948	547.229	508.628	598.036	544.259	699.085	540.582	795.798	506.367	516.618	668.646	495.022	532.426	646.448	670.933	564.245	641.783	415.651	419.361	510.1	573.039	521.535	690.825	646.767	609.867	580.421	488.792	579.387	524.926	580.229	685.629	549.742	717.381	474.182	631.683	551.035	735.282	739.456	471.526	693.941	566.33	654.071	866.462	855.297	717.426	675.67
ENSG00000063601	1187.97	1391.39	1555.63	1366.52	1547.95	1355.66	1365.68	1389.33	1463.96	1599.31	1752.86	1612.28	1370.36	1225.23	1460.69	1649.53	1250.14	1436.87	1258.17	1398.01	1397.27	1181.35	1560.08	1765.26	1514.5	1539.67	1657.04	1510.52	1515.93	1392.2	1545.9	1545.32	1244.63	1347.62	1312.34	1304.03	1450.67	1296.83	1357.73	1251.78	1614.26	1275.72	1553.22	1364.35	1665.4	1606.49	1551.41	1274.05	1500.62
ENSG00000063660	2296.05	3051.41	3618.11	3594.78	5569.95	3367.22	2842.47	2974.97	2514.14	3555.93	3499.65	3795.89	4256.24	3750.09	3269.4	2574.27	3182.42	3232.05	2945.53	2312.34	3345.3	2989.22	2659.78	3320.26	3435.88	2956.1	3782.79	3574.61	3827.93	3918.4	3331.71	3922.64	4576.82	3832.74	3483.41	4165.22	2886.92	4759.3	4045.88	3643.06	5042.87	4192.89	3889.53	3451.72	3812.34	4705.37	4198.89	4429.54	4257.77
ENSG00000063761	394.667	423.635	316.195	431.216	380.825	343.766	408.325	313.395	396.135	340.665	303.406	318.937	288.1	385.451	307.299	366.053	263.168	289.987	418.336	350.666	393.135	328.033	253.044	321.68	352.671	264.144	313.621	471.722	277.125	302.941	271.402	274.811	366.239	491.144	395.658	482.562	350.251	483.339	380.126	338.879	438.137	345.39	441.353	283.241	369.227	616.188	336.305	382.475	477.771
ENSG00000063854	2819.42	2660.59	2259.6	2485.57	3141.99	3103.48	2997.35	2325.7	2064.27	2549.21	3281.63	3338.47	2710.77	3270.35	3588.85	2916.41	2815.89	2531.87	2610.61	2865.43	3098.25	3077.14	2407.45	2858.53	3015.54	2365.27	3191.14	3339.88	3116.68	2795.91	3106.93	3269.7	2634.59	2835.92	3129.28	2187.69	2235.32	2932	2597.88	1941.25	2624.06	2577.72	2890.74	2856.99	2604.12	2684.21	2677.27	2265.05	2391.35
ENSG00000063978	1238.66	1357.37	1255.09	1248.65	1159.87	1167.12	1157.91	1383.99	1165.38	1257.19	1392.11	1185.9	1314.98	1222.23	1022.23	1146.14	979.529	1135.22	1129.03	1329.94	1204.68	1144.52	1145.71	1339.89	1242.02	1309.98	1391.76	1446.97	1575.12	1249.63	1277.8	1362.58	1414.41	1261.62	1079.71	1225.7	1267.68	1119.04	1246.74	1364.64	1292.4	1128.03	1152.36	1179	1339.61	1130.58	1146.75	1229.08	1400.83
ENSG00000064012	248.185	147.719	197.943	236.205	159.928	167.362	310.013	202.594	200.008	133.022	177.225	158.125	302.159	167.661	125.624	248.347	222.907	186.448	201.949	144.601	165.455	156.727	150.928	166.526	204.949	189.153	196.908	188.101	129.857	166.664	327.824	144.044	227.528	236.238	176.429	158.19	148.053	123.785	175.757	239.735	142.734	129.299	150.301	179.728	270.209	167.454	156.442	176.277	173.725
ENSG00000064042	30124.8	37677.2	34211.4	21132.2	31314.7	28660.9	27284.9	39427.5	30832.5	37431.5	23110.6	36157.6	34677.9	24961.2	28482.8	30127.5	26808.5	38347.6	32742.7	34853.2	35331.3	40526.8	28984.5	31585.3	36255.7	32887.4	31703.8	32359.7	38427.5	29842.9	34163	41951.6	34350.6	28536	39312.2	39823.8	32333.9	33568.6	33663.6	31613.5	29128.4	49032.8	30477.5	29596.3	33077.3	31806.3	25762.7	31078.9	18536.7
ENSG00000064102	1027.52	1254.3	965.641	1011.54	1133.82	1206.1	1259.6	942.83	886.625	1003.27	875.987	1542.2	817.068	975.218	978.984	1403.62	908.396	1107.75	1096.69	879.924	1200.96	1105.68	1142.53	1046.68	1577.9	938.774	918.684	1202.98	1130.09	1061.35	1167.49	954.266	1219.95	1090.78	1376.66	1196.81	907.943	917.298	912.761	896.527	981.019	1013.45	937.716	896.828	1173.52	1126.43	1188.49	856.263	1084.54
ENSG00000064115	947.546	777.879	654.941	940.074	794.945	873.856	823.816	756.03	876.01	734.067	801.796	896.904	759.942	806.261	782.084	824.662	984.506	817.134	830.637	972.349	778.905	933.679	797.376	988.274	825.799	1021.18	820.891	883.049	789.91	903.796	935.367	696.579	879.203	978.761	721.299	818.377	1213.91	802.475	786.627	881.731	746.539	953.621	928.079	856.07	779.547	842.395	821.922	833.756	947.328
ENSG00000064195	0	0	0	0	0	0	0	0	0	0	0	0	0	0	1.16677	0	0	0	0	0	0	0	0	0	0	0	0	0	0.951869	0	0	0	0	0	0	0	0	0	0	0	0	0	0	0	0	0	0	0	1.90935
ENSG00000064199	51.4465	17.4338	27.8988	17.5411	13.3689	15.9296	28.3504	25.6903	13.2042	19.2064	46.6085	25.0012	57.3413	33.6498	7.28479	16.2328	23.5228	34.4827	66.9555	24.7722	18.73	13.2588	20.8982	25.4132	38.5417	28.7049	19.7311	21.8991	28.4242	21.7411	24.1513	21.1163	27.1557	4.63356	12.4653	17.4106	49.6942	38.9207	24.7454	35.8522	21.2726	28.5406	12.5423	21.5151	21.9604	17.7806	20.2588	20.7987	22.5043
ENSG00000064201	6.51377	5.42541	20.6809	35.6108	7.78895	11.8135	28.2251	7.96277	10.9164	1.212	16.5936	2.12061	33.9253	13.2915	12.2978	2.69362	9.80912	8.5117	21.137	16.3918	18.1991	13.1367	4.53057	22.3406	11.6625	4.31711	27.2027	12.727	14.9537	20.7152	25.2451	13.5841	15.3862	21.5744	26.2534	10.3211	9.22225	2.13302	9.22778	24.2288	8.7684	10.1241	7.60014	18.7879	18.247	9.31383	32.0583	13.0772	8.59197
ENSG00000064205	828.367	410.194	506.947	380.079	212.237	667.358	577.089	935.245	498.524	345.541	595.008	365.527	659.41	1553.27	372.758	580.578	338.236	449.673	749.614	387.978	197.623	409.287	300.106	572.045	552.458	371.975	293.276	426.673	261.195	357.486	1021.63	602.351	562.383	301.218	531.587	550.351	752.122	248.191	222.277	1220.67	250.669	443.728	325.327	423.155	569.806	319.095	498.615	201.487	282.599
ENSG00000064218	38.4463	20.7165	11.5058	26.5494	8.7487	25.0498	17.0048	17.4373	17.0405	9.36483	13.7376	11.3729	11.2998	16.5809	8.46994	23.8148	16.0746	44.4396	21.4706	12.5687	22.7235	8.70438	13.3009	20.0657	8.68831	12.2339	14.6901	23.7182	19.4707	20.2874	43.9517	12.5683	21.0461	8.72549	20.6736	20.0121	25.3164	15.4346	27.1223	41.7317	11.7057	39.1998	3.59359	17.0287	8.02552	24.5655	8.20239	19.8862	20.1879
ENSG00000064225	311.48	764.171	374.28	587.344	518.256	482.67	682.657	401.728	532.626	592.761	554.753	458.312	642.029	963.406	479.857	592.484	792.739	928.706	532.898	1368.14	455.585	238.443	451.196	644.509	908.686	743.931	764.261	686.833	433.141	852.816	371.155	405.86	344.943	692.168	471.42	751.958	455.736	710.04	193.358	278.764	688.565	311.484	1052.38	276.245	416.419	1133.24	867.154	1186.1	655.383
ENSG00000064270	14.5983	11.3479	13.119	6.3972	7.23923	12.6152	7.63856	24.4315	23.9308	6.59877	11.8976	5.27348	11.9646	7.69483	13.6566	4.718	29.5677	26.9713	15.0457	14.8644	35.3977	16.0715	10.0031	17.6612	11.537	10.1782	12.3054	9.72589	16.0706	10.0911	5.53306	8.73716	24.0467	22.075	8.33688	20.622	15.4895	13.15	20.8298	13.8144	5.01875	37.6007	14.252	22.9196	13.1704	21.0877	7.57754	18.2593	9.36812
ENSG00000064300	14.0847	274.2	20.7342	29.3279	20.6651	65.6933	38.2746	387.971	11.9626	29.8299	36.8944	28.841	9.90964	18.9975	14.0152	14.2421	23.7054	94.2649	17.4139	14.3712	41.0683	34.7073	19.1564	7.57185	31.1904	131.003	66.0202	3.03298	2.75183	29.7106	44.5381	14.356	20.2665	9.95418	15.893	19.9506	16.3237	14.8998	17.1869	91.9004	15.8085	10.0361	4.97488	23.5875	27.1967	19.9628	5.78062	54.8373	4.21088
ENSG00000064309	665.187	445.449	493.209	627.521	358.933	587.828	552.274	698.719	450.519	611.872	547.486	312.913	588.769	958.522	386.558	513.583	417.032	618.855	684.622	530.286	395.22	758.828	516.413	610.534	697.513	659.84	208.511	538.482	541.411	353.479	568.032	391.245	421.978	538.385	501.451	868.957	833.419	452.615	684.273	1207.4	395.245	629.577	318.548	631.144	472.736	476.545	395.158	317.343	303.151
ENSG00000064313	1172.87	1127.29	1341.26	1156.5	1074.77	1105.86	1138.45	1088.36	1181.74	1126.51	1274.03	1269.28	1201.95	1201.26	973.272	985.417	1165.68	1410.81	1251.51	1363.93	1144.3	892.908	1290.12	1094.95	1144.14	1315.99	1351.22	1173.61	1008.15	1160.61	868.571	1324.01	1011.06	948.144	1187.71	1208.73	1192.18	1128.75	894.493	1138.87	1080.11	1086.83	1262.52	735.775	1106.19	1151.61	1062.74	1019.46	1133.8
ENSG00000064393	6417.82	10645.6	6745.89	7532.96	8560.49	8202.46	8670.46	8742.28	8719.02	9666.95	5932.38	7411.3	6636.29	7180.42	8446.14	6512.68	7698.48	6409.67	6292.05	6801.62	8919.17	6165.63	6113.21	6153.1	8286.88	5345.77	5913.17	8517.54	8286.88	11201	7085.04	7726.47	7106.29	10639	7542.8	10325.3	9108.57	10311.4	10579.7	7942.16	13266.2	8562.08	8776.96	8763.31	6283.93	10711.5	9475.93	11109.4	8309.76
ENSG00000064419	3547.23	3741.79	3000.29	2747.64	3254.39	2667.31	3745.69	2956.2	3152.73	2965.97	3054.73	3621.64	2988.94	2815.68	2947.38	3325.11	3148.21	3115.94	3046	3517.92	3052.88	3357.23	3461.13	3150.14	3662.4	3542.63	3602.56	3216.75	3265.77	3465.84	3437.94	3155.65	3328.3	2782.62	3723.21	2925.36	3043.57	3173.26	2836.59	2704.43	3727.7	3074.65	3234.4	2627.44	3221.17	3190.55	3211.92	2901.36	3126.77
ENSG00000064489	6.47036	19.4078	13.1196	0	20.767	12.3369	16.4268	15.7326	14.2071	0	6.0749	19.56	28.0243	27.2203	35.6764	12.0452	52.1538	13.1387	0	16.8227	15.689	24.1612	30.5381	23.9327	27.4642	34.6844	14.4533	48.6489	52.4783	23.2924	24.5959	36.6674	47.8204	37.3138	11.5643	19.8787	45.2515	24.248	15.9524	52.3202	49.9507	25.979	38.4968	18.6406	33.4561	21.6716	57.2091	58.5854	13.4501
ENSG00000064490	567.815	597.794	581.785	562.933	587.838	442.711	600.539	440.473	722.4	495.361	522.73	662.974	543.383	604.939	729.671	513.695	670.403	496.417	617.368	547.893	416.2	601.917	585.752	571.568	589.889	590.751	596.605	650.362	433.686	607.374	503.591	516.081	505.392	587.989	543.37	409.525	500.264	573.272	520.001	422.267	530.685	434.383	570.858	482.823	454.928	598.119	542.873	432.235	556.182
ENSG00000064545	307.122	601.936	599.12	612.647	755.141	406.747	381.382	375.977	504.968	506.838	415.567	516.11	658.611	632.988	572.415	320.995	700.986	769.869	258.213	312.697	660.343	699.352	1079.28	669.311	936.167	880.979	1422.63	907.197	607.007	788.288	397.423	671.265	954.342	790.956	958.945	551.304	858.112	1225.64	597.712	527.047	602.905	912.84	516.691	818.086	993.362	596.212	661.168	946.075	380.07
ENSG00000064547	16.4368	13.4126	10.3477	16.3795	34.1194	12.2225	32.9204	7.53064	19.179	5.30934	3.45946	11.7637	18.3457	13.742	4.14232	3.27254	21.704	5.84728	8.19789	9.1056	15.7294	12.1386	7.7283	8.12319	25.6137	19.632	37.6727	28.7512	5.72081	12.3873	23.142	14.7459	23.9956	27.5696	8.22029	7.37728	8.56417	23.9267	18.2985	23.4414	15.5106	0.67722	11.7405	29.1309	15.1411	10.0574	23.5803	25.9805	9.45569
ENSG00000064601	1448.33	1346.95	1704.72	1997.6	2061.67	1443.36	1847.59	1336.16	1764.97	1174.38	1491.95	1488.25	1522.98	1487.72	1605.36	1329.64	1257.22	1116.9	1408.6	1737.87	1205.58	1158.24	1453.62	1589.99	1413.99	1189.18	1517.93	1684.8	1142.52	1875.76	1355.49	1376.12	1459.68	1475.72	1321.56	1265.22	1534.26	1629.82	1264.8	1470.34	1615.24	1136.37	1690.93	1416.12	1576.23	1796.56	1528.37	1497.4	1721.8
ENSG00000064607	4794.88	5266.93	5172.97	4203.52	5131.75	4565.2	5198.91	5164.2	4948.85	4618.48	3828.31	4933	4517.92	4079.29	4856.86	4361.54	4250.07	4994.93	4265.31	4362.96	4404	4392.33	4037.15	4079.73	4110.54	3931.27	4968.37	4805.56	4247.97	4311.7	4366.82	4494.29	5272.4	5128.31	4082.55	4164.14	4578.57	5218.75	5216.34	4652.36	4878.26	4986.54	4119.81	4535.97	4354.57	4945.08	4367.6	4832.33	4303.33
ENSG00000064651	7267.29	6006.87	8526.82	4824.18	5531.82	6192.45	6815.67	5236.38	10301.9	6732.2	5625.91	12529.4	7343.36	6817.76	7356.44	3434.01	6597.07	4774.54	7681.37	5937.99	5013.95	8526.48	3256.26	5206.5	7714.93	4520.85	4720.13	6535.15	11854.6	5207.59	7855.11	9156.01	6103.32	8470.03	7894.24	7993.77	8140.69	5267.71	6554.93	3595.71	4805.16	8091.63	3145.78	8495.65	5981.32	4387.59	5105.05	4871.05	4762.53
ENSG00000064652	614.814	437.689	464.005	434.612	485.732	439.685	534.605	542.177	454.493	569.56	432.988	491.313	414.978	477.918	522.354	458.765	424.242	515.939	376.504	517.025	421.339	489.16	423.713	480.332	476.303	369.325	448.918	440.725	581.078	500.367	606.923	527.398	531.39	409.392	494.594	538.231	565.629	475.702	468.475	450.539	518.813	541.031	384.77	452.149	560.624	469.418	469.989	456.174	503.573
ENSG00000064655	73.1429	38.9102	129.391	35.007	41.9943	40.4741	46.502	94.0314	16.7841	32.4811	58.2816	45.3678	24.3534	99.5993	37.5428	43.4898	16.2896	37.299	37.6219	21.7553	32.2579	37.0691	52.3498	26.3601	182.042	151.451	44.7611	48.1455	11.237	47.4774	53.8853	249.453	24.6437	24.2193	75.4617	36.5205	43.2314	47.6022	123.775	88.4818	15.0046	57.8567	13.7565	42.1047	45.5975	36.3331	20.9668	19.1816	32.0748
ENSG00000064666	176.841	98.15	109.931	266.407	198.7	149.729	336.99	174.825	127.324	88.8557	114.417	48.3358	239.917	247.701	111.171	103.774	124.716	68.0851	84.0943	91.272	56.5795	94.4045	113.723	111.01	167.772	141.057	198.33	125.583	60.6549	119.26	311.778	83.8847	118.002	194.433	75.6963	103.97	120.623	85.8412	119.457	286.485	119.958	112.442	100.817	66.7817	171.63	113.269	158.972	94.6458	98.2113
ENSG00000064687	110.764	158.346	174.974	242.43	324.516	283.738	307.232	220.535	191.761	209.117	163.756	324.818	246.989	192.791	520.808	176.253	188.444	262.949	274.698	131.464	238.058	337.234	165.468	253.483	296.431	266.183	327.354	290.343	328.489	237.181	411.904	397.16	258.675	465.599	288.425	177.87	291.03	389.162	322.861	335.576	232.322	528.217	230.238	601.976	214.743	316.545	258.199	239.859	331.344
ENSG00000064692	77.7225	101.044	85.419	134.976	27.9894	122.355	64.6834	145.176	61.7824	71.3413	67.728	69.4444	108.015	168.808	108.342	77.918	87.0843	57.1863	138.065	79.975	89.3671	82.9009	49.7048	97.6433	57.8778	38.762	61.3918	79.436	70.9639	67.6954	73.1083	82.8498	123.103	107.01	77.6179	52.3309	100.396	26.3272	78.0253	233.96	79.8461	39.5221	47.1231	95.9647	57.5731	74.8503	65.4	51.0911	73.9894
ENSG00000064703	1065.9	970.557	1110.08	820.211	1014.51	810.474	792.026	859.164	930.929	1114.96	1205.57	822.491	798.948	701.352	896.189	1203.25	1032.55	1329.67	982.316	1084.36	933.532	864.176	1538.56	1182.02	1014.27	1261.55	1281.52	924.684	1255.83	977.453	869.18	1219.9	996.26	932.113	910.072	1026.72	883.81	1119.44	932.864	754.228	1091.72	970.947	1130.35	797.947	1183.4	1065.22	1101.13	1017.38	1048.61
ENSG00000064726	28599.2	25306.8	30208.6	18199.5	21668	20622.3	19148.5	20148.3	22896.5	28458.2	24102.9	23949.7	23782.8	17416	16096	28278.3	25939.4	30663.7	31288.7	33424.6	28328.2	24394.2	21596.2	18738	18121.4	27305.4	26554.4	18914.3	33666.4	18523.9	23188.3	25737.2	18323.7	19241	23803.6	25886.2	22528.4	27041	20014.5	17181.2	23053.4	22528.6	21014.4	23305.4	26860.8	19125.6	20931.7	22804.1	24796.2
ENSG00000064763	559.532	448.116	453.565	419.656	298.018	634.534	442.816	453.538	534.302	556.248	475.825	306.296	520.133	486.291	538.195	567.397	503.696	451.265	516.106	418.172	470.785	578.192	496.634	454.823	447.787	329.326	487.43	485.164	590.209	423.607	715.171	365.113	560.979	479.171	508.72	579.959	635.998	441.523	526.953	517.563	460.473	378.81	458.167	411.071	525.594	293.131	541.172	422.095	504.075
ENSG00000064787	4.41199	46.3809	16.0286	19.8202	21.5617	9.87968	44.1356	83.3828	28.0582	8.96831	26.1174	7.62858	2.56493	3.91293	80.3216	6.33648	2.92311	42.065	15.2117	1.22783	14.8864	5.7652	11.7592	17.1522	41.9973	79.6176	23.1733	1.74087	1.96412	4.1232	13.774	4.52981	5.15667	4.08238	3.59635	14.3163	13.0125	19.5687	7.42734	22.4107	16.5472	1.29882	16.0796	16.4475	11.0407	20.8611	7.27439	22.946	3.6022
ENSG00000064835	6.00706	13.2614	6.19544	6.82233	12.882	13.2372	13.3303	15.3193	5.70372	7.31097	5.10249	5.11683	6.97698	7.5882	6.44118	7.54475	9.9353	10.7889	13.3301	14.1121	11.2291	2.22719	3.21238	7.80593	13.0573	5.57381	2.62323	18.6613	3.48156	10.6335	7.81245	4.58644	6.11714	1.17916	4.19551	5.77869	16.6264	7.31142	5.49297	7.56342	17.5032	11.588	7.26961	13.5238	10.1598	4.29549	5.67545	3.27533	8.19167
ENSG00000064886	9.89598	5.54457	8.30018	15.1162	12.0895	7.03059	14.4752	23.3302	5.82487	6.59391	20.2275	5.50796	8.98068	17.3404	6.71535	3.00798	11.8991	32.7607	16.7612	11.0786	1.51237	3.18677	8.45544	17.2226	12.9728	5.26038	2.82907	4.47647	7.697	5.26586	14.7117	16.6456	6.35453	0	8.72954	3.82534	19.9236	7.28951	15.5218	15.301	22.3957	9.04739	5.50345	11.9739	7.4591	2.06727	3.5375	3.62313	9.23422
ENSG00000064932	250.346	290.974	404.651	398.699	552.115	310.366	422.957	309.36	247.741	387.1	289.886	452.005	466.44	346.764	302.532	328.502	210.861	303.228	256.148	291.408	270.356	203.454	363.762	396.646	501.091	512.467	516.067	381.674	312.144	387.452	608.523	452.982	375.639	370.746	343.087	369.611	337.696	556.292	390.766	597.783	491.689	290.295	356.595	355.935	444.119	482.237	399.743	452.015	550.132
ENSG00000064933	752.052	894.66	743.389	853.342	904.18	800.468	878.256	695.176	939.856	919.673	725.448	863.922	720.808	652.338	814.156	811.907	857.153	967.661	912.013	864.142	806.103	913.591	928.937	1081.97	959.717	929.817	1142.77	911.942	978.683	962.713	1163.33	934.288	988.312	960.508	906.26	948.118	857.724	1078.16	829.925	715.722	965.414	875.043	823.462	803.979	806.032	784.053	866.056	945.218	879.614
ENSG00000064961	381.816	344.111	349.902	364.021	290.988	298.653	331.144	348.498	274.599	296.781	368.988	313.413	476.7	393.651	329.811	307.316	356.807	319.076	292.077	505.429	319.941	375.954	341.971	364.511	408.17	253.598	367.493	466.747	433.241	300.47	342.78	376.949	409.361	397.124	318.505	256.52	271.012	351.688	380.177	272.586	314.703	382.292	387.166	357.246	327.096	350.288	215.429	247.439	296.732
ENSG00000064989	1822.91	1219.18	1395.43	2071.54	1318.35	1269.56	1667.67	1827.97	975.333	1257.23	1180.37	1138.05	1022.68	1975.62	1335.25	1369.85	986.092	1220.33	1765.99	1191.52	826.745	1551.66	1539.31	1688.87	1014.36	978.193	715.512	1362.74	1208.53	933.389	1379.95	933.482	1341.03	998.221	1346.26	1676.28	1458.37	884.444	1351.31	1492.33	1221.06	1094.24	1014.49	1249.9	1098.05	1001.36	832.499	855.326	1159.4
ENSG00000064995	1106.84	879.646	1001.34	861.277	864.89	728.231	934.026	947.019	940.762	925.401	1044.08	1137.7	928.776	825.962	784.275	948.167	906.821	1098.87	762.999	1047.64	859.595	952.904	1108.89	937.013	922.951	755.923	916.389	907.793	901.582	922.672	805.725	1005.07	936.625	824.837	826.343	828.109	868.273	779.611	774.916	796.626	851.82	801.093	918.123	764.38	983.035	825.341	797.29	784.595	949.766
ENSG00000064999	1114.31	1718.02	1267.74	1643.45	1389.49	1429.02	1532.09	1856.1	1253.57	1611.11	881.182	1590.55	1160.74	1423.67	1590.5	1094.66	1129.99	1182.8	1118.3	1037.64	1320.3	1548.09	1255.95	1122.09	1921.97	1199.29	1211.92	1641.1	1413.7	1526.86	1369.4	1118.56	1445.65	1971.69	1500.91	1577.23	1966.9	2358.72	1717.25	1874.83	1187.49	1916.04	1105.58	2291.66	1185.36	1375.48	1304.21	1492.09	1074.55
ENSG00000065000	2561.64	2727.07	2470.27	3122.21	2805.64	2884.27	3220.87	2628.75	2379.98	2442.73	2258.45	2829.25	2812.05	2433.45	2911.86	2779.8	2656.63	2379.36	2508.74	2187.43	2784.93	2079.19	2045	2568.58	3787.53	2235.74	2625.31	2741.97	1966.95	3099.93	2649.61	2759.49	2968.51	2397.48	2114.05	3082.99	2895.49	3277.79	3066.05	2731.64	3203.28	2840.61	2788.17	3092.68	2252.78	3657.27	3217.21	3131.52	3384.93
ENSG00000065029	2179.75	2352.26	2428.49	2223.2	2359.06	2604.25	1864.85	2317.86	1871.19	2608.53	2118.31	2694.95	2352.42	1898.75	2457.69	1929.42	2323.26	2634.9	2242.28	2018.78	2467.4	2615.66	2076.56	2026.9	2578.32	1876	2050.38	2093.88	2627.02	2322.01	2630.03	2224.86	2053.52	2295.91	2983.95	2322.27	2024.56	3158.38	2533.31	2018.4	2483.61	2645.72	1923.11	2725.15	2054.11	2076.85	1840.38	2234.03	1896.31
ENSG00000065054	530.6	496.543	669.645	1345.52	1081.86	769.576	561.607	578.792	316.935	496.459	455.893	657.065	674.457	951.769	729.623	395.815	499.549	434.253	554.864	401.147	490.067	893.994	965.172	896.844	901.638	644.488	642.596	876.482	688.683	998.278	610.164	1013.77	1262.79	954.284	754.532	574.818	716.698	1273.43	865.258	723.614	1046.85	851.218	914.614	1159.81	859.768	970.593	810.755	843.816	1052.55
ENSG00000065057	100.128	90.6465	138.774	180.073	154.622	126.274	138.812	129.2	60.1759	86.014	82.8664	162.754	128.232	160.028	121.143	76.7276	160.641	62.2349	117.397	92.7045	133.549	165.878	114.212	145.029	141.202	108.097	124.806	217.377	135.637	179.512	122.045	142.281	167.476	182.372	143.874	114.912	144.854	235.839	141.023	107.477	175.855	146.459	158.417	157.695	137.497	181.485	109.53	139.86	171.677
ENSG00000065060	3895.68	3924.17	3387.11	3259.78	4000.05	3821.39	5205.55	4673.05	4015.3	5217.87	4740.89	3873.63	4092.53	3176.59	3960.12	4300.44	4930.96	4702.68	3823.14	4538.68	4461.12	3661.11	4567.03	3963.54	3528.59	5451.99	4034.6	3804.77	4439.51	5035.27	4609.01	5361.62	4956.29	4529.04	4648.52	6795.42	4505.39	4350.56	4722.36	4458.13	6235.55	4122	4884.95	4540.45	4672.06	5095.21	4377.59	5054.42	3765.02
ENSG00000065135	1907.72	1889.28	1864.86	2026.15	1740.83	1703.97	1983.18	1788.9	1960.02	1738.2	1727.92	1612.37	2189.47	2115.05	1742.37	1997.67	2006.31	1679.8	1887.05	2001.74	1536.7	1484.76	1669.28	1707.01	1511.89	1680.3	1586.01	1528.25	1577.91	1724.66	1782.1	1546.91	1809.27	1505.96	1570.5	1840.83	1733.87	1392.33	1564.16	1682.32	1657.57	1505.85	1568.38	1501.57	1732.02	1596.27	1641.63	1497.51	1794.88
ENSG00000065150	15889.1	14990.6	15050.4	12693.8	15152.7	13936.9	15036.1	14366	16508.6	18135	15980.8	15531	14644.9	12650.4	14075.2	16485	16979.2	20557.4	15101.5	14346.6	15354.7	16725.2	17081.2	16343.9	17028.7	18927.9	20583.9	14032.2	19398.5	16273.4	17802.3	15347.4	14859.8	16793.1	19055.1	17939.6	16406.1	20285.5	16532.2	12996	17392.5	16432.6	15928.6	16539.5	15770.2	16840.8	16969.3	18251.7	17153.6
ENSG00000065154	4116.71	3149.94	3161.31	2243.84	2458.48	3271.53	3107.29	3203.3	2740.22	3601.47	3499.04	3395.57	2929.02	2868.73	2206.5	3710.02	2585.07	3549.69	3510.86	3667.12	3052.39	4378.48	3298.27	2839.4	3357.96	3239.42	2429.23	2522.59	3431.22	2527.47	3022.01	3559.62	2232.3	2309.29	3472.49	3203.59	3256.79	2973.93	2967.68	2741.42	1867.49	3288.22	2146.85	2811.68	2767.71	2480.54	1588.04	2117.98	2125.25
ENSG00000065183	1640.73	1393.11	1783.42	1742.66	1925.98	1526.22	1665.62	1365.41	1711.1	1725.37	1563.07	1785.4	1738.61	1333.11	1599.61	1807.34	1717.37	2000.25	1819.39	1665.46	1498.98	1529.9	1472.73	1413.87	1352.91	1513.28	2050.47	1505.55	1699.35	1677.04	1410.2	1464.6	2130.04	1309.79	1481.4	1235.94	1194.33	1428.08	1027.94	1124.96	1294.9	1432.35	1181.08	1276.01	1555.33	1560.75	1276.1	1091.51	1685.52
ENSG00000065243	3170.52	3490.66	3348.31	2503.13	3071.98	3061.15	3037.65	2701.58	3034.09	2660.98	3030.82	2676.69	2391.27	2613.82	2803.11	2746	2659.6	2768.43	2940.48	2939.26	2661.18	2981.5	2747.07	3203.15	3039.08	3382.88	2461.22	2931.54	3244.46	2778.03	3045.75	2983.27	2798.86	3145.64	2876.61	2933.58	3150.01	3612.95	2856.51	2419.57	2560.07	3039.72	2815.96	2817.96	2518.2	3037.21	2717.53	3076.54	2642.57
ENSG00000065268	320.951	255.14	349.67	276.866	338.923	319.503	197.098	277.896	225.013	366.791	273.249	416.154	225.731	320.293	363.976	179.72	272.588	261.179	211.419	235.574	521.132	350.797	496.574	364.122	584.88	295.108	544.273	478.954	419.05	463.516	280.642	497.898	516.671	541.582	282.101	321.327	466.285	578.733	401.084	319.812	378.794	262.818	425.785	604.894	429.659	390.791	253.955	270.962	431.67
ENSG00000065308	499.014	448.872	406.433	405.713	394.285	505.109	585.607	614.578	530.359	428.161	404.891	238.026	843.293	649.271	466.099	421.754	413.676	353.112	410.744	440.638	436.677	421.283	406.172	350.027	406.197	429.91	356.404	486.967	352.97	511.488	570.876	351.706	588.142	430.664	458.283	433.919	619.01	360.596	436.493	760.635	426.373	369.65	431.406	457.14	412.016	490.213	499.459	444.364	471.072
ENSG00000065320	202.947	148.551	132.582	240.923	185.889	213.616	128.06	224.521	147.953	135.915	136.527	111.137	470.649	213.724	187.453	129.766	193.461	99.6211	84.9989	132.864	199.337	152.025	195.394	90.4167	151.222	111.732	167.691	145.483	136.755	164.353	117.102	162.103	187.68	166.553	137.244	227.872	235.649	162.51	171.528	268.361	154.132	117.167	167.105	182.379	119.367	214.518	140.576	185.575	156.781
ENSG00000065325	2.94414	1.8852	9.41623	1.80574	16.8606	1.24221	22.698	1.57128	3.62007	0.718252	2.09757	0	6.02282	1.56939	1.99109	7.60473	0	1.9261	2.77249	0.603982	5.14893	1.40579	2.86462	0.527062	2.84187	0	22.995	4.13571	1.31105	3.01797	3.17618	0	2.73204	17.6777	0.582947	0	16.384	0	0	12.9084	0.58556	0.629567	21.0068	14.4653	0	1.2075	3.07451	2.43221	3.28561
ENSG00000065328	27.8303	24.3635	21.9601	19.6465	69.3839	52.7294	24.4166	5.60854	63.9309	65.6787	9.01723	26.9456	35.9346	18.4888	36.7305	14.7013	10.2572	18.6837	17.8756	69.774	24.4024	21.5395	32.7314	14.7301	19.6245	13.3399	15.471	4.81243	32.1527	14.0981	20.2064	23.6831	48.3418	68.9613	12.3575	29.7136	12.6082	1.15551	52.0739	15.0385	28.6523	6.95482	31.2702	15.8782	19.078	18.3073	29.7782	15.4567	31.5465
ENSG00000065357	153.079	114.656	98.0696	143.503	116.717	104.45	146.843	118.019	156.532	136.296	113.147	93.4488	168.293	138.069	134.018	104.165	69.2871	77.5276	126.965	127.964	123.638	76.9827	70.663	88.0802	148.198	139.764	101.965	123.806	85.0011	64.8658	194.489	115.045	117.325	111.985	107.936	55.4953	97.0686	163.446	122.052	167.316	106.006	100.843	89.1576	108.945	101.479	140.297	78.7978	109.437	110.024
ENSG00000065361	69.0428	213.549	328.813	77.0336	93.6294	118.288	33.7774	566.644	154.788	234.513	128.585	144.736	156.253	35.5281	112.42	32.1386	199.583	333.18	173.147	53.9009	37.3914	83.8791	28.4778	158.936	369.235	310.612	136.906	49.0072	227.097	78.2031	162.601	635.116	83.4245	73.8962	68.608	194.851	65.3687	275.984	564.06	146.276	64.7847	490.315	165.615	62.3375	146.542	121.288	84.6968	188.823	39.3848
ENSG00000065371	0	0	0	0	0	0.771654	0	0	0	0	0	0	1.4837	1.28789	3.27489	0	0.85916	0	2.46806	0	0	3.79886	0	1.13072	1.49446	0	0	0	0	0	0.826349	2.52938	0	7.11249	2.74548	0.797735	1.61599	5.77739	0.806487	0	1.543	1.29319	0	0.705183	0	7.43665	0	1.64362	0
ENSG00000065413	597.858	659.217	573.659	534.124	606.755	847.913	451.256	576.752	741.817	578.319	748.718	554.482	657.139	569.681	460.109	805.776	699.377	965.14	549.956	463.673	673.113	903.851	707.689	712.694	869.928	548.573	782.293	519.651	787.293	725.633	1255.68	664.327	412.016	711.833	706.905	771.208	680.373	530.916	678.076	661.356	394.385	472.417	502.466	523.537	704.892	505.928	606.756	568.886	502.387
ENSG00000065427	8986.11	8248.96	9197.36	8280.57	9576.18	7348.19	8533.78	7315.1	8251.16	9463.9	10100.3	8812.27	7921.76	7989.61	9721.1	9517.67	9430.25	10518.4	8745.8	8871.89	8267.25	8922.25	10882.2	9202.41	8896.64	9419.25	10103.1	8064.07	8578.84	8365.71	7752.39	8232.27	7639.01	7673.3	9092.04	7357.6	7461.8	9191.35	7765	5692.59	8720.46	7890.27	8213.71	7356.87	8246.45	8112.04	8371.19	7623.81	8570.95
ENSG00000065457	364.391	296.419	461.723	416.094	388.64	326.736	375.236	439.015	303.003	325.373	365.353	375.521	419.058	345.371	313.593	234.979	243.961	302.79	308.506	344.163	374.738	352.182	239.682	328.107	401.085	234.151	339.841	414.334	255.598	395.189	512.177	363.753	459.896	328.154	339.813	276.198	335.025	298.983	259.699	327.726	410.523	297.908	281.686	359.887	341.382	372.108	244.849	403.581	384.318
ENSG00000065485	171.404	100.702	121.139	169.755	81.989	214.282	121.382	183.456	93.3813	145.668	149.642	98.783	249.739	146.983	84.8421	164.4	171.952	64.9376	103.636	54.5233	155.34	190.952	148.562	140.843	170.488	111.227	65.8298	95.3548	147.65	146.434	121.907	112.779	171.493	86.0825	179.334	145.146	132.837	88.8019	155.687	216.564	115.976	123.863	109.289	134.569	124.444	112.921	128.661	111.73	94.2221
ENSG00000065491	451.625	506.429	475.135	444.033	448.367	447.554	536.224	479.002	501.68	592.76	450.55	439.143	392.05	455.622	462.241	602.174	476.964	623.788	376.722	518.868	472.544	424.28	544.519	510.4	399.025	573.89	551.499	490.477	412.151	471.282	419.599	428.161	483.44	456.759	373.257	370.04	460.119	430.934	436.549	407.747	516.443	433.82	453.52	397.734	477.803	533.217	468.878	434.204	463.134
ENSG00000065518	6877.93	5837.25	8427.36	6957.89	7585.8	7288.07	6999.2	5847.96	5816.1	7091.36	8420.34	9945.94	6927.05	7465.01	9462.81	6703.48	6796.47	7751.33	6921.2	8059.58	8567.09	9696.38	9081	6914	7488.69	6644.72	7160.43	9054.66	8342.15	7100.11	6101.69	8296.77	5918.82	7079.34	7240.07	6349.41	7115.33	6773.81	6569.03	4529.77	6223.36	6532.48	6641.06	6564.78	6280.88	5436.73	5343.16	5492.82	7878.4
ENSG00000065526	4025.28	5186.59	3573	3440.63	3914.73	4178.65	4370.05	4706.63	4787.27	3478.47	5838.38	3804.25	3463.91	4259.35	3386.16	4915.64	4353.36	4880.45	4080.69	5153.29	4416.55	3112.37	4564.03	5303.07	5580.75	5258.64	4693.91	4618.04	5037.94	5276.87	5071.14	4755.56	5676.27	4287.71	4612.59	5157.56	4369.12	3927.37	4969.21	4538	5384.05	4461.75	5732.69	3942.26	4646.26	6587.16	6419.94	5564.29	4392.1
ENSG00000065534	1025.53	970.978	987.271	1369.08	782.652	1877.14	871.206	2121.94	935.533	854.684	1074.71	754.628	780.476	1870.07	999.653	938.908	715.747	858.285	1008.56	1023.01	1493.4	1105	1166.17	829.38	1420.65	987.418	670.988	1388.91	715.077	814.589	871.133	898.538	1123.72	802.781	745.098	1009.86	1398.57	991.259	1069.91	1963.29	806.891	853.167	1104.82	1110.49	833.337	1109.32	983.292	1013.36	1172.08
ENSG00000065548	2838.5	2733.01	2747.49	2441.69	2919.88	2410.6	2914.12	2441.12	2438.91	2704.44	2872.24	2673.31	2313.93	2419	2410.01	2738.21	2510.06	2867.99	2820.82	2878.26	2692.93	2500.77	3039.37	2686.08	2532.78	2601.19	2848.34	2629.63	2737.92	2531.05	2587.13	2527.9	2696.09	2205.86	2722.06	2240.35	2015.19	2138.31	2129.67	2075.52	2387.51	2591.73	2145.14	2221.03	2437.57	2316.9	2418.72	2172.97	2348.2
ENSG00000065559	3481.1	2987.32	2883.29	2503.2	2971.26	2659.82	3300.38	2769.68	2673.18	2967.98	3330.72	3545.4	3060	2815.19	2557.8	3177.19	2655.47	3064.48	2656.33	2953.53	3618.04	3376.49	3031.93	2846.13	3306.1	2654.64	2775.84	3522.45	3038.58	3116.01	3274.55	3294.22	3207.47	3075.86	3459.03	3347.22	3444.54	2692.45	2659.21	2340.2	3090.51	3335.56	2677.27	2650.37	3026.43	2677.49	2923.27	2987.45	3201.59
ENSG00000065600	135.264	142.978	123.431	120.936	109.197	147.214	134.089	123.544	141.093	131.116	126.815	79.9917	130.399	153.548	99.9714	125.906	111.427	128.617	172.378	135.896	117.327	79.6465	119.036	133.609	133.985	115.354	130.691	135.652	94.3854	142.001	104.009	110.07	115.832	100.144	100.879	97.2686	131.073	125.532	142.385	114.546	121.709	100.877	116.85	100.512	156.638	114.074	138.16	105.297	151.816
ENSG00000065609	2.03957	5.23098	2.19757	14.6152	39.4049	13.0508	30.6022	11.0325	17.9375	1.12587	2.17208	8.8188	6.02557	9.16582	4.28308	8.31239	1.10307	7.28709	5.91604	20.2684	11.7995	3.89928	11.0712	15.6918	48.3767	2.69483	9.94651	8.23905	9.80589	5.26953	2.27915	17.7044	14.3019	4.06933	24.6077	6.1527	24.8674	1.59236	2.24839	6.48591	0.749882	8.32831	12.727	19.5431	2.21443	2.1159	19.311	0	14.7641
ENSG00000065613	7866.54	6899.64	6529.97	6689.61	7245.46	6813.15	6418.77	6248.4	6747.72	6182.04	7269.16	7834.04	6069.93	6348.32	6304.65	7375.82	6868.94	6661.86	6655.86	7134.79	7569.23	7084.85	9028.47	8311.64	7654.01	8676.16	7548.49	7387.56	8419	7272.43	7157.11	7015.39	8506.03	7727.8	7167.35	7076.65	6867.24	6547.38	7262.4	6018.8	7386.1	7099.03	6937.9	6762.22	7355.54	6623.86	7164.36	6758.39	7625.09
ENSG00000065615	1088.19	657.974	894.961	705.889	862.923	671.026	800.473	678.483	611.897	844.125	839.821	724.21	835.465	786.764	785.759	689.473	918.375	827.629	914.2	645.828	1068.96	1151.1	1439.42	1094.65	846.286	931.763	934.509	708.719	1193.59	882.782	1142.97	894.242	818.634	744.06	1177.08	795.651	974.027	845.635	886.813	789.188	760.286	973.868	756.296	905.315	877.53	630.523	941.839	708.446	1182.94
ENSG00000065618	16.4953	32.6366	24.7825	23.6981	24.7623	24.1024	11.4396	15.2376	21.7652	30.7574	13.1478	56.9217	29.9763	20.6014	66.3677	28.6701	21.4872	70.4299	25.7505	40.8232	62.5349	39.4413	20.2606	70.4443	21.5366	35.3921	11.3292	21.2667	69.4651	49.6268	7.8821	15.2621	44.362	15.5513	21.3328	11.9191	17.8717	10.3075	12.4176	43.177	20.8404	7.33423	14.9769	18.2622	6.75076	36.4734	43.6119	7.15784	57.0112
ENSG00000065621	87.3016	85.7241	111.162	88.7271	84.0648	73.6131	62.0014	82.1046	95.7479	71.6371	141.727	102.295	117.964	68.4991	91.1268	58.3602	77.3433	143.597	61.3278	79.2327	84.5765	87.9828	75.0255	98.1421	76.3897	65.3983	136.069	75.9379	149.837	132.148	90.5812	62.5448	58.952	81.5506	81.0106	51.5077	65.9493	81.8213	61.6542	94.049	149.252	56.5211	102.24	104.066	90.0255	105.969	107.139	99.113	112.944
ENSG00000065665	243.525	313.708	260.348	216.86	199.291	330.309	198.926	194.479	287.66	352.836	371.293	218.373	227.234	282.801	219.648	285.635	257.779	278.186	297.41	390.524	317.983	376.423	247.469	265.588	358.157	311.847	232.259	344.731	264.892	276.032	242.418	284.169	277.613	147.466	261.508	205.324	220.008	373.953	233.438	236.282	341.102	261.45	272.806	206.285	258.058	341.564	247.594	271.274	369.57
ENSG00000065675	11041.5	9375.12	13277	8708.36	11861.3	11285.2	9126.8	7930.55	12475.4	12208.1	11833.2	10754.3	10983.9	8695.86	12127.2	15026.6	13370.7	13192.3	12373.7	11871.4	10080.8	10554.8	11527.9	13745.4	10510.7	13744.3	12458.6	10215.8	15973.3	9571.12	10607.7	13463.4	8524.5	13602.1	11577.6	12151.8	8501.71	13114.8	12223	6735.08	9537.34	10033.2	10885.2	11271.6	10508.7	10167.9	10310.7	11675.2	12303.2
ENSG00000065717	1014.45	1753.55	1006.36	1118.38	1606.07	910.781	1355.14	1213.92	1021.59	1484.31	778.843	1200.41	972.956	1157.13	1410.97	900.428	1195.66	1043.19	1128.35	1047.68	838.816	990.816	890.801	812.132	1499.36	1044.47	1367.21	1281.3	1006.1	1378.92	1041.13	1249.22	1025.97	1205.51	1143.53	1448.27	1073.68	1318.94	1282.54	1089.37	1686.67	1229.15	1128.78	1547.05	1107.15	1429.11	1280.49	1440.3	1506.65
ENSG00000065802	2996.85	2871.63	2967.25	2942.01	3239.29	2418.84	2319.46	2225.49	2522.64	3192.18	2496.77	2848.62	2689.97	2694.95	2697.2	2573.91	2765.38	2689.5	1984.79	3110.38	2911.81	2109.56	2005.49	2831.41	2586.57	2779.67	2681.77	2989.35	3136.23	2353.83	2601.19	3090.7	2671.9	2936.36	2428.23	2572.77	3363.79	2918.75	3408.03	2322.73	2914.57	3287.9	2506.27	2846.82	2366.14	2892.71	2879.55	3265.75	2793.86
ENSG00000065809	490.66	173.103	189.1	294.909	174.234	267.505	788.119	313.239	303.728	201.682	236.349	149.462	242.555	501.716	195.871	228.277	254.573	187.092	295.939	278.786	271.532	204.061	427.684	310.094	235.198	262.826	169.316	224.527	142.134	187.944	335.258	149.224	339.734	203.575	184.214	352.564	287.152	228.302	211.116	574.855	217.777	127.109	264.282	198.398	290.771	249.596	232.854	264.419	171.233
ENSG00000065833	2872.59	2515.74	2002.6	1418.42	2499.3	2037.99	2555.38	2466.86	2413.57	2171.95	2188.07	2435.69	2217.88	2041.51	2052.83	2697.87	2580.86	2686.6	2395.21	2487.79	2184.51	2265.86	1922.66	1520.13	2161.53	2225.64	1957.43	2343.28	2756.82	1816.93	2281.18	2257.87	2145.04	2141.08	3228.21	2886.26	1828.72	2529.95	2177	2161.82	2592.39	2603.7	1867.04	2352.01	2337.84	1926.37	2539.53	2653.89	1795.98
ENSG00000065882	6032.03	5037.2	2751.96	3431.83	3055.49	6630.61	7714.68	5012.35	3028.54	7164.77	2509.26	3852.47	3280.27	4310.95	5563.62	8199.83	4154.91	4343.28	4272.82	5162.21	6315.37	8194.6	6261.59	4436.2	4409.83	5293.38	3743.68	4854.15	4855.59	4415.42	5611.48	6014.32	7798.95	2988.15	6729.14	4540.73	4764.39	3467.63	2718.47	6248.83	5187.56	5444.9	1681.29	6870.42	3266.02	3452.47	3728.07	5846.84	5072.93
ENSG00000065883	3119.55	3429.54	3132.59	3083	3122.55	3227.47	3139.67	3381.12	3509.03	3319.46	3166.86	3202.58	2864.99	2943.11	3346.41	3044.6	3160.97	3234.3	3481.03	3071.33	2845.63	2664.44	2875.76	3014.1	2880.78	3080.92	2740.78	2735.41	3044.21	2919.02	3113.11	3566.45	3132.15	2891.04	3057.61	2851.91	2648.16	2980.05	2794.69	2837.51	2869.12	3156.66	3217.62	2663.1	2995.79	3065.82	2673.09	3267.9	3015.57
ENSG00000065911	2152.38	1840.24	1246.58	1038.92	1239.31	1478.26	1174.48	2115.25	874.541	1333.61	1191.02	1564.58	1023.46	1282.34	1541.46	1445.4	1325.25	1854.62	1844.87	1497.18	1435.03	1605.54	1374.24	1465.81	2231.69	2101.35	1435.43	882.515	1895.12	1930.42	2507.81	1259.6	1200.99	720.145	1585.07	1605.31	1214.35	1495.98	999.248	1597.9	987.534	1862.68	1024.03	1273.15	1033.4	1103.13	1028.12	1391.57	814.51
ENSG00000065923	2374.01	3583.82	2386.29	1594.59	2041.36	2314.83	1832.97	2183.89	2541.25	2650.5	3125.37	2363.05	1954.7	2084.45	1563.24	1879.25	2816.09	2363.87	1956.43	2196.26	2271.42	2235.27	1951.59	2549.71	1871.82	1812.2	1807.45	2175	2256.68	2025.73	3278.13	2772.96	2184.46	2194.03	2705.15	2561.49	1852.38	2806.79	1849.17	2176.97	2834.78	2692.94	2235.65	1767.08	2763.51	2732.25	2627.5	2386.61	1981.78
ENSG00000065970	1364.56	2098.87	1938.57	1291.89	1793.85	1448.11	1760.97	1760.32	2370.25	1578.49	1185.48	1355.79	1265.54	1258.11	1620.37	1576.8	1875.3	1384.38	1104.98	1383.23	1187.08	1031.28	1106.87	1128.91	1524.09	1239.49	1371.32	1233.92	1563.97	1520.67	1666.61	1411.86	1209.02	1684.83	1627.37	1752.83	1681.15	2062.26	1706.85	1756.61	2150.6	1536.99	1811.98	1639.04	1683.94	2303.92	2260.86	2185.13	1324.44
ENSG00000065978	34460.4	35238.8	37141.8	33506.3	38320.1	32956	36245.3	30506.9	34302.5	37585.4	35122.7	39759.5	32858.6	31575.2	41315.7	38627.9	40379.3	38805.8	38923.3	37819	39693.1	40957.8	34387.2	34989.6	35874	35465.5	34058.8	32113.9	39672.7	34632.8	32158.1	37110.9	32624.8	37265.5	33174.6	31004.9	29199.3	33196.2	31159.4	22870.5	28361.3	32504.4	34260.8	29859.1	30894.4	30719.4	28563	30361.5	36003.5
ENSG00000065989	486.887	826.09	591.419	964.038	1398.11	731.155	955.442	796.272	1129.13	759.829	465.347	803.541	537.785	747.26	1197.36	494.056	786.416	422.354	657.461	568.007	543.836	576.475	465.949	535.291	662.091	507.84	511.209	917.306	491.166	780.717	644.059	578.122	422.456	1395.54	962.668	811.765	935.794	1358.42	1093.22	790.864	1376.28	911.82	1058.38	1863.36	886.725	1439.77	1436.37	1165.29	625.573
ENSG00000066027	3212.66	3090.36	2266.04	2460.59	2969.42	2457.38	3083.01	3027.89	2220.51	2709.04	2542.83	3139.18	2218.01	2206.73	2266.82	2938.32	2309.22	2864	2778.42	3228.37	2988.48	2299.65	2893.53	2503.52	3449.25	3182.39	2807.76	2720.4	2915.95	2764.5	3621	2477.41	2714.59	2478.25	2787.78	2930.27	2512.29	2165.85	2053.35	1917.21	3157.42	2645.06	2810.51	1881.43	2528.6	2781.17	2647.55	2438.24	1984.4
ENSG00000066032	403.64	47.4717	4.19793	13.971	33.4087	28.0038	11.2212	63.2353	16.9248	23.5178	72.0936	19.9038	21.8885	18.5337	24.3718	15.0321	30.1071	56.353	16.5334	21.6184	4.27489	9.54683	7.47644	36.556	44.4806	114.651	0	19.1851	31.332	10.6038	21.1692	39.9579	22.7715	33.3816	56.5594	61.2401	14.3447	12.5278	35.4736	73.8435	3.87826	70.0531	23.7212	18.0322	6.89078	29.2491	8.42088	20.1432	15.2827
ENSG00000066044	1248.01	1405.12	1161.97	1302.13	1547.02	1235.13	1326	1254.64	1101.27	1009.34	1201.31	1307.63	1231.4	1295.22	1268.71	1329.6	1271.95	1200.24	1081.67	1187.7	1205.83	1018.13	1159.16	1108.9	1377.76	1177.27	1161.51	1470.82	1191.06	1417.45	1187.01	1301.04	1404.06	1557.35	1321.79	1330.83	1316.6	1266.9	1353.12	1334.74	1491.99	1330.1	1488.77	1402.95	1215.84	1588.67	1544.38	1389.64	1538.11
ENSG00000066056	722.545	805.457	731.661	1186.26	764.461	799.063	734.606	822.613	614.507	552.007	648.234	652.628	562.631	699.524	764.398	678.671	571.746	332.076	458.871	526.519	738.356	851.582	421.642	702.179	763.445	619.734	579.45	857.433	849.366	747.741	652.893	810.311	746.855	1202.26	735.336	620.643	1026.59	1151.93	850.322	915.777	755.211	750.606	750.158	1395.43	491.363	688.967	695.109	664.712	739.655
ENSG00000066084	1991.71	1970.53	2132.59	2311.1	1917.63	2061.93	2064.08	1776.06	2427.69	2140.09	2307.3	1956.51	2217.26	2115.73	1999.63	2253.14	2376.77	2413.05	2274.18	2262.39	2181.73	1865.25	1874.71	2047.08	1725.38	2202.12	2194.28	2289.51	1794.69	2044.99	2008.68	2027.08	2010.33	1920.74	1760.93	2353.64	2003.71	1821.16	1911.1	2063.97	2245.36	1716.24	2245.34	1746.68	2128.58	2637.88	2416.01	2452.12	1986.98
ENSG00000066117	685.135	641.755	652.329	459.014	629.674	611.815	618.074	598.34	587.898	788.736	529.711	605.3	566.297	635.831	636.465	599.33	664.523	597.76	611.147	602.449	546.782	515.533	706.509	639.621	535.03	618.93	819.811	727.889	826.432	711.926	740.994	744.183	701.798	702.759	802.95	712.839	740.544	1029.82	752.379	1024.81	732.57	956.11	672.34	838.597	735.05	688.786	729.907	716.67	477.34
ENSG00000066135	1355.49	1484.17	1504.3	1420.48	1252.73	1335.08	1285.04	1501.59	1592.53	1346.39	1334.62	1323.46	1392.37	1161.49	1103.49	1269.15	1128.26	1571.71	1545.58	1509.9	1555.21	1476.52	982.76	1379.08	1522.57	972.022	1533.29	1587.9	1433.23	1631.36	1272.72	1536.52	1454.11	1506.82	1552.22	1738.95	1838.17	1661.05	1569.37	1619.94	1454.01	1971.12	1553.47	1603.62	1380.67	1438.78	1450.86	1548.88	1275.86
ENSG00000066136	1395.21	1253.82	1781.06	1959.89	2023.51	1602.62	1595.04	1421.55	1828.86	1536.76	1489.24	2010.09	1722.2	1786.26	2225.85	1836.15	1841.18	1522.18	1592.26	1563.85	2477.35	1946.76	2119.01	2165.66	2058.02	2025.35	2004.62	2313.01	1934.76	2534.12	1558.85	1885.25	1899.91	2521.3	2148.42	1791.68	1871.09	2416.63	1992.35	1594.77	2507.71	1946.37	2387.75	2026.53	1801.61	2696.2	2149.89	1805.73	2102.13
ENSG00000066185	82.6863	50.5451	143.015	119.687	122.849	105.004	136.295	36.27	75.1679	73.3625	96.5299	54.7255	82.3264	43.4856	129.719	102.001	128.399	151.928	157.168	122.875	153.654	157.982	89.7896	60.4068	97.0905	77.7606	80.1934	53.4019	151.061	116.508	45.5836	136.205	116.768	128.324	109.088	112.973	71.9068	86.5807	99.0966	75.5668	114.472	59.9573	57.9223	74.1819	98.6131	102.406	86.0896	81.8611	166.3
ENSG00000066230	0	7.10958	0	1.1428	3.32097	3.62509	2.51572	3.73015	0	5.90971	0	8.23038	1.09024	0	1.36952	1.66289	2.95139	0	1.51493	0	0	3.4628	2.65959	6.67688	6.98667	8.92992	3.02844	4.25844	6.26815	1.86381	0.99225	0	5.93695	13.2902	8.94166	0.856116	0.82434	1.9777	1.97482	6.55863	0.96849	1.09115	0.909458	4.81371	7.19325	0	1.8699	1.90331	6.70053
ENSG00000066248	6.401	85.5026	20.7182	27.4368	14.7709	7.98615	22.4375	25.8956	19.5747	23.4691	28.3961	17.8719	98.0941	30.7654	45.9414	6.59485	29.7749	14.6033	9.68221	36.0417	6.17964	19.8112	15.5942	20.5217	3.30572	38.9408	41.0977	20.9111	4.97875	16.3192	17.1116	20.9946	11.6066	17.8907	14.3141	25.9384	27.6308	3.39317	15.291	23.5174	19.388	4.22423	15.8356	19.5936	15.649	26.7176	68.7406	36.5969	44.7885
ENSG00000066279	56.4008	32.5089	32.7613	29.4684	48.2876	21.7806	61.6345	32.9962	30.4977	36.2153	15.9917	29.5173	214.388	33.836	31.5154	32.4707	24.3614	41.7582	30.197	37.3682	28.5965	62.5583	23.8158	46.448	33.8306	33.7586	37.0744	49.3639	24.4913	30.9688	145.6	37.9858	68.2464	56.9693	38.018	25.7599	40.9248	19.5171	64.5021	39.3131	39.9207	44.8384	24.1001	61.1971	55.7384	35.6907	51.4707	43.4233	45.5382
ENSG00000066294	289.43	131.432	177.996	234.097	297.825	251.614	284.882	216.869	200.422	168.48	218.206	190.923	553.725	194.521	153.067	250.748	208.535	185.982	245.145	182.373	152.585	175.884	141.779	176.639	197.133	104.927	156.572	177.828	221.364	170.346	824.655	164.486	233.712	150.836	244.822	261.269	100.088	170.96	221.092	253.362	189.69	124.323	145.817	179.463	468.787	137.25	161.483	159.683	161.384
ENSG00000066322	357.335	237.058	271.069	286.11	219.613	268.225	385.485	295.806	243.143	233.274	275.053	263.251	426.93	281.548	262.529	290.333	280.267	298.436	266.347	339.276	270.316	305.031	315.501	283.764	245.026	261.541	272.189	259.025	219.209	267.327	417.546	250.7	371.551	224.493	246.93	276.503	237.007	247.359	216.939	328.361	197.413	291.454	274.084	226.731	279.14	223.072	217.172	222.466	386.61
ENSG00000066336	55.4892	36.8221	25.8136	56.4912	78.8233	37.0226	93.0793	48.5509	58.3819	43.5194	40.1285	25.1803	120.956	67.033	30.4469	38.4735	48.9858	18.5871	38.2411	30.4935	24.1738	34.5636	56.4264	44.6714	74.1315	46.6331	93.3127	55.8663	42.7059	41.0509	139.24	67.0645	59.5246	97.1769	47.2698	32.0813	43.5366	62.8888	37.6633	132.826	63.7939	40.2457	41.4732	55.2576	74.6831	74.6046	107.496	52.0804	32.6141
ENSG00000066379	371.078	253.357	358.052	349.124	285.913	277.808	354.135	273.673	412.37	329.481	345.938	371.594	425.804	380.763	336.682	376.874	390.964	390.282	360.34	478.511	343.349	380.64	406.665	411.824	380.747	376.144	308.867	348.526	336.704	307.19	349.905	307.525	361.992	291.343	303.254	213.912	319.02	330.237	298.76	300.533	277.971	218.137	317.427	296.491	337.088	275.235	275.327	196.115	352.717
ENSG00000066382	289.075	407.103	436.091	358.739	455.149	374.58	354.993	354.071	857.427	621.417	413.171	229.356	274.331	448.962	588.049	530.128	846.2	377.184	388.686	499.917	644.689	267.325	298.949	527.992	398.98	299.618	288.13	334.099	247.608	429.771	315.208	434.765	269.607	390.936	425.126	440.455	405.051	485.843	418.369	298.196	576.105	345.013	514.718	738.191	312.418	539.982	1017.62	933.154	374.929
ENSG00000066405	53.5969	33.6842	25.1774	29.0255	31.8063	27.3401	58.0891	25.7491	23.766	4.48048	26.4678	17.7531	31.2069	30.1646	33.8805	22.2913	14.3284	11.9605	28.5915	43.8206	9.24857	29.4193	14.1946	26.1413	36.4685	32.3736	26.7272	21.9395	18.7708	31.4701	29.409	15.0123	17.2531	25.1822	20.7284	13.6662	27.683	20.391	19.2794	20.2289	9.37223	19.8745	14.6531	15.9903	16.8252	23.1236	20.272	19.641	31.8141
ENSG00000066422	2588.25	2424.29	2664.54	1887.63	2439.54	2063.31	2279.06	1908.73	2544.64	2091.22	2373.06	2489.38	1939.75	2391.61	2088.19	2827.84	2386.28	2260.75	2294.38	2706.23	1972.23	2037.96	2489.12	2731.67	2300.99	2661.95	2468.83	2412.78	2298.65	2560.48	2317.21	2282.81	2048.83	2440.43	2421.15	2369.46	2199.28	2101.01	2161.31	1989.45	2600.86	2138.36	2585.41	1885.55	2334.72	2398.58	2683.67	2279.39	2466.32
ENSG00000066427	1402.48	1397.61	1426.19	1738.18	1377.96	1493.35	1495.07	1760.06	1321.19	1340.89	1548.35	1490.41	1473.67	1541.54	1089.2	1378.26	1390.41	1431.87	1619.51	1406.1	1426.2	1339.96	1376.71	1611.57	1503.07	1439.42	1278.65	1269.99	1438.22	1308.99	1279.66	1326.13	1396.67	1351.1	1245.3	1437.57	1665.43	1214.01	1344.8	1594.66	1229.99	1453.78	1333.79	1519.94	1395.01	1332.09	1498.97	1339.03	1423.22
ENSG00000066455	1886.93	1471.09	1672.39	1303.2	1557.76	1555.58	1611.13	1645.85	1472.73	1717.06	1649.06	1776.12	1694.97	1506.68	1381.79	1675.42	1682.62	1725.22	1566.24	1455.7	1376.84	1683.28	1394.11	1491.94	1438.24	1559	1620.79	1254.84	1781.07	1210.73	1714.34	1419.02	1641.29	1203.21	1598.89	1371.06	1362.68	1448.43	1222.29	1307.69	1559.68	1376.62	1147.43	1211.54	1500.62	1155.6	1220.57	1279.38	1501.71
ENSG00000066468	7.40426	16.8069	8.67111	16.7779	3.99056	2.77827	13.2715	27.2073	2.16731	3.3054	7.5909	3.72875	2.00313	16.8794	1.06858	0	9.57445	1.97538	9.75325	8.25593	9.95945	13.4217	3.56757	9.71974	14.2371	7.85114	4.91313	3.10205	16.3593	9.58022	13.5706	3.98042	10.3224	4.11054	5.27624	11.2978	4.65517	20.0748	2.10849	31.4822	2.07167	4.73032	8.35699	8.9285	7.46987	2.58071	10.1643	4.32937	9.71315
ENSG00000066557	931.419	828.038	973.867	758.874	909.911	744.933	972.524	784.704	850.852	787.936	900.979	932.586	721.758	834.833	804.769	899.438	866.589	947.451	817.312	930.973	832.344	935.501	982.603	889.092	871.584	903.215	789.697	966.606	895.209	903.753	851.075	859.801	875.179	867.123	810.153	1020.33	863.229	818.576	759.568	671.762	836.09	821.957	804.321	759.86	923.339	894.837	723.025	740.042	859.735
ENSG00000066583	619.299	546.441	732.228	941.489	788.709	569.047	1023.77	688.926	792.938	591.403	715.204	855.364	737.154	792.865	716.927	563.627	799.358	622.932	670.768	847.979	699.606	623.579	510.778	715.76	553.189	518.471	637.094	909.501	651.547	870.393	517.995	557.19	791.786	711.465	607.936	744.254	608.232	438.716	474.307	412.226	700.19	497.741	686.539	689.208	597.451	746.94	787.621	678.707	701.69
ENSG00000066629	4076.39	4230.01	3031.77	3052.25	3732.44	3005.7	2956.35	3949.37	2700.71	3209.35	2960.73	4134.77	4006.75	2953.26	3913.81	4021.91	4063.39	3843.37	4125.02	3992.53	3518	4530.45	3582.11	3366.75	3662.86	3357.96	2869.53	3440.9	4430.32	2655.89	3335.44	3391.1	2820.63	4637.68	4103.34	5276.43	3611.71	4190.86	2873.75	3337.31	2811.75	4577.33	3080.2	3310.57	3225.89	3736.33	3072.04	2869.17	2352.93
ENSG00000066651	634.28	729.12	969.545	932.774	885.903	687.406	786.289	721.107	970.865	776.08	873.99	783.473	783.664	731.564	859.89	742.405	897.634	951.457	832.332	798.141	768.237	770.748	1047.01	920.377	610.455	721.423	770.79	696.677	644.799	802.917	627.852	805.134	764.458	703.493	671.294	753.477	842.528	716.761	685.424	641.26	666.687	765.721	857.059	774.607	730.926	763.346	753.73	669.251	773.271
ENSG00000066654	3111.84	2809.99	3250.11	2692.1	3149.82	3060.31	2872.21	2675.58	3110.36	2870.98	3702.12	3166.59	2564.23	2742.96	2405.11	3610.97	2727.36	3495.36	2867.95	3007.71	2754.51	2796.53	3441.51	3305.83	3067.75	3082.29	3153.43	2526.32	3279.6	2447.07	2362.22	3162.79	2334.96	2858.27	2755.32	2486.01	2662.58	2602.05	2678.97	2578.22	2362.49	2645.55	2881.5	2333.44	3073.61	2699.62	2779.43	2779.7	2722.66
ENSG00000066697	721.36	670.124	651.095	636.887	929.205	498.82	590.188	779.955	484.251	587.807	597.236	711.953	792.809	679.386	572.372	619.837	505.033	509.151	644.59	645.248	573.847	594.51	725.466	647.629	802.669	543.814	739.516	613.558	612.052	692.662	539.773	838.077	527.541	697.608	692.989	625.668	492.186	627.969	561.208	482.75	647.806	617.612	765.407	543.063	637.756	654.395	649.342	516.223	604.918
ENSG00000066735	164.846	152.044	174.922	279.067	216.772	194.526	106.551	104.661	151.852	95.4133	157.134	112.707	95.0624	202.232	156.471	79.5129	95.2027	68.3155	110.702	111.675	130.337	215.141	146.093	142.222	153.327	127.793	150.149	203.451	193.827	235.371	115.642	268.695	172.113	273.391	223.641	184.917	193.806	242.749	194.475	216.842	180.481	152.169	237.358	300.046	121.22	230.951	120.935	113.217	172.362
ENSG00000066739	5031.18	4746.2	5487.25	4937.06	5076.01	5601.94	4606.19	5335.16	5044.34	5600.8	6190.7	4865.5	4754.35	4614.09	4808.9	6041.91	6099.06	6245.27	4833.65	5937.74	5709.56	4848.14	5165.21	5595.89	4470.24	5766.22	6469.35	4707.78	5653.68	4444.03	5528.59	6626.92	5394.23	4864.75	5143.86	6185.44	5831.43	5901.1	6048.56	5080.65	5197.91	5284.83	5820.78	5708.78	5523.88	5411.26	5371.18	5275.88	5566.67
ENSG00000066777	4755.77	4860.89	4754.16	4202.21	4309.3	4497.62	4492.51	4806.46	4652.14	4792.87	4630.28	4487.59	4846.16	4624.22	4564.86	5191.27	4995.49	5267.45	4772.08	4993.17	4527.55	5132.76	4767.25	4728.18	5115.46	5029.63	5468.23	4638.8	5367.44	4606.95	4979.51	5113.48	5116.12	4972.94	5303.99	5433.04	4671.81	4484.28	4385.68	4390.28	4437.18	4791.8	4617.7	4677.52	4992.17	4404.23	5013.56	4964.06	4952.31
ENSG00000066813	2.16306	0	5.02915	6.37642	0.902381	0	4.38079	3.44966	0	2.19318	0	0	0.393293	0.374929	0.867914	0	1.53564	0	4.09165	0	5.82083	2.41155	0	0	0.360657	0	0	0.789334	5.65886	6.04321	0.809622	0	0.393402	0	0.854393	0.782487	0.34105	4.53885	2.2412	1.52072	2.67747	10.8227	4.15352	1.94075	0	0.917915	3.16998	0	1.61067
ENSG00000066827	872.181	764.122	713.709	750.353	955.935	825.05	783.82	799.431	756.444	988.391	748.507	807.783	856.089	857.925	900.063	927.09	1422.75	774.433	808.965	898.847	835.689	848.255	818.729	1100.69	906.706	837.435	820.45	861.718	926.044	1801.96	1062.73	860.341	1053.62	949.362	840.367	740.307	790.928	877.519	940.88	1053.48	744.668	1120.89	926.435	858.954	746.696	872.918	935.616	692.949	712.726
ENSG00000066855	746.841	1101.83	913	761.469	1333	647.213	1321.1	924.945	1148.87	1149.01	784.191	920.362	929.38	834.132	806.036	1027.62	789.112	834.314	995.897	1215.39	599.257	797.482	952.258	859.177	733.671	845.951	847.762	704.525	987.413	795.898	868.003	1083.53	725.822	839.59	897.492	886.063	979.332	603.362	644.353	614.64	822.471	910.628	893.639	595.979	1152.49	907.217	918.095	842.661	748.014
ENSG00000066923	1097.01	1743.44	1861.5	860.481	2051.14	1880.66	1272.42	1182.4	1768.31	1132.09	1671.7	822.615	986.355	1338.72	1199.08	2305.81	2100.45	2127.68	2274.97	2230.49	1401.36	1385.21	1333.04	1514.23	2089.87	1550.51	1941.39	1031.77	3456.68	1424.24	1906.58	2006.99	1745.66	2366.21	1332.94	1927.07	1570	2333.19	2028.31	1774.37	1921.15	1804.51	2242.22	2016.92	1909.68	2811.07	2447.89	2434.39	1477.84
ENSG00000066926	3523.08	3002.39	2657.16	2189.76	3111.04	2449.04	3450.59	2689.16	3079.13	2693.8	3442.49	3133.85	2933.06	3092.29	3033.71	3476.89	3227.28	2836.8	2685.38	3628.31	3001.95	3082.51	2684.94	3072	2464.46	2762.34	2992.27	2858.36	3029.55	2602.48	2609.41	2940.87	2264.51	3163.1	2887.9	2152.64	2040.43	2781.44	2422.17	2449.28	2800.81	1952.95	2914.75	2559.86	2723.89	2782.54	2294.25	2575.02	2527.36
ENSG00000066933	7662.8	9363.06	7686.82	5676.15	7438.45	5604.63	6836.2	6841.58	6683.34	7535.77	11789.3	8039.49	5852.6	7617.31	7763.07	9468.95	7793.35	8028.89	7622.08	8342.78	6948.88	5983.73	10354.7	7540.99	6425.25	12124.7	6900.68	5852.24	8972.63	8036.13	6240.37	7351.91	7255.45	7983.91	7630.28	7217	6302.29	7006.92	6628.97	6437.18	6026.88	7569.5	7493.8	4751.09	7207.69	7454.18	7978.3	7632.41	6497.05
ENSG00000067048	0	0	3952.02	8.77566	0	3396.26	0.767667	3020.61	0	3879.75	3621.01	3453.3	2946.98	0	0	3.29764	0	3855.61	3866	0	3429.44	3346.64	0	11.2433	3301.05	0	0	0	3485.82	0	3474.94	3958.15	3111.25	0	3322.69	0	3714.47	2982.1	3266.21	3285.33	0	3651.33	0	2984.6	3506.23	0	1.20819	0	0
ENSG00000067057	302.28	299.429	189.346	356.374	351.537	282.007	410.618	472.928	236.524	237.892	403.519	152.328	507.949	420.254	351.878	687.751	319.882	215.011	231.533	306.857	305.624	452.693	425.354	257.724	249.168	391.965	269.886	233.756	154.042	289.899	302.178	218.412	285.899	255.6	245.834	294.225	375.715	265.061	219.262	397.328	619.325	301.212	209.709	266.448	267.404	277.355	216.462	215.742	441.743
ENSG00000067064	4983.69	7902.21	6460.26	6461.22	6032.27	4883.61	8960.54	4373.78	5878.57	5235.28	5524.92	6932.25	4761.56	5242.54	5327.68	5059.99	4724.5	5524.61	5047.02	5567.03	7080.85	5307.7	5629.65	4289.75	5222.27	4571.51	5319.61	7446.67	4502.24	6954.74	5925.26	4101.36	6429.98	4406.45	5154.96	4408.24	4881.23	2924.13	3154.46	3023.67	5347.48	4550.83	5227.35	5142.9	5835.19	4302.83	5378.63	5053.1	7027.78
ENSG00000067066	1578.9	824.615	1283.86	1332.93	1340.07	1256.58	1118.54	1565.81	1411.31	1197.85	1460.16	1141.76	2005.49	1216.89	1261.81	1519.98	1025.4	1494.84	1638.33	1468.16	1519.01	1644.06	1090.79	1211.38	1765.22	1092.14	892.016	1250.74	1353.47	1205.28	2528.73	1507.99	1186.77	1293.79	1593.56	1352.62	1279.49	1652.91	1497.64	2135.88	904.76	1543.05	1245.1	1377.7	1880.73	1106.46	1033.61	1165.61	1084.87
ENSG00000067082	1821.94	2264.07	1590.72	2086.24	2581.51	1968.2	2811.81	2234.7	1854.43	1835.78	1113.54	1208.47	1858.21	1933.55	2368.76	2158.25	1653.62	1247.9	1952.89	1401.58	1637.28	2721.11	2646.69	1687.31	1907.32	2014.43	1698.47	1707.04	2326.29	1802.37	3010.54	1771.14	2466.19	2620.39	1952.07	2325.24	3175.49	1863.03	2007.58	2935.34	1755.64	2280.64	1445.2	2365.48	1922.05	2493.11	1812.26	1740.13	2007.11
ENSG00000067113	1825.96	1685.16	1078.98	1559.97	1528.9	1643.37	2531.93	2625.94	1132.7	1827.68	1621.91	1714.03	1959.49	1653.56	1227.28	2192.94	1530.44	1735.53	1904.92	1640.05	1761.12	2094.65	1659.37	1829.3	2048.82	1879.6	1644.4	1746.43	2616.08	2214.99	2729.4	1451.65	2762.99	1573.53	1743.69	1599.18	1526.87	1876.37	1172.52	1713.19	1346.67	2116.48	1765.14	1303.72	1646.29	1182.48	1358.19	1970.51	1810.53
ENSG00000067141	3299.4	4626.12	3442.96	3953.88	4781.33	4946.35	3861.81	5377.98	4210.83	5032.09	4554.94	5379.38	4260.03	3487.64	4916.87	4855.24	4412.67	4521.87	3933.54	4033.29	6518.48	5756.6	4129.2	4923.39	5616.41	5026.55	4494.74	4549.9	6137.09	3960.09	4994.25	5364.29	2534.13	5552.21	5706.82	6324.51	6048.84	6164.02	6381.28	4452.12	5360.01	6426.11	5524.04	3738	3381.82	5133.37	4869.87	4314.59	2767.05
ENSG00000067167	2773.39	2183.26	2237.7	2141.15	1990.45	2216.04	2351.86	2265.67	2064.97	2225.27	2093.05	1992.05	2679.28	2309.56	1755.3	2192.88	2111.53	2132.58	2431.15	2183.4	1892.74	2442.37	2329.48	2068.32	2013.36	2034.59	1784.51	1998.22	2104.42	1986.35	2814.32	1923.15	2293.54	1710.62	2155.72	2369.97	2218.47	1667.68	1626.94	2231.58	1899.08	2115.77	1763.16	1951.22	2445.08	1858.19	2099.93	1902.29	2129.22
ENSG00000067177	20780.1	15764.5	10282	7601.62	9684.87	15925.2	13545.1	12228.2	9356.31	18158.9	16707.7	17970.9	14308.3	10774.4	11590.1	13432.8	11888	19437.9	17425.9	15135.5	13007.1	15597.7	17552	11830.7	17179.6	15894.2	10958.8	11451.3	22420.6	10552.5	16946	18498	10775.1	12932.2	18629.8	14798.7	17925	17310.8	14124	14401.8	9388.37	21002.3	11521.3	20421.4	10168.7	12664.6	8904.05	11828.6	11026.2
ENSG00000067182	1142.28	1148.51	868.71	845.096	1037.32	1451.09	1315.52	1286.49	907.153	1121.03	1559.58	1213.08	1341.96	1120.26	830.888	1373.59	818.098	1250.91	1282.88	1085.27	1042.85	951.742	1217.63	928.903	1316.04	1103.01	1212.53	906.558	1192.87	1100.06	1436.84	1065.36	1120.12	998.049	1353.6	1087.97	1014.24	1263.35	1028.57	1490.43	1004.86	955.951	1257.98	1055.26	1319.87	1204.41	883.872	902.287	735.414
ENSG00000067191	7260.05	9123.52	8271.75	5682.95	9022.7	8840.32	7440.24	9271.16	6481.81	10040.4	6225.24	10398.3	8952.13	7349	8726.57	8073.5	8494.34	8625.69	7897.94	7873.94	9596.79	8649.95	8142.57	8303.86	10138.6	8366.56	9130.93	7965.98	10487.6	8816.68	10518.4	9321.8	10190.3	8431.66	8631.61	8433.38	9123	11776.4	11856.9	7824.93	8904.62	10418.8	7278.5	8504.33	8096.07	8489.36	6406.95	7440.79	5031.33
ENSG00000067208	1405.18	1427.39	972.115	1253.42	1124.88	1231.02	1327.31	1055.05	1036.16	1277.25	1060.81	1093.6	1404.42	1315.04	888.571	1415.9	999.402	1302.02	1315.63	1319.2	1545.19	1524.21	1107.87	1397.34	1479.42	1318.5	1161.38	1371.1	1373.55	1455.36	1470.45	1252.29	1485.7	1192.79	1611.05	1290.93	1114.27	1283.91	1165.97	1479.92	1160.08	1320.82	1178.39	1438.88	1669.01	1307.58	1671.9	1334.73	1653.24
ENSG00000067221	288.984	283.284	215.8	408.455	319.188	244.682	325.554	291.563	266.593	424.587	274.059	437.535	381.157	424.524	255.975	287.594	370.35	306.42	320.305	280.359	411.138	401.843	357.154	309.371	377.904	313.723	426.771	442.747	379.314	320.286	385.253	355.901	506.987	379.894	379.387	253.293	355.295	361.682	321.467	284.979	354.326	360.796	310.659	410.615	317.2	262.171	320.327	272.778	507.028
ENSG00000067225	124963	86207.4	64248.5	64180	63850.9	92743.7	89521.7	84039.6	61134.1	124289	57328.7	83511.5	86281.2	70119.7	106553	80002.4	63938	83891.8	79853.1	77184	80245.5	124697	91545.3	62841.8	72414.4	72957.9	52942.3	84416.8	106931	72923.9	80139	97867.4	98708.5	102806	86109.8	88426.1	69375.6	128340	93738.7	72276.1	51443.8	109586	50939.4	162475	69450.8	52644.2	42189	70975.7	101870
ENSG00000067248	3978.76	3562.8	3154.37	2744.08	3428.29	3329.12	3380.75	3070.82	2897	3673.81	4119.99	3672.05	3093.57	3093.07	2774.56	3992.11	3207.39	3809.73	3639.32	3614.12	3580.27	3465.73	3741.45	3251.99	3686.52	3458.37	3720.48	3334.5	3533.73	3075.22	3736.95	3707.82	3402.19	2821.52	3777.73	3177.63	2967.75	3379.41	3340.95	3001.11	3555.96	3256.6	3023.76	3000.78	3625.63	3376.76	3264.94	3203.14	3231.96
ENSG00000067334	3118.73	2924.88	2779.33	2378.78	2746.18	2416.47	2872.02	2326.67	2711.62	2551.62	2721.6	2565.39	2288.41	2264.97	1995.38	3027.47	2714.36	3039.46	2466.05	3481.08	2737.45	3188.04	3497.82	3387.87	2721.51	2989.24	3031.26	2584.62	2952.96	2751	2966.77	2896.31	3250.8	2625.82	3047.46	2602.48	2151.12	3522.44	2558.53	2184.44	2787.81	2550.07	2432.23	2459.07	3058.43	2883.35	2958.23	2797.47	3041.42
ENSG00000067365	1038.64	1080.17	1075.43	1167.01	1144.65	919.676	731.267	1002.7	1073.03	1179.13	1480.39	1505.44	1164.79	1056.28	1429	1015.03	928.448	1137.47	1455.97	1186.53	1145.57	1075.13	1001.74	1277.97	1149.03	1028.84	1756.7	1344.76	1625.74	1355.02	942.687	1106.09	1137.98	1256.93	1252.05	1223.7	1030.71	1599.1	1352.15	1076.13	1391.53	973.955	1140.66	1471.23	1300.66	1329.1	1241.74	1173.41	1302.59
ENSG00000067369	3629.94	3156.54	4018.82	3185.09	2419.43	2784.98	3604.11	3636.39	3215.7	3086.82	3025.16	3465.23	3258.45	3560.13	3218.25	3195.35	2985.43	3010.82	3522.43	4056.64	3900.75	3721.53	2437.75	3541.46	3316.64	2511.24	3014.8	3301.84	2865.19	3483.44	3547.31	2848.07	3513.73	4000.51	2991.66	2587.83	4222.61	3187.3	3176.07	3159.62	2530.4	2865.11	2889.25	3702.63	2808.34	3194.92	3067.87	3454.15	3845.66
ENSG00000067445	827.693	1188.89	854.614	629.04	853.761	1200.33	844.336	994.07	1285.47	1725.5	769.189	974.863	759.608	631.942	1432.61	594.429	1138.92	713.118	909.794	916.825	1528.15	1248.54	914.659	686.953	1119	746.755	512.958	890.284	1976.23	1023.34	1313.15	1042.82	953.949	1138.57	1180.29	1535.28	1464.23	2561.11	1580.23	1609.66	1659.63	2128.63	1038.7	1977.58	984.912	1435.84	1031.52	1571.31	580.333
ENSG00000067533	2891.87	3246	3094.33	2301.71	2993.96	2243.61	3091.53	2573.33	2785.61	2881.08	2755.27	3297.2	2597.61	2746.17	2728.08	3375.48	2763.44	2952.03	2064.73	3006.3	2868.48	2917.51	3288.37	3148.6	3000.4	3389.97	3566.77	3702.65	3162.48	3047.55	2743.87	2905	3437.35	3920.04	3481.07	3161.17	2903.57	3203.61	2745.95	2587.87	3176.93	3196.19	3009.19	2794.01	2893.22	3030.42	3352.4	3197.2	3358.69
ENSG00000067560	9393.85	9136.68	8095.63	7633.54	6966.25	8184.58	9082.98	9319.35	6762.5	9175.89	7147.92	8261.6	9253.29	7359.93	7046.73	8452.2	7525.03	7749.98	8749.48	7615.79	8789.81	8754.42	8861.47	6841.75	8245.29	7115.6	6687.01	7234.3	10265.2	6728.09	11514.5	6826.36	8015.31	7196.59	8019.21	8381.57	7955.61	7283.91	9097.28	8445.1	7048.53	7938.16	6269.85	8813.59	7800.28	6538.01	7076.37	6163.4	6654.1
ENSG00000067596	1835.41	1760.22	1893.37	1587.45	1491.03	1441.38	1697.82	1576.39	1385.17	1353.65	1638.89	1898.58	1780.32	1544.79	1333.38	1671.68	1196.49	1509.73	1418.88	2044.61	1425.8	1831.27	1739.96	1673.89	1676.17	1609.28	1994.11	1806.68	1508.48	1946.36	1563.21	1324.67	1668.33	1399.19	1502.6	1672.92	1721.45	1447.34	1453.67	1977.11	1742.32	1508.4	1539.43	1295.96	1638.51	1875.28	1387.16	1549.13	1632.94
ENSG00000067601	58.9852	55.1961	57.8789	54.7174	44.3154	34.6292	49.4565	59.2365	23.7199	70.13	90.3879	57.5178	62.2322	60.1179	63.6746	56.3599	46.4011	111.164	52.9155	27.4651	66.4009	76.12	55.7024	32.8454	58.2699	58.2749	37.9438	61.2508	88.1931	61.3319	54.3544	57.7946	77.7105	63.7419	43.4952	73.5764	52.5734	51.4078	49.8942	66.6134	77.2043	49.2228	50.6846	69.5842	63.6043	57.0329	56.0708	58.2719	55.2139
ENSG00000067606	19.6411	8.42754	5.57087	9.81899	1.40343	18.0864	6.77906	4.31587	3.05421	9.39997	7.43802	0.795424	10.6406	1.79287	9.53897	2.40949	11.8758	12.8334	1.54046	3.16239	8.67902	13.5252	5.22727	3.99182	3.53968	9.17207	6.625	3.21363	1.33748	2.81397	15.6241	0.453386	4.05136	11.6923	4.95051	11.2435	5.24205	14.6037	6.27538	9.97868	5.2292	11.1573	5.19556	14.8715	8.28088	5.14458	7.49906	13.9724	0
[truncated: 57,286 more rows]
[truncated: 5 more columns]
