# Supplementary material for: Abnormal molecular signatures of inflammation, energy metabolism, and vesicle biology in human Huntington disease peripheral tissues
Source: Genome Biol. 2022 Sep 7;23:189. doi: 10.1186/s13059-022-02752-5 (PMC9450392; doi:10.1186/s13059-022-02752-5)
Supplement: Supplementary file 4 — Additional file 4. RNAseq adipose analysis file; DESeq2 analysis results. [file 13059_2022_2752_MOESM4_ESM.xlsx]

## Sheet: adipose
gene_information												pre-HD vs. control							early-HD vs. control							early-HD vs. pre-HD
geneid	gene_name	chr	start	stop	strand	assembly	gene_version	gene_biotype	duplicate_gene_names	gene_source		pre_vs_control	baseMean	log2FoldChange	lfcSE	pvalue	padj		early_vs_control	baseMean	log2FoldChange	lfcSE	pvalue	padj		early_vs_pre	baseMean	log2FoldChange	lfcSE	pvalue	padj
ENSG00000000003	TSPAN6	X	100627109	100639991	-	ensembl_havana	14	protein_coding		ensembl_havana		ENSG00000000003	3296.38	-0.00152516	0.037593	0.921503	1		ENSG00000000003	3296.38	0.000313915	0.0208211	0.943633	1		ENSG00000000003	3296.38	8.75865e-06	0.00224156	0.86767	1
ENSG00000000005	TNMD	X	100584802	100599885	+	ensembl_havana	5	protein_coding		ensembl_havana		ENSG00000000005	3107.28	0.00650399	0.0406461	0.38631	1		ENSG00000000005	3107.28	0.00290498	0.0233428	0.184046	1		ENSG00000000005	3107.28	2.20524e-05	0.00330258	0.596209	1
ENSG00000000419	DPM1	20	50934867	50958555	-	ensembl_havana	12	protein_coding		ensembl_havana		ENSG00000000419	1456.9	0.0140308	0.036283	0.41637	1		ENSG00000000419	1456.9	0.00764047	0.0229731	0.162504	1		ENSG00000000419	1456.9	4.026e-05	0.0022401	0.514965	1
ENSG00000000457	SCYL3	1	169849631	169894267	-	ensembl_havana	13	protein_coding		ensembl_havana		ENSG00000000457	2094.63	0.00569313	0.0338779	0.768313	1		ENSG00000000457	2094.63	0.00248863	0.0193015	0.663249	1		ENSG00000000457	2094.63	1.26201e-05	0.00218889	0.87012	1
ENSG00000000460	C1orf112	1	169662007	169854080	+	ensembl_havana	16	protein_coding		ensembl_havana		ENSG00000000460	522.385	-0.0126719	0.035316	0.487439	1		ENSG00000000460	522.385	-0.000248414	0.019664	0.96256	1		ENSG00000000460	522.385	4.19993e-05	0.00221778	0.537348	1
ENSG00000000938	FGR	1	27612064	27635277	-	ensembl_havana	12	protein_coding		ensembl_havana		ENSG00000000938	882.762	0.00270417	0.040675	0.70414	1		ENSG00000000938	882.762	0.000376529	0.022442	0.85264	1		ENSG00000000938	882.762	-6.97441e-06	0.00314837	0.862339	1
ENSG00000000971	CFH	1	196651878	196747504	+	ensembl_havana	15	protein_coding		ensembl_havana		ENSG00000000971	24614.1	-0.00346679	0.0392674	0.773608	1		ENSG00000000971	24614.1	0.000189694	0.0216586	0.955893	1		ENSG00000000971	24614.1	1.38768e-05	0.00238465	0.739985	1
ENSG00000001036	FUCA2	6	143494811	143511690	-	ensembl_havana	13	protein_coding		ensembl_havana		ENSG00000001036	3193.53	0.0314748	0.0358814	0.0757359	0.816914		ENSG00000001036	3193.53	0.00584984	0.0217374	0.282291	1		ENSG00000001036	3193.53	-3.86378e-05	0.00222596	0.548907	1
ENSG00000001084	GCLC	6	53497341	53616970	-	ensembl_havana	10	protein_coding		ensembl_havana		ENSG00000001084	6161	0.0157098	0.0377314	0.30341	1		ENSG00000001084	6161	-0.00322505	0.0214546	0.469149	1		ENSG00000001084	6161	-0.000108643	0.00322123	0.0844703	1
ENSG00000001167	NFYA	6	41072945	41099976	+	ensembl_havana	14	protein_coding		ensembl_havana		ENSG00000001167	1949.67	-0.0101353	0.0354868	0.575321	1		ENSG00000001167	1949.67	-0.0139749	0.0267829	0.0353701	0.85633		ENSG00000001167	1949.67	-0.000115599	0.00254882	0.105993	1
ENSG00000001460	STPG1	1	24356999	24416934	-	ensembl_havana	17	protein_coding		ensembl_havana		ENSG00000001460	444.954	0.000731092	0.0385095	0.957782	1		ENSG00000001460	444.954	-0.00174511	0.021445	0.659918	1		ENSG00000001460	444.954	-2.35239e-05	0.00232521	0.616461	1
ENSG00000001461	NIPAL3	1	24415794	24472976	+	ensembl_havana	16	protein_coding		ensembl_havana		ENSG00000001461	1586.88	0.0120243	0.0342095	0.529296	1		ENSG00000001461	1586.88	0.00244533	0.0194541	0.664709	1		ENSG00000001461	1586.88	-1.19271e-05	0.00219082	0.87369	1
ENSG00000001497	LAS1L	X	65512582	65534775	-	ensembl_havana	16	protein_coding		ensembl_havana		ENSG00000001497	1744.24	0.0135181	0.0317604	0.504722	1		ENSG00000001497	1744.24	0.00436166	0.0189914	0.48376	1		ENSG00000001497	1744.24	7.15076e-06	0.00217963	0.937641	1
ENSG00000001561	ENPP4	6	46129993	46146699	+	ensembl_havana	6	protein_coding		ensembl_havana		ENSG00000001561	3531	0.0203398	0.0360087	0.247058	1		ENSG00000001561	3531	0.00119515	0.0200985	0.814418	1		ENSG00000001561	3531	-5.55691e-05	0.0022618	0.385758	1
ENSG00000001617	SEMA3F	3	50155045	50189075	+	ensembl_havana	11	protein_coding		ensembl_havana		ENSG00000001617	906.178	0.00394089	0.0395799	0.724644	1		ENSG00000001617	906.178	0.00123538	0.0219034	0.698533	1		ENSG00000001617	906.178	2.33739e-06	0.00240953	0.953019	1
ENSG00000001626	CFTR	7	117465784	117715971	+	ensembl_havana	14	protein_coding		ensembl_havana		ENSG00000001626	50.7352	-0.00612578	0.0396947	0.572587	1		ENSG00000001626	50.7352	-0.000716476	0.021887	0.818008	1		ENSG00000001626	50.7352	1.22602e-05	0.00246375	0.756843	1
ENSG00000001629	ANKIB1	7	92246234	92401384	+	ensembl_havana	9	protein_coding		ensembl_havana		ENSG00000001629	7620.07	0.0042444	0.0319504	0.833628	1		ENSG00000001629	7620.07	0.00119327	0.0180037	0.841285	1		ENSG00000001629	7620.07	3.46709e-07	0.00218013	0.996928	1
ENSG00000001630	CYP51A1	7	92112151	92142952	-	ensembl_havana	15	protein_coding		ensembl_havana		ENSG00000001630	2738.15	0.00626852	0.0375768	0.685995	1		ENSG00000001630	2738.15	-0.00257549	0.0211787	0.567079	1		ENSG00000001630	2738.15	-5.30313e-05	0.00237626	0.33088	1
ENSG00000001631	KRIT1	7	92198969	92246166	-	ensembl_havana	15	protein_coding		ensembl_havana		ENSG00000001631	4351.56	-0.0221915	0.029572	0.281726	1		ENSG00000001631	4351.56	-0.0030088	0.0172707	0.630558	1		ENSG00000001631	4351.56	5.74561e-05	0.00217795	0.590514	1
ENSG00000002016	RAD52	12	912077	990053	-	ensembl_havana	17	protein_coding		ensembl_havana		ENSG00000002016	951.819	0.0041706	0.0361067	0.811199	1		ENSG00000002016	951.819	-0.00190461	0.0202756	0.70773	1		ENSG00000002016	951.819	-3.85213e-05	0.00223203	0.540355	1
ENSG00000002079	MYH16	7	99238829	99311130	+	havana	14	transcribed_unitary_pseudogene		havana		ENSG00000002079	8.9315	-0.00517749	0.0444477	0.163412	0.96905		ENSG00000002079	8.9315	0.00218912	0.0329057	0.0976404	1		ENSG00000002079	8.9315	0.0218282	0.18976	0.00291959	0.250881
ENSG00000002330	BAD	11	64269830	64284704	-	ensembl_havana	13	protein_coding		ensembl_havana		ENSG00000002330	889.636	0.0246569	0.0371622	0.12705	0.917681		ENSG00000002330	889.636	0.00928736	0.0244463	0.0776908	1		ENSG00000002330	889.636	1.91011e-05	0.00223608	0.732157	1
ENSG00000002549	LAP3	4	17577192	17607972	+	ensembl_havana	12	protein_coding		ensembl_havana		ENSG00000002549	6149.52	0.0324003	0.035964	0.0662493	0.788331		ENSG00000002549	6149.52	0.00352325	0.0206858	0.499666	1		ENSG00000002549	6149.52	-6.94825e-05	0.00230191	0.285893	1
ENSG00000002586	CD99	X	2691179	2741309	+	ensembl_havana	18	protein_coding		ensembl_havana		ENSG00000002586	10611.6	0.0114137	0.0343993	0.547669	1		ENSG00000002586	10611.6	0.00634579	0.0213245	0.286461	1		ENSG00000002586	10611.6	3.80802e-05	0.00220108	0.606558	1
ENSG00000002587	HS3ST1	4	11393150	11429765	-	ensembl_havana	9	protein_coding		ensembl_havana		ENSG00000002587	240.785	-0.00543747	0.0406136	0.470959	1		ENSG00000002587	240.785	-0.00255489	0.0230533	0.242314	1		ENSG00000002587	240.785	-2.08167e-05	0.00325807	0.613759	1
ENSG00000002726	AOC1	7	150824627	150861504	+	ensembl_havana	20	protein_coding		ensembl_havana		ENSG00000002726	20.1617	0.00273051	0.0410366	0.620753	1		ENSG00000002726	20.1617	-0.00127302	0.0230977	0.424914	1		ENSG00000002726	20.1617	-0.000124749	0.00858599	0.193704	1
ENSG00000002745	WNT16	7	121325367	121341104	+	ensembl_havana	12	protein_coding		ensembl_havana		ENSG00000002745	26.9621	0.00292104	0.0411799	0.562582	1		ENSG00000002745	26.9621	0.00494085	0.0446756	0.0178633	0.697663		ENSG00000002745	26.9621	0.000472658	0.0193987	0.0613931	1
ENSG00000002746	HECW1	7	43112599	43566001	+	ensembl_havana	14	protein_coding		ensembl_havana		ENSG00000002746	55.2575	-0.00495756	0.040854	0.448991	1		ENSG00000002746	55.2575	-0.00305131	0.0245069	0.115793	1		ENSG00000002746	55.2575	-4.83915e-05	0.00473622	0.375533	1
ENSG00000002822	MAD1L1	7	1815793	2233243	-	ensembl_havana	15	protein_coding		ensembl_havana		ENSG00000002822	1220.22	0.0282015	0.0355511	0.118018	0.898234		ENSG00000002822	1220.22	0.00361329	0.0205201	0.500216	1		ENSG00000002822	1220.22	-5.40664e-05	0.00224032	0.419446	1
ENSG00000002834	LASP1	17	38869859	38921770	+	ensembl_havana	17	protein_coding		ensembl_havana		ENSG00000002834	14156.3	0.0604102	0.0330023	0.00234617	0.200906		ENSG00000002834	14156.3	0.0253664	0.0319286	0.00780241	0.51111		ENSG00000002834	14156.3	-1.58755e-05	0.00218438	0.849391	1
ENSG00000002919	SNX11	17	48103357	48123074	+	ensembl_havana	14	protein_coding		ensembl_havana		ENSG00000002919	1099.95	-0.00232566	0.0351246	0.899506	1		ENSG00000002919	1099.95	0.00257245	0.0199554	0.634856	1		ENSG00000002919	1099.95	4.20789e-05	0.00221428	0.543863	1
ENSG00000002933	TMEM176A	7	150800403	150805120	+	ensembl_havana	7	protein_coding		ensembl_havana		ENSG00000002933	640.927	0.000911381	0.040235	0.919086	1		ENSG00000002933	640.927	-0.000731833	0.0222005	0.77412	1		ENSG00000002933	640.927	-1.49916e-05	0.00275874	0.695827	1
ENSG00000003056	M6PR	12	8940363	8949955	-	ensembl_havana	7	protein_coding		ensembl_havana		ENSG00000003056	5423.99	-0.016105	0.0349268	0.386139	1		ENSG00000003056	5423.99	-0.00967245	0.0236468	0.120631	1		ENSG00000003056	5423.99	-5.37024e-05	0.00222328	0.448134	1
ENSG00000003096	KLHL13	X	117897813	118117340	-	ensembl_havana	14	protein_coding		ensembl_havana		ENSG00000003096	294.816	-0.00841456	0.0399698	0.400988	1		ENSG00000003096	294.816	0.000825868	0.0220483	0.772082	1		ENSG00000003096	294.816	5.06504e-05	0.00334622	0.270671	1
ENSG00000003137	CYP26B1	2	72129238	72148038	-	ensembl_havana	8	protein_coding		ensembl_havana		ENSG00000003137	2496.6	0.00112229	0.0396484	0.918571	1		ENSG00000003137	2496.6	-0.0034694	0.0225598	0.276157	1		ENSG00000003137	2496.6	-5.78323e-05	0.00327255	0.225585	1
ENSG00000003147	ICA1	7	8113184	8262687	-	ensembl_havana	17	protein_coding		ensembl_havana		ENSG00000003147	2117.06	-0.0150179	0.0376677	0.32845	1		ENSG00000003147	2117.06	0.000765037	0.0208825	0.862317	1		ENSG00000003147	2117.06	6.104e-05	0.00245104	0.265782	1
ENSG00000003249	DBNDD1	16	90004865	90020128	-	ensembl_havana	13	protein_coding		ensembl_havana		ENSG00000003249	127.809	0.0133713	0.0437314	0.0390772	0.699666		ENSG00000003249	127.809	0.000934154	0.0226753	0.605261	1		ENSG00000003249	127.809	-0.000133388	0.0082862	0.148065	1
ENSG00000003393	ALS2	2	201700554	201781189	-	ensembl_havana	14	protein_coding		ensembl_havana		ENSG00000003393	3316.05	0.0193873	0.0276971	0.344839	1		ENSG00000003393	3316.05	0.00201448	0.0159154	0.744055	1		ENSG00000003393	3316.05	-6.89621e-05	0.00217412	0.568361	1
ENSG00000003400	CASP10	2	201182881	201229406	+	ensembl_havana	14	protein_coding		ensembl_havana		ENSG00000003400	2747.38	-0.0290984	0.0356693	0.104598	0.873655		ENSG00000003400	2747.38	-0.00386099	0.0206785	0.469597	1		ENSG00000003400	2747.38	5.38547e-05	0.00224404	0.415837	1
ENSG00000003402	CFLAR	2	201116104	201176687	+	ensembl_havana	19	protein_coding		ensembl_havana		ENSG00000003402	35538.6	0.0250697	0.0301324	0.223098	1		ENSG00000003402	35538.6	-0.00195941	0.0172062	0.749792	1		ENSG00000003402	35538.6	-0.000155509	0.00224496	0.135638	1
ENSG00000003436	TFPI	2	187464230	187565760	-	ensembl_havana	15	protein_coding		ensembl_havana		ENSG00000003436	6054.93	-0.0276874	0.0390755	0.0344308	0.680491		ENSG00000003436	6054.93	-0.0030817	0.0219719	0.415625	1		ENSG00000003436	6054.93	5.87859e-05	0.00277924	0.23344	1
ENSG00000003509	NDUFAF7	2	37231631	37253403	+	ensembl_havana	15	protein_coding		ensembl_havana		ENSG00000003509	1312.56	-0.0106915	0.0345704	0.570775	1		ENSG00000003509	1312.56	0.00126853	0.0193722	0.817832	1		ENSG00000003509	1312.56	5.69429e-05	0.00221947	0.436403	1
ENSG00000003756	RBM5	3	50088908	50119021	+	ensembl_havana	16	protein_coding		ensembl_havana		ENSG00000003756	14128	-0.0207413	0.0244037	0.291758	1		ENSG00000003756	14128	-0.00596414	0.0163501	0.367406	1		ENSG00000003756	14128	1.28966e-05	0.00216699	0.930778	1
ENSG00000003987	MTMR7	8	17298030	17413528	-	ensembl_havana	13	protein_coding		ensembl_havana		ENSG00000003987	491.577	-0.0132647	0.0369657	0.41889	1		ENSG00000003987	491.577	-0.00587003	0.0222712	0.240335	1		ENSG00000003987	491.577	-2.43909e-05	0.00223747	0.668701	1
ENSG00000003989	SLC7A2	8	17497088	17570573	+	ensembl_havana	17	protein_coding		ensembl_havana		ENSG00000003989	5635.45	-0.0125901	0.0395416	0.268645	1		ENSG00000003989	5635.45	-0.00354252	0.0225035	0.283834	1		ENSG00000003989	5635.45	-1.51105e-06	0.00239582	0.969879	1
ENSG00000004059	ARF5	7	127588345	127591705	+	ensembl_havana	10	protein_coding		ensembl_havana		ENSG00000004059	2217.65	0.00211023	0.0338111	0.913232	1		ENSG00000004059	2217.65	0.00232877	0.019219	0.683946	1		ENSG00000004059	2217.65	2.4254e-05	0.0021906	0.75494	1
ENSG00000004139	SARM1	17	28364356	28404049	+	ensembl_havana	13	protein_coding		ensembl_havana		ENSG00000004139	1141.27	-0.00755104	0.0390499	0.549295	1		ENSG00000004139	1141.27	0.00138693	0.0216532	0.700387	1		ENSG00000004139	1141.27	4.46201e-05	0.00262233	0.333671	1
ENSG00000004142	POLDIP2	17	28347177	28357522	-	ensembl_havana	11	protein_coding		ensembl_havana		ENSG00000004142	3882.51	0.027509	0.0359222	0.119551	0.900466		ENSG00000004142	3882.51	0.0027192	0.0203939	0.599784	1		ENSG00000004142	3882.51	-6.18486e-05	0.00227429	0.340686	1
ENSG00000004399	PLXND1	3	129555175	129606818	-	ensembl_havana	12	protein_coding		ensembl_havana		ENSG00000004399	13436.2	0.0107117	0.0380218	0.467904	1		ENSG00000004399	13436.2	0.00116981	0.0211064	0.782314	1		ENSG00000004399	13436.2	-2.0597e-05	0.00227711	0.680302	1
ENSG00000004455	AK2	1	33007940	33080996	-	ensembl_havana	16	protein_coding		ensembl_havana		ENSG00000004455	9498.88	0.00415488	0.0387781	0.753586	1		ENSG00000004455	9498.88	0.00290356	0.0218758	0.448339	1		ENSG00000004455	9498.88	2.14651e-05	0.0023473	0.634662	1
ENSG00000004468	CD38	4	15778275	15853230	+	ensembl_havana	12	protein_coding		ensembl_havana		ENSG00000004468	661.923	0.00901788	0.0411393	0.175366	0.981761		ENSG00000004468	661.923	0.00216319	0.0232003	0.260674	1		ENSG00000004468	661.923	-6.16591e-06	0.00334304	0.883654	1
ENSG00000004478	FKBP4	12	2794953	2805423	+	ensembl_havana	7	protein_coding		ensembl_havana		ENSG00000004478	2116.99	0.00632986	0.0349659	0.732922	1		ENSG00000004478	2116.99	0.00189147	0.0196992	0.727403	1		ENSG00000004478	2116.99	2.10872e-06	0.00219544	0.975967	1
ENSG00000004487	KDM1A	1	23019448	23083689	+	ensembl_havana	15	protein_coding		ensembl_havana		ENSG00000004487	3970.43	-0.00578214	0.0287311	0.779095	1		ENSG00000004487	3970.43	0.00213218	0.0165085	0.730616	1		ENSG00000004487	3970.43	7.01534e-05	0.00217709	0.534747	1
ENSG00000004534	RBM6	3	49940007	50100045	+	ensembl_havana	14	protein_coding		ensembl_havana		ENSG00000004534	8582.8	-0.00885825	0.0323955	0.658671	1		ENSG00000004534	8582.8	0.00269573	0.0186112	0.652472	1		ENSG00000004534	8582.8	7.73439e-05	0.00220316	0.376981	1
ENSG00000004660	CAMKK1	17	3860315	3894891	-	ensembl_havana	14	protein_coding		ensembl_havana		ENSG00000004660	582.462	-0.00463211	0.0399795	0.640817	1		ENSG00000004660	582.462	-0.000103353	0.0220226	0.970757	1		ENSG00000004660	582.462	1.58415e-05	0.00260995	0.682455	1
ENSG00000004700	RECQL	12	21468911	21501669	-	ensembl_havana	15	protein_coding		ensembl_havana		ENSG00000004700	5057.31	0.00965819	0.0335901	0.620308	1		ENSG00000004700	5057.31	-0.000880776	0.0188193	0.87729	1		ENSG00000004700	5057.31	-5.01644e-05	0.00219922	0.527292	1
ENSG00000004766	VPS50	7	93232340	93361121	+	ensembl_havana	15	protein_coding		ensembl_havana		ENSG00000004766	2362.54	-0.00697418	0.0321289	0.729234	1		ENSG00000004766	2362.54	-0.0047601	0.0193711	0.444537	1		ENSG00000004766	2362.54	-4.0117e-05	0.00218485	0.652044	1
ENSG00000004776	HSPB6	19	35754569	35758079	-	ensembl_havana	12	protein_coding		ensembl_havana		ENSG00000004776	1641.29	0.00499093	0.0409106	0.4316	1		ENSG00000004776	1641.29	0.00151919	0.0228961	0.405519	1		ENSG00000004776	1641.29	4.28068e-06	0.00346961	0.921705	1
ENSG00000004777	ARHGAP33	19	35774532	35788822	+	ensembl_havana	18	protein_coding		ensembl_havana		ENSG00000004777	173.555	-0.0103967	0.0406343	0.195704	0.998968		ENSG00000004777	173.555	-0.00211462	0.0226757	0.359391	1		ENSG00000004777	173.555	1.17414e-05	0.00292188	0.761216	1
ENSG00000004779	NDUFAB1	16	23581002	23596356	-	ensembl_havana	9	protein_coding		ensembl_havana		ENSG00000004779	1813.83	0.0168227	0.0379365	0.259554	1		ENSG00000004779	1813.83	0.00323024	0.021556	0.457786	1		ENSG00000004779	1813.83	-1.61239e-05	0.00226329	0.749369	1
ENSG00000004799	PDK4	7	95583499	95596491	-	ensembl_havana	7	protein_coding		ensembl_havana		ENSG00000004799	45703.6	-0.027595	0.044324	0.0064034	0.36282		ENSG00000004799	45703.6	-0.00673345	0.0262575	0.0285616	0.802977		ENSG00000004799	45703.6	1.42181e-05	0.0026045	0.71186	1
ENSG00000004809	SLC22A16	6	110424687	110476641	-	ensembl_havana	13	protein_coding		ensembl_havana		ENSG00000004809	14.8281	-0.000175381	0.0414114	0.964218	1		ENSG00000004809	14.8281	-0.000228205	0.0233245	0.843091	1		ENSG00000004809	14.8281	-1.35444e-05	0.00631226	0.873021	1
ENSG00000004838	ZMYND10	3	50341110	50346852	-	ensembl_havana	13	protein_coding		ensembl_havana		ENSG00000004838	48.766	-0.000271584	0.0397324	0.979787	1		ENSG00000004838	48.766	0.000822172	0.0219442	0.786385	1		ENSG00000004838	48.766	1.19458e-05	0.00247981	0.7611	1
ENSG00000004846	ABCB5	7	20615207	20777038	+	ensembl_havana	16	protein_coding		ensembl_havana		ENSG00000004846	155.083	-0.00293049	0.041137	0.572009	1		ENSG00000004846	155.083	0.00178462	0.0239522	0.245941	1		ENSG00000004846	155.083	0.000332709	0.0156946	0.0838059	1
ENSG00000004848	ARX	X	25003694	25016420	-	ensembl_havana	7	protein_coding		ensembl_havana		ENSG00000004848	1.17536	-0.000455215	0.0482799	0.811876	1		ENSG00000004848	1.17536	-0.000251063	0.0347024	0.781731	1		ENSG00000004848	1.17536	-2.95497e-05	0.0262973	0.957138	1
ENSG00000004864	SLC25A13	7	96120220	96322147	-	ensembl_havana	13	protein_coding		ensembl_havana		ENSG00000004864	1381.22	0.001463	0.0332552	0.940721	1		ENSG00000004864	1381.22	-0.00433433	0.0197212	0.469031	1		ENSG00000004864	1381.22	-6.64543e-05	0.00220641	0.41626	1
ENSG00000004866	ST7	7	116953238	117230103	+	ensembl_havana	20	protein_coding		ensembl_havana		ENSG00000004866	1449.7	0.014886	0.0353772	0.413254	1		ENSG00000004866	1449.7	-0.0031223	0.0202601	0.561346	1		ENSG00000004866	1449.7	-9.66419e-05	0.0023823	0.168325	1
ENSG00000004897	CDC27	17	47117703	47189422	-	ensembl_havana	11	protein_coding		ensembl_havana		ENSG00000004897	8824.07	0.0258433	0.0317449	0.202333	1		ENSG00000004897	8824.07	-0.0101608	0.0225388	0.153897	1		ENSG00000004897	8824.07	-0.000333243	0.00436201	0.00738745	0.482418
ENSG00000004939	SLC4A1	17	44248385	44268141	-	ensembl_havana	13	protein_coding		ensembl_havana		ENSG00000004939	481.025	0.00128096	0.0413044	0.767475	1		ENSG00000004939	481.025	0.0011432	0.0239145	0.376943	1		ENSG00000004939	481.025	5.12513e-05	0.00671954	0.534875	1
ENSG00000004948	CALCR	7	93424487	93574730	-	ensembl_havana	13	protein_coding		ensembl_havana		ENSG00000004948	46.5535	-0.00543809	0.0407866	0.428218	1		ENSG00000004948	46.5535	-0.000832885	0.0225457	0.669728	1		ENSG00000004948	46.5535	1.34663e-05	0.00335869	0.749151	1
ENSG00000004961	HCCS	X	11111301	11123078	+	ensembl_havana	14	protein_coding		ensembl_havana		ENSG00000004961	880.283	0.0510008	0.036828	0.00302896	0.234866		ENSG00000004961	880.283	0.00579701	0.0219566	0.268402	1		ENSG00000004961	880.283	-0.000115904	0.00278349	0.0884741	1
ENSG00000004975	DVL2	17	7225341	7234545	-	ensembl_havana	11	protein_coding		ensembl_havana		ENSG00000004975	1276.55	0.00641095	0.031256	0.753261	1		ENSG00000004975	1276.55	0.00831278	0.02109	0.227296	1		ENSG00000004975	1276.55	8.92182e-05	0.00219736	0.350084	1
ENSG00000005001	PRSS22	16	2852727	2858170	-	ensembl_havana	9	protein_coding		ensembl_havana		ENSG00000005001	1.44821	-0.000892935	0.0460905	0.666901	1		ENSG00000005001	1.44821	0.000171833	0.0302331	0.836354	1		ENSG00000005001	1.44821	0.000287904	0.0257743	0.53217	1
ENSG00000005007	UPF1	19	18831938	18868236	+	ensembl_havana	12	protein_coding		ensembl_havana		ENSG00000005007	3914.99	0.0181212	0.035615	0.313294	1		ENSG00000005007	3914.99	0.0013607	0.0199224	0.794477	1		ENSG00000005007	3914.99	-4.63032e-05	0.00222994	0.484715	1
ENSG00000005020	SKAP2	7	26667062	26995239	-	ensembl_havana	12	protein_coding		ensembl_havana		ENSG00000005020	2341.31	-0.0193933	0.0381151	0.184581	0.987442		ENSG00000005020	2341.31	-0.00191595	0.0212742	0.648929	1		ENSG00000005020	2341.31	4.06621e-05	0.00236542	0.421322	1
ENSG00000005022	SLC25A5	X	119468400	119471319	+	ensembl_havana	5	protein_coding		ensembl_havana		ENSG00000005022	4569.92	0.00314305	0.0361803	0.856468	1		ENSG00000005022	4569.92	-0.000659767	0.0201277	0.895491	1		ENSG00000005022	4569.92	-1.90838e-05	0.00221419	0.75849	1
ENSG00000005059	MCUB	4	109560205	109688726	+	ensembl_havana	15	protein_coding		ensembl_havana		ENSG00000005059	927.639	-0.00352403	0.0392922	0.768756	1		ENSG00000005059	927.639	-0.00248332	0.0220184	0.471235	1		ENSG00000005059	927.639	-1.91442e-05	0.00241823	0.648535	1
ENSG00000005073	HOXA11	7	27181510	27185223	-	ensembl_havana	5	protein_coding		ensembl_havana		ENSG00000005073	255.434	0.0228113	0.039251	0.0668325	0.789067		ENSG00000005073	255.434	0.00411908	0.0225165	0.257737	1		ENSG00000005073	255.434	-2.59233e-05	0.00243079	0.551292	1
ENSG00000005075	POLR2J	7	102473118	102478907	-	ensembl_havana	15	protein_coding		ensembl_havana		ENSG00000005075	1011.15	0.0196469	0.0372489	0.220057	1		ENSG00000005075	1011.15	0.00652169	0.0227649	0.185842	1		ENSG00000005075	1011.15	9.87659e-06	0.00223133	0.857431	1
ENSG00000005100	DHX33	17	5440912	5469060	-	ensembl_havana	12	protein_coding		ensembl_havana		ENSG00000005100	1098.58	-0.00275853	0.0329732	0.889255	1		ENSG00000005100	1098.58	0.0015119	0.0185938	0.795444	1		ENSG00000005100	1098.58	3.31943e-05	0.00218768	0.690217	1
ENSG00000005102	MEOX1	17	43640388	43661954	-	ensembl_havana	12	protein_coding		ensembl_havana		ENSG00000005102	3496.27	-0.0121107	0.0388366	0.356205	1		ENSG00000005102	3496.27	-0.00393278	0.0222756	0.305847	1		ENSG00000005102	3496.27	-7.29131e-06	0.00231027	0.869353	1
ENSG00000005108	THSD7A	7	11370357	11832198	-	ensembl_havana	15	protein_coding		ensembl_havana		ENSG00000005108	3495.83	-0.019209	0.0385186	0.165525	0.971261		ENSG00000005108	3495.83	0.000162187	0.0212673	0.967291	1		ENSG00000005108	3495.83	7.28885e-05	0.00287717	0.170965	1
ENSG00000005156	LIG3	17	34980494	35009743	+	ensembl_havana	11	protein_coding		ensembl_havana		ENSG00000005156	2728.15	0.0292297	0.0346619	0.119954	0.90194		ENSG00000005156	2728.15	0.0055313	0.020991	0.339518	1		ENSG00000005156	2728.15	-3.69517e-05	0.00220341	0.609123	1
ENSG00000005175	RPAP3	12	47661249	47706061	-	ensembl_havana	9	protein_coding		ensembl_havana		ENSG00000005175	1473.76	0.028253	0.0329248	0.154341	0.955409		ENSG00000005175	1473.76	-0.000171893	0.0184274	0.976385	1		ENSG00000005175	1473.76	-0.00011898	0.0022826	0.163503	1
ENSG00000005187	ACSM3	16	20610243	20797581	+	ensembl_havana	11	protein_coding		ensembl_havana		ENSG00000005187	72.0076	-0.000447332	0.0391617	0.971039	1		ENSG00000005187	72.0076	-0.00106375	0.0216662	0.762311	1		ENSG00000005187	72.0076	-1.15666e-05	0.00236065	0.784359	1
ENSG00000005189	REXO5	16	20806429	20849668	+	ensembl_havana	19	protein_coding		ensembl_havana		ENSG00000005189	397.444	0.0231237	0.0386893	0.0885734	0.844861		ENSG00000005189	397.444	0.0024581	0.0216716	0.529545	1		ENSG00000005189	397.444	-4.77872e-05	0.00253042	0.32417	1
ENSG00000005194	CIAPIN1	16	57428169	57447528	-	ensembl_havana	14	protein_coding		ensembl_havana		ENSG00000005194	1379.57	0.0260516	0.0352686	0.154521	0.955409		ENSG00000005194	1379.57	0.00521173	0.0211175	0.350116	1		ENSG00000005194	1379.57	-2.76763e-05	0.00220556	0.684806	1
ENSG00000005206	SPPL2B	19	2328615	2354806	+	ensembl_havana	16	protein_coding		ensembl_havana		ENSG00000005206	1186.99	0.016217	0.0381754	0.263096	1		ENSG00000005206	1186.99	0.0116751	0.0271169	0.0182404	0.702687		ENSG00000005206	1186.99	7.30338e-05	0.00273758	0.178953	1
ENSG00000005238	FAM214B	9	35104112	35116341	-	ensembl_havana	19	protein_coding		ensembl_havana		ENSG00000005238	1415.62	0.0323527	0.0361734	0.0632349	0.778898		ENSG00000005238	1415.62	0.0120624	0.0258259	0.0473102	0.911726		ENSG00000005238	1415.62	1.56319e-05	0.00221165	0.801851	1
ENSG00000005243	COPZ2	17	48026167	48038030	-	ensembl_havana	9	protein_coding		ensembl_havana		ENSG00000005243	2791.74	0.0444743	0.0371179	0.00735934	0.389469		ENSG00000005243	2791.74	0.00429464	0.0214445	0.383163	1		ENSG00000005243	2791.74	-0.000109272	0.00284194	0.0943352	1
ENSG00000005249	PRKAR2B	7	107044649	107161811	+	ensembl_havana	12	protein_coding		ensembl_havana		ENSG00000005249	45562.3	0.0174622	0.0397147	0.116094	0.896489		ENSG00000005249	45562.3	0.00167449	0.0219943	0.597345	1		ENSG00000005249	45562.3	-4.23688e-05	0.00285484	0.335316	1
ENSG00000005302	MSL3	X	11758159	11775753	+	ensembl_havana	17	protein_coding		ensembl_havana		ENSG00000005302	1780.72	0.0141484	0.0330065	0.474777	1		ENSG00000005302	1780.72	0.00401449	0.0194429	0.503664	1		ENSG00000005302	1780.72	2.42185e-08	0.00218392	0.999767	1
ENSG00000005339	CREBBP	16	3725054	3880726	-	ensembl_havana	14	protein_coding		ensembl_havana		ENSG00000005339	7995.63	-0.0102414	0.0360486	0.558926	1		ENSG00000005339	7995.63	0.00151545	0.0201695	0.765766	1		ENSG00000005339	7995.63	5.51228e-05	0.00226258	0.387551	1
ENSG00000005379	TSPOAP1	17	58301228	58328760	-	ensembl_havana	15	protein_coding		ensembl_havana		ENSG00000005379	363.634	-0.0136192	0.0419362	0.0576441	0.760933		ENSG00000005379	363.634	-0.00294685	0.0236636	0.157011	1		ENSG00000005379	363.634	1.53927e-05	0.00329394	0.710548	1
ENSG00000005381	MPO	17	58269856	58280935	-	ensembl_havana	7	protein_coding		ensembl_havana		ENSG00000005381	11.0336	0.00131843	0.0419151	0.685648	1		ENSG00000005381	11.0336	0.000226086	0.0239356	0.820799	1		ENSG00000005381	11.0336	-1.86234e-05	0.00823711	0.875205	1
ENSG00000005421	PON1	7	95297676	95324707	-	ensembl_havana	8	protein_coding		ensembl_havana		ENSG00000005421	34.4383	-0.00540083	0.0406553	0.463829	1		ENSG00000005421	34.4383	-0.00290253	0.0234434	0.175388	1		ENSG00000005421	34.4383	-3.0567e-05	0.00363276	0.491788	1
ENSG00000005436	GCFC2	2	75652000	75710989	-	ensembl_havana	13	protein_coding		ensembl_havana		ENSG00000005436	2715.7	0.014722	0.0351954	0.422549	1		ENSG00000005436	2715.7	0.00279517	0.0200603	0.605311	1		ENSG00000005436	2715.7	-1.63578e-05	0.00219985	0.811318	1
ENSG00000005448	WDR54	2	74421678	74425755	+	ensembl_havana	16	protein_coding		ensembl_havana		ENSG00000005448	160.842	-0.00526724	0.0385014	0.703305	1		ENSG00000005448	160.842	0.00589703	0.0230521	0.158956	1		ENSG00000005448	160.842	0.000116398	0.00390555	0.0706857	1
ENSG00000005469	CROT	7	87345681	87399795	+	ensembl_havana	11	protein_coding		ensembl_havana		ENSG00000005469	848.572	-0.0169863	0.035709	0.342066	1		ENSG00000005469	848.572	0.000375262	0.0198665	0.942219	1		ENSG00000005469	848.572	6.53142e-05	0.00227318	0.325005	1
ENSG00000005471	ABCB4	7	87401697	87480435	-	ensembl_havana	15	protein_coding		ensembl_havana		ENSG00000005471	271.883	-0.00180949	0.0394385	0.875901	1		ENSG00000005471	271.883	-0.0027094	0.0221642	0.416712	1		ENSG00000005471	271.883	-2.87603e-05	0.00254719	0.495693	1
ENSG00000005483	KMT2E	7	105014179	105114361	+	ensembl_havana	20	protein_coding		ensembl_havana		ENSG00000005483	9420.45	-0.0224474	0.0325462	0.261598	1		ENSG00000005483	9420.45	-0.00648794	0.0205412	0.309562	1		ENSG00000005483	9420.45	3.0008e-06	0.00218216	0.972176	1
ENSG00000005486	RHBDD2	7	75842602	75888926	+	ensembl_havana	16	protein_coding		ensembl_havana		ENSG00000005486	1468.99	0.0461846	0.036309	0.00809549	0.404429		ENSG00000005486	1468.99	0.0180027	0.0299957	0.00933726	0.559985		ENSG00000005486	1468.99	7.82997e-06	0.00220885	0.899903	1
ENSG00000005513	SOX8	16	981808	986979	+	ensembl_havana	9	protein_coding		ensembl_havana		ENSG00000005513	26.078	-0.00646307	0.0418108	0.203846	1		ENSG00000005513	26.078	-0.000373729	0.022846	0.798746	1		ENSG00000005513	26.078	7.7463e-05	0.00705358	0.336955	1
ENSG00000005700	IBTK	6	82169983	82247754	-	ensembl_havana	14	protein_coding		ensembl_havana		ENSG00000005700	7679.09	0.0106313	0.0332144	0.589331	1		ENSG00000005700	7679.09	-0.00229659	0.0189081	0.693663	1		ENSG00000005700	7679.09	-7.55794e-05	0.00221405	0.357805	1
ENSG00000005801	ZNF195	11	3339261	3379222	-	ensembl_havana	16	protein_coding		ensembl_havana		ENSG00000005801	1316.01	-0.00478528	0.030559	0.815643	1		ENSG00000005801	1316.01	-0.0213235	0.0286084	0.0250999	0.784215		ENSG00000005801	1316.01	-0.000218386	0.0025267	0.0385927	1
ENSG00000005810	MYCBP2	13	77044655	77327050	-	ensembl_havana	17	protein_coding		ensembl_havana		ENSG00000005810	53943.1	0.0161282	0.0357285	0.366471	1		ENSG00000005810	53943.1	-0.0113468	0.0251313	0.0657025	0.983989		ENSG00000005810	53943.1	-0.000404323	0.00763541	0.00601373	0.424826
ENSG00000005812	FBXL3	13	76992598	77027195	-	ensembl_havana	10	protein_coding		ensembl_havana		ENSG00000005812	7332.2	-0.0265515	0.0332488	0.177283	0.983557		ENSG00000005812	7332.2	-0.00756542	0.0215272	0.237037	1		ENSG00000005812	7332.2	6.64658e-06	0.00218514	0.934888	1
ENSG00000005844	ITGAL	16	30472658	30523185	+	ensembl_havana	17	protein_coding		ensembl_havana		ENSG00000005844	681.058	0.0041789	0.0405898	0.580651	1		ENSG00000005844	681.058	-0.00224896	0.0228674	0.302169	1		ENSG00000005844	681.058	-0.000132846	0.00742186	0.113082	1
ENSG00000005882	PDK2	17	50094737	50112152	+	ensembl_havana	11	protein_coding		ensembl_havana		ENSG00000005882	3236.95	-0.0152949	0.0387098	0.254545	1		ENSG00000005882	3236.95	-0.00544719	0.0229245	0.175128	1		ENSG00000005882	3236.95	-1.34468e-05	0.00231029	0.766846	1
ENSG00000005884	ITGA3	17	50055968	50090481	+	ensembl_havana	17	protein_coding		ensembl_havana		ENSG00000005884	1880.57	-0.0190789	0.0397133	0.0892558	0.845335		ENSG00000005884	1880.57	-0.0038021	0.0226508	0.244589	1		ENSG00000005884	1880.57	1.76353e-05	0.00247545	0.662736	1
ENSG00000005889	ZFX	X	24149173	24216255	+	ensembl_havana	15	protein_coding		ensembl_havana		ENSG00000005889	8474.96	0.00568789	0.0337598	0.769344	1		ENSG00000005889	8474.96	0.00288844	0.0193709	0.616365	1		ENSG00000005889	8474.96	1.80852e-05	0.00218903	0.816576	1
ENSG00000005893	LAMP2	X	120427827	120469365	-	ensembl_havana	15	protein_coding		ensembl_havana		ENSG00000005893	8376.37	0.0201703	0.0327302	0.311255	1		ENSG00000005893	8376.37	0.00268203	0.0187787	0.65137	1		ENSG00000005893	8376.37	-4.30451e-05	0.00218902	0.612345	1
ENSG00000005961	ITGA2B	17	44372180	44389505	-	ensembl_havana	17	protein_coding		ensembl_havana		ENSG00000005961	153.021	0.0223838	0.0554015	0.00522529	0.326501		ENSG00000005961	153.021	0.00537787	0.0300949	0.0236192	0.762475		ENSG00000005961	153.021	-1.45996e-05	0.00319255	0.719182	1
ENSG00000005981	ASB4	7	95478444	95540232	+	ensembl_havana	12	protein_coding		ensembl_havana		ENSG00000005981	24.4466	-0.00764787	0.0449725	0.0877675	0.84289		ENSG00000005981	24.4466	-0.00460642	0.0500568	0.0207999	0.73244		ENSG00000005981	24.4466	-6.1033e-05	0.00715464	0.483062	1
ENSG00000006007	GDE1	16	19501689	19522145	-	ensembl_havana	11	protein_coding		ensembl_havana		ENSG00000006007	6628.23	0.0212901	0.0385487	0.123388	0.910656		ENSG00000006007	6628.23	0.000441023	0.0212863	0.910986	1		ENSG00000006007	6628.23	-7.2126e-05	0.00287079	0.173807	1
ENSG00000006015	C19orf60	19	18588685	18592336	+	ensembl_havana	17	protein_coding		ensembl_havana		ENSG00000006015	668.377	0.0217974	0.0384111	0.12188	0.907271		ENSG00000006015	668.377	0.00840525	0.0245968	0.0599788	0.958796		ENSG00000006015	668.377	2.10818e-05	0.00230326	0.658874	1
ENSG00000006016	CRLF1	19	18572220	18607741	-	ensembl_havana	10	protein_coding		ensembl_havana		ENSG00000006016	194.418	0.00538434	0.0408018	0.428485	1		ENSG00000006016	194.418	0.00103575	0.0225985	0.593841	1		ENSG00000006016	194.418	-8.84052e-06	0.00329967	0.83185	1
ENSG00000006025	OSBPL7	17	47807372	47821834	-	ensembl_havana	11	protein_coding		ensembl_havana		ENSG00000006025	383.677	-0.00298198	0.0387296	0.82315	1		ENSG00000006025	383.677	0.000292064	0.0213857	0.938936	1		ENSG00000006025	383.677	1.32266e-05	0.00231209	0.769716	1
ENSG00000006042	TMEM98	17	32927910	32945106	+	ensembl_havana	11	protein_coding		ensembl_havana		ENSG00000006042	817.544	-0.0202215	0.0379419	0.175493	0.981761		ENSG00000006042	817.544	0.000597821	0.0209979	0.888919	1		ENSG00000006042	817.544	8.18255e-05	0.00279041	0.149531	1
ENSG00000006047	YBX2	17	7288252	7294615	-	ensembl_havana	12	protein_coding		ensembl_havana		ENSG00000006047	725.976	0.00392279	0.0392984	0.743141	1		ENSG00000006047	725.976	0.00300049	0.0221782	0.385988	1		ENSG00000006047	725.976	2.43036e-05	0.00245828	0.566648	1
ENSG00000006059	KRT33A	17	41346092	41350812	-	ensembl_havana	3	protein_coding		ensembl_havana		ENSG00000006059	0.0165377	0	0.139461	1	1		ENSG00000006059	0.0165377	0.000200003	0.139944	0.966779	1		ENSG00000006059	0.0165377	0.00025026	0.145569	0.962427	1
ENSG00000006062	MAP3K14	17	45263121	45317040	-	ensembl_havana	14	protein_coding		ensembl_havana		ENSG00000006062	779.491	-0.0082655	0.0383899	0.556584	1		ENSG00000006062	779.491	0.00068787	0.0212387	0.864216	1		ENSG00000006062	779.491	3.58166e-05	0.00237392	0.460408	1
ENSG00000006071	ABCC8	11	17392885	17476845	-	ensembl_havana	12	protein_coding		ensembl_havana		ENSG00000006071	25.0934	0.00035986	0.041287	0.933081	1		ENSG00000006071	25.0934	-4.68499e-05	0.0230649	0.97034	1		ENSG00000006071	25.0934	-8.44197e-06	0.00542514	0.904982	1
ENSG00000006116	CACNG3	16	24255553	24362801	+	ensembl_havana	3	protein_coding		ensembl_havana		ENSG00000006116	0.0785652	0.000410029	0.140049	0.936176	1		ENSG00000006116	0.0785652	-0.00011554	0.139823	0.980793	1		ENSG00000006116	0.0785652	-0.00053997	0.146396	0.919336	1
ENSG00000006118	TMEM132A	11	60924463	60937159	+	ensembl_havana	14	protein_coding		ensembl_havana		ENSG00000006118	247.948	0.00449601	0.0386479	0.7395	1		ENSG00000006118	247.948	0.00431268	0.0223342	0.279911	1		ENSG00000006118	247.948	3.71213e-05	0.00242422	0.431892	1
ENSG00000006125	AP2B1	17	35578046	35726409	+	ensembl_havana	17	protein_coding		ensembl_havana		ENSG00000006125	10890.1	-0.0384035	0.0263467	0.0581627	0.763699		ENSG00000006125	10890.1	-0.019126	0.0252849	0.0490832	0.916859		ENSG00000006125	10890.1	-2.63179e-05	0.00216963	0.841437	1
ENSG00000006128	TAC1	7	97731908	97740472	+	ensembl_havana	11	protein_coding		ensembl_havana		ENSG00000006128	16.9681	0.00493182	0.0538439	0.110526	0.884096		ENSG00000006128	16.9681	0.0198833	0.197685	0.00577731	0.427844		ENSG00000006128	16.9681	0.000493686	0.0260475	0.189799	1
ENSG00000006194	ZNF263	16	3263800	3301401	+	ensembl_havana	9	protein_coding		ensembl_havana		ENSG00000006194	1733.09	-0.000553871	0.030147	0.978524	1		ENSG00000006194	1733.09	-0.00301263	0.0175648	0.628717	1		ENSG00000006194	1733.09	-4.81911e-05	0.00217845	0.639029	1
ENSG00000006210	CX3CL1	16	57372458	57385048	+	ensembl_havana	6	protein_coding		ensembl_havana		ENSG00000006210	1304.53	-0.00616977	0.0398902	0.546914	1		ENSG00000006210	1304.53	0.000861756	0.0220179	0.767324	1		ENSG00000006210	1304.53	3.73899e-05	0.00293116	0.379264	1
ENSG00000006282	SPATA20	17	50543058	50555852	+	ensembl_havana	20	protein_coding		ensembl_havana		ENSG00000006282	2517.99	0.0141506	0.0392937	0.24055	1		ENSG00000006282	2517.99	0.00613282	0.0237433	0.0925656	1		ENSG00000006282	2517.99	2.55038e-05	0.00246163	0.550136	1
ENSG00000006283	CACNA1G	17	50561068	50627474	+	ensembl_havana	17	protein_coding		ensembl_havana		ENSG00000006283	27.4685	-0.00262254	0.0410619	0.627394	1		ENSG00000006283	27.4685	0.000965864	0.0229337	0.539765	1		ENSG00000006283	27.4685	8.86816e-05	0.0071563	0.268993	1
ENSG00000006327	TNFRSF12A	16	3018445	3022383	+	ensembl_havana	13	protein_coding		ensembl_havana		ENSG00000006327	179.3	0.0091578	0.0416885	0.129451	0.91871		ENSG00000006327	179.3	-0.000387808	0.0226357	0.820674	1		ENSG00000006327	179.3	-0.000232589	0.0118876	0.0925742	1
ENSG00000006377	DLX6	7	97005548	97011039	+	ensembl_havana	10	protein_coding		ensembl_havana		ENSG00000006377	5.84989	-0.00139891	0.0414955	0.718361	1		ENSG00000006377	5.84989	-0.000765172	0.0238415	0.511946	1		ENSG00000006377	5.84989	-2.89003e-05	0.00680929	0.749796	1
ENSG00000006432	MAP3K9	14	70722526	70809534	-	ensembl_havana	15	protein_coding		ensembl_havana		ENSG00000006432	68.9951	-0.00794864	0.040835	0.262007	1		ENSG00000006432	68.9951	-0.00456063	0.0275849	0.0393519	0.877144		ENSG00000006432	68.9951	-5.72333e-05	0.00478799	0.298313	1
ENSG00000006451	RALA	7	39623483	39708124	+	ensembl_havana	7	protein_coding		ensembl_havana		ENSG00000006451	3610.83	0.0162086	0.0369767	0.322916	1		ENSG00000006451	3610.83	0.00463341	0.0216543	0.344086	1		ENSG00000006451	3610.83	1.23684e-06	0.00222235	0.982598	1
ENSG00000006453	BAIAP2L1	7	98291651	98401068	-	ensembl_havana	13	protein_coding		ensembl_havana		ENSG00000006453	791.364	0.00990169	0.0376416	0.52033	1		ENSG00000006453	791.364	0.0040066	0.0217075	0.377548	1		ENSG00000006453	791.364	1.50703e-05	0.00224896	0.77352	1
ENSG00000006459	KDM7A	7	140084746	140177035	-	ensembl_havana	10	protein_coding		ensembl_havana		ENSG00000006459	6335.84	0.00376609	0.0355864	0.83423	1		ENSG00000006459	6335.84	0.000292837	0.0198046	0.955196	1		ENSG00000006459	6335.84	-9.41383e-06	0.00220219	0.886436	1
ENSG00000006468	ETV1	7	13891228	13991425	-	ensembl_havana	13	protein_coding		ensembl_havana		ENSG00000006468	495.996	-0.0188082	0.0398688	0.0834527	0.833927		ENSG00000006468	495.996	-0.00546581	0.0237437	0.0922609	1		ENSG00000006468	495.996	-2.5848e-06	0.00243703	0.947249	1
ENSG00000006530	AGK	7	141551189	141655244	+	ensembl_havana	15	protein_coding		ensembl_havana		ENSG00000006530	2114.83	0.0173909	0.0272221	0.395119	1		ENSG00000006530	2114.83	0.00697839	0.0183637	0.313728	1		ENSG00000006530	2114.83	2.70068e-05	0.0021709	0.828267	1
ENSG00000006534	ALDH3B1	11	68008578	68029282	+	ensembl_havana	15	protein_coding		ensembl_havana		ENSG00000006534	645.328	-0.000124101	0.0393119	0.991701	1		ENSG00000006534	645.328	-0.000406997	0.0216884	0.904624	1		ENSG00000006534	645.328	-4.64273e-06	0.00236431	0.910345	1
ENSG00000006555	TTC22	1	54779712	54801267	-	ensembl_havana	10	protein_coding		ensembl_havana		ENSG00000006555	14.7953	-0.00406511	0.0411539	0.450049	1		ENSG00000006555	14.7953	-0.00168678	0.023549	0.289282	1		ENSG00000006555	14.7953	-1.88706e-05	0.00434679	0.724025	1
ENSG00000006576	PHTF2	7	77798792	77957503	+	ensembl_havana	16	protein_coding		ensembl_havana		ENSG00000006576	2234.78	-0.020037	0.033714	0.302325	1		ENSG00000006576	2234.78	-0.0193853	0.0292446	0.018235	0.702687		ENSG00000006576	2234.78	-0.000115109	0.00231942	0.153056	1
ENSG00000006606	CCL26	7	75769533	75789896	-	ensembl_havana	8	protein_coding		ensembl_havana		ENSG00000006606	20.6857	-0.00275044	0.0416672	0.490331	1		ENSG00000006606	20.6857	0.00315228	0.0393077	0.0464539	0.909404		ENSG00000006606	20.6857	0.00723503	0.0991313	0.00682784	0.458639
ENSG00000006607	FARP2	2	241356243	241494841	+	ensembl_havana	13	protein_coding		ensembl_havana		ENSG00000006607	3454.47	0.00563799	0.0332758	0.774321	1		ENSG00000006607	3454.47	-0.000951832	0.0186652	0.868799	1		ENSG00000006607	3454.47	-3.60429e-05	0.00219039	0.657439	1
ENSG00000006611	USH1C	11	17493895	17544416	-	ensembl_havana	15	protein_coding		ensembl_havana		ENSG00000006611	1.44647	-0.00138464	0.055744	0.493884	1		ENSG00000006611	1.44647	8.78808e-06	0.036164	0.992562	1		ENSG00000006611	1.44647	0.000535481	0.0391913	0.495483	1
ENSG00000006625	GGCT	7	30496621	30504844	-	ensembl_havana	17	protein_coding		ensembl_havana		ENSG00000006625	1098.14	-0.00919732	0.0395983	0.410303	1		ENSG00000006625	1098.14	0.000633091	0.0218417	0.842062	1		ENSG00000006625	1098.14	4.39989e-05	0.00287542	0.321348	1
ENSG00000006634	DBF4	7	87876216	87909541	+	ensembl_havana	7	protein_coding		ensembl_havana		ENSG00000006634	335.574	-0.0121819	0.0381928	0.399089	1		ENSG00000006634	335.574	-0.00416761	0.0220459	0.327229	1		ENSG00000006634	335.574	-9.47423e-06	0.00226795	0.845319	1
ENSG00000006638	TBXA2R	19	3594506	3606840	-	ensembl_havana	11	protein_coding		ensembl_havana		ENSG00000006638	93.9079	0.0123611	0.0399779	0.222334	1		ENSG00000006638	93.9079	0.00315886	0.0226178	0.280743	1		ENSG00000006638	93.9079	-2.48058e-06	0.00250151	0.948102	1
ENSG00000006652	IFRD1	7	112422968	112481017	+	ensembl_havana	13	protein_coding		ensembl_havana		ENSG00000006652	4216.43	0.00482954	0.036981	0.768177	1		ENSG00000006652	4216.43	-0.00170434	0.0206745	0.719096	1		ENSG00000006652	4216.43	-3.72176e-05	0.00226163	0.515682	1
ENSG00000006659	LGALS14	19	39704306	39709444	+	ensembl_havana	12	protein_coding		ensembl_havana		ENSG00000006659	0.0387377	0.000254872	0.139691	0.960234	1		ENSG00000006659	0.0387377	0.000323416	0.140218	0.946375	1		ENSG00000006659	0.0387377	0.000111936	0.145381	0.983175	1
ENSG00000006695	COX10	17	14069496	14208677	+	ensembl_havana	10	protein_coding		ensembl_havana		ENSG00000006695	967.796	0.0243816	0.0362908	0.157889	0.960717		ENSG00000006695	967.796	-0.00308591	0.020697	0.542871	1		ENSG00000006695	967.796	-0.000147086	0.00327787	0.0484849	1
ENSG00000006704	GTF2IRD1	7	74453790	74602604	+	ensembl_havana	10	protein_coding		ensembl_havana		ENSG00000006704	743.813	0.0416811	0.0394032	0.0040318	0.284003		ENSG00000006704	743.813	0.0147103	0.0308857	0.00555756	0.419055		ENSG00000006704	743.813	4.02522e-06	0.00226453	0.933698	1
ENSG00000006712	PAF1	19	39385852	39391195	-	ensembl_havana	14	protein_coding		ensembl_havana		ENSG00000006712	1745	0.0440792	0.0311881	0.0308362	0.656505		ENSG00000006712	1745	0.0156257	0.025775	0.0588584	0.953105		ENSG00000006712	1745	-1.28563e-05	0.00217817	0.892835	1
ENSG00000006715	VPS41	7	38722963	38932394	-	ensembl_havana	15	protein_coding		ensembl_havana		ENSG00000006715	6642.66	-0.00727487	0.032257	0.717448	1		ENSG00000006715	6642.66	-0.00294528	0.0186283	0.624914	1		ENSG00000006715	6642.66	-1.35352e-05	0.00218159	0.877732	1
ENSG00000006740	ARHGAP44	17	12789539	12991643	+	ensembl_havana	16	protein_coding		ensembl_havana		ENSG00000006740	351.513	-0.0296021	0.0380009	0.0475894	0.731567		ENSG00000006740	351.513	-0.000189703	0.0209768	0.964652	1		ENSG00000006740	351.513	0.000122757	0.00366045	0.0642131	1
ENSG00000006744	ELAC2	17	12992391	13018187	-	ensembl_havana	18	protein_coding		ensembl_havana		ENSG00000006744	3767.03	0.0219286	0.0349607	0.237347	1		ENSG00000006744	3767.03	0.00183421	0.0196808	0.735371	1		ENSG00000006744	3767.03	-5.54723e-05	0.00222633	0.432348	1
ENSG00000006747	SCIN	7	12570577	12660179	+	ensembl_havana	14	protein_coding		ensembl_havana		ENSG00000006747	569.226	0.00336358	0.0416227	0.428494	1		ENSG00000006747	569.226	0.000322457	0.0231635	0.794798	1		ENSG00000006747	569.226	-3.97912e-05	0.00641906	0.622869	1
ENSG00000006756	ARSD	X	2903970	2929351	-	ensembl_havana	15	protein_coding		ensembl_havana		ENSG00000006756	2953.64	-0.0160991	0.0370649	0.322593	1		ENSG00000006756	2953.64	-0.00142826	0.020665	0.761093	1		ENSG00000006756	2953.64	3.60232e-05	0.00226263	0.525191	1
ENSG00000006757	PNPLA4	X	7898247	7927739	-	ensembl_havana	11	protein_coding		ensembl_havana		ENSG00000006757	1082.14	0.023114	0.0386123	0.0922298	0.851703		ENSG00000006757	1082.14	0.00367638	0.0220339	0.358654	1		ENSG00000006757	1082.14	-3.16709e-05	0.00237281	0.50201	1
ENSG00000006788	MYH13	17	10300865	10373130	-	ensembl_havana	13	protein_coding		ensembl_havana		ENSG00000006788	8.18491	-0.00217137	0.0441053	0.4187	1		ENSG00000006788	8.18491	-0.0012208	0.0329918	0.234717	1		ENSG00000006788	8.18491	-9.11768e-05	0.0136556	0.670808	1
ENSG00000006831	ADIPOR2	12	1688574	1788678	+	ensembl_havana	9	protein_coding		ensembl_havana		ENSG00000006831	16761.2	0.0261444	0.0384117	0.0650379	0.785464		ENSG00000006831	16761.2	0.00222444	0.0214646	0.585735	1		ENSG00000006831	16761.2	-6.27249e-05	0.00264122	0.227018	1
ENSG00000006837	CDKL3	5	134286350	134371047	-	ensembl_havana	11	protein_coding		ensembl_havana		ENSG00000006837	130.593	0.00989512	0.0396012	0.375724	1		ENSG00000006837	130.593	0.00175389	0.0220014	0.58194	1		ENSG00000006837	130.593	-1.13038e-05	0.00243846	0.777037	1
ENSG00000007001	UPP2	2	157876702	158136154	+	ensembl_havana	12	protein_coding		ensembl_havana		ENSG00000007001	58.5374	0.00728464	0.041659	0.184377	0.987442		ENSG00000007001	58.5374	0.000932991	0.022917	0.553644	1		ENSG00000007001	58.5374	-3.98365e-05	0.0050621	0.50406	1
ENSG00000007038	PRSS21	16	2817180	2826304	+	ensembl_havana	10	protein_coding		ensembl_havana		ENSG00000007038	2.19516	-0.00448354	0.0637134	0.114563	0.893248		ENSG00000007038	2.19516	-0.000377004	0.0275045	0.655225	1		ENSG00000007038	2.19516	0.000513761	0.0301804	0.290941	1
ENSG00000007047	MARK4	19	45079288	45305283	+	ensembl_havana	14	protein_coding		ensembl_havana		ENSG00000007047	779.401	-0.0235446	0.035562	0.191503	0.995144		ENSG00000007047	779.401	0.000290438	0.0197818	0.955676	1		ENSG00000007047	779.401	8.9906e-05	0.00236223	0.190695	1
ENSG00000007062	PROM1	4	15963076	16084378	-	ensembl_havana	11	protein_coding		ensembl_havana		ENSG00000007062	7.50735	0.00505997	0.0436888	0.18434	0.987442		ENSG00000007062	7.50735	0.00108624	0.024517	0.36106	1		ENSG00000007062	7.50735	-3.70665e-05	0.00711528	0.693386	1
ENSG00000007080	CCDC124	19	17933016	17943991	+	ensembl_havana	10	protein_coding		ensembl_havana		ENSG00000007080	589.895	0.0211506	0.0387208	0.116448	0.896489		ENSG00000007080	589.895	0.0170558	0.0393027	0.00179549	0.195982		ENSG00000007080	589.895	0.000101537	0.00365755	0.0911803	1
ENSG00000007129	CEACAM21	19	41549518	41586844	+	ensembl_havana	17	protein_coding		ensembl_havana		ENSG00000007129	83.055	-0.00152068	0.0403996	0.854808	1		ENSG00000007129	83.055	0.000869218	0.0223153	0.713014	1		ENSG00000007129	83.055	2.20889e-05	0.00304486	0.580995	1
ENSG00000007168	PAFAH1B1	17	2593210	2685615	+	ensembl_havana	12	protein_coding		ensembl_havana		ENSG00000007168	16523.2	0.032693	0.0263882	0.106963	0.878502		ENSG00000007168	16523.2	0.0119152	0.0212727	0.138613	1		ENSG00000007168	16523.2	-3.59913e-06	0.00216944	0.978115	1
ENSG00000007171	NOS2	17	27756766	27800499	-	ensembl_havana	16	protein_coding		ensembl_havana		ENSG00000007171	62.6007	-0.00294088	0.0409372	0.621496	1		ENSG00000007171	62.6007	0.00125953	0.0228932	0.464027	1		ENSG00000007171	62.6007	9.66264e-05	0.00712609	0.222089	1
ENSG00000007174	DNAH9	17	11598431	11969748	+	ensembl_havana	17	protein_coding		ensembl_havana		ENSG00000007174	224.553	-0.0101213	0.0409915	0.158666	0.960717		ENSG00000007174	224.553	-0.00023225	0.0224286	0.909169	1		ENSG00000007174	224.553	7.75078e-05	0.00557479	0.21766	1
ENSG00000007202	KIAA0100	17	28614440	28645454	-	ensembl_havana	14	protein_coding		ensembl_havana		ENSG00000007202	20569.8	0.0575218	0.0294457	0.00528651	0.328715		ENSG00000007202	20569.8	0.0102237	0.0215443	0.171103	1		ENSG00000007202	20569.8	-0.00013773	0.00220768	0.204481	1
ENSG00000007216	SLC13A2	17	28473293	28497781	+	ensembl_havana	14	protein_coding		ensembl_havana		ENSG00000007216	0.401335	-29.0567	3.74537	3.19695e-15	3.335e-12		ENSG00000007216	0.401335	-0.0059958	0.219205	0.382301	1		ENSG00000007216	0.401335	25.7974	3.93022	3.01567e-11	1.2072e-08
ENSG00000007237	GAS7	17	9910609	10198551	-	ensembl_havana	18	protein_coding		ensembl_havana		ENSG00000007237	8016.12	-0.00619414	0.0405619	0.427161	1		ENSG00000007237	8016.12	-0.000523656	0.0223536	0.813263	1		ENSG00000007237	8016.12	2.10875e-05	0.00317681	0.604265	1
ENSG00000007255	TRAPPC6A	19	45162928	45178237	-	ensembl_havana	10	protein_coding		ensembl_havana		ENSG00000007255	325.475	0.0107866	0.0383516	0.445529	1		ENSG00000007255	325.475	0.00305366	0.0217024	0.457565	1		ENSG00000007255	325.475	1.36422e-06	0.00227032	0.977106	1
ENSG00000007264	MATK	19	3777970	3802129	-	ensembl_havana	14	protein_coding		ensembl_havana		ENSG00000007264	125.095	-0.000823912	0.0412204	0.856383	1		ENSG00000007264	125.095	-0.000888216	0.0233516	0.506344	1		ENSG00000007264	125.095	-3.65896e-05	0.00584592	0.6124	1
ENSG00000007306	CEACAM7	19	41673307	41706976	-	ensembl_havana	14	protein_coding		ensembl_havana		ENSG00000007306	0.0853618	-0.000109893	0.139496	0.982832	1		ENSG00000007306	0.0853618	-2.26654e-05	0.13976	0.996231	1		ENSG00000007306	0.0853618	8.36244e-05	0.145309	0.987423	1
ENSG00000007312	CD79B	17	63928740	63932354	-	ensembl_havana	12	protein_coding		ensembl_havana		ENSG00000007312	133.238	0.00568745	0.040118	0.547652	1		ENSG00000007312	133.238	-0.0023345	0.0224479	0.390913	1		ENSG00000007312	133.238	-8.43144e-05	0.00469821	0.146215	1
ENSG00000007314	SCN4A	17	63938554	63972918	-	ensembl_havana	12	protein_coding		ensembl_havana		ENSG00000007314	3258.73	-0.00576846	0.0397249	0.591945	1		ENSG00000007314	3258.73	-0.00375957	0.0227359	0.230394	1		ENSG00000007314	3258.73	-2.94779e-05	0.00267381	0.475307	1
ENSG00000007341	ST7L	1	112523518	112620825	-	ensembl_havana	18	protein_coding		ensembl_havana		ENSG00000007341	1200.46	0.0306114	0.0355958	0.0890618	0.845335		ENSG00000007341	1200.46	0.0070773	0.0223045	0.212267	1		ENSG00000007341	1200.46	-2.32583e-05	0.00220726	0.724891	1
ENSG00000007350	TKTL1	X	154295671	154330350	+	ensembl_havana	16	protein_coding		ensembl_havana		ENSG00000007350	13.9762	0.004094	0.0422956	0.298018	1		ENSG00000007350	13.9762	0.00105736	0.0244447	0.372837	1		ENSG00000007350	13.9762	-7.26929e-06	0.00620296	0.930613	1
ENSG00000007372	PAX6	11	31784779	31818062	-	ensembl_havana	21	protein_coding		ensembl_havana		ENSG00000007372	283.833	0.00897498	0.118889	NA	NA		ENSG00000007372	283.833	0.0880898	0.532262	NA	NA		ENSG00000007372	283.833	0.000692478	0.036783	NA	NA
ENSG00000007376	RPUSD1	16	784974	788397	-	ensembl_havana	7	protein_coding		ensembl_havana		ENSG00000007376	356.983	0.0170122	0.0367347	0.308869	1		ENSG00000007376	356.983	0.0132846	0.0270006	0.0263581	0.796404		ENSG00000007376	356.983	8.00907e-05	0.00244503	0.195285	1
ENSG00000007384	RHBDF1	16	58059	76355	-	ensembl_havana	15	protein_coding		ensembl_havana		ENSG00000007384	1151.76	-0.000185051	0.0379273	0.990102	1		ENSG00000007384	1151.76	0.00626945	0.0229636	0.168147	1		ENSG00000007384	1151.76	8.03115e-05	0.00276778	0.155008	1
ENSG00000007392	LUC7L	16	188969	229463	-	ensembl_havana	16	protein_coding		ensembl_havana		ENSG00000007392	3585.86	-0.0400045	0.0305031	0.0514025	0.742216		ENSG00000007392	3585.86	0.00473565	0.0185558	0.459904	1		ENSG00000007392	3585.86	0.000323903	0.00369531	0.00875196	0.537989
ENSG00000007402	CACNA2D2	3	50362799	50504244	-	ensembl_havana	11	protein_coding		ensembl_havana		ENSG00000007402	124.981	5.07682e-05	0.0391102	0.996747	1		ENSG00000007402	124.981	0.00118549	0.021658	0.738632	1		ENSG00000007402	124.981	1.44913e-05	0.00236093	0.735097	1
ENSG00000007516	BAIAP3	16	1333601	1349441	+	ensembl_havana	13	protein_coding		ensembl_havana		ENSG00000007516	221.494	0.00424706	0.0403346	0.62214	1		ENSG00000007516	221.494	0.00213085	0.0225529	0.388397	1		ENSG00000007516	221.494	1.58638e-05	0.00284708	0.681246	1
ENSG00000007520	TSR3	16	1349240	1351911	-	ensembl_havana	3	protein_coding		ensembl_havana		ENSG00000007520	1097.22	0.0413249	0.0374496	0.0102535	0.447471		ENSG00000007520	1097.22	0.0219716	0.0365656	0.00163735	0.184554		ENSG00000007520	1097.22	4.2866e-05	0.00229028	0.445149	1
ENSG00000007541	PIGQ	16	566995	584136	+	ensembl_havana	16	protein_coding		ensembl_havana		ENSG00000007541	955.369	0.0270891	0.036584	0.109481	0.883455		ENSG00000007541	955.369	0.0231402	0.0351372	0.00201391	0.21255		ENSG00000007541	955.369	0.00010721	0.00271184	0.104307	1
ENSG00000007545	CRAMP1	16	1612325	1677908	+	ensembl_havana	15	protein_coding		ensembl_havana		ENSG00000007545	1941.89	0.0100092	0.0357162	0.57538	1		ENSG00000007545	1941.89	0.000667235	0.0198921	0.89743	1		ENSG00000007545	1941.89	-2.63618e-05	0.00221127	0.686038	1
ENSG00000007866	TEAD3	6	35473597	35497076	-	ensembl_havana	19	protein_coding		ensembl_havana		ENSG00000007866	521.381	0.00519296	0.038159	0.720245	1		ENSG00000007866	521.381	0.008651	0.0246182	0.0614295	0.964777		ENSG00000007866	521.381	9.13388e-05	0.00307995	0.115938	1
ENSG00000007908	SELE	1	169722641	169764705	-	ensembl_havana	15	protein_coding		ensembl_havana		ENSG00000007908	76.2777	-0.007935	0.0453921	0.0791673	0.821851		ENSG00000007908	76.2777	0.000199791	0.023068	0.875078	1		ENSG00000007908	76.2777	0.000610256	0.0240879	0.0651835	1
ENSG00000007923	DNAJC11	1	6634168	6701924	-	ensembl_havana	15	protein_coding		ensembl_havana		ENSG00000007923	2449.68	0.0321987	0.0329632	0.104243	0.873444		ENSG00000007923	2449.68	0.00363143	0.0192491	0.543433	1		ENSG00000007923	2449.68	-7.84091e-05	0.00221227	0.35031	1
ENSG00000007933	FMO3	1	171090877	171117819	+	ensembl_havana	12	protein_coding		ensembl_havana		ENSG00000007933	1720.55	0.0042207	0.0406934	0.553573	1		ENSG00000007933	1720.55	0.00213566	0.0229568	0.298946	1		ENSG00000007933	1720.55	2.11054e-05	0.0034219	0.620141	1
ENSG00000007944	MYLIP	6	16129125	16148248	+	ensembl_havana	14	protein_coding		ensembl_havana		ENSG00000007944	4199.49	-0.00341009	0.0378929	0.8199	1		ENSG00000007944	4199.49	-0.000271848	0.0209697	0.949479	1		ENSG00000007944	4199.49	7.74021e-06	0.00225208	0.87832	1
ENSG00000007952	NOX1	X	100843324	100874345	-	ensembl_havana	17	protein_coding		ensembl_havana		ENSG00000007952	4.04809	-0.000620148	0.0415996	0.860749	1		ENSG00000007952	4.04809	0.000229432	0.0235285	0.832799	1		ENSG00000007952	4.04809	4.02041e-05	0.00780977	0.704434	1
ENSG00000007968	E2F2	1	23506430	23531220	-	ensembl_havana	6	protein_coding		ensembl_havana		ENSG00000007968	112.443	0.0035585	0.0414437	0.437768	1		ENSG00000007968	112.443	0.00170407	0.024827	0.220231	1		ENSG00000007968	112.443	3.65364e-05	0.00580687	0.609855	1
ENSG00000008018	PSMB1	6	170535117	170553341	-	ensembl_havana	8	protein_coding		ensembl_havana		ENSG00000008018	6817.62	0.0334007	0.035395	0.0664049	0.788331		ENSG00000008018	6817.62	0.00455581	0.020849	0.406068	1		ENSG00000008018	6817.62	-6.18359e-05	0.0022502	0.364504	1
ENSG00000008056	SYN1	X	47571898	47619943	-	ensembl_havana	13	protein_coding		ensembl_havana		ENSG00000008056	17.6158	0.00215067	0.0404828	0.787116	1		ENSG00000008056	17.6158	-0.00410312	0.0243769	0.0842927	1		ENSG00000008056	17.6158	-0.000295453	0.0118579	0.0432042	1
ENSG00000008083	JARID2	6	15246296	15522040	+	ensembl_havana	13	protein_coding		ensembl_havana		ENSG00000008083	1820.94	-0.00956372	0.0348345	0.60821	1		ENSG00000008083	1820.94	-0.00280939	0.0198833	0.610113	1		ENSG00000008083	1820.94	-2.19472e-06	0.00219441	0.975288	1
ENSG00000008086	CDKL5	X	18425583	18653629	+	ensembl_havana	11	protein_coding		ensembl_havana		ENSG00000008086	2206.6	-0.0327485	0.0362673	0.0585843	0.764125		ENSG00000008086	2206.6	-0.00867963	0.0236083	0.121633	1		ENSG00000008086	2206.6	1.39531e-05	0.0022125	0.820822	1
ENSG00000008118	CAMK1G	1	209583717	209613938	+	ensembl_havana	9	protein_coding		ensembl_havana		ENSG00000008118	6.23508	-0.00175937	0.0415002	0.656611	1		ENSG00000008118	6.23508	-9.37143e-05	0.0232316	0.936469	1		ENSG00000008118	6.23508	2.97762e-05	0.00659386	0.731067	1
ENSG00000008128	CDK11A	1	1702730	1724324	-	ensembl_havana	22	protein_coding		ensembl_havana		ENSG00000008128	674.188	-0.00046694	0.0389988	0.970723	1		ENSG00000008128	674.188	0.00332464	0.02213	0.368398	1		ENSG00000008128	674.188	4.42265e-05	0.00259865	0.339474	1
ENSG00000008130	NADK	1	1751232	1780457	-	ensembl_havana	15	protein_coding		ensembl_havana		ENSG00000008130	5162.35	0.040507	0.0350031	0.0289916	0.64499		ENSG00000008130	5162.35	0.0165795	0.0282183	0.0223329	0.753168		ENSG00000008130	5162.35	1.73296e-05	0.00219793	0.804477	1
ENSG00000008196	TFAP2B	6	50818723	50847613	+	ensembl_havana	12	protein_coding		ensembl_havana		ENSG00000008196	8.40752	-0.00266745	0.0425169	0.419144	1		ENSG00000008196	8.40752	-3.50416e-06	0.0237419	0.997246	1		ENSG00000008196	8.40752	0.000118002	0.0114475	0.435528	1
ENSG00000008197	TFAP2D	6	50713828	50772988	+	ensembl_havana	4	protein_coding		ensembl_havana		ENSG00000008197	0	0	1.77724	NA	NA		ENSG00000008197	0	0	1.65876	NA	NA		ENSG00000008197	0	0	2.33741	NA	NA
ENSG00000008226	DLEC1	3	38039205	38124025	+	ensembl_havana	19	protein_coding		ensembl_havana		ENSG00000008226	861.999	0.00975379	0.0413966	0.13342	0.924034		ENSG00000008226	861.999	0.0034826	0.0256861	0.0765501	1		ENSG00000008226	861.999	1.67578e-05	0.00361273	0.70715	1
ENSG00000008256	CYTH3	7	6161776	6272644	-	ensembl_havana	15	protein_coding		ensembl_havana		ENSG00000008256	4810.16	0.0191996	0.0328537	0.333808	1		ENSG00000008256	4810.16	0.00521734	0.0199628	0.397236	1		ENSG00000008256	4810.16	-4.9484e-06	0.00218338	0.953016	1
ENSG00000008277	ADAM22	7	87934143	88202889	+	ensembl_havana	14	protein_coding		ensembl_havana		ENSG00000008277	2922.13	-0.000614603	0.0397568	0.95395	1		ENSG00000008277	2922.13	9.44443e-05	0.0219085	0.97508	1		ENSG00000008277	2922.13	3.38194e-06	0.00245507	0.930497	1
ENSG00000008282	SYPL1	7	106090503	106112576	-	ensembl_havana	8	protein_coding		ensembl_havana		ENSG00000008282	4659.36	-0.0347912	0.033174	0.0776927	0.820275		ENSG00000008282	4659.36	-0.0086992	0.0222165	0.186538	1		ENSG00000008282	4659.36	2.76209e-05	0.00218751	0.736029	1
ENSG00000008283	CYB561	17	63432304	63446378	-	ensembl_havana	15	protein_coding		ensembl_havana		ENSG00000008283	1451.61	0.0149167	0.0383004	0.29522	1		ENSG00000008283	1451.61	0.00405213	0.0220494	0.333146	1		ENSG00000008283	1451.61	-5.53316e-07	0.00226769	0.990773	1
ENSG00000008294	SPAG9	17	50962174	51120865	-	ensembl_havana	20	protein_coding		ensembl_havana		ENSG00000008294	18609.8	-0.0374771	0.0325687	0.0608285	0.77053		ENSG00000008294	18609.8	-0.0158961	0.0265925	0.046296	0.907815		ENSG00000008294	18609.8	-2.1001e-05	0.00218348	0.806965	1
ENSG00000008300	CELSR3	3	48636469	48662915	-	ensembl_havana	16	protein_coding		ensembl_havana		ENSG00000008300	147.46	0.00743094	0.0398205	0.47832	1		ENSG00000008300	147.46	0.00690763	0.0255586	0.0341008	0.850938		ENSG00000008300	147.46	8.325e-05	0.00423613	0.137159	1
ENSG00000008311	AASS	7	122075647	122144280	-	ensembl_havana	14	protein_coding		ensembl_havana		ENSG00000008311	3485.63	-0.028757	0.0419886	0.00852046	0.413454		ENSG00000008311	3485.63	-0.00489701	0.0233668	0.124939	1		ENSG00000008311	3485.63	4.13133e-05	0.00290345	0.342956	1
ENSG00000008323	PLEKHG6	12	6310436	6328506	+	ensembl_havana	15	protein_coding		ensembl_havana		ENSG00000008323	2147.6	0.0250254	0.0418968	0.0133214	0.499559		ENSG00000008323	2147.6	0.0102175	0.0372093	0.00489033	0.387551		ENSG00000008323	2147.6	2.00556e-05	0.00265596	0.60948	1
ENSG00000008324	SS18L2	3	42581840	42595114	+	ensembl_havana	11	protein_coding		ensembl_havana		ENSG00000008324	316.681	0.00133439	0.0360939	0.939126	1		ENSG00000008324	316.681	0.00571929	0.0217718	0.2848	1		ENSG00000008324	316.681	6.55876e-05	0.00229625	0.306407	1
ENSG00000008382	MPND	19	4343527	4360086	+	ensembl_havana	15	protein_coding		ensembl_havana		ENSG00000008382	338.661	0.0223274	0.0369375	0.174967	0.980279		ENSG00000008382	338.661	0.00771471	0.0233217	0.137864	1		ENSG00000008382	338.661	1.24789e-05	0.00222471	0.827219	1
ENSG00000008394	MGST1	12	16347142	16609259	+	ensembl_havana	12	protein_coding		ensembl_havana		ENSG00000008394	28082	0.0308104	0.0385677	0.0288357	0.644528		ENSG00000008394	28082	0.00927388	0.025273	0.0412263	0.884505		ENSG00000008394	28082	-1.69623e-07	0.00227284	0.997134	1
ENSG00000008405	CRY1	12	106991364	107093829	-	ensembl_havana	11	protein_coding		ensembl_havana		ENSG00000008405	1050.34	-0.00169569	0.0382703	0.905527	1		ENSG00000008405	1050.34	0.0045889	0.0222738	0.27796	1		ENSG00000008405	1050.34	6.41479e-05	0.0026397	0.221056	1
ENSG00000008438	PGLYRP1	19	46019153	46023065	-	ensembl_havana	4	protein_coding		ensembl_havana		ENSG00000008438	8.16721	0.00855216	0.0427037	0.105382	0.875241		ENSG00000008438	8.16721	0.00181338	0.0240122	0.238521	1		ENSG00000008438	8.16721	-1.9284e-05	0.00447185	0.726362	1
ENSG00000008441	NFIX	19	12995608	13098796	+	ensembl_havana	16	protein_coding		ensembl_havana		ENSG00000008441	8342.36	0.0104189	0.0395685	0.355264	1		ENSG00000008441	8342.36	0.00363632	0.0225661	0.26719	1		ENSG00000008441	8342.36	1.00244e-05	0.0024241	0.802296	1
ENSG00000008513	ST3GAL1	8	133454848	133571940	-	ensembl_havana	14	protein_coding		ensembl_havana		ENSG00000008513	6053.02	0.0126821	0.0340324	0.509583	1		ENSG00000008513	6053.02	0.00235071	0.0193405	0.67867	1		ENSG00000008513	6053.02	-1.57911e-05	0.0021903	0.835771	1
ENSG00000008516	MMP25	16	3046681	3060726	+	ensembl_havana	16	protein_coding		ensembl_havana		ENSG00000008516	234.887	0.00552596	0.041161	0.334105	1		ENSG00000008516	234.887	0.00151741	0.0231727	0.360384	1		ENSG00000008516	234.887	4.82267e-07	0.00383993	0.991998	1
ENSG00000008517	IL32	16	3065297	3082192	+	ensembl_havana	16	protein_coding		ensembl_havana		ENSG00000008517	619.712	0.00768239	0.0397294	0.475462	1		ENSG00000008517	619.712	0.000875892	0.0219336	0.774813	1		ENSG00000008517	619.712	-1.54523e-05	0.00250284	0.696241	1
ENSG00000008710	PKD1	16	2088710	2135898	-	ensembl_havana	19	protein_coding		ensembl_havana		ENSG00000008710	6779.18	0.0061256	0.0382516	0.66895	1		ENSG00000008710	6779.18	0.00387921	0.0219577	0.355977	1		ENSG00000008710	6779.18	2.60626e-05	0.00231032	0.592683	1
ENSG00000008735	MAPK8IP2	22	50600685	50613981	+	ensembl_havana	13	protein_coding		ensembl_havana		ENSG00000008735	51.8185	-0.00876765	0.0404775	0.29162	1		ENSG00000008735	51.8185	-0.00030678	0.0222553	0.897492	1		ENSG00000008735	51.8185	3.93201e-05	0.00353778	0.377133	1
ENSG00000008838	MED24	17	40019097	40061215	-	ensembl_havana	19	protein_coding		ensembl_havana		ENSG00000008838	2199.35	-0.0191316	0.0337531	0.324118	1		ENSG00000008838	2199.35	-0.00149658	0.0189942	0.792619	1		ENSG00000008838	2199.35	5.29143e-05	0.00220274	0.499594	1
ENSG00000008853	RHOBTB2	8	22987417	23020199	+	ensembl_havana	16	protein_coding		ensembl_havana		ENSG00000008853	924.461	0.0228461	0.0346921	0.223562	1		ENSG00000008853	924.461	0.00214486	0.0196232	0.696959	1		ENSG00000008853	924.461	-5.55218e-05	0.00222014	0.443233	1
ENSG00000008869	HEATR5B	2	36968383	37084342	-	ensembl_havana	11	protein_coding		ensembl_havana		ENSG00000008869	6253.43	-0.0128503	0.031205	0.528881	1		ENSG00000008869	6253.43	-0.00374163	0.0184195	0.547646	1		ENSG00000008869	6253.43	-1.18724e-06	0.00217799	0.990045	1
ENSG00000008952	SEC62	3	169966635	169998373	+	ensembl_havana	16	protein_coding		ensembl_havana		ENSG00000008952	16313.1	0.0246596	0.0343814	0.194314	0.997048		ENSG00000008952	16313.1	0.00171873	0.0193609	0.757493	1		ENSG00000008952	16313.1	-6.91507e-05	0.0022315	0.354317	1
ENSG00000008988	RPS20	8	56067295	56074581	-	ensembl_havana	9	protein_coding		ensembl_havana		ENSG00000008988	44785	-0.00328735	0.0374983	0.833391	1		ENSG00000008988	44785	0.00179232	0.0209499	0.691109	1		ENSG00000008988	44785	3.26939e-05	0.00227729	0.543327	1
ENSG00000009307	CSDE1	1	114716913	114758676	-	ensembl_havana	15	protein_coding		ensembl_havana		ENSG00000009307	87669.3	0.0369882	0.0366952	0.0282233	0.640613		ENSG00000009307	87669.3	0.000236544	0.0203325	0.961141	1		ENSG00000009307	87669.3	-0.000156361	0.00363674	0.0403663	1
ENSG00000009335	UBE3C	7	157138913	157269372	+	ensembl_havana	17	protein_coding		ensembl_havana		ENSG00000009335	9190.54	0.0488078	0.0307482	0.0172732	0.553145		ENSG00000009335	9190.54	0.000234308	0.0172642	0.969084	1		ENSG00000009335	9190.54	-0.000240739	0.00275063	0.0251749	0.934233
ENSG00000009413	REV3L	6	111299028	111483715	-	ensembl_havana	15	protein_coding		ensembl_havana		ENSG00000009413	19024.8	-0.0110754	0.0353582	0.543062	1		ENSG00000009413	19024.8	-0.00842814	0.023038	0.154247	1		ENSG00000009413	19024.8	-5.97408e-05	0.00224515	0.381359	1
ENSG00000009694	TENM1	X	124375903	124963817	-	ensembl_havana	13	protein_coding		ensembl_havana		ENSG00000009694	2413.04	0.0103881	0.0384984	0.453046	1		ENSG00000009694	2413.04	0.0026849	0.0216662	0.502399	1		ENSG00000009694	2413.04	-1.48837e-06	0.00227981	0.974457	1
ENSG00000009709	PAX7	1	18631006	18748866	+	ensembl_havana	11	protein_coding		ensembl_havana		ENSG00000009709	1.04982	-0.185205	0.99747	0.00379094	0.271306		ENSG00000009709	1.04982	-0.00442101	0.127227	0.149726	1		ENSG00000009709	1.04982	0.00359546	0.116896	0.190529	1
ENSG00000009724	MASP2	1	11026523	11047233	-	ensembl_havana	16	protein_coding		ensembl_havana		ENSG00000009724	496.49	-0.0205358	0.0360904	0.240168	1		ENSG00000009724	496.49	-0.00803872	0.0231279	0.150842	1		ENSG00000009724	496.49	-2.167e-05	0.00221414	0.729846	1
ENSG00000009765	IYD	6	150368892	150405969	+	ensembl_havana	14	protein_coding		ensembl_havana		ENSG00000009765	2.89528	-0.00209382	0.0449398	0.410337	1		ENSG00000009765	2.89528	-0.000344962	0.0262263	0.688159	1		ENSG00000009765	2.89528	8.97321e-05	0.0142693	0.695981	1
ENSG00000009780	FAM76A	1	27725979	27763122	+	ensembl_havana	15	protein_coding		ensembl_havana		ENSG00000009780	1632.48	-0.0133657	0.0363868	0.435583	1		ENSG00000009780	1632.48	0.00297974	0.02071	0.553546	1		ENSG00000009780	1632.48	8.65919e-05	0.00244939	0.176202	1
ENSG00000009790	TRAF3IP3	1	209756032	209782320	+	ensembl_havana	14	protein_coding		ensembl_havana		ENSG00000009790	425.659	0.00572585	0.0405573	0.462121	1		ENSG00000009790	425.659	-1.04242e-05	0.022333	0.99624	1		ENSG00000009790	425.659	-3.05576e-05	0.00345042	0.47843	1
ENSG00000009830	POMT2	14	77274956	77320884	-	ensembl_havana	11	protein_coding		ensembl_havana		ENSG00000009830	969.279	-0.017072	0.0370498	0.294877	1		ENSG00000009830	969.279	-0.00243612	0.0208738	0.607269	1		ENSG00000009830	969.279	2.69825e-05	0.00224383	0.633283	1
ENSG00000009844	VTA1	6	142147162	142224689	+	ensembl_havana	15	protein_coding		ensembl_havana		ENSG00000009844	2243.48	0.0212719	0.0314398	0.295928	1		ENSG00000009844	2243.48	-0.00356471	0.0184638	0.564004	1		ENSG00000009844	2243.48	-0.000152459	0.00229694	0.111674	1
ENSG00000009950	MLXIPL	7	73593194	73624543	-	ensembl_havana	15	protein_coding		ensembl_havana		ENSG00000009950	4422.28	0.00134031	0.0396182	0.903618	1		ENSG00000009950	4422.28	0.00480375	0.0232085	0.14233	1		ENSG00000009950	4422.28	7.1645e-05	0.0036505	0.16606	1
ENSG00000009954	BAZ1B	7	73440398	73522278	-	ensembl_havana	10	protein_coding		ensembl_havana		ENSG00000009954	10531	0.0393382	0.0292539	0.0564732	0.759623		ENSG00000009954	10531	0.002404	0.0168762	0.698607	1		ENSG00000009954	10531	-0.00015756	0.00222321	0.152877	1
ENSG00000010017	RANBP9	6	13621498	13711564	-	ensembl_havana	12	protein_coding		ensembl_havana		ENSG00000010017	3548.66	0.0064532	0.0323415	0.747838	1		ENSG00000010017	3548.66	-0.00227408	0.0184521	0.702999	1		ENSG00000010017	3548.66	-6.11985e-05	0.00219317	0.485288	1
ENSG00000010030	ETV7	6	36354091	36387800	-	ensembl_havana	13	protein_coding		ensembl_havana		ENSG00000010030	27.4468	6.95949e-06	0.0408551	0.999102	1		ENSG00000010030	27.4468	0.000884578	0.0226828	0.619499	1		ENSG00000010030	27.4468	2.42871e-05	0.00396243	0.61251	1
ENSG00000010072	SPRTN	1	231337104	231355023	+	ensembl_havana	15	protein_coding		ensembl_havana		ENSG00000010072	1085.49	0.0129718	0.032387	0.517777	1		ENSG00000010072	1085.49	0.00609457	0.0202336	0.337756	1		ENSG00000010072	1085.49	3.15919e-05	0.00218428	0.717322	1
ENSG00000010165	METTL13	1	171781664	171814023	+	ensembl_havana	19	protein_coding		ensembl_havana		ENSG00000010165	1406.54	0.0272921	0.0334381	0.163392	0.96905		ENSG00000010165	1406.54	-0.00078112	0.0187286	0.891575	1		ENSG00000010165	1406.54	-0.000121678	0.00232408	0.140561	1
ENSG00000010219	DYRK4	12	4562204	4615302	+	ensembl_havana	13	protein_coding		ensembl_havana		ENSG00000010219	462.142	0.00871178	0.0375176	0.576533	1		ENSG00000010219	462.142	0.000467305	0.0207862	0.916932	1		ENSG00000010219	462.142	-2.28679e-05	0.00225534	0.668418	1
ENSG00000010244	ZNF207	17	32350117	32381886	+	ensembl_havana	18	protein_coding		ensembl_havana		ENSG00000010244	18497.9	-0.00451481	0.0242003	0.81779	1		ENSG00000010244	18497.9	0.00242572	0.0141599	0.68373	1		ENSG00000010244	18497.9	9.58642e-05	0.00216878	0.52395	1
ENSG00000010256	UQCRC1	3	48599002	48610976	-	ensembl_havana	10	protein_coding		ensembl_havana		ENSG00000010256	4729.29	0.0125674	0.0373311	0.428953	1		ENSG00000010256	4729.29	0.00192569	0.0208928	0.67508	1		ENSG00000010256	4729.29	-1.78725e-05	0.00224108	0.742807	1
ENSG00000010270	STARD3NL	7	38178222	38230671	+	ensembl_havana	13	protein_coding		ensembl_havana		ENSG00000010270	1547.39	0.00251402	0.0349579	0.892229	1		ENSG00000010270	1547.39	-0.00218348	0.0197652	0.688235	1		ENSG00000010270	1547.39	-3.79845e-05	0.0022082	0.589007	1
ENSG00000010278	CD9	12	6199715	6238271	+	ensembl_havana	12	protein_coding		ensembl_havana		ENSG00000010278	3454.92	-0.00698725	0.0400477	0.472629	1		ENSG00000010278	3454.92	-0.00131057	0.022161	0.636183	1		ENSG00000010278	3454.92	7.71075e-06	0.00256901	0.838787	1
ENSG00000010282	HHATL	3	42692663	42702827	-	ensembl_havana	14	protein_coding		ensembl_havana		ENSG00000010282	14.4088	-0.00695148	0.0731615	0.0497264	0.736806		ENSG00000010282	14.4088	-0.00109258	0.0310915	0.273028	1		ENSG00000010282	14.4088	0.000198387	0.0170069	0.428891	1
ENSG00000010292	NCAPD2	12	6493356	6531955	+	ensembl_havana	12	protein_coding		ensembl_havana		ENSG00000010292	2016.58	-0.00453488	0.0379947	0.759281	1		ENSG00000010292	2016.58	-0.000434314	0.0210277	0.918366	1		ENSG00000010292	2016.58	9.40134e-06	0.00225792	0.850545	1
ENSG00000010295	IFFO1	12	6538375	6556083	-	ensembl_havana	19	protein_coding		ensembl_havana		ENSG00000010295	1270.34	0.0177766	0.0347942	0.341532	1		ENSG00000010295	1270.34	0.00987829	0.0237172	0.117398	1		ENSG00000010295	1270.34	4.95458e-05	0.00221544	0.48939	1
ENSG00000010310	GIPR	19	45668244	45683724	+	ensembl_havana	8	protein_coding		ensembl_havana		ENSG00000010310	434.719	-0.00114243	0.0409554	0.841611	1		ENSG00000010310	434.719	-0.000560857	0.0227196	0.732468	1		ENSG00000010310	434.719	-7.68099e-06	0.00388879	0.874147	1
ENSG00000010318	PHF7	3	52410657	52423641	+	ensembl_havana	20	protein_coding		ensembl_havana		ENSG00000010318	525.45	-0.00764253	0.0354017	0.674037	1		ENSG00000010318	525.45	-0.00869623	0.0232298	0.142819	1		ENSG00000010318	525.45	-7.5114e-05	0.00228741	0.273239	1
ENSG00000010319	SEMA3G	3	52433053	52445085	-	ensembl_havana	6	protein_coding		ensembl_havana		ENSG00000010319	14400.4	0.00705155	0.0393111	0.555037	1		ENSG00000010319	14400.4	0.000725034	0.0217069	0.831235	1		ENSG00000010319	14400.4	-1.44324e-05	0.00239441	0.728718	1
ENSG00000010322	NISCH	3	52455118	52493071	+	ensembl_havana	15	protein_coding		ensembl_havana		ENSG00000010322	6186.06	-0.00565606	0.0331807	0.774152	1		ENSG00000010322	6186.06	0.000565221	0.0185746	0.921985	1		ENSG00000010322	6186.06	3.06971e-05	0.00218828	0.707756	1
ENSG00000010327	STAB1	3	52495338	52524495	+	ensembl_havana	10	protein_coding		ensembl_havana		ENSG00000010327	13928	0.00371207	0.0396808	0.733095	1		ENSG00000010327	13928	-0.00258562	0.022261	0.408732	1		ENSG00000010327	13928	-5.50139e-05	0.00322034	0.24141	1
ENSG00000010361	FUZ	19	49806869	49817376	-	ensembl_havana	13	protein_coding		ensembl_havana		ENSG00000010361	348.653	0.0177117	0.0350895	0.337025	1		ENSG00000010361	348.653	0.00647115	0.0216957	0.263168	1		ENSG00000010361	348.653	1.5376e-05	0.00219802	0.825027	1
ENSG00000010379	SLC6A13	12	220621	262873	-	ensembl_havana	15	protein_coding		ensembl_havana		ENSG00000010379	13.2972	0.00186189	0.041227	0.690662	1		ENSG00000010379	13.2972	0.000488092	0.0230046	0.721565	1		ENSG00000010379	13.2972	-1.20908e-06	0.00479924	0.9843	1
ENSG00000010404	IDS	X	149476990	149521096	-	ensembl_havana	17	protein_coding		ensembl_havana		ENSG00000010404	7897.35	-0.0240468	0.0325478	0.229119	1		ENSG00000010404	7897.35	-0.00946346	0.022437	0.166888	1		ENSG00000010404	7897.35	-2.2649e-05	0.00218362	0.792422	1
ENSG00000010438	PRSS3	9	33750466	33799231	+	ensembl_havana	16	protein_coding		ensembl_havana		ENSG00000010438	1.2285	-0.00416618	0.0721877	0.13006	0.919308		ENSG00000010438	1.2285	-7.92757e-05	0.0291294	0.922827	1		ENSG00000010438	1.2285	0.00131606	0.0534392	0.170333	1
ENSG00000010539	ZNF200	16	3222325	3236221	-	ensembl_havana	11	protein_coding		ensembl_havana		ENSG00000010539	721.944	-0.00576362	0.0357238	0.746924	1		ENSG00000010539	721.944	-0.00222607	0.0201581	0.669875	1		ENSG00000010539	721.944	-8.2715e-06	0.00220344	0.89883	1
ENSG00000010610	CD4	12	6786858	6820808	+	ensembl_havana	9	protein_coding		ensembl_havana		ENSG00000010610	2706.1	0.00342536	0.0397208	0.750262	1		ENSG00000010610	2706.1	-0.00369209	0.022705	0.238426	1		ENSG00000010610	2706.1	-8.50763e-05	0.00419038	0.130861	1
ENSG00000010626	LRRC23	12	6873569	6914243	+	ensembl_havana	14	protein_coding		ensembl_havana		ENSG00000010626	262.089	0.0103497	0.0366674	0.537836	1		ENSG00000010626	262.089	0.00161503	0.0204972	0.739945	1		ENSG00000010626	262.089	-1.4791e-05	0.00222033	0.801891	1
ENSG00000010671	BTK	X	101349447	101390796	-	ensembl_havana	15	protein_coding		ensembl_havana		ENSG00000010671	630.578	0.00519157	0.0401125	0.583557	1		ENSG00000010671	630.578	-0.000799889	0.0221334	0.766197	1		ENSG00000010671	630.578	-3.48051e-05	0.00305657	0.407313	1
ENSG00000010704	HFE	6	26087281	26098343	+	ensembl_havana	18	protein_coding		ensembl_havana		ENSG00000010704	1133.33	0.0204209	0.0375207	0.190942	0.994602		ENSG00000010704	1133.33	0.000584837	0.0207937	0.896161	1		ENSG00000010704	1133.33	-6.24016e-05	0.00243537	0.263402	1
ENSG00000010803	SCMH1	1	41027200	41242154	-	ensembl_havana	16	protein_coding		ensembl_havana		ENSG00000010803	2490.69	0.00218207	0.0335178	0.911061	1		ENSG00000010803	2490.69	-0.00507694	0.0202075	0.398807	1		ENSG00000010803	2490.69	-7.79502e-05	0.00222271	0.331911	1
ENSG00000010810	FYN	6	111660332	111873452	-	ensembl_havana	17	protein_coding		ensembl_havana		ENSG00000010810	7138.64	-0.00401986	0.0346467	0.830698	1		ENSG00000010810	7138.64	-0.00355709	0.0200601	0.525995	1		ENSG00000010810	7138.64	-3.20884e-05	0.00220061	0.656931	1
ENSG00000010818	HIVEP2	6	142751467	142956698	-	ensembl_havana	9	protein_coding		ensembl_havana		ENSG00000010818	8766.6	0.0162578	0.0341763	0.395577	1		ENSG00000010818	8766.6	0.00148642	0.019211	0.790799	1		ENSG00000010818	8766.6	-4.08636e-05	0.00220018	0.588	1
ENSG00000010932	FMO1	1	171248471	171285978	+	ensembl_havana	16	protein_coding		ensembl_havana		ENSG00000010932	556.348	-0.00603139	0.0405293	0.44612	1		ENSG00000010932	556.348	-0.00307602	0.0232639	0.182103	1		ENSG00000010932	556.348	-2.65172e-05	0.00328432	0.525183	1
ENSG00000011007	ELOA	1	23743155	23762059	+	ensembl_havana	12	protein_coding		ensembl_havana		ENSG00000011007	5718.43	-0.00198672	0.0341962	0.917252	1		ENSG00000011007	5718.43	-0.00709608	0.0216758	0.244788	1		ENSG00000011007	5718.43	-8.3096e-05	0.0022511	0.275564	1
ENSG00000011009	LYPLA2	1	23790970	23795539	+	ensembl_havana	10	protein_coding		ensembl_havana		ENSG00000011009	750.662	0.0150912	0.0324078	0.451607	1		ENSG00000011009	750.662	0.0067395	0.0206167	0.296086	1		ENSG00000011009	750.662	3.03408e-05	0.00218401	0.72826	1
ENSG00000011021	CLCN6	1	11806096	11843144	+	ensembl_havana	21	protein_coding		ensembl_havana		ENSG00000011021	1972.91	0.00625299	0.0350758	0.73478	1		ENSG00000011021	1972.91	-0.00230421	0.019856	0.670495	1		ENSG00000011021	1972.91	-5.30452e-05	0.00222589	0.447508	1
ENSG00000011028	MRC2	17	62627401	62693597	+	ensembl_havana	13	protein_coding		ensembl_havana		ENSG00000011028	5049.4	-0.0112185	0.0404668	0.192291	0.995506		ENSG00000011028	5049.4	-0.000277002	0.0222245	0.909599	1		ENSG00000011028	5049.4	5.62011e-05	0.00404638	0.257755	1
ENSG00000011052	NME1-NME2	17	51153590	51171744	+	ensembl_havana	21	protein_coding		ensembl_havana		ENSG00000011052	52.5795	0.00667674	0.0424564	0.160723	0.963905		ENSG00000011052	52.5795	0.00528226	0.0522748	0.0154206	0.66197		ENSG00000011052	52.5795	0.000120783	0.0092379	0.25537	1
ENSG00000011083	SLC6A7	5	150189957	150222788	+	ensembl_havana	8	protein_coding		ensembl_havana		ENSG00000011083	8.46081	0.000500297	0.0414507	0.896089	1		ENSG00000011083	8.46081	0.00168723	0.0272381	0.177231	1		ENSG00000011083	8.46081	0.000220075	0.0141235	0.204124	1
ENSG00000011105	TSPAN9	12	3077355	3286564	+	ensembl_havana	12	protein_coding		ensembl_havana		ENSG00000011105	3084.7	0.0137322	0.0340091	0.475513	1		ENSG00000011105	3084.7	0.00997555	0.0234291	0.128617	1		ENSG00000011105	3084.7	6.71027e-05	0.00221981	0.383402	1
ENSG00000011114	BTBD7	14	93237550	93333092	-	ensembl_havana	14	protein_coding		ensembl_havana		ENSG00000011114	4812.7	-0.00555717	0.0290834	0.787568	1		ENSG00000011114	4812.7	-0.00570984	0.0184329	0.390145	1		ENSG00000011114	4812.7	-6.85968e-05	0.002178	0.534302	1
ENSG00000011132	APBA3	19	3750819	3761699	-	ensembl_havana	11	protein_coding		ensembl_havana		ENSG00000011132	436.539	0.00213515	0.0366915	0.898666	1		ENSG00000011132	436.539	0.00152865	0.0204861	0.753095	1		ENSG00000011132	436.539	1.17171e-05	0.00221923	0.841869	1
ENSG00000011143	MKS1	17	58205437	58219605	-	ensembl_havana	16	protein_coding		ensembl_havana		ENSG00000011143	523.418	-0.0181974	0.0340065	0.344436	1		ENSG00000011143	523.418	-0.00393567	0.0198894	0.497454	1		ENSG00000011143	523.418	1.62024e-05	0.00219017	0.832021	1
ENSG00000011198	ABHD5	3	43690113	43734371	+	ensembl_havana	7	protein_coding		ensembl_havana		ENSG00000011198	3133.06	-0.0151793	0.0401658	0.122537	0.908518		ENSG00000011198	3133.06	-0.00371941	0.0229633	0.193483	1		ENSG00000011198	3133.06	5.58948e-06	0.00254815	0.882646	1
ENSG00000011201	ANOS1	X	8528874	8732186	-	ensembl_havana	11	protein_coding		ensembl_havana		ENSG00000011201	3574.3	0.0079292	0.0398432	0.446512	1		ENSG00000011201	3574.3	0.00226667	0.0222557	0.447728	1		ENSG00000011201	3574.3	1.84853e-06	0.00247381	0.961636	1
ENSG00000011243	AKAP8L	19	15380048	15419141	-	ensembl_havana	17	protein_coding		ensembl_havana		ENSG00000011243	2346.48	0.0135623	0.0331102	0.492187	1		ENSG00000011243	2346.48	0.0119142	0.0243056	0.0945535	1		ENSG00000011243	2346.48	8.76097e-05	0.00222596	0.29224	1
ENSG00000011258	MBTD1	17	51177425	51260163	-	ensembl_havana	15	protein_coding		ensembl_havana		ENSG00000011258	2633.97	-0.0309369	0.0342318	0.105392	0.875241		ENSG00000011258	2633.97	-0.0104861	0.0238642	0.110904	1		ENSG00000011258	2633.97	-6.04727e-06	0.00219034	0.935636	1
ENSG00000011260	UTP18	17	51260528	51297936	+	ensembl_havana	13	protein_coding		ensembl_havana		ENSG00000011260	861.53	-0.0157228	0.0355894	0.382266	1		ENSG00000011260	861.53	-0.00955358	0.0238734	0.109939	1		ENSG00000011260	861.53	-5.3279e-05	0.00224057	0.423832	1
ENSG00000011275	RNF216	7	5620047	5781739	-	ensembl_havana	18	protein_coding		ensembl_havana		ENSG00000011275	4409.93	0.00344794	0.0253304	0.86306	1		ENSG00000011275	4409.93	-8.52665e-06	0.0142528	0.998851	1		ENSG00000011275	4409.93	-2.33748e-05	0.00216823	0.867642	1
ENSG00000011295	TTC19	17	15999380	16045015	+	ensembl_havana	15	protein_coding		ensembl_havana		ENSG00000011295	3779.64	-0.0388033	0.0258317	0.0540006	0.750861		ENSG00000011295	3779.64	-0.00773979	0.0182333	0.274316	1		ENSG00000011295	3779.64	9.87085e-05	0.00217239	0.467976	1
ENSG00000011304	PTBP1	19	797075	812327	+	ensembl_havana	19	protein_coding		ensembl_havana		ENSG00000011304	4731.49	0.0254413	0.0331254	0.197475	0.999926		ENSG00000011304	4731.49	0.00534175	0.0201587	0.383335	1		ENSG00000011304	4731.49	-2.81139e-05	0.00218735	0.732518	1
ENSG00000011332	DPF1	19	38211006	38229714	-	ensembl_havana	19	protein_coding		ensembl_havana		ENSG00000011332	3.74818	-0.00251313	0.0426941	0.427781	1		ENSG00000011332	3.74818	0.000264521	0.0239888	0.790618	1		ENSG00000011332	3.74818	0.000212044	0.0154813	0.301793	1
ENSG00000011347	SYT7	11	61515313	61581148	-	ensembl_havana	9	protein_coding		ensembl_havana		ENSG00000011347	393.25	0.00460986	0.0400873	0.629374	1		ENSG00000011347	393.25	0.00148049	0.0222195	0.586714	1		ENSG00000011347	393.25	3.542e-06	0.00257346	0.924972	1
ENSG00000011376	LARS2	3	45388506	45549421	+	ensembl_havana	9	protein_coding		ensembl_havana		ENSG00000011376	1304.24	0.0131672	0.0356743	0.462259	1		ENSG00000011376	1304.24	0.00142671	0.0199648	0.784049	1		ENSG00000011376	1304.24	-2.77334e-05	0.00221154	0.672076	1
ENSG00000011405	PIK3C2A	11	17077730	17207983	-	ensembl_havana	13	protein_coding		ensembl_havana		ENSG00000011405	14133.7	-0.00419357	0.0299169	0.838649	1		ENSG00000011405	14133.7	-0.00361253	0.017709	0.566737	1		ENSG00000011405	14133.7	-4.07774e-05	0.00217696	0.695647	1
ENSG00000011422	PLAUR	19	43646095	43670547	-	ensembl_havana	11	protein_coding		ensembl_havana		ENSG00000011422	362.525	0.000404936	0.0405381	0.958066	1		ENSG00000011422	362.525	-0.00112621	0.0224533	0.607885	1		ENSG00000011422	362.525	-2.39079e-05	0.00328238	0.565049	1
ENSG00000011426	ANLN	7	36389806	36453791	+	ensembl_havana	10	protein_coding		ensembl_havana		ENSG00000011426	142.15	-0.00586948	0.0421042	0.209062	1		ENSG00000011426	142.15	-0.00234661	0.0274279	0.110936	1		ENSG00000011426	142.15	-2.93269e-05	0.00549901	0.668411	1
ENSG00000011451	WIZ	19	15419980	15449951	-	ensembl_havana	17	protein_coding		ensembl_havana		ENSG00000011451	1460.6	0.0214938	0.0378151	0.155902	0.957621		ENSG00000011451	1460.6	0.00968442	0.0251113	0.0503199	0.923463		ENSG00000011451	1460.6	3.34452e-05	0.00229969	0.519851	1
ENSG00000011454	RABGAP1	9	122940833	123104866	+	ensembl_havana	16	protein_coding		ensembl_havana		ENSG00000011454	6778.2	0.00200765	0.0309522	0.921826	1		ENSG00000011454	6778.2	-0.00253005	0.017811	0.679918	1		ENSG00000011454	6778.2	-5.00615e-05	0.00218168	0.605858	1
ENSG00000011465	DCN	12	91140484	91183123	-	ensembl_havana	16	protein_coding		ensembl_havana		ENSG00000011465	107803	-0.00831385	0.039813	0.429211	1		ENSG00000011465	107803	-0.00135558	0.022039	0.650981	1		ENSG00000011465	107803	1.14381e-05	0.00250023	0.768942	1
ENSG00000011478	QPCTL	19	45692483	45703989	+	ensembl_havana	11	protein_coding		ensembl_havana		ENSG00000011478	168.039	0.00436821	0.0379729	0.768458	1		ENSG00000011478	168.039	0.00320453	0.0215677	0.45895	1		ENSG00000011478	168.039	2.39515e-05	0.00228257	0.634624	1
ENSG00000011485	PPP5C	19	46346994	46392981	+	ensembl_havana	14	protein_coding		ensembl_havana		ENSG00000011485	1587.66	-0.0128195	0.0353891	0.480783	1		ENSG00000011485	1587.66	0.00302822	0.0202285	0.57275	1		ENSG00000011485	1587.66	8.6899e-05	0.00233164	0.210525	1
ENSG00000011523	CEP68	2	65056366	65087004	+	ensembl_havana	13	protein_coding		ensembl_havana		ENSG00000011523	8011.39	-0.0372897	0.0324498	0.0627381	0.77778		ENSG00000011523	8011.39	-0.00553627	0.0199402	0.377553	1		ENSG00000011523	8011.39	7.66254e-05	0.00220325	0.37966	1
ENSG00000011566	MAP4K3	2	39249266	39437312	-	ensembl_havana	14	protein_coding		ensembl_havana		ENSG00000011566	4674.93	0.00498805	0.0344364	0.792446	1		ENSG00000011566	4674.93	-0.00599069	0.0211419	0.309966	1		ENSG00000011566	4674.93	-9.73017e-05	0.00230308	0.196901	1
ENSG00000011590	ZBTB32	19	35704527	35717038	+	ensembl_havana	13	protein_coding		ensembl_havana		ENSG00000011590	49.1734	0.00463173	0.0403775	0.583929	1		ENSG00000011590	49.1734	0.000213948	0.0222405	0.929066	1		ENSG00000011590	49.1734	-1.69136e-05	0.00289423	0.663542	1
ENSG00000011600	TYROBP	19	35904401	35908295	-	ensembl_havana	11	protein_coding		ensembl_havana		ENSG00000011600	1005.3	0.00417612	0.040519	0.595378	1		ENSG00000011600	1005.3	-0.00104033	0.0224105	0.642264	1		ENSG00000011600	1005.3	-4.76448e-05	0.00402724	0.325349	1
ENSG00000011638	TMEM159	16	21158377	21180616	+	ensembl_havana	10	protein_coding		ensembl_havana		ENSG00000011638	2369.61	0.00628404	0.037287	0.693588	1		ENSG00000011638	2369.61	0.00255634	0.0210286	0.581383	1		ENSG00000011638	2369.61	1.02184e-05	0.00223291	0.851676	1
ENSG00000011677	GABRA3	X	152166234	152451358	-	ensembl_havana	12	protein_coding		ensembl_havana		ENSG00000011677	9.56991	-0.000216706	0.041713	0.947835	1		ENSG00000011677	9.56991	0.000596148	0.0244401	0.561078	1		ENSG00000011677	9.56991	9.07716e-05	0.0102748	0.508719	1
ENSG00000012048	BRCA1	17	43044295	43170245	-	ensembl_havana	20	protein_coding		ensembl_havana		ENSG00000012048	1017.29	0.022339	0.0376607	0.146971	0.946111		ENSG00000012048	1017.29	0.0019332	0.0210517	0.663608	1		ENSG00000012048	1017.29	-5.09362e-05	0.00237093	0.345637	1
ENSG00000012061	ERCC1	19	45407333	45478828	-	ensembl_havana	15	protein_coding		ensembl_havana		ENSG00000012061	2832.07	0.0101808	0.035439	0.57455	1		ENSG00000012061	2832.07	0.00177471	0.0199118	0.737219	1		ENSG00000012061	2832.07	-1.29854e-05	0.0022014	0.846143	1
ENSG00000012124	CD22	19	35319261	35347355	+	ensembl_havana	16	protein_coding		ensembl_havana		ENSG00000012124	153.958	-0.0033754	0.0405988	0.652216	1		ENSG00000012124	153.958	-0.00499362	0.0276746	0.033795	0.847681		ENSG00000012124	153.958	-0.000180642	0.00905861	0.0823853	1
ENSG00000012171	SEMA3B	3	50267558	50277546	+	ensembl_havana	19	protein_coding		ensembl_havana		ENSG00000012171	1570.23	0.0035953	0.0406482	0.62151	1		ENSG00000012171	1570.23	0.00232323	0.0230102	0.269844	1		ENSG00000012171	1570.23	2.89489e-05	0.00359436	0.511656	1
ENSG00000012174	MBTPS2	X	21839636	21885424	+	ensembl_havana	11	protein_coding		ensembl_havana		ENSG00000012174	1627.29	-0.0191133	0.0349621	0.302978	1		ENSG00000012174	1627.29	-0.00669017	0.0217876	0.251335	1		ENSG00000012174	1627.29	-1.31519e-05	0.0021968	0.851041	1
ENSG00000012211	PRICKLE3	X	49175264	49186528	-	ensembl_havana	12	protein_coding		ensembl_havana		ENSG00000012211	230.48	0.01196	0.035637	0.505168	1		ENSG00000012211	230.48	-0.000115169	0.0197912	0.982387	1		ENSG00000012211	230.48	-4.40374e-05	0.00222625	0.506892	1
ENSG00000012223	LTF	3	46435645	46485234	-	ensembl_havana	12	protein_coding		ensembl_havana		ENSG00000012223	832.853	-0.00390655	0.0415602	0.386581	1		ENSG00000012223	832.853	-0.000142586	0.023001	0.91314	1		ENSG00000012223	832.853	5.89983e-05	0.00684385	0.473309	1
ENSG00000012232	EXTL3	8	28600469	28755599	+	ensembl_havana	8	protein_coding		ensembl_havana		ENSG00000012232	2382.49	0.00481083	0.0331787	0.807188	1		ENSG00000012232	2382.49	0.00405468	0.0195453	0.497471	1		ENSG00000012232	2382.49	3.7736e-05	0.00219027	0.6451	1
ENSG00000012504	NR1H4	12	100473708	100564413	+	ensembl_havana	13	protein_coding		ensembl_havana		ENSG00000012504	0.744663	0.0220502	0.277298	0.024643	0.614943		ENSG00000012504	0.744663	0.00033408	0.0429731	0.76111	1		ENSG00000012504	0.744663	-0.00773243	0.166757	0.0675816	1
ENSG00000012660	ELOVL5	6	53267398	53349179	-	ensembl_havana	13	protein_coding		ensembl_havana		ENSG00000012660	52885.5	0.0193491	0.0403237	0.0552414	0.755339		ENSG00000012660	52885.5	0.00358181	0.022825	0.220642	1		ENSG00000012660	52885.5	-2.31185e-05	0.00268747	0.560848	1
ENSG00000012779	ALOX5	10	45374176	45446119	+	ensembl_havana	10	protein_coding		ensembl_havana		ENSG00000012779	739.72	0.00523147	0.040262	0.557577	1		ENSG00000012779	739.72	0.00136213	0.0222994	0.592023	1		ENSG00000012779	739.72	-4.86617e-07	0.00266274	0.989609	1
ENSG00000012817	KDM5D	Y	19703865	19744939	-	ensembl_havana	15	protein_coding		ensembl_havana		ENSG00000012817	2741.41	-0.00798512	0.0600444	0.0424132	0.713518		ENSG00000012817	2741.41	-0.0032782	0.0479475	0.0432747	0.890435		ENSG00000012817	2741.41	-2.84645e-06	0.00773814	0.979464	1
ENSG00000012822	CALCOCO1	12	53708517	53727745	-	ensembl_havana	15	protein_coding		ensembl_havana		ENSG00000012822	10866.1	0.000557787	0.0321282	0.977914	1		ENSG00000012822	10866.1	-0.00356744	0.018808	0.55846	1		ENSG00000012822	10866.1	-5.56624e-05	0.00218934	0.531934	1
ENSG00000012963	UBR7	14	93207056	93229215	+	ensembl_havana	14	protein_coding		ensembl_havana		ENSG00000012963	2099.03	-0.00926006	0.0326949	0.642252	1		ENSG00000012963	2099.03	-0.00381457	0.0191981	0.52746	1		ENSG00000012963	2099.03	-1.7172e-05	0.00218358	0.840012	1
ENSG00000012983	MAP4K5	14	50418501	50561126	-	ensembl_havana	11	protein_coding		ensembl_havana		ENSG00000012983	3975.17	-0.0095942	0.0314118	0.637445	1		ENSG00000012983	3975.17	0.00143952	0.0177624	0.811159	1		ENSG00000012983	3975.17	6.53657e-05	0.00218802	0.486722	1
ENSG00000013016	EHD3	2	31234337	31269447	+	ensembl_havana	15	protein_coding		ensembl_havana		ENSG00000013016	298.022	-0.00418898	0.0392251	0.73054	1		ENSG00000013016	298.022	0.00274859	0.0220558	0.433945	1		ENSG00000013016	298.022	5.34027e-05	0.00285636	0.257927	1
ENSG00000013275	PSMC4	19	39971005	39981441	+	ensembl_havana	7	protein_coding		ensembl_havana		ENSG00000013275	2502.93	0.0460792	0.0362441	0.00845829	0.412346		ENSG00000013275	2502.93	0.00709631	0.0225556	0.195787	1		ENSG00000013275	2502.93	-7.74858e-05	0.00235081	0.2316	1
ENSG00000013288	MAN2B2	4	6575175	6623362	+	ensembl_havana	8	protein_coding		ensembl_havana		ENSG00000013288	4406.94	0.0061624	0.037105	0.703873	1		ENSG00000013288	4406.94	0.00310305	0.0211064	0.513017	1		ENSG00000013288	4406.94	1.70835e-05	0.00223323	0.760099	1
ENSG00000013293	SLC7A14	3	170459584	170586074	-	ensembl_havana	5	protein_coding		ensembl_havana		ENSG00000013293	100.065	-0.00238039	0.0408794	0.699103	1		ENSG00000013293	100.065	0.00214244	0.0234785	0.234473	1		ENSG00000013293	100.065	0.000181689	0.0101068	0.112942	1
ENSG00000013297	CLDN11	3	170418865	170860380	+	ensembl_havana	10	protein_coding		ensembl_havana		ENSG00000013297	614.613	-0.00979445	0.0403695	0.26334	1		ENSG00000013297	614.613	-0.000800171	0.0222401	0.747835	1		ENSG00000013297	614.613	3.08308e-05	0.00314437	0.457876	1
ENSG00000013306	SLC25A39	17	44319625	44324870	-	ensembl_havana	15	protein_coding		ensembl_havana		ENSG00000013306	2585.67	0.0208203	0.038014	0.159632	0.961462		ENSG00000013306	2585.67	0.0118999	0.0270818	0.0191231	0.708342		ENSG00000013306	2585.67	5.51686e-05	0.00246032	0.293476	1
ENSG00000013364	MVP	16	29820394	29848039	+	ensembl_havana	18	protein_coding		ensembl_havana		ENSG00000013364	5613.95	0.0295506	0.0369027	0.0739014	0.810583		ENSG00000013364	5613.95	0.00594949	0.02227	0.238526	1		ENSG00000013364	5613.95	-2.91281e-05	0.00224137	0.613733	1
ENSG00000013374	NUB1	7	151341699	151378449	+	ensembl_havana	15	protein_coding		ensembl_havana		ENSG00000013374	4627.41	-0.0049237	0.0319746	0.807417	1		ENSG00000013374	4627.41	-0.00423138	0.0190316	0.49399	1		ENSG00000013374	4627.41	-4.1977e-05	0.00218453	0.64092	1
ENSG00000013375	PGM3	6	83161150	83193936	-	ensembl_havana	15	protein_coding		ensembl_havana		ENSG00000013375	6770.71	0.0112123	0.0394462	0.33452	1		ENSG00000013375	6770.71	0.00238586	0.0220642	0.474525	1		ENSG00000013375	6770.71	-7.79899e-06	0.00239101	0.847748	1
ENSG00000013392	RWDD2A	6	83193379	83198932	+	ensembl_havana	7	protein_coding		ensembl_havana		ENSG00000013392	677.59	-0.001507	0.0385322	0.912814	1		ENSG00000013392	677.59	0.00321129	0.0218507	0.422268	1		ENSG00000013392	677.59	4.49569e-05	0.00247579	0.354762	1
ENSG00000013441	CLK1	2	200853009	200864744	-	ensembl_havana	15	protein_coding		ensembl_havana		ENSG00000013441	8815.08	-0.035516	0.0369206	0.032043	0.666676		ENSG00000013441	8815.08	-0.00701777	0.0228683	0.173614	1		ENSG00000013441	8815.08	3.83481e-05	0.00225839	0.50929	1
ENSG00000013503	POLR3B	12	106357658	106510198	+	ensembl_havana	9	protein_coding		ensembl_havana		ENSG00000013503	1052.03	-0.000412956	0.0378845	0.978025	1		ENSG00000013503	1052.03	-0.00177619	0.0211405	0.680767	1		ENSG00000013503	1052.03	-2.00571e-05	0.00226834	0.693184	1
ENSG00000013523	ANGEL1	14	76786178	76826246	-	ensembl_havana	9	protein_coding		ensembl_havana		ENSG00000013523	1942.99	0.00500278	0.0352662	0.784476	1		ENSG00000013523	1942.99	0.00104732	0.0197014	0.843857	1		ENSG00000013523	1942.99	-4.10228e-06	0.00219816	0.95192	1
ENSG00000013561	RNF14	5	141958328	141990291	+	ensembl_havana	17	protein_coding		ensembl_havana		ENSG00000013561	6266.53	0.0354837	0.0370869	0.0300558	0.652222		ENSG00000013561	6266.53	0.00313489	0.0210717	0.512408	1		ENSG00000013561	6266.53	-8.56777e-05	0.00256481	0.159771	1
ENSG00000013563	DNASE1L1	X	154401238	154412112	-	ensembl_havana	13	protein_coding		ensembl_havana		ENSG00000013563	1348.31	0.0154249	0.0368266	0.352699	1		ENSG00000013563	1348.31	0.00156542	0.0205687	0.744345	1		ENSG00000013563	1348.31	-3.23351e-05	0.00224483	0.578115	1
ENSG00000013573	DDX11	12	31073845	31104791	+	ensembl_havana	16	protein_coding		ensembl_havana		ENSG00000013573	1165.74	-0.000948997	0.0402817	0.914006	1		ENSG00000013573	1165.74	0.00127471	0.0223035	0.610797	1		ENSG00000013573	1165.74	2.50567e-05	0.00298751	0.532664	1
ENSG00000013583	HEBP1	12	12974864	13000273	-	ensembl_havana	8	protein_coding		ensembl_havana		ENSG00000013583	1278.5	-0.00763952	0.037866	0.611175	1		ENSG00000013583	1278.5	-0.00167059	0.0211094	0.699344	1		ENSG00000013583	1278.5	4.63741e-06	0.00224924	0.927136	1
ENSG00000013588	GPRC5A	12	12890782	12917937	+	ensembl_havana	7	protein_coding		ensembl_havana		ENSG00000013588	352.277	-0.00463251	0.0412045	0.390055	1		ENSG00000013588	352.277	-0.000305945	0.0227549	0.843144	1		ENSG00000013588	352.277	3.69193e-05	0.00501417	0.53508	1
ENSG00000013619	MAMLD1	X	150361422	150514178	+	ensembl_havana	13	protein_coding		ensembl_havana		ENSG00000013619	502.441	-0.00606317	0.0398908	0.553745	1		ENSG00000013619	502.441	-0.00224727	0.0222812	0.444061	1		ENSG00000013619	502.441	-8.28898e-06	0.00251094	0.829171	1
ENSG00000013725	CD6	11	60971680	61020377	+	ensembl_havana	14	protein_coding		ensembl_havana		ENSG00000013725	135.168	0.0128367	0.0411614	0.0907901	0.847726		ENSG00000013725	135.168	0.00113244	0.0224816	0.598562	1		ENSG00000013725	135.168	-5.73118e-05	0.00455158	0.280227	1
ENSG00000013810	TACC3	4	1721490	1745176	+	ensembl_havana	18	protein_coding		ensembl_havana		ENSG00000013810	523.764	0.0207859	0.0395088	0.0779279	0.820647		ENSG00000013810	523.764	0.0045858	0.0228927	0.18636	1		ENSG00000013810	523.764	-1.38473e-05	0.00240314	0.737011	1
ENSG00000014123	UFL1	6	96521595	96555276	+	ensembl_havana	9	protein_coding		ensembl_havana		ENSG00000014123	4320.76	-0.00326834	0.0314102	0.872455	1		ENSG00000014123	4320.76	-0.00407129	0.0186754	0.513928	1		ENSG00000014123	4320.76	-4.8257e-05	0.00218328	0.607152	1
ENSG00000014138	POLA2	11	65261762	65305589	+	ensembl_havana	8	protein_coding		ensembl_havana		ENSG00000014138	705.508	0.00881726	0.0349037	0.635477	1		ENSG00000014138	705.508	0.00544557	0.0210663	0.340256	1		ENSG00000014138	705.508	3.70006e-05	0.00220652	0.600912	1
ENSG00000014164	ZC3H3	8	143437655	143541453	-	ensembl_havana	6	protein_coding		ensembl_havana		ENSG00000014164	542.069	-0.0168192	0.0385721	0.220338	1		ENSG00000014164	542.069	-0.00143436	0.0214088	0.715548	1		ENSG00000014164	542.069	3.83055e-05	0.00241889	0.4228	1
ENSG00000014216	CAPN1	11	65180566	65212006	+	ensembl_havana	15	protein_coding		ensembl_havana		ENSG00000014216	3348.36	0.000508728	0.0356605	0.977356	1		ENSG00000014216	3348.36	0.00242988	0.020183	0.643477	1		ENSG00000014216	3348.36	2.92978e-05	0.00221248	0.655298	1
ENSG00000014257	ACPP	3	132317367	132368298	+	ensembl_havana	15	protein_coding		ensembl_havana		ENSG00000014257	118.289	0.00973448	0.0406143	0.223384	1		ENSG00000014257	118.289	0.00302985	0.0231977	0.191726	1		ENSG00000014257	118.289	6.54167e-06	0.00287653	0.864003	1
ENSG00000014641	MDH1	2	63588609	63607197	+	ensembl_havana	17	protein_coding		ensembl_havana		ENSG00000014641	25258.7	0.00970871	0.0403368	0.272952	1		ENSG00000014641	25258.7	0.00348534	0.0231472	0.176583	1		ENSG00000014641	25258.7	1.26959e-05	0.0027536	0.738949	1
ENSG00000014824	SLC30A9	4	41990472	42090457	+	ensembl_havana	13	protein_coding		ensembl_havana		ENSG00000014824	4555.22	0.0151915	0.032115	0.450973	1		ENSG00000014824	4555.22	0.00892894	0.0218923	0.191947	1		ENSG00000014824	4555.22	5.46858e-05	0.00218892	0.5395	1
ENSG00000014914	MTMR11	1	149928651	149936869	-	ensembl_havana	20	protein_coding		ensembl_havana		ENSG00000014914	511.701	-0.0428468	0.0473311	0.00109075	0.114269		ENSG00000014914	511.701	-0.0074512	0.0245226	0.056287	0.946918		ENSG00000014914	511.701	5.6783e-05	0.00284377	0.239837	1
ENSG00000014919	COX15	10	99711844	99732100	-	ensembl_havana	12	protein_coding		ensembl_havana		ENSG00000014919	3699.18	0.0169887	0.0338808	0.379361	1		ENSG00000014919	3699.18	0.000545141	0.0189399	0.92302	1		ENSG00000014919	3699.18	-5.75818e-05	0.00220812	0.457887	1
ENSG00000015133	CCDC88C	14	91271323	91417844	-	ensembl_havana	18	protein_coding		ensembl_havana		ENSG00000015133	1890.89	0.0165822	0.0384677	0.233958	1		ENSG00000015133	1890.89	0.0100375	0.0260001	0.0282821	0.802977		ENSG00000015133	1890.89	5.56174e-05	0.00257821	0.269429	1
ENSG00000015153	YAF2	12	42157104	42238349	-	ensembl_havana	14	protein_coding		ensembl_havana		ENSG00000015153	2224.29	-0.0181091	0.0327731	0.36284	1		ENSG00000015153	2224.29	-0.00632274	0.0205532	0.316994	1		ENSG00000015153	2224.29	-1.29603e-05	0.00218354	0.878083	1
ENSG00000015171	ZMYND11	10	134465	254637	+	ensembl_havana	19	protein_coding		ensembl_havana		ENSG00000015171	8915.69	0.0116648	0.0294646	0.571572	1		ENSG00000015171	8915.69	-0.00364145	0.0174916	0.565116	1		ENSG00000015171	8915.69	-0.000122127	0.00219745	0.258469	1
ENSG00000015285	WAS	X	48676596	48691427	+	ensembl_havana	10	protein_coding		ensembl_havana		ENSG00000015285	265.211	0.00789808	0.0404557	0.342377	1		ENSG00000015285	265.211	0.00167682	0.0224744	0.480226	1		ENSG00000015285	265.211	-7.06377e-06	0.00280606	0.85204	1
ENSG00000015413	DPEP1	16	89613308	89638456	+	ensembl_havana	9	protein_coding		ensembl_havana		ENSG00000015413	4.77438	-0.00323735	0.0503026	0.217175	1		ENSG00000015413	4.77438	0.00180447	0.0440299	0.137081	1		ENSG00000015413	4.77438	0.0225384	0.232263	0.00674011	0.456492
ENSG00000015475	BID	22	17734138	17774770	-	ensembl_havana	18	protein_coding		ensembl_havana		ENSG00000015475	1355.35	0.0234733	0.0363915	0.171016	0.975509		ENSG00000015475	1355.35	0.000721497	0.0202356	0.88414	1		ENSG00000015475	1355.35	-7.2985e-05	0.00235603	0.245415	1
ENSG00000015479	MATR3	5	139293648	139331677	+	ensembl_havana	18	protein_coding	yes	ensembl_havana		ENSG00000015479	21302.9	-0.0296214	0.0300059	0.150237	0.950176		ENSG00000015479	21302.9	-0.00786592	0.0202354	0.258144	1		ENSG00000015479	21302.9	2.28e-05	0.00217581	0.82578	1
ENSG00000015520	NPC1L1	7	44512535	44541315	-	ensembl_havana	14	protein_coding		ensembl_havana		ENSG00000015520	120.236	-0.0139987	0.0427642	0.0432435	0.716427		ENSG00000015520	120.236	0.00100436	0.0225841	0.606779	1		ENSG00000015520	120.236	0.00118631	0.0289206	0.013919	0.711109
ENSG00000015532	XYLT2	17	50346092	50363138	+	ensembl_havana	9	protein_coding		ensembl_havana		ENSG00000015532	1120.72	0.0201499	0.0337152	0.29959	1		ENSG00000015532	1120.72	0.00939676	0.0229114	0.152072	1		ENSG00000015532	1120.72	3.70278e-05	0.00219383	0.63732	1
ENSG00000015568	RGPD5	2	109792758	109857695	+	ensembl_havana	12	protein_coding		ensembl_havana		ENSG00000015568	4009.38	-0.010997	0.0381699	0.44779	1		ENSG00000015568	4009.38	-0.00180855	0.0212861	0.664332	1		ENSG00000015568	4009.38	1.37984e-05	0.00227243	0.777469	1
ENSG00000015592	STMN4	8	27235323	27258420	-	ensembl_havana	16	protein_coding		ensembl_havana		ENSG00000015592	2.36354	-0.00206658	0.043672	0.448666	1		ENSG00000015592	2.36354	-0.000377313	0.0257213	0.66882	1		ENSG00000015592	2.36354	5.26315e-05	0.0119379	0.778767	1
ENSG00000015676	NUDCD3	7	44379121	44490880	-	ensembl_havana	17	protein_coding		ensembl_havana		ENSG00000015676	6136.08	-0.00236528	0.0339087	0.902497	1		ENSG00000015676	6136.08	-0.00226904	0.0192551	0.690361	1		ENSG00000015676	6136.08	-2.23542e-05	0.00219084	0.771597	1
ENSG00000016082	ISL1	5	51383391	51394738	+	ensembl_havana	14	protein_coding		ensembl_havana		ENSG00000016082	0.926653	-0.0260978	0.341337	0.0312994	0.658599		ENSG00000016082	0.926653	-0.017184	0.285305	0.0446308	0.900075		ENSG00000016082	0.926653	2.06274e-05	0.0505269	0.987441	1
ENSG00000016391	CHDH	3	53812335	53846390	-	ensembl_havana	10	protein_coding		ensembl_havana		ENSG00000016391	94.817	-0.012484	0.0411236	0.0981472	0.865277		ENSG00000016391	94.817	-0.00216581	0.0228328	0.318361	1		ENSG00000016391	94.817	2.38007e-05	0.00335292	0.571469	1
ENSG00000016402	IL20RA	6	136999971	137045180	-	ensembl_havana	13	protein_coding		ensembl_havana		ENSG00000016402	69.5444	-0.00810744	0.0420917	0.135025	0.926473		ENSG00000016402	69.5444	-0.000782941	0.0228791	0.613811	1		ENSG00000016402	69.5444	6.53932e-05	0.00624436	0.358544	1
ENSG00000016490	CLCA1	1	86468368	86500289	+	ensembl_havana	15	protein_coding		ensembl_havana		ENSG00000016490	0.883191	-0.000799867	0.0448834	0.710271	1		ENSG00000016490	0.883191	-0.000289046	0.0287506	0.727203	1		ENSG00000016490	0.883191	2.38341e-06	0.0172467	0.99396	1
ENSG00000016602	CLCA4	1	86547078	86580754	+	ensembl_havana	9	protein_coding		ensembl_havana		ENSG00000016602	16.7712	0.00608927	0.0511037	0.0856672	0.837919		ENSG00000016602	16.7712	0.000909157	0.025854	0.378655	1		ENSG00000016602	16.7712	-0.00011608	0.0115879	0.455023	1
ENSG00000016864	GLT8D1	3	52694488	52706032	-	ensembl_havana	18	protein_coding		ensembl_havana		ENSG00000016864	2235.07	0.00362077	0.032698	0.855851	1		ENSG00000016864	2235.07	-0.000388586	0.0183131	0.946981	1		ENSG00000016864	2235.07	-2.05856e-05	0.00218398	0.808787	1
ENSG00000017260	ATP2C1	3	130850595	131016712	+	ensembl_havana	19	protein_coding		ensembl_havana		ENSG00000017260	8377.02	0.0100474	0.0361707	0.563404	1		ENSG00000017260	8377.02	0.00311608	0.0206504	0.542383	1		ENSG00000017260	8377.02	4.36092e-06	0.00220864	0.943959	1
ENSG00000017427	IGF1	12	102395867	102480645	-	ensembl_havana	15	protein_coding		ensembl_havana		ENSG00000017427	21869.9	-0.00183988	0.0404663	0.818779	1		ENSG00000017427	21869.9	-0.000720742	0.0223387	0.752337	1		ENSG00000017427	21869.9	-3.93468e-06	0.00285177	0.917531	1
ENSG00000017483	SLC38A5	X	48458537	48470256	-	ensembl_havana	14	protein_coding		ensembl_havana		ENSG00000017483	51.4734	-0.00526711	0.0405784	0.492405	1		ENSG00000017483	51.4734	-0.00204547	0.0227275	0.356097	1		ENSG00000017483	51.4734	-1.10267e-05	0.00301404	0.778384	1
ENSG00000017797	RALBP1	18	9475009	9538116	+	ensembl_havana	12	protein_coding		ensembl_havana		ENSG00000017797	6927.84	0.045413	0.0322998	0.0238411	0.609495		ENSG00000017797	6927.84	0.00580737	0.0200204	0.359291	1		ENSG00000017797	6927.84	-0.000108946	0.00223585	0.220622	1
ENSG00000018189	RUFY3	4	70704204	70807315	+	ensembl_havana	12	protein_coding		ensembl_havana		ENSG00000018189	4949.23	-0.0137702	0.0292039	0.50432	1		ENSG00000018189	4949.23	-0.00486251	0.0179943	0.454778	1		ENSG00000018189	4949.23	-1.37595e-05	0.00217384	0.899879	1
ENSG00000018236	CNTN1	12	40692442	41072418	+	ensembl_havana	14	protein_coding		ensembl_havana		ENSG00000018236	615.135	-0.00504853	0.0405292	0.52071	1		ENSG00000018236	615.135	-0.000806495	0.022375	0.718416	1		ENSG00000018236	615.135	9.50734e-06	0.00294308	0.8058	1
ENSG00000018280	SLC11A1	2	218382029	218396894	+	ensembl_havana	16	protein_coding		ensembl_havana		ENSG00000018280	611.022	0.00740591	0.0413018	0.214098	1		ENSG00000018280	611.022	0.000527872	0.0226659	0.756016	1		ENSG00000018280	611.022	-5.2418e-05	0.00525473	0.383621	1
ENSG00000018408	WWTR1	3	149517235	149736714	-	ensembl_havana	14	protein_coding		ensembl_havana		ENSG00000018408	6973.66	-0.0223068	0.034822	0.232158	1		ENSG00000018408	6973.66	-0.00580135	0.0212158	0.314996	1		ENSG00000018408	6973.66	8.20157e-06	0.00219475	0.907999	1
ENSG00000018510	AGPS	2	177392644	177559299	+	ensembl_havana	13	protein_coding		ensembl_havana		ENSG00000018510	7400.31	0.0137418	0.0342548	0.471475	1		ENSG00000018510	7400.31	-0.00390667	0.0200103	0.495768	1		ENSG00000018510	7400.31	-0.000106742	0.00232649	0.165725	1
ENSG00000018607	ZNF806	2	132309309	132318736	+	havana	6	unprocessed_pseudogene		havana		ENSG00000018607	1.76329	0.00123179	0.0429691	0.639673	1		ENSG00000018607	1.76329	0.000914713	0.0296757	0.337988	1		ENSG00000018607	1.76329	0.000111946	0.013511	0.580749	1
ENSG00000018610	CXorf56	X	119538149	119565408	-	ensembl_havana	13	protein_coding		ensembl_havana		ENSG00000018610	1475.15	0.0160279	0.0326854	0.42146	1		ENSG00000018610	1475.15	0.00353723	0.0190773	0.55626	1		ENSG00000018610	1475.15	-1.42218e-05	0.00218327	0.867275	1
ENSG00000018625	ATP1A2	1	160115759	160143591	+	ensembl_havana	14	protein_coding		ensembl_havana		ENSG00000018625	7554.52	-0.000774633	0.0407341	0.909117	1		ENSG00000018625	7554.52	0.000634834	0.0225226	0.742959	1		ENSG00000018625	7554.52	1.9354e-05	0.00351923	0.656522	1
ENSG00000018699	TTC27	2	32628032	32821051	+	ensembl_havana	11	protein_coding		ensembl_havana		ENSG00000018699	1298.27	-0.0403688	0.0359102	0.0228552	0.600965		ENSG00000018699	1298.27	-0.008963	0.0236101	0.122199	1		ENSG00000018699	1298.27	3.85267e-05	0.00222561	0.550381	1
ENSG00000018869	ZNF582	19	56375846	56393545	-	ensembl_havana	16	protein_coding		ensembl_havana		ENSG00000018869	356.506	-0.0186291	0.0343398	0.327519	1		ENSG00000018869	356.506	-0.0163137	0.0277287	0.028687	0.803322		ENSG00000018869	356.506	-9.89747e-05	0.00230425	0.192335	1
ENSG00000019102	VSIG2	11	124747472	124752238	-	ensembl_havana	11	protein_coding		ensembl_havana		ENSG00000019102	49.4455	0.00921314	0.0403467	0.294478	1		ENSG00000019102	49.4455	0.0030639	0.0229099	0.229669	1		ENSG00000019102	49.4455	8.44411e-06	0.00270832	0.822734	1
ENSG00000019144	PHLDB1	11	118606440	118658038	+	ensembl_havana	18	protein_coding		ensembl_havana		ENSG00000019144	32817.3	0.0168015	0.0381285	0.249154	1		ENSG00000019144	32817.3	0.00436205	0.0220942	0.311052	1		ENSG00000019144	32817.3	-3.26235e-06	0.0022596	0.946926	1
ENSG00000019169	MARCO	2	118942166	118994660	+	ensembl_havana	10	protein_coding		ensembl_havana		ENSG00000019169	894.617	-0.00233949	0.0413422	0.599421	1		ENSG00000019169	894.617	0.000507033	0.0231344	0.696511	1		ENSG00000019169	894.617	8.58133e-05	0.00806786	0.367204	1
ENSG00000019186	CYP24A1	20	54153449	54173973	-	ensembl_havana	9	protein_coding		ensembl_havana		ENSG00000019186	0.2225	-0.000467074	0.140095	0.927297	1		ENSG00000019186	0.2225	-0.00015751	0.139804	0.973808	1		ENSG00000019186	0.2225	0.000285238	0.145599	0.957178	1
ENSG00000019485	PRDM11	11	45095806	45235110	+	ensembl_havana	13	protein_coding		ensembl_havana		ENSG00000019485	1050.33	0.00825761	0.0365457	0.62613	1		ENSG00000019485	1050.33	0.000645289	0.0203093	0.895051	1		ENSG00000019485	1050.33	-1.97839e-05	0.00222169	0.740312	1
ENSG00000019505	SYT13	11	45240301	45286319	-	ensembl_havana	7	protein_coding		ensembl_havana		ENSG00000019505	0.684367	3.47013e-05	0.0447977	0.986591	1		ENSG00000019505	0.684367	-0.00157828	0.0515703	0.2052	1		ENSG00000019505	0.684367	-0.00121883	0.0509664	0.178274	1
ENSG00000019549	SNAI2	8	48917768	48921740	-	ensembl_havana	9	protein_coding		ensembl_havana		ENSG00000019549	1216.95	-0.0187707	0.0376521	0.222953	1		ENSG00000019549	1216.95	-0.00971027	0.0250311	0.0538629	0.944145		ENSG00000019549	1216.95	-4.30721e-05	0.00232746	0.420102	1
ENSG00000019582	CD74	5	150401637	150412929	-	ensembl_havana	14	protein_coding		ensembl_havana		ENSG00000019582	36132.3	-0.00289678	0.0396029	0.794416	1		ENSG00000019582	36132.3	-0.00295853	0.0223374	0.356454	1		ENSG00000019582	36132.3	-2.88563e-05	0.00261019	0.487716	1
ENSG00000019991	HGF	7	81699006	81770438	-	ensembl_havana	15	protein_coding		ensembl_havana		ENSG00000019991	1165.03	-0.00959555	0.0396598	0.382913	1		ENSG00000019991	1165.03	-0.00573575	0.023887	0.0828861	1		ENSG00000019991	1165.03	-4.09481e-05	0.00284687	0.34773	1
ENSG00000019995	ZRANB1	10	124942123	124988189	+	ensembl_havana	6	protein_coding		ensembl_havana		ENSG00000019995	5787.86	-0.0234598	0.0296571	0.255047	1		ENSG00000019995	5787.86	-0.00399436	0.0177589	0.530315	1		ENSG00000019995	5787.86	4.74608e-05	0.00217696	0.65473	1
ENSG00000020129	NCDN	1	35557473	35567274	+	ensembl_havana	15	protein_coding		ensembl_havana		ENSG00000020129	442.829	0.0166782	0.0370869	0.304605	1		ENSG00000020129	442.829	0.0090375	0.0242465	0.0862704	1		ENSG00000020129	442.829	4.39412e-05	0.00228535	0.440784	1
ENSG00000020181	ADGRA2	8	37784191	37844896	+	ensembl_havana	17	protein_coding		ensembl_havana		ENSG00000020181	5036.52	-0.00699082	0.0391977	0.56793	1		ENSG00000020181	5036.52	0.000903909	0.021666	0.795608	1		ENSG00000020181	5036.52	3.591e-05	0.00255347	0.41703	1
ENSG00000020219	CCT8L1P	7	152445477	152447150	+	havana	9	processed_pseudogene		havana		ENSG00000020219	5.22082	0.00279882	0.0414285	0.52352	1		ENSG00000020219	5.22082	0.00158163	0.0248667	0.237997	1		ENSG00000020219	5.22082	4.70593e-05	0.00644464	0.552255	1
ENSG00000020256	ZFP64	20	52051663	52204308	-	ensembl_havana	19	protein_coding		ensembl_havana		ENSG00000020256	794.56	0.0106293	0.0355036	0.556498	1		ENSG00000020256	794.56	0.000294644	0.0197577	0.955157	1		ENSG00000020256	794.56	-3.37899e-05	0.0022133	0.612867	1
ENSG00000020426	MNAT1	14	60734742	60969953	+	ensembl_havana	10	protein_coding		ensembl_havana		ENSG00000020426	1918.4	0.021696	0.0357616	0.223642	1		ENSG00000020426	1918.4	0.0038064	0.0207053	0.472833	1		ENSG00000020426	1918.4	-2.79489e-05	0.00221311	0.667028	1
ENSG00000020577	SAMD4A	14	54567097	54793315	+	ensembl_havana	13	protein_coding		ensembl_havana		ENSG00000020577	11462.2	0.043639	0.0408114	0.0021904	0.191225		ENSG00000020577	11462.2	0.00506658	0.0225646	0.226126	1		ENSG00000020577	11462.2	-0.000102429	0.00348404	0.0904334	1
ENSG00000020633	RUNX3	1	24899511	24965121	-	ensembl_havana	18	protein_coding		ensembl_havana		ENSG00000020633	185.071	-0.00168608	0.0404852	0.831963	1		ENSG00000020633	185.071	-0.00161714	0.0225266	0.47665	1		ENSG00000020633	185.071	-2.12185e-05	0.00313176	0.599554	1
ENSG00000020922	MRE11	11	94415578	94493908	-	ensembl_havana	12	protein_coding		ensembl_havana		ENSG00000020922	3471.08	-0.00863515	0.0337321	0.656466	1		ENSG00000020922	3471.08	-0.00106787	0.0189157	0.850924	1		ENSG00000020922	3471.08	1.82465e-05	0.00218888	0.815422	1
ENSG00000021300	PLEKHB1	11	73646178	73662819	+	ensembl_havana	13	protein_coding		ensembl_havana		ENSG00000021300	80.8627	0.0028172	0.0405041	0.720877	1		ENSG00000021300	80.8627	0.00306211	0.0232529	0.183989	1		ENSG00000021300	80.8627	4.98624e-05	0.00408989	0.309717	1
ENSG00000021355	SERPINB1	6	2832332	2842006	-	ensembl_havana	12	protein_coding		ensembl_havana		ENSG00000021355	3280.08	-0.0120264	0.0345365	0.524225	1		ENSG00000021355	3280.08	-0.00560684	0.0209765	0.336281	1		ENSG00000021355	3280.08	-2.73037e-05	0.0021973	0.708161	1
ENSG00000021461	CYP3A43	7	99828013	99866102	+	ensembl_havana	16	protein_coding		ensembl_havana		ENSG00000021461	15.1561	0.00874294	0.041452	0.154944	0.955675		ENSG00000021461	15.1561	0.000500967	0.0226052	0.77801	1		ENSG00000021461	15.1561	-7.37023e-05	0.00596832	0.269698	1
ENSG00000021488	SLC7A9	19	32830509	32869766	-	ensembl_havana	12	protein_coding		ensembl_havana		ENSG00000021488	11.2307	0.00121635	0.0410639	0.815796	1		ENSG00000021488	11.2307	-0.000212469	0.0227981	0.886329	1		ENSG00000021488	11.2307	-2.09219e-05	0.00458399	0.71077	1
ENSG00000021574	SPAST	2	32063611	32157637	+	ensembl_havana	11	protein_coding		ensembl_havana		ENSG00000021574	1703.5	0.0176753	0.0300822	0.390453	1		ENSG00000021574	1703.5	0.00517047	0.0185998	0.426382	1		ENSG00000021574	1703.5	-8.07753e-07	0.00217536	0.993747	1
ENSG00000021645	NRXN3	14	78170373	79868290	+	ensembl_havana	18	protein_coding		ensembl_havana		ENSG00000021645	335.697	-0.00160315	0.0405866	0.830602	1		ENSG00000021645	335.697	0.000902362	0.0224466	0.672578	1		ENSG00000021645	335.697	2.74034e-05	0.00345919	0.523911	1
ENSG00000021762	OSBPL5	11	3087116	3166739	-	ensembl_havana	19	protein_coding		ensembl_havana		ENSG00000021762	1534.69	0.00454762	0.0365836	0.787888	1		ENSG00000021762	1534.69	0.00481443	0.0215475	0.343116	1		ENSG00000021762	1534.69	4.27517e-05	0.00225618	0.476388	1
ENSG00000021776	AQR	15	34851782	34969839	-	ensembl_havana	10	protein_coding		ensembl_havana		ENSG00000021776	6360.34	-0.0200025	0.0256193	0.319125	1		ENSG00000021776	6360.34	-0.00483458	0.0162042	0.454569	1		ENSG00000021776	6360.34	2.59234e-05	0.00216865	0.850638	1
ENSG00000021826	CPS1	2	210477682	210679107	+	ensembl_havana	14	protein_coding		ensembl_havana		ENSG00000021826	928.307	-0.00723614	0.0398881	0.480753	1		ENSG00000021826	928.307	-0.00113367	0.0220473	0.698001	1		ENSG00000021826	928.307	1.07243e-05	0.00252324	0.781045	1
ENSG00000021852	C8B	1	56929210	56966140	-	ensembl_havana	12	protein_coding		ensembl_havana		ENSG00000021852	0.50098	0.000459606	0.0737391	0.84876	1		ENSG00000021852	0.50098	-0.00195655	0.0953943	0.424766	1		ENSG00000021852	0.50098	-0.00299535	0.117354	0.318608	1
ENSG00000022267	FHL1	X	136146702	136211359	+	ensembl_havana	16	protein_coding		ensembl_havana		ENSG00000022267	115871	0.00426924	0.0399736	0.667714	1		ENSG00000022267	115871	-0.00237019	0.022372	0.40615	1		ENSG00000022267	115871	-6.2743e-05	0.00376065	0.207454	1
ENSG00000022277	RTFDC1	20	56468585	56519449	+	ensembl_havana	12	protein_coding		ensembl_havana		ENSG00000022277	4641.94	0.0244169	0.0305114	0.234357	1		ENSG00000022277	4641.94	0.00807749	0.0206053	0.24444	1		ENSG00000022277	4641.94	5.2579e-06	0.00217633	0.958071	1
ENSG00000022355	GABRA1	5	161847063	161899981	+	ensembl_havana	16	protein_coding		ensembl_havana		ENSG00000022355	0.337536	0.000277055	0.139471	0.956684	1		ENSG00000022355	0.337536	0.000198198	0.139781	0.96703	1		ENSG00000022355	0.337536	-5.11958e-05	0.145109	0.992287	1
ENSG00000022556	NLRP2	19	54953130	55001142	+	ensembl_havana	15	protein_coding		ensembl_havana		ENSG00000022556	21.5717	-0.00479913	0.0417622	0.294031	1		ENSG00000022556	21.5717	-0.000771795	0.0232856	0.558301	1		ENSG00000022556	21.5717	2.78837e-05	0.0056091	0.692673	1
ENSG00000022567	SLC45A4	8	141207166	141308305	-	ensembl_havana	9	protein_coding		ensembl_havana		ENSG00000022567	776.205	-0.00466434	0.0388972	0.719032	1		ENSG00000022567	776.205	0.0017436	0.0216383	0.639085	1		ENSG00000022567	776.205	3.78619e-05	0.00248899	0.409719	1
ENSG00000022840	RNF10	12	120533480	120577594	+	ensembl_havana	15	protein_coding		ensembl_havana		ENSG00000022840	6700.16	0.019356	0.0317191	0.339791	1		ENSG00000022840	6700.16	0.0039679	0.0187804	0.521524	1		ENSG00000022840	6700.16	-2.36358e-05	0.00218059	0.796528	1
ENSG00000022976	ZNF839	14	102317377	102342702	+	ensembl_havana	15	protein_coding		ensembl_havana		ENSG00000022976	880.921	0.0326315	0.03174	0.107482	0.879862		ENSG00000022976	880.921	0.00536895	0.019507	0.398457	1		ENSG00000022976	880.921	-6.22559e-05	0.00218896	0.49793	1
ENSG00000023041	ZDHHC6	10	112424428	112446917	-	ensembl_havana	11	protein_coding		ensembl_havana		ENSG00000023041	1948.33	-0.0113455	0.027871	0.580793	1		ENSG00000023041	1948.33	-0.00481521	0.0173106	0.460605	1		ENSG00000023041	1948.33	-2.70667e-05	0.00217192	0.82068	1
ENSG00000023171	GRAMD1B	11	123358428	123627774	+	ensembl_havana	16	protein_coding		ensembl_havana		ENSG00000023171	291.24	0.0061401	0.0398175	0.557788	1		ENSG00000023171	291.24	-0.00108778	0.022007	0.715128	1		ENSG00000023171	291.24	-4.04241e-05	0.00294922	0.350096	1
ENSG00000023191	RNH1	11	494512	507300	-	ensembl_havana	16	protein_coding		ensembl_havana		ENSG00000023191	5571.84	0.0170607	0.0362822	0.323113	1		ENSG00000023191	5571.84	0.00405737	0.0210631	0.429633	1		ENSG00000023191	5571.84	-8.45516e-06	0.00221104	0.890379	1
ENSG00000023228	NDUFS1	2	206114817	206159603	-	ensembl_havana	13	protein_coding		ensembl_havana		ENSG00000023228	14044.5	0.0148089	0.03715	0.359297	1		ENSG00000023228	14044.5	-7.15844e-05	0.0205907	0.9877	1		ENSG00000023228	14044.5	-5.08046e-05	0.00231786	0.371834	1
ENSG00000023287	RB1CC1	8	52622456	52745843	-	ensembl_havana	12	protein_coding		ensembl_havana		ENSG00000023287	11266.2	0.00805017	0.0301468	0.695603	1		ENSG00000023287	11266.2	0.00209626	0.0172537	0.733319	1		ENSG00000023287	11266.2	-2.65303e-06	0.00217552	0.979358	1
ENSG00000023318	ERP44	9	99979179	100099040	-	ensembl_havana	7	protein_coding		ensembl_havana		ENSG00000023318	3843.75	0.00565046	0.0284617	0.783852	1		ENSG00000023318	3843.75	-0.00353267	0.0169291	0.577316	1		ENSG00000023318	3843.75	-9.58474e-05	0.00218064	0.404979	1
ENSG00000023330	ALAS1	3	52198086	52214327	+	ensembl_havana	14	protein_coding		ensembl_havana		ENSG00000023330	3523.3	0.0258946	0.0388901	0.0514911	0.742676		ENSG00000023330	3523.3	0.00389285	0.0222233	0.316315	1		ENSG00000023330	3523.3	-3.9203e-05	0.00247024	0.401826	1
ENSG00000023445	BIRC3	11	102317450	102339403	+	ensembl_havana	13	protein_coding		ensembl_havana		ENSG00000023445	1472.04	0.00212757	0.0400693	0.824527	1		ENSG00000023445	1472.04	-0.000323416	0.0220793	0.905517	1		ENSG00000023445	1472.04	-1.27449e-05	0.0026261	0.738645	1
ENSG00000023516	AKAP11	13	42272153	42323267	+	ensembl_havana	8	protein_coding		ensembl_havana		ENSG00000023516	13309.7	-0.0194923	0.0303255	0.342993	1		ENSG00000023516	13309.7	-0.0176816	0.0265633	0.0458419	0.906127		ENSG00000023516	13309.7	-0.00011579	0.00220397	0.256246	1
ENSG00000023572	GLRX2	1	193096468	193106114	-	ensembl_havana	8	protein_coding		ensembl_havana		ENSG00000023572	608.658	0.0266081	0.0396031	0.0289868	0.64499		ENSG00000023572	608.658	0.00351973	0.0223316	0.318441	1		ENSG00000023572	608.658	-4.9511e-05	0.00278797	0.285588	1
ENSG00000023608	SNAPC1	14	61762357	61796428	+	ensembl_havana	4	protein_coding		ensembl_havana		ENSG00000023608	660.162	0.0183219	0.038393	0.1935	0.996503		ENSG00000023608	660.162	0.00399724	0.0220687	0.333619	1		ENSG00000023608	660.162	-1.21057e-05	0.00228224	0.798551	1
ENSG00000023697	DERA	12	15911172	16037282	+	ensembl_havana	12	protein_coding		ensembl_havana		ENSG00000023697	1358.21	-0.00390184	0.0328541	0.844278	1		ENSG00000023697	1358.21	-0.00655412	0.0207264	0.300929	1		ENSG00000023697	1358.21	-7.3549e-05	0.00220642	0.38404	1
ENSG00000023734	STRAP	12	15882391	15903478	+	ensembl_havana	10	protein_coding		ensembl_havana		ENSG00000023734	4881.27	0.0270695	0.0356422	0.131597	0.920217		ENSG00000023734	4881.27	0.00511461	0.0212423	0.348116	1		ENSG00000023734	4881.27	-3.18069e-05	0.00221408	0.628963	1
ENSG00000023839	ABCC2	10	99782732	99852192	+	ensembl_havana	10	protein_coding		ensembl_havana		ENSG00000023839	289.192	-0.0111967	0.0402618	0.223814	1		ENSG00000023839	289.192	-0.00324222	0.0228903	0.223712	1		ENSG00000023839	289.192	-3.05252e-06	0.00262382	0.935014	1
ENSG00000023892	DEF6	6	35297852	35321771	+	ensembl_havana	10	protein_coding		ensembl_havana		ENSG00000023892	275.207	0.00149257	0.0404697	0.852203	1		ENSG00000023892	275.207	0.00108501	0.0223934	0.634669	1		ENSG00000023892	275.207	1.19104e-05	0.00293184	0.758265	1
ENSG00000023902	PLEKHO1	1	150149183	150164720	+	ensembl_havana	13	protein_coding		ensembl_havana		ENSG00000023902	1638.53	-0.00448556	0.0385261	0.744762	1		ENSG00000023902	1638.53	-0.00259469	0.0216566	0.514427	1		ENSG00000023902	1638.53	-1.65425e-05	0.0023035	0.722275	1
ENSG00000023909	GCLM	1	93885205	93909456	-	ensembl_havana	9	protein_coding		ensembl_havana		ENSG00000023909	2275.92	0.0339388	0.0393813	0.0112939	0.463733		ENSG00000023909	2275.92	0.00142992	0.0215042	0.707796	1		ENSG00000023909	2275.92	-0.000160441	0.00530323	0.0412993	1
ENSG00000024048	UBR2	6	42564062	42693504	+	ensembl_havana	10	protein_coding		ensembl_havana		ENSG00000024048	9714.73	0.0124512	0.0259149	0.536839	1		ENSG00000024048	9714.73	-0.00389218	0.0157984	0.537885	1		ENSG00000024048	9714.73	-0.000165716	0.00218437	0.221926	1
ENSG00000024422	EHD2	19	47713343	47743134	+	ensembl_havana	11	protein_coding		ensembl_havana		ENSG00000024422	12220.1	0.00498227	0.0401055	0.599659	1		ENSG00000024422	12220.1	0.00101368	0.0221542	0.707306	1		ENSG00000024422	12220.1	-4.44517e-06	0.00258517	0.905894	1
ENSG00000024526	DEPDC1	1	68474152	68497221	-	ensembl_havana	16	protein_coding		ensembl_havana		ENSG00000024526	36.4285	-0.00166452	0.0412117	0.722945	1		ENSG00000024526	36.4285	-0.00252131	0.0281762	0.094423	1		ENSG00000024526	36.4285	-0.000193049	0.0120394	0.170076	1
ENSG00000024862	CCDC28A	6	138773509	138793319	+	ensembl_havana	17	protein_coding		ensembl_havana		ENSG00000024862	938.885	0.0134706	0.0357709	0.44957	1		ENSG00000024862	938.885	0.00264359	0.0202973	0.613035	1		ENSG00000024862	938.885	-1.33977e-05	0.00220533	0.83618	1
ENSG00000025039	RRAGD	6	89364636	89412270	-	ensembl_havana	14	protein_coding		ensembl_havana		ENSG00000025039	3972.45	0.0131758	0.0381294	0.365705	1		ENSG00000025039	3972.45	-0.00838633	0.0244106	0.0694175	0.987658		ENSG00000025039	3972.45	-0.000541693	0.0118065	0.00646802	0.443555
ENSG00000025156	HSF2	6	122399546	122433119	+	ensembl_havana	12	protein_coding		ensembl_havana		ENSG00000025156	921.349	-0.00245501	0.0356685	0.891004	1		ENSG00000025156	921.349	-0.0013662	0.0199471	0.793112	1		ENSG00000025156	921.349	-8.97067e-06	0.00220288	0.891002	1
ENSG00000025293	PHF20	20	35771974	35950381	+	ensembl_havana	16	protein_coding		ensembl_havana		ENSG00000025293	4072.42	-0.0263075	0.0313001	0.196889	0.999249		ENSG00000025293	4072.42	-0.00573353	0.0195079	0.375111	1		ENSG00000025293	4072.42	3.09723e-05	0.00218	0.743263	1
ENSG00000025423	HSD17B6	12	56752161	56787790	+	ensembl_havana	11	protein_coding		ensembl_havana		ENSG00000025423	18.1639	-0.00813274	0.0440226	0.0897156	0.845657		ENSG00000025423	18.1639	-0.00282119	0.0298887	0.0714468	0.990173		ENSG00000025423	18.1639	-1.22624e-05	0.00497134	0.846453	1
ENSG00000025434	NR1H3	11	47248300	47269032	+	ensembl_havana	18	protein_coding		ensembl_havana		ENSG00000025434	3395.21	-0.00816321	0.0369636	0.61886	1		ENSG00000025434	3395.21	-0.00290604	0.0209726	0.544461	1		ENSG00000025434	3395.21	-8.17057e-06	0.00222374	0.885597	1
ENSG00000025708	TYMP	22	50525752	50530056	-	ensembl_havana	13	protein_coding		ensembl_havana		ENSG00000025708	1908.18	0.00893261	0.0400319	0.363464	1		ENSG00000025708	1908.18	0.00199446	0.0222883	0.477969	1		ENSG00000025708	1908.18	-5.45159e-06	0.00254566	0.885545	1
ENSG00000025770	NCAPH2	22	50508216	50523472	+	ensembl_havana	18	protein_coding		ensembl_havana		ENSG00000025770	1305.9	0.000817822	0.0337285	0.966401	1		ENSG00000025770	1305.9	0.00534026	0.020443	0.373688	1		ENSG00000025770	1305.9	6.85766e-05	0.00221585	0.384401	1
ENSG00000025772	TOMM34	20	44942130	44960486	-	ensembl_havana	7	protein_coding		ensembl_havana		ENSG00000025772	391.04	0.00658685	0.0372996	0.679273	1		ENSG00000025772	391.04	-0.00389433	0.0214933	0.407399	1		ENSG00000025772	391.04	-7.20749e-05	0.00248321	0.21345	1
ENSG00000025796	SEC63	6	107867756	107958189	-	ensembl_havana	13	protein_coding		ensembl_havana		ENSG00000025796	7002.16	-0.00472657	0.0324278	0.813546	1		ENSG00000025796	7002.16	-0.00226936	0.0184971	0.702987	1		ENSG00000025796	7002.16	-1.42742e-05	0.00218228	0.869401	1
ENSG00000025800	KPNA6	1	32108038	32176568	+	ensembl_havana	13	protein_coding		ensembl_havana		ENSG00000025800	8583.3	0.0316207	0.0319547	0.117639	0.898234		ENSG00000025800	8583.3	-0.0040611	0.0189406	0.510445	1		ENSG00000025800	8583.3	-0.000215631	0.00279043	0.0299555	1
ENSG00000026025	VIM	10	17228259	17237593	+	ensembl_havana	15	protein_coding		ensembl_havana		ENSG00000026025	194004	-0.0254398	0.0343401	0.181244	0.986205		ENSG00000026025	194004	-0.0174402	0.0284143	0.022662	0.7553		ENSG00000026025	194004	-7.91322e-05	0.00224795	0.292806	1
ENSG00000026036	RTEL1-TNFRSF6B	20	63659300	63698684	+	havana	21	protein_coding		havana		ENSG00000026036	708.442	0.0023731	0.0390403	0.850882	1		ENSG00000026036	708.442	0.00479899	0.0227875	0.199241	1		ENSG00000026036	708.442	5.42861e-05	0.0027808	0.257022	1
ENSG00000026103	FAS	10	88990582	89015785	+	ensembl_havana	21	protein_coding		ensembl_havana		ENSG00000026103	897.564	-0.00681557	0.0395305	0.547962	1		ENSG00000026103	897.564	-0.00219114	0.0220648	0.50052	1		ENSG00000026103	897.564	-4.56195e-06	0.00240165	0.909201	1
ENSG00000026297	RNASET2	6	166929504	166957191	-	ensembl_havana	15	protein_coding		ensembl_havana		ENSG00000026297	1410.82	0.00330176	0.0388547	0.800438	1		ENSG00000026297	1410.82	-0.000404237	0.0214577	0.913575	1		ENSG00000026297	1410.82	-1.56776e-05	0.0023333	0.724094	1
ENSG00000026508	CD44	11	35138870	35232402	+	ensembl_havana	17	protein_coding		ensembl_havana		ENSG00000026508	15845.6	-0.00717205	0.0392579	0.552935	1		ENSG00000026508	15845.6	-0.00414893	0.022607	0.241295	1		ENSG00000026508	15845.6	-2.70636e-05	0.00247277	0.528152	1
ENSG00000026559	KCNG1	20	51003656	51023129	-	ensembl_havana	13	protein_coding		ensembl_havana		ENSG00000026559	10.7293	0.00934563	0.0735241	0.0270331	0.633837		ENSG00000026559	10.7293	0.000648413	0.024928	0.516484	1		ENSG00000026559	10.7293	-0.000490755	0.0243648	0.146381	1
ENSG00000026652	AGPAT4	6	161129979	161274061	-	ensembl_havana	13	protein_coding		ensembl_havana		ENSG00000026652	1639.48	0.00924325	0.0365066	0.586585	1		ENSG00000026652	1639.48	0.00528321	0.0217436	0.304557	1		ENSG00000026652	1639.48	3.18903e-05	0.00223388	0.596163	1
ENSG00000026751	SLAMF7	1	160739057	160754821	+	ensembl_havana	16	protein_coding		ensembl_havana		ENSG00000026751	229.152	-0.00282826	0.041108	0.591235	1		ENSG00000026751	229.152	0.00012232	0.0227651	0.935581	1		ENSG00000026751	229.152	3.61713e-05	0.00508286	0.55083	1
ENSG00000026950	BTN3A1	6	26402237	26415216	+	ensembl_havana	16	protein_coding		ensembl_havana		ENSG00000026950	3358.91	-0.0143998	0.0381511	0.321658	1		ENSG00000026950	3358.91	-0.00712608	0.0235912	0.112722	1		ENSG00000026950	3358.91	-3.35659e-05	0.00233203	0.500242	1
ENSG00000027001	MIPEP	13	23730189	23889419	-	ensembl_havana	9	protein_coding		ensembl_havana		ENSG00000027001	780.631	0.0169388	0.0334387	0.386959	1		ENSG00000027001	780.631	0.00519067	0.0202364	0.390392	1		ENSG00000027001	780.631	4.14444e-06	0.00218592	0.95873	1
ENSG00000027075	PRKCH	14	61187559	61550976	+	ensembl_havana	14	protein_coding		ensembl_havana		ENSG00000027075	3908.66	0.00785372	0.0359412	0.65612	1		ENSG00000027075	3908.66	0.00137906	0.0200918	0.787625	1		ENSG00000027075	3908.66	-9.57937e-06	0.00220651	0.880258	1
ENSG00000027644	INSRR	1	156840063	156859018	-	ensembl_havana	4	protein_coding		ensembl_havana		ENSG00000027644	9.075	-0.00466713	0.0415197	0.332325	1		ENSG00000027644	9.075	0.000156771	0.0228878	0.910553	1		ENSG00000027644	9.075	9.84872e-05	0.00821504	0.296196	1
ENSG00000027697	IFNGR1	6	137197484	137219449	-	ensembl_havana	13	protein_coding		ensembl_havana		ENSG00000027697	9724.37	0.00308642	0.033282	0.875253	1		ENSG00000027697	9724.37	-0.00569873	0.020432	0.35322	1		ENSG00000027697	9724.37	-9.03295e-05	0.00223465	0.271339	1
ENSG00000027847	B4GALT7	5	177600100	177610347	+	ensembl_havana	13	protein_coding		ensembl_havana		ENSG00000027847	1022.72	0.0303197	0.0374971	0.0537921	0.750741		ENSG00000027847	1022.72	0.0119554	0.0265585	0.0271086	0.798935		ENSG00000027847	1022.72	2.23258e-05	0.00225146	0.678332	1
ENSG00000027869	SH2D2A	1	156806243	156816862	-	ensembl_havana	11	protein_coding		ensembl_havana		ENSG00000027869	28.5388	-0.00424466	0.040778	0.530598	1		ENSG00000027869	28.5388	-0.00154815	0.0227696	0.426842	1		ENSG00000027869	28.5388	-8.78139e-06	0.00331604	0.833609	1
ENSG00000028116	VRK2	2	57907651	58159920	+	ensembl_havana	16	protein_coding		ensembl_havana		ENSG00000028116	1707.76	0.0158669	0.035377	0.383171	1		ENSG00000028116	1707.76	-0.001564	0.0198408	0.767868	1		ENSG00000028116	1707.76	-7.83573e-05	0.0022964	0.255642	1
ENSG00000028137	TNFRSF1B	1	12167003	12209228	+	ensembl_havana	18	protein_coding		ensembl_havana		ENSG00000028137	3769.26	-0.0241156	0.0365975	0.153618	0.954669		ENSG00000028137	3769.26	-0.003328	0.0209292	0.503226	1		ENSG00000028137	3769.26	4.07731e-05	0.00225232	0.495999	1
ENSG00000028203	VEZT	12	95217746	95302790	+	ensembl_havana	17	protein_coding		ensembl_havana		ENSG00000028203	4939.15	0.0234751	0.0296917	0.254696	1		ENSG00000028203	4939.15	0.00565627	0.0186901	0.391596	1		ENSG00000028203	4939.15	-2.26349e-05	0.00217511	0.830682	1
ENSG00000028277	POU2F2	19	42086110	42196585	-	ensembl_havana	21	protein_coding		ensembl_havana		ENSG00000028277	261.554	0.00770599	0.0405485	0.333839	1		ENSG00000028277	261.554	0.00117474	0.0224186	0.604754	1		ENSG00000028277	261.554	-1.55324e-05	0.00300513	0.69272	1
ENSG00000028310	BRD9	5	850291	892824	-	ensembl_havana	17	protein_coding		ensembl_havana		ENSG00000028310	2420.82	-0.00721462	0.0340213	0.707628	1		ENSG00000028310	2420.82	0.00507969	0.0204505	0.389674	1		ENSG00000028310	2420.82	9.64605e-05	0.00227584	0.215287	1
ENSG00000028528	SNX1	15	64094123	64146090	+	ensembl_havana	14	protein_coding		ensembl_havana		ENSG00000028528	16116.3	0.0191906	0.0292408	0.352091	1		ENSG00000028528	16116.3	-0.00576633	0.0185415	0.385598	1		ENSG00000028528	16116.3	-0.000198554	0.00229747	0.075386	1
ENSG00000028839	TBPL1	6	133952170	133990432	+	ensembl_havana	9	protein_coding		ensembl_havana		ENSG00000028839	694.982	-0.0132248	0.0365881	0.433892	1		ENSG00000028839	694.982	-0.00171285	0.0204738	0.726722	1		ENSG00000028839	694.982	2.33139e-05	0.00222573	0.695115	1
ENSG00000029153	ARNTL2	12	27332854	27425289	+	ensembl_havana	14	protein_coding		ensembl_havana		ENSG00000029153	1437.05	-0.0116368	0.0407734	0.141983	0.940895		ENSG00000029153	1437.05	-0.00404511	0.0243692	0.0858698	1		ENSG00000029153	1437.05	-1.37629e-05	0.00299314	0.725142	1
ENSG00000029363	BCLAF1	6	136256627	136289851	-	ensembl_havana	16	protein_coding		ensembl_havana		ENSG00000029363	14143.1	-0.0200182	0.0292525	0.33171	1		ENSG00000029363	14143.1	-0.00143207	0.0166064	0.815604	1		ENSG00000029363	14143.1	7.53786e-05	0.00217977	0.489941	1
ENSG00000029364	SLC39A9	14	69398015	69462388	+	ensembl_havana	11	protein_coding		ensembl_havana		ENSG00000029364	6984.77	0.0180949	0.0310997	0.375764	1		ENSG00000029364	6984.77	0.000130748	0.0174549	0.982669	1		ENSG00000029364	6984.77	-7.94173e-05	0.00219126	0.409164	1
ENSG00000029534	ANK1	8	41653220	41896762	-	ensembl_havana	19	protein_coding		ensembl_havana		ENSG00000029534	320.072	-0.00228189	0.0404914	0.773504	1		ENSG00000029534	320.072	-0.00155153	0.0225109	0.493784	1		ENSG00000029534	320.072	-1.6797e-05	0.00303844	0.671242	1
ENSG00000029559	IBSP	4	87799581	87812435	+	ensembl_havana	6	protein_coding		ensembl_havana		ENSG00000029559	0.891966	0.00110058	0.0536752	0.576328	1		ENSG00000029559	0.891966	-0.00109856	0.0530269	0.383725	1		ENSG00000029559	0.891966	-0.00265991	0.0890182	0.156069	1
ENSG00000029639	TFB1M	6	155257509	155314493	-	ensembl_havana	10	protein_coding		ensembl_havana		ENSG00000029639	424.958	-0.0185438	0.0341254	0.333403	1		ENSG00000029639	424.958	-0.00218928	0.0193406	0.69822	1		ENSG00000029639	424.958	4.0156e-05	0.00219916	0.59633	1
ENSG00000029725	RABEP1	17	5282265	5385812	+	ensembl_havana	16	protein_coding		ensembl_havana		ENSG00000029725	8244.31	0.0180377	0.0285498	0.381357	1		ENSG00000029725	8244.31	-0.0104187	0.0212782	0.169888	1		ENSG00000029725	8244.31	-0.000271378	0.00255614	0.0249643	0.934233
ENSG00000029993	HMGB3	X	150980509	150990775	+	ensembl_havana	14	protein_coding		ensembl_havana		ENSG00000029993	348.744	0.00651523	0.0393857	0.579091	1		ENSG00000029993	348.744	-0.000747605	0.0217484	0.822971	1		ENSG00000029993	348.744	-3.2633e-05	0.00257656	0.447626	1
ENSG00000030066	NUP160	11	47778087	47848555	-	ensembl_havana	13	protein_coding		ensembl_havana		ENSG00000030066	4336.01	-0.0326007	0.0321383	0.10565	0.876309		ENSG00000030066	4336.01	-0.0140165	0.0252249	0.070353	0.988382		ENSG00000030066	4336.01	-2.6902e-05	0.00218252	0.762024	1
ENSG00000030110	BAK1	6	33572547	33580293	-	ensembl_havana	12	protein_coding		ensembl_havana		ENSG00000030110	508.621	0.0266775	0.0362062	0.124458	0.91204		ENSG00000030110	508.621	0.00907084	0.0238413	0.109788	1		ENSG00000030110	508.621	1.03146e-05	0.00221013	0.867851	1
ENSG00000030304	MUSK	9	110668771	110801620	+	ensembl_havana	13	protein_coding		ensembl_havana		ENSG00000030304	62.402	0.000772	0.0403754	0.92683	1		ENSG00000030304	62.402	-0.000671059	0.0222761	0.779158	1		ENSG00000030304	62.402	-1.44542e-05	0.00287095	0.707883	1
ENSG00000030419	IKZF2	2	212999691	213152427	-	ensembl_havana	16	protein_coding		ensembl_havana		ENSG00000030419	1535.13	-0.0396312	0.0372968	0.0144338	0.513516		ENSG00000030419	1535.13	-0.00888279	0.0241745	0.0889266	1		ENSG00000030419	1535.13	3.37742e-05	0.00226061	0.547703	1
ENSG00000030582	GRN	17	44345086	44353102	+	ensembl_havana	17	protein_coding		ensembl_havana		ENSG00000030582	7498.92	0.00486389	0.0382172	0.735368	1		ENSG00000030582	7498.92	-0.00302886	0.0216331	0.468799	1		ENSG00000030582	7498.92	-5.46291e-05	0.00250413	0.287071	1
ENSG00000031003	FAM13B	5	137937960	138051961	-	ensembl_havana	10	protein_coding		ensembl_havana		ENSG00000031003	4581.9	-0.0445582	0.0309414	0.0294576	0.648382		ENSG00000031003	4581.9	-0.00942641	0.0216881	0.186022	1		ENSG00000031003	4581.9	7.11201e-05	0.00218695	0.464787	1
ENSG00000031081	ARHGAP31	3	119294373	119420714	+	ensembl_havana	10	protein_coding		ensembl_havana		ENSG00000031081	12335.8	-0.00366224	0.0361837	0.833047	1		ENSG00000031081	12335.8	-0.000400483	0.0201132	0.936397	1		ENSG00000031081	12335.8	7.44039e-06	0.0022094	0.90441	1
ENSG00000031691	CENPQ	6	49463378	49493107	+	ensembl_havana	6	protein_coding		ensembl_havana		ENSG00000031691	303.397	-0.00676872	0.0388254	0.606283	1		ENSG00000031691	303.397	-0.00281788	0.0218724	0.457911	1		ENSG00000031691	303.397	-1.18348e-05	0.00231866	0.79016	1
ENSG00000031698	SARS	1	109213918	109238169	+	ensembl_havana	12	protein_coding		ensembl_havana		ENSG00000031698	5324.79	-0.00522252	0.0304283	0.799316	1		ENSG00000031698	5324.79	-0.00653841	0.0195799	0.327987	1		ENSG00000031698	5324.79	-7.63691e-05	0.0021856	0.448815	1
ENSG00000031823	RANBP3	19	5916139	5978142	-	ensembl_havana	14	protein_coding		ensembl_havana		ENSG00000031823	2109.25	-0.0168738	0.0316316	0.405878	1		ENSG00000031823	2109.25	-0.000511403	0.0177496	0.931809	1		ENSG00000031823	2109.25	6.55788e-05	0.00218951	0.478615	1
ENSG00000032219	ARID4A	14	58298385	58373887	+	ensembl_havana	18	protein_coding		ensembl_havana		ENSG00000032219	4270.75	0.0163913	0.032594	0.411891	1		ENSG00000032219	4270.75	0.00518586	0.0198202	0.403277	1		ENSG00000032219	4270.75	5.96379e-06	0.00218241	0.944541	1
ENSG00000032389	EIPR1	2	3188925	3377882	-	ensembl_havana	12	protein_coding		ensembl_havana		ENSG00000032389	621.434	0.0387091	0.038268	0.0100439	0.444731		ENSG00000032389	621.434	0.00508737	0.0223184	0.256137	1		ENSG00000032389	621.434	-7.19059e-05	0.00262618	0.192944	1
ENSG00000032444	PNPLA6	19	7534004	7561764	+	ensembl_havana	15	protein_coding		ensembl_havana		ENSG00000032444	1462.14	-0.000813321	0.0367869	0.961025	1		ENSG00000032444	1462.14	0.00564663	0.0220626	0.264686	1		ENSG00000032444	1462.14	7.1998e-05	0.0023975	0.234673	1
ENSG00000032742	IFT88	13	20567069	20691437	+	ensembl_havana	17	protein_coding		ensembl_havana		ENSG00000032742	1153.82	-0.0106066	0.0347652	0.570806	1		ENSG00000032742	1153.82	0.00281779	0.01985	0.610298	1		ENSG00000032742	1153.82	7.71764e-05	0.00226035	0.287365	1
ENSG00000033011	ALG1	16	5033960	5087379	+	ensembl_havana	11	protein_coding		ensembl_havana		ENSG00000033011	834.022	0.00770849	0.0352427	0.673815	1		ENSG00000033011	834.022	0.00284131	0.020101	0.598541	1		ENSG00000033011	834.022	9.28009e-06	0.00219861	0.891742	1
ENSG00000033030	ZCCHC8	12	122471600	122501073	-	ensembl_havana	13	protein_coding		ensembl_havana		ENSG00000033030	1715.84	-0.0239357	0.0342024	0.210658	1		ENSG00000033030	1715.84	-0.000526305	0.0190991	0.924804	1		ENSG00000033030	1715.84	8.40888e-05	0.00225299	0.270343	1
ENSG00000033050	ABCF2	7	151207837	151227230	-	ensembl_havana	7	protein_coding		ensembl_havana		ENSG00000033050	2377.66	0.0423344	0.0338746	0.0286457	0.643602		ENSG00000033050	2377.66	0.00370922	0.0197318	0.523071	1		ENSG00000033050	2377.66	-0.000114893	0.00232923	0.149719	1
ENSG00000033100	CHPF2	7	151232489	151238827	+	ensembl_havana	16	protein_coding		ensembl_havana		ENSG00000033100	1759.14	0.0199972	0.036543	0.238395	1		ENSG00000033100	1759.14	0.0105831	0.0250137	0.0637913	0.977802		ENSG00000033100	1759.14	4.64182e-05	0.00226304	0.442521	1
ENSG00000033122	LRRC7	1	69568398	70151945	+	ensembl_havana	18	protein_coding		ensembl_havana		ENSG00000033122	81.8953	-0.00411608	0.0402127	0.650534	1		ENSG00000033122	81.8953	0.00134985	0.0222671	0.602891	1		ENSG00000033122	81.8953	4.30294e-05	0.0034005	0.333642	1
ENSG00000033170	FUT8	14	65410592	65744121	+	ensembl_havana	16	protein_coding		ensembl_havana		ENSG00000033170	2326.45	0.0036922	0.0358739	0.834832	1		ENSG00000033170	2326.45	0.00140037	0.0200629	0.78531	1		ENSG00000033170	2326.45	5.06581e-06	0.00220482	0.936911	1
ENSG00000033178	UBA6	4	67612652	67701179	-	ensembl_havana	12	protein_coding		ensembl_havana		ENSG00000033178	5059.27	-0.0120097	0.0320597	0.551591	1		ENSG00000033178	5059.27	-0.010545	0.0229347	0.139288	1		ENSG00000033178	5059.27	-8.47368e-05	0.00220426	0.345716	1
ENSG00000033327	GAB2	11	78215297	78418348	-	ensembl_havana	12	protein_coding		ensembl_havana		ENSG00000033327	8593.82	0.0307391	0.0365508	0.070232	0.804206		ENSG00000033327	8593.82	0.00418228	0.0212372	0.407617	1		ENSG00000033327	8593.82	-5.38407e-05	0.00228428	0.375921	1
ENSG00000033627	ATP6V0A1	17	42458844	42522611	+	ensembl_havana	16	protein_coding		ensembl_havana		ENSG00000033627	4039.86	-0.0322676	0.0352084	0.0788064	0.821415		ENSG00000033627	4039.86	-0.0147179	0.0271253	0.0323237	0.834147		ENSG00000033627	4039.86	-3.48689e-05	0.00220943	0.611765	1
ENSG00000033800	PIAS1	15	68054179	68198603	+	ensembl_havana	13	protein_coding		ensembl_havana		ENSG00000033800	5372.64	-0.00366615	0.0328739	0.85351	1		ENSG00000033800	5372.64	-0.00462237	0.0196654	0.447874	1		ENSG00000033800	5372.64	-5.04212e-05	0.00219275	0.548636	1
ENSG00000033867	SLC4A7	3	27372721	27484420	-	ensembl_havana	16	protein_coding		ensembl_havana		ENSG00000033867	3644.41	-0.00869461	0.0379033	0.561196	1		ENSG00000033867	3644.41	0.00345601	0.0216232	0.429552	1		ENSG00000033867	3644.41	7.6169e-05	0.00269417	0.172496	1
ENSG00000034053	APBA2	15	28884483	29118315	+	ensembl_havana	14	protein_coding		ensembl_havana		ENSG00000034053	85.6071	0.0020451	0.0406506	0.776681	1		ENSG00000034053	85.6071	0.000847815	0.0224807	0.680879	1		ENSG00000034053	85.6071	5.90298e-06	0.00309916	0.88207	1
ENSG00000034152	MAP2K3	17	21284672	21315240	+	ensembl_havana	18	protein_coding		ensembl_havana		ENSG00000034152	1370.57	0.00714116	0.0390743	0.569321	1		ENSG00000034152	1370.57	0.00314469	0.0221066	0.386995	1		ENSG00000034152	1370.57	1.46451e-05	0.002357	0.733584	1
ENSG00000034239	EFCAB1	8	48710789	48735311	-	ensembl_havana	10	protein_coding		ensembl_havana		ENSG00000034239	12.6669	0.000914332	0.0411511	0.849765	1		ENSG00000034239	12.6669	-0.000487239	0.0229701	0.726447	1		ENSG00000034239	12.6669	-3.62637e-05	0.00553203	0.590082	1
ENSG00000034510	TMSB10	2	84905625	84906675	+	ensembl_havana	5	protein_coding		ensembl_havana		ENSG00000034510	25401.9	0.0197955	0.0357792	0.266356	1		ENSG00000034510	25401.9	0.00592531	0.0217353	0.279653	1		ENSG00000034510	25401.9	2.72943e-06	0.00220341	0.966325	1
ENSG00000034533	ASTE1	3	131013875	131027649	-	ensembl_havana	11	protein_coding		ensembl_havana		ENSG00000034533	722.088	-0.0178427	0.0347422	0.340789	1		ENSG00000034533	722.088	-0.00394999	0.0202639	0.482015	1		ENSG00000034533	722.088	1.38154e-05	0.00219498	0.846907	1
ENSG00000034677	RNF19A	8	100257060	100336218	-	ensembl_havana	12	protein_coding		ensembl_havana		ENSG00000034677	9822.09	0.0203578	0.0343695	0.284116	1		ENSG00000034677	9822.09	-0.00317732	0.0197772	0.573928	1		ENSG00000034677	9822.09	-0.000124443	0.00243506	0.109528	1
ENSG00000034693	PEX3	6	143450807	143490010	+	ensembl_havana	14	protein_coding		ensembl_havana		ENSG00000034693	1101.76	0.0230906	0.0350545	0.211498	1		ENSG00000034693	1101.76	0.00155655	0.0196745	0.772743	1		ENSG00000034693	1101.76	-6.327e-05	0.00224147	0.367987	1
ENSG00000034713	GABARAPL2	16	75566351	75577881	+	ensembl_havana	7	protein_coding		ensembl_havana		ENSG00000034713	3586.46	0.0123843	0.0328311	0.533211	1		ENSG00000034713	3586.46	0.00655392	0.0207136	0.301341	1		ENSG00000034713	3586.46	3.88456e-05	0.00218836	0.644821	1
ENSG00000034971	MYOC	1	171635417	171652683	-	ensembl_havana	16	protein_coding		ensembl_havana		ENSG00000034971	5263.94	0.0047225	0.0411559	0.393445	1		ENSG00000034971	5263.94	1.81598e-05	0.0227024	0.990854	1		ENSG00000034971	5263.94	-5.10898e-05	0.00549583	0.420829	1
ENSG00000035115	SH3YL1	2	217730	266398	-	ensembl_havana	21	protein_coding		ensembl_havana		ENSG00000035115	1908.88	-0.0438293	0.0314005	0.0313904	0.659386		ENSG00000035115	1908.88	-0.0252238	0.0309117	0.0119	0.605851		ENSG00000035115	1908.88	-4.81591e-05	0.00218318	0.608359	1
ENSG00000035141	FAM136A	2	70295975	70302090	-	ensembl_havana	7	protein_coding		ensembl_havana		ENSG00000035141	1077.37	0.0523469	0.0351327	0.00477597	0.313964		ENSG00000035141	1077.37	0.00964238	0.023661	0.120023	1		ENSG00000035141	1077.37	-7.90366e-05	0.00227593	0.267422	1
ENSG00000035403	VCL	10	73995193	74121363	+	ensembl_havana	17	protein_coding		ensembl_havana		ENSG00000035403	25151.9	0.000850603	0.0356007	0.962271	1		ENSG00000035403	25151.9	-0.000212429	0.0198095	0.96746	1		ENSG00000035403	25151.9	-5.72497e-06	0.00220174	0.930671	1
ENSG00000035499	DEPDC1B	5	60596912	60700190	-	ensembl_havana	12	protein_coding		ensembl_havana		ENSG00000035499	26.9992	-0.00444964	0.0410381	0.444249	1		ENSG00000035499	26.9992	-0.000488945	0.0226739	0.770965	1		ENSG00000035499	26.9992	2.2057e-05	0.00412914	0.660309	1
ENSG00000035664	DAPK2	15	63907036	64072033	-	ensembl_havana	11	protein_coding		ensembl_havana		ENSG00000035664	3945.45	-0.000977894	0.0393888	0.933523	1		ENSG00000035664	3945.45	0.00144653	0.0218384	0.665614	1		ENSG00000035664	3945.45	2.17633e-05	0.00246026	0.601721	1
ENSG00000035681	NSMAF	8	58583504	58659844	-	ensembl_havana	7	protein_coding		ensembl_havana		ENSG00000035681	3732.23	0.00305025	0.0329097	0.877809	1		ENSG00000035681	3732.23	-0.00691271	0.0209721	0.278132	1		ENSG00000035681	3732.23	-0.000106788	0.00225255	0.208737	1
ENSG00000035687	ADSS	1	244408494	244452134	-	ensembl_havana	9	protein_coding		ensembl_havana		ENSG00000035687	1839	-0.0215796	0.0320505	0.284801	1		ENSG00000035687	1839	-0.0110147	0.023243	0.126952	1		ENSG00000035687	1839	-4.8187e-05	0.00218651	0.590266	1
ENSG00000035720	STAP1	4	67558728	67607337	+	ensembl_havana	7	protein_coding		ensembl_havana		ENSG00000035720	30.3731	-0.00233691	0.0407868	0.72272	1		ENSG00000035720	30.3731	-3.62877e-05	0.0225035	0.984669	1		ENSG00000035720	30.3731	1.39062e-05	0.00346157	0.747172	1
ENSG00000035862	TIMP2	17	78852977	78925387	-	ensembl_havana	12	protein_coding		ensembl_havana		ENSG00000035862	23978.8	-0.0077161	0.0375106	0.621092	1		ENSG00000035862	23978.8	0.00310146	0.0213064	0.496056	1		ENSG00000035862	23978.8	6.56311e-05	0.0024645	0.242233	1
ENSG00000035928	RFC1	4	39287456	39366375	-	ensembl_havana	15	protein_coding		ensembl_havana		ENSG00000035928	6501.16	0.0069641	0.0328462	0.725949	1		ENSG00000035928	6501.16	-0.00448183	0.0195828	0.461019	1		ENSG00000035928	6501.16	-9.25708e-05	0.00222653	0.275811	1
ENSG00000036054	TBC1D23	3	100261000	100325251	+	ensembl_havana	12	protein_coding		ensembl_havana		ENSG00000036054	4802.32	0.0254175	0.0327589	0.201694	1		ENSG00000036054	4802.32	0.00141502	0.0184659	0.809209	1		ENSG00000036054	4802.32	-8.31337e-05	0.00221361	0.329697	1
ENSG00000036257	CUL3	2	224470150	224585397	-	ensembl_havana	12	protein_coding		ensembl_havana		ENSG00000036257	5719.34	-0.00983367	0.0269318	0.629737	1		ENSG00000036257	5719.34	-0.00332291	0.0160342	0.59706	1		ENSG00000036257	5719.34	-1.00863e-05	0.00217021	0.936573	1
ENSG00000036448	MYOM2	8	2045040	2165552	+	ensembl_havana	9	protein_coding		ensembl_havana		ENSG00000036448	201.09	0.00761279	0.041027	0.243809	1		ENSG00000036448	201.09	-0.00216954	0.0232663	0.252302	1		ENSG00000036448	201.09	-0.000814304	0.0238002	0.0221617	0.890048
ENSG00000036473	OTC	X	38352545	38421450	+	ensembl_havana	6	protein_coding		ensembl_havana		ENSG00000036473	9.98769	0.000326357	0.0438396	0.882979	1		ENSG00000036473	9.98769	-5.86791e-05	0.0268675	0.942715	1		ENSG00000036473	9.98769	-5.98503e-05	0.015668	0.825323	1
ENSG00000036530	CYP46A1	14	99684304	99727301	+	ensembl_havana	8	protein_coding		ensembl_havana		ENSG00000036530	351.894	0.00777604	0.0394974	0.496829	1		ENSG00000036530	351.894	0.0049844	0.0232035	0.141857	1		ENSG00000036530	351.894	3.68614e-05	0.00268451	0.393908	1
ENSG00000036549	ZZZ3	1	77562416	77683419	-	ensembl_havana	12	protein_coding		ensembl_havana		ENSG00000036549	4839.29	-0.0285579	0.0270887	0.162113	0.965981		ENSG00000036549	4839.29	-0.0161146	0.0241066	0.0725846	0.994414		ENSG00000036549	4839.29	-6.26864e-05	0.00217231	0.617643	1
ENSG00000036565	SLC18A1	8	20144855	20183206	-	ensembl_havana	14	protein_coding		ensembl_havana		ENSG00000036565	1.60361	-0.00108062	0.0437939	0.649894	1		ENSG00000036565	1.60361	6.33541e-05	0.0261669	0.938976	1		ENSG00000036565	1.60361	0.000138943	0.0165375	0.602673	1
ENSG00000036672	USP2	11	119355215	119381726	-	ensembl_havana	15	protein_coding		ensembl_havana		ENSG00000036672	110.306	-0.00260874	0.0409275	0.661707	1		ENSG00000036672	110.306	-0.000598847	0.0226741	0.725587	1		ENSG00000036672	110.306	2.73386e-06	0.00368578	0.952743	1
ENSG00000036828	CASR	3	122183683	122291629	+	ensembl_havana	15	protein_coding		ensembl_havana		ENSG00000036828	10.8757	-0.000887503	0.0413874	0.825964	1		ENSG00000036828	10.8757	-0.0035984	0.0447556	0.0349904	0.856154		ENSG00000036828	10.8757	-0.000959855	0.0323602	0.0500448	1
ENSG00000037042	TUBG2	17	42659305	42667006	+	ensembl_havana	8	protein_coding		ensembl_havana		ENSG00000037042	1005.14	0.0225202	0.0349772	0.224599	1		ENSG00000037042	1005.14	0.00328339	0.0201162	0.550742	1		ENSG00000037042	1005.14	-3.88007e-05	0.00220897	0.580744	1
ENSG00000037241	RPL26L1	5	172958729	172969771	+	ensembl_havana	7	protein_coding		ensembl_havana		ENSG00000037241	406.989	0.00163291	0.0368818	0.921254	1		ENSG00000037241	406.989	0.00456459	0.0215795	0.354613	1		ENSG00000037241	406.989	4.98367e-05	0.00229338	0.393825	1
ENSG00000037280	FLT4	5	180601506	180649624	-	ensembl_havana	15	protein_coding		ensembl_havana		ENSG00000037280	1506.6	-0.0127611	0.0395429	0.26218	1		ENSG00000037280	1506.6	0.00337594	0.0224364	0.306313	1		ENSG00000037280	1506.6	0.00021285	0.00760758	0.034039	1
ENSG00000037474	NSUN2	5	6599239	6633291	-	ensembl_havana	14	protein_coding		ensembl_havana		ENSG00000037474	3142.99	0.00535077	0.0345874	0.776471	1		ENSG00000037474	3142.99	0.0213125	0.0308945	0.00913732	0.554068		ENSG00000037474	3142.99	0.00023451	0.00408819	0.0166	0.778676
ENSG00000037637	FBXO42	1	16246839	16352454	-	ensembl_havana	10	protein_coding		ensembl_havana		ENSG00000037637	3164.84	-0.00295769	0.0295876	0.885912	1		ENSG00000037637	3164.84	0.000221221	0.0166418	0.971056	1		ENSG00000037637	3164.84	1.85875e-05	0.00217473	0.86152	1
ENSG00000037749	MFAP3	5	154038906	154220478	+	ensembl_havana	11	protein_coding		ensembl_havana		ENSG00000037749	2587.72	-0.0124127	0.030222	0.546163	1		ENSG00000037749	2587.72	-0.00504463	0.0185936	0.435736	1		ENSG00000037749	2587.72	-2.24378e-05	0.00217627	0.826022	1
ENSG00000037757	MRI1	19	13764532	13774282	+	ensembl_havana	13	protein_coding		ensembl_havana		ENSG00000037757	1397.47	0.0344225	0.0375026	0.0292322	0.646532		ENSG00000037757	1397.47	0.00805832	0.0237805	0.106601	1		ENSG00000037757	1397.47	-2.36171e-05	0.00225197	0.662616	1
ENSG00000037897	METTL1	12	57768471	57772793	-	ensembl_havana	16	protein_coding		ensembl_havana		ENSG00000037897	243.708	0.00531896	0.0395397	0.638134	1		ENSG00000037897	243.708	-0.00184789	0.0219957	0.566984	1		ENSG00000037897	243.708	-4.66663e-05	0.00290515	0.300083	1
ENSG00000037965	HOXC8	12	54009106	54012362	+	ensembl_havana	5	protein_coding		ensembl_havana		ENSG00000037965	283.834	0.0154855	0.03868	0.25095	1		ENSG00000037965	283.834	0.00343364	0.0219969	0.381858	1		ENSG00000037965	283.834	-9.31114e-06	0.0022985	0.837819	1
ENSG00000038002	AGA	4	177430770	177442503	-	ensembl_havana	8	protein_coding		ensembl_havana		ENSG00000038002	1109.41	0.0237454	0.0384741	0.089941	0.846591		ENSG00000038002	1109.41	0.00534681	0.0227215	0.201623	1		ENSG00000038002	1109.41	-1.49316e-05	0.00229102	0.751704	1
ENSG00000038210	PI4K2B	4	25233975	25279092	+	ensembl_havana	12	protein_coding		ensembl_havana		ENSG00000038210	1127.2	-0.00653649	0.0355436	0.717055	1		ENSG00000038210	1127.2	-0.00500399	0.0211451	0.3603	1		ENSG00000038210	1127.2	-3.92162e-05	0.00221947	0.555631	1
ENSG00000038219	BOD1L1	4	13568738	13627723	-	ensembl_havana	12	protein_coding		ensembl_havana		ENSG00000038219	14150.6	0.0123072	0.0266133	0.544969	1		ENSG00000038219	14150.6	0.0060934	0.0174906	0.366356	1		ENSG00000038219	14150.6	4.4609e-05	0.00217054	0.730264	1
ENSG00000038274	MAT2B	5	163503114	163519336	+	ensembl_havana	16	protein_coding		ensembl_havana		ENSG00000038274	3267.81	-0.00243138	0.0329081	0.902464	1		ENSG00000038274	3267.81	-0.00456672	0.0196532	0.452492	1		ENSG00000038274	3267.81	-5.46391e-05	0.00219494	0.514857	1
ENSG00000038295	TLL1	4	165873258	166103895	+	ensembl_havana	7	protein_coding		ensembl_havana		ENSG00000038295	1351.97	-0.0195643	0.0400622	0.0640745	0.781884		ENSG00000038295	1351.97	0.000356062	0.0219319	0.905384	1		ENSG00000038295	1351.97	0.000154506	0.00646584	0.0581654	1
ENSG00000038358	EDC4	16	67873023	67884503	+	ensembl_havana	14	protein_coding		ensembl_havana		ENSG00000038358	2009.78	0.00373511	0.0359731	0.831966	1		ENSG00000038358	2009.78	0.0016096	0.0201474	0.753048	1		ENSG00000038358	2009.78	7.52185e-06	0.00220645	0.905521	1
ENSG00000038382	TRIO	5	14143702	14532128	+	ensembl_havana	18	protein_coding		ensembl_havana		ENSG00000038382	20678.6	-0.00607628	0.0383873	0.66565	1		ENSG00000038382	20678.6	0.00117286	0.0212909	0.770872	1		ENSG00000038382	20678.6	3.44307e-05	0.00236578	0.476785	1
ENSG00000038427	VCAN	5	83471465	83582303	+	ensembl_havana	15	protein_coding		ensembl_havana		ENSG00000038427	31503.7	-0.00359893	0.0406907	0.612013	1		ENSG00000038427	31503.7	-0.000898864	0.0225132	0.656915	1		ENSG00000038427	31503.7	1.24091e-06	0.00312305	0.975258	1
ENSG00000038532	CLEC16A	16	10944488	11182189	+	ensembl_havana	14	protein_coding		ensembl_havana		ENSG00000038532	2146.12	-0.0130275	0.0331968	0.5085	1		ENSG00000038532	2146.12	-0.00500598	0.0200156	0.409863	1		ENSG00000038532	2146.12	-1.71755e-05	0.00218584	0.833535	1
ENSG00000038945	MSR1	8	16107878	16567490	-	ensembl_havana	14	protein_coding		ensembl_havana		ENSG00000038945	3899.09	0.000608278	0.0408223	0.923701	1		ENSG00000038945	3899.09	-0.00271498	0.0240956	0.148649	1		ENSG00000038945	3899.09	-0.000167507	0.00947109	0.116605	1
ENSG00000039068	CDH1	16	68737225	68835548	+	ensembl_havana	18	protein_coding		ensembl_havana		ENSG00000039068	25.4094	0.000189411	0.0413054	0.964189	1		ENSG00000039068	25.4094	0.00250518	0.0305215	0.0841792	1		ENSG00000039068	25.4094	0.000469639	0.0209109	0.0871244	1
ENSG00000039123	SKIV2L2	5	55307760	55425581	+	ensembl_havana	15	protein_coding		ensembl_havana		ENSG00000039123	5549.01	-0.042029	0.0314464	0.0389323	0.698506		ENSG00000039123	5549.01	-0.0245368	0.0306325	0.013083	0.628941		ENSG00000039123	5549.01	-5.27034e-05	0.00218445	0.573734	1
ENSG00000039139	DNAH5	5	13690331	13944543	-	ensembl_havana	9	protein_coding		ensembl_havana		ENSG00000039139	146.164	-0.00256864	0.040829	0.688373	1		ENSG00000039139	146.164	0.000310143	0.0225484	0.865565	1		ENSG00000039139	146.164	2.63646e-05	0.00392005	0.577337	1
ENSG00000039319	ZFYVE16	5	80408013	80479350	+	ensembl_havana	16	protein_coding		ensembl_havana		ENSG00000039319	6928.52	-0.026508	0.03033	0.197199	0.999454		ENSG00000039319	6928.52	-0.0194017	0.0275	0.0348946	0.855647		ENSG00000039319	6928.52	-9.39338e-05	0.00219142	0.355536	1
ENSG00000039523	RIPOR1	16	67518418	67546788	+	ensembl_havana	19	protein_coding		ensembl_havana		ENSG00000039523	1758.99	-0.0127973	0.0384559	0.358522	1		ENSG00000039523	1758.99	-0.00136177	0.0213486	0.733135	1		ENSG00000039523	1758.99	2.51379e-05	0.00232568	0.596063	1
ENSG00000039537	C6	5	41142234	41261438	-	ensembl_havana	13	protein_coding		ensembl_havana		ENSG00000039537	2146.22	-0.0183272	0.0973518	0.00551023	0.336199		ENSG00000039537	2146.22	-0.00362169	0.0404302	0.0350016	0.856154		ENSG00000039537	2146.22	3.89584e-05	0.00622361	0.616643	1
ENSG00000039560	RAI14	5	34656237	34832627	+	ensembl_havana	13	protein_coding		ensembl_havana		ENSG00000039560	1339.75	-0.00405566	0.0390104	0.749414	1		ENSG00000039560	1339.75	-0.00356088	0.0222253	0.335276	1		ENSG00000039560	1339.75	-3.02673e-05	0.00244342	0.496408	1
ENSG00000039600	SOX30	5	157625679	157671480	-	ensembl_havana	10	protein_coding		ensembl_havana		ENSG00000039600	10.435	-0.00585097	0.0405979	0.443488	1		ENSG00000039600	10.435	0.00209557	0.0227645	0.341295	1		ENSG00000039600	10.435	0.000164782	0.00843055	0.0875298	1
ENSG00000039650	PNKP	19	49859882	49878351	-	ensembl_havana	11	protein_coding		ensembl_havana		ENSG00000039650	947.527	0.00739141	0.0366005	0.661509	1		ENSG00000039650	947.527	0.00325396	0.0209079	0.512072	1		ENSG00000039650	947.527	1.49261e-05	0.00221928	0.801337	1
ENSG00000039987	BEST2	19	12751702	12758458	+	ensembl_havana	6	protein_coding		ensembl_havana		ENSG00000039987	21.1255	0.00317186	0.0409676	0.588222	1		ENSG00000039987	21.1255	0.00269295	0.0248281	0.126319	1		ENSG00000039987	21.1255	7.26111e-05	0.00616675	0.29396	1
ENSG00000040199	PHLPP2	16	71637835	71724701	-	ensembl_havana	18	protein_coding		ensembl_havana		ENSG00000040199	2104.89	0.00332984	0.0365299	0.844421	1		ENSG00000040199	2104.89	-0.00944558	0.0242472	0.0900268	1		ENSG00000040199	2104.89	-0.000138726	0.00323256	0.0546328	1
ENSG00000040275	SPDL1	5	169583634	169604778	+	ensembl_havana	16	protein_coding		ensembl_havana		ENSG00000040275	438.221	-0.00258134	0.0384291	0.853457	1		ENSG00000040275	438.221	0.00630199	0.0232524	0.13836	1		ENSG00000040275	438.221	0.000102275	0.00350348	0.0905539	1
ENSG00000040341	STAU2	8	73420369	73747708	-	ensembl_havana	17	protein_coding		ensembl_havana		ENSG00000040341	4352.17	0.011722	0.0347867	0.530633	1		ENSG00000040341	4352.17	-0.00167283	0.0195604	0.75952	1		ENSG00000040341	4352.17	-6.57657e-05	0.00223763	0.361058	1
ENSG00000040487	PQLC2	1	19312326	19329300	+	ensembl_havana	12	protein_coding		ensembl_havana		ENSG00000040487	390.007	0.0402211	0.0356067	0.0256677	0.623496		ENSG00000040487	390.007	0.00882676	0.0233914	0.133955	1		ENSG00000040487	390.007	-4.00833e-05	0.00222042	0.547019	1
ENSG00000040531	CTNS	17	3636468	3661542	+	ensembl_havana	14	protein_coding		ensembl_havana		ENSG00000040531	931.652	0.00847853	0.0365839	0.615944	1		ENSG00000040531	931.652	0.00134012	0.0204107	0.783984	1		ENSG00000040531	931.652	-1.18524e-05	0.00221747	0.841727	1
ENSG00000040608	RTN4R	22	20241415	20283246	-	ensembl_havana	13	protein_coding		ensembl_havana		ENSG00000040608	17.2339	-0.00788946	0.0426184	0.121676	0.906917		ENSG00000040608	17.2339	-0.00053857	0.0228681	0.716938	1		ENSG00000040608	17.2339	0.000106439	0.00826337	0.254923	1
ENSG00000040633	PHF23	17	7235028	7239722	-	ensembl_havana	12	protein_coding		ensembl_havana		ENSG00000040633	919.958	0.030903	0.0362887	0.0737799	0.810354		ENSG00000040633	919.958	0.00324205	0.0207449	0.523754	1		ENSG00000040633	919.958	-6.68416e-05	0.00231489	0.289449	1
ENSG00000040731	CDH10	5	24487100	24644978	-	ensembl_havana	10	protein_coding		ensembl_havana		ENSG00000040731	7.0602	0.00119374	0.0425901	0.66617	1		ENSG00000040731	7.0602	0.000484524	0.0257668	0.592782	1		ENSG00000040731	7.0602	2.24794e-05	0.0104593	0.889502	1
ENSG00000040933	INPP4A	2	98444854	98594390	+	ensembl_havana	15	protein_coding		ensembl_havana		ENSG00000040933	3863.36	0.0198526	0.0310863	0.331236	1		ENSG00000040933	3863.36	-0.00364778	0.01832	0.557803	1		ENSG00000040933	3863.36	-0.000149754	0.00227115	0.126082	1
ENSG00000041353	RAB27B	18	54717860	54895516	+	ensembl_havana	9	protein_coding		ensembl_havana		ENSG00000041353	572.111	-0.006046	0.0405204	0.44706	1		ENSG00000041353	572.111	-0.0028359	0.0230745	0.21864	1		ENSG00000041353	572.111	-2.14781e-05	0.00313818	0.595612	1
ENSG00000041357	PSMA4	15	78540405	78552419	+	ensembl_havana	15	protein_coding		ensembl_havana		ENSG00000041357	4096.13	0.0280056	0.0356031	0.119566	0.900466		ENSG00000041357	4096.13	0.00249006	0.0201677	0.636771	1		ENSG00000041357	4096.13	-6.75381e-05	0.00227413	0.314153	1
ENSG00000041515	MYO16	13	108596152	109208007	+	ensembl_havana	15	protein_coding		ensembl_havana		ENSG00000041515	601.049	0.012927	0.0395063	0.260287	1		ENSG00000041515	601.049	0.00281103	0.0222156	0.395815	1		ENSG00000041515	601.049	-8.45423e-06	0.00240189	0.834184	1
ENSG00000041802	LSG1	3	194640788	194672477	-	ensembl_havana	10	protein_coding		ensembl_havana		ENSG00000041802	2918.63	-0.0126244	0.0379225	0.397952	1		ENSG00000041802	2918.63	-0.000427931	0.0209893	0.920311	1		ENSG00000041802	2918.63	3.62719e-05	0.00232208	0.479847	1
ENSG00000041880	PARP3	3	51942345	51948867	+	ensembl_havana	14	protein_coding		ensembl_havana		ENSG00000041880	1476.49	0.0528633	0.0340963	0.00602971	0.350185		ENSG00000041880	1476.49	0.00972703	0.0232734	0.135847	1		ENSG00000041880	1476.49	-8.54143e-05	0.00224918	0.269905	1
ENSG00000041982	TNC	9	115019578	115118257	-	ensembl_havana	15	protein_coding		ensembl_havana		ENSG00000041982	2957.05	0.00690737	0.0424759	0.152644	0.953875		ENSG00000041982	2957.05	0.00200354	0.0253629	0.168809	1		ENSG00000041982	2957.05	2.3721e-06	0.00476394	0.968929	1
ENSG00000041988	THAP3	1	6624866	6635586	+	ensembl_havana	15	protein_coding		ensembl_havana		ENSG00000041988	732.31	0.000865609	0.0371383	0.957294	1		ENSG00000041988	732.31	0.00117908	0.0206616	0.800378	1		ENSG00000041988	732.31	1.15515e-05	0.0022295	0.835734	1
ENSG00000042062	RIPOR3	20	50586108	50691528	-	ensembl_havana	11	protein_coding		ensembl_havana		ENSG00000042062	668.945	0.00131753	0.0398665	0.898119	1		ENSG00000042062	668.945	0.000718425	0.0219958	0.806056	1		ENSG00000042062	668.945	4.92891e-06	0.00249196	0.897705	1
ENSG00000042088	TDP1	14	89954939	90044768	+	ensembl_havana	13	protein_coding		ensembl_havana		ENSG00000042088	756.223	0.0131663	0.0362716	0.446001	1		ENSG00000042088	756.223	0.0031506	0.0207123	0.535147	1		ENSG00000042088	756.223	-5.83081e-06	0.00221018	0.924401	1
ENSG00000042286	AIFM2	10	70098223	70132934	-	ensembl_havana	14	protein_coding		ensembl_havana		ENSG00000042286	7609.14	0.0289574	0.0381727	0.0480961	0.735224		ENSG00000042286	7609.14	0.00611039	0.0229567	0.169243	1		ENSG00000042286	7609.14	-2.4113e-05	0.00229064	0.627471	1
ENSG00000042304	C2orf83	2	227610090	227648606	-	ensembl_havana	11	protein_coding		ensembl_havana		ENSG00000042304	9.36078	-0.00282591	0.0415441	0.499976	1		ENSG00000042304	9.36078	0.000972834	0.0238244	0.434899	1		ENSG00000042304	9.36078	0.000276988	0.0155735	0.147641	1
ENSG00000042317	SPATA7	14	88384924	88470350	+	ensembl_havana	16	protein_coding		ensembl_havana		ENSG00000042317	1116.21	-0.035674	0.0333889	0.0689084	0.797121		ENSG00000042317	1116.21	-0.0111927	0.0239474	0.106571	1		ENSG00000042317	1116.21	7.381e-06	0.0021858	0.926924	1
ENSG00000042429	MED17	11	93784227	93814963	+	ensembl_havana	11	protein_coding		ensembl_havana		ENSG00000042429	2146.65	-0.0419752	0.0337671	0.0305621	0.655122		ENSG00000042429	2146.65	-0.0125896	0.0250386	0.0744379	1		ENSG00000042429	2146.65	1.91368e-05	0.00218913	0.806346	1
ENSG00000042445	RETSAT	2	85342088	85354620	-	ensembl_havana	13	protein_coding		ensembl_havana		ENSG00000042445	44294	0.0190515	0.0385797	0.165204	0.971261		ENSG00000042445	44294	0.00337671	0.02192	0.397935	1		ENSG00000042445	44294	-2.15863e-05	0.00232224	0.643103	1
ENSG00000042493	CAPG	2	85394748	85418432	-	ensembl_havana	15	protein_coding		ensembl_havana		ENSG00000042493	1637.87	0.00237568	0.040112	0.801349	1		ENSG00000042493	1637.87	-0.00037879	0.022105	0.887642	1		ENSG00000042493	1637.87	-1.47761e-05	0.00267247	0.700001	1
ENSG00000042753	AP2S1	19	46838136	46850992	-	ensembl_havana	11	protein_coding		ensembl_havana		ENSG00000042753	1695.04	0.0272416	0.036847	0.100686	0.868206		ENSG00000042753	1695.04	0.0053912	0.0219536	0.282802	1		ENSG00000042753	1695.04	-2.73771e-05	0.00223722	0.636764	1
ENSG00000042781	USH2A	1	215622894	216423396	-	ensembl_havana	12	protein_coding		ensembl_havana		ENSG00000042781	396.585	0.00336531	0.0410988	0.533194	1		ENSG00000042781	396.585	-4.65464e-05	0.0227306	0.976042	1		ENSG00000042781	396.585	-3.72756e-05	0.00501295	0.530554	1
ENSG00000042813	ZPBP	7	49850421	50121329	-	ensembl_havana	7	protein_coding		ensembl_havana		ENSG00000042813	1.52626	0.000356901	0.0426827	0.888587	1		ENSG00000042813	1.52626	-9.71821e-05	0.0253336	0.909622	1		ENSG00000042813	1.52626	-5.1615e-05	0.0130001	0.806891	1
ENSG00000042832	TG	8	132866958	133134903	+	ensembl_havana	11	protein_coding		ensembl_havana		ENSG00000042832	104.817	-0.00271192	0.0409358	0.647803	1		ENSG00000042832	104.817	-0.00112522	0.0228434	0.509716	1		ENSG00000042832	104.817	-1.11964e-05	0.00379644	0.81215	1
ENSG00000042980	ADAM28	8	24294040	24359018	+	ensembl_havana	12	protein_coding		ensembl_havana		ENSG00000042980	406.471	0.00881401	0.0404489	0.294861	1		ENSG00000042980	406.471	0.000947484	0.0223119	0.6918	1		ENSG00000042980	406.471	-2.40597e-05	0.00306686	0.55079	1
ENSG00000043039	BARX2	11	129375940	129452279	+	ensembl_havana	6	protein_coding		ensembl_havana		ENSG00000043039	0.329124	-17.2432	4.26706	2.10168e-06	0.000581363		ENSG00000043039	0.329124	-2.13523	5.04169	0.00111019	0.140618		ENSG00000043039	0.329124	0.0129367	0.321004	0.228504	1
ENSG00000043093	DCUN1D1	3	182938074	182985953	-	ensembl_havana	13	protein_coding		ensembl_havana		ENSG00000043093	5137.28	0.00789258	0.0346021	0.675192	1		ENSG00000043093	5137.28	-0.00430116	0.0203555	0.449125	1		ENSG00000043093	5137.28	-8.68623e-05	0.00227872	0.239896	1
ENSG00000043143	JADE2	5	134524312	134583230	+	ensembl_havana	20	protein_coding		ensembl_havana		ENSG00000043143	2622.57	-0.0126376	0.0369437	0.442037	1		ENSG00000043143	2622.57	8.54596e-05	0.0204867	0.985587	1		ENSG00000043143	2622.57	4.35883e-05	0.00227654	0.450604	1
ENSG00000043355	ZIC2	13	99981772	99986773	+	ensembl_havana	11	protein_coding		ensembl_havana		ENSG00000043355	1.11098	0.00417546	0.127032	0.262435	1		ENSG00000043355	1.11098	0.0154235	0.287207	0.0676393	0.987392		ENSG00000043355	1.11098	0.00191904	0.0940355	0.424263	1
ENSG00000043462	LCP2	5	170246237	170298227	-	ensembl_havana	11	protein_coding		ensembl_havana		ENSG00000043462	1260.25	0.0102986	0.0385629	0.452587	1		ENSG00000043462	1260.25	-0.00187311	0.0214974	0.634176	1		ENSG00000043462	1260.25	-6.12507e-05	0.00269839	0.227992	1
ENSG00000043514	TRIT1	1	39841022	39883511	-	ensembl_havana	15	protein_coding		ensembl_havana		ENSG00000043514	807.004	-0.0271643	0.0327269	0.172717	0.978636		ENSG00000043514	807.004	-0.0105004	0.0232144	0.132173	1		ENSG00000043514	807.004	-2.02225e-05	0.00218415	0.811381	1
ENSG00000043591	ADRB1	10	114044056	114046908	+	ensembl_havana	5	protein_coding		ensembl_havana		ENSG00000043591	408.115	0.0169192	0.0418216	0.0375642	0.693781		ENSG00000043591	408.115	0.00282854	0.0230324	0.224997	1		ENSG00000043591	408.115	-3.22544e-05	0.00341068	0.453212	1
ENSG00000044012	GUCA2B	1	42153421	42155824	+	ensembl_havana	3	protein_coding		ensembl_havana		ENSG00000044012	0	0	1.77724	NA	NA		ENSG00000044012	0	0	1.65876	NA	NA		ENSG00000044012	0	0	2.33741	NA	NA
ENSG00000044090	CUL7	6	43037617	43053945	-	ensembl_havana	8	protein_coding		ensembl_havana		ENSG00000044090	2369.79	-0.0145801	0.0333368	0.457695	1		ENSG00000044090	2369.79	-0.00147161	0.0187709	0.798703	1		ENSG00000044090	2369.79	3.64377e-05	0.00219089	0.652503	1
ENSG00000044115	CTNNA1	5	138610967	138935034	+	ensembl_havana	20	protein_coding		ensembl_havana		ENSG00000044115	31427.6	0.0371155	0.0306302	0.0704371	0.805243		ENSG00000044115	31427.6	0.00643213	0.0196075	0.333196	1		ENSG00000044115	31427.6	-7.37133e-05	0.00218594	0.458461	1
ENSG00000044446	PHKA2	X	18892300	18984598	-	ensembl_havana	11	protein_coding		ensembl_havana		ENSG00000044446	4338.94	0.0209626	0.0362878	0.224648	1		ENSG00000044446	4338.94	0.00467363	0.0213396	0.367135	1		ENSG00000044446	4338.94	-1.46981e-05	0.00221348	0.810699	1
ENSG00000044459	CNTLN	9	17134982	17503923	+	ensembl_havana	14	protein_coding		ensembl_havana		ENSG00000044459	2484.75	-0.0321351	0.0336324	0.0989607	0.866489		ENSG00000044459	2484.75	-0.0114896	0.0242592	0.0965011	1		ENSG00000044459	2484.75	-9.55703e-06	0.00218718	0.903521	1
ENSG00000044524	EPHA3	3	89107524	89482134	+	ensembl_havana	10	protein_coding		ensembl_havana		ENSG00000044524	1442	-0.0252915	0.0396514	0.0343955	0.680491		ENSG00000044524	1442	0.000449382	0.0216927	0.894648	1		ENSG00000044524	1442	0.000217218	0.00742856	0.0307697	1
ENSG00000044574	HSPA5	9	125234853	125241330	-	ensembl_havana	7	protein_coding		ensembl_havana		ENSG00000044574	9040.56	0.0106229	0.0391418	0.391595	1		ENSG00000044574	9040.56	0.000571685	0.0216069	0.871411	1		ENSG00000044574	9040.56	-2.85815e-05	0.00245657	0.512923	1
ENSG00000046604	DSG2	18	31498043	31549008	+	ensembl_havana	12	protein_coding		ensembl_havana		ENSG00000046604	6309.15	-0.0288903	0.0389666	0.0305239	0.654589		ENSG00000046604	6309.15	-0.00572506	0.0231026	0.153058	1		ENSG00000046604	6309.15	2.78976e-05	0.00237605	0.542769	1
ENSG00000046647	GEMIN8	X	14008279	14029893	-	ensembl_havana	13	protein_coding		ensembl_havana		ENSG00000046647	679.893	0.000110381	0.0335714	0.995485	1		ENSG00000046647	679.893	-0.000740991	0.0187917	0.896677	1		ENSG00000046647	679.893	-1.09487e-05	0.00218702	0.890067	1
ENSG00000046651	OFD1	X	13734745	13769353	+	ensembl_havana	14	protein_coding		ensembl_havana		ENSG00000046651	1983.74	-0.00635283	0.033501	0.745145	1		ENSG00000046651	1983.74	0.000768806	0.0187595	0.893062	1		ENSG00000046651	1983.74	3.58125e-05	0.00219188	0.653638	1
ENSG00000046653	GPM6B	X	13771031	13938638	-	ensembl_havana	14	protein_coding		ensembl_havana		ENSG00000046653	962.869	-0.00453073	0.0397835	0.66821	1		ENSG00000046653	962.869	0.00130684	0.0220212	0.66446	1		ENSG00000046653	962.869	3.62081e-05	0.0028328	0.392995	1
ENSG00000046774	MAGEC2	X	142202345	142205290	-	ensembl_havana	9	protein_coding		ensembl_havana		ENSG00000046774	0.0979416	-0.000260081	0.139638	0.959401	1		ENSG00000046774	0.0979416	-6.37142e-05	0.139671	0.989395	1		ENSG00000046774	0.0979416	0.000186341	0.145357	0.971978	1
ENSG00000046889	PREX2	8	67952118	68237030	+	ensembl_havana	18	protein_coding		ensembl_havana		ENSG00000046889	15390.2	-0.0107562	0.037145	0.505611	1		ENSG00000046889	15390.2	-0.00107056	0.020655	0.818085	1		ENSG00000046889	15390.2	2.24101e-05	0.00224061	0.687863	1
ENSG00000047056	WDR37	10	1049538	1132297	+	ensembl_havana	14	protein_coding		ensembl_havana		ENSG00000047056	1763.57	0.0256518	0.031932	0.204438	1		ENSG00000047056	1763.57	0.0062156	0.0200904	0.335043	1		ENSG00000047056	1763.57	-2.06256e-05	0.00218099	0.819297	1
ENSG00000047188	YTHDC2	5	113513683	113595285	+	ensembl_havana	15	protein_coding		ensembl_havana		ENSG00000047188	4470.89	-0.00896769	0.0307572	0.661683	1		ENSG00000047188	4470.89	-0.00484872	0.0187498	0.448642	1		ENSG00000047188	4470.89	-3.50423e-05	0.00217876	0.721467	1
ENSG00000047230	CTPS2	X	16588003	16712936	-	ensembl_havana	14	protein_coding		ensembl_havana		ENSG00000047230	1924.01	-0.00553066	0.0357199	0.756874	1		ENSG00000047230	1924.01	0.000388371	0.0198761	0.940142	1		ENSG00000047230	1924.01	2.43104e-05	0.00220998	0.709067	1
ENSG00000047249	ATP6V1H	8	53715557	53843558	-	ensembl_havana	17	protein_coding		ensembl_havana		ENSG00000047249	2313.51	0.0247977	0.0355706	0.16876	0.974644		ENSG00000047249	2313.51	0.00453932	0.0209311	0.402559	1		ENSG00000047249	2313.51	-3.05419e-05	0.00221185	0.644916	1
ENSG00000047315	POLR2B	4	56977722	57031168	+	ensembl_havana	15	protein_coding		ensembl_havana		ENSG00000047315	7415.05	0.0397339	0.0286136	0.0538664	0.750861		ENSG00000047315	7415.05	0.0108706	0.0216044	0.157029	1		ENSG00000047315	7415.05	-4.51832e-05	0.00217421	0.691341	1
ENSG00000047346	FAM214A	15	52581317	52709817	-	ensembl_havana	12	protein_coding		ensembl_havana		ENSG00000047346	11881.9	-0.000310951	0.0383499	0.982446	1		ENSG00000047346	11881.9	-0.00100111	0.0212518	0.80456	1		ENSG00000047346	11881.9	-1.1034e-05	0.0022792	0.816478	1
ENSG00000047365	ARAP2	4	35948221	36244509	-	ensembl_havana	11	protein_coding		ensembl_havana		ENSG00000047365	1486.23	-0.00510632	0.0391561	0.679038	1		ENSG00000047365	1486.23	-0.00729713	0.0245108	0.0561129	0.946918		ENSG00000047365	1486.23	-8.72864e-05	0.00367271	0.119237	1
ENSG00000047410	TPR	1	186311652	186375693	-	ensembl_havana	13	protein_coding		ensembl_havana		ENSG00000047410	19408.7	0.00558284	0.0277478	0.785669	1		ENSG00000047410	19408.7	-0.00578162	0.0178342	0.387662	1		ENSG00000047410	19408.7	-0.00013825	0.00218882	0.252604	1
ENSG00000047457	CP	3	149162410	149222055	-	ensembl_havana	13	protein_coding		ensembl_havana		ENSG00000047457	1309.26	-0.0158777	0.0406618	0.0760289	0.816914		ENSG00000047457	1309.26	-0.000493934	0.0221893	0.845341	1		ENSG00000047457	1309.26	9.4998e-05	0.00533783	0.133972	1
ENSG00000047578	KIAA0556	16	27550133	27780369	+	ensembl_havana	12	protein_coding		ensembl_havana		ENSG00000047578	1459.03	0.00244134	0.0337767	0.89979	1		ENSG00000047578	1459.03	0.0113096	0.0242068	0.0982912	1		ENSG00000047578	1459.03	0.000127468	0.00238132	0.116072	1
ENSG00000047579	DTNBP1	6	15522801	15663058	-	ensembl_havana	19	protein_coding		ensembl_havana		ENSG00000047579	437.15	-0.0244364	0.037811	0.107317	0.879802		ENSG00000047579	437.15	-0.00714525	0.0234046	0.128827	1		ENSG00000047579	437.15	-6.23087e-07	0.00224522	0.990299	1
ENSG00000047597	XK	X	37685759	37732130	+	ensembl_havana	5	protein_coding		ensembl_havana		ENSG00000047597	156.571	-0.00465171	0.0410832	0.416	1		ENSG00000047597	156.571	0.000967029	0.0228411	0.557466	1		ENSG00000047597	156.571	0.000137776	0.00893713	0.167946	1
ENSG00000047617	ANO2	12	5531869	5946232	-	ensembl_havana	14	protein_coding		ensembl_havana		ENSG00000047617	1547.51	-0.00256146	0.0385321	0.852372	1		ENSG00000047617	1547.51	-0.0014966	0.0214113	0.704541	1		ENSG00000047617	1547.51	-9.71414e-06	0.0022895	0.833896	1
ENSG00000047621	C12orf4	12	4487728	4538508	-	ensembl_havana	11	protein_coding		ensembl_havana		ENSG00000047621	1538	0.00142555	0.0351364	0.938264	1		ENSG00000047621	1538	-0.00327008	0.0201966	0.548781	1		ENSG00000047621	1538	-4.76422e-05	0.00222059	0.491707	1
ENSG00000047634	SCML1	X	17737449	17754988	+	ensembl_havana	14	protein_coding		ensembl_havana		ENSG00000047634	1838	-0.0111859	0.0370944	0.490691	1		ENSG00000047634	1838	-4.68876e-05	0.020563	0.991984	1		ENSG00000047634	1838	3.67121e-05	0.00226579	0.516102	1
ENSG00000047644	WWC3	X	10015562	10144478	+	ensembl_havana	18	protein_coding		ensembl_havana		ENSG00000047644	3135.53	-0.00371298	0.0339395	0.84735	1		ENSG00000047644	3135.53	-0.000580162	0.0189694	0.917945	1		ENSG00000047644	3135.53	6.06114e-06	0.00218861	0.937087	1
ENSG00000047648	ARHGAP6	X	11137543	11665701	-	ensembl_havana	21	protein_coding		ensembl_havana		ENSG00000047648	1747.08	0.00504877	0.0359527	0.774532	1		ENSG00000047648	1747.08	-0.00359842	0.0207188	0.490736	1		ENSG00000047648	1747.08	-6.3428e-05	0.00228119	0.327349	1
ENSG00000047662	FAM184B	4	17629306	17781512	-	ensembl_havana	4	protein_coding		ensembl_havana		ENSG00000047662	3469.43	-0.00250865	0.0768692	0.304211	1		ENSG00000047662	3469.43	0.00515095	0.131801	0.10668	1		ENSG00000047662	3469.43	0.0718903	0.583757	0.00857091	0.528911
ENSG00000047849	MAP4	3	47850690	48089272	-	ensembl_havana	21	protein_coding		ensembl_havana		ENSG00000047849	34276.7	0.0341651	0.0360591	0.0515304	0.742676		ENSG00000047849	34276.7	0.00339665	0.0206814	0.512088	1		ENSG00000047849	34276.7	-7.76639e-05	0.00234588	0.233002	1
ENSG00000047932	GOPC	6	117560269	117602542	-	ensembl_havana	13	protein_coding		ensembl_havana		ENSG00000047932	3866.35	-0.0397718	0.0300804	0.0533338	0.748589		ENSG00000047932	3866.35	-0.00599952	0.0190793	0.365452	1		ENSG00000047932	3866.35	9.56187e-05	0.00219009	0.355488	1
ENSG00000047936	ROS1	6	117288300	117425855	-	ensembl_havana	10	protein_coding		ensembl_havana		ENSG00000047936	2.84614	0.002856	0.0497538	0.255816	1		ENSG00000047936	2.84614	0.00092351	0.0337939	0.333055	1		ENSG00000047936	2.84614	-2.04792e-05	0.014126	0.932323	1
ENSG00000048028	USP28	11	113797874	113875570	-	ensembl_havana	11	protein_coding		ensembl_havana		ENSG00000048028	1321.17	-0.0225542	0.0361279	0.19605	0.998968		ENSG00000048028	1321.17	-0.0117213	0.0255806	0.0525317	0.939075		ENSG00000048028	1321.17	-4.70319e-05	0.00224732	0.455534	1
ENSG00000048052	HDAC9	7	18086949	19002416	+	ensembl_havana	21	protein_coding		ensembl_havana		ENSG00000048052	4772.02	-0.0155075	0.0392898	0.199663	1		ENSG00000048052	4772.02	-0.0057648	0.0234861	0.112405	1		ENSG00000048052	4772.02	-1.66756e-05	0.00239615	0.691658	1
ENSG00000048140	TSPAN17	5	176647387	176659054	+	ensembl_havana	17	protein_coding		ensembl_havana		ENSG00000048140	1185.23	0.0228762	0.0372701	0.152756	0.953884		ENSG00000048140	1185.23	0.00565343	0.0222959	0.243384	1		ENSG00000048140	1185.23	-9.59496e-06	0.00223166	0.861145	1
ENSG00000048162	NOP16	5	176383938	176388975	-	ensembl_havana	20	protein_coding		ensembl_havana		ENSG00000048162	470.778	0.010171	0.0374119	0.518801	1		ENSG00000048162	470.778	-0.000505388	0.0207418	0.911051	1		ENSG00000048162	470.778	-4.00374e-05	0.00229502	0.464132	1
ENSG00000048342	CC2D2A	4	15469865	15601557	+	ensembl_havana	15	protein_coding		ensembl_havana		ENSG00000048342	2551.8	-0.0136484	0.0292369	0.508093	1		ENSG00000048342	2551.8	-0.00895535	0.0206087	0.215739	1		ENSG00000048342	2551.8	-6.92515e-05	0.00217859	0.5265	1
ENSG00000048392	RRM2B	8	102204502	102239118	-	ensembl_havana	11	protein_coding		ensembl_havana		ENSG00000048392	3449.1	0.0262182	0.0360022	0.135991	0.929261		ENSG00000048392	3449.1	0.00492528	0.0213211	0.3536	1		ENSG00000048392	3449.1	-3.03218e-05	0.00221954	0.632831	1
ENSG00000048405	ZNF800	7	127346790	127431924	-	ensembl_havana	9	protein_coding		ensembl_havana		ENSG00000048405	3583.22	0.0052963	0.0297067	0.797183	1		ENSG00000048405	3583.22	-0.0034097	0.0175124	0.587949	1		ENSG00000048405	3583.22	-8.48021e-05	0.00218404	0.423503	1
ENSG00000048462	TNFRSF17	16	11965107	11968068	+	ensembl_havana	10	protein_coding		ensembl_havana		ENSG00000048462	16.8109	-0.0019205	0.0415763	0.619201	1		ENSG00000048462	16.8109	-0.000144367	0.0233159	0.899671	1		ENSG00000048462	16.8109	3.12678e-05	0.00681208	0.728583	1
ENSG00000048471	SNX29	16	11976737	12574289	+	ensembl_havana	13	protein_coding		ensembl_havana		ENSG00000048471	5971.08	-0.0106316	0.0349353	0.567081	1		ENSG00000048471	5971.08	-0.00581944	0.0212807	0.310796	1		ENSG00000048471	5971.08	-3.44303e-05	0.00220542	0.624771	1
ENSG00000048540	LMO3	12	16548373	16610594	-	ensembl_havana	14	protein_coding		ensembl_havana		ENSG00000048540	3975.64	0.00011016	0.0394569	0.99238	1		ENSG00000048540	3975.64	-0.000148589	0.0217547	0.963868	1		ENSG00000048540	3975.64	-2.23811e-06	0.00238583	0.955755	1
ENSG00000048544	MRPS10	6	42206801	42217865	-	ensembl_havana	5	protein_coding		ensembl_havana		ENSG00000048544	2769	0.0288937	0.0326885	0.147303	0.946111		ENSG00000048544	2769	0.00384972	0.0192105	0.523966	1		ENSG00000048544	2769	-6.27682e-05	0.00219711	0.462509	1
ENSG00000048545	GUCA1A	6	42155406	42180056	+	ensembl_havana	13	protein_coding		ensembl_havana		ENSG00000048545	1.28458	2.57944e-05	0.0422153	0.992619	1		ENSG00000048545	1.28458	-0.00108802	0.031676	0.27337	1		ENSG00000048545	1.28458	-0.000399652	0.0238206	0.249785	1
ENSG00000048649	RSF1	11	77659996	77821017	-	ensembl_havana	13	protein_coding		ensembl_havana		ENSG00000048649	7212.46	-0.024681	0.0315293	0.224725	1		ENSG00000048649	7212.46	-0.000933312	0.0177413	0.876289	1		ENSG00000048649	7212.46	9.37893e-05	0.00220394	0.316006	1
ENSG00000048707	VPS13D	1	12230067	12512047	+	ensembl_havana	13	protein_coding		ensembl_havana		ENSG00000048707	24883.8	0.00985274	0.0280264	0.63182	1		ENSG00000048707	24883.8	-0.00619816	0.0182318	0.359552	1		ENSG00000048707	24883.8	-0.000166293	0.00220763	0.162741	1
ENSG00000048740	CELF2	10	10798397	11336675	+	ensembl_havana	18	protein_coding		ensembl_havana		ENSG00000048740	14714.3	0.0219867	0.0312841	0.280879	1		ENSG00000048740	14714.3	0.00215286	0.0178668	0.723115	1		ENSG00000048740	14714.3	-6.35109e-05	0.00218662	0.503077	1
ENSG00000048828	FAM120A	9	93451722	93566107	+	ensembl_havana	16	protein_coding		ensembl_havana		ENSG00000048828	11138.1	0.0341258	0.0278749	0.0967276	0.861873		ENSG00000048828	11138.1	0.00418953	0.0169585	0.514615	1		ENSG00000048828	11138.1	-0.000110456	0.00218115	0.356008	1
ENSG00000048991	R3HDM1	2	135531455	135725270	+	ensembl_havana	16	protein_coding		ensembl_havana		ENSG00000048991	1990.86	0.0234309	0.0353477	0.198569	1		ENSG00000048991	1990.86	-0.00147056	0.0198088	0.7816	1		ENSG00000048991	1990.86	-0.000108003	0.00245631	0.130032	1
ENSG00000049089	COL9A2	1	40300487	40317816	-	ensembl_havana	13	protein_coding		ensembl_havana		ENSG00000049089	68.2283	-0.009542	0.04075	0.208895	1		ENSG00000049089	68.2283	-0.000374947	0.0223699	0.8624	1		ENSG00000049089	68.2283	5.26883e-05	0.00433351	0.302181	1
ENSG00000049130	KITLG	12	88492793	88580851	-	ensembl_havana	14	protein_coding		ensembl_havana		ENSG00000049130	4146.52	-0.00645955	0.0385935	0.635788	1		ENSG00000049130	4146.52	-0.00376328	0.0220854	0.345267	1		ENSG00000049130	4146.52	-2.37947e-05	0.00233555	0.60847	1
ENSG00000049167	ERCC8	5	60873831	60945073	-	ensembl_havana	13	protein_coding		ensembl_havana		ENSG00000049167	1038.86	0.0177902	0.0359211	0.31383	1		ENSG00000049167	1038.86	0.00266803	0.0203825	0.606291	1		ENSG00000049167	1038.86	-2.79102e-05	0.0022159	0.662368	1
ENSG00000049192	ADAMTS6	5	65148736	65481920	-	ensembl_havana	14	protein_coding		ensembl_havana		ENSG00000049192	469.371	-0.00272868	0.0404373	0.738332	1		ENSG00000049192	469.371	-0.000141859	0.0222799	0.951265	1		ENSG00000049192	469.371	9.84662e-06	0.00286623	0.796908	1
ENSG00000049239	H6PD	1	9234775	9271337	+	ensembl_havana	12	protein_coding		ensembl_havana		ENSG00000049239	13211.9	7.61006e-05	0.034386	0.996803	1		ENSG00000049239	13211.9	0.00162755	0.0193464	0.769767	1		ENSG00000049239	13211.9	2.18345e-05	0.00219417	0.767553	1
ENSG00000049245	VAMP3	1	7771269	7781432	+	ensembl_havana	12	protein_coding		ensembl_havana		ENSG00000049245	11645.8	-0.00953451	0.0315217	0.639082	1		ENSG00000049245	11645.8	-0.00348535	0.0184672	0.571717	1		ENSG00000049245	11645.8	-1.20589e-05	0.00217913	0.896799	1
ENSG00000049246	PER3	1	7784320	7845177	+	ensembl_havana	14	protein_coding		ensembl_havana		ENSG00000049246	9559.86	-0.019091	0.0380236	0.196411	0.999153		ENSG00000049246	9559.86	-0.00157497	0.0211634	0.710823	1		ENSG00000049246	9559.86	4.4011e-05	0.00237479	0.391389	1
ENSG00000049247	UTS2	1	7843083	7853512	-	ensembl_havana	13	protein_coding		ensembl_havana		ENSG00000049247	28.9815	-0.00299816	0.0454535	0.286103	1		ENSG00000049247	28.9815	0.000348892	0.0253099	0.696321	1		ENSG00000049247	28.9815	0.000663551	0.0309236	0.150783	1
ENSG00000049249	TNFRSF9	1	7915894	7943165	-	ensembl_havana	8	protein_coding		ensembl_havana		ENSG00000049249	25.9599	0.000896259	0.0410626	0.863254	1		ENSG00000049249	25.9599	0.00013393	0.0227845	0.928521	1		ENSG00000049249	25.9599	-3.92273e-06	0.0043011	0.942297	1
ENSG00000049283	EPN3	17	50532543	50543750	+	ensembl_havana	17	protein_coding		ensembl_havana		ENSG00000049283	12.0534	0.00141284	0.0410639	0.787419	1		ENSG00000049283	12.0534	0.0021593	0.0244877	0.177347	1		ENSG00000049283	12.0534	9.3469e-05	0.0075599	0.272646	1
ENSG00000049323	LTBP1	2	32946972	33399509	+	ensembl_havana	15	protein_coding		ensembl_havana		ENSG00000049323	3102.16	-0.00623487	0.0401622	0.503123	1		ENSG00000049323	3102.16	5.13606e-05	0.0221154	0.984496	1		ENSG00000049323	3102.16	2.65716e-05	0.00289701	0.508775	1
ENSG00000049449	RCN1	11	31812391	32105755	+	ensembl_havana	8	protein_coding		ensembl_havana		ENSG00000049449	6066.37	0.0041448	0.035284	0.820591	1		ENSG00000049449	6066.37	-0.00589464	0.021487	0.296148	1		ENSG00000049449	6066.37	-9.02213e-05	0.00233876	0.198499	1
ENSG00000049540	ELN	7	74027789	74069907	+	ensembl_havana	16	protein_coding		ensembl_havana		ENSG00000049540	4209.69	0.00270231	0.0403452	0.751897	1		ENSG00000049540	4209.69	0.00594738	0.0273905	0.0269979	0.798935		ENSG00000049540	4209.69	0.000230471	0.00975153	0.0500105	1
ENSG00000049541	RFC2	7	74231499	74254458	-	ensembl_havana	10	protein_coding		ensembl_havana		ENSG00000049541	700.654	0.0203629	0.0351586	0.268183	1		ENSG00000049541	700.654	0.00291627	0.0200844	0.590868	1		ENSG00000049541	700.654	-3.51765e-05	0.00220891	0.610338	1
ENSG00000049618	ARID1B	6	156777374	157210779	+	ensembl_havana	22	protein_coding		ensembl_havana		ENSG00000049618	15295.5	-0.0456108	0.026633	0.0249139	0.617819		ENSG00000049618	15295.5	-0.022606	0.0269975	0.0306656	0.819714		ENSG00000049618	15295.5	-8.32729e-06	0.00216978	0.948614	1
ENSG00000049656	CLPTM1L	5	1317744	1345099	-	ensembl_havana	13	protein_coding		ensembl_havana		ENSG00000049656	4673.73	0.0505904	0.0409449	0.00100319	0.107614		ENSG00000049656	4673.73	0.0114514	0.0264886	0.0257511	0.788514		ENSG00000049656	4673.73	-4.56098e-05	0.00235913	0.386083	1
ENSG00000049759	NEDD4L	18	58044367	58401540	+	ensembl_havana	17	protein_coding		ensembl_havana		ENSG00000049759	4660.55	-0.00182078	0.0380798	0.901054	1		ENSG00000049759	4660.55	-0.00312512	0.0215965	0.463441	1		ENSG00000049759	4660.55	-3.15973e-05	0.00231685	0.528018	1
ENSG00000049768	FOXP3	X	49250436	49264826	-	ensembl_havana	14	protein_coding		ensembl_havana		ENSG00000049768	17.2658	0.00578791	0.0409392	0.364823	1		ENSG00000049768	17.2658	-0.000294254	0.02256	0.870929	1		ENSG00000049768	17.2658	-6.38836e-05	0.00544163	0.298226	1
ENSG00000049769	PPP1R3F	X	49269843	49301461	+	ensembl_havana	12	protein_coding		ensembl_havana		ENSG00000049769	173.724	-0.0172774	0.0391226	0.167813	0.973858		ENSG00000049769	173.724	0.00963644	0.0268052	0.0189518	0.707004		ENSG00000049769	173.724	0.0209503	0.100623	0.000192652	0.0242604
ENSG00000049860	HEXB	5	74640023	74722647	+	ensembl_havana	13	protein_coding		ensembl_havana		ENSG00000049860	4896.25	-0.00966281	0.0361063	0.579983	1		ENSG00000049860	4896.25	-0.0147868	0.0276868	0.0224742	0.754644		ENSG00000049860	4896.25	-0.000128458	0.00288074	0.071014	1
ENSG00000049883	PTCD2	5	72320367	72368395	+	ensembl_havana	14	protein_coding		ensembl_havana		ENSG00000049883	1697.5	0.00399476	0.0367615	0.810687	1		ENSG00000049883	1697.5	0.00168121	0.0205604	0.727654	1		ENSG00000049883	1697.5	7.38504e-06	0.00221923	0.898881	1
ENSG00000050030	NEXMIF	X	74732849	74925485	-	ensembl_havana	13	protein_coding		ensembl_havana		ENSG00000050030	246.418	-0.0211168	0.0395701	0.0707953	0.806306		ENSG00000050030	246.418	-0.00454083	0.0228926	0.18697	1		ENSG00000050030	246.418	1.57187e-05	0.00242093	0.702426	1
ENSG00000050130	JKAMP	14	59484443	59505410	+	ensembl_havana	17	protein_coding		ensembl_havana		ENSG00000050130	2360.5	0.0259976	0.0324345	0.194527	0.997412		ENSG00000050130	2360.5	0.00443886	0.0193579	0.46996	1		ENSG00000050130	2360.5	-4.37369e-05	0.00218736	0.615115	1
ENSG00000050165	DKK3	11	11963106	12009769	-	ensembl_havana	17	protein_coding		ensembl_havana		ENSG00000050165	895.291	-0.00688542	0.0412506	0.243234	1		ENSG00000050165	895.291	-0.000690239	0.0227117	0.682205	1		ENSG00000050165	895.291	3.85287e-05	0.00470519	0.485048	1
ENSG00000050327	ARHGEF5	7	144355288	144380632	+	ensembl_havana	14	protein_coding		ensembl_havana		ENSG00000050327	925.543	-0.00149687	0.039722	0.889285	1		ENSG00000050327	925.543	-0.00102278	0.0219515	0.738259	1		ENSG00000050327	925.543	-8.15202e-06	0.00245975	0.834797	1
ENSG00000050344	NFE2L3	7	26152240	26187125	+	ensembl_havana	8	protein_coding		ensembl_havana		ENSG00000050344	2372.04	-0.00830966	0.0336628	0.669271	1		ENSG00000050344	2372.04	-0.010536	0.0236478	0.118402	1		ENSG00000050344	2372.04	-9.50406e-05	0.00225641	0.234337	1
ENSG00000050393	MCUR1	6	13786557	13814568	-	ensembl_havana	11	protein_coding		ensembl_havana		ENSG00000050393	2208.52	0.028341	0.0381676	0.0529379	0.747292		ENSG00000050393	2208.52	0.00409246	0.0219646	0.341944	1		ENSG00000050393	2208.52	-4.48503e-05	0.00239195	0.378877	1
ENSG00000050405	LIMA1	12	50175788	50283546	-	ensembl_havana	13	protein_coding		ensembl_havana		ENSG00000050405	28454.1	0.00283394	0.0364749	0.867873	1		ENSG00000050405	28454.1	-0.00304377	0.0207767	0.542538	1		ENSG00000050405	28454.1	-4.75895e-05	0.00226336	0.434102	1
ENSG00000050426	LETMD1	12	51047962	51060424	+	ensembl_havana	15	protein_coding		ensembl_havana		ENSG00000050426	4746.91	-0.029633	0.0325351	0.13846	0.932843		ENSG00000050426	4746.91	-0.0101043	0.022853	0.146412	1		ENSG00000050426	4746.91	-5.83497e-06	0.00218219	0.94598	1
ENSG00000050438	SLC4A8	12	51391317	51515763	+	ensembl_havana	16	protein_coding		ensembl_havana		ENSG00000050438	195.65	0.00254998	0.0406276	0.727949	1		ENSG00000050438	195.65	-0.00244047	0.023068	0.250127	1		ENSG00000050438	195.65	-0.000120983	0.00714718	0.131288	1
ENSG00000050555	LAMC3	9	131009082	131094473	+	ensembl_havana	17	protein_coding		ensembl_havana		ENSG00000050555	53.5599	0.00450013	0.0415941	0.334279	1		ENSG00000050555	53.5599	0.00330036	0.0342879	0.0461863	0.907815		ENSG00000050555	53.5599	0.000118643	0.00920591	0.263516	1
ENSG00000050628	PTGER3	1	70852353	71047808	-	ensembl_havana	20	protein_coding		ensembl_havana		ENSG00000050628	16959.6	-0.000830719	0.0386036	0.951343	1		ENSG00000050628	16959.6	-0.00157602	0.0214622	0.686318	1		ENSG00000050628	16959.6	-1.63286e-05	0.00230979	0.722787	1
ENSG00000050730	TNIP3	4	121131408	121227466	-	ensembl_havana	15	protein_coding		ensembl_havana		ENSG00000050730	7.6217	-0.00250403	0.0412655	0.593948	1		ENSG00000050730	7.6217	-9.02068e-05	0.0229538	0.946214	1		ENSG00000050730	7.6217	2.95509e-05	0.00542936	0.660697	1
ENSG00000050748	MAPK9	5	180233143	180292099	-	ensembl_havana	17	protein_coding		ensembl_havana		ENSG00000050748	3775.76	0.046485	0.0336802	0.0169434	0.549226		ENSG00000050748	3775.76	0.0102276	0.0234384	0.126988	1		ENSG00000050748	3775.76	-5.72185e-05	0.0022046	0.4692	1
ENSG00000050767	COL23A1	5	178237618	178590555	-	ensembl_havana	15	protein_coding		ensembl_havana		ENSG00000050767	45.5741	-0.00780451	0.0405066	0.337097	1		ENSG00000050767	45.5741	-0.000424281	0.0222902	0.855224	1		ENSG00000050767	45.5741	3.14268e-05	0.00333828	0.45966	1
ENSG00000050820	BCAR1	16	75228187	75268053	-	ensembl_havana	16	protein_coding		ensembl_havana		ENSG00000050820	1165.38	0.00200595	0.0376975	0.895743	1		ENSG00000050820	1165.38	0.0138072	0.0284188	0.0120093	0.6071		ENSG00000050820	1165.38	0.000277191	0.00695843	0.0144844	0.72774
ENSG00000051009	FAM160A2	11	6211335	6234711	-	ensembl_havana	10	protein_coding		ensembl_havana		ENSG00000051009	1870.24	-0.0449168	0.0332347	0.0225981	0.598541		ENSG00000051009	1870.24	0.000320259	0.0185729	0.955695	1		ENSG00000051009	1870.24	0.000213054	0.00313886	0.0250551	0.934233
ENSG00000051108	HERPUD1	16	56932048	56944863	+	ensembl_havana	14	protein_coding		ensembl_havana		ENSG00000051108	5659.61	-0.00324904	0.0347986	0.861949	1		ENSG00000051108	5659.61	-0.000799899	0.0194349	0.883042	1		ENSG00000051108	5659.61	1.13208e-06	0.0021941	0.987295	1
ENSG00000051128	HOMER3	19	18929201	18941261	-	ensembl_havana	18	protein_coding		ensembl_havana		ENSG00000051128	600.848	0.0149774	0.0386092	0.271969	1		ENSG00000051128	600.848	0.000674463	0.0213418	0.862585	1		ENSG00000051128	600.848	-4.20267e-05	0.00245912	0.380961	1
ENSG00000051180	RAD51	15	40694774	40732339	+	ensembl_havana	16	protein_coding		ensembl_havana		ENSG00000051180	68.5326	-0.00182118	0.0404591	0.821257	1		ENSG00000051180	68.5326	-0.00162096	0.0225125	0.479885	1		ENSG00000051180	68.5326	-2.03636e-05	0.00308591	0.611437	1
ENSG00000051341	POLQ	3	121431427	121546641	-	ensembl_havana	13	protein_coding		ensembl_havana		ENSG00000051341	155.873	0.0037763	0.0406974	0.593623	1		ENSG00000051341	155.873	-0.00132698	0.02262	0.51202	1		ENSG00000051341	155.873	-7.21636e-05	0.00539886	0.237076	1
ENSG00000051382	PIK3CB	3	138652699	138834938	-	ensembl_havana	8	protein_coding		ensembl_havana		ENSG00000051382	3736.92	0.00241542	0.033044	0.902795	1		ENSG00000051382	3736.92	-0.00334585	0.0191782	0.572977	1		ENSG00000051382	3736.92	-5.75775e-05	0.0021978	0.487937	1
ENSG00000051523	CYBA	16	88643283	88651152	-	ensembl_havana	10	protein_coding		ensembl_havana		ENSG00000051523	1464.9	0.024327	0.0396705	0.0394696	0.703146		ENSG00000051523	1464.9	0.00451533	0.0228549	0.193031	1		ENSG00000051523	1464.9	-2.70989e-05	0.00250446	0.522284	1
ENSG00000051596	THOC3	5	175917873	176034680	-	ensembl_havana	9	protein_coding		ensembl_havana		ENSG00000051596	621.29	0.0110179	0.0377465	0.469473	1		ENSG00000051596	621.29	-0.00580086	0.0226159	0.208127	1		ENSG00000051596	621.29	-0.000142157	0.00400784	0.0476794	1
ENSG00000051620	HEBP2	6	138403531	138422197	+	ensembl_havana	10	protein_coding		ensembl_havana		ENSG00000051620	11785.7	-0.00571021	0.0386926	0.670613	1		ENSG00000051620	11785.7	-0.00392463	0.0222013	0.318081	1		ENSG00000051620	11785.7	-2.83423e-05	0.00237201	0.539007	1
ENSG00000051825	MPHOSPH9	12	123152320	123244014	-	ensembl_havana	14	protein_coding		ensembl_havana		ENSG00000051825	2336.35	0.0212587	0.0354998	0.239755	1		ENSG00000051825	2336.35	0.00302953	0.0202883	0.569977	1		ENSG00000051825	2336.35	-3.63087e-05	0.00221565	0.586661	1
ENSG00000052126	PLEKHA5	12	19129752	19376400	+	ensembl_havana	14	protein_coding		ensembl_havana		ENSG00000052126	3108.43	-0.0203144	0.0357977	0.253537	1		ENSG00000052126	3108.43	-0.00735254	0.0225702	0.191385	1		ENSG00000052126	3108.43	-1.57549e-05	0.00220664	0.807266	1
ENSG00000052344	PRSS8	16	31131433	31135762	-	ensembl_havana	15	protein_coding		ensembl_havana		ENSG00000052344	18.7537	-0.00166403	0.040562	0.826823	1		ENSG00000052344	18.7537	0.000294735	0.0223657	0.891578	1		ENSG00000052344	18.7537	1.39147e-05	0.00307048	0.725688	1
ENSG00000052723	SIKE1	1	114769479	114780685	-	ensembl_havana	11	protein_coding		ensembl_havana		ENSG00000052723	4441.23	0.024895	0.0348468	0.181956	0.986865		ENSG00000052723	4441.23	0.010006	0.0238285	0.112631	1		ENSG00000052723	4441.23	2.45164e-05	0.00219918	0.729506	1
ENSG00000052749	RRP12	10	97356358	97426076	-	ensembl_havana	13	protein_coding		ensembl_havana		ENSG00000052749	830.114	0.00397701	0.0385136	0.77326	1		ENSG00000052749	830.114	0.000402361	0.0212872	0.918687	1		ENSG00000052749	830.114	-7.94736e-06	0.00228583	0.864021	1
ENSG00000052795	FNIP2	4	158769138	158908049	+	ensembl_havana	12	protein_coding		ensembl_havana		ENSG00000052795	9363.62	-0.024482	0.0330261	0.216005	1		ENSG00000052795	9363.62	-0.0037871	0.0193496	0.52646	1		ENSG00000052795	9363.62	4.44964e-05	0.00219154	0.591918	1
ENSG00000052802	MSMO1	4	165327623	165343160	+	ensembl_havana	12	protein_coding		ensembl_havana		ENSG00000052802	1229.73	-0.00200642	0.0393233	0.866124	1		ENSG00000052802	1229.73	0.00158799	0.0218292	0.640547	1		ENSG00000052802	1229.73	2.71887e-05	0.0024933	0.522958	1
ENSG00000052841	TTC17	11	43358932	43494933	+	ensembl_havana	14	protein_coding		ensembl_havana		ENSG00000052841	8619.08	-0.0167117	0.0286622	0.417471	1		ENSG00000052841	8619.08	-0.00633826	0.0186214	0.349251	1		ENSG00000052841	8619.08	-2.05835e-05	0.00217305	0.855944	1
ENSG00000052850	ALX4	11	44260444	44310166	-	ensembl_havana	5	protein_coding		ensembl_havana		ENSG00000052850	111.204	-0.00401838	0.0402014	0.659726	1		ENSG00000052850	111.204	-0.000787946	0.022183	0.761365	1		ENSG00000052850	111.204	4.14751e-06	0.00263805	0.911827	1
ENSG00000053108	FSTL4	5	133196455	133612564	-	ensembl_havana	16	protein_coding		ensembl_havana		ENSG00000053108	8.60409	-0.00822491	0.0480442	0.0603415	0.769116		ENSG00000053108	8.60409	-0.00250646	0.0322488	0.0792258	1		ENSG00000053108	8.60409	-1.15312e-06	0.00599935	0.988547	1
ENSG00000053254	FOXN3	14	89124871	89619149	-	ensembl_havana	15	protein_coding		ensembl_havana		ENSG00000053254	23567.6	0.0276036	0.0346139	0.142717	0.941256		ENSG00000053254	23567.6	0.00157394	0.0194496	0.774982	1		ENSG00000053254	23567.6	-8.17852e-05	0.00226499	0.266875	1
ENSG00000053328	METTL24	6	110245928	110358272	-	ensembl_havana	8	protein_coding		ensembl_havana		ENSG00000053328	32.6515	-0.00767698	0.0414095	0.192201	0.995506		ENSG00000053328	32.6515	-0.00105936	0.0228382	0.529729	1		ENSG00000053328	32.6515	3.21821e-05	0.00447519	0.545161	1
ENSG00000053371	AKR7A2	1	19303965	19312146	-	ensembl_havana	12	protein_coding		ensembl_havana		ENSG00000053371	2357.86	0.0278296	0.0378073	0.0674319	0.790854		ENSG00000053371	2357.86	0.00296039	0.0213834	0.503604	1		ENSG00000053371	2357.86	-5.7534e-05	0.00243781	0.286479	1
ENSG00000053372	MRTO4	1	19251539	19260128	+	ensembl_havana	4	protein_coding		ensembl_havana		ENSG00000053372	1098.57	0.0218828	0.0357895	0.218958	1		ENSG00000053372	1098.57	0.00323773	0.0205048	0.537654	1		ENSG00000053372	1098.57	-3.54243e-05	0.0022204	0.58529	1
ENSG00000053438	NNAT	20	37521215	37523693	+	ensembl_havana	8	protein_coding		ensembl_havana		ENSG00000053438	1453.51	-0.00377571	0.0405814	0.618491	1		ENSG00000053438	1453.51	0.00495781	0.0272042	0.0363137	0.859916		ENSG00000053438	1453.51	0.00149296	0.031323	0.00883995	0.540698
ENSG00000053501	USE1	19	17215346	17219829	+	ensembl_havana	12	protein_coding		ensembl_havana		ENSG00000053501	656.542	0.0333701	0.0357722	0.0613786	0.772734		ENSG00000053501	656.542	0.00994533	0.0242021	0.0957027	1		ENSG00000053501	656.542	-5.70841e-06	0.00220325	0.929932	1
ENSG00000053524	MCF2L2	3	183178043	183428778	-	ensembl_havana	12	protein_coding		ensembl_havana		ENSG00000053524	101.485	-0.00488593	0.0401485	0.600715	1		ENSG00000053524	101.485	-0.0049662	0.0241587	0.0762906	1		ENSG00000053524	101.485	-6.88883e-05	0.00420137	0.191071	1
ENSG00000053702	NRIP2	12	2825348	2835544	-	ensembl_havana	14	protein_coding		ensembl_havana		ENSG00000053702	449.912	-0.0173432	0.0392146	0.158972	0.961131		ENSG00000053702	449.912	-0.00224069	0.0218889	0.526161	1		ENSG00000053702	449.912	3.05867e-05	0.002485	0.484068	1
ENSG00000053747	LAMA3	18	23689443	23955066	+	ensembl_havana	15	protein_coding		ensembl_havana		ENSG00000053747	6603.08	-0.00555159	0.0392442	0.646828	1		ENSG00000053747	6603.08	0.00185509	0.021839	0.592842	1		ENSG00000053747	6603.08	4.4794e-05	0.00270585	0.324367	1
ENSG00000053770	AP5M1	14	57268909	57298742	+	ensembl_havana	11	protein_coding		ensembl_havana		ENSG00000053770	5036.49	0.0153793	0.035803	0.387139	1		ENSG00000053770	5036.49	0.0010621	0.0199766	0.836793	1		ENSG00000053770	5036.49	-4.00314e-05	0.00222622	0.537308	1
ENSG00000053900	ANAPC4	4	25377213	25418498	+	ensembl_havana	10	protein_coding		ensembl_havana		ENSG00000053900	2682.16	-0.021408	0.0327268	0.282536	1		ENSG00000053900	2682.16	-0.00646085	0.0206094	0.30878	1		ENSG00000053900	2682.16	-1.0778e-06	0.0021828	0.989865	1
ENSG00000053918	KCNQ1	11	2444684	2849109	+	ensembl_havana	15	protein_coding		ensembl_havana		ENSG00000053918	308.616	0.00267538	0.039929	0.790819	1		ENSG00000053918	308.616	-0.00134039	0.0221083	0.640761	1		ENSG00000053918	308.616	-2.99453e-05	0.00280273	0.464454	1
ENSG00000054116	TRAPPC3	1	36136570	36156053	-	ensembl_havana	11	protein_coding		ensembl_havana		ENSG00000054116	2730.9	0.0438656	0.0333661	0.0254508	0.620985		ENSG00000054116	2730.9	0.00949551	0.022819	0.154325	1		ENSG00000054116	2730.9	-5.51756e-05	0.00219958	0.495779	1
ENSG00000054118	THRAP3	1	36224416	36305357	+	ensembl_havana	13	protein_coding		ensembl_havana		ENSG00000054118	11524.4	0.0152436	0.0300543	0.458959	1		ENSG00000054118	11524.4	-0.000379152	0.0168987	0.950304	1		ENSG00000054118	11524.4	-7.99388e-05	0.00218455	0.439797	1
ENSG00000054148	PHPT1	9	136848724	136851027	+	ensembl_havana	17	protein_coding		ensembl_havana		ENSG00000054148	1355.51	0.0426959	0.0367542	0.0115349	0.468165		ENSG00000054148	1355.51	0.0109049	0.0252669	0.0565786	0.947281		ENSG00000054148	1355.51	-2.78558e-05	0.00223112	0.639602	1
ENSG00000054179	ENTPD2	9	137048098	137054045	-	ensembl_havana	11	protein_coding		ensembl_havana		ENSG00000054179	13.0352	-0.0093232	0.0439815	0.0722314	0.807097		ENSG00000054179	13.0352	4.64127e-05	0.0227779	0.975244	1		ENSG00000054179	13.0352	0.000382972	0.0171364	0.074836	1
ENSG00000054219	LY75	2	159803355	159904749	-	ensembl_havana	10	protein_coding		ensembl_havana		ENSG00000054219	965.328	-0.0147116	0.0398008	0.170812	0.97507		ENSG00000054219	965.328	-0.00428715	0.0230107	0.173443	1		ENSG00000054219	965.328	-3.18659e-06	0.00244711	0.934719	1
ENSG00000054267	ARID4B	1	235131634	235328219	-	ensembl_havana	21	protein_coding		ensembl_havana		ENSG00000054267	5259.07	-0.0108824	0.030945	0.594802	1		ENSG00000054267	5259.07	-0.0052296	0.0190476	0.4163	1		ENSG00000054267	5259.07	-3.12723e-05	0.00217891	0.747155	1
ENSG00000054277	OPN3	1	241590102	241677376	-	ensembl_havana	13	protein_coding		ensembl_havana		ENSG00000054277	457.325	-0.00771825	0.0388155	0.557478	1		ENSG00000054277	457.325	-0.00781129	0.0245453	0.0573977	0.951565		ENSG00000054277	457.325	-7.23878e-05	0.00304033	0.166562	1
ENSG00000054282	SDCCAG8	1	243256034	243500092	+	ensembl_havana	15	protein_coding		ensembl_havana		ENSG00000054282	2493.54	0.003786	0.0315929	0.852131	1		ENSG00000054282	2493.54	0.000405304	0.0177261	0.945946	1		ENSG00000054282	2493.54	-1.00918e-05	0.00217925	0.913133	1
ENSG00000054356	PTPRN	2	219289623	219309648	-	ensembl_havana	13	protein_coding		ensembl_havana		ENSG00000054356	2.48492	-0.00644069	0.0684145	0.0585694	0.764125		ENSG00000054356	2.48492	0.00082695	0.0278951	0.383622	1		ENSG00000054356	2.48492	0.0142518	0.176283	0.00933854	0.558701
ENSG00000054392	HHAT	1	210328252	210676296	+	ensembl_havana	12	protein_coding		ensembl_havana		ENSG00000054392	473.015	-0.0496698	0.0361085	0.0050605	0.322171		ENSG00000054392	473.015	-0.00843607	0.0232805	0.140702	1		ENSG00000054392	473.015	7.77905e-05	0.00233309	0.238107	1
ENSG00000054523	KIF1B	1	10210805	10381603	+	ensembl_havana	17	protein_coding		ensembl_havana		ENSG00000054523	13430.8	-0.0332162	0.0274401	0.104947	0.874644		ENSG00000054523	13430.8	-0.0326742	0.0308761	0.00819699	0.522519		ENSG00000054523	13430.8	-0.000142153	0.00218783	0.248759	1
ENSG00000054598	FOXC1	6	1609972	1613897	+	havana	6	protein_coding		havana		ENSG00000054598	833.059	-0.00224543	0.040088	0.813703	1		ENSG00000054598	833.059	0.0022733	0.0224197	0.405536	1		ENSG00000054598	833.059	4.95482e-05	0.00346997	0.281675	1
ENSG00000054611	TBC1D22A	22	46762617	47175699	+	ensembl_havana	13	protein_coding		ensembl_havana		ENSG00000054611	1744.13	0.0511317	0.0289343	0.0131633	0.495972		ENSG00000054611	1744.13	0.0399248	0.0337075	0.00269748	0.262487		ENSG00000054611	1744.13	7.76083e-05	0.0021788	0.487685	1
ENSG00000054654	SYNE2	14	63852983	64226433	+	ensembl_havana	16	protein_coding		ensembl_havana		ENSG00000054654	54552.8	-0.0429614	0.0338415	0.0265309	0.628499		ENSG00000054654	54552.8	-0.0153755	0.0268683	0.0403031	0.8808		ENSG00000054654	54552.8	1.9592e-06	0.00218782	0.979841	1
ENSG00000054690	PLEKHH1	14	67533301	67589612	+	ensembl_havana	13	protein_coding		ensembl_havana		ENSG00000054690	755.488	0.0056569	0.0400498	0.559699	1		ENSG00000054690	755.488	-0.0020977	0.0223385	0.449872	1		ENSG00000054690	755.488	-6.98318e-05	0.00409533	0.183153	1
ENSG00000054793	ATP9A	20	51596514	51768634	-	ensembl_havana	13	protein_coding		ensembl_havana		ENSG00000054793	24892.9	0.0322835	0.0365187	0.0579299	0.76311		ENSG00000054793	24892.9	0.00248052	0.0206111	0.617354	1		ENSG00000054793	24892.9	-8.21855e-05	0.00243097	0.192356	1
ENSG00000054796	SPO11	20	57329759	57343994	+	ensembl_havana	12	protein_coding		ensembl_havana		ENSG00000054796	0.147355	-0.000709888	0.141201	0.890331	1		ENSG00000054796	0.147355	-0.00123385	0.145878	0.802714	1		ENSG00000054796	0.147355	-0.000660617	0.146946	0.901651	1
ENSG00000054803	CBLN4	20	55997440	56005472	-	ensembl_havana	3	protein_coding		ensembl_havana		ENSG00000054803	2.04355	-0.00180715	0.0458734	0.443156	1		ENSG00000054803	2.04355	0.00364784	0.0755178	0.0576115	0.952126		ENSG00000054803	2.04355	0.0263604	0.258634	0.00642734	0.442614
ENSG00000054938	CHRDL2	11	74696429	74731385	-	ensembl_havana	15	protein_coding		ensembl_havana		ENSG00000054938	4.22324	-0.000144301	0.0422385	0.958528	1		ENSG00000054938	4.22324	-0.000533664	0.0259878	0.5579	1		ENSG00000054938	4.22324	-0.000104776	0.0126047	0.569408	1
ENSG00000054965	FAM168A	11	73400487	73598189	-	ensembl_havana	10	protein_coding		ensembl_havana		ENSG00000054965	5457.3	-0.0462731	0.0304868	0.0242606	0.61115		ENSG00000054965	5457.3	-0.016342	0.0258707	0.0561408	0.946918		ENSG00000054965	5457.3	2.02935e-05	0.00217679	0.839528	1
ENSG00000054967	RELT	11	73376264	73397474	+	ensembl_havana	12	protein_coding		ensembl_havana		ENSG00000054967	373.878	0.00918261	0.040373	0.291091	1		ENSG00000054967	373.878	0.00179606	0.0224376	0.469634	1		ENSG00000054967	373.878	-1.0257e-05	0.00275633	0.786657	1
ENSG00000054983	GALC	14	87837820	87993665	-	ensembl_havana	16	protein_coding		ensembl_havana		ENSG00000054983	2437.89	-0.0147899	0.0357295	0.40754	1		ENSG00000054983	2437.89	-0.00084882	0.0199147	0.869718	1		ENSG00000054983	2437.89	4.08661e-05	0.00222548	0.532009	1
ENSG00000055044	NOP58	2	202265716	202303666	+	ensembl_havana	10	protein_coding		ensembl_havana		ENSG00000055044	1824.42	-0.024861	0.0351477	0.176709	0.982476		ENSG00000055044	1824.42	-0.00624078	0.0216125	0.275677	1		ENSG00000055044	1824.42	1.22468e-05	0.00219825	0.85882	1
ENSG00000055070	SZRD1	1	16352575	16398145	+	ensembl_havana	16	protein_coding		ensembl_havana		ENSG00000055070	4667.4	0.0217281	0.0330251	0.27218	1		ENSG00000055070	4667.4	0.0103114	0.0232103	0.133851	1		ENSG00000055070	4667.4	4.00664e-05	0.00218997	0.629257	1
ENSG00000055118	KCNH2	7	150944961	150978315	-	ensembl_havana	14	protein_coding		ensembl_havana		ENSG00000055118	9.82572	0.000410469	0.0417085	0.902004	1		ENSG00000055118	9.82572	9.58984e-05	0.0237217	0.925317	1		ENSG00000055118	9.82572	-2.58154e-06	0.00765477	0.981117	1
ENSG00000055130	CUL1	7	148697914	148801036	+	ensembl_havana	15	protein_coding		ensembl_havana		ENSG00000055130	5063.04	0.0149733	0.029392	0.46776	1		ENSG00000055130	5063.04	-0.00233957	0.0169307	0.705904	1		ENSG00000055130	5063.04	-0.00011731	0.00219411	0.279699	1
ENSG00000055147	FAM114A2	5	153990128	154038936	-	ensembl_havana	18	protein_coding		ensembl_havana		ENSG00000055147	1979.41	-0.0141667	0.0368092	0.393969	1		ENSG00000055147	1979.41	-0.00338629	0.0210592	0.488215	1		ENSG00000055147	1979.41	6.16391e-06	0.00221977	0.915089	1
ENSG00000055163	CYFIP2	5	157266079	157395595	+	ensembl_havana	19	protein_coding		ensembl_havana		ENSG00000055163	621.514	-0.0068948	0.0405076	0.392134	1		ENSG00000055163	621.514	-0.00177536	0.0225527	0.441107	1		ENSG00000055163	621.514	1.17712e-06	0.00283775	0.975219	1
ENSG00000055208	TAB2	6	149218641	149411613	+	ensembl_havana	18	protein_coding		ensembl_havana		ENSG00000055208	7070.77	0.0198791	0.0325654	0.319943	1		ENSG00000055208	7070.77	-0.00369326	0.0190812	0.541257	1		ENSG00000055208	7070.77	-0.000139651	0.00232901	0.114836	1
ENSG00000055211	GINM1	6	149566294	149591748	+	ensembl_havana	12	protein_coding		ensembl_havana		ENSG00000055211	4205.88	0.00403774	0.0328161	0.839061	1		ENSG00000055211	4205.88	-0.00412953	0.0194012	0.494713	1		ENSG00000055211	4205.88	-7.56947e-05	0.00220768	0.371856	1
ENSG00000055332	EIF2AK2	2	37099210	37157065	-	ensembl_havana	16	protein_coding		ensembl_havana		ENSG00000055332	11805.7	0.0198515	0.0320005	0.325528	1		ENSG00000055332	11805.7	0.000410849	0.0179445	0.944806	1		ENSG00000055332	11805.7	-7.84428e-05	0.0021992	0.38429	1
ENSG00000055483	USP36	17	78787381	78841441	-	ensembl_havana	19	protein_coding		ensembl_havana		ENSG00000055483	2570.94	0.0050917	0.0356131	0.77691	1		ENSG00000055483	2570.94	0.00160803	0.0199662	0.758529	1		ENSG00000055483	2570.94	2.84358e-06	0.00220157	0.965496	1
ENSG00000055609	KMT2C	7	152134922	152436005	-	ensembl_havana	17	protein_coding		ensembl_havana		ENSG00000055609	29227.7	-0.0120572	0.0270416	0.554857	1		ENSG00000055609	29227.7	-0.00839229	0.0192343	0.245524	1		ENSG00000055609	29227.7	-7.84872e-05	0.00217346	0.533299	1
ENSG00000055732	MCOLN3	1	85018082	85048499	-	ensembl_havana	12	protein_coding		ensembl_havana		ENSG00000055732	1359.85	-0.0354495	0.071034	0.00102039	0.109221		ENSG00000055732	1359.85	-0.00932263	0.0390252	0.00538376	0.409715		ENSG00000055732	1359.85	1.12464e-05	0.00269599	0.766758	1
ENSG00000055813	CCDC85A	2	56184123	56386173	+	ensembl_havana	5	protein_coding		ensembl_havana		ENSG00000055813	1839.19	0.0111561	0.0390181	0.37979	1		ENSG00000055813	1839.19	0.0036959	0.0222765	0.318263	1		ENSG00000055813	1839.19	7.78505e-06	0.0023296	0.856926	1
ENSG00000055917	PUM2	2	20248691	20352234	-	ensembl_havana	15	protein_coding		ensembl_havana		ENSG00000055917	10177.2	-0.0231848	0.0285781	0.260548	1		ENSG00000055917	10177.2	-0.0271146	0.0299444	0.0144496	0.650605		ENSG00000055917	10177.2	-0.00016407	0.00221562	0.153993	1
ENSG00000055950	MRPL43	10	100969458	100987515	-	ensembl_havana	16	protein_coding		ensembl_havana		ENSG00000055950	1494.98	0.0280281	0.0348267	0.133281	0.923995		ENSG00000055950	1494.98	0.00130414	0.0195077	0.810725	1		ENSG00000055950	1494.98	-8.67057e-05	0.0022899	0.232866	1
ENSG00000055955	ITIH4	3	52812975	52831479	-	ensembl_havana	15	protein_coding		ensembl_havana		ENSG00000055955	194.23	-0.0104067	0.0406207	0.197373	0.99982		ENSG00000055955	194.23	-0.00120704	0.0224084	0.599453	1		ENSG00000055955	194.23	2.94181e-05	0.00331821	0.485592	1
ENSG00000055957	ITIH1	3	52777592	52792068	+	ensembl_havana	10	protein_coding		ensembl_havana		ENSG00000055957	9.76775	-0.00764706	0.0471214	0.072594	0.807491		ENSG00000055957	9.76775	-0.00123666	0.0246195	0.316549	1		ENSG00000055957	9.76775	6.91288e-05	0.00790365	0.47991	1
ENSG00000056050	HPF1	4	169729465	169757953	-	ensembl_havana	6	protein_coding		ensembl_havana		ENSG00000056050	918.97	0.00364467	0.0319604	0.85684	1		ENSG00000056050	918.97	-0.00464018	0.019228	0.456763	1		ENSG00000056050	918.97	-8.47385e-05	0.00220277	0.349739	1
ENSG00000056097	ZFR	5	32354350	32444761	-	ensembl_havana	15	protein_coding		ensembl_havana		ENSG00000056097	10914.7	0.0466313	0.0293591	0.0237571	0.60878		ENSG00000056097	10914.7	-7.60555e-06	0.0165086	0.999005	1		ENSG00000056097	10914.7	-0.000248106	0.00253416	0.0303836	1
ENSG00000056277	ZNF280C	X	130202711	130268899	-	ensembl_havana	15	protein_coding		ensembl_havana		ENSG00000056277	662.805	-0.0251597	0.0325421	0.208344	1		ENSG00000056277	662.805	-0.00914459	0.022231	0.178175	1		ENSG00000056277	662.805	-1.50467e-05	0.00218278	0.861194	1
ENSG00000056291	NPFFR2	4	72031804	72148067	+	ensembl_havana	17	protein_coding		ensembl_havana		ENSG00000056291	1.20082	-0.0074544	0.0923321	0.0455309	0.725119		ENSG00000056291	1.20082	-0.00182182	0.0475764	0.14303	1		ENSG00000056291	1.20082	0.000131926	0.0178713	0.664866	1
ENSG00000056487	PHF21B	22	44881162	45009999	-	ensembl_havana	15	protein_coding		ensembl_havana		ENSG00000056487	3.5262	-0.0311815	0.245455	0.00541818	0.333286		ENSG00000056487	3.5262	-0.00150493	0.0379255	0.174915	1		ENSG00000056487	3.5262	0.000760447	0.0353748	0.172194	1
ENSG00000056558	TRAF1	9	120902393	120929173	-	ensembl_havana	10	protein_coding		ensembl_havana		ENSG00000056558	1088.14	0.00572514	0.0364611	0.73706	1		ENSG00000056558	1088.14	0.00160118	0.0203922	0.745994	1		ENSG00000056558	1088.14	5.98226e-07	0.00221265	0.992064	1
ENSG00000056586	RC3H2	9	122844556	122905341	-	ensembl_havana	15	protein_coding		ensembl_havana		ENSG00000056586	7796.6	0.0590922	0.0260133	0.00342175	0.255661		ENSG00000056586	7796.6	-0.00213785	0.0150401	0.725762	1		ENSG00000056586	7796.6	-0.000621066	0.0053345	0.00157228	0.152394
ENSG00000056736	IL17RB	3	53846580	53865800	+	ensembl_havana	9	protein_coding		ensembl_havana		ENSG00000056736	148.336	-0.0215997	0.0359165	0.221566	1		ENSG00000056736	148.336	-0.00579959	0.0217165	0.285584	1		ENSG00000056736	148.336	5.22996e-06	0.00220482	0.934883	1
ENSG00000056972	TRAF3IP2	6	111556454	111606278	-	ensembl_havana	18	protein_coding		ensembl_havana		ENSG00000056972	2019.88	-0.00575553	0.0360944	0.741853	1		ENSG00000056972	2019.88	-0.00510323	0.0214579	0.334487	1		ENSG00000056972	2019.88	-4.2391e-05	0.00223783	0.501472	1
ENSG00000056998	GYG2	X	2828788	2882820	+	ensembl_havana	19	protein_coding		ensembl_havana		ENSG00000056998	22282.2	0.0155925	0.0382286	0.278541	1		ENSG00000056998	22282.2	-0.000836148	0.0211688	0.839134	1		ENSG00000056998	22282.2	-6.58385e-05	0.00264729	0.213267	1
ENSG00000057019	DCBLD2	3	98795941	98901689	-	ensembl_havana	15	protein_coding		ensembl_havana		ENSG00000057019	6218.33	0.0348144	0.0343809	0.0670016	0.789435		ENSG00000057019	6218.33	0.0131696	0.0257064	0.0580427	0.952182		ENSG00000057019	6218.33	1.37875e-05	0.00219223	0.852078	1
ENSG00000057149	SERPINB3	18	63655197	63661963	-	ensembl_havana	15	protein_coding		ensembl_havana		ENSG00000057149	0.0496626	-0.000189996	0.139589	0.970336	1		ENSG00000057149	0.0496626	-0.000260246	0.140061	0.956805	1		ENSG00000057149	0.0496626	-0.000105197	0.145375	0.984187	1
ENSG00000057252	SOAT1	1	179293714	179358680	+	ensembl_havana	12	protein_coding		ensembl_havana		ENSG00000057252	2527.4	-0.00731226	0.0375772	0.6372	1		ENSG00000057252	2527.4	-0.00548653	0.0223654	0.240471	1		ENSG00000057252	2527.4	-4.02109e-05	0.00230876	0.453604	1
ENSG00000057294	PKP2	12	32790745	32896840	-	ensembl_havana	14	protein_coding		ensembl_havana		ENSG00000057294	2358.25	-0.00519791	0.04121	0.346753	1		ENSG00000057294	2358.25	-0.00018433	0.0227119	0.907199	1		ENSG00000057294	2358.25	4.9033e-05	0.00541657	0.434634	1
ENSG00000057468	MSH4	1	75796882	75913238	+	ensembl_havana	6	protein_coding		ensembl_havana		ENSG00000057468	50.1119	-0.0035568	0.0413383	0.457931	1		ENSG00000057468	50.1119	0.00030134	0.0229264	0.827595	1		ENSG00000057468	50.1119	8.06886e-05	0.00747348	0.351086	1
ENSG00000057593	F7	13	113105788	113120681	+	ensembl_havana	13	protein_coding		ensembl_havana		ENSG00000057593	7.99144	-0.0113449	0.0626421	0.0201189	0.577281		ENSG00000057593	7.99144	-0.00481871	0.0557215	0.0195694	0.712383		ENSG00000057593	7.99144	-1.2547e-05	0.00603353	0.875663	1
ENSG00000057608	GDI2	10	5765223	5842132	-	ensembl_havana	16	protein_coding		ensembl_havana		ENSG00000057608	14889.4	0.0098069	0.0338962	0.611644	1		ENSG00000057608	14889.4	0.00288924	0.019439	0.614545	1		ENSG00000057608	14889.4	2.25496e-06	0.00218824	0.97665	1
ENSG00000057657	PRDM1	6	106086320	106109939	+	ensembl_havana	15	protein_coding		ensembl_havana		ENSG00000057657	641.743	-0.00544936	0.0390412	0.666016	1		ENSG00000057657	641.743	-0.00247221	0.0218844	0.496222	1		ENSG00000057657	641.743	-1.2193e-05	0.00234491	0.777184	1
ENSG00000057663	ATG5	6	106045423	106325791	-	ensembl_havana	14	protein_coding		ensembl_havana		ENSG00000057663	2614.02	0.00703732	0.0321294	0.726878	1		ENSG00000057663	2614.02	0.00229372	0.0183502	0.701915	1		ENSG00000057663	2614.02	5.09773e-06	0.00218076	0.954237	1
ENSG00000057704	TMCC3	12	94567124	94650562	-	ensembl_havana	12	protein_coding		ensembl_havana		ENSG00000057704	2708.55	-0.00895198	0.0385541	0.51429	1		ENSG00000057704	2708.55	-0.00248281	0.0216381	0.530751	1		ENSG00000057704	2708.55	-7.88439e-07	0.0022836	0.986351	1
ENSG00000057757	PITHD1	1	23778405	23788232	+	ensembl_havana	9	protein_coding		ensembl_havana		ENSG00000057757	2698.63	0.0299384	0.0346696	0.111134	0.885726		ENSG00000057757	2698.63	0.00859544	0.0228269	0.163448	1		ENSG00000057757	2698.63	-7.13613e-06	0.00219341	0.921065	1
ENSG00000057935	MTA3	2	42494569	42756947	+	ensembl_havana	13	protein_coding		ensembl_havana		ENSG00000057935	2909.36	0.00128703	0.0317183	0.949389	1		ENSG00000057935	2909.36	0.00263048	0.01824	0.66458	1		ENSG00000057935	2909.36	3.5118e-05	0.00218208	0.70183	1
ENSG00000058056	USP13	3	179652755	179789401	+	ensembl_havana	8	protein_coding		ensembl_havana		ENSG00000058056	3978.23	-0.0293933	0.0374831	0.0616889	0.774659		ENSG00000058056	3978.23	-0.0157287	0.0298365	0.00770485	0.509999		ENSG00000058056	3978.23	-5.17793e-05	0.00235166	0.348554	1
ENSG00000058063	ATP11B	3	182793500	182921635	+	ensembl_havana	15	protein_coding		ensembl_havana		ENSG00000058063	8867.51	-0.00779235	0.032145	0.698862	1		ENSG00000058063	8867.51	-0.000694219	0.0180427	0.906681	1		ENSG00000058063	8867.51	2.2215e-05	0.00218197	0.802355	1
ENSG00000058085	LAMC2	1	183186238	183244900	+	ensembl_havana	14	protein_coding		ensembl_havana		ENSG00000058085	300.529	0.00822631	0.0406856	0.277439	1		ENSG00000058085	300.529	-0.000451567	0.0223817	0.833754	1		ENSG00000058085	300.529	-7.55984e-05	0.00527393	0.209401	1
ENSG00000058091	CDK14	7	90466424	91210590	+	ensembl_havana	16	protein_coding		ensembl_havana		ENSG00000058091	2726.59	-0.00364975	0.0375814	0.813804	1		ENSG00000058091	2726.59	-0.00295869	0.0212961	0.51217	1		ENSG00000058091	2726.59	-2.35624e-05	0.00225999	0.656188	1
ENSG00000058262	SEC61A1	3	128051641	128071683	+	ensembl_havana	9	protein_coding		ensembl_havana		ENSG00000058262	9507.38	0.0253495	0.0350951	0.169404	0.974644		ENSG00000058262	9507.38	0.00306548	0.0200976	0.574174	1		ENSG00000058262	9507.38	-5.1594e-05	0.00222432	0.459209	1
ENSG00000058272	PPP1R12A	12	79773563	79935460	-	ensembl_havana	16	protein_coding		ensembl_havana		ENSG00000058272	9864.53	-0.0224143	0.0339429	0.245216	1		ENSG00000058272	9864.53	0.00338939	0.0196432	0.556553	1		ENSG00000058272	9864.53	0.000139321	0.00248061	0.0865959	1
ENSG00000058335	RASGRF1	15	78959947	79090773	-	ensembl_havana	15	protein_coding		ensembl_havana		ENSG00000058335	25.2152	-0.00613724	0.0427677	0.167649	0.973858		ENSG00000058335	25.2152	0.000308178	0.0231031	0.808041	1		ENSG00000058335	25.2152	0.00032543	0.0167995	0.119035	1
ENSG00000058404	CAMK2B	7	44217150	44334577	-	ensembl_havana	19	protein_coding		ensembl_havana		ENSG00000058404	22.9095	-0.000982734	0.0411826	0.8347	1		ENSG00000058404	22.9095	-0.00172715	0.0246282	0.223584	1		ENSG00000058404	22.9095	-0.000102687	0.00845086	0.290614	1
ENSG00000058453	CROCC	1	16740273	16972979	+	ensembl_havana	16	protein_coding		ensembl_havana		ENSG00000058453	1130.12	0.00939073	0.037899	0.530497	1		ENSG00000058453	1130.12	0.00650437	0.0230801	0.156289	1		ENSG00000058453	1130.12	4.42038e-05	0.00236055	0.395735	1
ENSG00000058600	POLR3E	16	22297375	22335103	+	ensembl_havana	15	protein_coding		ensembl_havana		ENSG00000058600	2785.78	-0.000145721	0.0313425	0.994294	1		ENSG00000058600	2785.78	0.011319	0.0231201	0.126804	1		ENSG00000058600	2785.78	0.000151322	0.00228755	0.116637	1
ENSG00000058668	ATP2B4	1	203626561	203744081	+	ensembl_havana	14	protein_coding		ensembl_havana		ENSG00000058668	69718	0.0135359	0.0391293	0.277119	1		ENSG00000058668	69718	0.00171723	0.021744	0.62991	1		ENSG00000058668	69718	-2.37252e-05	0.00241291	0.584273	1
ENSG00000058673	ZC3H11A	1	203795654	203854999	+	ensembl_havana	16	protein_coding		ensembl_havana		ENSG00000058673	12796.4	0.0250182	0.0309112	0.22157	1		ENSG00000058673	12796.4	-0.00120083	0.0174537	0.842833	1		ENSG00000058673	12796.4	-0.000135252	0.00223691	0.16981	1
ENSG00000058729	RIOK2	5	97160867	97183260	-	ensembl_havana	10	protein_coding		ensembl_havana		ENSG00000058729	1669.01	-0.00672141	0.0361565	0.699353	1		ENSG00000058729	1669.01	0.000450247	0.0201027	0.928646	1		ENSG00000058729	1669.01	2.87573e-05	0.00222149	0.644686	1
ENSG00000058799	YIPF1	1	53851719	53889834	-	ensembl_havana	14	protein_coding		ensembl_havana		ENSG00000058799	1019.09	0.0212771	0.0328027	0.284698	1		ENSG00000058799	1019.09	0.00445884	0.0195484	0.463738	1		ENSG00000058799	1019.09	-2.31732e-05	0.00218479	0.783664	1
ENSG00000058804	NDC1	1	53765460	53838860	-	ensembl_havana	11	protein_coding		ensembl_havana		ENSG00000058804	1419.2	0.00770372	0.0362399	0.656301	1		ENSG00000058804	1419.2	0.000463459	0.0201449	0.926142	1		ENSG00000058804	1419.2	-2.04333e-05	0.00221609	0.74055	1
ENSG00000058866	DGKG	3	186105668	186362237	-	ensembl_havana	14	protein_coding		ensembl_havana		ENSG00000058866	269.939	-0.00393088	0.0408481	0.541885	1		ENSG00000058866	269.939	0.00145086	0.0228267	0.433892	1		ENSG00000058866	269.939	0.000115665	0.00753293	0.166281	1
ENSG00000059122	FLYWCH1	16	2911937	2951208	+	ensembl_havana	16	protein_coding		ensembl_havana		ENSG00000059122	1527.25	0.00245278	0.0386856	0.855173	1		ENSG00000059122	1527.25	0.010364	0.0267061	0.0200149	0.718291		ENSG00000059122	1527.25	0.000207141	0.00641115	0.0274603	0.973944
ENSG00000059145	UNKL	16	1363205	1414751	-	ensembl_havana	18	protein_coding		ensembl_havana		ENSG00000059145	1573.98	0.0142412	0.0389219	0.271385	1		ENSG00000059145	1573.98	0.00772232	0.0245646	0.0560222	0.946918		ENSG00000059145	1573.98	4.1838e-05	0.0025373	0.366958	1
ENSG00000059377	TBXAS1	7	139777051	140020325	+	ensembl_havana	16	protein_coding		ensembl_havana		ENSG00000059377	949.722	0.0135733	0.0389598	0.291047	1		ENSG00000059377	949.722	0.000234035	0.0214973	0.949047	1		ENSG00000059377	949.722	-4.39409e-05	0.00257695	0.344507	1
ENSG00000059378	PARP12	7	140023744	140063721	-	ensembl_havana	12	protein_coding		ensembl_havana		ENSG00000059378	2018.14	-0.00240231	0.036671	0.886244	1		ENSG00000059378	2018.14	-4.74879e-05	0.0203501	0.992169	1		ENSG00000059378	2018.14	7.45338e-06	0.00221745	0.899021	1
ENSG00000059573	ALDH18A1	10	95605929	95656706	-	ensembl_havana	8	protein_coding		ensembl_havana		ENSG00000059573	2627.72	0.0158124	0.037869	0.292907	1		ENSG00000059573	2627.72	0.0104204	0.0257124	0.0367099	0.860786		ENSG00000059573	2627.72	6.08403e-05	0.00248886	0.258325	1
ENSG00000059588	TARBP1	1	234391313	234479103	-	ensembl_havana	9	protein_coding		ensembl_havana		ENSG00000059588	3418.67	-0.018045	0.0361078	0.301442	1		ENSG00000059588	3418.67	0.00154231	0.0202027	0.760902	1		ENSG00000059588	3418.67	8.49148e-05	0.00239665	0.193472	1
ENSG00000059691	GATB	4	151670504	151761023	-	ensembl_havana	11	protein_coding		ensembl_havana		ENSG00000059691	1507.16	0.00393633	0.0384024	0.779034	1		ENSG00000059691	1507.16	0.00316405	0.0217705	0.437787	1		ENSG00000059691	1507.16	2.50519e-05	0.00232078	0.599459	1
ENSG00000059728	MXD1	2	69897688	69942945	+	ensembl_havana	10	protein_coding		ensembl_havana		ENSG00000059728	1710.25	0.00256678	0.0392442	0.832154	1		ENSG00000059728	1710.25	0.00341528	0.0222967	0.331519	1		ENSG00000059728	1710.25	3.46666e-05	0.00255393	0.429289	1
ENSG00000059758	CDK17	12	96278261	96400560	-	ensembl_havana	7	protein_coding		ensembl_havana		ENSG00000059758	3852.68	-0.026968	0.0334397	0.168431	0.974644		ENSG00000059758	3852.68	0.000171677	0.0186894	0.97607	1		ENSG00000059758	3852.68	0.00011056	0.00228579	0.177333	1
ENSG00000059769	DNAJC25	9	111631352	111654351	+	ensembl_havana	19	protein_coding		ensembl_havana		ENSG00000059769	851.467	0.0224462	0.037512	0.151133	0.951544		ENSG00000059769	851.467	0.0015833	0.020911	0.725201	1		ENSG00000059769	851.467	-5.59831e-05	0.00238533	0.310803	1
ENSG00000059804	SLC2A3	12	7919230	7936275	-	ensembl_havana	15	protein_coding		ensembl_havana		ENSG00000059804	1822.87	0.0142779	0.0397313	0.190661	0.994602		ENSG00000059804	1822.87	0.00260261	0.022263	0.406475	1		ENSG00000059804	1822.87	-1.60614e-05	0.00249343	0.686749	1
ENSG00000059915	PSD	10	102402617	102421539	-	ensembl_havana	16	protein_coding		ensembl_havana		ENSG00000059915	42.4707	-0.00312617	0.0402277	0.728779	1		ENSG00000059915	42.4707	-0.000658667	0.022171	0.79947	1		ENSG00000059915	42.4707	2.84753e-06	0.00263997	0.939325	1
ENSG00000060069	CTDP1	18	79679801	79756623	+	ensembl_havana	16	protein_coding		ensembl_havana		ENSG00000060069	960.94	0.025436	0.0355134	0.159326	0.961246		ENSG00000060069	960.94	0.0135942	0.0265325	0.0388755	0.87632		ENSG00000060069	960.94	5.14305e-05	0.00223445	0.44385	1
ENSG00000060138	YBX3	12	10699089	10723312	-	ensembl_havana	12	protein_coding		ensembl_havana		ENSG00000060138	7290.98	-0.0244681	0.0357606	0.170032	0.974644		ENSG00000060138	7290.98	-0.00110622	0.0199571	0.830657	1		ENSG00000060138	7290.98	7.26788e-05	0.00230083	0.27374	1
ENSG00000060140	STYK1	12	10618939	10674318	-	ensembl_havana	8	protein_coding		ensembl_havana		ENSG00000060140	22.2786	0.00552001	0.0412703	0.314302	1		ENSG00000060140	22.2786	-0.00011275	0.0227016	0.943418	1		ENSG00000060140	22.2786	-7.91847e-05	0.00671068	0.29392	1
ENSG00000060237	WNK1	12	752593	911452	+	ensembl_havana	16	protein_coding		ensembl_havana		ENSG00000060237	41263.7	0.0169565	0.0306717	0.408328	1		ENSG00000060237	41263.7	-0.00122886	0.0173301	0.839678	1		ENSG00000060237	41263.7	-9.92024e-05	0.0021973	0.318166	1
ENSG00000060303	RPS17P5	6	50857255	50857662	-	havana	5	processed_pseudogene		havana		ENSG00000060303	0.119254	-0.000246679	0.139673	0.961507	1		ENSG00000060303	0.119254	-0.000791758	0.142386	0.870543	1		ENSG00000060303	0.119254	-0.00064412	0.146873	0.904066	1
ENSG00000060339	CCAR1	10	68721012	68792377	+	ensembl_havana	13	protein_coding		ensembl_havana		ENSG00000060339	4747.17	0.0121069	0.0303079	0.555907	1		ENSG00000060339	4747.17	-0.00104019	0.0171065	0.864334	1		ENSG00000060339	4747.17	-7.5053e-05	0.00218455	0.460273	1
ENSG00000060491	OGFR	20	62804835	62814000	+	ensembl_havana	16	protein_coding		ensembl_havana		ENSG00000060491	1575.82	-0.0127133	0.0352455	0.487517	1		ENSG00000060491	1575.82	-0.000569118	0.0196352	0.9148	1		ENSG00000060491	1575.82	3.81126e-05	0.00221258	0.578176	1
ENSG00000060558	GNA15	19	3136193	3163769	+	ensembl_havana	3	protein_coding		ensembl_havana		ENSG00000060558	249.681	0.00525037	0.0401322	0.576475	1		ENSG00000060558	249.681	-0.00191138	0.0223441	0.476298	1		ENSG00000060558	249.681	-6.46206e-05	0.00402942	0.206134	1
ENSG00000060566	CREB3L3	19	4153601	4173054	+	ensembl_havana	13	protein_coding		ensembl_havana		ENSG00000060566	0.478982	-0.0166173	0.269484	0.0560426	0.75746		ENSG00000060566	0.478982	0.0434034	0.49274	0.0200601	0.718864		ENSG00000060566	0.478982	7.13243	3.68386	2.38593e-05	0.00353851
ENSG00000060642	PIGV	1	26787472	26798398	+	ensembl_havana	10	protein_coding		ensembl_havana		ENSG00000060642	1069.76	0.017802	0.0350368	0.33573	1		ENSG00000060642	1069.76	-0.002152	0.019799	0.691211	1		ENSG00000060642	1069.76	-9.54288e-05	0.00234166	0.184358	1
ENSG00000060656	PTPRU	1	29236516	29326813	+	ensembl_havana	19	protein_coding		ensembl_havana		ENSG00000060656	1664.23	0.0110525	0.0392233	0.364921	1		ENSG00000060656	1664.23	0.00780502	0.0250538	0.0410192	0.883699		ENSG00000060656	1664.23	5.93697e-05	0.00298446	0.221173	1
ENSG00000060688	SNRNP40	1	31259568	31296782	-	ensembl_havana	12	protein_coding		ensembl_havana		ENSG00000060688	1659.93	0.0256187	0.0293395	0.214131	1		ENSG00000060688	1659.93	0.00222141	0.0168667	0.719753	1		ENSG00000060688	1659.93	-8.935e-05	0.00218328	0.411049	1
ENSG00000060709	RIMBP2	12	130396137	130517917	-	ensembl_havana	14	protein_coding		ensembl_havana		ENSG00000060709	66.8807	-0.00479462	0.0414782	0.329276	1		ENSG00000060709	66.8807	2.36414e-05	0.0228579	0.986668	1		ENSG00000060709	66.8807	8.02674e-05	0.0073343	0.341578	1
ENSG00000060718	COL11A1	1	102876467	103108496	-	ensembl_havana	20	protein_coding		ensembl_havana		ENSG00000060718	683.015	0.004487	0.0427023	0.248541	1		ENSG00000060718	683.015	0.00454796	0.0569293	0.0227185	0.7553		ENSG00000060718	683.015	0.000211565	0.0139789	0.21973	1
ENSG00000060749	QSER1	11	32893178	32993316	+	ensembl_havana	14	protein_coding		ensembl_havana		ENSG00000060749	6740.14	-0.0265453	0.0308308	0.19496	0.998417		ENSG00000060749	6740.14	-0.0162694	0.0259955	0.0547656	0.946633		ENSG00000060749	6740.14	-7.10091e-05	0.00218629	0.468726	1
ENSG00000060762	MPC1	6	166364919	166383013	-	ensembl_havana	18	protein_coding		ensembl_havana		ENSG00000060762	2164.59	0.00969562	0.0372137	0.546004	1		ENSG00000060762	2164.59	-0.000661906	0.020649	0.886033	1		ENSG00000060762	2164.59	-4.05326e-05	0.00228342	0.468739	1
ENSG00000060971	ACAA1	3	38103129	38137242	-	ensembl_havana	17	protein_coding		ensembl_havana		ENSG00000060971	3038.45	0.0216166	0.0341419	0.259257	1		ENSG00000060971	3038.45	0.0105908	0.0238965	0.109579	1		ENSG00000060971	3038.45	4.21745e-05	0.00220055	0.577304	1
ENSG00000060982	BCAT1	12	24810022	24949459	-	ensembl_havana	14	protein_coding		ensembl_havana		ENSG00000060982	4066.02	0.00130907	0.0402293	0.884293	1		ENSG00000060982	4066.02	-0.0040161	0.0234752	0.128831	1		ENSG00000060982	4066.02	-0.000129679	0.00649298	0.0904668	1
ENSG00000061273	HDAC7	12	47782722	47833132	-	ensembl_havana	17	protein_coding		ensembl_havana		ENSG00000061273	4793.25	-0.00309137	0.0368711	0.851673	1		ENSG00000061273	4793.25	0.010449	0.0250973	0.0588968	0.953105		ENSG00000061273	4793.25	0.000166086	0.00398427	0.0347328	1
ENSG00000061337	LZTS1	8	20246165	20303963	-	ensembl_havana	15	protein_coding		ensembl_havana		ENSG00000061337	290.221	0.00409169	0.0401649	0.658714	1		ENSG00000061337	290.221	0.000950751	0.0221819	0.718053	1		ENSG00000061337	290.221	-1.99067e-06	0.00261071	0.957593	1
ENSG00000061455	PRDM6	5	123089121	123194266	+	ensembl_havana	10	protein_coding		ensembl_havana		ENSG00000061455	165.651	-0.00437923	0.0407558	0.524066	1		ENSG00000061455	165.651	-0.000625902	0.0225065	0.74951	1		ENSG00000061455	165.651	1.18178e-05	0.0033164	0.777072	1
ENSG00000061492	WNT8A	5	138083892	138092365	+	ensembl_havana	11	protein_coding		ensembl_havana		ENSG00000061492	0.172553	-8.73731e-05	0.136786	0.986013	1		ENSG00000061492	0.172553	-0.000262523	0.137197	0.955248	1		ENSG00000061492	0.172553	-0.000209686	0.142359	0.967586	1
ENSG00000061656	SPAG4	20	35615892	35621049	+	ensembl_havana	9	protein_coding		ensembl_havana		ENSG00000061656	36.7268	-0.0139471	0.040641	0.105619	0.876237		ENSG00000061656	36.7268	-0.00146246	0.0223696	0.551708	1		ENSG00000061656	36.7268	4.25746e-05	0.0035499	0.344554	1
ENSG00000061676	NCKAP1	2	182909115	183038858	-	ensembl_havana	14	protein_coding		ensembl_havana		ENSG00000061676	20991.7	0.00955086	0.0330349	0.629229	1		ENSG00000061676	20991.7	-0.0015305	0.0186307	0.792652	1		ENSG00000061676	20991.7	-6.07505e-05	0.00219959	0.464801	1
ENSG00000061794	MRPS35	12	27710773	27756295	+	ensembl_havana	12	protein_coding		ensembl_havana		ENSG00000061794	2140.42	0.0147963	0.0360161	0.399454	1		ENSG00000061794	2140.42	-0.00211607	0.0202802	0.67932	1		ENSG00000061794	2140.42	-8.04098e-05	0.00235894	0.218965	1
ENSG00000061918	GUCY1B3	4	155758992	155807591	+	ensembl_havana	12	protein_coding		ensembl_havana		ENSG00000061918	1473.43	-0.0118203	0.0378354	0.433245	1		ENSG00000061918	1473.43	0.00041421	0.0209443	0.923666	1		ENSG00000061918	1473.43	4.44542e-05	0.00235486	0.396344	1
ENSG00000061936	SFSWAP	12	131711081	131799737	+	ensembl_havana	9	protein_coding		ensembl_havana		ENSG00000061936	4918.55	-0.0136892	0.0292208	0.506828	1		ENSG00000061936	4918.55	0.0011731	0.0165372	0.848207	1		ENSG00000061936	4918.55	9.10651e-05	0.00218313	0.40579	1
ENSG00000061938	TNK2	3	195863364	195911945	-	ensembl_havana	17	protein_coding		ensembl_havana		ENSG00000061938	1517.62	0.024208	0.039006	0.0625672	0.77754		ENSG00000061938	1517.62	0.0072095	0.0241586	0.0722795	0.992442		ENSG00000061938	1517.62	2.44833e-06	0.00231079	0.955516	1
ENSG00000061987	MON2	12	62466817	62600479	+	ensembl_havana	15	protein_coding		ensembl_havana		ENSG00000061987	12273.7	-0.0457194	0.0306589	0.0258309	0.623755		ENSG00000061987	12273.7	-0.0186206	0.0272429	0.0379531	0.87161		ENSG00000061987	12273.7	9.9523e-07	0.00217663	0.991979	1
ENSG00000062038	CDH3	16	68636189	68722616	+	ensembl_havana	13	protein_coding		ensembl_havana		ENSG00000062038	10.4797	-0.000568846	0.0411109	0.908915	1		ENSG00000062038	10.4797	0.00121108	0.0232146	0.423974	1		ENSG00000062038	10.4797	7.00764e-05	0.00671159	0.363408	1
ENSG00000062096	ARSF	X	3041471	3112726	+	ensembl_havana	14	protein_coding		ensembl_havana		ENSG00000062096	1.56413	0.00230512	0.0490904	0.327375	1		ENSG00000062096	1.56413	0.000683717	0.0316454	0.445932	1		ENSG00000062096	1.56413	-5.07211e-05	0.0161393	0.858329	1
ENSG00000062194	GPBP1	5	57173948	57264679	+	ensembl_havana	15	protein_coding		ensembl_havana		ENSG00000062194	7045.88	-0.0470128	0.0301315	0.0223491	0.595245		ENSG00000062194	7045.88	-0.01408	0.0243421	0.0845929	1		ENSG00000062194	7045.88	4.33998e-05	0.00217782	0.672868	1
ENSG00000062282	DGAT2	11	75759512	75801535	+	ensembl_havana	14	protein_coding		ensembl_havana		ENSG00000062282	69958.1	0.0104308	0.0429599	0.071683	0.806561		ENSG00000062282	69958.1	0.00133744	0.0230563	0.416023	1		ENSG00000062282	69958.1	-5.76156e-05	0.00566217	0.37258	1
ENSG00000062370	ZNF112	19	44326555	44367217	-	ensembl_havana	16	protein_coding		ensembl_havana		ENSG00000062370	711.601	-0.0136732	0.0364331	0.423618	1		ENSG00000062370	711.601	-0.0018829	0.0204354	0.704341	1		ENSG00000062370	711.601	2.28546e-05	0.00222175	0.70562	1
ENSG00000062485	CS	12	56271699	56300392	-	ensembl_havana	18	protein_coding		ensembl_havana		ENSG00000062485	22771.3	0.00287077	0.0388329	0.826684	1		ENSG00000062485	22771.3	0.000497091	0.0214515	0.894254	1		ENSG00000062485	22771.3	-3.25426e-06	0.00230649	0.941357	1
ENSG00000062524	LTK	15	41503638	41513887	-	ensembl_havana	15	protein_coding		ensembl_havana		ENSG00000062524	26.5063	-0.00191274	0.0409024	0.750555	1		ENSG00000062524	26.5063	-8.93125e-05	0.0226042	0.958678	1		ENSG00000062524	26.5063	1.16946e-05	0.00374476	0.80122	1
ENSG00000062582	MRPS24	7	43866558	43869893	-	ensembl_havana	13	protein_coding		ensembl_havana		ENSG00000062582	1290.64	0.0142047	0.0352342	0.438179	1		ENSG00000062582	1290.64	-0.000575803	0.019638	0.913784	1		ENSG00000062582	1290.64	-5.88408e-05	0.00223928	0.393792	1
ENSG00000062598	ELMO2	20	46366049	46432985	-	ensembl_havana	17	protein_coding		ensembl_havana		ENSG00000062598	2474.69	0.0346739	0.0321035	0.085449	0.837536		ENSG00000062598	2474.69	0.00139166	0.0181201	0.815009	1		ENSG00000062598	2474.69	-0.000127613	0.00226515	0.159603	1
ENSG00000062650	WAPL	10	86435256	86521815	-	ensembl_havana	18	protein_coding		ensembl_havana		ENSG00000062650	7026.76	0.022401	0.0251618	0.261189	1		ENSG00000062650	7026.76	-0.00847973	0.0184389	0.241181	1		ENSG00000062650	7026.76	-0.000333405	0.00239836	0.0229144	0.901876
ENSG00000062716	VMP1	17	59707192	59842255	+	ensembl_havana	12	protein_coding		ensembl_havana		ENSG00000062716	7044.89	0.0236924	0.0377664	0.120062	0.901986		ENSG00000062716	7044.89	0.00474287	0.0220799	0.295713	1		ENSG00000062716	7044.89	-2.1675e-05	0.00226396	0.675875	1
ENSG00000062725	APPBP2	17	60443149	60526219	-	ensembl_havana	9	protein_coding		ensembl_havana		ENSG00000062725	7610.19	0.00248726	0.034162	0.896633	1		ENSG00000062725	7610.19	-0.00798652	0.0222118	0.199856	1		ENSG00000062725	7610.19	-0.000111774	0.00234093	0.151057	1
ENSG00000062822	POLD1	19	50384204	50418018	+	ensembl_havana	12	protein_coding		ensembl_havana		ENSG00000062822	337.63	0.0120351	0.0393152	0.314841	1		ENSG00000062822	337.63	0.00293081	0.0221526	0.397299	1		ENSG00000062822	337.63	-4.05017e-06	0.00236006	0.921987	1
ENSG00000063015	SEZ6	17	28954901	29006440	-	ensembl_havana	19	protein_coding		ensembl_havana		ENSG00000063015	66.2585	0.0126834	0.0403746	0.160029	0.962588		ENSG00000063015	66.2585	0.00404325	0.0234835	0.127546	1		ENSG00000063015	66.2585	8.01958e-06	0.00267292	0.831315	1
ENSG00000063046	EIF4B	12	53006158	53042209	+	ensembl_havana	17	protein_coding		ensembl_havana		ENSG00000063046	45681.1	-0.0126037	0.0367617	0.449871	1		ENSG00000063046	45681.1	-0.00404957	0.0212946	0.412995	1		ENSG00000063046	45681.1	-6.64357e-06	0.00221896	0.90901	1
ENSG00000063127	SLC6A16	19	49289638	49325225	-	ensembl_havana	15	protein_coding		ensembl_havana		ENSG00000063127	195.913	-0.0121671	0.0396752	0.268727	1		ENSG00000063127	195.913	-0.00269954	0.022274	0.394008	1		ENSG00000063127	195.913	7.37386e-06	0.00243615	0.851682	1
ENSG00000063169	BICRA	19	47608196	47703277	+	ensembl_havana	10	protein_coding		ensembl_havana		ENSG00000063169	161.607	0.00986096	0.0397058	0.364151	1		ENSG00000063169	161.607	0.0047742	0.0232434	0.138612	1		ENSG00000063169	161.607	2.635e-05	0.0026052	0.520171	1
ENSG00000063176	SPHK2	19	48619291	48630717	+	ensembl_havana	15	protein_coding		ensembl_havana		ENSG00000063176	450.26	0.0121613	0.0375486	0.434286	1		ENSG00000063176	450.26	0.00682006	0.0230791	0.156444	1		ENSG00000063176	450.26	3.76886e-05	0.00229467	0.484229	1
ENSG00000063177	RPL18	19	48615328	48619536	-	ensembl_havana	12	protein_coding		ensembl_havana		ENSG00000063177	10667.2	-0.0282671	0.0357145	0.113964	0.891992		ENSG00000063177	10667.2	-0.00108545	0.0199285	0.834281	1		ENSG00000063177	10667.2	8.79334e-05	0.00236796	0.193969	1
ENSG00000063180	CA11	19	48637942	48646312	-	ensembl_havana	8	protein_coding		ensembl_havana		ENSG00000063180	103.99	0.0110803	0.0395531	0.32782	1		ENSG00000063180	103.99	0.00183689	0.0219838	0.571064	1		ENSG00000063180	103.99	-1.45843e-05	0.00243903	0.718706	1
ENSG00000063241	ISOC2	19	55452985	55462343	-	ensembl_havana	7	protein_coding		ensembl_havana		ENSG00000063241	1128.54	0.00928708	0.0392752	0.441004	1		ENSG00000063241	1128.54	0.00422963	0.0226512	0.231563	1		ENSG00000063241	1128.54	2.05372e-05	0.00242228	0.626873	1
ENSG00000063244	U2AF2	19	55654146	55674715	+	ensembl_havana	12	protein_coding		ensembl_havana		ENSG00000063244	2723.6	0.00336946	0.0325293	0.866216	1		ENSG00000063244	2723.6	0.00690149	0.0207843	0.28442	1		ENSG00000063244	2723.6	8.10381e-05	0.00220787	0.350285	1
ENSG00000063245	EPN1	19	55675226	55709858	+	ensembl_havana	14	protein_coding		ensembl_havana		ENSG00000063245	2450.3	0.016148	0.037025	0.322768	1		ENSG00000063245	2450.3	0.00826233	0.0237157	0.11272	1		ENSG00000063245	2450.3	3.85745e-05	0.0022668	0.499145	1
ENSG00000063322	MED29	19	39391303	39400637	+	ensembl_havana	13	protein_coding		ensembl_havana		ENSG00000063322	1811.37	-0.0182931	0.0314304	0.368785	1		ENSG00000063322	1811.37	-0.00315064	0.018279	0.607971	1		ENSG00000063322	1811.37	3.14634e-05	0.00218049	0.736986	1
ENSG00000063438	AHRR	5	304176	438291	+	ensembl_havana	16	protein_coding		ensembl_havana		ENSG00000063438	72.0145	0.0088747	0.0428696	0.0957224	0.860854		ENSG00000063438	72.0145	-0.00155426	0.023584	0.309166	1		ENSG00000063438	72.0145	-0.00339006	0.0583575	0.00840062	0.523582
ENSG00000063515	GSC2	22	19148576	19150283	-	ensembl_havana	2	protein_coding		ensembl_havana		ENSG00000063515	0.114455	0.000566808	0.140588	0.912085	1		ENSG00000063515	0.114455	0.000540755	0.141007	0.910794	1		ENSG00000063515	0.114455	4.74946e-05	0.145342	0.992859	1
ENSG00000063587	ZNF275	X	153334155	153360110	+	ensembl_havana	13	protein_coding		ensembl_havana		ENSG00000063587	3253.42	-0.0258986	0.0373055	0.104678	0.873674		ENSG00000063587	3253.42	-0.00795532	0.023653	0.114878	1		ENSG00000063587	3253.42	-3.29041e-06	0.00223007	0.951954	1
ENSG00000063601	MTMR1	X	150692971	150765103	+	ensembl_havana	16	protein_coding		ensembl_havana		ENSG00000063601	1781.94	0.00466263	0.0323201	0.816386	1		ENSG00000063601	1781.94	0.00317621	0.0187448	0.598704	1		ENSG00000063601	1781.94	2.77199e-05	0.00218336	0.751823	1
ENSG00000063660	GPC1	2	240435671	240468078	+	ensembl_havana	8	protein_coding		ensembl_havana		ENSG00000063660	2363.02	0.0216894	0.0405871	0.0332829	0.676903		ENSG00000063660	2363.02	0.00661747	0.0255978	0.034851	0.855426		ENSG00000063660	2363.02	4.62513e-06	0.00250779	0.903489	1
ENSG00000063761	ADCK1	14	77800083	77935012	+	ensembl_havana	15	protein_coding		ensembl_havana		ENSG00000063761	476.848	0.0187832	0.0387634	0.159302	0.961239		ENSG00000063761	476.848	0.00485855	0.0226444	0.219096	1		ENSG00000063761	476.848	-3.99155e-06	0.0022982	0.929193	1
ENSG00000063854	HAGH	16	1795620	1827194	-	ensembl_havana	12	protein_coding		ensembl_havana		ENSG00000063854	1966.26	0.0443994	0.0375978	0.0059178	0.346556		ENSG00000063854	1966.26	0.0137783	0.0277759	0.0171091	0.686205		ENSG00000063854	1966.26	-1.07717e-05	0.0022307	0.845492	1
ENSG00000063978	RNF4	4	2462220	2625320	+	ensembl_havana	15	protein_coding		ensembl_havana		ENSG00000063978	3021.75	0.0215239	0.0294966	0.296518	1		ENSG00000063978	3021.75	0.00760822	0.0198341	0.273898	1		ENSG00000063978	3021.75	1.29185e-05	0.00217436	0.904146	1
ENSG00000064012	CASP8	2	201233443	201287711	+	ensembl_havana	21	protein_coding		ensembl_havana		ENSG00000064012	1910.21	-0.0225384	0.0365276	0.184479	0.987442		ENSG00000064012	1910.21	0.00153892	0.0204099	0.75442	1		ENSG00000064012	1910.21	0.000104443	0.00266648	0.111807	1
ENSG00000064042	LIMCH1	4	41359607	41700044	+	ensembl_havana	17	protein_coding		ensembl_havana		ENSG00000064042	15736.1	0.00614055	0.0391602	0.61856	1		ENSG00000064042	15736.1	0.00504935	0.0229943	0.16792	1		ENSG00000064042	15736.1	4.23629e-05	0.00263087	0.350239	1
ENSG00000064102	INTS13	12	26905181	26938326	-	ensembl_havana	14	protein_coding		ensembl_havana		ENSG00000064102	1118.89	0.0163659	0.0371333	0.311789	1		ENSG00000064102	1118.89	0.00330693	0.0211908	0.485529	1		ENSG00000064102	1118.89	-1.41659e-05	0.00223136	0.799394	1
ENSG00000064115	TM7SF3	12	26973195	27014434	-	ensembl_havana	10	protein_coding		ensembl_havana		ENSG00000064115	2455.98	0.0110592	0.0338748	0.567206	1		ENSG00000064115	2455.98	0.000265221	0.0189222	0.962493	1		ENSG00000064115	2455.98	-3.86696e-05	0.00219605	0.617309	1
ENSG00000064195	DLX3	17	49990005	49995224	-	ensembl_havana	7	protein_coding		ensembl_havana		ENSG00000064195	6.43176	-0.00389555	0.0506066	0.169318	0.974644		ENSG00000064195	6.43176	-0.00284615	0.0572458	0.0679213	0.987392		ENSG00000064195	6.43176	-0.00011639	0.0144586	0.603253	1
ENSG00000064199	SPA17	11	124673798	124697518	+	ensembl_havana	6	protein_coding		ensembl_havana		ENSG00000064199	159.523	-0.0010933	0.0399651	0.912575	1		ENSG00000064199	159.523	0.000358459	0.0220255	0.899133	1		ENSG00000064199	159.523	8.97548e-06	0.00254582	0.814126	1
ENSG00000064201	TSPAN32	11	2301997	2318200	+	ensembl_havana	15	protein_coding		ensembl_havana		ENSG00000064201	102.911	0.00324234	0.0404469	0.690328	1		ENSG00000064201	102.911	-0.000910586	0.0223415	0.695365	1		ENSG00000064201	102.911	-3.38227e-05	0.00342068	0.433896	1
ENSG00000064205	WISP2	20	44714844	44728509	+	ensembl_havana	10	protein_coding		ensembl_havana		ENSG00000064205	6468.59	0.00418403	0.0403665	0.622118	1		ENSG00000064205	6468.59	0.00158976	0.0224202	0.511882	1		ENSG00000064205	6468.59	7.52745e-06	0.00277231	0.842041	1
ENSG00000064218	DMRT3	9	976964	991731	+	ensembl_havana	4	protein_coding		ensembl_havana		ENSG00000064218	52.4021	-0.00473054	0.0414945	0.331424	1		ENSG00000064218	52.4021	0.000274896	0.022892	0.845111	1		ENSG00000064218	52.4021	0.00011351	0.00878714	0.25794	1
ENSG00000064225	ST3GAL6	3	98732236	98821201	+	ensembl_havana	12	protein_coding		ensembl_havana		ENSG00000064225	1601.25	0.00241266	0.0390695	0.847576	1		ENSG00000064225	1601.25	-0.000979738	0.0216107	0.784431	1		ENSG00000064225	1601.25	-2.00991e-05	0.0023826	0.642796	1
ENSG00000064270	ATP2C2	16	84368527	84464187	+	ensembl_havana	12	protein_coding		ensembl_havana		ENSG00000064270	40.4146	-0.00164889	0.0402702	0.851989	1		ENSG00000064270	40.4146	-0.00235045	0.02259	0.3528	1		ENSG00000064270	40.4146	-3.27222e-05	0.00315477	0.434439	1
ENSG00000064300	NGFR	17	49495293	49515017	+	ensembl_havana	8	protein_coding		ensembl_havana		ENSG00000064300	248.569	0.00283494	0.0408209	0.660809	1		ENSG00000064300	248.569	0.00109978	0.0226889	0.552433	1		ENSG00000064300	248.569	8.10892e-06	0.00344402	0.850989	1
ENSG00000064309	CDON	11	125955796	126063335	-	ensembl_havana	14	protein_coding		ensembl_havana		ENSG00000064309	8074.08	-0.0148992	0.0387421	0.264459	1		ENSG00000064309	8074.08	-0.00474745	0.0225863	0.22964	1		ENSG00000064309	8074.08	-7.23678e-06	0.00230127	0.872196	1
ENSG00000064313	TAF2	8	119730775	119832863	-	ensembl_havana	11	protein_coding		ensembl_havana		ENSG00000064313	3416.19	-0.00506694	0.0301028	0.805514	1		ENSG00000064313	3416.19	-0.00944946	0.0213311	0.191966	1		ENSG00000064313	3416.19	-0.000113729	0.00219976	0.271698	1
ENSG00000064393	HIPK2	7	139561570	139777778	-	ensembl_havana	15	protein_coding		ensembl_havana		ENSG00000064393	29534.1	0.0124354	0.0393062	0.300138	1		ENSG00000064393	29534.1	0.00193662	0.0218799	0.573058	1		ENSG00000064393	29534.1	-1.73935e-05	0.00240651	0.678079	1
ENSG00000064419	TNPO3	7	128954180	129055173	-	ensembl_havana	13	protein_coding		ensembl_havana		ENSG00000064419	4809.89	0.0196712	0.0288557	0.340059	1		ENSG00000064419	4809.89	-0.00653217	0.0188381	0.336569	1		ENSG00000064419	4809.89	-0.000218322	0.00233072	0.0579123	1
ENSG00000064489	BORCS8-MEF2B	19	19145567	19192158	-	ensembl_havana	22	protein_coding		ensembl_havana		ENSG00000064489	102.538	0.0316932	0.041663	0.00665448	0.371489		ENSG00000064489	102.538	0.00537328	0.0233964	0.120373	1		ENSG00000064489	102.538	-4.67029e-05	0.00283856	0.302282	1
ENSG00000064490	RFXANK	19	19192229	19201869	+	ensembl_havana	13	protein_coding		ensembl_havana		ENSG00000064490	814.151	-0.0159007	0.0342463	0.404879	1		ENSG00000064490	814.151	-0.000173333	0.0190993	0.975159	1		ENSG00000064490	814.151	5.77136e-05	0.00221393	0.443495	1
ENSG00000064545	TMEM161A	19	19119169	19138513	-	ensembl_havana	14	protein_coding		ensembl_havana		ENSG00000064545	510.921	-0.00522322	0.03616	0.764039	1		ENSG00000064545	510.921	0.00937691	0.0240144	0.101984	1		ENSG00000064545	510.921	0.000146773	0.00320229	0.0496868	1
ENSG00000064547	LPAR2	19	19623668	19628930	-	ensembl_havana	13	protein_coding		ensembl_havana		ENSG00000064547	152.881	0.00123936	0.0402297	0.890393	1		ENSG00000064547	152.881	0.00169801	0.0223564	0.509234	1		ENSG00000064547	152.881	2.1335e-05	0.00285817	0.587334	1
ENSG00000064601	CTSA	20	45890144	45898820	+	ensembl_havana	16	protein_coding		ensembl_havana		ENSG00000064601	5728.49	0.0189843	0.0361723	0.275033	1		ENSG00000064601	5728.49	0.00392434	0.0209551	0.447582	1		ENSG00000064601	5728.49	-1.66234e-05	0.00221258	0.789019	1
ENSG00000064607	SUGP2	19	18990888	19034023	-	ensembl_havana	16	protein_coding		ensembl_havana		ENSG00000064607	6897.06	0.0201676	0.0341959	0.291642	1		ENSG00000064607	6897.06	0.000921045	0.0191368	0.868951	1		ENSG00000064607	6897.06	-6.36141e-05	0.00221963	0.400636	1
ENSG00000064651	SLC12A2	5	128083766	128189688	+	ensembl_havana	13	protein_coding		ensembl_havana		ENSG00000064651	4194.23	0.00243428	0.0384683	0.860936	1		ENSG00000064651	4194.23	0.00116203	0.0213306	0.770209	1		ENSG00000064651	4194.23	6.12259e-06	0.00228085	0.895648	1
ENSG00000064652	SNX24	5	122843439	123029354	+	ensembl_havana	10	protein_coding		ensembl_havana		ENSG00000064652	495.148	0.00238001	0.037712	0.876254	1		ENSG00000064652	495.148	-0.00247957	0.0212203	0.575507	1		ENSG00000064652	495.148	-3.81527e-05	0.00231086	0.469638	1
ENSG00000064655	EYA2	20	46894624	47188844	+	ensembl_havana	18	protein_coding		ensembl_havana		ENSG00000064655	150.253	0.00242573	0.0408459	0.700943	1		ENSG00000064655	150.253	-0.000169531	0.0225579	0.925033	1		ENSG00000064655	150.253	-2.16043e-05	0.00381893	0.642586	1
ENSG00000064666	CNN2	19	1026581	1039068	+	ensembl_havana	14	protein_coding		ensembl_havana		ENSG00000064666	3857.86	0.025191	0.0364524	0.140207	0.937849		ENSG00000064666	3857.86	0.00727883	0.0228279	0.17486	1		ENSG00000064666	3857.86	-1.4341e-06	0.00221243	0.98101	1
ENSG00000064687	ABCA7	19	1040101	1065572	+	ensembl_havana	12	protein_coding		ensembl_havana		ENSG00000064687	734.825	0.00429741	0.0396034	0.699146	1		ENSG00000064687	734.825	0.000501347	0.021841	0.87407	1		ENSG00000064687	734.825	-8.25706e-06	0.00242835	0.835259	1
ENSG00000064692	SNCAIP	5	122311354	122464219	+	ensembl_havana	18	protein_coding		ensembl_havana		ENSG00000064692	778.771	-0.00980071	0.039738	0.3628	1		ENSG00000064692	778.771	-0.000165824	0.0218882	0.956789	1		ENSG00000064692	778.771	3.44044e-05	0.00275835	0.414478	1
ENSG00000064703	DDX20	1	111755245	111768016	+	ensembl_havana	11	protein_coding		ensembl_havana		ENSG00000064703	1352.65	0.0272013	0.0304621	0.185378	0.987788		ENSG00000064703	1352.65	0.00531316	0.0188598	0.413103	1		ENSG00000064703	1352.65	-4.32887e-05	0.0021788	0.666624	1
ENSG00000064726	BTBD1	15	83016422	83067354	-	ensembl_havana	9	protein_coding		ensembl_havana		ENSG00000064726	6068.95	0.030595	0.033466	0.117931	0.898234		ENSG00000064726	6068.95	0.000207097	0.0187053	0.97111	1		ENSG00000064726	6068.95	-0.000120116	0.00232011	0.144475	1
ENSG00000064763	FAR2	12	29149103	29340980	+	ensembl_havana	10	protein_coding		ensembl_havana		ENSG00000064763	1952.79	0.00652266	0.0372281	0.684197	1		ENSG00000064763	1952.79	-0.00207256	0.0208749	0.655436	1		ENSG00000064763	1952.79	-4.75623e-05	0.00231037	0.397576	1
ENSG00000064787	BCAS1	20	53936777	54070594	-	ensembl_havana	13	protein_coding		ensembl_havana		ENSG00000064787	32.3766	0.00083974	0.041215	0.854327	1		ENSG00000064787	32.3766	0.00422764	0.0434923	0.0250033	0.78315		ENSG00000064787	32.3766	0.0010588	0.0321569	0.033998	1
ENSG00000064835	POU1F1	3	87259404	87276587	-	ensembl_havana	10	protein_coding		ensembl_havana		ENSG00000064835	5.14488	-0.00604267	0.0431542	0.158959	0.961131		ENSG00000064835	5.14488	0.000234444	0.0230735	0.85383	1		ENSG00000064835	5.14488	0.000328643	0.0170992	0.123903	1
ENSG00000064886	CHI3L2	1	111200771	111243440	+	ensembl_havana	13	protein_coding		ensembl_havana		ENSG00000064886	479.364	0.000350008	0.0414929	0.925061	1		ENSG00000064886	479.364	-0.00050896	0.0236794	0.648257	1		ENSG00000064886	479.364	-5.8263e-05	0.00805091	0.577773	1
ENSG00000064932	SBNO2	19	1107636	1174283	-	ensembl_havana	15	protein_coding		ensembl_havana		ENSG00000064932	1520.98	0.0131616	0.0391172	0.291609	1		ENSG00000064932	1520.98	0.00290459	0.0220417	0.420593	1		ENSG00000064932	1520.98	-7.92279e-06	0.00234063	0.852512	1
ENSG00000064933	PMS1	2	189784085	189877629	+	ensembl_havana	17	protein_coding		ensembl_havana		ENSG00000064933	1657.39	-0.0195861	0.0351621	0.286779	1		ENSG00000064933	1657.39	-0.00640887	0.0217172	0.26402	1		ENSG00000064933	1657.39	-8.46854e-06	0.00219772	0.901912	1
ENSG00000064961	HMG20B	19	3572777	3579088	+	ensembl_havana	18	protein_coding		ensembl_havana		ENSG00000064961	1556.49	0.0103669	0.0335314	0.595504	1		ENSG00000064961	1556.49	0.00360387	0.0195162	0.539308	1		ENSG00000064961	1556.49	9.47755e-06	0.00218662	0.905184	1
ENSG00000064989	CALCRL	2	187343129	187448460	-	ensembl_havana	12	protein_coding		ensembl_havana		ENSG00000064989	11847.2	-0.0242913	0.0395255	0.0437884	0.718869		ENSG00000064989	11847.2	-0.00587451	0.0235791	0.104556	1		ENSG00000064989	11847.2	1.11975e-05	0.00237588	0.787892	1
ENSG00000064995	TAF11	6	34877778	34888089	-	ensembl_havana	16	protein_coding		ensembl_havana		ENSG00000064995	1285.91	0.000702141	0.0292714	0.972839	1		ENSG00000064995	1285.91	0.0102167	0.0214656	0.172274	1		ENSG00000064995	1285.91	0.000150231	0.00221558	0.172172	1
ENSG00000064999	ANKS1A	6	34889265	35091413	+	ensembl_havana	13	protein_coding		ensembl_havana		ENSG00000064999	4567.81	0.0231822	0.0377017	0.130785	0.919682		ENSG00000064999	4567.81	0.00678879	0.0231386	0.151042	1		ENSG00000064999	4567.81	1.18232e-06	0.00224154	0.981845	1
ENSG00000065000	AP3D1	19	2100988	2164465	-	ensembl_havana	15	protein_coding		ensembl_havana		ENSG00000065000	4945.21	0.0329052	0.0353179	0.0715928	0.806528		ENSG00000065000	4945.21	0.0114985	0.025032	0.070415	0.988382		ENSG00000065000	4945.21	8.58403e-06	0.00219907	0.899233	1
ENSG00000065029	ZNF76	6	35258909	35295985	+	ensembl_havana	14	protein_coding		ensembl_havana		ENSG00000065029	1554.47	0.00325297	0.0318516	0.872296	1		ENSG00000065029	1554.47	0.0133817	0.0246852	0.0821251	1		ENSG00000065029	1554.47	0.000151983	0.00232082	0.104099	1
ENSG00000065054	SLC9A3R2	16	2025356	2039026	+	ensembl_havana	13	protein_coding		ensembl_havana		ENSG00000065054	2708.37	0.0197782	0.0405294	0.0453859	0.725085		ENSG00000065054	2708.37	0.00593367	0.0249366	0.0478749	0.913709		ENSG00000065054	2708.37	4.11441e-06	0.0025398	0.913409	1
ENSG00000065057	NTHL1	16	2039815	2047866	-	ensembl_havana	7	protein_coding		ensembl_havana		ENSG00000065057	297.747	0.0251883	0.0377818	0.0981193	0.865277		ENSG00000065057	297.747	0.0102953	0.0255123	0.041672	0.884822		ENSG00000065057	297.747	2.58117e-05	0.00227162	0.62062	1
ENSG00000065060	UHRF1BP1	6	34792015	34883138	+	ensembl_havana	16	protein_coding		ensembl_havana		ENSG00000065060	5598.91	0.0274849	0.0353433	0.131695	0.920241		ENSG00000065060	5598.91	0.00451636	0.0208097	0.411001	1		ENSG00000065060	5598.91	-4.08541e-05	0.00221707	0.547441	1
ENSG00000065135	GNAI3	1	109548611	109618321	+	ensembl_havana	10	protein_coding		ensembl_havana		ENSG00000065135	7966.76	0.0308394	0.0281302	0.133874	0.92509		ENSG00000065135	7966.76	-0.000237521	0.0158402	0.968934	1		ENSG00000065135	7966.76	-0.000174776	0.00221683	0.140374	1
ENSG00000065150	IPO5	13	97953658	98024297	+	ensembl_havana	18	protein_coding		ensembl_havana		ENSG00000065150	16960.9	-0.0111491	0.0346522	0.553111	1		ENSG00000065150	16960.9	-0.00661376	0.0215988	0.2635	1		ENSG00000065150	16960.9	-4.16829e-05	0.0022066	0.564452	1
ENSG00000065154	OAT	10	124397303	124418976	-	ensembl_havana	11	protein_coding		ensembl_havana		ENSG00000065154	4986.32	0.00371143	0.0349503	0.841523	1		ENSG00000065154	4986.32	-0.00171601	0.0196529	0.751703	1		ENSG00000065154	4986.32	-3.62196e-05	0.00220683	0.606512	1
ENSG00000065183	WDR3	1	117929720	117966542	+	ensembl_havana	15	protein_coding		ensembl_havana		ENSG00000065183	2899.91	0.0103123	0.0367254	0.537517	1		ENSG00000065183	2899.91	0.000387261	0.0203874	0.935933	1		ENSG00000065183	2899.91	-2.97923e-05	0.00223758	0.611662	1
ENSG00000065243	PKN2	1	88684222	88836255	+	ensembl_havana	19	protein_coding		ensembl_havana		ENSG00000065243	8840.5	-0.0228021	0.0291	0.268877	1		ENSG00000065243	8840.5	-0.00565421	0.018406	0.394077	1		ENSG00000065243	8840.5	2.05037e-05	0.00217385	0.852292	1
ENSG00000065268	WDR18	19	984271	998438	+	ensembl_havana	10	protein_coding		ensembl_havana		ENSG00000065268	464.019	0.025308	0.039269	0.0442711	0.721611		ENSG00000065268	464.019	0.00683125	0.0240471	0.0761616	1		ENSG00000065268	464.019	-4.82371e-06	0.00233106	0.910241	1
ENSG00000065308	TRAM2	6	52497402	52576915	-	ensembl_havana	4	protein_coding		ensembl_havana		ENSG00000065308	4122.12	-0.0153109	0.0379429	0.304325	1		ENSG00000065308	4122.12	-0.00304879	0.0215	0.482093	1		ENSG00000065308	4122.12	1.32848e-05	0.00225961	0.791879	1
ENSG00000065320	NTN1	17	9021542	9244000	+	ensembl_havana	8	protein_coding		ensembl_havana		ENSG00000065320	723.686	-0.00319966	0.0408506	0.61483	1		ENSG00000065320	723.686	-0.00152591	0.0228923	0.40494	1		ENSG00000065320	723.686	-1.6713e-05	0.00366241	0.711283	1
ENSG00000065325	GLP2R	17	9822206	9892102	+	ensembl_havana	12	protein_coding		ensembl_havana		ENSG00000065325	430.348	0.0267842	0.0428258	0.00886584	0.420021		ENSG00000065325	430.348	0.000792916	0.0220444	0.781011	1		ENSG00000065325	430.348	-0.000313	0.0107479	0.0264404	0.954452
ENSG00000065328	MCM10	10	13161554	13211104	+	ensembl_havana	16	protein_coding		ensembl_havana		ENSG00000065328	148.407	0.00189823	0.0408525	0.761395	1		ENSG00000065328	148.407	-0.000687097	0.02263	0.700784	1		ENSG00000065328	148.407	-3.49169e-05	0.00432678	0.494507	1
ENSG00000065357	DGKA	12	55927319	55954027	+	ensembl_havana	19	protein_coding		ensembl_havana		ENSG00000065357	854.603	-0.00817314	0.0392178	0.502716	1		ENSG00000065357	854.603	0.000597123	0.0216486	0.86352	1		ENSG00000065357	854.603	3.6133e-05	0.00256208	0.41366	1
ENSG00000065361	ERBB3	12	56079857	56103505	+	ensembl_havana	14	protein_coding		ensembl_havana		ENSG00000065361	161.081	-0.00157286	0.0408709	0.798005	1		ENSG00000065361	161.081	0.000126891	0.0225827	0.94249	1		ENSG00000065361	161.081	1.4697e-05	0.00372378	0.749299	1
ENSG00000065371	ROPN1	3	123968521	123992178	-	ensembl_havana	17	protein_coding		ensembl_havana		ENSG00000065371	1.4013	0.000676063	0.0445212	0.755233	1		ENSG00000065371	1.4013	0.000354375	0.0291215	0.671944	1		ENSG00000065371	1.4013	4.104e-05	0.0174233	0.896856	1
ENSG00000065413	ANKRD44	2	196967017	197311173	-	havana	18	protein_coding		havana		ENSG00000065413	2752.12	0.0140652	0.0385584	0.305788	1		ENSG00000065413	2752.12	-0.00232069	0.0215942	0.557575	1		ENSG00000065413	2752.12	-9.03233e-05	0.00329171	0.114081	1
ENSG00000065427	KARS	16	75627474	75648643	-	ensembl_havana	14	protein_coding		ensembl_havana		ENSG00000065427	5978.48	-0.0045648	0.0323616	0.820036	1		ENSG00000065427	5978.48	-0.00541138	0.0198327	0.388176	1		ENSG00000065427	5978.48	-5.8205e-05	0.00219203	0.506033	1
ENSG00000065457	ADAT1	16	75596981	75623300	-	ensembl_havana	10	protein_coding		ensembl_havana		ENSG00000065457	1598.79	0.0282136	0.0358881	0.111107	0.885726		ENSG00000065457	1598.79	-0.00169105	0.0201199	0.742496	1		ENSG00000065457	1598.79	-0.00013633	0.00292381	0.0628594	1
ENSG00000065485	PDIA5	3	123067062	123225227	+	ensembl_havana	19	protein_coding		ensembl_havana		ENSG00000065485	849.387	-0.00329939	0.0394367	0.775972	1		ENSG00000065485	849.387	0.00357201	0.0224668	0.28958	1		ENSG00000065485	849.387	6.88261e-05	0.00339269	0.175093	1
ENSG00000065491	TBC1D22B	6	37257772	37332970	+	ensembl_havana	8	protein_coding		ensembl_havana		ENSG00000065491	655.355	0.00875411	0.0288579	0.671145	1		ENSG00000065491	655.355	0.00311325	0.0169416	0.620377	1		ENSG00000065491	655.355	1.12675e-05	0.00217313	0.91993	1
ENSG00000065518	NDUFB4	3	120596309	120602500	+	ensembl_havana	7	protein_coding		ensembl_havana		ENSG00000065518	3270.64	0.00962156	0.0371327	0.55195	1		ENSG00000065518	3270.64	0.00272217	0.0209998	0.563543	1		ENSG00000065518	3270.64	1.1998e-06	0.00222597	0.982794	1
ENSG00000065526	SPEN	1	15847864	15940460	+	ensembl_havana	10	protein_coding		ensembl_havana		ENSG00000065526	12360	0.0015583	0.0328011	0.937545	1		ENSG00000065526	12360	-0.00637863	0.0205966	0.313	1		ENSG00000065526	12360	-9.44102e-05	0.002228	0.268204	1
ENSG00000065534	MYLK	3	123610049	123884331	-	ensembl_havana	18	protein_coding		ensembl_havana		ENSG00000065534	14002.5	-0.0141386	0.0395093	0.218976	1		ENSG00000065534	14002.5	-0.0023018	0.0220647	0.485374	1		ENSG00000065534	14002.5	1.89887e-05	0.00245904	0.643575	1
ENSG00000065548	ZC3H15	2	186486156	186509363	+	ensembl_havana	17	protein_coding		ensembl_havana		ENSG00000065548	4036.04	0.0341466	0.0310272	0.0949008	0.85813		ENSG00000065548	4036.04	-0.0015384	0.0175794	0.799687	1		ENSG00000065548	4036.04	-0.000186431	0.00239656	0.0631703	1
ENSG00000065559	MAP2K4	17	12020824	12143830	+	ensembl_havana	14	protein_coding		ensembl_havana		ENSG00000065559	2595.88	-0.0173523	0.0312357	0.394989	1		ENSG00000065559	2595.88	0.00115619	0.0176154	0.847935	1		ENSG00000065559	2595.88	9.65881e-05	0.00220209	0.312195	1
ENSG00000065600	TMEM206	1	212363931	212414901	-	ensembl_havana	12	protein_coding		ensembl_havana		ENSG00000065600	389.24	-0.00186162	0.0379144	0.900836	1		ENSG00000065600	389.24	-0.00786356	0.0239356	0.0935776	1		ENSG00000065600	389.24	-9.49129e-05	0.00303563	0.11022	1
ENSG00000065609	SNAP91	6	83552880	83709691	-	ensembl_havana	14	protein_coding		ensembl_havana		ENSG00000065609	7.49517	-0.00223966	0.0424468	0.481422	1		ENSG00000065609	7.49517	-0.000946083	0.0262957	0.356973	1		ENSG00000065609	7.49517	-3.46673e-05	0.00893056	0.788152	1
ENSG00000065613	SLK	10	103967201	104029233	+	ensembl_havana	13	protein_coding		ensembl_havana		ENSG00000065613	14015.8	-0.000956329	0.031837	0.962317	1		ENSG00000065613	14015.8	-0.0133425	0.0246605	0.0827273	1		ENSG00000065613	14015.8	-0.000162861	0.00236558	0.0836711	1
ENSG00000065615	CYB5R4	6	83859643	83967424	+	ensembl_havana	13	protein_coding		ensembl_havana		ENSG00000065615	1958.07	-0.00335001	0.036931	0.838652	1		ENSG00000065615	1958.07	-0.00457602	0.0216098	0.351293	1		ENSG00000065615	1958.07	-4.38864e-05	0.00227707	0.447926	1
ENSG00000065618	COL17A1	10	104031286	104086002	-	ensembl_havana	18	protein_coding		ensembl_havana		ENSG00000065618	81.3489	-0.0233826	0.0415792	0.0177583	0.554125		ENSG00000065618	81.3489	-0.0061795	0.0253976	0.039477	0.877944		ENSG00000065618	81.3489	6.28516e-06	0.00255824	0.86811	1
ENSG00000065621	GSTO2	10	104268873	104304945	+	ensembl_havana	14	protein_coding		ensembl_havana		ENSG00000065621	74.9374	-0.00902253	0.0398578	0.385157	1		ENSG00000065621	74.9374	-0.00272875	0.0223985	0.362449	1		ENSG00000065621	74.9374	-3.78916e-06	0.00247736	0.921514	1
ENSG00000065665	SEC61A2	10	12129637	12169961	+	ensembl_havana	20	protein_coding		ensembl_havana		ENSG00000065665	432.254	-0.0186644	0.0376045	0.227861	1		ENSG00000065665	432.254	0.00184173	0.0210092	0.679968	1		ENSG00000065665	432.254	9.52017e-05	0.00289132	0.114754	1
ENSG00000065675	PRKCQ	10	6427143	6580301	-	ensembl_havana	14	protein_coding		ensembl_havana		ENSG00000065675	164.491	-0.00776997	0.0406718	0.303974	1		ENSG00000065675	164.491	-0.00580951	0.0308878	0.0194726	0.712383		ENSG00000065675	164.491	-9.72021e-05	0.00613379	0.160141	1
ENSG00000065717	TLE2	19	2997638	3047635	-	ensembl_havana	14	protein_coding		ensembl_havana		ENSG00000065717	1900.31	0.0187363	0.0402285	0.0650002	0.785394		ENSG00000065717	1900.31	0.0065625	0.0255226	0.035949	0.857587		ENSG00000065717	1900.31	1.47267e-05	0.00257206	0.704046	1
ENSG00000065802	ASB1	2	238426742	238452250	+	ensembl_havana	11	protein_coding		ensembl_havana		ENSG00000065802	2474.13	0.0279007	0.0354771	0.123422	0.910666		ENSG00000065802	2474.13	0.00369828	0.0205225	0.492285	1		ENSG00000065802	2474.13	-5.19626e-05	0.00223463	0.44027	1
ENSG00000065809	FAM107B	10	14518557	14774897	-	ensembl_havana	13	protein_coding		ensembl_havana		ENSG00000065809	8856.28	0.0223577	0.0389119	0.088214	0.84375		ENSG00000065809	8856.28	0.00507315	0.0228101	0.192865	1		ENSG00000065809	8856.28	-1.3307e-05	0.002324	0.764565	1
ENSG00000065833	ME1	6	83210389	83431071	-	ensembl_havana	8	protein_coding		ensembl_havana		ENSG00000065833	10063.8	0.0225047	0.0406548	0.0286803	0.643647		ENSG00000065833	10063.8	0.00289454	0.0224945	0.326025	1		ENSG00000065833	10063.8	-4.96884e-05	0.00326121	0.276144	1
ENSG00000065882	TBC1D1	4	37891087	38139175	+	ensembl_havana	15	protein_coding		ensembl_havana		ENSG00000065882	5125.81	-0.00498497	0.0360946	0.775411	1		ENSG00000065882	5125.81	-0.00261603	0.0204537	0.609021	1		ENSG00000065882	5125.81	-1.56618e-05	0.00221093	0.802448	1
ENSG00000065883	CDK13	7	39950037	40097134	+	ensembl_havana	14	protein_coding		ensembl_havana		ENSG00000065883	6611.52	-0.0148875	0.0240685	0.446242	1		ENSG00000065883	6611.52	-0.00281725	0.0142671	0.638232	1		ENSG00000065883	6611.52	3.7606e-05	0.00216682	0.804118	1
ENSG00000065911	MTHFD2	2	74198562	74217565	+	ensembl_havana	11	protein_coding		ensembl_havana		ENSG00000065911	1259.47	-0.00578612	0.0396589	0.597622	1		ENSG00000065911	1259.47	-0.00158786	0.0220021	0.611842	1		ENSG00000065911	1259.47	-5.46321e-07	0.0024256	0.988896	1
ENSG00000065923	SLC9A7	X	46599252	46759172	-	ensembl_havana	9	protein_coding		ensembl_havana		ENSG00000065923	997.705	0.00634117	0.0403412	0.463782	1		ENSG00000065923	997.705	-0.0011174	0.022299	0.649988	1		ENSG00000065923	997.705	-5.87912e-05	0.0041172	0.24386	1
ENSG00000065970	FOXJ2	12	8032703	8055503	+	ensembl_havana	8	protein_coding		ensembl_havana		ENSG00000065970	2393.16	-0.0229031	0.0347035	0.222196	1		ENSG00000065970	2393.16	-0.00611775	0.0213357	0.295099	1		ENSG00000065970	2393.16	6.97395e-06	0.0021937	0.922562	1
ENSG00000065978	YBX1	1	42682427	42702349	+	ensembl_havana	18	protein_coding		ensembl_havana		ENSG00000065978	24409	0.0374628	0.0354877	0.0387183	0.69836		ENSG00000065978	24409	0.00356814	0.0204646	0.507235	1		ENSG00000065978	24409	-8.99215e-05	0.00235368	0.193631	1
ENSG00000065989	PDE4A	19	10416773	10469631	+	ensembl_havana	15	protein_coding		ensembl_havana		ENSG00000065989	1017.04	0.00801171	0.0384961	0.56279	1		ENSG00000065989	1017.04	0.00445407	0.022326	0.275745	1		ENSG00000065989	1017.04	2.65089e-05	0.0023364	0.574621	1
ENSG00000066027	PPP2R5A	1	212285537	212361863	+	ensembl_havana	11	protein_coding		ensembl_havana		ENSG00000066027	12923.1	0.0218213	0.0371911	0.175544	0.981761		ENSG00000066027	12923.1	-0.000935802	0.0206576	0.840043	1		ENSG00000066027	12923.1	-9.19292e-05	0.00269051	0.132884	1
ENSG00000066032	CTNNA2	2	79185231	80648861	+	ensembl_havana	18	protein_coding		ensembl_havana		ENSG00000066032	5.8241	0.000648798	0.0420499	0.82754	1		ENSG00000066032	5.8241	0.00100196	0.0271133	0.326036	1		ENSG00000066032	5.8241	0.000142286	0.0134038	0.444291	1
ENSG00000066044	ELAVL1	19	7958579	8005659	-	ensembl_havana	14	protein_coding		ensembl_havana		ENSG00000066044	2443.69	0.0272817	0.0302861	0.18455	0.987442		ENSG00000066044	2443.69	0.00940182	0.021382	0.192283	1		ENSG00000066044	2443.69	6.5484e-06	0.00217585	0.948609	1
ENSG00000066056	TIE1	1	43300993	43323108	+	ensembl_havana	13	protein_coding		ensembl_havana		ENSG00000066056	4229.13	0.0110886	0.0378853	0.459676	1		ENSG00000066056	4229.13	0.00563611	0.0225947	0.212802	1		ENSG00000066056	4229.13	2.90183e-05	0.00229123	0.570813	1
ENSG00000066084	DIP2B	12	50504985	50748667	+	ensembl_havana	12	protein_coding		ensembl_havana		ENSG00000066084	5598.26	-0.00332367	0.0337963	0.863798	1		ENSG00000066084	5598.26	-0.0106372	0.0237729	0.11381	1		ENSG00000066084	5598.26	-0.000116552	0.00233158	0.146089	1
ENSG00000066117	SMARCD1	12	50084972	50100712	+	ensembl_havana	14	protein_coding		ensembl_havana		ENSG00000066117	2536.99	-0.00192844	0.0340326	0.920117	1		ENSG00000066117	2536.99	-0.0017436	0.0191916	0.757344	1		ENSG00000066117	2536.99	-1.67671e-05	0.0021905	0.825734	1
ENSG00000066135	KDM4A	1	43650158	43705515	+	ensembl_havana	12	protein_coding		ensembl_havana		ENSG00000066135	3240.19	-0.00558206	0.0325561	0.78006	1		ENSG00000066135	3240.19	-0.0010205	0.0182966	0.862136	1		ENSG00000066135	3240.19	7.69988e-06	0.00218235	0.928622	1
ENSG00000066136	NFYC	1	40691648	40771603	+	ensembl_havana	20	protein_coding		ensembl_havana		ENSG00000066136	1635.35	-0.000259858	0.0306048	0.989895	1		ENSG00000066136	1635.35	-0.00154568	0.0173506	0.799768	1		ENSG00000066136	1635.35	-2.45834e-05	0.00217735	0.804662	1
ENSG00000066185	ZMYND12	1	42430329	42456267	-	ensembl_havana	12	protein_coding		ensembl_havana		ENSG00000066185	92.8404	0.0109766	0.040449	0.203226	1		ENSG00000066185	92.8404	0.00208173	0.0225364	0.399274	1		ENSG00000066185	92.8404	-1.3644e-05	0.00281314	0.721756	1
ENSG00000066230	SLC9A3	5	473310	524332	-	ensembl_havana	10	protein_coding		ensembl_havana		ENSG00000066230	8.84242	-0.00129842	0.0413967	0.750391	1		ENSG00000066230	8.84242	0.000926042	0.0237924	0.453241	1		ENSG00000066230	8.84242	0.000136375	0.010578	0.279264	1
ENSG00000066248	NGEF	2	232878686	233013272	-	ensembl_havana	14	protein_coding		ensembl_havana		ENSG00000066248	31.8338	-0.00524203	0.0438643	0.172204	0.978034		ENSG00000066248	31.8338	-0.000439275	0.0235687	0.695581	1		ENSG00000066248	31.8338	0.000119885	0.0105922	0.363447	1
ENSG00000066279	ASPM	1	197084128	197146694	-	ensembl_havana	17	protein_coding		ensembl_havana		ENSG00000066279	213.367	0.00063166	0.0412389	0.887597	1		ENSG00000066279	213.367	-0.000606583	0.0231809	0.642632	1		ENSG00000066279	213.367	-4.76336e-05	0.00639186	0.54196	1
ENSG00000066294	CD84	1	160541095	160579516	-	ensembl_havana	14	protein_coding		ensembl_havana		ENSG00000066294	3075.33	-0.000504996	0.0404978	0.948909	1		ENSG00000066294	3075.33	-0.00414518	0.0245547	0.0787	1		ENSG00000066294	3075.33	-0.000166928	0.00834955	0.0823155	1
ENSG00000066322	ELOVL1	1	43363397	43368074	-	ensembl_havana	14	protein_coding		ensembl_havana		ENSG00000066322	3332.18	0.0199299	0.0376811	0.194432	0.997151		ENSG00000066322	3332.18	0.00480044	0.0220713	0.294284	1		ENSG00000066322	3332.18	-8.79293e-06	0.00224416	0.865906	1
ENSG00000066336	SPI1	11	47354860	47378576	-	ensembl_havana	11	protein_coding		ensembl_havana		ENSG00000066336	579.951	0.00572424	0.040359	0.503904	1		ENSG00000066336	579.951	0.000176265	0.0222252	0.942214	1		ENSG00000066336	579.951	-2.2534e-05	0.00298797	0.571568	1
ENSG00000066379	ZNRD1	6	30058899	30064909	+	ensembl_havana	14	protein_coding		ensembl_havana		ENSG00000066379	492.972	-0.0182728	0.0358645	0.302496	1		ENSG00000066379	492.972	-0.00842763	0.0232659	0.141566	1		ENSG00000066379	492.972	-3.32691e-05	0.00221953	0.605714	1
ENSG00000066382	MPPED2	11	30384493	30586872	-	ensembl_havana	16	protein_coding		ensembl_havana		ENSG00000066382	321.683	-0.0193503	0.0397273	0.0845342	0.835147		ENSG00000066382	321.683	-0.00443503	0.0229603	0.178413	1		ENSG00000066382	321.683	1.10267e-05	0.00243356	0.782683	1
ENSG00000066405	CLDN18	3	137998735	138033655	+	ensembl_havana	12	protein_coding		ensembl_havana		ENSG00000066405	341.311	0.0129884	0.0399451	0.205346	1		ENSG00000066405	341.311	-0.000319449	0.0219799	0.912517	1		ENSG00000066405	341.311	-6.76049e-05	0.00381283	0.185413	1
ENSG00000066422	ZBTB11	3	101648889	101677495	-	ensembl_havana	4	protein_coding		ensembl_havana		ENSG00000066422	3178.48	0.0204182	0.0275976	0.319478	1		ENSG00000066422	3178.48	-0.000511213	0.0155599	0.933073	1		ENSG00000066422	3178.48	-0.000126738	0.00218385	0.298693	1
ENSG00000066427	ATXN3	14	92038652	92106621	-	ensembl_havana	21	protein_coding		ensembl_havana		ENSG00000066427	6550.93	-0.022275	0.0297859	0.279667	1		ENSG00000066427	6550.93	-0.0246923	0.0297265	0.0171144	0.686205		ENSG00000066427	6550.93	-0.00014945	0.00222626	0.160069	1
ENSG00000066455	GOLGA5	14	92794231	92839963	+	ensembl_havana	12	protein_coding		ensembl_havana		ENSG00000066455	4116.13	0.0317455	0.0336574	0.102866	0.872509		ENSG00000066455	4116.13	0.00809943	0.0220515	0.204192	1		ENSG00000066455	4116.13	-2.0616e-05	0.00218883	0.793398	1
ENSG00000066468	FGFR2	10	121478334	121598458	-	ensembl_havana	22	protein_coding		ensembl_havana		ENSG00000066468	2749.8	0.00394855	0.040835	0.543583	1		ENSG00000066468	2749.8	0.000419297	0.0225451	0.821088	1		ENSG00000066468	2749.8	-1.54361e-05	0.00356	0.72637	1
ENSG00000066557	LRRC40	1	70144805	70205620	-	ensembl_havana	5	protein_coding		ensembl_havana		ENSG00000066557	1611.04	0.00308291	0.0302776	0.880811	1		ENSG00000066557	1611.04	-0.00276211	0.0175486	0.655865	1		ENSG00000066557	1611.04	-6.10024e-05	0.00218109	0.548772	1
ENSG00000066583	ISOC1	5	129094751	129114028	+	ensembl_havana	11	protein_coding		ensembl_havana		ENSG00000066583	2287.23	-0.00270585	0.0394778	0.81363	1		ENSG00000066583	2287.23	0.00202905	0.0220005	0.537085	1		ENSG00000066583	2287.23	3.71188e-05	0.00268335	0.391515	1
ENSG00000066629	EML1	14	99737693	99942060	+	ensembl_havana	16	protein_coding		ensembl_havana		ENSG00000066629	3165.04	-0.00368098	0.0376558	0.810803	1		ENSG00000066629	3165.04	-0.0038588	0.0216557	0.393656	1		ENSG00000066629	3165.04	-3.40133e-05	0.00229163	0.519837	1
ENSG00000066651	TRMT11	6	125986430	126039276	+	ensembl_havana	18	protein_coding		ensembl_havana		ENSG00000066651	924.21	-0.0522876	0.0328191	0.0086092	0.414369		ENSG00000066651	924.21	-0.019937	0.0290511	0.0209851	0.732627		ENSG00000066651	924.21	1.31041e-05	0.00218356	0.876729	1
ENSG00000066654	THUMPD1	16	20702816	20742084	-	ensembl_havana	13	protein_coding		ensembl_havana		ENSG00000066654	4911.95	-0.00947506	0.0280324	0.644953	1		ENSG00000066654	4911.95	-0.0029736	0.016451	0.635369	1		ENSG00000066654	4911.95	-5.21326e-06	0.00217176	0.964805	1
ENSG00000066697	MSANTD3	9	100427156	100451711	+	ensembl_havana	14	protein_coding		ensembl_havana		ENSG00000066697	698.652	0.0257208	0.0366079	0.127842	0.918249		ENSG00000066697	698.652	0.0012715	0.0204109	0.794394	1		ENSG00000066697	698.652	-7.34572e-05	0.00238343	0.233813	1
ENSG00000066735	KIF26A	14	104138723	104180894	+	ensembl_havana	14	protein_coding		ensembl_havana		ENSG00000066735	910.814	0.0202543	0.03953	0.0837119	0.833927		ENSG00000066735	910.814	0.00750241	0.0251005	0.0398199	0.877954		ENSG00000066735	910.814	1.84465e-05	0.00243594	0.655889	1
ENSG00000066739	ATG2B	14	96279202	96363870	-	ensembl_havana	11	protein_coding		ensembl_havana		ENSG00000066739	7613.82	0.0176244	0.0303117	0.391262	1		ENSG00000066739	7613.82	0.00871442	0.0209361	0.218302	1		ENSG00000066739	7613.82	4.45445e-05	0.00217853	0.660637	1
ENSG00000066777	ARFGEF1	8	67173511	67343677	-	ensembl_havana	8	protein_coding		ensembl_havana		ENSG00000066777	9936.28	-0.00485736	0.0263965	0.810729	1		ENSG00000066777	9936.28	0.00212267	0.0152448	0.728696	1		ENSG00000066777	9936.28	7.66535e-05	0.00217188	0.559136	1
ENSG00000066813	ACSM2B	16	20536226	20576427	-	ensembl_havana	14	protein_coding		ensembl_havana		ENSG00000066813	24.1823	-0.00680327	0.0416402	0.203871	1		ENSG00000066813	24.1823	-0.00124306	0.0231408	0.425983	1		ENSG00000066813	24.1823	2.29107e-05	0.0045334	0.679188	1
ENSG00000066827	ZFAT	8	134477788	134713049	-	ensembl_havana	15	protein_coding		ensembl_havana		ENSG00000066827	1673.48	-0.00326655	0.0404204	0.692111	1		ENSG00000066827	1673.48	0.00573346	0.0276403	0.0274867	0.799043		ENSG00000066827	1673.48	0.00131575	0.0280332	0.00843806	0.523926
ENSG00000066855	MTFR1	8	65644734	65771261	+	ensembl_havana	15	protein_coding		ensembl_havana		ENSG00000066855	1445.88	0.0269889	0.0331378	0.171449	0.976796		ENSG00000066855	1445.88	-0.00314844	0.0191521	0.593748	1		ENSG00000066855	1445.88	-0.000162338	0.00253044	0.0636077	1
ENSG00000066923	STAG3	7	100177563	100221488	+	ensembl_havana	17	protein_coding		ensembl_havana		ENSG00000066923	672.677	-0.00272964	0.0377518	0.857646	1		ENSG00000066923	672.677	-0.00402069	0.0217663	0.370123	1		ENSG00000066923	672.677	-3.91709e-05	0.00231906	0.45611	1
ENSG00000066926	FECH	18	57548283	57586772	-	ensembl_havana	10	protein_coding		ensembl_havana		ENSG00000066926	2569.4	0.0147879	0.0381255	0.310386	1		ENSG00000066926	2569.4	0.00593305	0.0228747	0.178792	1		ENSG00000066926	2569.4	1.99448e-05	0.00228174	0.685958	1
ENSG00000066933	MYO9A	15	71822289	72118577	-	ensembl_havana	15	protein_coding		ensembl_havana		ENSG00000066933	13150.1	-0.0271999	0.0333415	0.165917	0.971496		ENSG00000066933	13150.1	-0.011312	0.0240121	0.104292	1		ENSG00000066933	13150.1	-2.71286e-05	0.00218836	0.737095	1
ENSG00000067048	DDX3Y	Y	12904108	12920478	+	ensembl_havana	16	protein_coding		ensembl_havana		ENSG00000067048	2433.57	-0.00928231	0.0416281	0.129937	0.919308		ENSG00000067048	2433.57	-0.00319137	0.0248687	0.100592	1		ENSG00000067048	2433.57	-5.54408e-06	0.00356023	0.900986	1
ENSG00000067057	PFKP	10	3066333	3137712	+	ensembl_havana	16	protein_coding		ensembl_havana		ENSG00000067057	1424.99	-0.0252121	0.0374504	0.109291	0.883455		ENSG00000067057	1424.99	-0.00597934	0.0225519	0.212044	1		ENSG00000067057	1424.99	1.37915e-05	0.00223993	0.797555	1
ENSG00000067064	IDI1	10	1039908	1049170	-	ensembl_havana	10	protein_coding		ensembl_havana		ENSG00000067064	2496.92	0.0101455	0.03856	0.459518	1		ENSG00000067064	2496.92	0.00181772	0.0214835	0.644392	1		ENSG00000067064	2496.92	-1.08821e-05	0.00229329	0.813714	1
ENSG00000067066	SP100	2	230415942	230544090	+	ensembl_havana	16	protein_coding		ensembl_havana		ENSG00000067066	6913.18	-0.0102402	0.031231	0.615698	1		ENSG00000067066	6913.18	-0.001237	0.0176277	0.837537	1		ENSG00000067066	6913.18	2.57247e-05	0.00217922	0.78659	1
ENSG00000067082	KLF6	10	3775996	3785281	-	ensembl_havana	14	protein_coding		ensembl_havana		ENSG00000067082	15013	0.0161888	0.0378845	0.280754	1		ENSG00000067082	15013	-0.00182347	0.0211449	0.673224	1		ENSG00000067082	15013	-8.3848e-05	0.00280899	0.143285	1
ENSG00000067113	PLPP1	5	55424854	55535050	-	ensembl_havana	16	protein_coding		ensembl_havana		ENSG00000067113	10108.2	0.0259699	0.0392227	0.04108	0.709613		ENSG00000067113	10108.2	0.00818972	0.0251004	0.0407374	0.881964		ENSG00000067113	10108.2	5.96625e-06	0.00232729	0.889912	1
ENSG00000067141	NEO1	15	73051710	73305206	+	ensembl_havana	16	protein_coding		ensembl_havana		ENSG00000067141	3422.76	-0.0132842	0.0389842	0.299228	1		ENSG00000067141	3422.76	0.00284126	0.0219546	0.442134	1		ENSG00000067141	3422.76	0.000114035	0.00426405	0.0750836	1
ENSG00000067167	TRAM1	8	70573442	70608387	-	ensembl_havana	7	protein_coding		ensembl_havana		ENSG00000067167	9927.65	-0.0034493	0.0342072	0.856799	1		ENSG00000067167	9927.65	-0.00387113	0.0199719	0.500306	1		ENSG00000067167	9927.65	-3.88598e-05	0.00219945	0.605266	1
ENSG00000067177	PHKA1	X	72578814	72714319	-	ensembl_havana	14	protein_coding		ensembl_havana		ENSG00000067177	951.864	-0.0433334	0.0346035	0.0216246	0.588124		ENSG00000067177	951.864	-0.00833326	0.0226097	0.176493	1		ENSG00000067177	951.864	5.99757e-05	0.00222307	0.413011	1
ENSG00000067182	TNFRSF1A	12	6328757	6342114	-	ensembl_havana	7	protein_coding		ensembl_havana		ENSG00000067182	4936.54	-0.0107627	0.0353505	0.554657	1		ENSG00000067182	4936.54	-0.000712649	0.0197087	0.892775	1		ENSG00000067182	4936.54	2.89202e-05	0.00220749	0.668954	1
ENSG00000067191	CACNB1	17	39173456	39197703	-	ensembl_havana	15	protein_coding		ensembl_havana		ENSG00000067191	273.954	-0.0141789	0.0404242	0.119305	0.900282		ENSG00000067191	273.954	-0.00517129	0.0246929	0.0592011	0.95493		ENSG00000067191	273.954	-1.69453e-05	0.00276525	0.660593	1
ENSG00000067208	EVI5	1	92508696	92792404	-	ensembl_havana	14	protein_coding		ensembl_havana		ENSG00000067208	5091.76	0.00880546	0.0321903	0.661754	1		ENSG00000067208	5091.76	0.0109529	0.0232632	0.126993	1		ENSG00000067208	5091.76	0.000102155	0.00222378	0.253032	1
ENSG00000067221	STOML1	15	73978923	73994622	-	ensembl_havana	13	protein_coding		ensembl_havana		ENSG00000067221	839.869	0.034358	0.0385606	0.0166279	0.545007		ENSG00000067221	839.869	0.00711688	0.0236515	0.107584	1		ENSG00000067221	839.869	-3.16823e-05	0.00233476	0.517904	1
ENSG00000067225	PKM	15	72199029	72231822	-	ensembl_havana	17	protein_coding		ensembl_havana		ENSG00000067225	10707.1	0.0122923	0.0387441	0.356523	1		ENSG00000067225	10707.1	-0.00183281	0.0215768	0.63177	1		ENSG00000067225	10707.1	-7.19268e-05	0.00298298	0.169869	1
ENSG00000067248	DHX29	5	55256245	55307722	-	ensembl_havana	9	protein_coding		ensembl_havana		ENSG00000067248	4436.35	0.0488325	0.0287285	0.0178532	0.556012		ENSG00000067248	4436.35	0.00856925	0.0201192	0.233675	1		ENSG00000067248	4436.35	-0.000118923	0.00218898	0.294344	1
ENSG00000067334	DNTTIP2	1	93866283	93879918	-	ensembl_havana	13	protein_coding		ensembl_havana		ENSG00000067334	3457.41	0.00892976	0.0320338	0.658123	1		ENSG00000067334	3457.41	-0.00258398	0.0183905	0.668022	1		ENSG00000067334	3457.41	-7.75604e-05	0.00219901	0.38847	1
ENSG00000067365	METTL22	16	8621683	8649654	+	ensembl_havana	14	protein_coding		ensembl_havana		ENSG00000067365	1122.78	0.00049624	0.0335471	0.979717	1		ENSG00000067365	1122.78	0.00840698	0.0221961	0.192614	1		ENSG00000067365	1122.78	0.000106271	0.00227861	0.190462	1
ENSG00000067369	TP53BP1	15	43403061	43510728	-	ensembl_havana	13	protein_coding		ensembl_havana		ENSG00000067369	7026.74	-0.00911575	0.0344864	0.629953	1		ENSG00000067369	7026.74	-0.00246118	0.019602	0.65897	1		ENSG00000067369	7026.74	7.01573e-07	0.00219184	0.992347	1
ENSG00000067445	TRO	X	54920462	54931431	+	ensembl_havana	20	protein_coding		ensembl_havana		ENSG00000067445	1742.92	0.0096236	0.0392425	0.427924	1		ENSG00000067445	1742.92	0.000632693	0.0216624	0.854792	1		ENSG00000067445	1742.92	-2.44352e-05	0.00244451	0.567622	1
ENSG00000067533	RRP15	1	218285287	218337983	+	ensembl_havana	5	protein_coding		ensembl_havana		ENSG00000067533	2306.82	0.0185675	0.0365461	0.273489	1		ENSG00000067533	2306.82	0.00520652	0.021724	0.309502	1		ENSG00000067533	2306.82	-4.75124e-07	0.0022141	0.993635	1
ENSG00000067560	RHOA	3	49359145	49412998	-	ensembl_havana	10	protein_coding		ensembl_havana		ENSG00000067560	32702.6	0.0316654	0.034736	0.0911396	0.84833		ENSG00000067560	32702.6	0.00784334	0.0223798	0.194629	1		ENSG00000067560	32702.6	-2.07704e-05	0.00219673	0.771845	1
ENSG00000067596	DHX8	17	43483865	43544463	+	ensembl_havana	10	protein_coding		ensembl_havana		ENSG00000067596	3890.49	-0.00426789	0.0298897	0.835846	1		ENSG00000067596	3890.49	0.00491516	0.0183602	0.447929	1		ENSG00000067596	3890.49	0.000102185	0.00219143	0.329687	1
ENSG00000067601	PMS2P4	7	67295608	67302907	-	havana	7	transcribed_unprocessed_pseudogene		havana		ENSG00000067601	210.2	-0.00814256	0.0361196	0.640683	1		ENSG00000067601	210.2	0.00210685	0.0203126	0.679219	1		ENSG00000067601	210.2	5.53155e-05	0.00226519	0.383887	1
ENSG00000067606	PRKCZ	1	2050470	2185395	+	ensembl_havana	16	protein_coding		ensembl_havana		ENSG00000067606	24.9917	-6.30156e-05	0.0411511	0.989497	1		ENSG00000067606	24.9917	0.000119473	0.0228896	0.931541	1		ENSG00000067606	24.9917	6.05287e-06	0.0047296	0.91997	1
ENSG00000067646	ZFY	Y	2935281	2982506	+	ensembl_havana	11	protein_coding		ensembl_havana		ENSG00000067646	565.613	-0.00580939	0.043556	0.157019	0.959609		ENSG00000067646	565.613	-0.00137324	0.0247913	0.279271	1		ENSG00000067646	565.613	2.4273e-05	0.00633934	0.771183	1
ENSG00000067704	IARS2	1	220094102	220148041	+	ensembl_havana	9	protein_coding		ensembl_havana		ENSG00000067704	9961.2	0.0163572	0.0356944	0.360621	1		ENSG00000067704	9961.2	0.00253905	0.0202307	0.628307	1		ENSG00000067704	9961.2	-2.48048e-05	0.00220988	0.704222	1
ENSG00000067715	SYT1	12	78863993	79452008	+	ensembl_havana	13	protein_coding		ensembl_havana		ENSG00000067715	112.628	-0.00458788	0.0412651	0.381129	1		ENSG00000067715	112.628	0.000445974	0.0228199	0.767133	1		ENSG00000067715	112.628	0.000102493	0.0079707	0.253634	1
ENSG00000067798	NAV3	12	77324641	78213008	+	ensembl_havana	14	protein_coding		ensembl_havana		ENSG00000067798	5664.86	-0.00379854	0.0394052	0.745069	1		ENSG00000067798	5664.86	-0.00204229	0.0219649	0.541718	1		ENSG00000067798	5664.86	-1.28279e-05	0.00240551	0.754223	1
ENSG00000067829	IDH3G	X	153785766	153794523	-	ensembl_havana	18	protein_coding		ensembl_havana		ENSG00000067829	1420.97	0.0147426	0.0322588	0.463348	1		ENSG00000067829	1420.97	-0.00132823	0.0181838	0.822704	1		ENSG00000067829	1420.97	-8.24949e-05	0.00220514	0.351632	1
ENSG00000067836	ROGDI	16	4796968	4802950	-	ensembl_havana	12	protein_coding		ensembl_havana		ENSG00000067836	206.268	0.0142404	0.0394563	0.221305	1		ENSG00000067836	206.268	0.00222752	0.0220165	0.505001	1		ENSG00000067836	206.268	-2.03107e-05	0.00245487	0.624047	1
ENSG00000067840	PDZD4	X	153802166	153830565	-	ensembl_havana	12	protein_coding		ensembl_havana		ENSG00000067840	123.7	-0.00569638	0.0405433	0.467487	1		ENSG00000067840	123.7	-0.000581977	0.0223497	0.794544	1		ENSG00000067840	123.7	1.71272e-05	0.00307109	0.666896	1
ENSG00000067842	ATP2B3	X	153517676	153582939	+	ensembl_havana	17	protein_coding		ensembl_havana		ENSG00000067842	3.88309	-0.0129953	0.133735	0.0173611	0.553496		ENSG00000067842	3.88309	-0.00176628	0.0432787	0.141012	1		ENSG00000067842	3.88309	0.000253209	0.0202532	0.418581	1
ENSG00000067900	ROCK1	18	20946906	21111851	-	ensembl_havana	7	protein_coding		ensembl_havana		ENSG00000067900	13309.5	-0.0183103	0.0294339	0.374543	1		ENSG00000067900	13309.5	-0.0039984	0.0176476	0.53057	1		ENSG00000067900	13309.5	2.24293e-05	0.00217457	0.835008	1
ENSG00000067955	CBFB	16	67029116	67101058	+	ensembl_havana	13	protein_coding		ensembl_havana		ENSG00000067955	1816.4	-0.0132846	0.036169	0.444974	1		ENSG00000067955	1816.4	-0.00327811	0.0207075	0.522343	1		ENSG00000067955	1816.4	4.72936e-06	0.00220867	0.939247	1
ENSG00000067992	PDK3	X	24465221	24539837	+	ensembl_havana	12	protein_coding		ensembl_havana		ENSG00000067992	502.925	-0.0232863	0.0385076	0.0946239	0.85772		ENSG00000067992	502.925	-0.00244168	0.021578	0.543538	1		ENSG00000067992	502.925	4.84039e-05	0.00249232	0.327227	1
ENSG00000068001	HYAL2	3	50317790	50322906	-	ensembl_havana	13	protein_coding		ensembl_havana		ENSG00000068001	4308.76	0.00897246	0.03937	0.447087	1		ENSG00000068001	4308.76	0.00313744	0.0222614	0.358139	1		ENSG00000068001	4308.76	8.71659e-06	0.0023815	0.831818	1
ENSG00000068024	HDAC4	2	239048168	239401654	-	ensembl_havana	16	protein_coding		ensembl_havana		ENSG00000068024	2547.07	-0.00161433	0.0373001	0.919277	1		ENSG00000068024	2547.07	-0.00464855	0.0218203	0.327651	1		ENSG00000068024	2547.07	-5.06243e-05	0.00233094	0.365764	1
ENSG00000068028	RASSF1	3	50329782	50340980	-	ensembl_havana	17	protein_coding		ensembl_havana		ENSG00000068028	1682.28	0.0299458	0.0357816	0.092865	0.85307		ENSG00000068028	1682.28	0.00352312	0.0205984	0.504554	1		ENSG00000068028	1682.28	-6.09685e-05	0.00226425	0.354177	1
ENSG00000068078	FGFR3	4	1793307	1808872	+	ensembl_havana	17	protein_coding		ensembl_havana		ENSG00000068078	82.766	-0.00530224	0.0410381	0.376132	1		ENSG00000068078	82.766	-0.00100077	0.0227797	0.560069	1		ENSG00000068078	82.766	1.17278e-05	0.00377799	0.802333	1
ENSG00000068079	IFI35	17	43006725	43014456	+	ensembl_havana	7	protein_coding		ensembl_havana		ENSG00000068079	847.543	0.00796459	0.0357032	0.656024	1		ENSG00000068079	847.543	0.0035047	0.0205578	0.50848	1		ENSG00000068079	847.543	1.62993e-05	0.00220559	0.802652	1
ENSG00000068097	HEATR6	17	60043194	60078931	-	ensembl_havana	14	protein_coding		ensembl_havana		ENSG00000068097	1288.12	-0.027357	0.0347312	0.144411	0.94431		ENSG00000068097	1288.12	-0.0120437	0.0251258	0.070122	0.988382		ENSG00000068097	1288.12	-3.27108e-05	0.00220178	0.648514	1
ENSG00000068120	COASY	17	42561467	42566277	+	ensembl_havana	14	protein_coding		ensembl_havana		ENSG00000068120	1357.31	0.0550448	0.0352528	0.00295915	0.231642		ENSG00000068120	1357.31	0.0130983	0.0259723	0.0504195	0.924258		ENSG00000068120	1357.31	-5.93779e-05	0.00223397	0.398424	1
ENSG00000068137	PLEKHH3	17	42667914	42676994	-	ensembl_havana	14	protein_coding		ensembl_havana		ENSG00000068137	841.765	0.0202284	0.0381894	0.162644	0.967688		ENSG00000068137	841.765	0.00677663	0.0233858	0.128109	1		ENSG00000068137	841.765	1.06732e-05	0.00226752	0.826911	1
ENSG00000068305	MEF2A	15	99565417	99716466	+	ensembl_havana	17	protein_coding		ensembl_havana		ENSG00000068305	9292.34	0.011343	0.0337847	0.558407	1		ENSG00000068305	9292.34	-0.00171735	0.0190564	0.762963	1		ENSG00000068305	9292.34	-6.80919e-05	0.00221662	0.385052	1
ENSG00000068308	OTUD5	X	48922028	48958386	-	ensembl_havana	13	protein_coding		ensembl_havana		ENSG00000068308	2097.95	0.00749176	0.0264175	0.711918	1		ENSG00000068308	2097.95	0.00845388	0.0189814	0.243332	1		ENSG00000068308	2097.95	0.000110441	0.00217523	0.400731	1
ENSG00000068323	TFE3	X	49028726	49043486	-	ensembl_havana	16	protein_coding		ensembl_havana		ENSG00000068323	4771.27	0.0448922	0.036246	0.0101822	0.446401		ENSG00000068323	4771.27	0.0113398	0.025317	0.0586776	0.953105		ENSG00000068323	4771.27	-3.29251e-05	0.00222499	0.599647	1
ENSG00000068354	TBC1D25	X	48539457	48562609	+	ensembl_havana	15	protein_coding		ensembl_havana		ENSG00000068354	824.849	0.0282758	0.0355646	0.116795	0.896489		ENSG00000068354	824.849	-0.003724	0.0205701	0.487503	1		ENSG00000068354	824.849	-0.000189809	0.00373972	0.0269709	0.963628
ENSG00000068366	ACSL4	X	109624244	109733403	-	ensembl_havana	19	protein_coding		ensembl_havana		ENSG00000068366	9010.36	0.00722496	0.0352188	0.693533	1		ENSG00000068366	9010.36	-0.00643038	0.021758	0.261011	1		ENSG00000068366	9010.36	-0.000110194	0.00245427	0.126768	1
ENSG00000068383	INPP5A	10	132537820	132783480	+	ensembl_havana	18	protein_coding		ensembl_havana		ENSG00000068383	2411.21	0.0142915	0.0362976	0.407312	1		ENSG00000068383	2411.21	0.00451738	0.0212736	0.381788	1		ENSG00000068383	2411.21	6.22224e-06	0.00221077	0.919052	1
ENSG00000068394	GPKOW	X	49113389	49123801	-	ensembl_havana	10	protein_coding		ensembl_havana		ENSG00000068394	953.779	0.035931	0.0333185	0.0674445	0.790854		ENSG00000068394	953.779	0.0103143	0.0233381	0.129806	1		ENSG00000068394	953.779	-1.63375e-05	0.00218621	0.840282	1
ENSG00000068400	GRIPAP1	X	48973720	49002264	-	ensembl_havana	13	protein_coding		ensembl_havana		ENSG00000068400	1852.59	-0.00247684	0.0343976	0.896193	1		ENSG00000068400	1852.59	0.00656445	0.0214491	0.272427	1		ENSG00000068400	1852.59	9.42211e-05	0.00228961	0.212141	1
ENSG00000068438	FTSJ1	X	48476021	48486364	+	ensembl_havana	14	protein_coding		ensembl_havana		ENSG00000068438	1202.29	0.0329694	0.0327369	0.0978979	0.864484		ENSG00000068438	1202.29	0.00532393	0.0199633	0.390288	1		ENSG00000068438	1202.29	-6.01613e-05	0.00219598	0.480165	1
ENSG00000068489	PRR11	17	59155499	59204705	+	ensembl_havana	12	protein_coding		ensembl_havana		ENSG00000068489	141.649	0.0039863	0.040488	0.617694	1		ENSG00000068489	141.649	0.000295828	0.0223134	0.896088	1		ENSG00000068489	141.649	-1.33822e-05	0.00296449	0.731211	1
ENSG00000068615	REEP1	2	86213993	86338083	-	ensembl_havana	17	protein_coding		ensembl_havana		ENSG00000068615	248.599	-0.0106804	0.0407983	0.164684	0.970389		ENSG00000068615	248.599	-0.000628453	0.0223817	0.773476	1		ENSG00000068615	248.599	5.2786e-05	0.0043116	0.299828	1
ENSG00000068650	ATP11A	13	112690329	112887168	+	ensembl_havana	18	protein_coding		ensembl_havana		ENSG00000068650	3285.95	0.00613642	0.0378941	0.682011	1		ENSG00000068650	3285.95	-0.00184551	0.0211581	0.6689	1		ENSG00000068650	3285.95	-4.30999e-05	0.00235445	0.406707	1
ENSG00000068654	POLR1A	2	86020216	86106155	-	ensembl_havana	15	protein_coding		ensembl_havana		ENSG00000068654	4509.81	0.0108097	0.0362268	0.532706	1		ENSG00000068654	4509.81	-0.00194986	0.0203469	0.698804	1		ENSG00000068654	4509.81	-6.26151e-05	0.0022956	0.320739	1
ENSG00000068697	LAPTM4A	2	20032650	20052028	-	ensembl_havana	6	protein_coding		ensembl_havana		ENSG00000068697	13215.4	-0.0129582	0.035222	0.479669	1		ENSG00000068697	13215.4	-0.00420194	0.0206115	0.445006	1		ENSG00000068697	13215.4	-7.165e-06	0.00219809	0.916467	1
ENSG00000068724	TTC7A	2	46916157	47076137	+	ensembl_havana	15	protein_coding		ensembl_havana		ENSG00000068724	2279.9	0.0186356	0.0376468	0.226546	1		ENSG00000068724	2279.9	0.00387789	0.0216533	0.392508	1		ENSG00000068724	2279.9	-1.4809e-05	0.00224854	0.777403	1
ENSG00000068745	IP6K2	3	48688003	48740353	-	ensembl_havana	14	protein_coding		ensembl_havana		ENSG00000068745	2613.99	-0.0208682	0.0353662	0.251721	1		ENSG00000068745	2613.99	-0.00183375	0.0198835	0.730092	1		ENSG00000068745	2613.99	5.06005e-05	0.00222959	0.456602	1
ENSG00000068781	STON1-GTF2A1L	2	48529925	48776517	+	ensembl_havana	21	protein_coding		ensembl_havana		ENSG00000068781	236.313	-0.00813062	0.0472817	0.0647894	0.785235		ENSG00000068781	236.313	-0.0016251	0.0257257	0.209089	1		ENSG00000068781	236.313	4.01647e-05	0.0065581	0.629305	1
ENSG00000068784	SRBD1	2	45388680	45612165	-	ensembl_havana	12	protein_coding		ensembl_havana		ENSG00000068784	1893.49	-0.0244434	0.0350319	0.18642	0.989439		ENSG00000068784	1893.49	-0.00717991	0.0221096	0.221309	1		ENSG00000068784	1893.49	9.32086e-07	0.00219592	0.989314	1
ENSG00000068796	KIF2A	5	62306162	62537249	+	ensembl_havana	16	protein_coding		ensembl_havana		ENSG00000068796	2713.77	-0.0108311	0.0328352	0.585742	1		ENSG00000068796	2713.77	-0.00287611	0.0188962	0.627892	1		ENSG00000068796	2713.77	2.17648e-06	0.00218325	0.979355	1
ENSG00000068831	RASGRP2	11	64726911	64745456	-	ensembl_havana	18	protein_coding		ensembl_havana		ENSG00000068831	771.828	0.0093431	0.0387078	0.485658	1		ENSG00000068831	771.828	0.006882	0.0237832	0.0946758	1		ENSG00000068831	771.828	5.05356e-05	0.00258686	0.297679	1
ENSG00000068878	PSME4	2	53864067	53970840	-	ensembl_havana	14	protein_coding		ensembl_havana		ENSG00000068878	6344.18	0.00727269	0.0328306	0.714421	1		ENSG00000068878	6344.18	-0.00124714	0.0184753	0.830991	1		ENSG00000068878	6344.18	-4.7924e-05	0.00219144	0.569697	1
ENSG00000068885	IFT80	3	160256986	160399880	-	ensembl_havana	14	protein_coding		ensembl_havana		ENSG00000068885	1625.7	-0.00352671	0.0354119	0.846019	1		ENSG00000068885	1625.7	0.00242207	0.0200591	0.649161	1		ENSG00000068885	1625.7	4.39467e-05	0.00222209	0.514807	1
ENSG00000068903	SIRT2	19	38878555	38899862	-	ensembl_havana	19	protein_coding		ensembl_havana		ENSG00000068903	3502.69	0.0205084	0.0343874	0.280249	1		ENSG00000068903	3502.69	0.00524415	0.0207111	0.368575	1		ENSG00000068903	3502.69	-8.3918e-06	0.00219158	0.909505	1
ENSG00000068912	ERLEC1	2	53787044	53818819	+	ensembl_havana	13	protein_coding		ensembl_havana		ENSG00000068912	3574.4	0.0328808	0.0300219	0.110246	0.884082		ENSG00000068912	3574.4	0.0124179	0.0232457	0.113308	1		ENSG00000068912	3574.4	9.48751e-06	0.00217533	0.926969	1
ENSG00000068971	PPP2R5B	11	64917553	64934473	+	ensembl_havana	13	protein_coding		ensembl_havana		ENSG00000068971	890.245	0.0489345	0.037164	0.00360725	0.263522		ENSG00000068971	890.245	0.0250294	0.0379993	0.00119398	0.147342		ENSG00000068971	890.245	3.13093e-05	0.00223882	0.595241	1
ENSG00000068976	PYGM	11	64746389	64760297	-	ensembl_havana	13	protein_coding		ensembl_havana		ENSG00000068976	1749.56	-0.0026997	0.0408975	0.658284	1		ENSG00000068976	1749.56	-0.00236424	0.023825	0.188276	1		ENSG00000068976	1749.56	-5.53996e-05	0.00527136	0.356259	1
ENSG00000068985	PAGE1	X	49687450	49695993	-	ensembl_havana	4	protein_coding		ensembl_havana		ENSG00000068985	0.270044	-0.00022533	0.0868574	0.937818	1		ENSG00000068985	0.270044	0.00021885	0.0825192	0.928357	1		ENSG00000068985	0.270044	0.000425605	0.0843258	0.867512	1
ENSG00000069011	PITX1	5	135027735	135034813	-	ensembl_havana	15	protein_coding		ensembl_havana		ENSG00000069011	18.955	-0.0012844	0.0409689	0.820517	1		ENSG00000069011	18.955	0.00028506	0.0226885	0.860571	1		ENSG00000069011	18.955	2.03697e-05	0.00418663	0.690325	1
ENSG00000069018	TRPC7	5	136213320	136365537	-	ensembl_havana	17	protein_coding		ensembl_havana		ENSG00000069018	0.144786	-0.000245015	0.139671	0.961767	1		ENSG00000069018	0.144786	-0.000432367	0.140543	0.928455	1		ENSG00000069018	0.144786	-0.000244158	0.145544	0.963336	1
ENSG00000069020	MAST4	5	66596361	67169595	+	ensembl_havana	18	protein_coding		ensembl_havana		ENSG00000069020	12397	0.00249774	0.0352423	0.891514	1		ENSG00000069020	12397	-0.00375102	0.0204309	0.492035	1		ENSG00000069020	12397	-5.74138e-05	0.00223711	0.404618	1
ENSG00000069122	ADGRF5	6	46852512	46954943	-	ensembl_havana	18	protein_coding		ensembl_havana		ENSG00000069122	22688.4	0.00620975	0.0376253	0.687296	1		ENSG00000069122	22688.4	-0.000831268	0.0208706	0.851141	1		ENSG00000069122	22688.4	-3.05315e-05	0.00227879	0.563808	1
ENSG00000069188	SDK2	17	73334384	73644089	-	ensembl_havana	16	protein_coding		ensembl_havana		ENSG00000069188	46.5469	-0.00729901	0.0410737	0.250691	1		ENSG00000069188	46.5469	0.00199228	0.0232029	0.280804	1		ENSG00000069188	46.5469	0.000689073	0.021882	0.0276331	0.973944
ENSG00000069206	ADAM7	8	24440930	24526970	+	ensembl_havana	15	protein_coding		ensembl_havana		ENSG00000069206	0.934797	-2.66476e-05	0.0462726	0.989116	1		ENSG00000069206	0.934797	3.38423e-05	0.0316456	0.968253	1		ENSG00000069206	0.934797	2.43664e-05	0.0223608	0.956174	1
ENSG00000069248	NUP133	1	229440260	229508341	-	ensembl_havana	11	protein_coding		ensembl_havana		ENSG00000069248	4430.26	0.00246616	0.0332321	0.900303	1		ENSG00000069248	4430.26	-0.00381033	0.0194637	0.521433	1		ENSG00000069248	4430.26	-6.35177e-05	0.0022038	0.437833	1
ENSG00000069275	NUCKS1	1	205712819	205750276	-	ensembl_havana	12	protein_coding		ensembl_havana		ENSG00000069275	28379.3	0.022772	0.0309934	0.265504	1		ENSG00000069275	28379.3	-0.000239978	0.0173993	0.968244	1		ENSG00000069275	28379.3	-0.000107689	0.00220726	0.268583	1
ENSG00000069329	VPS35	16	46656132	46689518	-	ensembl_havana	16	protein_coding		ensembl_havana		ENSG00000069329	9376.38	-0.0172039	0.0292344	0.404162	1		ENSG00000069329	9376.38	-0.0131398	0.0233489	0.104653	1		ENSG00000069329	9376.38	-9.43021e-05	0.00218412	0.388804	1
ENSG00000069345	DNAJA2	16	46955362	46973788	-	ensembl_havana	11	protein_coding		ensembl_havana		ENSG00000069345	5942.67	0.0407504	0.0326202	0.0413082	0.710261		ENSG00000069345	5942.67	0.0115498	0.0238437	0.108091	1		ENSG00000069345	5942.67	-2.64474e-05	0.00218447	0.757484	1
ENSG00000069399	BCL3	19	44747705	44760044	+	ensembl_havana	14	protein_coding		ensembl_havana		ENSG00000069399	227.715	0.00221551	0.0404396	0.785739	1		ENSG00000069399	227.715	0.00224173	0.0226953	0.33945	1		ENSG00000069399	227.715	3.02448e-05	0.00330871	0.47371	1
ENSG00000069424	KCNAB2	1	5991466	6101193	+	ensembl_havana	14	protein_coding		ensembl_havana		ENSG00000069424	696.341	0.0015319	0.0405172	0.844376	1		ENSG00000069424	696.341	-0.000437779	0.0223458	0.843571	1		ENSG00000069424	696.341	-1.54245e-05	0.00305046	0.696749	1
ENSG00000069431	ABCC9	12	21797401	21942529	-	ensembl_havana	11	protein_coding		ensembl_havana		ENSG00000069431	17128.3	0.00341514	0.0386306	0.801118	1		ENSG00000069431	17128.3	0.000389253	0.0213444	0.919882	1		ENSG00000069431	17128.3	-6.30173e-06	0.00229246	0.890096	1
ENSG00000069482	GAL	11	68683779	68691175	+	ensembl_havana	6	protein_coding		ensembl_havana		ENSG00000069482	5.19722	0.00192337	0.0436591	0.472911	1		ENSG00000069482	5.19722	0.000743085	0.0279551	0.421367	1		ENSG00000069482	5.19722	2.4964e-05	0.0114096	0.890453	1
ENSG00000069493	CLEC2D	12	9664969	9699555	+	ensembl_havana	14	protein_coding		ensembl_havana		ENSG00000069493	1447.14	0.00768898	0.0384139	0.583134	1		ENSG00000069493	1447.14	-0.00170605	0.0213896	0.671494	1		ENSG00000069493	1447.14	-4.74633e-05	0.00247402	0.337473	1
ENSG00000069509	FUNDC1	X	44523639	44543001	-	ensembl_havana	5	protein_coding		ensembl_havana		ENSG00000069509	427.03	0.0246613	0.0352014	0.179106	0.985263		ENSG00000069509	427.03	4.44583e-05	0.019608	0.993332	1		ENSG00000069509	427.03	-9.03053e-05	0.00233122	0.201385	1
ENSG00000069535	MAOB	X	43766611	43882447	-	ensembl_havana	13	protein_coding		ensembl_havana		ENSG00000069535	6546.08	-0.00525571	0.0378172	0.727945	1		ENSG00000069535	6546.08	-0.00272427	0.0213401	0.534511	1		ENSG00000069535	6546.08	-1.54808e-05	0.0022571	0.762292	1
ENSG00000069667	RORA	15	60488284	61229319	-	ensembl_havana	15	protein_coding		ensembl_havana		ENSG00000069667	5257.55	-0.050359	0.0355829	0.00557815	0.336562		ENSG00000069667	5257.55	-0.0113404	0.024984	0.0711832	0.990173		ENSG00000069667	5257.55	5.45895e-05	0.0022379	0.419683	1
ENSG00000069696	DRD4	11	637293	640706	+	ensembl_havana	6	protein_coding		ensembl_havana		ENSG00000069696	7.44685	0.00106089	0.0415567	0.773562	1		ENSG00000069696	7.44685	0.00114051	0.0249653	0.328885	1		ENSG00000069696	7.44685	7.96554e-05	0.00878963	0.473002	1
ENSG00000069702	TGFBR3	1	91680343	91906335	-	ensembl_havana	10	protein_coding		ensembl_havana		ENSG00000069702	25466.6	-0.0200728	0.0364111	0.240988	1		ENSG00000069702	25466.6	-0.00233667	0.0205309	0.639572	1		ENSG00000069702	25466.6	3.92254e-05	0.00224251	0.520178	1
ENSG00000069712	KIAA1107	1	92166985	92184723	+	ensembl_havana	12	protein_coding		ensembl_havana		ENSG00000069712	352.748	0.000430037	0.0407916	0.947255	1		ENSG00000069712	352.748	-0.00070772	0.0225852	0.703164	1		ENSG00000069712	352.748	-2.04852e-05	0.00368809	0.650392	1
ENSG00000069764	PLA2G10	16	14672545	14694669	-	ensembl_havana	9	protein_coding		ensembl_havana		ENSG00000069764	2.00128	0.00191706	0.0436002	0.476044	1		ENSG00000069764	2.00128	-0.000111957	0.0252598	0.896498	1		ENSG00000069764	2.00128	-0.0002058	0.0171241	0.410788	1
ENSG00000069812	HES2	1	6412418	6424670	-	ensembl_havana	11	protein_coding		ensembl_havana		ENSG00000069812	26.6582	0.00379274	0.0448633	0.230529	1		ENSG00000069812	26.6582	0.000907535	0.0266319	0.365552	1		ENSG00000069812	26.6582	-2.97943e-05	0.00921237	0.826056	1
ENSG00000069849	ATP1B3	3	141876124	141926514	+	ensembl_havana	10	protein_coding		ensembl_havana		ENSG00000069849	3748.48	0.00944619	0.0375257	0.54451	1		ENSG00000069849	3748.48	0.00121919	0.0208661	0.785692	1		ENSG00000069849	3748.48	-1.60311e-05	0.00224583	0.762867	1
ENSG00000069869	NEDD4	15	55826922	55993746	-	ensembl_havana	15	protein_coding		ensembl_havana		ENSG00000069869	3099.69	-0.0332172	0.0338447	0.0861006	0.840116		ENSG00000069869	3099.69	-0.00597139	0.0208459	0.323675	1		ENSG00000069869	3099.69	4.92421e-05	0.00220139	0.5265	1
ENSG00000069943	PIGB	15	55318960	55355648	+	ensembl_havana	9	protein_coding		ensembl_havana		ENSG00000069943	1048.13	0.0252033	0.0343474	0.185216	0.987788		ENSG00000069943	1048.13	0.000552026	0.0191811	0.920655	1		ENSG00000069943	1048.13	-8.81557e-05	0.00226896	0.243343	1
ENSG00000069956	MAPK6	15	51952106	52067372	+	ensembl_havana	11	protein_coding		ensembl_havana		ENSG00000069956	2817.96	0.0271139	0.0328633	0.172236	0.978034		ENSG00000069956	2817.96	-0.00173711	0.0185875	0.76682	1		ENSG00000069956	2817.96	-0.000139939	0.00235482	0.107424	1
ENSG00000069966	GNB5	15	52115105	52191369	-	ensembl_havana	18	protein_coding		ensembl_havana		ENSG00000069966	764.061	-0.0142401	0.0359239	0.419987	1		ENSG00000069966	764.061	-0.000743025	0.0200007	0.884454	1		ENSG00000069966	764.061	4.00381e-05	0.00222904	0.532702	1
ENSG00000069974	RAB27A	15	55202966	55319113	-	ensembl_havana	15	protein_coding		ensembl_havana		ENSG00000069974	835.316	-0.0280211	0.0382411	0.0535111	0.750436		ENSG00000069974	835.316	-0.00160444	0.0212421	0.700314	1		ENSG00000069974	835.316	8.13715e-05	0.00288357	0.145741	1
ENSG00000069998	HDHD5	22	17137511	17165287	-	ensembl_havana	12	protein_coding		ensembl_havana		ENSG00000069998	935.693	0.000628586	0.0372223	0.968747	1		ENSG00000069998	935.693	-0.00229685	0.0209248	0.621878	1		ENSG00000069998	935.693	-3.00672e-05	0.00225652	0.587912	1
ENSG00000070010	UFD1	22	19449910	19479215	-	ensembl_havana	18	protein_coding		ensembl_havana		ENSG00000070010	2789.3	0.0459493	0.0356089	0.0110221	0.460312		ENSG00000070010	2789.3	0.00456391	0.0209203	0.401485	1		ENSG00000070010	2789.3	-0.000111726	0.00251694	0.115235	1
ENSG00000070018	LRP6	12	12116025	12267012	-	ensembl_havana	8	protein_coding		ensembl_havana		ENSG00000070018	8416.95	0.00536944	0.0324897	0.788505	1		ENSG00000070018	8416.95	-0.00338456	0.018915	0.574501	1		ENSG00000070018	8416.95	-7.21745e-05	0.00220074	0.405911	1
ENSG00000070019	GUCY2C	12	14612632	14696585	-	ensembl_havana	4	protein_coding		ensembl_havana		ENSG00000070019	50.0039	0.0107413	0.0398395	0.305617	1		ENSG00000070019	50.0039	-0.00185581	0.0221429	0.535178	1		ENSG00000070019	50.0039	-9.99091e-05	0.00479258	0.106202	1
ENSG00000070031	SCT	11	626431	627143	-	ensembl_havana	3	protein_coding		ensembl_havana		ENSG00000070031	0.262258	0.000837514	0.126896	0.851887	1		ENSG00000070031	0.262258	0.00083483	0.126962	0.841225	1		ENSG00000070031	0.262258	0.000118105	0.127628	0.978923	1
ENSG00000070047	PHRF1	11	576486	612222	+	ensembl_havana	11	protein_coding		ensembl_havana		ENSG00000070047	2530.49	0.0234685	0.0357078	0.189437	0.994192		ENSG00000070047	2530.49	0.0136479	0.0266701	0.0359081	0.857368		ENSG00000070047	2530.49	5.88277e-05	0.00225597	0.373752	1
ENSG00000070061	ELP1	9	108867517	108934116	-	ensembl_havana	14	protein_coding		ensembl_havana		ENSG00000070061	3520.05	-0.000560687	0.0282183	0.978266	1		ENSG00000070061	3520.05	-0.00663687	0.018604	0.332029	1		ENSG00000070061	3520.05	-0.000113202	0.00218367	0.333743	1
ENSG00000070081	NUCB2	11	17208153	17349974	+	ensembl_havana	15	protein_coding		ensembl_havana		ENSG00000070081	2979.26	0.0261728	0.0348241	0.160959	0.96427		ENSG00000070081	2979.26	0.00323734	0.0200244	0.559034	1		ENSG00000070081	2979.26	-5.31838e-05	0.00222025	0.456904	1
ENSG00000070087	PFN2	3	149964904	150050788	-	ensembl_havana	13	protein_coding		ensembl_havana		ENSG00000070087	2217.72	0.0176201	0.0370327	0.280367	1		ENSG00000070087	2217.72	0.00128473	0.0206258	0.784966	1		ENSG00000070087	2217.72	-4.31425e-05	0.00228029	0.450834	1
ENSG00000070159	PTPN3	9	109375466	109498313	-	ensembl_havana	13	protein_coding		ensembl_havana		ENSG00000070159	2210.82	-0.00116462	0.0393236	0.922038	1		ENSG00000070159	2210.82	-0.00335577	0.0223196	0.330982	1		ENSG00000070159	2210.82	-3.99271e-05	0.00266048	0.367712	1
ENSG00000070182	SPTB	14	64746283	64879883	-	ensembl_havana	19	protein_coding		ensembl_havana		ENSG00000070182	590.492	-0.0178453	0.0468272	0.0145841	0.514834		ENSG00000070182	590.492	-0.0030195	0.023849	0.142564	1		ENSG00000070182	590.492	4.13844e-05	0.00418261	0.401694	1
ENSG00000070190	DAPP1	4	99816833	99870154	+	ensembl_havana	12	protein_coding		ensembl_havana		ENSG00000070190	388.613	0.00638023	0.0405495	0.417046	1		ENSG00000070190	388.613	0.000940061	0.0223947	0.674329	1		ENSG00000070190	388.613	-1.35943e-05	0.00300143	0.728663	1
ENSG00000070193	FGF10	5	44303544	44389706	-	ensembl_havana	4	protein_coding		ensembl_havana		ENSG00000070193	745.058	-0.0190864	0.0410322	0.0382906	0.696234		ENSG00000070193	745.058	-0.00757367	0.0307729	0.01256	0.621029		ENSG00000070193	745.058	-2.25018e-05	0.00285024	0.568679	1
ENSG00000070214	SLC44A1	9	105244622	105439171	+	ensembl_havana	15	protein_coding		ensembl_havana		ENSG00000070214	7539.66	-0.0218816	0.0338666	0.257768	1		ENSG00000070214	7539.66	-0.0129319	0.0253162	0.0676687	0.987392		ENSG00000070214	7539.66	-6.11125e-05	0.00221098	0.431788	1
ENSG00000070269	TMEM260	14	56488354	56650606	+	ensembl_havana	13	protein_coding		ensembl_havana		ENSG00000070269	1645.96	-0.00574625	0.0324269	0.774319	1		ENSG00000070269	1645.96	-0.00442779	0.0193476	0.47109	1		ENSG00000070269	1645.96	-4.02804e-05	0.00218639	0.643417	1
ENSG00000070366	SMG6	17	2059839	2303771	-	ensembl_havana	13	protein_coding		ensembl_havana		ENSG00000070366	3311.37	-0.011647	0.0359013	0.510061	1		ENSG00000070366	3311.37	-0.00115362	0.0200384	0.821945	1		ENSG00000070366	3311.37	2.56152e-05	0.00221379	0.688966	1
ENSG00000070367	EXOC5	14	57200507	57269008	-	ensembl_havana	15	protein_coding		ensembl_havana		ENSG00000070367	8784.2	0.0391989	0.0319891	0.0523047	0.745217		ENSG00000070367	8784.2	0.00753693	0.020931	0.256286	1		ENSG00000070367	8784.2	-6.26855e-05	0.00219099	0.486601	1
ENSG00000070371	CLTCL1	22	19179473	19291716	-	ensembl_havana	15	protein_coding		ensembl_havana		ENSG00000070371	1474.88	0.0203413	0.0367618	0.222858	1		ENSG00000070371	1474.88	0.00199235	0.0206209	0.680696	1		ENSG00000070371	1474.88	-4.39841e-05	0.00226752	0.455724	1
ENSG00000070388	FGF22	19	639879	644371	+	ensembl_havana	11	protein_coding		ensembl_havana		ENSG00000070388	15.9715	0.00156897	0.040663	0.826078	1		ENSG00000070388	15.9715	-0.00141287	0.0226001	0.497937	1		ENSG00000070388	15.9715	-4.47495e-05	0.00417994	0.364954	1
ENSG00000070404	FSTL3	19	676365	683399	+	ensembl_havana	9	protein_coding		ensembl_havana		ENSG00000070404	3379.42	0.0942983	0.159325	4.3483e-05	0.00842919		ENSG00000070404	3379.42	0.0156707	0.0492079	0.00145082	0.171308		ENSG00000070404	3379.42	-2.73415e-05	0.00255266	0.512611	1
ENSG00000070413	DGCR2	22	19036282	19122454	-	ensembl_havana	19	protein_coding		ensembl_havana		ENSG00000070413	3160.04	0.0228737	0.0327577	0.250572	1		ENSG00000070413	3160.04	0.0195786	0.0288382	0.0225302	0.754644		ENSG00000070413	3160.04	0.000106051	0.00224523	0.217282	1
ENSG00000070423	RNF126	19	647526	663277	-	ensembl_havana	17	protein_coding		ensembl_havana		ENSG00000070423	519.767	0.0450914	0.0391406	0.00286697	0.226952		ENSG00000070423	519.767	0.0173143	0.0331916	0.00328037	0.300221		ENSG00000070423	519.767	7.6466e-06	0.00225053	0.880347	1
ENSG00000070444	MNT	17	2384060	2401118	-	ensembl_havana	14	protein_coding		ensembl_havana		ENSG00000070444	1128.62	0.00364283	0.0388186	0.78167	1		ENSG00000070444	1128.62	0.00330458	0.0220304	0.38679	1		ENSG00000070444	1128.62	2.81508e-05	0.0023904	0.535104	1
ENSG00000070476	ZXDC	3	126437601	126475919	-	ensembl_havana	14	protein_coding		ensembl_havana		ENSG00000070476	3134.8	-0.00694987	0.0298884	0.7358	1		ENSG00000070476	3134.8	-0.00276377	0.0173343	0.656792	1		ENSG00000070476	3134.8	-1.37342e-05	0.00217516	0.895427	1
ENSG00000070495	JMJD6	17	76712832	76726799	-	ensembl_havana	14	protein_coding		ensembl_havana		ENSG00000070495	970.849	0.0291394	0.0350336	0.115286	0.895738		ENSG00000070495	970.849	0.0166834	0.0283181	0.0213493	0.739758		ENSG00000070495	970.849	5.98548e-05	0.00223442	0.395217	1
ENSG00000070501	POLB	8	42338454	42371808	+	ensembl_havana	11	protein_coding		ensembl_havana		ENSG00000070501	712.586	-0.0139694	0.0360309	0.42589	1		ENSG00000070501	712.586	0.00491228	0.0213257	0.354033	1		ENSG00000070501	712.586	0.000119809	0.00272558	0.0869082	1
ENSG00000070526	ST6GALNAC1	17	76624761	76643838	-	ensembl_havana	14	protein_coding		ensembl_havana		ENSG00000070526	302.212	0.0162732	0.0401919	0.0999941	0.868206		ENSG00000070526	302.212	0.00411933	0.023174	0.155399	1		ENSG00000070526	302.212	-4.69706e-06	0.00253438	0.901393	1
ENSG00000070540	WIPI1	17	68420948	68457513	-	ensembl_havana	12	protein_coding		ensembl_havana		ENSG00000070540	2329.75	0.0178833	0.0378263	0.236681	1		ENSG00000070540	2329.75	0.00518539	0.0223312	0.251908	1		ENSG00000070540	2329.75	2.03438e-06	0.00224657	0.9682	1
ENSG00000070601	FRMPD1	9	37651000	37746904	+	ensembl_havana	9	protein_coding		ensembl_havana		ENSG00000070601	91.5163	-0.00722357	0.0415474	0.19585	0.998968		ENSG00000070601	91.5163	-0.00119359	0.0230203	0.457619	1		ENSG00000070601	91.5163	2.58451e-05	0.00446546	0.63227	1
ENSG00000070610	GBA2	9	35736866	35749228	-	ensembl_havana	14	protein_coding		ensembl_havana		ENSG00000070610	3376.81	0.0117476	0.0335476	0.547274	1		ENSG00000070610	3376.81	0.0020927	0.0190224	0.716313	1		ENSG00000070610	3376.81	-1.62219e-05	0.00218751	0.838101	1
ENSG00000070614	NDST1	5	150485818	150558211	+	ensembl_havana	14	protein_coding		ensembl_havana		ENSG00000070614	11696.3	0.0160657	0.0385827	0.240779	1		ENSG00000070614	11696.3	0.00802203	0.0244769	0.0622176	0.967615		ENSG00000070614	11696.3	3.73689e-05	0.00241456	0.432446	1
ENSG00000070669	ASNS	7	97852118	97872542	-	ensembl_havana	16	protein_coding		ensembl_havana		ENSG00000070669	404.499	-0.0121603	0.0386699	0.367422	1		ENSG00000070669	404.499	-0.00195824	0.0215669	0.613223	1		ENSG00000070669	404.499	1.57789e-05	0.00231324	0.729671	1
ENSG00000070718	AP3M2	8	42152946	42171673	+	ensembl_havana	11	protein_coding		ensembl_havana		ENSG00000070718	1726.68	0.0207943	0.0340544	0.279235	1		ENSG00000070718	1726.68	0.0012358	0.0191052	0.826005	1		ENSG00000070718	1726.68	-6.21548e-05	0.0022151	0.41718	1
ENSG00000070729	CNGB1	16	57882340	57971116	-	ensembl_havana	13	protein_coding		ensembl_havana		ENSG00000070729	0.744503	-0.00139033	0.126994	0.751653	1		ENSG00000070729	0.744503	-0.000775565	0.121572	0.844082	1		ENSG00000070729	0.744503	0.000429653	0.123148	0.919385	1
ENSG00000070731	ST6GALNAC2	17	76565379	76586956	-	ensembl_havana	10	protein_coding		ensembl_havana		ENSG00000070731	474.699	0.00141643	0.0390961	0.909679	1		ENSG00000070731	474.699	0.00695982	0.0241713	0.06994	0.988382		ENSG00000070731	474.699	0.000109934	0.0042648	0.0807661	1
ENSG00000070748	CHAT	10	49609095	49665104	+	ensembl_havana	18	protein_coding		ensembl_havana		ENSG00000070748	0	0	1.77724	NA	NA		ENSG00000070748	0	0	1.65876	NA	NA		ENSG00000070748	0	0	2.33741	NA	NA
ENSG00000070756	PABPC1	8	100685816	100722809	-	ensembl_havana	15	protein_coding		ensembl_havana		ENSG00000070756	28246	-0.0431619	0.0319118	0.0328363	0.672824		ENSG00000070756	28246	-0.0255847	0.0313881	0.00998541	0.572265		ENSG00000070756	28246	-5.37166e-05	0.00218726	0.553056	1
ENSG00000070759	TESK2	1	45343883	45491166	-	ensembl_havana	16	protein_coding		ensembl_havana		ENSG00000070759	354.909	-0.0111972	0.0371041	0.489889	1		ENSG00000070759	354.909	-0.0067812	0.0228455	0.176951	1		ENSG00000070759	354.909	-4.07591e-05	0.00227734	0.471867	1
ENSG00000070761	CFAP20	16	58113588	58129450	-	ensembl_havana	7	protein_coding		ensembl_havana		ENSG00000070761	885.369	0.0074784	0.0365014	0.660073	1		ENSG00000070761	885.369	0.00521716	0.0217037	0.31063	1		ENSG00000070761	885.369	3.7186e-05	0.00224183	0.538058	1
ENSG00000070770	CSNK2A2	16	58157907	58197920	-	ensembl_havana	8	protein_coding		ensembl_havana		ENSG00000070770	5424.76	-0.0193898	0.029753	0.346724	1		ENSG00000070770	5424.76	-0.00706343	0.0195981	0.301364	1		ENSG00000070770	5424.76	-1.65271e-05	0.00217499	0.875362	1
ENSG00000070778	PTPN21	14	88465778	88554733	-	ensembl_havana	12	protein_coding		ensembl_havana		ENSG00000070778	4366.4	0.0686698	0.0350238	0.000341761	0.0456034		ENSG00000070778	4366.4	0.00911191	0.0229763	0.152155	1		ENSG00000070778	4366.4	-0.000163213	0.00278828	0.0496563	1
ENSG00000070785	EIF2B3	1	44850522	44986722	-	ensembl_havana	16	protein_coding		ensembl_havana		ENSG00000070785	2945.79	0.0301721	0.0374509	0.0559772	0.757023		ENSG00000070785	2945.79	0.00438813	0.0217528	0.348678	1		ENSG00000070785	2945.79	-4.80405e-05	0.00232804	0.38414	1
ENSG00000070808	CAMK2A	5	150219491	150290291	-	ensembl_havana	15	protein_coding		ensembl_havana		ENSG00000070808	32.1491	-0.00643575	0.0504378	0.0803614	0.826709		ENSG00000070808	32.1491	-0.00503012	0.0696536	0.0218218	0.746152		ENSG00000070808	32.1491	-9.16767e-05	0.0102341	0.500525	1
ENSG00000070814	TCOF1	5	150357639	150400308	+	ensembl_havana	17	protein_coding		ensembl_havana		ENSG00000070814	1939.43	0.0223989	0.0329401	0.258603	1		ENSG00000070814	1939.43	0.0134331	0.0252176	0.0707946	0.98929		ENSG00000070814	1939.43	6.43218e-05	0.00220069	0.442961	1
ENSG00000070831	CDC42	1	22052627	22092946	+	ensembl_havana	15	protein_coding		ensembl_havana		ENSG00000070831	17606.3	0.0257875	0.0330437	0.192327	0.995506		ENSG00000070831	17606.3	0.00334761	0.0191769	0.57283	1		ENSG00000070831	17606.3	-5.56863e-05	0.00219674	0.502321	1
ENSG00000070882	OSBPL3	7	24796539	24981634	-	ensembl_havana	12	protein_coding		ensembl_havana		ENSG00000070882	878.654	-0.0123133	0.0393312	0.302247	1		ENSG00000070882	878.654	-0.0019464	0.0218954	0.568902	1		ENSG00000070882	878.654	1.68782e-05	0.00240831	0.685899	1
ENSG00000070886	EPHA8	1	22563564	22603594	+	ensembl_havana	11	protein_coding		ensembl_havana		ENSG00000070886	0.442684	-0.119035	0.908436	0.0114331	0.466342		ENSG00000070886	0.442684	9.98722e-05	0.0771785	0.964478	1		ENSG00000070886	0.442684	0.110429	0.894236	0.0139421	0.711109
ENSG00000070915	SLC12A3	16	56865207	56915850	+	ensembl_havana	9	protein_coding		ensembl_havana		ENSG00000070915	5.84438	0.00445573	0.0449466	0.188713	0.992508		ENSG00000070915	5.84438	0.000290029	0.0241235	0.767606	1		ENSG00000070915	5.84438	-0.000169015	0.0137037	0.350278	1
ENSG00000070950	RAD18	3	8775402	8963773	-	ensembl_havana	9	protein_coding		ensembl_havana		ENSG00000070950	907.476	0.00216949	0.0352057	0.905864	1		ENSG00000070950	907.476	-0.00469564	0.0208372	0.397127	1		ENSG00000070950	907.476	-6.8113e-05	0.0022575	0.326893	1
ENSG00000070961	ATP2B1	12	89588049	89709300	-	ensembl_havana	15	protein_coding		ensembl_havana		ENSG00000070961	5421.1	-0.000784642	0.0384013	0.955402	1		ENSG00000070961	5421.1	9.1507e-05	0.0212216	0.981786	1		ENSG00000070961	5421.1	3.62095e-06	0.00227496	0.938721	1
ENSG00000070985	TRPM5	11	2404515	2423045	-	ensembl_havana	13	protein_coding		ensembl_havana		ENSG00000070985	2.81083	-0.00146502	0.0417193	0.677624	1		ENSG00000070985	2.81083	-0.000412175	0.0236187	0.708588	1		ENSG00000070985	2.81083	3.31974e-06	0.00680583	0.971815	1
ENSG00000071051	NCK2	2	105744897	105894274	+	ensembl_havana	13	protein_coding		ensembl_havana		ENSG00000071051	1805.32	0.035958	0.0329235	0.069909	0.802333		ENSG00000071051	1805.32	0.0112674	0.0237922	0.110817	1		ENSG00000071051	1805.32	-8.70802e-06	0.00218377	0.917075	1
ENSG00000071054	MAP4K4	2	101696850	101894689	+	ensembl_havana	16	protein_coding		ensembl_havana		ENSG00000071054	14251	0.0238876	0.0340396	0.214116	1		ENSG00000071054	14251	0.00689631	0.021481	0.259562	1		ENSG00000071054	14251	-2.70507e-06	0.00218905	0.971649	1
ENSG00000071073	MGAT4A	2	98619106	98731126	-	ensembl_havana	12	protein_coding		ensembl_havana		ENSG00000071073	3942.53	0.00428515	0.036903	0.794972	1		ENSG00000071073	3942.53	0.00281738	0.0209159	0.558478	1		ENSG00000071073	3942.53	2.00564e-05	0.00223061	0.726415	1
ENSG00000071082	RPL31	2	101001715	101024032	+	ensembl_havana	10	protein_coding		ensembl_havana		ENSG00000071082	21051	-0.0123996	0.0361009	0.477781	1		ENSG00000071082	21051	-0.00132419	0.0201641	0.793702	1		ENSG00000071082	21051	2.58208e-05	0.00221761	0.680435	1
ENSG00000071127	WDR1	4	10074339	10116949	-	ensembl_havana	16	protein_coding		ensembl_havana		ENSG00000071127	9118.14	0.0165632	0.0346981	0.377392	1		ENSG00000071127	9118.14	0.00175504	0.0195312	0.749253	1		ENSG00000071127	9118.14	-3.72783e-05	0.00220416	0.604576	1
ENSG00000071189	SNX13	7	17790761	17940501	-	ensembl_havana	21	protein_coding		ensembl_havana		ENSG00000071189	8111.04	-0.0236224	0.0322583	0.240001	1		ENSG00000071189	8111.04	-0.00656548	0.0204531	0.308438	1		ENSG00000071189	8111.04	7.26631e-06	0.00218126	0.934172	1
ENSG00000071203	MS4A12	11	60492778	60507430	+	ensembl_havana	9	protein_coding		ensembl_havana		ENSG00000071203	0.0423266	-0.000585455	0.140647	0.909225	1		ENSG00000071203	0.0423266	-0.000366719	0.140338	0.939241	1		ENSG00000071203	0.0423266	0	0.145331	1	1
ENSG00000071205	ARHGAP10	4	147732063	148072780	+	ensembl_havana	11	protein_coding		ensembl_havana		ENSG00000071205	7557.78	0.00607427	0.03451	0.747955	1		ENSG00000071205	7557.78	-0.00689227	0.0216982	0.249811	1		ENSG00000071205	7557.78	-0.000112911	0.00238048	0.137574	1
ENSG00000071242	RPS6KA2	6	166409364	166906451	-	ensembl_havana	11	protein_coding		ensembl_havana		ENSG00000071242	4459.96	-0.0146681	0.0363547	0.393251	1		ENSG00000071242	4459.96	-0.006038	0.0220691	0.252444	1		ENSG00000071242	4459.96	-2.15554e-05	0.0022191	0.723716	1
ENSG00000071243	ING3	7	120950749	120977216	+	ensembl_havana	15	protein_coding		ensembl_havana		ENSG00000071243	1036.08	-0.0174952	0.0332401	0.374072	1		ENSG00000071243	1036.08	-0.00232561	0.0189245	0.68994	1		ENSG00000071243	1036.08	3.61616e-05	0.00219012	0.657598	1
ENSG00000071246	VASH1	14	76762189	76783015	+	ensembl_havana	10	protein_coding		ensembl_havana		ENSG00000071246	2261.68	0.0163337	0.0389891	0.202549	1		ENSG00000071246	2261.68	0.00945788	0.0263022	0.0231408	0.757564		ENSG00000071246	2261.68	5.28426e-05	0.00272065	0.269639	1
ENSG00000071282	LMCD1	3	8501707	8574673	+	ensembl_havana	11	protein_coding		ensembl_havana		ENSG00000071282	8381.31	0.00875218	0.0376238	0.570588	1		ENSG00000071282	8381.31	0.00605673	0.0226921	0.197133	1		ENSG00000071282	8381.31	4.15161e-05	0.00231821	0.437394	1
ENSG00000071462	BUD23	7	73683025	73705161	+	ensembl_havana	11	protein_coding		ensembl_havana		ENSG00000071462	1472.79	0.0272448	0.0338351	0.159266	0.961239		ENSG00000071462	1472.79	0.00741385	0.0217022	0.234628	1		ENSG00000071462	1472.79	-1.01695e-05	0.00218833	0.895625	1
ENSG00000071537	SEL1L	14	81471549	81533861	-	ensembl_havana	13	protein_coding		ensembl_havana		ENSG00000071537	17157	0.0256367	0.0310925	0.209566	1		ENSG00000071537	17157	0.00420676	0.0185819	0.503381	1		ENSG00000071537	17157	-4.95831e-05	0.00218216	0.605708	1
ENSG00000071539	TRIP13	5	892643	919357	+	ensembl_havana	13	protein_coding		ensembl_havana		ENSG00000071539	108.682	-0.000354891	0.0403594	0.966586	1		ENSG00000071539	108.682	1.45565e-06	0.0222368	0.999517	1		ENSG00000071539	108.682	1.52813e-06	0.00274506	0.967504	1
ENSG00000071553	ATP6AP1	X	154428632	154436516	+	ensembl_havana	16	protein_coding		ensembl_havana		ENSG00000071553	2877.38	0.0105999	0.0348785	0.569193	1		ENSG00000071553	2877.38	-0.0021165	0.0197074	0.698277	1		ENSG00000071553	2877.38	-6.72969e-05	0.00224336	0.346465	1
ENSG00000071564	TCF3	19	1609290	1652605	-	ensembl_havana	14	protein_coding		ensembl_havana		ENSG00000071564	1115.87	0.0327242	0.0368307	0.0493465	0.736806		ENSG00000071564	1115.87	0.00972364	0.0245592	0.0763366	1		ENSG00000071564	1115.87	-4.01667e-06	0.00221869	0.944793	1
ENSG00000071575	TRIB2	2	12716889	12742734	+	ensembl_havana	11	protein_coding		ensembl_havana		ENSG00000071575	3117.14	-0.0118283	0.0371007	0.4659	1		ENSG00000071575	3117.14	6.76004e-05	0.0205663	0.988436	1		ENSG00000071575	3117.14	4.03663e-05	0.00227612	0.476057	1
ENSG00000071626	DAZAP1	19	1407569	1435687	+	ensembl_havana	16	protein_coding		ensembl_havana		ENSG00000071626	3175.89	0.0526166	0.0338308	0.00669328	0.371684		ENSG00000071626	3175.89	0.0199607	0.029605	0.0160315	0.670883		ENSG00000071626	3175.89	-1.02495e-05	0.00218799	0.895356	1
ENSG00000071655	MBD3	19	1573596	1592801	-	ensembl_havana	17	protein_coding		ensembl_havana		ENSG00000071655	2129.1	0.032541	0.0386463	0.0209645	0.580895		ENSG00000071655	2129.1	0.0136281	0.0299782	0.0070184	0.487407		ENSG00000071655	2129.1	2.62312e-05	0.00232336	0.583987	1
ENSG00000071677	PRLH	2	237566574	237567175	+	ensembl_havana	1	protein_coding		ensembl_havana		ENSG00000071677	0	0	1.77724	NA	NA		ENSG00000071677	0	0	1.65876	NA	NA		ENSG00000071677	0	0	2.33741	NA	NA
ENSG00000071794	HLTF	3	149030127	149086554	-	ensembl_havana	15	protein_coding		ensembl_havana		ENSG00000071794	4844.76	0.0401742	0.0365453	0.0186231	0.56238		ENSG00000071794	4844.76	0.00674863	0.0225212	0.20317	1		ENSG00000071794	4844.76	-5.83888e-05	0.00229557	0.342146	1
ENSG00000071859	FAM50A	X	154444126	154450654	+	ensembl_havana	14	protein_coding		ensembl_havana		ENSG00000071859	2083.98	0.029597	0.0361865	0.0888272	0.845335		ENSG00000071859	2083.98	0.00927183	0.0239581	0.104408	1		ENSG00000071859	2083.98	1.99514e-06	0.00220831	0.974363	1
ENSG00000071889	FAM3A	X	154506159	154516242	-	ensembl_havana	16	protein_coding		ensembl_havana		ENSG00000071889	1132.78	0.0292665	0.0365945	0.0836845	0.833927		ENSG00000071889	1132.78	0.0123126	0.0262284	0.0374375	0.866164		ENSG00000071889	1132.78	2.8203e-05	0.00223064	0.636713	1
ENSG00000071894	CPSF1	8	144393229	144409349	-	ensembl_havana	16	protein_coding		ensembl_havana		ENSG00000071894	2107.71	-0.0134979	0.0393313	0.258752	1		ENSG00000071894	2107.71	0.00404316	0.0225905	0.247408	1		ENSG00000071894	2107.71	0.00026539	0.00853227	0.0235586	0.91339
ENSG00000071909	MYO3B	2	170178145	170655171	+	ensembl_havana	18	protein_coding		ensembl_havana		ENSG00000071909	17.4651	0.00132694	0.0410288	0.805433	1		ENSG00000071909	17.4651	0.00101501	0.0229744	0.516828	1		ENSG00000071909	17.4651	2.32901e-05	0.00445172	0.667531	1
ENSG00000071967	CYBRD1	2	171522247	171558133	+	ensembl_havana	11	protein_coding		ensembl_havana		ENSG00000071967	40392.4	-0.00388096	0.0372812	0.807847	1		ENSG00000071967	40392.4	-0.00403028	0.0215411	0.392802	1		ENSG00000071967	40392.4	-3.54611e-05	0.00227252	0.52124	1
ENSG00000071991	CDH19	18	66501083	66604138	-	ensembl_havana	8	protein_coding		ensembl_havana		ENSG00000071991	285.122	-1.54257e-05	0.0411952	0.997329	1		ENSG00000071991	285.122	0.00187378	0.0253029	0.184741	1		ENSG00000071991	285.122	0.000193109	0.0121152	0.173638	1
ENSG00000071994	PDCD2	6	170575295	170584692	-	ensembl_havana	10	protein_coding		ensembl_havana		ENSG00000071994	3025.91	0.0186307	0.0310962	0.361811	1		ENSG00000071994	3025.91	0.00865006	0.0212478	0.214228	1		ENSG00000071994	3025.91	3.82017e-05	0.00218024	0.690661	1
ENSG00000072041	SLC6A15	12	84859488	84913615	-	ensembl_havana	16	protein_coding		ensembl_havana		ENSG00000072041	92.8372	-0.0139445	0.0465532	0.0253427	0.62059		ENSG00000072041	92.8372	-0.00222911	0.0237412	0.205907	1		ENSG00000072041	92.8372	5.05547e-05	0.00515263	0.392651	1
ENSG00000072042	RDH11	14	67676801	67695814	-	ensembl_havana	12	protein_coding		ensembl_havana		ENSG00000072042	2088.72	-0.00248609	0.0300389	0.903871	1		ENSG00000072042	2088.72	-0.00630938	0.0192554	0.34504	1		ENSG00000072042	2088.72	-8.81822e-05	0.00218703	0.394961	1
ENSG00000072062	PRKACA	19	14091688	14118084	-	ensembl_havana	13	protein_coding		ensembl_havana		ENSG00000072062	3588.08	0.00952638	0.0394789	0.407874	1		ENSG00000072062	3588.08	0.000994737	0.0218155	0.76153	1		ENSG00000072062	3588.08	-1.98085e-05	0.00246442	0.630091	1
ENSG00000072071	ADGRL1	19	14147743	14206187	-	ensembl_havana	16	protein_coding		ensembl_havana		ENSG00000072071	4209.95	0.0205097	0.0395667	0.0783155	0.821121		ENSG00000072071	4209.95	0.00481743	0.0230541	0.161392	1		ENSG00000072071	4209.95	-1.02812e-05	0.00239814	0.800814	1
ENSG00000072080	SPP2	2	234050679	234077134	+	ensembl_havana	10	protein_coding		ensembl_havana		ENSG00000072080	0.763443	-0.00305905	0.0526002	0.222521	1		ENSG00000072080	0.763443	-0.00563081	0.103648	0.0368235	0.861287		ENSG00000072080	0.763443	-0.000419094	0.0277992	0.358717	1
ENSG00000072110	ACTN1	14	68874143	68979440	-	ensembl_havana	13	protein_coding		ensembl_havana		ENSG00000072110	12724.3	0.025025	0.0385717	0.0708073	0.806306		ENSG00000072110	12724.3	0.00791994	0.0243468	0.0680167	0.987392		ENSG00000072110	12724.3	6.40851e-06	0.00228295	0.890383	1
ENSG00000072121	ZFYVE26	14	67727374	67816590	-	ensembl_havana	15	protein_coding		ensembl_havana		ENSG00000072121	5717.05	-0.00826864	0.0293488	0.688439	1		ENSG00000072121	5717.05	-0.0211249	0.0278582	0.0301327	0.81679		ENSG00000072121	5717.05	-0.00020413	0.00232084	0.0665652	1
ENSG00000072133	RPS6KA6	X	84058346	84187907	-	ensembl_havana	10	protein_coding		ensembl_havana		ENSG00000072133	88.5896	-0.031212	0.0719224	0.00148164	0.142765		ENSG00000072133	88.5896	-0.00451759	0.0247415	0.0673126	0.986762		ENSG00000072133	88.5896	6.2833e-05	0.00447902	0.237094	1
ENSG00000072134	EPN2	17	19215615	19336715	+	ensembl_havana	15	protein_coding		ensembl_havana		ENSG00000072134	2576.9	-0.0331824	0.0337127	0.0876992	0.842578		ENSG00000072134	2576.9	0.000512557	0.0188409	0.92807	1		ENSG00000072134	2576.9	0.000143179	0.00247227	0.0839988	1
ENSG00000072135	PTPN18	2	130356007	130375409	+	ensembl_havana	12	protein_coding		ensembl_havana		ENSG00000072135	2579.81	-0.0186975	0.033017	0.344788	1		ENSG00000072135	2579.81	-0.00961118	0.0227448	0.155443	1		ENSG00000072135	2579.81	-4.56108e-05	0.0021919	0.582981	1
ENSG00000072163	LIMS2	2	127638381	127681786	-	ensembl_havana	19	protein_coding		ensembl_havana		ENSG00000072163	2684.44	0.00516316	0.0388898	0.690869	1		ENSG00000072163	2684.44	0.00346218	0.0221236	0.359364	1		ENSG00000072163	2684.44	2.49145e-05	0.00238129	0.577536	1
ENSG00000072182	ASIC4	2	219514170	219538772	+	ensembl_havana	12	protein_coding		ensembl_havana		ENSG00000072182	11.0158	-0.00696875	0.0411072	0.261134	1		ENSG00000072182	11.0158	-0.00165167	0.0230009	0.361561	1		ENSG00000072182	11.0158	6.93844e-06	0.00362974	0.878346	1
ENSG00000072195	SPEG	2	219434846	219498287	+	ensembl_havana	14	protein_coding		ensembl_havana		ENSG00000072195	224.799	-0.011464	0.0471682	0.035309	0.684922		ENSG00000072195	224.799	-0.000417691	0.0228272	0.779609	1		ENSG00000072195	224.799	0.000335315	0.0157968	0.083826	1
ENSG00000072201	LNX1	4	53459301	53701405	-	ensembl_havana	13	protein_coding		ensembl_havana		ENSG00000072201	1686.79	0.000313251	0.0395921	0.977577	1		ENSG00000072201	1686.79	-0.000947573	0.0218748	0.765238	1		ENSG00000072201	1686.79	-1.32953e-05	0.00245102	0.739629	1
ENSG00000072210	ALDH3A2	17	19648136	19677598	+	ensembl_havana	18	protein_coding		ensembl_havana		ENSG00000072210	19180.7	0.0188604	0.0383053	0.186039	0.988766		ENSG00000072210	19180.7	0.00574086	0.0228589	0.181613	1		ENSG00000072210	19180.7	4.83475e-06	0.00226896	0.919579	1
ENSG00000072274	TFRC	3	196027183	196082189	-	ensembl_havana	12	protein_coding		ensembl_havana		ENSG00000072274	6729.3	0.0078722	0.0398499	0.44884	1		ENSG00000072274	6729.3	-0.00192241	0.0221721	0.517613	1		ENSG00000072274	6729.3	-7.30762e-05	0.00393895	0.165541	1
ENSG00000072310	SREBF1	17	17810399	17837002	-	ensembl_havana	16	protein_coding		ensembl_havana		ENSG00000072310	7818.13	0.0120021	0.0408952	0.122512	0.908472		ENSG00000072310	7818.13	0.00235112	0.0228637	0.292145	1		ENSG00000072310	7818.13	-1.59282e-05	0.00307949	0.688944	1
ENSG00000072315	TRPC5	X	111774315	112082776	-	ensembl_havana	3	protein_coding		ensembl_havana		ENSG00000072315	121.359	-0.00561008	0.0385384	0.68335	1		ENSG00000072315	121.359	-0.00229457	0.0215775	0.563167	1		ENSG00000072315	121.359	-9.2755e-06	0.00228873	0.841298	1
ENSG00000072364	AFF4	5	132875379	132963634	-	ensembl_havana	12	protein_coding		ensembl_havana		ENSG00000072364	15306.2	-0.00791074	0.0238844	0.684548	1		ENSG00000072364	15306.2	-0.0097662	0.0187272	0.193122	1		ENSG00000072364	15306.2	-0.000144721	0.00217153	0.345817	1
ENSG00000072401	UBE2D1	10	58334975	58370753	+	ensembl_havana	14	protein_coding		ensembl_havana		ENSG00000072401	799.043	-0.00972679	0.0368488	0.557059	1		ENSG00000072401	799.043	-0.00665579	0.0226545	0.193952	1		ENSG00000072401	799.043	-4.47416e-05	0.00227511	0.443301	1
ENSG00000072415	MPP5	14	67241109	67335819	+	ensembl_havana	8	protein_coding		ensembl_havana		ENSG00000072415	4298.47	0.0367121	0.0313481	0.071594	0.806528		ENSG00000072415	4298.47	0.00566194	0.0194886	0.379929	1		ENSG00000072415	4298.47	-7.80877e-05	0.00219265	0.408919	1
ENSG00000072422	RHOBTB1	10	60869438	61001440	-	ensembl_havana	16	protein_coding		ensembl_havana		ENSG00000072422	2838.6	-0.0125625	0.0375254	0.420387	1		ENSG00000072422	2838.6	-0.0140599	0.0284019	0.012475	0.621029		ENSG00000072422	2838.6	-0.00011626	0.0032757	0.0742848	1
ENSG00000072501	SMC1A	X	53374149	53422728	-	ensembl_havana	17	protein_coding		ensembl_havana		ENSG00000072501	5977.27	-0.0285515	0.0316967	0.159264	0.961239		ENSG00000072501	5977.27	-0.0092254	0.0218984	0.185614	1		ENSG00000072501	5977.27	-6.72521e-07	0.00217936	0.994153	1
ENSG00000072506	HSD17B10	X	53431258	53434373	-	ensembl_havana	12	protein_coding		ensembl_havana		ENSG00000072506	1892.27	0.0271898	0.0369349	0.098971	0.866489		ENSG00000072506	1892.27	0.00989645	0.0247424	0.0690888	0.987658		ENSG00000072506	1892.27	1.605e-05	0.00222723	0.779032	1
ENSG00000072518	MARK2	11	63838928	63911019	+	ensembl_havana	20	protein_coding		ensembl_havana		ENSG00000072518	1000.37	-0.00609942	0.0361426	0.726228	1		ENSG00000072518	1000.37	-0.00385577	0.0209147	0.455939	1		ENSG00000072518	1000.37	-2.67047e-05	0.00221922	0.668815	1
ENSG00000072571	HMMR	5	163460203	163491945	+	ensembl_havana	19	protein_coding		ensembl_havana		ENSG00000072571	44.061	0.00176732	0.0411339	0.72345	1		ENSG00000072571	44.061	-0.00129366	0.0234471	0.376493	1		ENSG00000072571	44.061	-0.000133666	0.00947571	0.214885	1
ENSG00000072609	CHFR	12	132822187	132956304	-	ensembl_havana	17	protein_coding		ensembl_havana		ENSG00000072609	1657.06	0.0269792	0.0367755	0.105908	0.876892		ENSG00000072609	1657.06	0.00627307	0.0223929	0.221247	1		ENSG00000072609	1657.06	-1.72519e-05	0.00222439	0.767162	1
ENSG00000072657	TRHDE	12	72087266	72670757	+	ensembl_havana	8	protein_coding		ensembl_havana		ENSG00000072657	2158.09	-0.00520056	0.0400404	0.592803	1		ENSG00000072657	2158.09	-0.00329365	0.0227715	0.242546	1		ENSG00000072657	2158.09	-2.76206e-05	0.00282997	0.494172	1
ENSG00000072682	P4HA2	5	132191838	132295315	-	ensembl_havana	18	protein_coding		ensembl_havana		ENSG00000072682	1279.24	0.0164211	0.0388398	0.211839	1		ENSG00000072682	1279.24	0.00392527	0.0222674	0.307557	1		ENSG00000072682	1279.24	-6.70458e-06	0.00230825	0.87998	1
ENSG00000072694	FCGR2B	1	161663147	161678654	+	ensembl_havana	20	protein_coding		ensembl_havana		ENSG00000072694	2693.67	0.00649966	0.0404646	0.427639	1		ENSG00000072694	2693.67	-0.00123032	0.0223923	0.598086	1		ENSG00000072694	2693.67	-7.49848e-05	0.00493934	0.19413	1
ENSG00000072736	NFATC3	16	68084751	68229259	+	ensembl_havana	18	protein_coding		ensembl_havana		ENSG00000072736	6083.7	-0.0441042	0.0286843	0.0323905	0.669274		ENSG00000072736	6083.7	-0.019184	0.0265385	0.0425203	0.887364		ENSG00000072736	6083.7	-3.06605e-06	0.00217278	0.978399	1
ENSG00000072756	TRNT1	3	3126916	3150879	+	ensembl_havana	16	protein_coding		ensembl_havana		ENSG00000072756	1571.98	0.00914111	0.0314094	0.653428	1		ENSG00000072756	1571.98	-0.00238889	0.0180014	0.694436	1		ENSG00000072756	1571.98	-7.84242e-05	0.00219325	0.405184	1
ENSG00000072778	ACADVL	17	7217125	7225273	+	ensembl_havana	19	protein_coding		ensembl_havana		ENSG00000072778	20544.4	0.0268194	0.0342452	0.160143	0.962894		ENSG00000072778	20544.4	0.00338446	0.0197912	0.552405	1		ENSG00000072778	20544.4	-5.53782e-05	0.00221182	0.461543	1
ENSG00000072786	STK10	5	172042073	172188386	-	ensembl_havana	12	protein_coding		ensembl_havana		ENSG00000072786	3468.4	-0.00356262	0.0385669	0.794717	1		ENSG00000072786	3468.4	-0.00261402	0.0216828	0.508638	1		ENSG00000072786	3468.4	-1.98238e-05	0.00231735	0.669264	1
ENSG00000072803	FBXW11	5	171861549	172006873	-	ensembl_havana	17	protein_coding		ensembl_havana		ENSG00000072803	5452.49	0.0387268	0.0316234	0.0565117	0.759818		ENSG00000072803	5452.49	0.0036522	0.0185886	0.55382	1		ENSG00000072803	5452.49	-0.000113835	0.00222544	0.222691	1
ENSG00000072818	ACAP1	17	7336529	7351478	+	ensembl_havana	11	protein_coding		ensembl_havana		ENSG00000072818	957.268	0.0147102	0.0385299	0.286301	1		ENSG00000072818	957.268	0.00408616	0.0221777	0.31323	1		ENSG00000072818	957.268	4.98495e-07	0.00228113	0.991416	1
ENSG00000072832	CRMP1	4	5748084	5893058	-	ensembl_havana	14	protein_coding		ensembl_havana		ENSG00000072832	599.882	-0.0192764	0.0375912	0.213652	1		ENSG00000072832	599.882	-0.0062239	0.0227624	0.18856	1		ENSG00000072832	599.882	-8.12832e-06	0.00224061	0.877353	1
ENSG00000072840	EVC	4	5711197	5814305	+	ensembl_havana	12	protein_coding		ensembl_havana		ENSG00000072840	3148.4	-0.00471593	0.0356767	0.79228	1		ENSG00000072840	3148.4	-0.0029951	0.0203648	0.570185	1		ENSG00000072840	3148.4	-2.15055e-05	0.00220772	0.742316	1
ENSG00000072849	DERL2	17	5471251	5486811	-	ensembl_havana	10	protein_coding		ensembl_havana		ENSG00000072849	2395.34	0.0211046	0.0333968	0.281639	1		ENSG00000072849	2395.34	0.0033112	0.0193423	0.572605	1		ENSG00000072849	2395.34	-3.64637e-05	0.00219136	0.650552	1
ENSG00000072858	SIDT1	3	113532296	113629578	+	ensembl_havana	10	protein_coding		ensembl_havana		ENSG00000072858	269.843	0.0133882	0.0390223	0.292117	1		ENSG00000072858	269.843	-0.000121326	0.021527	0.973248	1		ENSG00000072858	269.843	-4.9037e-05	0.00267593	0.297138	1
ENSG00000072864	NDE1	16	15643267	15726353	+	havana	14	protein_coding		havana		ENSG00000072864	977.208	-0.0041253	0.0383191	0.771329	1		ENSG00000072864	977.208	-0.000425298	0.0211882	0.916566	1		ENSG00000072864	977.208	8.17159e-06	0.00227335	0.864073	1
ENSG00000072952	MRVI1	11	10573091	10693988	-	ensembl_havana	18	protein_coding		ensembl_havana		ENSG00000072952	2948.03	-0.00620365	0.0387995	0.638137	1		ENSG00000072952	2948.03	0.00288858	0.021881	0.449099	1		ENSG00000072952	2948.03	6.12095e-05	0.00279807	0.220737	1
ENSG00000072954	TMEM38A	19	16661127	16690029	+	ensembl_havana	6	protein_coding		ensembl_havana		ENSG00000072954	290.142	0.00210207	0.040031	0.828985	1		ENSG00000072954	290.142	-0.00223119	0.0223697	0.423793	1		ENSG00000072954	290.142	-4.59162e-05	0.00329468	0.305435	1
ENSG00000072958	AP1M1	19	16197578	16245907	+	ensembl_havana	8	protein_coding		ensembl_havana		ENSG00000072958	3097.72	0.0165298	0.0367399	0.322579	1		ENSG00000072958	3097.72	0.00595522	0.0222066	0.24376	1		ENSG00000072958	3097.72	1.4337e-05	0.00222192	0.805937	1
ENSG00000073008	PVR	19	44643798	44663583	+	ensembl_havana	14	protein_coding		ensembl_havana		ENSG00000073008	1150.44	0.0142566	0.0371813	0.376161	1		ENSG00000073008	1150.44	0.00761075	0.0233852	0.132794	1		ENSG00000073008	1150.44	3.87597e-05	0.0022759	0.4895	1
ENSG00000073050	XRCC1	19	43543040	43580473	-	ensembl_havana	11	protein_coding		ensembl_havana		ENSG00000073050	854.613	0.000425959	0.0356466	0.981054	1		ENSG00000073050	854.613	0.000759043	0.0198599	0.883987	1		ENSG00000073050	854.613	8.29657e-06	0.00220255	0.89932	1
ENSG00000073060	SCARB1	12	124776856	124882668	-	ensembl_havana	15	protein_coding		ensembl_havana		ENSG00000073060	6086.82	-0.0129754	0.0393704	0.273262	1		ENSG00000073060	6086.82	0.0039948	0.022594	0.248381	1		ENSG00000073060	6086.82	0.000250402	0.00825577	0.0258044	0.94395
ENSG00000073067	CYP2W1	7	983199	989640	+	ensembl_havana	13	protein_coding		ensembl_havana		ENSG00000073067	7.10444	-0.00642375	0.0444745	0.120945	0.90412		ENSG00000073067	7.10444	-0.000696644	0.0234643	0.57169	1		ENSG00000073067	7.10444	0.000109513	0.00956556	0.341432	1
ENSG00000073111	MCM2	3	127598223	127622436	+	ensembl_havana	13	protein_coding		ensembl_havana		ENSG00000073111	396.15	-0.00356379	0.0392272	0.769397	1		ENSG00000073111	396.15	0.000227794	0.0216391	0.94751	1		ENSG00000073111	396.15	1.46503e-05	0.00238105	0.727823	1
ENSG00000073146	MOV10L1	22	50089879	50161690	+	ensembl_havana	15	protein_coding		ensembl_havana		ENSG00000073146	100.179	-2.46085e-05	0.0406369	0.99729	1		ENSG00000073146	100.179	0.00189878	0.0227878	0.362992	1		ENSG00000073146	100.179	4.68801e-05	0.00427127	0.350686	1
ENSG00000073150	PANX2	22	50170731	50180294	+	ensembl_havana	13	protein_coding		ensembl_havana		ENSG00000073150	16.7333	0.00792009	0.0424398	0.126495	0.916699		ENSG00000073150	16.7333	0.00300591	0.0283072	0.0712292	0.990173		ENSG00000073150	16.7333	2.00756e-05	0.00458062	0.722375	1
ENSG00000073169	SELENOO	22	50200979	50217616	+	ensembl_havana	13	protein_coding		ensembl_havana		ENSG00000073169	645.945	0.0178372	0.0368873	0.28025	1		ENSG00000073169	645.945	0.0103391	0.0250185	0.0611231	0.962857		ENSG00000073169	645.945	5.16289e-05	0.00229867	0.378772	1
ENSG00000073282	TP63	3	189631416	189897279	+	ensembl_havana	12	protein_coding		ensembl_havana		ENSG00000073282	83.7564	-0.012906	0.0409824	0.099688	0.867817		ENSG00000073282	83.7564	-0.00185543	0.0226267	0.408295	1		ENSG00000073282	83.7564	3.19044e-05	0.0034822	0.462481	1
ENSG00000073331	ALPK1	4	112285509	112442620	+	ensembl_havana	17	protein_coding		ensembl_havana		ENSG00000073331	2967.15	-0.0114097	0.0337247	0.556815	1		ENSG00000073331	2967.15	-0.0068451	0.0213051	0.268612	1		ENSG00000073331	2967.15	-4.46312e-05	0.00219758	0.56917	1
ENSG00000073350	LLGL2	17	75525080	75575208	+	ensembl_havana	13	protein_coding		ensembl_havana		ENSG00000073350	250.681	-0.000155889	0.0396679	0.988608	1		ENSG00000073350	250.681	0.000616929	0.0218815	0.842713	1		ENSG00000073350	250.681	8.5504e-06	0.00244427	0.828253	1
ENSG00000073417	PDE8A	15	84980440	85139145	+	ensembl_havana	14	protein_coding		ensembl_havana		ENSG00000073417	6093.55	0.012295	0.0324614	0.539283	1		ENSG00000073417	6093.55	-0.00163678	0.0183543	0.781922	1		ENSG00000073417	6093.55	-7.58248e-05	0.00220291	0.383917	1
ENSG00000073464	CLCN4	X	10156945	10237660	+	ensembl_havana	11	protein_coding		ensembl_havana		ENSG00000073464	1148.32	0.0163407	0.0391191	0.191738	0.995232		ENSG00000073464	1148.32	-0.00292473	0.0220432	0.418348	1		ENSG00000073464	1148.32	-0.000178351	0.00615595	0.0378076	1
ENSG00000073536	NLE1	17	35128753	35142315	-	ensembl_havana	17	protein_coding		ensembl_havana		ENSG00000073536	792.705	0.0216261	0.0362504	0.211462	1		ENSG00000073536	792.705	0.00449087	0.0212368	0.386171	1		ENSG00000073536	792.705	-1.91135e-05	0.00221518	0.756757	1
ENSG00000073578	SDHA	5	218241	256700	+	ensembl_havana	16	protein_coding		ensembl_havana		ENSG00000073578	8608.26	0.0113725	0.0364202	0.506072	1		ENSG00000073578	8608.26	0.00343007	0.0208843	0.49632	1		ENSG00000073578	8608.26	3.59497e-06	0.0022123	0.952526	1
ENSG00000073584	SMARCE1	17	40624962	40648508	-	ensembl_havana	18	protein_coding		ensembl_havana		ENSG00000073584	7287.99	0.00884543	0.0315919	0.663209	1		ENSG00000073584	7287.99	0.000126254	0.0177166	0.983143	1		ENSG00000073584	7287.99	-3.65829e-05	0.00218184	0.692695	1
ENSG00000073598	FNDC8	17	35121579	35130732	+	ensembl_havana	5	protein_coding		ensembl_havana		ENSG00000073598	1.13262	0.00169102	0.0441792	0.499771	1		ENSG00000073598	1.13262	-0.000358552	0.0265188	0.675059	1		ENSG00000073598	1.13262	-0.000409052	0.0249581	0.275646	1
ENSG00000073605	GSDMB	17	39904595	39919854	-	ensembl_havana	18	protein_coding		ensembl_havana		ENSG00000073605	2969.37	-0.0086528	0.040402	0.312142	1		ENSG00000073605	2969.37	-0.00115678	0.0223204	0.634894	1		ENSG00000073605	2969.37	1.88557e-05	0.0029144	0.630053	1
ENSG00000073614	KDM5A	12	280129	389454	-	ensembl_havana	12	protein_coding		ensembl_havana		ENSG00000073614	12381.2	0.0243956	0.0314273	0.230727	1		ENSG00000073614	12381.2	0.000827006	0.0176747	0.890404	1		ENSG00000073614	12381.2	-9.47997e-05	0.00220334	0.314391	1
ENSG00000073670	ADAM11	17	44759031	44781846	+	ensembl_havana	13	protein_coding		ensembl_havana		ENSG00000073670	56.9477	0.000846453	0.0404133	0.918259	1		ENSG00000073670	56.9477	0.00113398	0.0223564	0.631505	1		ENSG00000073670	56.9477	1.52247e-05	0.0029069	0.694648	1
ENSG00000073711	PPP2R3A	3	135965673	136147891	+	ensembl_havana	10	protein_coding		ensembl_havana		ENSG00000073711	3632.75	-0.0145271	0.034105	0.448891	1		ENSG00000073711	3632.75	-0.0088466	0.0227366	0.164732	1		ENSG00000073711	3632.75	-5.2977e-05	0.00220761	0.486005	1
ENSG00000073712	FERMT2	14	52857268	52952435	-	ensembl_havana	14	protein_coding		ensembl_havana		ENSG00000073712	28051.1	0.0214971	0.037335	0.17635	0.982051		ENSG00000073712	28051.1	0.00451925	0.0217725	0.339264	1		ENSG00000073712	28051.1	-1.72424e-05	0.00224013	0.751713	1
ENSG00000073734	ABCB11	2	168922938	169031322	-	ensembl_havana	8	protein_coding		ensembl_havana		ENSG00000073734	540	-0.0109521	0.044657	0.0496079	0.736806		ENSG00000073734	540	-0.00317735	0.0282107	0.0657328	0.983989		ENSG00000073734	540	1.84376e-08	0.0040887	0.999714	1
ENSG00000073737	DHRS9	2	169064789	169096167	+	ensembl_havana	16	protein_coding		ensembl_havana		ENSG00000073737	389.218	-0.00138738	0.0411267	0.780279	1		ENSG00000073737	389.218	-0.00154918	0.0238184	0.292313	1		ENSG00000073737	389.218	-6.01465e-05	0.00637059	0.417789	1
ENSG00000073754	CD5L	1	157830914	157898256	-	ensembl_havana	5	protein_coding		ensembl_havana		ENSG00000073754	0.680746	0.000317172	0.0492934	0.866389	1		ENSG00000073754	0.680746	0.000619884	0.0413058	0.547265	1		ENSG00000073754	0.680746	0.000301615	0.0321994	0.646667	1
ENSG00000073756	PTGS2	1	186671791	186680427	-	ensembl_havana	11	protein_coding		ensembl_havana		ENSG00000073756	148.546	-0.00129733	0.0409829	0.816676	1		ENSG00000073756	148.546	-0.000675653	0.0227768	0.674793	1		ENSG00000073756	148.546	-1.03422e-05	0.00401309	0.835878	1
ENSG00000073792	IGF2BP2	3	185643739	185825056	-	ensembl_havana	15	protein_coding		ensembl_havana		ENSG00000073792	804.754	-0.00612762	0.0395413	0.587933	1		ENSG00000073792	804.754	0.00352545	0.02251	0.283393	1		ENSG00000073792	804.754	9.59984e-05	0.00431968	0.106059	1
ENSG00000073803	MAP3K13	3	185282941	185489097	+	ensembl_havana	13	protein_coding		ensembl_havana		ENSG00000073803	1740.85	-0.00391324	0.0346255	0.835261	1		ENSG00000073803	1740.85	-0.00625913	0.021382	0.287109	1		ENSG00000073803	1740.85	-6.48848e-05	0.00223177	0.37371	1
ENSG00000073849	ST6GAL1	3	186930485	187078553	+	ensembl_havana	14	protein_coding		ensembl_havana		ENSG00000073849	3356.68	-0.0161657	0.0373483	0.308291	1		ENSG00000073849	3356.68	0.000151292	0.0206897	0.973517	1		ENSG00000073849	3356.68	5.6684e-05	0.00236955	0.312904	1
ENSG00000073861	TBX21	17	47733244	47746119	+	ensembl_havana	2	protein_coding		ensembl_havana		ENSG00000073861	61.1126	0.00124396	0.0407533	0.852762	1		ENSG00000073861	61.1126	-0.00056033	0.0225279	0.769252	1		ENSG00000073861	61.1126	-2.11992e-05	0.00361007	0.632693	1
ENSG00000073905	VDAC1P1	X	80929500	80930347	+	havana	8	processed_pseudogene		havana		ENSG00000073905	54.0445	0.0222674	0.0403952	0.0340832	0.679249		ENSG00000073905	54.0445	0.00290356	0.0224589	0.333529	1		ENSG00000073905	54.0445	-4.62882e-05	0.00309676	0.300194	1
ENSG00000073910	FRY	13	32031300	32299122	+	ensembl_havana	20	protein_coding		ensembl_havana		ENSG00000073910	9057.79	0.00501061	0.0369244	0.760838	1		ENSG00000073910	9057.79	0.00512583	0.0218662	0.301021	1		ENSG00000073910	9057.79	4.44045e-05	0.00227808	0.443238	1
ENSG00000073921	PICALM	11	85957684	86069882	-	ensembl_havana	17	protein_coding		ensembl_havana		ENSG00000073921	27286.3	0.0049095	0.035596	0.784885	1		ENSG00000073921	27286.3	0.000438942	0.0198159	0.932863	1		ENSG00000073921	27286.3	-1.15282e-05	0.0022028	0.861045	1
ENSG00000073969	NSF	17	46590669	46757464	+	ensembl_havana	18	protein_coding		ensembl_havana		ENSG00000073969	2827.59	0.0023193	0.0365151	0.891393	1		ENSG00000073969	2827.59	-0.00224293	0.0205628	0.650032	1		ENSG00000073969	2827.59	-3.58006e-05	0.00224034	0.551952	1
ENSG00000074047	GLI2	2	120735623	120992653	+	ensembl_havana	21	protein_coding		ensembl_havana		ENSG00000074047	239.691	0.00513145	0.0404145	0.537692	1		ENSG00000074047	239.691	-0.00245696	0.0227468	0.305432	1		ENSG00000074047	239.691	-0.000129312	0.00684532	0.101153	1
ENSG00000074054	CLASP1	2	121337776	121649587	-	ensembl_havana	17	protein_coding		ensembl_havana		ENSG00000074054	8650.01	-0.0442951	0.030329	0.0311918	0.657428		ENSG00000074054	8650.01	-0.0121849	0.0232304	0.115921	1		ENSG00000074054	8650.01	4.60324e-05	0.00217876	0.649814	1
ENSG00000074071	MRPS34	16	1771890	1773155	-	ensembl_havana	14	protein_coding		ensembl_havana		ENSG00000074071	1003.1	0.0384364	0.0372281	0.0179796	0.55728		ENSG00000074071	1003.1	0.0117875	0.0261763	0.034683	0.854444		ENSG00000074071	1003.1	-5.86986e-06	0.0022258	0.916434	1
ENSG00000074181	NOTCH3	19	15159038	15200981	-	ensembl_havana	8	protein_coding		ensembl_havana		ENSG00000074181	7920.9	0.00353982	0.0403888	0.672906	1		ENSG00000074181	7920.9	0.00346975	0.0233409	0.156853	1		ENSG00000074181	7920.9	5.00992e-05	0.00390403	0.296376	1
ENSG00000074201	CLNS1A	11	77514936	77637805	-	ensembl_havana	8	protein_coding		ensembl_havana		ENSG00000074201	3324.68	-0.00467456	0.0291888	0.820682	1		ENSG00000074201	3324.68	0.000805506	0.0164666	0.895211	1		ENSG00000074201	3324.68	3.85309e-05	0.00217498	0.725001	1
ENSG00000074211	PPP2R2C	4	6320578	6563600	-	ensembl_havana	13	protein_coding		ensembl_havana		ENSG00000074211	51.2642	0.00556265	0.0440905	0.154801	0.955453		ENSG00000074211	51.2642	0.00124863	0.0253432	0.290147	1		ENSG00000074211	51.2642	-2.53475e-05	0.00675178	0.779147	1
ENSG00000074219	TEAD2	19	49340595	49362457	-	ensembl_havana	13	protein_coding		ensembl_havana		ENSG00000074219	1581.19	0.0229488	0.0342489	0.229311	1		ENSG00000074219	1581.19	0.00919443	0.0230245	0.149468	1		ENSG00000074219	1581.19	2.42413e-05	0.00219372	0.74604	1
ENSG00000074266	EED	11	86244544	86278813	+	ensembl_havana	19	protein_coding		ensembl_havana		ENSG00000074266	1184.04	-0.0402731	0.0350876	0.0293186	0.646769		ENSG00000074266	1184.04	-0.0114692	0.0248949	0.0751942	1		ENSG00000074266	1184.04	1.84926e-05	0.00219912	0.790015	1
ENSG00000074276	CDHR2	5	176542511	176595974	+	ensembl_havana	10	protein_coding		ensembl_havana		ENSG00000074276	10.7782	0.0045274	0.042531	0.254611	1		ENSG00000074276	10.7782	0.00231939	0.0315448	0.0919702	1		ENSG00000074276	10.7782	6.03767e-05	0.00764995	0.53056	1
ENSG00000074317	SNCB	5	176620084	176630556	-	ensembl_havana	10	protein_coding		ensembl_havana		ENSG00000074317	0.0737334	-0.000884072	0.142116	0.864229	1		ENSG00000074317	0.0737334	-0.00121779	0.145656	0.804967	1		ENSG00000074317	0.0737334	0	0.145313	1	1
ENSG00000074319	TSG101	11	18468336	18527232	-	ensembl_havana	12	protein_coding		ensembl_havana		ENSG00000074319	2315.86	0.0405818	0.0329215	0.0408363	0.709613		ENSG00000074319	2315.86	0.00447887	0.0196152	0.460397	1		ENSG00000074319	2315.86	-0.000101972	0.00224306	0.229304	1
ENSG00000074356	NCBP3	17	3802165	3846251	-	ensembl_havana	16	protein_coding		ensembl_havana		ENSG00000074356	4944.52	-0.0133674	0.0317804	0.50936	1		ENSG00000074356	4944.52	-0.00295849	0.0183884	0.626874	1		ENSG00000074356	4944.52	1.22487e-05	0.00217992	0.89319	1
ENSG00000074370	ATP2A3	17	3923870	3964464	-	ensembl_havana	17	protein_coding		ensembl_havana		ENSG00000074370	611.756	-0.00139414	0.0400269	0.886224	1		ENSG00000074370	611.756	0.00463231	0.0235983	0.108577	1		ENSG00000074370	611.756	0.000137435	0.00635033	0.0753702	1
ENSG00000074410	CA12	15	63321378	63382161	-	ensembl_havana	13	protein_coding		ensembl_havana		ENSG00000074410	854.673	-0.00415381	0.0407537	0.545004	1		ENSG00000074410	854.673	-0.000858368	0.0225471	0.661153	1		ENSG00000074410	854.673	5.37246e-06	0.00323491	0.89587	1
ENSG00000074416	MGLL	3	127689062	127823250	-	ensembl_havana	13	protein_coding		ensembl_havana		ENSG00000074416	48586.1	0.0209413	0.0391065	0.098129	0.865277		ENSG00000074416	48586.1	0.00663048	0.0238729	0.0860442	1		ENSG00000074416	48586.1	7.45379e-06	0.00233151	0.862486	1
ENSG00000074527	NTN4	12	95657807	95791152	-	ensembl_havana	11	protein_coding		ensembl_havana		ENSG00000074527	3250.03	-0.0289776	0.0393848	0.0231675	0.603944		ENSG00000074527	3250.03	-0.000732396	0.0215516	0.840023	1		ENSG00000074527	3250.03	0.000148013	0.00524732	0.0492111	1
ENSG00000074582	BCS1L	2	218658764	218663443	+	ensembl_havana	12	protein_coding		ensembl_havana		ENSG00000074582	844.762	0.0112608	0.0324038	0.574356	1		ENSG00000074582	844.762	0.00298714	0.0187159	0.619049	1		ENSG00000074582	844.762	-2.53497e-06	0.00218157	0.976789	1
ENSG00000074590	NUAK1	12	106063340	106140033	-	ensembl_havana	13	protein_coding		ensembl_havana		ENSG00000074590	5410.35	0.0159859	0.0387512	0.230805	1		ENSG00000074590	5410.35	0.000361101	0.0213945	0.924389	1		ENSG00000074590	5410.35	-5.08233e-05	0.00260211	0.293883	1
ENSG00000074603	DPP8	15	65442463	65517704	-	ensembl_havana	18	protein_coding		ensembl_havana		ENSG00000074603	8121.95	0.0446493	0.0296386	0.0303191	0.653321		ENSG00000074603	8121.95	0.0065102	0.0191902	0.334596	1		ENSG00000074603	8121.95	-0.000115971	0.0021958	0.27761	1
ENSG00000074621	SLC24A1	15	65611366	65660995	+	ensembl_havana	13	protein_coding		ensembl_havana		ENSG00000074621	1622.35	-0.00603104	0.0354646	0.739136	1		ENSG00000074621	1622.35	0.00321689	0.0203336	0.548168	1		ENSG00000074621	1622.35	6.32247e-05	0.0022565	0.35068	1
ENSG00000074657	ZNF532	18	58862600	58986480	+	ensembl_havana	13	protein_coding		ensembl_havana		ENSG00000074657	7591.72	-0.0304991	0.0316023	0.133195	0.923995		ENSG00000074657	7591.72	-0.0073548	0.0206378	0.270277	1		ENSG00000074657	7591.72	2.86143e-05	0.00218074	0.757011	1
ENSG00000074660	SCARF1	17	1633858	1645747	-	ensembl_havana	15	protein_coding		ensembl_havana		ENSG00000074660	1569.56	-0.00571049	0.0375163	0.714325	1		ENSG00000074660	1569.56	0.00685322	0.0230916	0.155327	1		ENSG00000074660	1569.56	0.000118585	0.00331757	0.0711731	1
ENSG00000074695	LMAN1	18	59327823	59359962	-	ensembl_havana	5	protein_coding		ensembl_havana		ENSG00000074695	9338.38	-0.0392787	0.0291179	0.0568495	0.760642		ENSG00000074695	9338.38	-0.025844	0.0297973	0.0159981	0.670396		ENSG00000074695	9338.38	-7.06898e-05	0.00217845	0.521002	1
ENSG00000074696	HACD3	15	65530418	65578352	+	ensembl_havana	12	protein_coding		ensembl_havana		ENSG00000074696	3811.9	0.0179071	0.0337184	0.356549	1		ENSG00000074696	3811.9	-0.00347937	0.0195684	0.549865	1		ENSG00000074696	3811.9	-0.00012086	0.00234389	0.135202	1
ENSG00000074706	IPCEF1	6	154154496	154356792	-	ensembl_havana	13	protein_coding		ensembl_havana		ENSG00000074706	220.684	0.00812217	0.0408458	0.251825	1		ENSG00000074706	220.684	-3.39357e-05	0.0224356	0.986548	1		ENSG00000074706	220.684	-6.46192e-05	0.00508598	0.264628	1
ENSG00000074755	ZZEF1	17	4004445	4143020	-	ensembl_havana	14	protein_coding		ensembl_havana		ENSG00000074755	10929.3	0.0126418	0.0305901	0.537847	1		ENSG00000074755	10929.3	0.000652395	0.0172098	0.914285	1		ENSG00000074755	10929.3	-4.77191e-05	0.0021799	0.631587	1
ENSG00000074771	NOX3	6	155395370	155455903	-	ensembl_havana	3	protein_coding		ensembl_havana		ENSG00000074771	0.0136444	4.22939e-05	0.139468	0.993391	1		ENSG00000074771	0.0136444	0	0.139773	1	1		ENSG00000074771	0.0136444	-0.000294986	0.14566	0.955737	1
ENSG00000074800	ENO1	1	8861002	8879249	-	ensembl_havana	13	protein_coding		ensembl_havana		ENSG00000074800	25254	0.0392765	0.0387096	0.00739182	0.389677		ENSG00000074800	25254	0.00588659	0.0228434	0.18252	1		ENSG00000074800	25254	-6.36415e-05	0.0025821	0.230221	1
ENSG00000074803	SLC12A1	15	48191664	48304078	+	ensembl_havana	17	protein_coding		ensembl_havana		ENSG00000074803	101.815	0.00173229	0.0415346	0.655696	1		ENSG00000074803	101.815	0.000204352	0.0233275	0.858732	1		ENSG00000074803	101.815	-2.12286e-05	0.0065015	0.806853	1
ENSG00000074842	MYDGF	19	4641374	4670370	-	ensembl_havana	7	protein_coding		ensembl_havana		ENSG00000074842	1044.95	0.0330598	0.0367136	0.0490347	0.735645		ENSG00000074842	1044.95	0.00733602	0.0229741	0.163861	1		ENSG00000074842	1044.95	-2.71071e-05	0.0022322	0.645895	1
ENSG00000074855	ANO8	19	17323223	17334829	-	ensembl_havana	10	protein_coding		ensembl_havana		ENSG00000074855	520.097	0.00074932	0.0374643	0.961886	1		ENSG00000074855	520.097	-0.000490513	0.0207569	0.913376	1		ENSG00000074855	520.097	-8.40135e-06	0.00223679	0.875228	1
ENSG00000074935	TUBE1	6	112070777	112087529	-	ensembl_havana	13	protein_coding		ensembl_havana		ENSG00000074935	1608.59	-0.0176162	0.0368531	0.287565	1		ENSG00000074935	1608.59	0.00417799	0.0213909	0.395712	1		ENSG00000074935	1608.59	0.000132265	0.00325734	0.0592169	1
ENSG00000074964	ARHGEF10L	1	17539835	17697874	+	ensembl_havana	16	protein_coding		ensembl_havana		ENSG00000074964	2429.09	0.0138058	0.0382114	0.338217	1		ENSG00000074964	2429.09	0.00762155	0.023944	0.0903023	1		ENSG00000074964	2429.09	4.07952e-05	0.00238071	0.414276	1
ENSG00000074966	TXK	4	48066393	48134256	-	ensembl_havana	10	protein_coding		ensembl_havana		ENSG00000074966	147.745	0.0089744	0.0406535	0.248415	1		ENSG00000074966	147.745	-0.00157486	0.0225527	0.477486	1		ENSG00000074966	147.745	-0.000206314	0.0096196	0.0666881	1
ENSG00000075035	WSCD2	12	108129471	108250537	+	ensembl_havana	9	protein_coding		ensembl_havana		ENSG00000075035	214.88	-0.000667678	0.0412734	0.878084	1		ENSG00000075035	214.88	0.000370769	0.0231167	0.771085	1		ENSG00000075035	214.88	3.35941e-05	0.00600202	0.656659	1
ENSG00000075043	KCNQ2	20	63400210	63472677	-	ensembl_havana	18	protein_coding		ensembl_havana		ENSG00000075043	0.734904	-0.00203159	0.0955827	0.49051	1		ENSG00000075043	0.734904	-0.00361379	0.130898	0.28125	1		ENSG00000075043	0.734904	-0.000981795	0.079756	0.656025	1
ENSG00000075073	TACR2	10	69403903	69416867	-	ensembl_havana	14	protein_coding		ensembl_havana		ENSG00000075073	63.8283	-0.00498387	0.0390811	0.690742	1		ENSG00000075073	63.8283	-0.00409366	0.0224722	0.266166	1		ENSG00000075073	63.8283	-3.37957e-05	0.00248781	0.449074	1
ENSG00000075089	ACTR6	12	100199122	100241865	+	ensembl_havana	9	protein_coding		ensembl_havana		ENSG00000075089	1003.09	-0.0125727	0.0325817	0.52918	1		ENSG00000075089	1003.09	-0.00268534	0.0187067	0.652167	1		ENSG00000075089	1003.09	1.20787e-05	0.0021827	0.888016	1
ENSG00000075131	TIPIN	15	66336206	66386746	-	ensembl_havana	9	protein_coding		ensembl_havana		ENSG00000075131	344.094	-0.00698063	0.038579	0.609613	1		ENSG00000075131	344.094	-0.0104121	0.026567	0.0214575	0.741347		ENSG00000075131	344.094	-0.000125138	0.00422073	0.0620836	1
ENSG00000075142	SRI	7	88205118	88226993	-	ensembl_havana	13	protein_coding		ensembl_havana		ENSG00000075142	3295.24	0.00836123	0.0317459	0.679957	1		ENSG00000075142	3295.24	0.00235912	0.0181692	0.696266	1		ENSG00000075142	3295.24	4.16551e-07	0.00217949	0.996366	1
ENSG00000075151	EIF4G3	1	20806292	21176888	-	ensembl_havana	20	protein_coding		ensembl_havana		ENSG00000075151	7924.24	0.0181807	0.0285245	0.377559	1		ENSG00000075151	7924.24	-0.000798034	0.0161027	0.896194	1		ENSG00000075151	7924.24	-0.000112261	0.00218528	0.328051	1
ENSG00000075188	NUP37	12	102073103	102120124	-	ensembl_havana	8	protein_coding		ensembl_havana		ENSG00000075188	692.661	0.0028592	0.0347294	0.878723	1		ENSG00000075188	692.661	-0.00254145	0.0197524	0.645138	1		ENSG00000075188	692.661	-4.44351e-05	0.00220982	0.536648	1
ENSG00000075213	SEMA3A	7	83955777	84492724	-	ensembl_havana	10	protein_coding		ensembl_havana		ENSG00000075213	3182.28	-0.00535374	0.039265	0.657154	1		ENSG00000075213	3182.28	-0.004659	0.0228587	0.190503	1		ENSG00000075213	3182.28	-4.08826e-05	0.00265023	0.360465	1
ENSG00000075218	GTSE1	22	46296741	46330810	+	ensembl_havana	18	protein_coding		ensembl_havana		ENSG00000075218	46.1967	0.00241332	0.0412205	0.615833	1		ENSG00000075218	46.1967	-0.000809957	0.0231383	0.561875	1		ENSG00000075218	46.1967	-0.000104128	0.0084581	0.282895	1
ENSG00000075223	SEMA3C	7	80742538	80922359	-	ensembl_havana	13	protein_coding		ensembl_havana		ENSG00000075223	36657.3	0.00819366	0.0400092	0.407145	1		ENSG00000075223	36657.3	0.00257186	0.0224485	0.365264	1		ENSG00000075223	36657.3	5.03758e-06	0.00253758	0.894273	1
ENSG00000075234	TTC38	22	46267961	46294008	+	ensembl_havana	16	protein_coding		ensembl_havana		ENSG00000075234	2228.42	0.000378522	0.0386969	0.977486	1		ENSG00000075234	2228.42	0.00197321	0.0215869	0.60858	1		ENSG00000075234	2228.42	2.27289e-05	0.00234301	0.619286	1
ENSG00000075239	ACAT1	11	108121516	108147776	+	ensembl_havana	13	protein_coding		ensembl_havana		ENSG00000075239	9421.04	0.0107078	0.0385498	0.435779	1		ENSG00000075239	9421.04	0.00132053	0.0213911	0.737132	1		ENSG00000075239	9421.04	-1.87148e-05	0.00231157	0.687361	1
ENSG00000075240	GRAMD4	22	46576012	46679790	+	ensembl_havana	16	protein_coding		ensembl_havana		ENSG00000075240	2424.95	0.0211555	0.039074	0.0967458	0.861873		ENSG00000075240	2424.95	0.00777447	0.0247137	0.050658	0.926215		ENSG00000075240	2424.95	1.78856e-05	0.00236021	0.681929	1
ENSG00000075275	CELSR1	22	46360834	46537170	-	ensembl_havana	16	protein_coding		ensembl_havana		ENSG00000075275	324.657	-0.00780556	0.0409653	0.245331	1		ENSG00000075275	324.657	-0.00133843	0.0227095	0.486158	1		ENSG00000075275	324.657	1.73754e-05	0.00350824	0.689439	1
ENSG00000075290	WNT8B	10	100463041	100483744	+	ensembl_havana	7	protein_coding		ensembl_havana		ENSG00000075290	25.11	-0.00967696	0.0402495	0.289756	1		ENSG00000075290	25.11	-0.000317798	0.0221292	0.903797	1		ENSG00000075290	25.11	3.87419e-05	0.00324519	0.369895	1
ENSG00000075292	ZNF638	2	71276561	71435069	+	ensembl_havana	18	protein_coding		ensembl_havana		ENSG00000075292	16541.1	-0.0414281	0.0278352	0.0437205	0.718869		ENSG00000075292	16541.1	0.000577683	0.0156942	0.924511	1		ENSG00000075292	16541.1	0.000250258	0.0023571	0.0426525	1
ENSG00000075303	SLC25A40	7	87833568	87876357	-	ensembl_havana	12	protein_coding		ensembl_havana		ENSG00000075303	872.224	-0.0498255	0.0369481	0.00345222	0.25609		ENSG00000075303	872.224	-0.0218435	0.033722	0.00280949	0.270284		ENSG00000075303	872.224	-1.53387e-05	0.00221806	0.797628	1
ENSG00000075336	TIMM21	18	74148511	74160530	+	ensembl_havana	11	protein_coding		ensembl_havana		ENSG00000075336	1311.81	0.0218648	0.0372274	0.173297	0.979149		ENSG00000075336	1311.81	0.00529416	0.0220908	0.273729	1		ENSG00000075336	1311.81	-1.01182e-05	0.00223089	0.854361	1
ENSG00000075340	ADD2	2	70607618	70768225	-	ensembl_havana	22	protein_coding		ensembl_havana		ENSG00000075340	234.135	-0.0140069	0.0415939	0.0617953	0.775204		ENSG00000075340	234.135	-0.00156411	0.0226151	0.462487	1		ENSG00000075340	234.135	5.42837e-05	0.0044842	0.299657	1
ENSG00000075388	FGF4	11	69771016	69775403	-	ensembl_havana	3	protein_coding		ensembl_havana		ENSG00000075388	0.38327	-0.347848	1.93809	0.00829404	0.4092		ENSG00000075388	0.38327	1.40152	4.12383	0.00181582	0.19673		ENSG00000075388	0.38327	22.1856	3.93394	1.07788e-08	3.05014e-06
ENSG00000075391	RASAL2	1	178094141	178484147	+	ensembl_havana	16	protein_coding		ensembl_havana		ENSG00000075391	8995.2	0.000473128	0.0371507	0.976624	1		ENSG00000075391	8995.2	0.00591057	0.0223818	0.229428	1		ENSG00000075391	8995.2	7.02162e-05	0.00244056	0.229582	1
ENSG00000075399	VPS9D1	16	89707134	89720986	-	ensembl_havana	13	protein_coding		ensembl_havana		ENSG00000075399	448.894	0.0395793	0.0365277	0.0205162	0.579291		ENSG00000075399	448.894	0.00862123	0.0236613	0.118238	1		ENSG00000075399	448.894	-3.80011e-05	0.00224079	0.532513	1
ENSG00000075407	ZNF37A	10	38094334	38150293	+	ensembl_havana	18	protein_coding		ensembl_havana		ENSG00000075407	3945.25	-0.0265833	0.0320881	0.187379	0.991155		ENSG00000075407	3945.25	-0.00607376	0.0200793	0.342892	1		ENSG00000075407	3945.25	2.59925e-05	0.0021822	0.770674	1
ENSG00000075413	MARK3	14	103385392	103503831	+	ensembl_havana	17	protein_coding		ensembl_havana		ENSG00000075413	5698.76	-0.00111154	0.0251444	0.955526	1		ENSG00000075413	5698.76	0.0118913	0.0206826	0.140174	1		ENSG00000075413	5698.76	0.000223307	0.00220102	0.11806	1
ENSG00000075415	SLC25A3	12	98593591	98606379	+	ensembl_havana	12	protein_coding		ensembl_havana		ENSG00000075415	18570.8	0.0184355	0.0352133	0.314851	1		ENSG00000075415	18570.8	0.00381171	0.0204399	0.486185	1		ENSG00000075415	18570.8	-1.70724e-05	0.00220023	0.802974	1
ENSG00000075420	FNDC3B	3	172039628	172401665	+	ensembl_havana	12	protein_coding		ensembl_havana		ENSG00000075420	20027.8	0.0432444	0.0305603	0.0351485	0.683512		ENSG00000075420	20027.8	0.00715091	0.020026	0.291064	1		ENSG00000075420	20027.8	-9.37068e-05	0.00219323	0.349295	1
ENSG00000075426	FOSL2	2	28392448	28417312	+	ensembl_havana	11	protein_coding		ensembl_havana		ENSG00000075426	7146.61	-0.0071178	0.0386239	0.600073	1		ENSG00000075426	7146.61	-0.00137692	0.0214382	0.723187	1		ENSG00000075426	7146.61	6.36735e-06	0.00229188	0.889099	1
ENSG00000075429	CACNG5	17	66835117	66885486	+	ensembl_havana	8	protein_coding		ensembl_havana		ENSG00000075429	0.14658	-9.77963e-05	0.139494	0.984722	1		ENSG00000075429	0.14658	-0.000226043	0.139989	0.962464	1		ENSG00000075429	0.14658	-0.000158286	0.145423	0.976214	1
ENSG00000075461	CACNG4	17	66964910	67033398	+	ensembl_havana	5	protein_coding		ensembl_havana		ENSG00000075461	6.53325	0.000102354	0.0411013	0.98367	1		ENSG00000075461	6.53325	0.000750866	0.0229884	0.60725	1		ENSG00000075461	6.53325	3.13934e-05	0.00515719	0.616836	1
ENSG00000075539	FRYL	4	48497361	48780322	-	ensembl_havana	14	protein_coding		ensembl_havana		ENSG00000075539	14132.4	-0.0057111	0.0339615	0.766998	1		ENSG00000075539	14132.4	-0.00293529	0.0194878	0.608235	1		ENSG00000075539	14132.4	-1.84565e-05	0.00219034	0.809704	1
ENSG00000075568	TMEM131	2	97756333	97995891	-	ensembl_havana	16	protein_coding		ensembl_havana		ENSG00000075568	5434.34	-0.0451337	0.0289373	0.0286291	0.643602		ENSG00000075568	5434.34	-0.0184691	0.0262983	0.0462638	0.907815		ENSG00000075568	5434.34	6.1684e-06	0.00217324	0.955813	1
ENSG00000075618	FSCN1	7	5592823	5606655	+	ensembl_havana	17	protein_coding		ensembl_havana		ENSG00000075618	1252.74	0.0157486	0.0393738	0.185275	0.987788		ENSG00000075618	1252.74	0.00502249	0.0230993	0.154364	1		ENSG00000075618	1252.74	7.78847e-06	0.00237347	0.850072	1
ENSG00000075624	ACTB	7	5527151	5563784	-	ensembl_havana	13	protein_coding		ensembl_havana		ENSG00000075624	103089	0.0212003	0.0378136	0.161655	0.965583		ENSG00000075624	103089	0.00321607	0.0214863	0.466719	1		ENSG00000075624	103089	-3.08224e-05	0.00229092	0.551976	1
ENSG00000075643	MOCOS	18	36187519	36272157	+	ensembl_havana	5	protein_coding		ensembl_havana		ENSG00000075643	751.625	-0.0148545	0.0405904	0.0942367	0.856884		ENSG00000075643	751.625	-0.00210495	0.0224976	0.406505	1		ENSG00000075643	751.625	3.12879e-05	0.00312995	0.451454	1
ENSG00000075651	PLD1	3	171600405	171810950	-	ensembl_havana	15	protein_coding		ensembl_havana		ENSG00000075651	3568.75	-0.00556595	0.0370409	0.732786	1		ENSG00000075651	3568.75	0.000392469	0.0205462	0.933305	1		ENSG00000075651	3568.75	2.32957e-05	0.00223838	0.680025	1
ENSG00000075673	ATP12A	13	24680411	24712493	+	ensembl_havana	11	protein_coding		ensembl_havana		ENSG00000075673	1.08429	-0.000304225	0.0457822	0.878862	1		ENSG00000075673	1.08429	-0.000267904	0.0322495	0.755989	1		ENSG00000075673	1.08429	-7.91716e-05	0.0226583	0.858821	1
ENSG00000075702	WDR62	19	36054881	36105106	+	ensembl_havana	16	protein_coding		ensembl_havana		ENSG00000075702	64.0143	0.00809548	0.0409112	0.241518	1		ENSG00000075702	64.0143	0.00136157	0.0226728	0.490134	1		ENSG00000075702	64.0143	-1.76914e-05	0.00342249	0.678139	1
ENSG00000075711	DLG1	3	197042560	197299300	-	ensembl_havana	20	protein_coding		ensembl_havana		ENSG00000075711	8965.32	0.0071261	0.0344646	0.706677	1		ENSG00000075711	8965.32	-0.00296993	0.0197527	0.596725	1		ENSG00000075711	8965.32	-6.67485e-05	0.00223015	0.367334	1
ENSG00000075785	RAB7A	3	128726122	128814796	+	ensembl_havana	12	protein_coding		ensembl_havana		ENSG00000075785	6559.77	0.0228355	0.0337476	0.239325	1		ENSG00000075785	6559.77	0.00211057	0.0191296	0.712175	1		ENSG00000075785	6559.77	-5.87376e-05	0.00220709	0.454094	1
ENSG00000075790	BCAP29	7	107579977	107629170	+	ensembl_havana	10	protein_coding		ensembl_havana		ENSG00000075790	6168.74	0.0237408	0.0355458	0.18821	0.992193		ENSG00000075790	6168.74	0.00182825	0.0199754	0.728164	1		ENSG00000075790	6168.74	-6.06786e-05	0.00225401	0.366148	1
ENSG00000075826	SEC31B	10	100486642	100519864	-	ensembl_havana	16	protein_coding		ensembl_havana		ENSG00000075826	1631.65	0.015918	0.0360897	0.362516	1		ENSG00000075826	1631.65	0.00540814	0.0216075	0.309256	1		ENSG00000075826	1631.65	1.05578e-05	0.0022088	0.866129	1
ENSG00000075856	SART3	12	108522580	108561400	-	ensembl_havana	11	protein_coding		ensembl_havana		ENSG00000075856	2790.45	-0.0436959	0.0279574	0.0335303	0.678106		ENSG00000075856	2790.45	-0.00990969	0.0206674	0.187731	1		ENSG00000075856	2790.45	8.17709e-05	0.00217627	0.491793	1
ENSG00000075884	ARHGAP15	2	143091362	143768352	+	ensembl_havana	13	protein_coding		ensembl_havana		ENSG00000075884	869.044	0.00195874	0.0393169	0.86946	1		ENSG00000075884	869.044	-0.00181217	0.0218682	0.595314	1		ENSG00000075884	869.044	-3.00883e-05	0.00252192	0.483506	1
ENSG00000075886	TUBA3D	2	131476093	131482934	+	ensembl_havana	10	protein_coding		ensembl_havana		ENSG00000075886	14.9713	-0.00185135	0.0406336	0.799356	1		ENSG00000075886	14.9713	0.000159878	0.0224144	0.93806	1		ENSG00000075886	14.9713	1.30699e-05	0.00318184	0.746948	1
ENSG00000075891	PAX2	10	100735603	100829941	+	ensembl_havana	21	protein_coding		ensembl_havana		ENSG00000075891	0.0134863	0.000114356	0.139508	0.982136	1		ENSG00000075891	0.0134863	0	0.139773	1	1		ENSG00000075891	0.0134863	-0.000166333	0.145438	0.975007	1
ENSG00000075914	EXOSC7	3	44975241	45036066	+	ensembl_havana	12	protein_coding		ensembl_havana		ENSG00000075914	1095.37	-0.00136413	0.0323082	0.945851	1		ENSG00000075914	1095.37	-0.000733538	0.0181319	0.901101	1		ENSG00000075914	1095.37	-5.45068e-06	0.00218135	0.950432	1
ENSG00000075945	KIFAP3	1	169921326	170085208	-	ensembl_havana	12	protein_coding		ensembl_havana		ENSG00000075945	3126.36	-0.000719574	0.032263	0.971444	1		ENSG00000075945	3126.36	-0.00636875	0.0203383	0.320938	1		ENSG00000075945	3126.36	-8.69231e-05	0.00220896	0.326453	1
ENSG00000075975	MKRN2	3	12557014	12583713	+	ensembl_havana	15	protein_coding		ensembl_havana		ENSG00000075975	2620.24	0.00954044	0.0323533	0.634506	1		ENSG00000075975	2620.24	0.00518081	0.019703	0.406622	1		ENSG00000075975	2620.24	3.44355e-05	0.00218474	0.693587	1
ENSG00000076003	MCM6	2	135839626	135876426	-	ensembl_havana	4	protein_coding		ensembl_havana		ENSG00000076003	1402.47	-0.0480989	0.0352517	0.00894937	0.422078		ENSG00000076003	1402.47	-0.00540908	0.0211659	0.336851	1		ENSG00000076003	1402.47	0.000109997	0.0024445	0.128789	1
ENSG00000076043	REXO2	11	114439386	114450279	+	ensembl_havana	9	protein_coding		ensembl_havana		ENSG00000076043	2148.52	-0.0156341	0.0345875	0.406815	1		ENSG00000076043	2148.52	-0.00459591	0.0204846	0.421253	1		ENSG00000076043	2148.52	-2.09523e-06	0.00219256	0.976942	1
ENSG00000076053	RBM7	11	114400030	114414203	+	ensembl_havana	10	protein_coding		ensembl_havana		ENSG00000076053	1685.28	-0.0471152	0.034472	0.0130256	0.493348		ENSG00000076053	1685.28	-0.0138392	0.0261694	0.0492108	0.917123		ENSG00000076053	1685.28	2.68185e-05	0.00219616	0.715663	1
ENSG00000076067	RBMS2	12	56521929	56596196	+	ensembl_havana	12	protein_coding		ensembl_havana		ENSG00000076067	10485.4	0.000976779	0.0374024	0.950628	1		ENSG00000076067	10485.4	0.00207107	0.0209623	0.650015	1		ENSG00000076067	10485.4	2.18901e-05	0.00224927	0.685556	1
ENSG00000076108	BAZ2A	12	56595596	56636816	-	ensembl_havana	11	protein_coding		ensembl_havana		ENSG00000076108	7401.23	-0.0126134	0.0369235	0.443668	1		ENSG00000076108	7401.23	-0.00270103	0.0208894	0.573812	1		ENSG00000076108	7401.23	9.00185e-06	0.00222316	0.874667	1
ENSG00000076201	PTPN23	3	47381011	47413441	+	ensembl_havana	14	protein_coding		ensembl_havana		ENSG00000076201	1349.63	-0.00961205	0.0389406	0.455393	1		ENSG00000076201	1349.63	-0.00109317	0.0215558	0.766282	1		ENSG00000076201	1349.63	1.80708e-05	0.00235248	0.681485	1
ENSG00000076242	MLH1	3	36993332	37050918	+	ensembl_havana	14	protein_coding		ensembl_havana		ENSG00000076242	2268.48	0.0330447	0.0320289	0.101603	0.870042		ENSG00000076242	2268.48	0.00231472	0.0183018	0.700009	1		ENSG00000076242	2268.48	-0.000106249	0.00222509	0.240754	1
ENSG00000076248	UNG	12	109097574	109110992	+	ensembl_havana	10	protein_coding		ensembl_havana		ENSG00000076248	1531.69	0.00492564	0.037054	0.762283	1		ENSG00000076248	1531.69	0.00289797	0.0210152	0.542238	1		ENSG00000076248	1531.69	1.88127e-05	0.00223347	0.738353	1
ENSG00000076258	FMO4	1	171314208	171342084	+	ensembl_havana	9	protein_coding		ensembl_havana		ENSG00000076258	464.489	0.0158362	0.0378412	0.2937	1		ENSG00000076258	464.489	-0.00323148	0.0215132	0.462359	1		ENSG00000076258	464.489	-0.000111519	0.00334705	0.078994	1
ENSG00000076321	KLHL20	1	173714941	173786702	+	ensembl_havana	10	protein_coding		ensembl_havana		ENSG00000076321	2537.98	0.0187841	0.0305263	0.360203	1		ENSG00000076321	2537.98	0.00311158	0.0178074	0.61663	1		ENSG00000076321	2537.98	-3.63224e-05	0.00217819	0.716302	1
ENSG00000076344	RGS11	16	268301	275980	-	ensembl_havana	15	protein_coding		ensembl_havana		ENSG00000076344	869.303	0.0145416	0.0406331	0.0962547	0.861873		ENSG00000076344	869.303	0.00304414	0.0229283	0.227748	1		ENSG00000076344	869.303	-1.3691e-05	0.00279388	0.720524	1
ENSG00000076351	SLC46A1	17	28394756	28407197	-	ensembl_havana	12	protein_coding		ensembl_havana		ENSG00000076351	1977.15	0.0382167	0.0377783	0.0140783	0.510545		ENSG00000076351	1977.15	0.000766342	0.0208321	0.863576	1		ENSG00000076351	1977.15	-0.000180097	0.00476782	0.0297349	1
ENSG00000076356	PLXNA2	1	208022242	208244320	-	ensembl_havana	6	protein_coding		ensembl_havana		ENSG00000076356	4766.96	0.00666455	0.0378592	0.657628	1		ENSG00000076356	4766.96	0.00230923	0.021247	0.595381	1		ENSG00000076356	4766.96	6.04862e-06	0.00224963	0.905165	1
ENSG00000076382	SPAG5	17	28577565	28599279	-	ensembl_havana	16	protein_coding		ensembl_havana		ENSG00000076382	315.743	0.0163295	0.0397782	0.133664	0.924511		ENSG00000076382	315.743	0.00117357	0.0219502	0.704786	1		ENSG00000076382	315.743	-4.71321e-05	0.00301418	0.294368	1
ENSG00000076513	ANKRD13A	12	109999186	110039763	+	ensembl_havana	16	protein_coding		ensembl_havana		ENSG00000076513	3437.34	0.00983447	0.0331263	0.618307	1		ENSG00000076513	3437.34	0.00375636	0.0193874	0.528363	1		ENSG00000076513	3437.34	1.38238e-05	0.00218512	0.866416	1
ENSG00000076554	TPD52	8	80034745	80231232	-	ensembl_havana	15	protein_coding		ensembl_havana		ENSG00000076554	754.368	0.00153054	0.0397113	0.887159	1		ENSG00000076554	754.368	0.000746864	0.0219164	0.807713	1		ENSG00000076554	754.368	4.41258e-06	0.00244449	0.909963	1
ENSG00000076555	ACACB	12	109116595	109268226	+	ensembl_havana	15	protein_coding		ensembl_havana		ENSG00000076555	85205.8	-0.000939863	0.0399102	0.926182	1		ENSG00000076555	85205.8	-0.00135398	0.0221003	0.63947	1		ENSG00000076555	85205.8	-1.51642e-05	0.00257366	0.696142	1
ENSG00000076604	TRAF4	17	28743984	28750958	+	ensembl_havana	14	protein_coding		ensembl_havana		ENSG00000076604	209.416	-0.00500363	0.0391127	0.687738	1		ENSG00000076604	209.416	0.000674464	0.0216018	0.849332	1		ENSG00000076604	209.416	2.52469e-05	0.00242254	0.561909	1
ENSG00000076641	PAG1	8	80967810	81112068	-	ensembl_havana	4	protein_coding		ensembl_havana		ENSG00000076641	2361.91	0.00295926	0.0382768	0.835778	1		ENSG00000076641	2361.91	-0.00335784	0.0217753	0.41957	1		ENSG00000076641	2361.91	-5.19109e-05	0.00248931	0.305739	1
ENSG00000076650	GPATCH1	19	33080880	33130542	+	ensembl_havana	6	protein_coding		ensembl_havana		ENSG00000076650	769.942	-0.00514526	0.0350625	0.780559	1		ENSG00000076650	769.942	-0.000483096	0.019541	0.928264	1		ENSG00000076650	769.942	1.21497e-05	0.00219734	0.861178	1
ENSG00000076662	ICAM3	19	10333776	10339823	-	ensembl_havana	9	protein_coding		ensembl_havana		ENSG00000076662	782.926	0.00942357	0.039802	0.372616	1		ENSG00000076662	782.926	0.00355126	0.0226853	0.247626	1		ENSG00000076662	782.926	1.28625e-05	0.00250397	0.742249	1
ENSG00000076685	NT5C2	10	103088017	103193306	-	ensembl_havana	18	protein_coding		ensembl_havana		ENSG00000076685	3427.01	-0.0259032	0.0333772	0.18661	0.989938		ENSG00000076685	3427.01	-0.00469515	0.0199444	0.434251	1		ENSG00000076685	3427.01	3.74268e-05	0.00219153	0.64257	1
ENSG00000076706	MCAM	11	119308529	119321521	-	ensembl_havana	16	protein_coding		ensembl_havana		ENSG00000076706	64118.4	0.0363166	0.0392483	0.0086673	0.415541		ENSG00000076706	64118.4	0.00912068	0.0253031	0.0394235	0.87716		ENSG00000076706	64118.4	-1.88682e-05	0.00231088	0.685499	1
ENSG00000076716	GPC4	X	133300103	133415490	-	ensembl_havana	8	protein_coding		ensembl_havana		ENSG00000076716	1663.32	-0.0124873	0.0398402	0.235997	1		ENSG00000076716	1663.32	-0.00663688	0.0251446	0.0407723	0.881964		ENSG00000076716	1663.32	-4.18012e-05	0.00296907	0.337612	1
ENSG00000076770	MBNL3	X	132369317	132489968	-	ensembl_havana	14	protein_coding		ensembl_havana		ENSG00000076770	7224.29	-0.00268926	0.0396489	0.806495	1		ENSG00000076770	7224.29	-0.000262506	0.0218555	0.932953	1		ENSG00000076770	7224.29	5.84077e-06	0.00243227	0.882058	1
ENSG00000076826	CAMSAP3	19	7595902	7618304	+	ensembl_havana	9	protein_coding		ensembl_havana		ENSG00000076826	7.93372	-0.00340111	0.0429745	0.316544	1		ENSG00000076826	7.93372	-0.00253251	0.0403849	0.0705487	0.988525		ENSG00000076826	7.93372	-0.000141978	0.0123021	0.375304	1
ENSG00000076864	RAP1GAP	1	21596215	21669363	-	ensembl_havana	19	protein_coding		ensembl_havana		ENSG00000076864	23.7643	-0.00145131	0.0412875	0.742243	1		ENSG00000076864	23.7643	0.000169692	0.0230337	0.895213	1		ENSG00000076864	23.7643	3.31687e-05	0.00582357	0.648419	1
ENSG00000076924	XAB2	19	7619525	7629565	-	ensembl_havana	11	protein_coding		ensembl_havana		ENSG00000076924	1337.37	-0.0184607	0.0367442	0.269188	1		ENSG00000076924	1337.37	0.00133258	0.0204834	0.782686	1		ENSG00000076924	1337.37	8.29743e-05	0.00247866	0.180128	1
ENSG00000076928	ARHGEF1	19	41883161	41930150	+	ensembl_havana	17	protein_coding		ensembl_havana		ENSG00000076928	2201.18	-0.00294462	0.0370787	0.856197	1		ENSG00000076928	2201.18	0.00121684	0.0206398	0.795149	1		ENSG00000076928	2201.18	2.47233e-05	0.00224149	0.660518	1
ENSG00000076944	STXBP2	19	7636881	7647873	+	ensembl_havana	15	protein_coding		ensembl_havana		ENSG00000076944	301.995	0.00468146	0.0403968	0.576489	1		ENSG00000076944	301.995	0.000144053	0.0222506	0.951728	1		ENSG00000076944	301.995	-1.85622e-05	0.00295117	0.636359	1
ENSG00000076984	MAP2K7	19	7903843	7914478	+	ensembl_havana	17	protein_coding		ensembl_havana		ENSG00000076984	946.934	0.0204965	0.0360697	0.241675	1		ENSG00000076984	946.934	0.0103	0.024586	0.0802015	1		ENSG00000076984	946.934	4.23868e-05	0.00223627	0.503684	1
ENSG00000077009	NMRK2	19	3933103	3942416	+	ensembl_havana	13	protein_coding		ensembl_havana		ENSG00000077009	8.28189	-0.0531049	0.371956	0.00405029	0.284491		ENSG00000077009	8.28189	-0.00988055	0.150135	0.0209232	0.732627		ENSG00000077009	8.28189	0.0001638	0.0202518	0.645329	1
ENSG00000077044	DGKD	2	233354507	233472104	+	ensembl_havana	10	protein_coding		ensembl_havana		ENSG00000077044	2304.72	0.00856725	0.0376041	0.579532	1		ENSG00000077044	2304.72	0.00207833	0.0210632	0.641957	1		ENSG00000077044	2304.72	-2.87127e-06	0.00223923	0.95637	1
ENSG00000077063	CTTNBP2	7	117710651	117874139	-	ensembl_havana	10	protein_coding		ensembl_havana		ENSG00000077063	1171.19	-0.0237707	0.0387913	0.0760309	0.816914		ENSG00000077063	1171.19	-0.00563727	0.0230376	0.16074	1		ENSG00000077063	1171.19	1.19027e-05	0.00230804	0.792321	1
ENSG00000077080	ACTL6B	7	100643097	100656461	-	ensembl_havana	9	protein_coding		ensembl_havana		ENSG00000077080	0.258395	-0.000170996	0.139546	0.973294	1		ENSG00000077080	0.258395	0.00130957	0.146532	0.79144	1		ENSG00000077080	0.258395	0.00167636	0.154894	0.762165	1
ENSG00000077092	RARB	3	25174332	25597932	+	ensembl_havana	18	protein_coding		ensembl_havana		ENSG00000077092	305.471	-0.0167529	0.0393857	0.158713	0.960717		ENSG00000077092	305.471	-0.00612731	0.0238057	0.0881455	1		ENSG00000077092	305.471	-1.64474e-05	0.00241056	0.692388	1
ENSG00000077097	TOP2B	3	25597905	25664907	-	ensembl_havana	15	protein_coding		ensembl_havana		ENSG00000077097	11999.1	-0.0169668	0.0271348	0.406396	1		ENSG00000077097	11999.1	-0.0163384	0.024252	0.0701541	0.988382		ENSG00000077097	11999.1	-0.000132825	0.00218284	0.290018	1
ENSG00000077147	TM9SF3	10	96518109	96587452	-	ensembl_havana	14	protein_coding		ensembl_havana		ENSG00000077147	18753.1	0.0213672	0.0335814	0.273229	1		ENSG00000077147	18753.1	-0.00143572	0.0188954	0.801909	1		ENSG00000077147	18753.1	-0.000105527	0.00227898	0.19184	1
ENSG00000077150	NFKB2	10	102394110	102402529	+	ensembl_havana	18	protein_coding		ensembl_havana		ENSG00000077150	899.527	-0.00135691	0.0383066	0.923965	1		ENSG00000077150	899.527	0.00124725	0.0212598	0.759634	1		ENSG00000077150	899.527	1.94477e-05	0.00229359	0.685914	1
ENSG00000077152	UBE2T	1	202331657	202341980	-	ensembl_havana	9	protein_coding		ensembl_havana		ENSG00000077152	43.3151	0.0205497	0.0508128	0.00793115	0.401831		ENSG00000077152	43.3151	0.00516017	0.0293947	0.0268423	0.798935		ENSG00000077152	43.3151	-1.11208e-05	0.00314583	0.782037	1
ENSG00000077157	PPP1R12B	1	202348699	202592706	+	ensembl_havana	21	protein_coding		ensembl_havana		ENSG00000077157	16647.5	-0.0207488	0.0360505	0.23649	1		ENSG00000077157	16647.5	0.00406285	0.0209523	0.436562	1		ENSG00000077157	16647.5	0.000143121	0.00309976	0.0537425	1
ENSG00000077232	DNAJC10	2	182716041	182794464	+	ensembl_havana	17	protein_coding		ensembl_havana		ENSG00000077232	7285.92	0.016144	0.0338668	0.403718	1		ENSG00000077232	7285.92	0.00388499	0.0198094	0.504591	1		ENSG00000077232	7285.92	-8.99426e-06	0.00218844	0.907309	1
ENSG00000077235	GTF3C1	16	27459555	27549913	-	ensembl_havana	17	protein_coding		ensembl_havana		ENSG00000077235	5318.11	0.0449253	0.0282569	0.0290832	0.645478		ENSG00000077235	5318.11	0.0371333	0.0325663	0.00427193	0.356511		ENSG00000077235	5318.11	9.73201e-05	0.00217999	0.404443	1
ENSG00000077238	IL4R	16	27313668	27364778	+	ensembl_havana	13	protein_coding		ensembl_havana		ENSG00000077238	1856.93	-0.00351234	0.0388491	0.788208	1		ENSG00000077238	1856.93	0.00129131	0.021539	0.72983	1		ENSG00000077238	1856.93	2.75758e-05	0.00239161	0.541516	1
ENSG00000077254	USP33	1	77695987	77759852	-	ensembl_havana	14	protein_coding		ensembl_havana		ENSG00000077254	14832.1	0.0214918	0.0360116	0.221244	1		ENSG00000077254	14832.1	0.00462529	0.0211843	0.381001	1		ENSG00000077254	14832.1	-1.73433e-05	0.00221039	0.783759	1
ENSG00000077264	PAK3	X	110944285	111227361	+	ensembl_havana	14	protein_coding		ensembl_havana		ENSG00000077264	565.606	-0.0163568	0.0404634	0.0807142	0.826754		ENSG00000077264	565.606	-0.00167368	0.0222949	0.530116	1		ENSG00000077264	565.606	4.67378e-05	0.00344317	0.302885	1
ENSG00000077274	CAPN6	X	111245103	111270523	-	ensembl_havana	8	protein_coding		ensembl_havana		ENSG00000077274	219.455	-0.00180634	0.040937	0.757379	1		ENSG00000077274	219.455	-0.000511729	0.0226809	0.760086	1		ENSG00000077274	219.455	-7.83341e-07	0.00374805	0.986681	1
ENSG00000077279	DCX	X	111293779	111412429	-	ensembl_havana	18	protein_coding		ensembl_havana		ENSG00000077279	78.2347	0.00268799	0.0409912	0.63706	1		ENSG00000077279	78.2347	-0.00012883	0.0226734	0.936868	1		ENSG00000077279	78.2347	-2.84172e-05	0.00441393	0.591477	1
ENSG00000077312	SNRPA	19	40750637	40765389	+	ensembl_havana	8	protein_coding		ensembl_havana		ENSG00000077312	1446.9	0.00461847	0.0323009	0.818156	1		ENSG00000077312	1446.9	-0.00298441	0.0186571	0.62028	1		ENSG00000077312	1446.9	-6.40915e-05	0.00219404	0.466996	1
ENSG00000077327	SPAG6	10	22345445	22454224	+	ensembl_havana	15	protein_coding		ensembl_havana		ENSG00000077327	5.9579	-0.00424763	0.0415813	0.355217	1		ENSG00000077327	5.9579	-0.00270586	0.0293111	0.0788438	1		ENSG00000077327	5.9579	-7.66899e-05	0.00751819	0.385549	1
ENSG00000077348	EXOSC5	19	41386374	41397479	-	ensembl_havana	8	protein_coding		ensembl_havana		ENSG00000077348	242.486	-0.00424712	0.0366084	0.801245	1		ENSG00000077348	242.486	0.00213461	0.0205594	0.66446	1		ENSG00000077348	242.486	4.10858e-05	0.00225252	0.493299	1
ENSG00000077380	DYNC1I2	2	171687409	171748420	+	ensembl_havana	15	protein_coding		ensembl_havana		ENSG00000077380	7017.16	-0.0210144	0.0268817	0.302673	1		ENSG00000077380	7017.16	-0.00965002	0.0200108	0.198731	1		ENSG00000077380	7017.16	-4.17632e-05	0.00217085	0.742661	1
ENSG00000077420	APBB1IP	10	26438203	26567803	+	ensembl_havana	15	protein_coding		ensembl_havana		ENSG00000077420	5403.14	0.00962973	0.0400649	0.323031	1		ENSG00000077420	5403.14	0.00224677	0.0223731	0.420922	1		ENSG00000077420	5403.14	-4.62495e-06	0.0025534	0.902549	1
ENSG00000077454	LRCH4	7	100574011	100586153	-	ensembl_havana	15	protein_coding		ensembl_havana		ENSG00000077454	791.071	0.00209179	0.0381175	0.885885	1		ENSG00000077454	791.071	0.00343447	0.0217207	0.41988	1		ENSG00000077454	791.071	3.44545e-05	0.00233268	0.491282	1
ENSG00000077458	FAM76B	11	95768942	95790409	-	ensembl_havana	12	protein_coding		ensembl_havana		ENSG00000077458	2038.6	-0.0307226	0.0343912	0.105808	0.876783		ENSG00000077458	2038.6	-0.00253013	0.0195685	0.651759	1		ENSG00000077458	2038.6	8.15931e-05	0.00225471	0.277029	1
ENSG00000077463	SIRT6	19	4174109	4182604	-	ensembl_havana	14	protein_coding		ensembl_havana		ENSG00000077463	185.359	0.0256184	0.0364499	0.133692	0.924539		ENSG00000077463	185.359	0.0171479	0.0295812	0.0103413	0.581774		ENSG00000077463	185.359	7.47464e-05	0.00236026	0.237396	1
ENSG00000077498	TYR	11	89177452	89295759	+	ensembl_havana	8	protein_coding		ensembl_havana		ENSG00000077498	6.82802	0.00156469	0.0413251	0.717434	1		ENSG00000077498	6.82802	0.000680637	0.0233407	0.590984	1		ENSG00000077498	6.82802	1.46915e-05	0.00545685	0.835041	1
ENSG00000077514	POLD3	11	74493851	74669117	+	ensembl_havana	8	protein_coding		ensembl_havana		ENSG00000077514	1302.07	-0.0239927	0.0367504	0.151032	0.951544		ENSG00000077514	1302.07	-0.00386104	0.0212042	0.434955	1		ENSG00000077514	1302.07	3.38321e-05	0.00224452	0.564466	1
ENSG00000077522	ACTN2	1	236686454	236764631	+	ensembl_havana	12	protein_coding		ensembl_havana		ENSG00000077522	331.02	-0.0056549	0.0625579	0.0773499	0.819535		ENSG00000077522	331.02	-0.00573555	0.0939959	0.0269731	0.798935		ENSG00000077522	331.02	-0.000128053	0.0146799	0.568128	1
ENSG00000077549	CAPZB	1	19338776	19485539	-	ensembl_havana	17	protein_coding		ensembl_havana		ENSG00000077549	4812.51	0.0301019	0.0324262	0.133146	0.923995		ENSG00000077549	4812.51	0.00895925	0.0220508	0.186888	1		ENSG00000077549	4812.51	-7.55352e-06	0.00218184	0.930715	1
ENSG00000077585	GPR137B	1	236142505	236221865	+	ensembl_havana	13	protein_coding		ensembl_havana		ENSG00000077585	815.081	-0.0053076	0.0394166	0.64885	1		ENSG00000077585	815.081	-0.00668949	0.0243546	0.0606807	0.960872		ENSG00000077585	815.081	-8.03041e-05	0.00371061	0.137872	1
ENSG00000077616	NAALAD2	11	90131515	90192894	+	ensembl_havana	10	protein_coding		ensembl_havana		ENSG00000077616	1839.06	-0.0130639	0.0399921	0.196953	0.999249		ENSG00000077616	1839.06	-0.00385067	0.022947	0.192152	1		ENSG00000077616	1839.06	-3.787e-06	0.00250762	0.920823	1
ENSG00000077684	JADE1	4	128809623	128875224	+	ensembl_havana	15	protein_coding		ensembl_havana		ENSG00000077684	7649.87	-0.0156578	0.0344641	0.408345	1		ENSG00000077684	7649.87	-0.0107038	0.0241173	0.101442	1		ENSG00000077684	7649.87	-6.54482e-05	0.00222821	0.376564	1
ENSG00000077713	SLC25A43	X	119399060	119454478	+	ensembl_havana	18	protein_coding		ensembl_havana		ENSG00000077713	1586.98	0.0360171	0.0371664	0.0268012	0.630803		ENSG00000077713	1586.98	0.00593741	0.0223628	0.230605	1		ENSG00000077713	1586.98	-5.11699e-05	0.00231349	0.372121	1
ENSG00000077721	UBE2A	X	119574467	119591083	+	ensembl_havana	15	protein_coding		ensembl_havana		ENSG00000077721	3090.99	0.0500578	0.0317996	0.0134956	0.501508		ENSG00000077721	3090.99	0.0229297	0.0300712	0.0156806	0.665016		ENSG00000077721	3090.99	9.87224e-06	0.00217981	0.913815	1
ENSG00000077782	FGFR1	8	38411138	38468834	-	ensembl_havana	19	protein_coding		ensembl_havana		ENSG00000077782	13008.8	0.0060293	0.0351498	0.74308	1		ENSG00000077782	13008.8	0.00203153	0.0198236	0.705857	1		ENSG00000077782	13008.8	4.98115e-06	0.00219721	0.942265	1
ENSG00000077800	FKBP6	7	73328164	73358637	+	ensembl_havana	11	protein_coding		ensembl_havana		ENSG00000077800	4.38182	-0.000906678	0.0413992	0.821044	1		ENSG00000077800	4.38182	0.000173466	0.0231832	0.8856	1		ENSG00000077800	4.38182	3.02606e-05	0.00640008	0.715934	1
ENSG00000077935	SMC1B	22	45344063	45413619	-	ensembl_havana	16	protein_coding		ensembl_havana		ENSG00000077935	36.8684	-0.0046145	0.0406968	0.518086	1		ENSG00000077935	36.8684	0.000727883	0.0224782	0.720329	1		ENSG00000077935	36.8684	5.16473e-05	0.00453564	0.326577	1
ENSG00000077942	FBLN1	22	45502238	45601135	+	ensembl_havana	18	protein_coding		ensembl_havana		ENSG00000077942	8181.25	-0.0141836	0.0403856	0.122768	0.909548		ENSG00000077942	8181.25	-0.000487902	0.0221514	0.8514	1		ENSG00000077942	8181.25	6.75027e-05	0.00422377	0.198676	1
ENSG00000077943	ITGA8	10	15513949	15720125	-	ensembl_havana	7	protein_coding		ensembl_havana		ENSG00000077943	618.543	-0.00722979	0.0461694	0.0855614	0.83764		ENSG00000077943	618.543	-0.000434784	0.0233621	0.713424	1		ENSG00000077943	618.543	0.000211066	0.0136547	0.204075	1
ENSG00000077984	CST7	20	24949230	24959928	+	ensembl_havana	5	protein_coding		ensembl_havana		ENSG00000077984	102.652	0.0038899	0.0403578	0.647891	1		ENSG00000077984	102.652	-0.00349774	0.0233017	0.159481	1		ENSG00000077984	102.652	-0.000196146	0.00881943	0.0604319	1
ENSG00000078018	MAP2	2	209424058	209734118	+	ensembl_havana	19	protein_coding		ensembl_havana		ENSG00000078018	1791.07	-0.0276892	0.0391042	0.03379	0.679165		ENSG00000078018	1791.07	-0.00296652	0.0219441	0.431152	1		ENSG00000078018	1791.07	6.096e-05	0.00283003	0.220007	1
ENSG00000078043	PIAS2	18	46803224	46920160	-	ensembl_havana	15	protein_coding		ensembl_havana		ENSG00000078043	5317.21	0.0118583	0.0340643	0.537029	1		ENSG00000078043	5317.21	0.00355468	0.0197706	0.536438	1		ENSG00000078043	5317.21	3.1697e-06	0.00218922	0.966704	1
ENSG00000078053	AMPH	7	38383704	38631567	-	ensembl_havana	16	protein_coding		ensembl_havana		ENSG00000078053	604.044	-0.00271295	0.0409356	0.64772	1		ENSG00000078053	604.044	-0.00230185	0.0239128	0.188931	1		ENSG00000078053	604.044	-5.57564e-05	0.00539692	0.36472	1
ENSG00000078061	ARAF	X	47561100	47571920	+	ensembl_havana	12	protein_coding		ensembl_havana		ENSG00000078061	2180.01	0.0302096	0.033623	0.120972	0.90412		ENSG00000078061	2180.01	0.00541068	0.020433	0.369823	1		ENSG00000078061	2180.01	-4.48712e-05	0.00219661	0.57073	1
ENSG00000078070	MCCC1	3	183015218	183116075	-	ensembl_havana	12	protein_coding		ensembl_havana		ENSG00000078070	5048.98	-0.00243922	0.0395805	0.827318	1		ENSG00000078070	5048.98	0.000468046	0.0218291	0.882969	1		ENSG00000078070	5048.98	1.44231e-05	0.00245497	0.719351	1
ENSG00000078081	LAMP3	3	183122213	183163839	-	ensembl_havana	7	protein_coding		ensembl_havana		ENSG00000078081	49.3883	0.000299491	0.0415738	0.932791	1		ENSG00000078081	49.3883	-0.000202184	0.0235927	0.849483	1		ENSG00000078081	49.3883	-2.82621e-05	0.00747835	0.783414	1
ENSG00000078098	FAP	2	162170684	162245151	-	ensembl_havana	13	protein_coding		ensembl_havana		ENSG00000078098	598.566	-0.000702848	0.0406532	0.921938	1		ENSG00000078098	598.566	0.000116052	0.0224219	0.954653	1		ENSG00000078098	598.566	6.07595e-06	0.00312024	0.879192	1
ENSG00000078114	NEBL	10	20779973	21174187	-	ensembl_havana	18	protein_coding		ensembl_havana		ENSG00000078114	909.534	-0.0101183	0.0397405	0.347384	1		ENSG00000078114	909.534	0.00195441	0.0221128	0.525794	1		ENSG00000078114	909.534	8.95325e-05	0.00433262	0.121499	1
ENSG00000078124	ACER3	11	76860867	77026797	+	ensembl_havana	11	protein_coding		ensembl_havana		ENSG00000078124	6988.21	0.00206708	0.0388347	0.874681	1		ENSG00000078124	6988.21	-0.00358847	0.0221434	0.347396	1		ENSG00000078124	6988.21	-5.39568e-05	0.00268748	0.266079	1
ENSG00000078140	UBE2K	4	39698044	39782792	+	ensembl_havana	13	protein_coding		ensembl_havana		ENSG00000078140	5325.71	0.00307583	0.0357791	0.862846	1		ENSG00000078140	5325.71	-0.00181292	0.0200928	0.72659	1		ENSG00000078140	5325.71	-3.39526e-05	0.00221882	0.600922	1
ENSG00000078142	PIK3C3	18	41955206	42087830	+	ensembl_havana	12	protein_coding		ensembl_havana		ENSG00000078142	5475.62	-0.00508293	0.0278606	0.804583	1		ENSG00000078142	5475.62	0.00683532	0.0185639	0.321123	1		ENSG00000078142	5475.62	0.000150469	0.00219528	0.210577	1
ENSG00000078177	N4BP2	4	40056826	40158252	+	ensembl_havana	13	protein_coding		ensembl_havana		ENSG00000078177	2778.38	-0.00351124	0.0339773	0.855374	1		ENSG00000078177	2778.38	-0.00195725	0.0192097	0.729743	1		ENSG00000078177	2778.38	-1.37049e-05	0.00218962	0.857904	1
ENSG00000078237	TIGAR	12	4307763	4354593	+	ensembl_havana	6	protein_coding		ensembl_havana		ENSG00000078237	480.058	0.0102035	0.0396651	0.353235	1		ENSG00000078237	480.058	-0.00118474	0.0219337	0.704841	1		ENSG00000078237	480.058	-6.2578e-05	0.00340699	0.202122	1
ENSG00000078246	TULP3	12	2877223	2941140	+	ensembl_havana	16	protein_coding		ensembl_havana		ENSG00000078246	1572	-0.02267	0.0362625	0.189921	0.994602		ENSG00000078246	1572	-0.00676751	0.0224361	0.209108	1		ENSG00000078246	1572	-1.84408e-06	0.00220958	0.976076	1
ENSG00000078269	SYNJ2	6	157981887	158099176	+	ensembl_havana	14	protein_coding		ensembl_havana		ENSG00000078269	1042.62	-0.00054255	0.040089	0.95455	1		ENSG00000078269	1042.62	0.0022311	0.0224087	0.413671	1		ENSG00000078269	1042.62	3.81394e-05	0.00313078	0.373017	1
ENSG00000078295	ADCY2	5	7396208	7830081	+	ensembl_havana	16	protein_coding		ensembl_havana		ENSG00000078295	345.186	-0.0160747	0.0533297	0.0123575	0.479815		ENSG00000078295	345.186	-0.00135531	0.0229795	0.424888	1		ENSG00000078295	345.186	0.000194537	0.0107887	0.114285	1
ENSG00000078304	PPP2R5C	14	101761798	101927989	+	ensembl_havana	19	protein_coding		ensembl_havana		ENSG00000078304	8939.97	0.0243681	0.0274951	0.234449	1		ENSG00000078304	8939.97	9.81099e-05	0.0154825	0.987121	1		ENSG00000078304	8939.97	-0.000137699	0.00218667	0.262091	1
ENSG00000078319	PMS2P1	7	100320992	100341908	-	havana	9	unprocessed_pseudogene		havana		ENSG00000078319	524.668	0.033636	0.0359394	0.0569656	0.760642		ENSG00000078319	524.668	0.0106464	0.0247488	0.0756949	1		ENSG00000078319	524.668	-3.66469e-07	0.00220481	0.995419	1
ENSG00000078328	RBFOX1	16	5239802	7713338	+	ensembl_havana	20	protein_coding		ensembl_havana		ENSG00000078328	9.64076	-0.00840087	0.114063	0.0422901	0.713518		ENSG00000078328	9.64076	-0.0165238	0.210321	0.0136909	0.638765		ENSG00000078328	9.64076	-0.00022826	0.0230979	0.576574	1
ENSG00000078369	GNB1	1	1785285	1891117	-	ensembl_havana	17	protein_coding		ensembl_havana		ENSG00000078369	16242.7	0.0421007	0.0281933	0.0407838	0.709613		ENSG00000078369	16242.7	0.0166384	0.0249359	0.0638836	0.977802		ENSG00000078369	16242.7	-7.26145e-06	0.00217202	0.950483	1
ENSG00000078399	HOXA9	7	27162435	27175180	-	ensembl_havana	17	protein_coding		ensembl_havana		ENSG00000078399	351.384	-0.0187141	0.0366959	0.264434	1		ENSG00000078399	351.384	-0.00331103	0.0209705	0.50203	1		ENSG00000078399	351.384	2.24935e-05	0.00222736	0.702126	1
ENSG00000078401	EDN1	6	12290363	12297194	+	ensembl_havana	6	protein_coding		ensembl_havana		ENSG00000078401	1215.17	-0.00783829	0.0408661	0.261475	1		ENSG00000078401	1215.17	-0.000400087	0.0224675	0.840195	1		ENSG00000078401	1215.17	4.36698e-05	0.00428532	0.385189	1
ENSG00000078403	MLLT10	10	21524675	21743630	+	ensembl_havana	16	protein_coding		ensembl_havana		ENSG00000078403	3428.91	-0.00016083	0.0312816	0.993706	1		ENSG00000078403	3428.91	-0.0071055	0.0203352	0.287191	1		ENSG00000078403	3428.91	-0.000103076	0.00220782	0.279527	1
ENSG00000078487	ZCWPW1	7	100400826	100428992	-	ensembl_havana	17	protein_coding		ensembl_havana		ENSG00000078487	441.402	-0.0095142	0.0376283	0.537344	1		ENSG00000078487	441.402	-0.00609386	0.0227126	0.194688	1		ENSG00000078487	441.402	-3.92953e-05	0.00230835	0.461455	1
ENSG00000078549	ADCYAP1R1	7	31052461	31111479	+	ensembl_havana	14	protein_coding		ensembl_havana		ENSG00000078549	2626.32	0.0107465	0.0400692	0.271657	1		ENSG00000078549	2626.32	-0.00379424	0.0230183	0.18323	1		ENSG00000078549	2626.32	-0.000519279	0.0149621	0.0157994	0.757091
ENSG00000078579	FGF20	8	16992169	17002181	-	ensembl_havana	8	protein_coding		ensembl_havana		ENSG00000078579	3.53989	-0.00575906	0.0470631	0.113553	0.891063		ENSG00000078579	3.53989	-0.000808464	0.0244714	0.459702	1		ENSG00000078579	3.53989	0.000111103	0.0107315	0.422411	1
ENSG00000078589	P2RY10	X	78945332	78961954	+	ensembl_havana	12	protein_coding		ensembl_havana		ENSG00000078589	49.1975	0.00400097	0.0409863	0.49859	1		ENSG00000078589	49.1975	0.00077336	0.0227213	0.649195	1		ENSG00000078589	49.1975	-8.63876e-06	0.00374385	0.853011	1
ENSG00000078596	ITM2A	X	79360384	79367667	-	ensembl_havana	10	protein_coding		ensembl_havana		ENSG00000078596	4725.06	-0.00558636	0.0396784	0.60837	1		ENSG00000078596	4725.06	0.000469068	0.0218775	0.879691	1		ENSG00000078596	4725.06	2.64469e-05	0.00260678	0.518756	1
ENSG00000078618	NRDC	1	51789191	51878937	-	ensembl_havana	21	protein_coding		ensembl_havana		ENSG00000078618	9325.7	0.0131544	0.0270378	0.519408	1		ENSG00000078618	9325.7	-0.00337648	0.0161142	0.591812	1		ENSG00000078618	9325.7	-0.000147303	0.00218661	0.24393	1
ENSG00000078668	VDAC3	8	42391624	42405897	+	ensembl_havana	13	protein_coding		ensembl_havana		ENSG00000078668	4385.12	0.0170176	0.0330312	0.3897	1		ENSG00000078668	4385.12	0.00644329	0.0207419	0.305366	1		ENSG00000078668	4385.12	1.8669e-05	0.00218525	0.821661	1
ENSG00000078674	PCM1	8	17922840	18029944	+	ensembl_havana	17	protein_coding		ensembl_havana		ENSG00000078674	20807.3	-0.0164848	0.0321644	0.412986	1		ENSG00000078674	20807.3	-0.00248622	0.0184248	0.678705	1		ENSG00000078674	20807.3	3.18914e-05	0.00218341	0.719078	1
ENSG00000078687	TNRC6C	17	77959240	78108835	+	ensembl_havana	17	protein_coding		ensembl_havana		ENSG00000078687	3991.98	-0.0339274	0.0365917	0.0453201	0.724642		ENSG00000078687	3991.98	-0.00405963	0.0211971	0.419814	1		ENSG00000078687	3991.98	6.69908e-05	0.0023413	0.275481	1
ENSG00000078699	CBFA2T2	20	33490075	33650036	+	ensembl_havana	21	protein_coding		ensembl_havana		ENSG00000078699	1925.62	-0.0250233	0.0340104	0.193564	0.996538		ENSG00000078699	1925.62	-0.0045141	0.0201621	0.440374	1		ENSG00000078699	1925.62	3.48312e-05	0.00219557	0.648815	1
ENSG00000078725	BRINP1	9	119153458	119369467	-	ensembl_havana	12	protein_coding		ensembl_havana		ENSG00000078725	7.54918	-0.00405345	0.0429092	0.267627	1		ENSG00000078725	7.54918	-0.000973945	0.0247161	0.388159	1		ENSG00000078725	7.54918	1.93516e-05	0.00711774	0.843391	1
ENSG00000078747	ITCH	20	34363235	34511393	+	havana	14	protein_coding		havana		ENSG00000078747	9624.1	0.0260811	0.0278078	0.204118	1		ENSG00000078747	9624.1	-0.00269824	0.0162207	0.665313	1		ENSG00000078747	9624.1	-0.000201464	0.00223993	0.0973331	1
ENSG00000078795	PKD2L2	5	137887968	137942747	+	ensembl_havana	16	protein_coding		ensembl_havana		ENSG00000078795	105.309	0.00719012	0.0383444	0.611288	1		ENSG00000078795	105.309	-0.000601233	0.0212106	0.881897	1		ENSG00000078795	105.309	-3.09832e-05	0.00234028	0.52263	1
ENSG00000078804	TP53INP2	20	34704290	34713439	+	ensembl_havana	12	protein_coding		ensembl_havana		ENSG00000078804	1316.59	-0.0178777	0.0391711	0.150271	0.950176		ENSG00000078804	1316.59	-0.00104915	0.0216461	0.767168	1		ENSG00000078804	1316.59	5.02971e-05	0.00274945	0.283006	1
ENSG00000078808	SDF4	1	1216908	1232031	-	ensembl_havana	16	protein_coding		ensembl_havana		ENSG00000078808	3661.36	0.047032	0.0323804	0.0191035	0.565696		ENSG00000078808	3661.36	0.0262376	0.0319719	0.0079709	0.516409		ENSG00000078808	3661.36	4.11386e-05	0.00218627	0.637991	1
ENSG00000078814	MYH7B	20	34975403	35002437	+	ensembl_havana	15	protein_coding		ensembl_havana		ENSG00000078814	199.235	-0.00259064	0.0396169	0.815037	1		ENSG00000078814	199.235	0.00020587	0.0218318	0.948008	1		ENSG00000078814	199.235	1.15367e-05	0.00244796	0.771722	1
ENSG00000078898	BPIFB2	20	33007600	33023709	+	ensembl_havana	6	protein_coding		ensembl_havana		ENSG00000078898	55.1228	-0.00257867	0.0434796	0.382859	1		ENSG00000078898	55.1228	0.000727436	0.0262138	0.448261	1		ENSG00000078898	55.1228	0.000842191	0.0344072	0.107266	1
ENSG00000078900	TP73	1	3652520	3736201	+	ensembl_havana	14	protein_coding		ensembl_havana		ENSG00000078900	41.4898	0.000557736	0.0404423	0.94526	1		ENSG00000078900	41.4898	-0.00164012	0.0224976	0.480476	1		ENSG00000078900	41.4898	-3.42489e-05	0.0034364	0.42957	1
ENSG00000078902	TOLLIP	11	1274371	1309654	-	ensembl_havana	15	protein_coding		ensembl_havana		ENSG00000078902	1810.66	0.0408163	0.0366371	0.0162541	0.53785		ENSG00000078902	1810.66	0.015466	0.0284772	0.0150882	0.658791		ENSG00000078902	1810.66	1.11211e-05	0.00221614	0.852242	1
ENSG00000078967	UBE2D4	7	43926438	43956136	+	ensembl_havana	12	protein_coding		ensembl_havana		ENSG00000078967	2394.5	0.0148722	0.0367268	0.373918	1		ENSG00000078967	2394.5	0.00099078	0.0204348	0.837345	1		ENSG00000078967	2394.5	-3.77603e-05	0.00225156	0.521585	1
ENSG00000079101	CLUL1	18	596988	650334	+	ensembl_havana	16	protein_coding		ensembl_havana		ENSG00000079101	3.63716	0.004466	0.0512075	0.137345	0.930393		ENSG00000079101	3.63716	-3.54016e-05	0.0249488	0.967678	1		ENSG00000079101	3.63716	-0.000751323	0.0327837	0.128189	1
ENSG00000079102	RUNX1T1	8	91954967	92103286	-	ensembl_havana	16	protein_coding		ensembl_havana		ENSG00000079102	3676.17	-0.0206282	0.0369256	0.210481	1		ENSG00000079102	3676.17	-0.00647202	0.022581	0.202336	1		ENSG00000079102	3676.17	-6.03184e-06	0.00222201	0.915843	1
ENSG00000079112	CDH17	8	94127171	94217303	-	ensembl_havana	9	protein_coding		ensembl_havana		ENSG00000079112	10.3712	-0.00538935	0.041903	0.246526	1		ENSG00000079112	10.3712	0.00212413	0.0258453	0.147709	1		ENSG00000079112	10.3712	0.00345852	0.0621247	0.0105028	0.597158
ENSG00000079134	THOC1	18	214520	268050	-	ensembl_havana	11	protein_coding		ensembl_havana		ENSG00000079134	2787.88	-0.0409338	0.0316634	0.0437192	0.718869		ENSG00000079134	2787.88	-0.00627711	0.019995	0.334015	1		ENSG00000079134	2787.88	8.72596e-05	0.00220092	0.345974	1
ENSG00000079150	FKBP7	2	178463664	178478600	-	ensembl_havana	17	protein_coding		ensembl_havana		ENSG00000079150	641.637	-0.0280888	0.0368492	0.0905492	0.847726		ENSG00000079150	641.637	-0.012359	0.0264164	0.03292	0.838726		ENSG00000079150	641.637	-3.26407e-05	0.00224548	0.574461	1
ENSG00000079156	OSBPL6	2	178194481	178402891	+	ensembl_havana	16	protein_coding		ensembl_havana		ENSG00000079156	481.479	-0.00617067	0.0388004	0.639872	1		ENSG00000079156	481.479	-0.00435425	0.0224409	0.262141	1		ENSG00000079156	481.479	-3.20097e-05	0.00241505	0.484768	1
ENSG00000079215	SLC1A3	5	36606355	36688334	+	ensembl_havana	13	protein_coding		ensembl_havana		ENSG00000079215	7413.14	0.0106395	0.0400192	0.28389	1		ENSG00000079215	7413.14	-0.000561528	0.0220425	0.842104	1		ENSG00000079215	7413.14	-6.02093e-05	0.00368463	0.218958	1
ENSG00000079246	XRCC5	2	216107464	216206303	+	ensembl_havana	15	protein_coding		ensembl_havana		ENSG00000079246	15680.9	0.0157309	0.0302963	0.444175	1		ENSG00000079246	15680.9	0.00269679	0.0175277	0.663184	1		ENSG00000079246	15680.9	-2.91097e-05	0.00217691	0.774315	1
ENSG00000079257	LXN	3	158645822	158672693	-	ensembl_havana	7	protein_coding		ensembl_havana		ENSG00000079257	727.241	0.00407483	0.0373533	0.797114	1		ENSG00000079257	727.241	0.00500306	0.0220117	0.292327	1		ENSG00000079257	727.241	4.60697e-05	0.002314	0.405727	1
ENSG00000079263	SP140	2	230203110	230313215	+	ensembl_havana	18	protein_coding		ensembl_havana		ENSG00000079263	142.925	-0.00434661	0.0401976	0.634609	1		ENSG00000079263	142.925	-0.00150783	0.0222898	0.563589	1		ENSG00000079263	142.925	-5.07759e-06	0.0026365	0.892287	1
ENSG00000079277	MKNK1	1	46557408	46616843	-	ensembl_havana	19	protein_coding		ensembl_havana		ENSG00000079277	3495.89	0.00138952	0.0323923	0.944759	1		ENSG00000079277	3495.89	-0.00158347	0.0183078	0.78909	1		ENSG00000079277	3495.89	-2.96329e-05	0.00218401	0.733797	1
ENSG00000079308	TNS1	2	217799789	218002995	-	ensembl_havana	16	protein_coding		ensembl_havana		ENSG00000079308	184717	0.0168307	0.0387687	0.206079	1		ENSG00000079308	184717	0.00302549	0.0218986	0.4326	1		ENSG00000079308	184717	-1.8415e-05	0.00233087	0.683806	1
ENSG00000079313	REXO1	19	1815246	1848463	-	ensembl_havana	13	protein_coding		ensembl_havana		ENSG00000079313	872.886	0.00809644	0.0391716	0.510768	1		ENSG00000079313	872.886	0.00610117	0.0236292	0.101306	1		ENSG00000079313	872.886	4.85437e-05	0.0027364	0.29539	1
ENSG00000079332	SAR1A	10	70147289	70170523	-	ensembl_havana	14	protein_coding		ensembl_havana		ENSG00000079332	20650.4	0.041931	0.0380923	0.00676603	0.373901		ENSG00000079332	20650.4	0.00965926	0.0249817	0.0554349	0.946633		ENSG00000079332	20650.4	-3.3529e-05	0.00228771	0.527279	1
ENSG00000079335	CDC14A	1	100345025	100520277	+	ensembl_havana	18	protein_coding		ensembl_havana		ENSG00000079335	800.156	-0.00383288	0.0352153	0.834431	1		ENSG00000079335	800.156	0.00599121	0.0215025	0.29134	1		ENSG00000079335	800.156	9.04798e-05	0.00233253	0.200374	1
ENSG00000079337	RAPGEF3	12	47734367	47771040	-	ensembl_havana	15	protein_coding		ensembl_havana		ENSG00000079337	9406.99	-0.00807477	0.0391354	0.514989	1		ENSG00000079337	9406.99	0.00389074	0.0224231	0.282794	1		ENSG00000079337	9406.99	0.000106775	0.00421267	0.0850988	1
ENSG00000079385	CEACAM1	19	42507304	42561234	-	ensembl_havana	21	protein_coding		ensembl_havana		ENSG00000079385	1980.01	0.0014704	0.0386547	0.913298	1		ENSG00000079385	1980.01	-0.00156566	0.0214863	0.685764	1		ENSG00000079385	1980.01	-2.38544e-05	0.00234342	0.604476	1
ENSG00000079387	SENP1	12	48042898	48106308	-	ensembl_havana	13	protein_coding		ensembl_havana		ENSG00000079387	1486.12	0.0226772	0.0346192	0.228367	1		ENSG00000079387	1486.12	0.00853913	0.0227713	0.166603	1		ENSG00000079387	1486.12	1.90046e-05	0.00219524	0.792826	1
ENSG00000079393	DUSP13	10	75094432	75109221	-	ensembl_havana	20	protein_coding		ensembl_havana		ENSG00000079393	11.6171	-0.00211918	0.0474499	0.369361	1		ENSG00000079393	11.6171	-0.00162534	0.0455284	0.17002	1		ENSG00000079393	11.6171	-0.000165761	0.0189014	0.602277	1
ENSG00000079432	CIC	19	42268537	42295797	+	ensembl_havana	7	protein_coding		ensembl_havana		ENSG00000079432	2284.41	-0.00152938	0.038736	0.90864	1		ENSG00000079432	2284.41	0.00325984	0.0219717	0.399875	1		ENSG00000079432	2284.41	4.63926e-05	0.00254411	0.331494	1
ENSG00000079435	LIPE	19	42401507	42427426	-	ensembl_havana	9	protein_coding		ensembl_havana		ENSG00000079435	35143	0.0182311	0.0388533	0.165496	0.971261		ENSG00000079435	35143	0.00474438	0.0226363	0.2224	1		ENSG00000079435	35143	-3.50229e-06	0.00230549	0.937021	1
[truncated: 56,835 more rows]

## Sheet: readme_filter
	counted samples with counts (independent of count level)
	only kept genes with at least 50% sample size per group (i.e. 9 samples) that have a count
[truncated: 1 more rows]

## Sheet: adipose_filtered
gene_information														pre-HD vs. control							early-HD vs. control							early-HD vs. pre-HD							Group	control	control	control	control	control	control	control	control	control	control	control	control	control	control
[truncated: 79 more rows]
[truncated: 40 more columns]
