# Supplementary material for: Abnormal molecular signatures of inflammation, energy metabolism, and vesicle biology in human Huntington disease peripheral tissues
Source: Genome Biol. 2022 Sep 7;23:189. doi: 10.1186/s13059-022-02752-5 (PMC9450392; doi:10.1186/s13059-022-02752-5)
Supplement: Supplementary file 5 — Additional file 5. RNAseq muscle analysis file; DESeq2 analysis results. [file 13059_2022_2752_MOESM5_ESM.xlsx]

## Sheet: muscle
gene_information												pre-HD vs. control							early-HD vs. control							early-HD vs. pre-HD
geneid	gene_name	chr	start	stop	strand	assembly	gene_version	gene_biotype	duplicate_gene_names	gene_source		pre_vs_control	baseMean	log2FoldChange	lfcSE	pvalue	padj		early_vs_control	baseMean	log2FoldChange	lfcSE	pvalue	padj		early_vs_pre	baseMean	log2FoldChange	lfcSE	pvalue	padj
ENSG00000000003	TSPAN6	X	100627109	100639991	-	ensembl_havana	14	protein_coding		ensembl_havana		ENSG00000000003	280.449	-0.00259983	0.0174168	0.357778	1		ENSG00000000003	280.449	-0.000614117	0.0162498	0.818007	1		ENSG00000000003	280.449	4.68583e-05	0.00262868	0.50521	1
ENSG00000000005	TNMD	X	100584802	100599885	+	ensembl_havana	5	protein_coding		ensembl_havana		ENSG00000000005	56.771	-0.000845098	0.0283031	0.226894	1		ENSG00000000005	56.771	-0.000976601	0.0317275	0.173619	1		ENSG00000000005	56.771	-3.41926e-05	0.0115047	0.835868	1
ENSG00000000419	DPM1	20	50934867	50958555	-	ensembl_havana	12	protein_coding		ensembl_havana		ENSG00000000419	1339.07	-0.00444976	0.0193628	0.174572	1		ENSG00000000419	1339.07	-0.00275651	0.0171944	0.356662	1		ENSG00000000419	1339.07	3.01077e-05	0.00258858	0.695485	1
ENSG00000000457	SCYL3	1	169849631	169894267	-	ensembl_havana	13	protein_coding		ensembl_havana		ENSG00000000457	1021.16	-0.0026553	0.0137195	0.412236	1		ENSG00000000457	1021.16	-0.00525487	0.0173262	0.208994	1		ENSG00000000457	1021.16	-6.62945e-05	0.00255186	0.632811	1
ENSG00000000460	C1orf112	1	169662007	169854080	+	ensembl_havana	16	protein_coding		ensembl_havana		ENSG00000000460	186.739	0.00441866	0.0198844	0.144187	1		ENSG00000000460	186.739	0.00429139	0.0191906	0.139048	1		ENSG00000000460	186.739	5.20147e-06	0.00260005	0.938104	1
ENSG00000000938	FGR	1	27612064	27635277	-	ensembl_havana	12	protein_coding		ensembl_havana		ENSG00000000938	85.4908	-0.00107019	0.018265	0.456073	1		ENSG00000000938	85.4908	-0.00182109	0.018648	0.184927	1		ENSG00000000938	85.4908	-2.7813e-05	0.00345463	0.535387	1
ENSG00000000971	CFH	1	196651878	196747504	+	ensembl_havana	15	protein_coding		ensembl_havana		ENSG00000000971	2459.82	2.03803e-05	0.0175302	0.990876	1		ENSG00000000971	2459.82	0.00191883	0.0181433	0.2703	1		ENSG00000000971	2459.82	5.78404e-05	0.00351283	0.264607	1
ENSG00000001036	FUCA2	6	143494811	143511690	-	ensembl_havana	13	protein_coding		ensembl_havana		ENSG00000001036	408.221	-0.00435753	0.0187783	0.201756	1		ENSG00000001036	408.221	-0.000784274	0.0154912	0.793166	1		ENSG00000001036	408.221	8.44098e-05	0.00262295	0.325399	1
ENSG00000001084	GCLC	6	53497341	53616970	-	ensembl_havana	10	protein_coding		ensembl_havana		ENSG00000001084	1070.91	0.00209981	0.016229	0.477408	1		ENSG00000001084	1070.91	0.00172818	0.0162017	0.560593	1		ENSG00000001084	1070.91	-8.31782e-06	0.00257611	0.91779	1
ENSG00000001167	NFYA	6	41072945	41099976	+	ensembl_havana	14	protein_coding		ensembl_havana		ENSG00000001167	721.794	-0.000912608	0.0152272	0.749073	1		ENSG00000001167	721.794	-0.00265566	0.0168645	0.38977	1		ENSG00000001167	721.794	-4.62713e-05	0.00258897	0.5727	1
ENSG00000001460	STPG1	1	24356999	24416934	-	ensembl_havana	17	protein_coding		ensembl_havana		ENSG00000001460	78.791	-0.000969591	0.0180373	0.537801	1		ENSG00000001460	78.791	-0.00107013	0.017867	0.471063	1		ENSG00000001460	78.791	-5.57751e-06	0.00297406	0.895743	1
ENSG00000001461	NIPAL3	1	24415794	24472976	+	ensembl_havana	16	protein_coding		ensembl_havana		ENSG00000001461	661.466	-0.000580443	0.0168015	0.800826	1		ENSG00000001461	661.466	0.00106391	0.0170675	0.637969	1		ENSG00000001461	661.466	4.1913e-05	0.00273485	0.466316	1
ENSG00000001497	LAS1L	X	65512582	65534775	-	ensembl_havana	16	protein_coding		ensembl_havana		ENSG00000001497	666.063	0.0101486	0.0245442	0.0586438	1		ENSG00000001497	666.063	0.000487775	0.0133431	0.88134	1		ENSG00000001497	666.063	-0.000213374	0.00266867	0.0887743	1
ENSG00000001561	ENPP4	6	46129993	46146699	+	ensembl_havana	6	protein_coding		ensembl_havana		ENSG00000001561	3955.38	-0.000124251	0.0144454	0.965804	1		ENSG00000001561	3955.38	0.00777762	0.0222484	0.0604982	1		ENSG00000001561	3955.38	0.000192264	0.00313825	0.0499032	1
ENSG00000001617	SEMA3F	3	50155045	50189075	+	ensembl_havana	11	protein_coding		ensembl_havana		ENSG00000001617	196.685	-0.0100964	0.0283471	0.0103476	0.68711		ENSG00000001617	196.685	-0.00481047	0.0199232	0.0918452	1		ENSG00000001617	196.685	5.10677e-05	0.00268568	0.427848	1
ENSG00000001626	CFTR	7	117465784	117715971	+	ensembl_havana	14	protein_coding		ensembl_havana		ENSG00000001626	4.63142	-0.000260183	0.0188888	0.741633	1		ENSG00000001626	4.63142	-0.00104861	0.0215588	0.183977	1		ENSG00000001626	4.63142	-0.000112768	0.0098946	0.30149	1
ENSG00000001629	ANKIB1	7	92246234	92401384	+	ensembl_havana	9	protein_coding		ensembl_havana		ENSG00000001629	2351.16	0.00299825	0.0159954	0.365316	1		ENSG00000001629	2351.16	0.00254194	0.0157528	0.452012	1		ENSG00000001629	2351.16	-1.23669e-05	0.00256006	0.903978	1
ENSG00000001630	CYP51A1	7	92112151	92142952	-	ensembl_havana	15	protein_coding		ensembl_havana		ENSG00000001630	886.537	0.00433818	0.021694	0.0425281	1		ENSG00000001630	886.537	0.00154161	0.0178261	0.389589	1		ENSG00000001630	886.537	-5.81423e-05	0.00340067	0.265728	1
ENSG00000001631	KRIT1	7	92198969	92246166	-	ensembl_havana	15	protein_coding		ensembl_havana		ENSG00000001631	2589.15	-9.6526e-05	0.0122902	0.973618	1		ENSG00000001631	2589.15	-0.000114922	0.0132459	0.971864	1		ENSG00000001631	2589.15	-4.40859e-07	0.00255286	0.997156	1
ENSG00000002016	RAD52	12	912077	990053	-	ensembl_havana	17	protein_coding		ensembl_havana		ENSG00000002016	912.442	0.00095316	0.0159527	0.723516	1		ENSG00000002016	912.442	0.00027015	0.0161203	0.920176	1		ENSG00000002016	912.442	-1.74592e-05	0.0025938	0.806448	1
ENSG00000002079	MYH16	7	99238829	99311130	+	havana	14	transcribed_unitary_pseudogene		havana		ENSG00000002079	5.37667	0.000708787	0.0216393	0.315716	1		ENSG00000002079	5.37667	-9.50767e-05	0.0190829	0.87749	1		ENSG00000002079	5.37667	-0.000201292	0.0151334	0.25911	1
ENSG00000002330	BAD	11	64269830	64284704	-	ensembl_havana	13	protein_coding		ensembl_havana		ENSG00000002330	328.545	-0.00285335	0.0184238	0.259671	1		ENSG00000002330	328.545	-0.00106052	0.0169718	0.649265	1		ENSG00000002330	328.545	3.75173e-05	0.00269491	0.522976	1
ENSG00000002549	LAP3	4	17577192	17607972	+	ensembl_havana	12	protein_coding		ensembl_havana		ENSG00000002549	2519.4	-0.0010672	0.0146779	0.717932	1		ENSG00000002549	2519.4	-0.0016484	0.0155865	0.600047	1		ENSG00000002549	2519.4	-1.65623e-05	0.00256685	0.85634	1
ENSG00000002586	CD99	X	2691179	2741309	+	ensembl_havana	18	protein_coding		ensembl_havana		ENSG00000002586	2124.62	-0.000612535	0.0152414	0.827476	1		ENSG00000002586	2124.62	-0.00101301	0.0158673	0.727212	1		ENSG00000002586	2124.62	-1.13325e-05	0.00257769	0.886836	1
ENSG00000002587	HS3ST1	4	11393150	11429765	-	ensembl_havana	9	protein_coding		ensembl_havana		ENSG00000002587	75.8308	-0.00181437	0.0187649	0.242464	1		ENSG00000002587	75.8308	-0.00143689	0.0181352	0.319287	1		ENSG00000002587	75.8308	5.62965e-06	0.00302799	0.893997	1
ENSG00000002726	AOC1	7	150824627	150861504	+	ensembl_havana	20	protein_coding		ensembl_havana		ENSG00000002726	1.50352	-0.000267181	0.0224349	0.639607	1		ENSG00000002726	1.50352	-0.000691043	0.0292021	0.281069	1		ENSG00000002726	1.50352	-0.00016359	0.0177353	0.520184	1
ENSG00000002745	WNT16	7	121325367	121341104	+	ensembl_havana	12	protein_coding		ensembl_havana		ENSG00000002745	5.60497	-0.00144495	0.0232298	0.117416	1		ENSG00000002745	5.60497	0.000471798	0.0186001	0.5545	1		ENSG00000002745	5.60497	0.00102361	0.0334109	0.0329887	1
ENSG00000002746	HECW1	7	43112599	43566001	+	ensembl_havana	14	protein_coding		ensembl_havana		ENSG00000002746	143.104	-0.00121713	0.0188292	0.306663	1		ENSG00000002746	143.104	-0.000942275	0.0182798	0.391939	1		ENSG00000002746	143.104	5.69276e-06	0.00360237	0.897855	1
ENSG00000002822	MAD1L1	7	1815793	2233243	-	ensembl_havana	15	protein_coding		ensembl_havana		ENSG00000002822	662.5	-0.00108948	0.016982	0.640909	1		ENSG00000002822	662.5	0.000910703	0.0169889	0.688787	1		ENSG00000002822	662.5	5.06929e-05	0.00277793	0.386351	1
ENSG00000002834	LASP1	17	38869859	38921770	+	ensembl_havana	17	protein_coding		ensembl_havana		ENSG00000002834	1270.32	-0.000572393	0.0159629	0.827616	1		ENSG00000002834	1270.32	-0.00156204	0.0166968	0.560306	1		ENSG00000002834	1270.32	-2.62521e-05	0.00260617	0.703132	1
ENSG00000002919	SNX11	17	48103357	48123074	+	ensembl_havana	14	protein_coding		ensembl_havana		ENSG00000002919	347.3	-0.0109013	0.0271017	0.0320672	1		ENSG00000002919	347.3	-0.00425104	0.0180037	0.22863	1		ENSG00000002919	347.3	8.1363e-05	0.00259391	0.382295	1
ENSG00000002933	TMEM176A	7	150800403	150805120	+	ensembl_havana	7	protein_coding		ensembl_havana		ENSG00000002933	69.6148	-0.00030101	0.0178899	0.839812	1		ENSG00000002933	69.6148	0.000491231	0.0177325	0.726384	1		ENSG00000002933	69.6148	2.44778e-05	0.00326097	0.579095	1
ENSG00000003056	M6PR	12	8940363	8949955	-	ensembl_havana	7	protein_coding		ensembl_havana		ENSG00000003056	2269.33	0.000262218	0.013283	0.929368	1		ENSG00000003056	2269.33	0.00901664	0.0229311	0.060656	1		ENSG00000003056	2269.33	0.000205042	0.00279626	0.0672999	1
ENSG00000003096	KLHL13	X	117897813	118117340	-	ensembl_havana	14	protein_coding		ensembl_havana		ENSG00000003096	371.566	0.00538084	0.019721	0.154155	1		ENSG00000003096	371.566	0.0114289	0.0260524	0.0226436	0.922862		ENSG00000003096	371.566	8.84604e-05	0.00259575	0.352581	1
ENSG00000003137	CYP26B1	2	72129238	72148038	-	ensembl_havana	8	protein_coding		ensembl_havana		ENSG00000003137	63.0506	-0.000734959	0.0186667	0.47645	1		ENSG00000003137	63.0506	-0.000298093	0.0181149	0.754451	1		ENSG00000003137	63.0506	1.92456e-05	0.0043232	0.705185	1
ENSG00000003147	ICA1	7	8113184	8262687	-	ensembl_havana	17	protein_coding		ensembl_havana		ENSG00000003147	203.755	0.000205892	0.0164674	0.931966	1		ENSG00000003147	203.755	0.000868259	0.0168064	0.716804	1		ENSG00000003147	203.755	1.72418e-05	0.00263249	0.774835	1
ENSG00000003249	DBNDD1	16	90004865	90020128	-	ensembl_havana	13	protein_coding		ensembl_havana		ENSG00000003249	690.495	0.000535667	0.0175916	0.765446	1		ENSG00000003249	690.495	-0.000719647	0.0175325	0.673927	1		ENSG00000003249	690.495	-3.42645e-05	0.00303615	0.470023	1
ENSG00000003393	ALS2	2	201700554	201781189	-	ensembl_havana	14	protein_coding		ensembl_havana		ENSG00000003393	3250.84	0.00186352	0.0135702	0.549508	1		ENSG00000003393	3250.84	0.00203364	0.0143465	0.552262	1		ENSG00000003393	3250.84	2.38079e-06	0.00255336	0.984388	1
ENSG00000003400	CASP10	2	201182881	201229406	+	ensembl_havana	14	protein_coding		ensembl_havana		ENSG00000003400	550.914	-0.000425396	0.0160446	0.869346	1		ENSG00000003400	550.914	0.00429762	0.0191964	0.138684	1		ENSG00000003400	550.914	0.000125606	0.00325545	0.0940553	1
ENSG00000003402	CFLAR	2	201116104	201176687	+	ensembl_havana	19	protein_coding		ensembl_havana		ENSG00000003402	17933.3	-0.00412919	0.0176682	0.2439	1		ENSG00000003402	17933.3	-0.00382715	0.0172122	0.282777	1		ENSG00000003402	17933.3	4.68831e-06	0.00256099	0.962605	1
ENSG00000003436	TFPI	2	187464230	187565760	-	ensembl_havana	15	protein_coding		ensembl_havana		ENSG00000003436	2155.61	-0.000302357	0.0160164	0.906886	1		ENSG00000003436	2155.61	0.00445011	0.0193616	0.128014	1		ENSG00000003436	2155.61	0.00012531	0.00324666	0.0948062	1
ENSG00000003509	NDUFAF7	2	37231631	37253403	+	ensembl_havana	15	protein_coding		ensembl_havana		ENSG00000003509	1397.99	-0.0025117	0.015611	0.431738	1		ENSG00000003509	1397.99	-0.000474471	0.0146793	0.880253	1		ENSG00000003509	1397.99	6.10483e-05	0.00257186	0.536289	1
ENSG00000003756	RBM5	3	50088908	50119021	+	ensembl_havana	16	protein_coding		ensembl_havana		ENSG00000003756	7203.63	0.0127447	0.0255122	0.0445402	1		ENSG00000003756	7203.63	0.00882375	0.0207784	0.093977	1		ENSG00000003756	7203.63	-4.19268e-05	0.00254694	0.793275	1
ENSG00000003987	MTMR7	8	17298030	17413528	-	ensembl_havana	13	protein_coding		ensembl_havana		ENSG00000003987	223.834	0.00562744	0.0204797	0.129363	1		ENSG00000003987	223.834	0.00407094	0.018079	0.228912	1		ENSG00000003987	223.834	-2.26895e-05	0.00257193	0.79366	1
ENSG00000003989	SLC7A2	8	17497088	17570573	+	ensembl_havana	17	protein_coding		ensembl_havana		ENSG00000003989	31739.7	0.00178431	0.0158607	0.542702	1		ENSG00000003989	31739.7	0.00445621	0.0187268	0.181666	1		ENSG00000003989	31739.7	6.3106e-05	0.00260477	0.442903	1
ENSG00000004059	ARF5	7	127588345	127591705	+	ensembl_havana	10	protein_coding		ensembl_havana		ENSG00000004059	1477.72	0.000765456	0.012761	0.796463	1		ENSG00000004059	1477.72	-0.000892413	0.0136803	0.785959	1		ENSG00000004059	1477.72	-6.32449e-05	0.00255802	0.596118	1
ENSG00000004139	SARM1	17	28364356	28404049	+	ensembl_havana	13	protein_coding		ensembl_havana		ENSG00000004139	248.06	-0.00100115	0.017853	0.565321	1		ENSG00000004139	248.06	-0.00222121	0.0184689	0.190726	1		ENSG00000004139	248.06	-3.63233e-05	0.00314624	0.440998	1
ENSG00000004142	POLDIP2	17	28347177	28357522	-	ensembl_havana	11	protein_coding		ensembl_havana		ENSG00000004142	7250.93	0.00240797	0.0143316	0.455256	1		ENSG00000004142	7250.93	0.00101036	0.0137293	0.759167	1		ENSG00000004142	7250.93	-5.02557e-05	0.00255631	0.674413	1
ENSG00000004399	PLXND1	3	129555175	129606818	-	ensembl_havana	12	protein_coding		ensembl_havana		ENSG00000004399	1320.44	-0.000184017	0.0164203	0.93964	1		ENSG00000004399	1320.44	-0.000302852	0.0166529	0.899623	1		ENSG00000004399	1320.44	-3.3115e-06	0.00262061	0.956556	1
ENSG00000004455	AK2	1	33007940	33080996	-	ensembl_havana	16	protein_coding		ensembl_havana		ENSG00000004455	4296.46	-0.00209684	0.0156488	0.493642	1		ENSG00000004455	4296.46	-0.00375572	0.0175845	0.268737	1		ENSG00000004455	4296.46	-4.12525e-05	0.00257384	0.647008	1
ENSG00000004468	CD38	4	15778275	15853230	+	ensembl_havana	12	protein_coding		ensembl_havana		ENSG00000004468	3259.04	0.00730753	0.0241608	0.0341501	1		ENSG00000004468	3259.04	0.00556537	0.0207734	0.0617916	1		ENSG00000004468	3259.04	-1.10828e-05	0.00260961	0.863479	1
ENSG00000004478	FKBP4	12	2794953	2805423	+	ensembl_havana	7	protein_coding		ensembl_havana		ENSG00000004478	3367.61	0.000899033	0.0154234	0.749305	1		ENSG00000004478	3367.61	-3.95261e-05	0.0157078	0.988974	1		ENSG00000004478	3367.61	-2.58571e-05	0.002583	0.74292	1
ENSG00000004487	KDM1A	1	23019448	23083689	+	ensembl_havana	15	protein_coding		ensembl_havana		ENSG00000004487	3203.38	0.00243789	0.0137383	0.447218	1		ENSG00000004487	3203.38	0.00171486	0.0135586	0.612419	1		ENSG00000004487	3203.38	-3.02333e-05	0.00255152	0.819114	1
ENSG00000004534	RBM6	3	49940007	50100045	+	ensembl_havana	14	protein_coding		ensembl_havana		ENSG00000004534	3814.51	0.000287263	0.010901	0.917325	1		ENSG00000004534	3814.51	0.0020537	0.0130847	0.546879	1		ENSG00000004534	3814.51	7.66557e-05	0.00255005	0.607564	1
ENSG00000004660	CAMKK1	17	3860315	3894891	-	ensembl_havana	14	protein_coding		ensembl_havana		ENSG00000004660	151.53	-0.00105947	0.0179198	0.536369	1		ENSG00000004660	151.53	-0.00169342	0.0180861	0.301857	1		ENSG00000004660	151.53	-2.0006e-05	0.0029583	0.654504	1
ENSG00000004700	RECQL	12	21468911	21501669	-	ensembl_havana	15	protein_coding		ensembl_havana		ENSG00000004700	1278.49	0.000437097	0.0143026	0.881182	1		ENSG00000004700	1278.49	-0.000351306	0.0149658	0.909357	1		ENSG00000004700	1278.49	-2.44196e-05	0.00256693	0.792568	1
ENSG00000004766	VPS50	7	93232340	93361121	+	ensembl_havana	15	protein_coding		ensembl_havana		ENSG00000004766	2007.86	-0.00397208	0.0165307	0.2699	1		ENSG00000004766	2007.86	-0.00391863	0.0165053	0.297489	1		ENSG00000004766	2007.86	2.28907e-06	0.0025542	0.984585	1
ENSG00000004776	HSPB6	19	35754569	35758079	-	ensembl_havana	12	protein_coding		ensembl_havana		ENSG00000004776	1175.53	-0.00157733	0.0193953	0.191771	1		ENSG00000004776	1175.53	-0.00116182	0.0185096	0.293891	1		ENSG00000004776	1175.53	9.34904e-06	0.00363437	0.834005	1
ENSG00000004777	ARHGAP33	19	35774532	35788822	+	ensembl_havana	18	protein_coding		ensembl_havana		ENSG00000004777	52.2888	0.00398121	0.0214471	0.0461289	1		ENSG00000004777	52.2888	0.00218483	0.0183962	0.20488	1		ENSG00000004777	52.2888	-3.04876e-05	0.00303708	0.511088	1
ENSG00000004779	NDUFAB1	16	23581002	23596356	-	ensembl_havana	9	protein_coding		ensembl_havana		ENSG00000004779	4556.82	-0.00298376	0.0179283	0.295391	1		ENSG00000004779	4556.82	-0.000115017	0.0162373	0.965136	1		ENSG00000004779	4556.82	6.90807e-05	0.00269606	0.325516	1
ENSG00000004799	PDK4	7	95583499	95596491	-	ensembl_havana	7	protein_coding		ensembl_havana		ENSG00000004799	42817	-0.109618	0.40543	0.000240666	0.049383		ENSG00000004799	42817	-0.000743221	0.0192466	0.350867	1		ENSG00000004799	42817	0.00422826	0.0734269	0.00795593	0.640358
ENSG00000004809	SLC22A16	6	110424687	110476641	-	ensembl_havana	13	protein_coding		ensembl_havana		ENSG00000004809	1.76935	-0.00149296	0.0494246	0.132026	1		ENSG00000004809	1.76935	0.000104972	0.022977	0.841108	1		ENSG00000004809	1.76935	0.00174145	0.0633346	0.0999792	1
ENSG00000004838	ZMYND10	3	50341110	50346852	-	ensembl_havana	13	protein_coding		ensembl_havana		ENSG00000004838	29.6258	-0.00243972	0.0198628	0.109217	1		ENSG00000004838	29.6258	-0.0017719	0.0185562	0.200682	1		ENSG00000004838	29.6258	1.13013e-05	0.00316121	0.78991	1
ENSG00000004846	ABCB5	7	20615207	20777038	+	ensembl_havana	16	protein_coding		ensembl_havana		ENSG00000004846	4.74913	-0.00159171	0.0339026	0.0812054	1		ENSG00000004846	4.74913	2.58939e-05	0.019057	0.966403	1		ENSG00000004846	4.74913	0.000797229	0.0329325	0.0760159	1
ENSG00000004848	ARX	X	25003694	25016420	-	ensembl_havana	7	protein_coding		ensembl_havana		ENSG00000004848	341.08	0.00103085	0.0167949	0.668465	1		ENSG00000004848	341.08	0.0031926	0.018418	0.203126	1		ENSG00000004848	341.08	5.33699e-05	0.0027506	0.379963	1
ENSG00000004864	SLC25A13	7	96120220	96322147	-	ensembl_havana	13	protein_coding		ensembl_havana		ENSG00000004864	544.459	0.00673154	0.0214755	0.103986	1		ENSG00000004864	544.459	0.00188083	0.0154659	0.561131	1		ENSG00000004864	544.459	-9.79273e-05	0.00259868	0.316419	1
ENSG00000004866	ST7	7	116953238	117230103	+	ensembl_havana	20	protein_coding		ensembl_havana		ENSG00000004866	711.584	0.00483229	0.0198748	0.150109	1		ENSG00000004866	711.584	-0.000906197	0.0159612	0.75026	1		ENSG00000004866	711.584	-0.000145869	0.00308541	0.0821445	1
ENSG00000004897	CDC27	17	47117703	47189422	-	ensembl_havana	11	protein_coding		ensembl_havana		ENSG00000004897	4606.78	0.00564318	0.0192931	0.158854	1		ENSG00000004897	4606.78	-0.00231563	0.0151498	0.497453	1		ENSG00000004897	4606.78	-0.000243951	0.00298954	0.0377898	1
ENSG00000004939	SLC4A1	17	44248385	44268141	-	ensembl_havana	13	protein_coding		ensembl_havana		ENSG00000004939	85.51	0.000378815	0.0190168	0.631782	1		ENSG00000004939	85.51	-0.000656458	0.0193764	0.382208	1		ENSG00000004939	85.51	-0.000206276	0.0136474	0.173409	1
ENSG00000004948	CALCR	7	93424487	93574730	-	ensembl_havana	13	protein_coding		ensembl_havana		ENSG00000004948	94.0045	6.23239e-05	0.0175438	0.971945	1		ENSG00000004948	94.0045	-0.000796199	0.0175724	0.637918	1		ENSG00000004948	94.0045	-2.36348e-05	0.00292818	0.606793	1
ENSG00000004961	HCCS	X	11111301	11123078	+	ensembl_havana	14	protein_coding		ensembl_havana		ENSG00000004961	1693.53	-0.0096135	0.0251919	0.0492537	1		ENSG00000004961	1693.53	-0.00347585	0.0168896	0.318274	1		ENSG00000004961	1693.53	9.02671e-05	0.00258825	0.362202	1
ENSG00000004975	DVL2	17	7225341	7234545	-	ensembl_havana	11	protein_coding		ensembl_havana		ENSG00000004975	625.24	0.00929805	0.0249846	0.0499848	1		ENSG00000004975	625.24	0.00527214	0.0190947	0.160866	1		ENSG00000004975	625.24	-4.68323e-05	0.00257047	0.62238	1
ENSG00000005001	PRSS22	16	2852727	2858170	-	ensembl_havana	9	protein_coding		ensembl_havana		ENSG00000005001	0.0399497	0.000200568	0.108116	0.947641	1		ENSG00000005001	0.0399497	0.000177734	0.10971	0.953145	1		ENSG00000005001	0.0399497	-1.65206e-05	0.119977	0.996447	1
ENSG00000005007	UPF1	19	18831938	18868236	+	ensembl_havana	12	protein_coding		ensembl_havana		ENSG00000005007	1626.99	-0.000960734	0.0156318	0.729511	1		ENSG00000005007	1626.99	-0.00588561	0.0206121	0.0850796	1		ENSG00000005007	1626.99	-0.000112681	0.00281567	0.156062	1
ENSG00000005020	SKAP2	7	26667062	26995239	-	ensembl_havana	12	protein_coding		ensembl_havana		ENSG00000005020	668.626	0.000444712	0.0167912	0.845702	1		ENSG00000005020	668.626	0.00145003	0.0172598	0.521639	1		ENSG00000005020	668.626	2.6174e-05	0.0026791	0.642859	1
ENSG00000005022	SLC25A5	X	119468400	119471319	+	ensembl_havana	5	protein_coding		ensembl_havana		ENSG00000005022	710.981	-0.00698186	0.0227962	0.0689635	1		ENSG00000005022	710.981	-0.00187097	0.0163869	0.525359	1		ENSG00000005022	710.981	9.12624e-05	0.00267773	0.256138	1
ENSG00000005059	MCUB	4	109560205	109688726	+	ensembl_havana	15	protein_coding		ensembl_havana		ENSG00000005059	128.075	-0.00229852	0.018503	0.266366	1		ENSG00000005059	128.075	-0.00198944	0.0179766	0.305587	1		ENSG00000005059	128.075	2.01804e-06	0.00272971	0.966616	1
ENSG00000005073	HOXA11	7	27181510	27185223	-	ensembl_havana	5	protein_coding		ensembl_havana		ENSG00000005073	212.152	0.00224511	0.0189902	0.191219	1		ENSG00000005073	212.152	0.000527212	0.0176173	0.734522	1		ENSG00000005073	212.152	-4.55208e-05	0.00347056	0.348664	1
ENSG00000005075	POLR2J	7	102473118	102478907	-	ensembl_havana	15	protein_coding		ensembl_havana		ENSG00000005075	1780.85	0.00178753	0.0165758	0.515078	1		ENSG00000005075	1780.85	0.000777467	0.0162624	0.77252	1		ENSG00000005075	1780.85	-2.42779e-05	0.00259948	0.730936	1
ENSG00000005100	DHX33	17	5440912	5469060	-	ensembl_havana	12	protein_coding		ensembl_havana		ENSG00000005100	466.164	0.0023199	0.0163694	0.440176	1		ENSG00000005100	466.164	-0.00226523	0.0165244	0.457296	1		ENSG00000005100	466.164	-0.000129562	0.00281331	0.129715	1
ENSG00000005102	MEOX1	17	43640388	43661954	-	ensembl_havana	12	protein_coding		ensembl_havana		ENSG00000005102	342.521	-0.00164501	0.017904	0.419059	1		ENSG00000005102	342.521	-0.000913484	0.0173979	0.633983	1		ENSG00000005102	342.521	1.50039e-05	0.00274805	0.758744	1
ENSG00000005108	THSD7A	7	11370357	11832198	-	ensembl_havana	15	protein_coding		ensembl_havana		ENSG00000005108	198.445	0.00068234	0.0179617	0.653928	1		ENSG00000005108	198.445	-0.000140716	0.0176644	0.921439	1		ENSG00000005108	198.445	-2.38442e-05	0.00320625	0.588444	1
ENSG00000005156	LIG3	17	34980494	35009743	+	ensembl_havana	11	protein_coding		ensembl_havana		ENSG00000005156	2194.67	0.00632095	0.0206992	0.122403	1		ENSG00000005156	2194.67	0.0116322	0.0259676	0.0265372	0.97437		ENSG00000005156	2194.67	7.60527e-05	0.00257517	0.453721	1
ENSG00000005175	RPAP3	12	47661249	47706061	-	ensembl_havana	9	protein_coding		ensembl_havana		ENSG00000005175	2122.17	0.00863704	0.0232319	0.0741225	1		ENSG00000005175	2122.17	0.00645057	0.0198001	0.131618	1		ENSG00000005175	2122.17	-2.39764e-05	0.00255668	0.83122	1
ENSG00000005187	ACSM3	16	20610243	20797581	+	ensembl_havana	11	protein_coding		ensembl_havana		ENSG00000005187	61.5599	0.000129691	0.0177689	0.934678	1		ENSG00000005187	61.5599	0.000555791	0.0176675	0.711319	1		ENSG00000005187	61.5599	1.28166e-05	0.00299087	0.766456	1
ENSG00000005189	REXO5	16	20806429	20849668	+	ensembl_havana	19	protein_coding		ensembl_havana		ENSG00000005189	56.4923	0.00508269	0.0222389	0.0381965	1		ENSG00000005189	56.4923	0.00518841	0.0218557	0.0235552	0.932977		ENSG00000005189	56.4923	1.45048e-05	0.00272415	0.771923	1
ENSG00000005194	CIAPIN1	16	57428169	57447528	-	ensembl_havana	14	protein_coding		ensembl_havana		ENSG00000005194	1026.71	-0.00687503	0.0218698	0.094859	1		ENSG00000005194	1026.71	-0.00330598	0.0169558	0.327852	1		ENSG00000005194	1026.71	5.96757e-05	0.00257786	0.522688	1
ENSG00000005206	SPPL2B	19	2328615	2354806	+	ensembl_havana	16	protein_coding		ensembl_havana		ENSG00000005206	554.523	-0.00722237	0.0238637	0.0403409	1		ENSG00000005206	554.523	-0.00807479	0.0237529	0.0190847	0.874262		ENSG00000005206	554.523	-2.53294e-05	0.00261258	0.704453	1
ENSG00000005238	FAM214B	9	35104112	35116341	-	ensembl_havana	19	protein_coding		ensembl_havana		ENSG00000005238	415.807	0.000825735	0.0154883	0.767098	1		ENSG00000005238	415.807	-0.000590702	0.0158588	0.835147	1		ENSG00000005238	415.807	-3.88228e-05	0.00259376	0.615516	1
ENSG00000005243	COPZ2	17	48026167	48038030	-	ensembl_havana	9	protein_coding		ensembl_havana		ENSG00000005243	1147.42	0.00286972	0.0175225	0.328299	1		ENSG00000005243	1147.42	0.00290122	0.0174961	0.320054	1		ENSG00000005243	1147.42	4.10641e-06	0.00258635	0.95527	1
ENSG00000005249	PRKAR2B	7	107044649	107161811	+	ensembl_havana	12	protein_coding		ensembl_havana		ENSG00000005249	330.478	-0.00128803	0.0184408	0.367027	1		ENSG00000005249	330.478	-0.000964071	0.0179716	0.467775	1		ENSG00000005249	330.478	6.03708e-06	0.00314878	0.885888	1
ENSG00000005302	MSL3	X	11758159	11775753	+	ensembl_havana	17	protein_coding		ensembl_havana		ENSG00000005302	1299.1	0.00305739	0.0159199	0.359771	1		ENSG00000005302	1299.1	0.00264989	0.015719	0.438866	1		ENSG00000005302	1299.1	-1.13977e-05	0.00255879	0.913818	1
ENSG00000005339	CREBBP	16	3725054	3880726	-	ensembl_havana	14	protein_coding		ensembl_havana		ENSG00000005339	4041.85	0.00392861	0.019556	0.157489	1		ENSG00000005339	4041.85	0.000724716	0.0167047	0.765403	1		ENSG00000005339	4041.85	-6.93737e-05	0.00280992	0.278485	1
ENSG00000005379	TSPOAP1	17	58301228	58328760	-	ensembl_havana	15	protein_coding		ensembl_havana		ENSG00000005379	604.581	-0.00204546	0.0175319	0.409177	1		ENSG00000005379	604.581	-0.00223342	0.0176052	0.357141	1		ENSG00000005379	604.581	-7.68717e-06	0.00263034	0.896432	1
ENSG00000005381	MPO	17	58269856	58280935	-	ensembl_havana	7	protein_coding		ensembl_havana		ENSG00000005381	25.3339	-0.000146208	0.0182805	0.893691	1		ENSG00000005381	25.3339	7.93732e-05	0.0179967	0.937929	1		ENSG00000005381	25.3339	9.78936e-06	0.00384691	0.833098	1
ENSG00000005421	PON1	7	95297676	95324707	-	ensembl_havana	8	protein_coding		ensembl_havana		ENSG00000005421	28.5717	0.00123472	0.0184632	0.372001	1		ENSG00000005421	28.5717	0.000169963	0.0177871	0.893614	1		ENSG00000005421	28.5717	-3.44647e-05	0.00374658	0.461293	1
ENSG00000005436	GCFC2	2	75652000	75710989	-	ensembl_havana	13	protein_coding		ensembl_havana		ENSG00000005436	3087.6	0.00341301	0.017805	0.278035	1		ENSG00000005436	3087.6	-0.00299194	0.0172712	0.332288	1		ENSG00000005436	3087.6	-0.000190917	0.00359501	0.0397316	1
ENSG00000005448	WDR54	2	74421678	74425755	+	ensembl_havana	16	protein_coding		ensembl_havana		ENSG00000005448	31.4698	-0.00409865	0.020646	0.0780787	1		ENSG00000005448	31.4698	-0.00268968	0.0184112	0.198848	1		ENSG00000005448	31.4698	2.14705e-05	0.00276121	0.666054	1
ENSG00000005469	CROT	7	87345681	87399795	+	ensembl_havana	11	protein_coding		ensembl_havana		ENSG00000005469	867.431	-0.00181512	0.0151709	0.551666	1		ENSG00000005469	867.431	0.00267393	0.0163305	0.415751	1		ENSG00000005469	867.431	0.000135074	0.00268972	0.156735	1
ENSG00000005471	ABCB4	7	87401697	87480435	-	ensembl_havana	15	protein_coding		ensembl_havana		ENSG00000005471	1074.54	0.00707055	0.023788	0.0387543	1		ENSG00000005471	1074.54	0.00351514	0.018474	0.199041	1		ENSG00000005471	1074.54	-4.70607e-05	0.00266006	0.473262	1
ENSG00000005483	KMT2E	7	105014179	105114361	+	ensembl_havana	20	protein_coding		ensembl_havana		ENSG00000005483	3889.46	0.0025933	0.0148359	0.426835	1		ENSG00000005483	3889.46	0.0108272	0.0246028	0.0431718	1		ENSG00000005483	3889.46	0.000148521	0.00260301	0.198592	1
ENSG00000005486	RHBDD2	7	75842602	75888926	+	ensembl_havana	16	protein_coding		ensembl_havana		ENSG00000005486	257.958	0.00164486	0.0158854	0.568528	1		ENSG00000005486	257.958	-0.00113118	0.0159383	0.696748	1		ENSG00000005486	257.958	-7.59036e-05	0.00263737	0.341586	1
ENSG00000005513	SOX8	16	981808	986979	+	ensembl_havana	9	protein_coding		ensembl_havana		ENSG00000005513	29.3318	-0.00120223	0.0182258	0.434308	1		ENSG00000005513	29.3318	-0.00231812	0.0190393	0.121412	1		ENSG00000005513	29.3318	-3.72577e-05	0.00353515	0.424866	1
ENSG00000005700	IBTK	6	82169983	82247754	-	ensembl_havana	14	protein_coding		ensembl_havana		ENSG00000005700	9175.86	-0.00378205	0.0165217	0.284877	1		ENSG00000005700	9175.86	-6.8592e-06	0.0138245	0.998309	1		ENSG00000005700	9175.86	0.000119185	0.00258174	0.294483	1
ENSG00000005801	ZNF195	11	3339261	3379222	-	ensembl_havana	16	protein_coding		ensembl_havana		ENSG00000005801	909.574	-0.00571444	0.0187666	0.163173	1		ENSG00000005801	909.574	-0.00182384	0.0140379	0.591252	1		ENSG00000005801	909.574	0.00010197	0.00256286	0.412133	1
ENSG00000005810	MYCBP2	13	77044655	77327050	-	ensembl_havana	17	protein_coding		ensembl_havana		ENSG00000005810	9374.87	0.00124775	0.0119608	0.670245	1		ENSG00000005810	9374.87	0.0022843	0.0137159	0.510772	1		ENSG00000005810	9374.87	3.5625e-05	0.00255004	0.799578	1
ENSG00000005812	FBXL3	13	76992598	77027195	-	ensembl_havana	10	protein_coding		ensembl_havana		ENSG00000005812	4007.72	0.00478765	0.019037	0.183557	1		ENSG00000005812	4007.72	0.0055332	0.0195557	0.13894	1		ENSG00000005812	4007.72	1.887e-05	0.00256712	0.836638	1
ENSG00000005844	ITGAL	16	30472658	30523185	+	ensembl_havana	17	protein_coding		ensembl_havana		ENSG00000005844	114.702	-0.000105977	0.0178319	0.944509	1		ENSG00000005844	114.702	-0.00201756	0.0186415	0.172807	1		ENSG00000005844	114.702	-7.76565e-05	0.00480755	0.1859	1
ENSG00000005882	PDK2	17	50094737	50112152	+	ensembl_havana	11	protein_coding		ensembl_havana		ENSG00000005882	6176.72	-0.0042944	0.0194401	0.170286	1		ENSG00000005882	6176.72	-0.00348244	0.0181259	0.236948	1		ENSG00000005882	6176.72	9.91793e-06	0.00259013	0.890012	1
ENSG00000005884	ITGA3	17	50055968	50090481	+	ensembl_havana	17	protein_coding		ensembl_havana		ENSG00000005884	476.715	0.00237257	0.0180067	0.328089	1		ENSG00000005884	476.715	-0.000302583	0.01686	0.893278	1		ENSG00000005884	476.715	-6.55694e-05	0.00290573	0.27298	1
ENSG00000005889	ZFX	X	24149173	24216255	+	ensembl_havana	15	protein_coding		ensembl_havana		ENSG00000005889	6840.2	0.00330105	0.0163635	0.328695	1		ENSG00000005889	6840.2	0.00319633	0.0163807	0.359748	1		ENSG00000005889	6840.2	-2.40956e-06	0.0025595	0.98136	1
ENSG00000005893	LAMP2	X	120427827	120469365	-	ensembl_havana	15	protein_coding		ensembl_havana		ENSG00000005893	12356.2	0.00532203	0.0197132	0.155004	1		ENSG00000005893	12356.2	0.0109893	0.0256625	0.0242997	0.942231		ENSG00000005893	12356.2	8.477e-05	0.00259598	0.365292	1
ENSG00000005961	ITGA2B	17	44372180	44389505	-	ensembl_havana	17	protein_coding		ensembl_havana		ENSG00000005961	16.0026	0.00128395	0.0205275	0.181585	1		ENSG00000005961	16.0026	0.000747726	0.0188303	0.382026	1		ENSG00000005961	16.0026	-2.41988e-05	0.00507271	0.68241	1
ENSG00000005981	ASB4	7	95478444	95540232	+	ensembl_havana	12	protein_coding		ensembl_havana		ENSG00000005981	3621.39	0.0025431	0.0183002	0.284549	1		ENSG00000005981	3621.39	0.00283338	0.0183013	0.218784	1		ENSG00000005981	3621.39	1.13016e-05	0.0026603	0.836979	1
ENSG00000006007	GDE1	16	19501689	19522145	-	ensembl_havana	11	protein_coding		ensembl_havana		ENSG00000006007	4574.87	0.00357208	0.016411	0.303538	1		ENSG00000006007	4574.87	0.000946667	0.0142437	0.771048	1		ENSG00000006007	4574.87	-7.81716e-05	0.0025674	0.475754	1
ENSG00000006015	C19orf60	19	18588685	18592336	+	ensembl_havana	17	protein_coding		ensembl_havana		ENSG00000006015	741.64	-0.00753181	0.0251348	0.0195333	0.886884		ENSG00000006015	741.64	-0.00413048	0.0194427	0.106293	1		ENSG00000006015	741.64	3.77545e-05	0.00269577	0.520438	1
ENSG00000006016	CRLF1	19	18572220	18607741	-	ensembl_havana	10	protein_coding		ensembl_havana		ENSG00000006016	297.12	-1.48168e-05	0.0171934	0.994159	1		ENSG00000006016	297.12	-0.00180614	0.0177929	0.36418	1		ENSG00000006016	297.12	-4.80511e-05	0.00298412	0.358405	1
ENSG00000006025	OSBPL7	17	47807372	47821834	-	ensembl_havana	11	protein_coding		ensembl_havana		ENSG00000006025	1182.4	0.00165157	0.0183044	0.345292	1		ENSG00000006025	1182.4	0.000497415	0.0175551	0.758997	1		ENSG00000006025	1182.4	-2.807e-05	0.00303834	0.539656	1
ENSG00000006042	TMEM98	17	32927910	32945106	+	ensembl_havana	11	protein_coding		ensembl_havana		ENSG00000006042	115.191	-0.00195286	0.018441	0.293032	1		ENSG00000006042	115.191	6.74084e-05	0.017428	0.968586	1		ENSG00000006042	115.191	5.47799e-05	0.00342419	0.284487	1
ENSG00000006047	YBX2	17	7288252	7294615	-	ensembl_havana	12	protein_coding		ensembl_havana		ENSG00000006047	276.553	0.000228412	0.0171319	0.91223	1		ENSG00000006047	276.553	-0.000860657	0.0172862	0.668243	1		ENSG00000006047	276.553	-2.80042e-05	0.00276795	0.585105	1
ENSG00000006059	KRT33A	17	41346092	41350812	-	ensembl_havana	3	protein_coding		ensembl_havana		ENSG00000006059	0.034361	2.18989e-05	0.107793	0.994268	1		ENSG00000006059	0.034361	-6.81462e-05	0.109483	0.982001	1		ENSG00000006059	0.034361	-0.00011179	0.120054	0.975971	1
ENSG00000006062	MAP3K14	17	45263121	45317040	-	ensembl_havana	14	protein_coding		ensembl_havana		ENSG00000006062	505.586	0.00681291	0.023605	0.0376334	1		ENSG00000006062	505.586	-0.000661159	0.0166489	0.787456	1		ENSG00000006062	505.586	-0.00024206	0.00618908	0.0206143	1
ENSG00000006071	ABCC8	11	17392885	17476845	-	ensembl_havana	12	protein_coding		ensembl_havana		ENSG00000006071	74.0192	2.50743e-05	0.0183856	0.979998	1		ENSG00000006071	74.0192	-0.000688137	0.0183976	0.464901	1		ENSG00000006071	74.0192	-4.62735e-05	0.00539778	0.441515	1
ENSG00000006116	CACNG3	16	24255553	24362801	+	ensembl_havana	3	protein_coding		ensembl_havana		ENSG00000006116	0.0540564	7.37189e-07	0.107789	0.999807	1		ENSG00000006116	0.0540564	-0.0002733	0.110071	0.928166	1		ENSG00000006116	0.0540564	-0.000344194	0.120719	0.926384	1
ENSG00000006118	TMEM132A	11	60924463	60937159	+	ensembl_havana	14	protein_coding		ensembl_havana		ENSG00000006118	120.778	-0.000698793	0.0176728	0.693729	1		ENSG00000006118	120.778	-0.000598111	0.0175254	0.72212	1		ENSG00000006118	120.778	1.0172e-06	0.00282232	0.981821	1
ENSG00000006125	AP2B1	17	35578046	35726409	+	ensembl_havana	17	protein_coding		ensembl_havana		ENSG00000006125	5362.12	-0.00236583	0.0158064	0.448919	1		ENSG00000006125	5362.12	-0.00396917	0.0177184	0.252715	1		ENSG00000006125	5362.12	-3.92529e-05	0.00257081	0.670695	1
ENSG00000006128	TAC1	7	97731908	97740472	+	ensembl_havana	11	protein_coding		ensembl_havana		ENSG00000006128	1.04725	0.000774339	0.0336457	0.278524	1		ENSG00000006128	1.04725	0.00154033	0.0511233	0.11906	1		ENSG00000006128	1.04725	0.000144707	0.0183082	0.601309	1
ENSG00000006194	ZNF263	16	3263800	3301401	+	ensembl_havana	9	protein_coding		ensembl_havana		ENSG00000006194	748.271	0.000781338	0.0133492	0.793528	1		ENSG00000006194	748.271	0.00195545	0.0148683	0.560374	1		ENSG00000006194	748.271	3.70201e-05	0.00255888	0.735812	1
ENSG00000006210	CX3CL1	16	57372458	57385048	+	ensembl_havana	6	protein_coding		ensembl_havana		ENSG00000006210	228.551	-0.000690477	0.0174853	0.718364	1		ENSG00000006210	228.551	-0.000579722	0.0173887	0.751019	1		ENSG00000006210	228.551	1.40246e-06	0.00275364	0.976193	1
ENSG00000006282	SPATA20	17	50543058	50555852	+	ensembl_havana	20	protein_coding		ensembl_havana		ENSG00000006282	1311.53	-0.000366611	0.0174584	0.844216	1		ENSG00000006282	1311.53	0.000592027	0.0174328	0.739883	1		ENSG00000006282	1311.53	2.52081e-05	0.0028708	0.594484	1
ENSG00000006283	CACNA1G	17	50561068	50627474	+	ensembl_havana	17	protein_coding		ensembl_havana		ENSG00000006283	6.00921	-0.00300826	0.0398404	0.022433	0.923703		ENSG00000006283	6.00921	-0.0057419	0.0706197	0.00677454	0.565254		ENSG00000006283	6.00921	-3.16291e-05	0.00586462	0.644023	1
ENSG00000006327	TNFRSF12A	16	3018445	3022383	+	ensembl_havana	13	protein_coding		ensembl_havana		ENSG00000006327	210.787	0.000481272	0.0188281	0.582287	1		ENSG00000006327	210.787	-0.000157977	0.0183132	0.844877	1		ENSG00000006327	210.787	-5.32513e-05	0.00645127	0.459276	1
ENSG00000006377	DLX6	7	97005548	97011039	+	ensembl_havana	10	protein_coding		ensembl_havana		ENSG00000006377	1.32637	0.000235209	0.0254706	0.683414	1		ENSG00000006377	1.32637	0.00171857	0.0565765	0.111554	1		ENSG00000006377	1.32637	0.000701927	0.0383069	0.225892	1
ENSG00000006432	MAP3K9	14	70722526	70809534	-	ensembl_havana	15	protein_coding		ensembl_havana		ENSG00000006432	230.809	0.000266143	0.0172581	0.893848	1		ENSG00000006432	230.809	-0.00276595	0.0185818	0.170226	1		ENSG00000006432	230.809	-9.49985e-05	0.00403209	0.125657	1
ENSG00000006451	RALA	7	39623483	39708124	+	ensembl_havana	7	protein_coding		ensembl_havana		ENSG00000006451	1033.1	0.000365958	0.0145609	0.899381	1		ENSG00000006451	1033.1	0.0016875	0.0157545	0.587148	1		ENSG00000006451	1033.1	3.82396e-05	0.00257418	0.666874	1
ENSG00000006453	BAIAP2L1	7	98291651	98401068	-	ensembl_havana	13	protein_coding		ensembl_havana		ENSG00000006453	205.622	0.000797226	0.0160173	0.763189	1		ENSG00000006453	205.622	-0.00017267	0.0162187	0.947905	1		ENSG00000006453	205.622	-2.50304e-05	0.00260419	0.717462	1
ENSG00000006459	KDM7A	7	140084746	140177035	-	ensembl_havana	10	protein_coding		ensembl_havana		ENSG00000006459	4827.21	0.00104457	0.0144578	0.725235	1		ENSG00000006459	4827.21	0.000764777	0.0149681	0.806445	1		ENSG00000006459	4827.21	-8.98264e-06	0.00256405	0.924439	1
ENSG00000006468	ETV1	7	13891228	13991425	-	ensembl_havana	13	protein_coding		ensembl_havana		ENSG00000006468	138.554	0.00156221	0.0181956	0.37857	1		ENSG00000006468	138.554	0.000660767	0.0175657	0.689522	1		ENSG00000006468	138.554	-2.06647e-05	0.00292869	0.647728	1
ENSG00000006530	AGK	7	141551189	141655244	+	ensembl_havana	15	protein_coding		ensembl_havana		ENSG00000006530	952.54	-0.0014692	0.0141602	0.630473	1		ENSG00000006530	952.54	0.0138226	0.0279254	0.0175461	0.846876		ENSG00000006530	952.54	0.000494238	0.00676242	0.00375994	0.402154
ENSG00000006534	ALDH3B1	11	68008578	68029282	+	ensembl_havana	15	protein_coding		ensembl_havana		ENSG00000006534	70.897	-0.0022248	0.0183254	0.296681	1		ENSG00000006534	70.897	-0.00368957	0.0195047	0.0842871	1		ENSG00000006534	70.897	-3.74776e-05	0.00286556	0.463503	1
ENSG00000006555	TTC22	1	54779712	54801267	-	ensembl_havana	10	protein_coding		ensembl_havana		ENSG00000006555	3.00086	0.00174191	0.0319228	0.0682354	1		ENSG00000006555	3.00086	0.000857046	0.021898	0.231022	1		ENSG00000006555	3.00086	-5.40319e-05	0.00791808	0.566339	1
ENSG00000006576	PHTF2	7	77798792	77957503	+	ensembl_havana	16	protein_coding		ensembl_havana		ENSG00000006576	16645.9	0.00137715	0.0175455	0.518162	1		ENSG00000006576	16645.9	0.00394745	0.0197022	0.0760814	1		ENSG00000006576	16645.9	6.62256e-05	0.00316673	0.2386	1
ENSG00000006606	CCL26	7	75769533	75789896	-	ensembl_havana	8	protein_coding		ensembl_havana		ENSG00000006606	1.97788	-0.000586783	0.0222505	0.369534	1		ENSG00000006606	1.97788	0.000721377	0.0223354	0.276541	1		ENSG00000006606	1.97788	0.00131216	0.0452988	0.0560835	1
ENSG00000006607	FARP2	2	241356243	241494841	+	ensembl_havana	13	protein_coding		ensembl_havana		ENSG00000006607	1442.47	0.0134051	0.028111	0.0326876	1		ENSG00000006607	1442.47	0.00355975	0.0158884	0.337297	1		ENSG00000006607	1442.47	-0.000138056	0.00257744	0.264108	1
ENSG00000006611	USH1C	11	17493895	17544416	-	ensembl_havana	15	protein_coding		ensembl_havana		ENSG00000006611	1.00849	-0.00103861	0.0440312	0.231603	1		ENSG00000006611	1.00849	-0.00108394	0.046349	0.214769	1		ENSG00000006611	1.00849	-3.37856e-05	0.0212719	0.928261	1
ENSG00000006625	GGCT	7	30496621	30504844	-	ensembl_havana	17	protein_coding		ensembl_havana		ENSG00000006625	744.648	-0.00199456	0.0157385	0.508669	1		ENSG00000006625	744.648	-0.00372427	0.0176959	0.263559	1		ENSG00000006625	744.648	-4.2842e-05	0.00257865	0.621756	1
ENSG00000006634	DBF4	7	87876216	87909541	+	ensembl_havana	7	protein_coding		ensembl_havana		ENSG00000006634	176.783	0.00218925	0.0175216	0.392716	1		ENSG00000006634	176.783	0.00375202	0.0188724	0.155989	1		ENSG00000006634	176.783	3.80232e-05	0.00266204	0.540585	1
ENSG00000006638	TBXA2R	19	3594506	3606840	-	ensembl_havana	11	protein_coding		ensembl_havana		ENSG00000006638	20.6141	-0.00196332	0.0194455	0.154954	1		ENSG00000006638	20.6141	3.47474e-05	0.0177972	0.977803	1		ENSG00000006638	20.6141	0.000100321	0.00638158	0.156272	1
ENSG00000006652	IFRD1	7	112422968	112481017	+	ensembl_havana	13	protein_coding		ensembl_havana		ENSG00000006652	3561.25	0.00294723	0.0184756	0.251904	1		ENSG00000006652	3561.25	0.00271514	0.0179918	0.270103	1		ENSG00000006652	3561.25	1.03458e-07	0.00262792	0.998603	1
ENSG00000006659	LGALS14	19	39704306	39709444	+	ensembl_havana	12	protein_coding		ensembl_havana		ENSG00000006659	0.78014	-0.000900271	0.0420309	0.278772	1		ENSG00000006659	0.78014	-2.89257e-05	0.026096	0.958626	1		ENSG00000006659	0.78014	0.000651812	0.039892	0.314355	1
ENSG00000006695	COX10	17	14069496	14208677	+	ensembl_havana	10	protein_coding		ensembl_havana		ENSG00000006695	2538.53	-0.00171451	0.0154127	0.56656	1		ENSG00000006695	2538.53	-0.00360741	0.0175249	0.279028	1		ENSG00000006695	2538.53	-4.77924e-05	0.00257948	0.586893	1
ENSG00000006704	GTF2IRD1	7	74453790	74602604	+	ensembl_havana	10	protein_coding		ensembl_havana		ENSG00000006704	1937.48	0.00205581	0.0169864	0.449071	1		ENSG00000006704	1937.48	0.00387994	0.0187089	0.177701	1		ENSG00000006704	1937.48	4.33316e-05	0.00263217	0.526344	1
ENSG00000006712	PAF1	19	39385852	39391195	-	ensembl_havana	14	protein_coding		ensembl_havana		ENSG00000006712	1377.45	0.0076063	0.0212783	0.10212	1		ENSG00000006712	1377.45	0.00590657	0.0186325	0.167553	1		ENSG00000006712	1377.45	-2.45159e-05	0.00255288	0.845082	1
ENSG00000006715	VPS41	7	38722963	38932394	-	ensembl_havana	15	protein_coding		ensembl_havana		ENSG00000006715	1228.58	-0.00447684	0.0186408	0.203593	1		ENSG00000006715	1228.58	0.00189391	0.0157957	0.548615	1		ENSG00000006715	1228.58	0.000180637	0.00299734	0.0627052	1
ENSG00000006740	ARHGAP44	17	12789539	12991643	+	ensembl_havana	16	protein_coding		ensembl_havana		ENSG00000006740	292.565	-0.00412163	0.0206621	0.0778651	1		ENSG00000006740	292.565	-0.00377223	0.019572	0.0811312	1		ENSG00000006740	292.565	-2.37221e-06	0.00270237	0.962157	1
ENSG00000006744	ELAC2	17	12992391	13018187	-	ensembl_havana	18	protein_coding		ensembl_havana		ENSG00000006744	2905.2	-8.27359e-05	0.0132733	0.977664	1		ENSG00000006744	2905.2	-0.0059837	0.0194264	0.145365	1		ENSG00000006744	2905.2	-0.000160019	0.00264809	0.144227	1
ENSG00000006747	SCIN	7	12570577	12660179	+	ensembl_havana	14	protein_coding		ensembl_havana		ENSG00000006747	15.8613	-0.000543375	0.0191313	0.509334	1		ENSG00000006747	15.8613	-0.000629315	0.0190949	0.414278	1		ENSG00000006747	15.8613	-1.23337e-05	0.00549665	0.852539	1
ENSG00000006756	ARSD	X	2903970	2929351	-	ensembl_havana	15	protein_coding		ensembl_havana		ENSG00000006756	182.779	-0.00191815	0.0177013	0.408083	1		ENSG00000006756	182.779	-0.000814344	0.0170576	0.710444	1		ENSG00000006756	182.779	2.37308e-05	0.00268709	0.666122	1
ENSG00000006757	PNPLA4	X	7898247	7927739	-	ensembl_havana	11	protein_coding		ensembl_havana		ENSG00000006757	1430.15	0.00127978	0.0157915	0.648647	1		ENSG00000006757	1430.15	-0.000582573	0.0158939	0.836539	1		ENSG00000006757	1430.15	-5.06913e-05	0.00260659	0.510346	1
ENSG00000006788	MYH13	17	10300865	10373130	-	ensembl_havana	13	protein_coding		ensembl_havana		ENSG00000006788	13.5505	-0.000932814	0.0184979	0.439093	1		ENSG00000006788	13.5505	-0.00158692	0.0191591	0.165266	1		ENSG00000006788	13.5505	-3.2243e-05	0.00422677	0.515108	1
ENSG00000006831	ADIPOR2	12	1688574	1788678	+	ensembl_havana	9	protein_coding		ensembl_havana		ENSG00000006831	4496.98	-0.000590315	0.0149937	0.836013	1		ENSG00000006831	4496.98	0.00169756	0.0160457	0.573686	1		ENSG00000006831	4496.98	6.52452e-05	0.00260238	0.436334	1
ENSG00000006837	CDKL3	5	134286350	134371047	-	ensembl_havana	11	protein_coding		ensembl_havana		ENSG00000006837	105.128	-0.000466392	0.0170844	0.826624	1		ENSG00000006837	105.128	0.00110069	0.0173106	0.595122	1		ENSG00000006837	105.128	4.02027e-05	0.00282224	0.450013	1
ENSG00000007001	UPP2	2	157876702	158136154	+	ensembl_havana	12	protein_coding		ensembl_havana		ENSG00000007001	1.53321	-0.000270939	0.0218951	0.638185	1		ENSG00000007001	1.53321	-0.000152551	0.0208934	0.775716	1		ENSG00000007001	1.53321	3.20272e-05	0.0125035	0.862474	1
ENSG00000007038	PRSS21	16	2817180	2826304	+	ensembl_havana	10	protein_coding		ensembl_havana		ENSG00000007038	1.46636	-0.000927107	0.0264322	0.200013	1		ENSG00000007038	1.46636	-0.000646375	0.0231615	0.304942	1		ENSG00000007038	1.46636	2.87895e-05	0.0102625	0.839961	1
ENSG00000007047	MARK4	19	45079288	45305283	+	ensembl_havana	14	protein_coding		ensembl_havana		ENSG00000007047	977.131	-0.000325642	0.0173526	0.866463	1		ENSG00000007047	977.131	-0.00123715	0.0175797	0.508971	1		ENSG00000007047	977.131	-2.47063e-05	0.00282102	0.610192	1
ENSG00000007062	PROM1	4	15963076	16084378	-	ensembl_havana	11	protein_coding		ensembl_havana		ENSG00000007062	120.847	0.000189788	0.0181847	0.87292	1		ENSG00000007062	120.847	-2.23402e-05	0.0179108	0.98393	1		ENSG00000007062	120.847	-7.82803e-06	0.00355565	0.858788	1
ENSG00000007080	CCDC124	19	17933016	17943991	+	ensembl_havana	10	protein_coding		ensembl_havana		ENSG00000007080	458.699	-0.00349258	0.0190329	0.195268	1		ENSG00000007080	458.699	-0.00611384	0.0216779	0.035782	1		ENSG00000007080	458.699	-5.37694e-05	0.00273212	0.385599	1
ENSG00000007129	CEACAM21	19	41549518	41586844	+	ensembl_havana	17	protein_coding		ensembl_havana		ENSG00000007129	5.6971	0.00092425	0.0196066	0.304826	1		ENSG00000007129	5.6971	0.000347175	0.0184476	0.664472	1		ENSG00000007129	5.6971	-3.61868e-05	0.00578039	0.58559	1
ENSG00000007168	PAFAH1B1	17	2593210	2685615	+	ensembl_havana	12	protein_coding		ensembl_havana		ENSG00000007168	13988.1	0.00425705	0.0146165	0.231794	1		ENSG00000007168	13988.1	0.00179436	0.0116234	0.576452	1		ENSG00000007168	13988.1	-0.000107626	0.00254599	0.546135	1
ENSG00000007171	NOS2	17	27756766	27800499	-	ensembl_havana	16	protein_coding		ensembl_havana		ENSG00000007171	44.1123	-0.0011727	0.0182166	0.443019	1		ENSG00000007171	44.1123	0.000746196	0.0177787	0.602965	1		ENSG00000007171	44.1123	7.31644e-05	0.00468352	0.20169	1
ENSG00000007174	DNAH9	17	11598431	11969748	+	ensembl_havana	17	protein_coding		ensembl_havana		ENSG00000007174	12.8156	-0.000793524	0.0192274	0.379477	1		ENSG00000007174	12.8156	-0.000646166	0.018712	0.440769	1		ENSG00000007174	12.8156	4.57006e-06	0.00480717	0.936776	1
ENSG00000007202	KIAA0100	17	28614440	28645454	-	ensembl_havana	14	protein_coding		ensembl_havana		ENSG00000007202	9927.25	0.00259782	0.0129654	0.409843	1		ENSG00000007202	9927.25	0.000978789	0.0119448	0.761144	1		ENSG00000007202	9927.25	-7.72567e-05	0.00254892	0.617906	1
ENSG00000007216	SLC13A2	17	28473293	28497781	+	ensembl_havana	14	protein_coding		ensembl_havana		ENSG00000007216	0.0659204	-0.000162998	0.108001	0.957407	1		ENSG00000007216	0.0659204	-0.000314873	0.110263	0.917367	1		ENSG00000007216	0.0659204	0	0.119973	1	1
ENSG00000007237	GAS7	17	9910609	10198551	-	ensembl_havana	18	protein_coding		ensembl_havana		ENSG00000007237	1530.4	-0.000151253	0.0172325	0.939795	1		ENSG00000007237	1530.4	-0.000799023	0.0173448	0.679299	1		ENSG00000007237	1530.4	-1.71727e-05	0.00274846	0.727568	1
ENSG00000007255	TRAPPC6A	19	45162928	45178237	-	ensembl_havana	10	protein_coding		ensembl_havana		ENSG00000007255	160.305	-0.00303359	0.0184949	0.247931	1		ENSG00000007255	160.305	-0.00532074	0.0207082	0.0563934	1		ENSG00000007255	160.305	-4.94307e-05	0.0027206	0.418573	1
ENSG00000007264	MATK	19	3777970	3802129	-	ensembl_havana	14	protein_coding		ensembl_havana		ENSG00000007264	8.9293	0.000368949	0.0186345	0.685333	1		ENSG00000007264	8.9293	-0.00133903	0.0209607	0.141467	1		ENSG00000007264	8.9293	-0.000456705	0.0201514	0.0611332	1
ENSG00000007306	CEACAM7	19	41673307	41706976	-	ensembl_havana	14	protein_coding		ensembl_havana		ENSG00000007306	0.0928224	0.0420465	0.623199	0.0443503	1		ENSG00000007306	0.0928224	0.446645	2.31	0.00396527	0.418131		ENSG00000007306	0.0928224	0.00564804	0.20763	0.332687	1
ENSG00000007312	CD79B	17	63928740	63932354	-	ensembl_havana	12	protein_coding		ensembl_havana		ENSG00000007312	70.9273	-0.00252265	0.0189041	0.202103	1		ENSG00000007312	70.9273	-0.00203973	0.0181221	0.268743	1		ENSG00000007312	70.9273	5.85229e-06	0.00277512	0.899522	1
ENSG00000007314	SCN4A	17	63938554	63972918	-	ensembl_havana	12	protein_coding		ensembl_havana		ENSG00000007314	13004.2	0.00111765	0.0168034	0.645367	1		ENSG00000007314	13004.2	0.000986912	0.0168738	0.678295	1		ENSG00000007314	13004.2	-1.67991e-06	0.0026251	0.977558	1
ENSG00000007341	ST7L	1	112523518	112620825	-	ensembl_havana	18	protein_coding		ensembl_havana		ENSG00000007341	864.923	0.00282683	0.0146416	0.39391	1		ENSG00000007341	864.923	0.00355677	0.015839	0.338239	1		ENSG00000007341	864.923	1.76763e-05	0.002553	0.88672	1
ENSG00000007350	TKTL1	X	154295671	154330350	+	ensembl_havana	16	protein_coding		ensembl_havana		ENSG00000007350	16.062	-0.000553372	0.0186146	0.573239	1		ENSG00000007350	16.062	-0.00190262	0.023639	0.0656296	1		ENSG00000007350	16.062	-0.000130427	0.00919094	0.180734	1
ENSG00000007372	PAX6	11	31784779	31818062	-	ensembl_havana	21	protein_coding		ensembl_havana		ENSG00000007372	213.018	1.83037	2.11606	4.65147e-05	0.0129295		ENSG00000007372	213.018	5.56486	1.06762	6.62389e-08	3.51876e-05		ENSG00000007372	213.018	0.00132795	0.0537732	0.121617	1
ENSG00000007376	RPUSD1	16	784974	788397	-	ensembl_havana	7	protein_coding		ensembl_havana		ENSG00000007376	153.966	-0.00488314	0.0207975	0.0990159	1		ENSG00000007376	153.966	-0.0084517	0.0247838	0.0109654	0.709429		ENSG00000007376	153.966	-6.09853e-05	0.00275518	0.335678	1
ENSG00000007384	RHBDF1	16	58059	76355	-	ensembl_havana	15	protein_coding		ensembl_havana		ENSG00000007384	484.209	-0.00114394	0.0160893	0.671457	1		ENSG00000007384	484.209	0.00134841	0.0164837	0.620184	1		ENSG00000007384	484.209	6.60105e-05	0.00266872	0.357496	1
ENSG00000007392	LUC7L	16	188969	229463	-	ensembl_havana	16	protein_coding		ensembl_havana		ENSG00000007392	1690.27	0.00367513	0.0167737	0.290192	1		ENSG00000007392	1690.27	-0.000247436	0.0142788	0.938308	1		ENSG00000007392	1690.27	-0.000118435	0.0025979	0.263545	1
ENSG00000007402	CACNA2D2	3	50362799	50504244	-	ensembl_havana	11	protein_coding		ensembl_havana		ENSG00000007402	110.836	-0.000131585	0.0170795	0.949995	1		ENSG00000007402	110.836	0.000176608	0.0171238	0.930567	1		ENSG00000007402	110.836	7.7006e-06	0.00269312	0.880283	1
ENSG00000007516	BAIAP3	16	1333601	1349441	+	ensembl_havana	13	protein_coding		ensembl_havana		ENSG00000007516	97.6792	0.000651371	0.0175051	0.730328	1		ENSG00000007516	97.6792	-0.00145713	0.0177519	0.422403	1		ENSG00000007516	97.6792	-6.11998e-05	0.00343159	0.248641	1
ENSG00000007520	TSR3	16	1349240	1351911	-	ensembl_havana	3	protein_coding		ensembl_havana		ENSG00000007520	933.877	-0.00139741	0.0157173	0.624449	1		ENSG00000007520	933.877	-0.00183801	0.0163556	0.53279	1		ENSG00000007520	933.877	-1.22788e-05	0.00257898	0.876144	1
ENSG00000007541	PIGQ	16	566995	584136	+	ensembl_havana	16	protein_coding		ensembl_havana		ENSG00000007541	303.711	-0.00579388	0.0219243	0.0705847	1		ENSG00000007541	303.711	-0.00398749	0.0189432	0.155103	1		ENSG00000007541	303.711	2.08557e-05	0.00261535	0.747791	1
ENSG00000007545	CRAMP1	16	1612325	1677908	+	ensembl_havana	15	protein_coding		ensembl_havana		ENSG00000007545	644.173	0.000606758	0.0161343	0.813945	1		ENSG00000007545	644.173	-0.000728981	0.0164554	0.777493	1		ENSG00000007545	644.173	-3.46531e-05	0.00262515	0.603495	1
ENSG00000007866	TEAD3	6	35473597	35497076	-	ensembl_havana	19	protein_coding		ensembl_havana		ENSG00000007866	639.461	0.0150602	0.0325427	0.0088481	0.636132		ENSG00000007866	639.461	0.00402445	0.0181807	0.223184	1		ENSG00000007866	639.461	-0.000113396	0.00271217	0.184777	1
ENSG00000007908	SELE	1	169722641	169764705	-	ensembl_havana	15	protein_coding		ensembl_havana		ENSG00000007908	13.3698	-0.00107571	0.0194467	0.273853	1		ENSG00000007908	13.3698	-0.00200156	0.0253946	0.0544081	1		ENSG00000007908	13.3698	-6.3248e-05	0.0064359	0.366891	1
ENSG00000007923	DNAJC11	1	6634168	6701924	-	ensembl_havana	15	protein_coding		ensembl_havana		ENSG00000007923	2172.91	-0.00395029	0.0181094	0.239838	1		ENSG00000007923	2172.91	-0.00340878	0.0173462	0.300214	1		ENSG00000007923	2172.91	8.34463e-06	0.0025696	0.92361	1
ENSG00000007933	FMO3	1	171090877	171117819	+	ensembl_havana	12	protein_coding		ensembl_havana		ENSG00000007933	230.956	0.001249	0.018174	0.436419	1		ENSG00000007933	230.956	0.0032638	0.020655	0.0459035	1		ENSG00000007933	230.956	7.14231e-05	0.00439179	0.202283	1
ENSG00000007944	MYLIP	6	16129125	16148248	+	ensembl_havana	14	protein_coding		ensembl_havana		ENSG00000007944	3321.81	0.00334664	0.0176428	0.289123	1		ENSG00000007944	3321.81	0.000675848	0.0156734	0.816804	1		ENSG00000007944	3321.81	-6.58004e-05	0.00260986	0.421154	1
ENSG00000007952	NOX1	X	100843324	100874345	-	ensembl_havana	17	protein_coding		ensembl_havana		ENSG00000007952	1.5313	0.000319692	0.0205645	0.605854	1		ENSG00000007952	1.5313	-0.00062319	0.0241853	0.312577	1		ENSG00000007952	1.5313	-0.000655179	0.0313727	0.121719	1
ENSG00000007968	E2F2	1	23506430	23531220	-	ensembl_havana	6	protein_coding		ensembl_havana		ENSG00000007968	14.9049	0.000325854	0.0186644	0.712712	1		ENSG00000007968	14.9049	-0.000741965	0.0189894	0.370115	1		ENSG00000007968	14.9049	-0.000141469	0.0103343	0.201859	1
ENSG00000008018	PSMB1	6	170535117	170553341	-	ensembl_havana	8	protein_coding		ensembl_havana		ENSG00000008018	4849.01	-0.00155606	0.0144982	0.610252	1		ENSG00000008018	4849.01	-0.000793458	0.0146763	0.802895	1		ENSG00000008018	4849.01	2.46195e-05	0.00256216	0.806008	1
ENSG00000008056	SYN1	X	47571898	47619943	-	ensembl_havana	13	protein_coding		ensembl_havana		ENSG00000008056	13.9841	-0.000484959	0.0184076	0.651947	1		ENSG00000008056	13.9841	-0.000353553	0.0180617	0.726022	1		ENSG00000008056	13.9841	4.13141e-06	0.00387106	0.929618	1
ENSG00000008083	JARID2	6	15246296	15522040	+	ensembl_havana	13	protein_coding		ensembl_havana		ENSG00000008083	1575.92	0.0147472	0.0310123	0.0168608	0.843191		ENSG00000008083	1575.92	0.00431329	0.0178146	0.235674	1		ENSG00000008083	1575.92	-0.000113477	0.0026109	0.256128	1
ENSG00000008086	CDKL5	X	18425583	18653629	+	ensembl_havana	11	protein_coding		ensembl_havana		ENSG00000008086	678.877	-0.00205415	0.0157805	0.497686	1		ENSG00000008086	678.877	-0.00579639	0.0200452	0.116611	1		ENSG00000008086	678.877	-8.22104e-05	0.00261105	0.349257	1
ENSG00000008118	CAMK1G	1	209583717	209613938	+	ensembl_havana	9	protein_coding		ensembl_havana		ENSG00000008118	3.33071	0.000710593	0.0199595	0.364965	1		ENSG00000008118	3.33071	0.000169871	0.0186859	0.805971	1		ENSG00000008118	3.33071	-5.40389e-05	0.00726611	0.518341	1
ENSG00000008128	CDK11A	1	1702730	1724324	-	ensembl_havana	22	protein_coding		ensembl_havana		ENSG00000008128	324.244	0.000992279	0.0167062	0.683748	1		ENSG00000008128	324.244	-0.00142527	0.0170431	0.554911	1		ENSG00000008128	324.244	-6.22618e-05	0.00278926	0.31711	1
ENSG00000008130	NADK	1	1751232	1780457	-	ensembl_havana	15	protein_coding		ensembl_havana		ENSG00000008130	673.699	-0.00175447	0.0149972	0.565587	1		ENSG00000008130	673.699	-0.00798045	0.022278	0.063909	1		ENSG00000008130	673.699	-0.000127818	0.00265739	0.185133	1
ENSG00000008196	TFAP2B	6	50818723	50847613	+	ensembl_havana	12	protein_coding		ensembl_havana		ENSG00000008196	0.111572	-1.444e-05	0.10778	0.99622	1		ENSG00000008196	0.111572	-0.000568447	0.112086	0.853044	1		ENSG00000008196	0.111572	-0.000696571	0.122945	0.853467	1
ENSG00000008197	TFAP2D	6	50713828	50772988	+	ensembl_havana	4	protein_coding		ensembl_havana		ENSG00000008197	0	0	1.41061				ENSG00000008197	0	0	1.35432				ENSG00000008197	0	0	1.69394
ENSG00000008226	DLEC1	3	38039205	38124025	+	ensembl_havana	19	protein_coding		ensembl_havana		ENSG00000008226	32.1406	-0.00225429	0.0193874	0.146325	1		ENSG00000008226	32.1406	-0.000486761	0.0177448	0.72569	1		ENSG00000008226	32.1406	5.4623e-05	0.00413557	0.289989	1
ENSG00000008256	CYTH3	7	6161776	6272644	-	ensembl_havana	15	protein_coding		ensembl_havana		ENSG00000008256	1441.08	-0.00265711	0.0158338	0.408675	1		ENSG00000008256	1441.08	-0.00195635	0.0154868	0.547562	1		ENSG00000008256	1441.08	1.92543e-05	0.00256311	0.84359	1
ENSG00000008277	ADAM22	7	87934143	88202889	+	ensembl_havana	14	protein_coding		ensembl_havana		ENSG00000008277	811.49	0.00132284	0.0190801	0.255403	1		ENSG00000008277	811.49	-0.000470489	0.0180453	0.656592	1		ENSG00000008277	811.49	-0.000159128	0.00943356	0.115958	1
ENSG00000008282	SYPL1	7	106090503	106112576	-	ensembl_havana	8	protein_coding		ensembl_havana		ENSG00000008282	4724.6	0.00507804	0.0196819	0.158061	1		ENSG00000008282	4724.6	0.00456583	0.0186189	0.188642	1		ENSG00000008282	4724.6	-3.7386e-06	0.00256935	0.965734	1
ENSG00000008283	CYB561	17	63432304	63446378	-	ensembl_havana	15	protein_coding		ensembl_havana		ENSG00000008283	191.426	-0.00221081	0.0184864	0.272223	1		ENSG00000008283	191.426	-0.00341216	0.019404	0.086514	1		ENSG00000008283	191.426	-3.292e-05	0.00289778	0.501645	1
ENSG00000008294	SPAG9	17	50962174	51120865	-	ensembl_havana	20	protein_coding		ensembl_havana		ENSG00000008294	13654	0.00525382	0.0201979	0.138267	1		ENSG00000008294	13654	0.00126377	0.0158589	0.669667	1		ENSG00000008294	13654	-8.48443e-05	0.00263787	0.307665	1
ENSG00000008300	CELSR3	3	48636469	48662915	-	ensembl_havana	16	protein_coding		ensembl_havana		ENSG00000008300	31.8735	-0.000493544	0.0180819	0.714731	1		ENSG00000008300	31.8735	-0.000731326	0.0179204	0.565483	1		ENSG00000008300	31.8735	-9.58356e-06	0.00326294	0.821429	1
ENSG00000008311	AASS	7	122075647	122144280	-	ensembl_havana	14	protein_coding		ensembl_havana		ENSG00000008311	1352.78	-7.61692e-05	0.0167141	0.973519	1		ENSG00000008311	1352.78	0.000854082	0.0169917	0.705006	1		ENSG00000008311	1352.78	2.38118e-05	0.00266932	0.674812	1
ENSG00000008323	PLEKHG6	12	6310436	6328506	+	ensembl_havana	15	protein_coding		ensembl_havana		ENSG00000008323	24.9265	-0.000212316	0.0179322	0.882452	1		ENSG00000008323	24.9265	-0.00153287	0.0183291	0.262428	1		ENSG00000008323	24.9265	-5.05381e-05	0.00411081	0.319449	1
ENSG00000008324	SS18L2	3	42581840	42595114	+	ensembl_havana	11	protein_coding		ensembl_havana		ENSG00000008324	152.619	-0.00404663	0.019645	0.153131	1		ENSG00000008324	152.619	-0.00235017	0.0175302	0.35737	1		ENSG00000008324	152.619	2.886e-05	0.00263695	0.644992	1
ENSG00000008382	MPND	19	4343527	4360086	+	ensembl_havana	15	protein_coding		ensembl_havana		ENSG00000008382	250.325	-0.00678804	0.0230305	0.056022	1		ENSG00000008382	250.325	-0.00547859	0.0203953	0.0838811	1		ENSG00000008382	250.325	7.63342e-06	0.00259395	0.912754	1
ENSG00000008394	MGST1	12	16347142	16609259	+	ensembl_havana	12	protein_coding		ensembl_havana		ENSG00000008394	181.585	0.000180523	0.018483	0.848836	1		ENSG00000008394	181.585	0.000224653	0.0181978	0.798703	1		ENSG00000008394	181.585	3.86725e-06	0.00439989	0.941378	1
ENSG00000008405	CRY1	12	106991364	107093829	-	ensembl_havana	11	protein_coding		ensembl_havana		ENSG00000008405	588.448	0.000889717	0.0170485	0.691517	1		ENSG00000008405	588.448	0.00120473	0.0172223	0.58197	1		ENSG00000008405	588.448	9.40093e-06	0.00266214	0.862843	1
ENSG00000008438	PGLYRP1	19	46019153	46023065	-	ensembl_havana	4	protein_coding		ensembl_havana		ENSG00000008438	2.07083	6.96129e-05	0.0198696	0.909281	1		ENSG00000008438	2.07083	-0.000669045	0.0234917	0.291458	1		ENSG00000008438	2.07083	-0.000284194	0.0195221	0.243859	1
ENSG00000008441	NFIX	19	12995608	13098796	+	ensembl_havana	16	protein_coding		ensembl_havana		ENSG00000008441	7227.54	-0.00043853	0.0174185	0.818086	1		ENSG00000008441	7227.54	-0.00130743	0.017645	0.477923	1		ENSG00000008441	7227.54	-2.3912e-05	0.00283436	0.617468	1
ENSG00000008513	ST3GAL1	8	133454848	133571940	-	ensembl_havana	14	protein_coding		ensembl_havana		ENSG00000008513	5417.74	-0.0068503	0.0227849	0.066364	1		ENSG00000008513	5417.74	-0.00173246	0.0164473	0.545921	1		ENSG00000008513	5417.74	9.23462e-05	0.00271066	0.235454	1
ENSG00000008516	MMP25	16	3046681	3060726	+	ensembl_havana	16	protein_coding		ensembl_havana		ENSG00000008516	52.813	0.000428612	0.0186223	0.646604	1		ENSG00000008516	52.813	-0.00205986	0.0265774	0.0491755	1		ENSG00000008516	52.813	-0.00184489	0.0440694	0.0142567	0.853194
ENSG00000008517	IL32	16	3065297	3082192	+	ensembl_havana	16	protein_coding		ensembl_havana		ENSG00000008517	1710.55	0.00156069	0.0210675	0.131028	1		ENSG00000008517	1710.55	0.000381608	0.018242	0.670645	1		ENSG00000008517	1710.55	-7.9838e-05	0.00709929	0.294252	1
ENSG00000008710	PKD1	16	2088710	2135898	-	ensembl_havana	19	protein_coding		ensembl_havana		ENSG00000008710	6205.75	-0.00105494	0.0166755	0.6688	1		ENSG00000008710	6205.75	-0.00277995	0.0179521	0.273826	1		ENSG00000008710	6205.75	-4.3291e-05	0.00268084	0.485122	1
ENSG00000008735	MAPK8IP2	22	50600685	50613981	+	ensembl_havana	13	protein_coding		ensembl_havana		ENSG00000008735	6.25597	-0.00285486	0.0231023	0.0425862	1		ENSG00000008735	6.25597	-0.00492685	0.0414735	0.00650567	0.555391		ENSG00000008735	6.25597	-3.67972e-05	0.00431806	0.465009	1
ENSG00000008838	MED24	17	40019097	40061215	-	ensembl_havana	19	protein_coding		ensembl_havana		ENSG00000008838	2714.71	0.00650431	0.0206997	0.121139	1		ENSG00000008838	2714.71	0.00119403	0.0145303	0.713603	1		ENSG00000008838	2714.71	-0.000122851	0.00259919	0.251589	1
ENSG00000008853	RHOBTB2	8	22987417	23020199	+	ensembl_havana	16	protein_coding		ensembl_havana		ENSG00000008853	1053.57	0.00393253	0.0188124	0.208365	1		ENSG00000008853	1053.57	-0.00134775	0.0163104	0.630742	1		ENSG00000008853	1053.57	-0.000140281	0.00313562	0.0844114	1
ENSG00000008869	HEATR5B	2	36968383	37084342	-	ensembl_havana	11	protein_coding		ensembl_havana		ENSG00000008869	1733.37	-2.4901e-05	0.013361	0.993276	1		ENSG00000008869	1733.37	0.0169894	0.0305929	0.00958291	0.671787		ENSG00000008869	1733.37	0.000368298	0.00478452	0.00788932	0.640358
ENSG00000008952	SEC62	3	169966635	169998373	+	ensembl_havana	16	protein_coding		ensembl_havana		ENSG00000008952	4114.47	-0.00197647	0.0138316	0.528891	1		ENSG00000008952	4114.47	-0.000898272	0.0136924	0.784592	1		ENSG00000008952	4114.47	4.0471e-05	0.00255554	0.734353	1
ENSG00000008988	RPS20	8	56067295	56074581	-	ensembl_havana	9	protein_coding		ensembl_havana		ENSG00000008988	21245.9	0.00556568	0.0214036	0.0884596	1		ENSG00000008988	21245.9	0.00368344	0.0184814	0.199489	1		ENSG00000008988	21245.9	-2.48215e-05	0.00260599	0.717255	1
ENSG00000009307	CSDE1	1	114716913	114758676	-	ensembl_havana	15	protein_coding		ensembl_havana		ENSG00000009307	136101	0.00657747	0.0208653	0.117471	1		ENSG00000009307	136101	0.00420293	0.0174214	0.255564	1		ENSG00000009307	136101	-3.94885e-05	0.00256149	0.707078	1
ENSG00000009335	UBE3C	7	157138913	157269372	+	ensembl_havana	17	protein_coding		ensembl_havana		ENSG00000009335	9984.31	-0.00353743	0.0162044	0.308698	1		ENSG00000009335	9984.31	-0.00404752	0.0169152	0.279468	1		ENSG00000009335	9984.31	-1.18655e-05	0.00255614	0.916004	1
ENSG00000009413	REV3L	6	111299028	111483715	-	ensembl_havana	15	protein_coding		ensembl_havana		ENSG00000009413	6722.17	0.00147163	0.0147255	0.626006	1		ENSG00000009413	6722.17	0.00428717	0.0179363	0.230959	1		ENSG00000009413	6722.17	7.14327e-05	0.00258086	0.455887	1
ENSG00000009694	TENM1	X	124375903	124963817	-	ensembl_havana	13	protein_coding		ensembl_havana		ENSG00000009694	406.15	0.00403974	0.0196905	0.14944	1		ENSG00000009694	406.15	-0.001016	0.016794	0.677321	1		ENSG00000009694	406.15	-0.000139289	0.00386649	0.0658676	1
ENSG00000009709	PAX7	1	18631006	18748866	+	ensembl_havana	11	protein_coding		ensembl_havana		ENSG00000009709	463.581	-0.00135395	0.0178472	0.479618	1		ENSG00000009709	463.581	-0.00263124	0.0186178	0.162921	1		ENSG00000009709	463.581	-3.56022e-05	0.00296235	0.464819	1
ENSG00000009724	MASP2	1	11026523	11047233	-	ensembl_havana	16	protein_coding		ensembl_havana		ENSG00000009724	367.287	0.00583892	0.0211038	0.108283	1		ENSG00000009724	367.287	0.00378467	0.0180393	0.238287	1		ENSG00000009724	367.287	-3.01028e-05	0.00258198	0.708904	1
ENSG00000009765	IYD	6	150368892	150405969	+	ensembl_havana	14	protein_coding		ensembl_havana		ENSG00000009765	1.81145	-6.96071e-05	0.0216431	0.899843	1		ENSG00000009765	1.81145	0.000828369	0.0319161	0.226612	1		ENSG00000009765	1.81145	0.000674195	0.0346818	0.171278	1
ENSG00000009780	FAM76A	1	27725979	27763122	+	ensembl_havana	15	protein_coding		ensembl_havana		ENSG00000009780	1113.37	0.00238692	0.0157757	0.446501	1		ENSG00000009780	1113.37	0.0104849	0.0251196	0.0283443	0.984485		ENSG00000009780	1113.37	0.000142988	0.00271687	0.135687	1
ENSG00000009790	TRAF3IP3	1	209756032	209782320	+	ensembl_havana	14	protein_coding		ensembl_havana		ENSG00000009790	105.146	-0.000347141	0.0172615	0.862306	1		ENSG00000009790	105.146	-0.00363277	0.0195269	0.0813353	1		ENSG00000009790	105.146	-0.000103725	0.0042838	0.107781	1
ENSG00000009830	POMT2	14	77274956	77320884	-	ensembl_havana	11	protein_coding		ensembl_havana		ENSG00000009830	525.869	0.00259746	0.017272	0.366579	1		ENSG00000009830	525.869	0.000222106	0.0160677	0.934859	1		ENSG00000009830	525.869	-5.84715e-05	0.00263853	0.422702	1
ENSG00000009844	VTA1	6	142147162	142224689	+	ensembl_havana	15	protein_coding		ensembl_havana		ENSG00000009844	3149.11	0.00352043	0.0163651	0.308593	1		ENSG00000009844	3149.11	0.00295158	0.015856	0.399425	1		ENSG00000009844	3149.11	-1.5111e-05	0.00255754	0.88959	1
ENSG00000009950	MLXIPL	7	73593194	73624543	-	ensembl_havana	15	protein_coding		ensembl_havana		ENSG00000009950	625.839	-0.00284613	0.019286	0.155628	1		ENSG00000009950	625.839	-0.00635136	0.0280624	0.0061061	0.541619		ENSG00000009950	625.839	-8.20231e-05	0.00398102	0.15945	1
ENSG00000009954	BAZ1B	7	73440398	73522278	-	ensembl_havana	10	protein_coding		ensembl_havana		ENSG00000009954	5578.36	-0.000906149	0.0114132	0.750416	1		ENSG00000009954	5578.36	0.000506863	0.0121866	0.875135	1		ENSG00000009954	5578.36	6.88088e-05	0.00255043	0.636199	1
ENSG00000010017	RANBP9	6	13621498	13711564	-	ensembl_havana	12	protein_coding		ensembl_havana		ENSG00000010017	3460.2	0.0022073	0.0148044	0.486749	1		ENSG00000010017	3460.2	-0.00217496	0.0152295	0.51776	1		ENSG00000010017	3460.2	-0.000144883	0.00262743	0.178948	1
ENSG00000010030	ETV7	6	36354091	36387800	-	ensembl_havana	13	protein_coding		ensembl_havana		ENSG00000010030	7.76376	0.000152832	0.0192009	0.826537	1		ENSG00000010030	7.76376	-0.000193563	0.0189102	0.767957	1		ENSG00000010030	7.76376	-4.97455e-05	0.00804028	0.610413	1
ENSG00000010072	SPRTN	1	231337104	231355023	+	ensembl_havana	15	protein_coding		ensembl_havana		ENSG00000010072	768.17	-0.000892108	0.0147272	0.760295	1		ENSG00000010072	768.17	0.00192613	0.0158932	0.53952	1		ENSG00000010072	768.17	8.3396e-05	0.00260502	0.354202	1
ENSG00000010165	METTL13	1	171781664	171814023	+	ensembl_havana	19	protein_coding		ensembl_havana		ENSG00000010165	751.15	0.000244373	0.0152246	0.930088	1		ENSG00000010165	751.15	-0.00233942	0.0167539	0.433083	1		ENSG00000010165	751.15	-7.03196e-05	0.00262806	0.375474	1
ENSG00000010219	DYRK4	12	4562204	4615302	+	ensembl_havana	13	protein_coding		ensembl_havana		ENSG00000010219	395.917	-0.000482376	0.0154902	0.860499	1		ENSG00000010219	395.917	-0.00131259	0.0162256	0.642957	1		ENSG00000010219	395.917	-2.26176e-05	0.00258775	0.763963	1
ENSG00000010244	ZNF207	17	32350117	32381886	+	ensembl_havana	18	protein_coding		ensembl_havana		ENSG00000010244	11179.6	0.00285625	0.0132432	0.37397	1		ENSG00000010244	11179.6	0.00724754	0.019095	0.130729	1		ENSG00000010244	11179.6	0.000105701	0.00255002	0.502055	1
ENSG00000010256	UQCRC1	3	48599002	48610976	-	ensembl_havana	10	protein_coding		ensembl_havana		ENSG00000010256	19007.1	-0.00459027	0.0196487	0.160085	1		ENSG00000010256	19007.1	-0.00274504	0.0172625	0.352068	1		ENSG00000010256	19007.1	3.2324e-05	0.00259334	0.668035	1
ENSG00000010270	STARD3NL	7	38178222	38230671	+	ensembl_havana	13	protein_coding		ensembl_havana		ENSG00000010270	608.244	0.000659215	0.0148462	0.819013	1		ENSG00000010270	608.244	0.000387939	0.0153584	0.896716	1		ENSG00000010270	608.244	-7.87747e-06	0.00257074	0.926763	1
ENSG00000010278	CD9	12	6199715	6238271	+	ensembl_havana	12	protein_coding		ensembl_havana		ENSG00000010278	747.587	-0.00776836	0.026375	0.0115364	0.708938		ENSG00000010278	747.587	-0.00251639	0.0180749	0.261932	1		ENSG00000010278	747.587	8.05411e-05	0.00323578	0.181791	1
ENSG00000010282	HHATL	3	42692663	42702827	-	ensembl_havana	14	protein_coding		ensembl_havana		ENSG00000010282	7246.99	0.000937253	0.0161788	0.72077	1		ENSG00000010282	7246.99	-0.0035552	0.0183811	0.209859	1		ENSG00000010282	7246.99	-0.000122242	0.00317024	0.102516	1
ENSG00000010292	NCAPD2	12	6493356	6531955	+	ensembl_havana	12	protein_coding		ensembl_havana		ENSG00000010292	825.893	4.6287e-05	0.0160736	0.985549	1		ENSG00000010292	825.893	-0.00522751	0.0203039	0.079879	1		ENSG00000010292	825.893	-0.000139269	0.00355706	0.0707469	1
ENSG00000010295	IFFO1	12	6538375	6556083	-	ensembl_havana	19	protein_coding		ensembl_havana		ENSG00000010295	617.407	0.00523919	0.0212453	0.0856894	1		ENSG00000010295	617.407	-0.000891404	0.0166602	0.720786	1		ENSG00000010295	617.407	-0.000173762	0.00449688	0.0403834	1
ENSG00000010310	GIPR	19	45668244	45683724	+	ensembl_havana	8	protein_coding		ensembl_havana		ENSG00000010310	4.12701	0.000790512	0.0209948	0.295473	1		ENSG00000010310	4.12701	0.000513574	0.0196431	0.449275	1		ENSG00000010310	4.12701	-2.09948e-05	0.00680824	0.804093	1
ENSG00000010318	PHF7	3	52410657	52423641	+	ensembl_havana	20	protein_coding		ensembl_havana		ENSG00000010318	199.086	-0.00255689	0.0177678	0.336444	1		ENSG00000010318	199.086	-0.00256675	0.0176584	0.324098	1		ENSG00000010318	199.086	-3.93173e-06	0.00261091	0.950504	1
ENSG00000010319	SEMA3G	3	52433053	52445085	-	ensembl_havana	6	protein_coding		ensembl_havana		ENSG00000010319	654.3	-0.00180317	0.0177258	0.420773	1		ENSG00000010319	654.3	0.000670152	0.0171079	0.75141	1		ENSG00000010319	654.3	6.3483e-05	0.0030204	0.265136	1
ENSG00000010322	NISCH	3	52455118	52493071	+	ensembl_havana	15	protein_coding		ensembl_havana		ENSG00000010322	1708.87	-0.000913816	0.0133972	0.760389	1		ENSG00000010322	1708.87	-0.00433529	0.0173492	0.251589	1		ENSG00000010322	1708.87	-9.63267e-05	0.00257354	0.383678	1
ENSG00000010327	STAB1	3	52495338	52524495	+	ensembl_havana	10	protein_coding		ensembl_havana		ENSG00000010327	1234.82	-0.000129621	0.0175959	0.940363	1		ENSG00000010327	1234.82	-0.0024502	0.0186845	0.153559	1		ENSG00000010327	1234.82	-8.03244e-05	0.00428296	0.166216	1
ENSG00000010361	FUZ	19	49806869	49817376	-	ensembl_havana	13	protein_coding		ensembl_havana		ENSG00000010361	452.75	-0.00256965	0.017306	0.367402	1		ENSG00000010361	452.75	-0.00635582	0.0213827	0.0568841	1		ENSG00000010361	452.75	-7.67493e-05	0.00270176	0.291013	1
ENSG00000010379	SLC6A13	12	220621	262873	-	ensembl_havana	15	protein_coding		ensembl_havana		ENSG00000010379	30.2904	-0.000104272	0.0181154	0.933235	1		ENSG00000010379	30.2904	0.000708741	0.0180131	0.546435	1		ENSG00000010379	30.2904	3.32346e-05	0.00400252	0.488512	1
ENSG00000010404	IDS	X	149476990	149521096	-	ensembl_havana	17	protein_coding		ensembl_havana		ENSG00000010404	2723.81	-0.00265414	0.0149387	0.417844	1		ENSG00000010404	2723.81	0.00158331	0.0143694	0.634935	1		ENSG00000010404	2723.81	0.00014745	0.00260316	0.200098	1
ENSG00000010438	PRSS3	9	33750466	33799231	+	ensembl_havana	16	protein_coding		ensembl_havana		ENSG00000010438	0.197249	-0.000100909	0.107766	0.97357	1		ENSG00000010438	0.197249	-0.000201857	0.10974	0.946791	1		ENSG00000010438	0.197249	-0.00013241	0.120061	0.971538	1
ENSG00000010539	ZNF200	16	3222325	3236221	-	ensembl_havana	11	protein_coding		ensembl_havana		ENSG00000010539	309.179	-0.000613861	0.0145556	0.833085	1		ENSG00000010539	309.179	-0.000116778	0.0150951	0.969426	1		ENSG00000010539	309.179	1.50237e-05	0.00256802	0.867013	1
ENSG00000010610	CD4	12	6786858	6820808	+	ensembl_havana	9	protein_coding		ensembl_havana		ENSG00000010610	189.112	-0.000441039	0.0178583	0.775452	1		ENSG00000010610	189.112	-0.00159678	0.0182043	0.282127	1		ENSG00000010610	189.112	-3.83287e-05	0.00347108	0.41343	1
ENSG00000010626	LRRC23	12	6873569	6914243	+	ensembl_havana	14	protein_coding		ensembl_havana		ENSG00000010626	219.465	0.00164488	0.0170468	0.512569	1		ENSG00000010626	219.465	-0.000570563	0.016674	0.813647	1		ENSG00000010626	219.465	-5.52948e-05	0.0027289	0.378076	1
ENSG00000010671	BTK	X	101349447	101390796	-	ensembl_havana	15	protein_coding		ensembl_havana		ENSG00000010671	61.2229	0.000120807	0.01794	0.932177	1		ENSG00000010671	61.2229	-0.00134866	0.0181965	0.317566	1		ENSG00000010671	61.2229	-5.91096e-05	0.00443627	0.270035	1
ENSG00000010704	HFE	6	26087281	26098343	+	ensembl_havana	18	protein_coding		ensembl_havana		ENSG00000010704	229.812	-0.000828367	0.0169876	0.713779	1		ENSG00000010704	229.812	-0.000965879	0.0171025	0.660843	1		ENSG00000010704	229.812	-4.82692e-06	0.00265449	0.929935	1
ENSG00000010803	SCMH1	1	41027200	41242154	-	ensembl_havana	16	protein_coding		ensembl_havana		ENSG00000010803	1950.13	0.00513766	0.0185016	0.185612	1		ENSG00000010803	1950.13	0.00550824	0.0186803	0.174581	1		ENSG00000010803	1950.13	9.75191e-06	0.0025562	0.930705	1
ENSG00000010810	FYN	6	111660332	111873452	-	ensembl_havana	17	protein_coding		ensembl_havana		ENSG00000010810	721.742	-0.00204236	0.0178082	0.380808	1		ENSG00000010810	721.742	-0.00213836	0.0177427	0.3427	1		ENSG00000010810	721.742	-5.97007e-06	0.00265588	0.913259	1
ENSG00000010818	HIVEP2	6	142751467	142956698	-	ensembl_havana	9	protein_coding		ensembl_havana		ENSG00000010818	9067.05	0.00546284	0.0205798	0.124367	1		ENSG00000010818	9067.05	0.00354759	0.0177974	0.263427	1		ENSG00000010818	9067.05	-2.95188e-05	0.00258189	0.713932	1
ENSG00000010932	FMO1	1	171248471	171285978	+	ensembl_havana	16	protein_coding		ensembl_havana		ENSG00000010932	8.80473	3.58326e-06	0.0189753	0.99609	1		ENSG00000010932	8.80473	0.00391031	0.0608262	0.0150323	0.788042		ENSG00000010932	8.80473	0.00346334	0.0699559	0.0129603	0.815304
ENSG00000011007	ELOA	1	23743155	23762059	+	ensembl_havana	12	protein_coding		ensembl_havana		ENSG00000011007	4128.98	0.0015393	0.0131935	0.614479	1		ENSG00000011007	4128.98	0.000161262	0.0133233	0.960523	1		ENSG00000011007	4128.98	-5.43467e-05	0.00255573	0.657015	1
ENSG00000011009	LYPLA2	1	23790970	23795539	+	ensembl_havana	10	protein_coding		ensembl_havana		ENSG00000011009	483.045	0.0007946	0.0143481	0.787685	1		ENSG00000011009	483.045	-0.000567101	0.0149365	0.855198	1		ENSG00000011009	483.045	-4.20461e-05	0.00257021	0.653985	1
ENSG00000011021	CLCN6	1	11806096	11843144	+	ensembl_havana	21	protein_coding		ensembl_havana		ENSG00000011021	751.74	0.00505623	0.0196134	0.160643	1		ENSG00000011021	751.74	0.00555514	0.0197341	0.129576	1		ENSG00000011021	751.74	1.4909e-05	0.00256964	0.865093	1
ENSG00000011028	MRC2	17	62627401	62693597	+	ensembl_havana	13	protein_coding		ensembl_havana		ENSG00000011028	1261.99	0.000540914	0.0174698	0.774644	1		ENSG00000011028	1261.99	-0.000566924	0.0174071	0.753391	1		ENSG00000011028	1261.99	-2.88873e-05	0.0028889	0.547225	1
ENSG00000011052	NME1-NME2	17	51153590	51171744	+	ensembl_havana	21	protein_coding		ensembl_havana		ENSG00000011052	12.1423	0.000209605	0.0201778	0.731904	1		ENSG00000011052	12.1423	0.000497713	0.0214595	0.412186	1		ENSG00000011052	12.1423	6.6818e-05	0.010447	0.622371	1
ENSG00000011083	SLC6A7	5	150189957	150222788	+	ensembl_havana	8	protein_coding		ensembl_havana		ENSG00000011083	3.0623	0.000464926	0.0192901	0.545078	1		ENSG00000011083	3.0623	0.000458547	0.0190129	0.523782	1		ENSG00000011083	3.0623	3.86965e-06	0.00603438	0.958658	1
ENSG00000011105	TSPAN9	12	3077355	3286564	+	ensembl_havana	12	protein_coding		ensembl_havana		ENSG00000011105	818.043	-0.00110621	0.0159799	0.684175	1		ENSG00000011105	818.043	-0.000899869	0.0162211	0.741959	1		ENSG00000011105	818.043	4.53271e-06	0.00258877	0.949747	1
ENSG00000011114	BTBD7	14	93237550	93333092	-	ensembl_havana	14	protein_coding		ensembl_havana		ENSG00000011114	2427.62	0.0054407	0.0167959	0.174627	1		ENSG00000011114	2427.62	0.00131155	0.0117457	0.682878	1		ENSG00000011114	2427.62	-0.000150583	0.00255199	0.360034	1
ENSG00000011132	APBA3	19	3750819	3761699	-	ensembl_havana	11	protein_coding		ensembl_havana		ENSG00000011132	336.057	-0.00252024	0.017456	0.362836	1		ENSG00000011132	336.057	-0.000457075	0.0163181	0.861167	1		ENSG00000011132	336.057	4.8482e-05	0.0026447	0.477227	1
ENSG00000011143	MKS1	17	58205437	58219605	-	ensembl_havana	16	protein_coding		ensembl_havana		ENSG00000011143	287	0.00264051	0.0173161	0.359886	1		ENSG00000011143	287	-0.000474345	0.0160998	0.861697	1		ENSG00000011143	287	-7.91988e-05	0.0026998	0.283003	1
ENSG00000011198	ABHD5	3	43690113	43734371	+	ensembl_havana	7	protein_coding		ensembl_havana		ENSG00000011198	702.803	-0.00448242	0.0192396	0.180291	1		ENSG00000011198	702.803	-0.00227326	0.0166382	0.449267	1		ENSG00000011198	702.803	4.33627e-05	0.00259108	0.587909	1
ENSG00000011201	ANOS1	X	8528874	8732186	-	ensembl_havana	11	protein_coding		ensembl_havana		ENSG00000011201	3224.83	0.00070062	0.0168593	0.76014	1		ENSG00000011201	3224.83	-0.000274543	0.0168873	0.902109	1		ENSG00000011201	3224.83	-2.40202e-05	0.00267294	0.670357	1
ENSG00000011243	AKAP8L	19	15380048	15419141	-	ensembl_havana	17	protein_coding		ensembl_havana		ENSG00000011243	1765.84	0.00354924	0.0157341	0.310039	1		ENSG00000011243	1765.84	0.00476353	0.0173547	0.231223	1		ENSG00000011243	1765.84	2.76807e-05	0.00255379	0.821165	1
ENSG00000011258	MBTD1	17	51177425	51260163	-	ensembl_havana	15	protein_coding		ensembl_havana		ENSG00000011258	1254.15	1.39438e-05	0.0134139	0.996234	1		ENSG00000011258	1254.15	0.0036268	0.0167358	0.312825	1		ENSG00000011258	1254.15	0.000109053	0.00258845	0.304715	1
ENSG00000011260	UTP18	17	51260528	51297936	+	ensembl_havana	13	protein_coding		ensembl_havana		ENSG00000011260	703.657	0.000289798	0.0147341	0.919535	1		ENSG00000011260	703.657	0.00274442	0.0167451	0.387866	1		ENSG00000011260	703.657	6.7585e-05	0.00259751	0.434115	1
ENSG00000011275	RNF216	7	5620047	5781739	-	ensembl_havana	18	protein_coding		ensembl_havana		ENSG00000011275	2544.87	0.000290472	0.0103797	0.913849	1		ENSG00000011275	2544.87	-0.00294921	0.0136659	0.409214	1		ENSG00000011275	2544.87	-0.000151321	0.00255383	0.343114	1
ENSG00000011295	TTC19	17	15999380	16045015	+	ensembl_havana	15	protein_coding		ensembl_havana		ENSG00000011295	1958.75	0.0010542	0.0114971	0.712848	1		ENSG00000011295	1958.75	-0.00363018	0.015028	0.335585	1		ENSG00000011295	1958.75	-0.00019704	0.0025758	0.179037	1
ENSG00000011304	PTBP1	19	797075	812327	+	ensembl_havana	19	protein_coding		ensembl_havana		ENSG00000011304	967.911	-0.00522148	0.019612	0.159108	1		ENSG00000011304	967.911	0.000366602	0.0150029	0.905203	1		ENSG00000011304	967.911	0.000142255	0.00272773	0.133249	1
ENSG00000011332	DPF1	19	38211006	38229714	-	ensembl_havana	19	protein_coding		ensembl_havana		ENSG00000011332	1.74871	-3.06187e-05	0.0207303	0.957007	1		ENSG00000011332	1.74871	-0.000416739	0.0230893	0.463332	1		ENSG00000011332	1.74871	-0.000151306	0.0161497	0.495949	1
ENSG00000011347	SYT7	11	61515313	61581148	-	ensembl_havana	9	protein_coding		ensembl_havana		ENSG00000011347	114.411	0.000209367	0.0174584	0.909751	1		ENSG00000011347	114.411	-0.00347506	0.0197114	0.0686602	1		ENSG00000011347	114.411	-0.000174906	0.0069221	0.0495743	1
ENSG00000011376	LARS2	3	45388506	45549421	+	ensembl_havana	9	protein_coding		ensembl_havana		ENSG00000011376	1123.4	-0.00110865	0.0154715	0.696396	1		ENSG00000011376	1123.4	-0.0012725	0.0159811	0.663003	1		ENSG00000011376	1123.4	-4.95113e-06	0.00257685	0.950476	1
ENSG00000011405	PIK3C2A	11	17077730	17207983	-	ensembl_havana	13	protein_coding		ensembl_havana		ENSG00000011405	2910.59	-0.00517844	0.0191126	0.173111	1		ENSG00000011405	2910.59	0.00159384	0.0150656	0.623357	1		ENSG00000011405	2910.59	0.00019436	0.00286066	0.0657617	1
ENSG00000011422	PLAUR	19	43646095	43670547	-	ensembl_havana	11	protein_coding		ensembl_havana		ENSG00000011422	41.3278	-0.00204683	0.0185659	0.265448	1		ENSG00000011422	41.3278	-0.000885709	0.0176036	0.600423	1		ENSG00000011422	41.3278	2.53191e-05	0.00295921	0.581303	1
ENSG00000011426	ANLN	7	36389806	36453791	+	ensembl_havana	10	protein_coding		ensembl_havana		ENSG00000011426	20.8837	-0.000168334	0.018263	0.879686	1		ENSG00000011426	20.8837	-0.000950014	0.0184213	0.362629	1		ENSG00000011426	20.8837	-4.23352e-05	0.00483021	0.438796	1
ENSG00000011451	WIZ	19	15419980	15449951	-	ensembl_havana	17	protein_coding		ensembl_havana		ENSG00000011451	512.655	-0.00351378	0.0191359	0.18624	1		ENSG00000011451	512.655	-0.00731026	0.0234865	0.0158027	0.809192		ENSG00000011451	512.655	-7.31301e-05	0.00289292	0.244284	1
ENSG00000011454	RABGAP1	9	122940833	123104866	+	ensembl_havana	16	protein_coding		ensembl_havana		ENSG00000011454	4332.26	0.00783646	0.0204825	0.10251	1		ENSG00000011454	4332.26	0.0144303	0.0264409	0.0337305	1		ENSG00000011454	4332.26	8.56449e-05	0.00255015	0.571151	1
ENSG00000011465	DCN	12	91140484	91183123	-	ensembl_havana	16	protein_coding		ensembl_havana		ENSG00000011465	22334.1	-0.00136066	0.0178553	0.476895	1		ENSG00000011465	22334.1	-0.000770269	0.0174617	0.669386	1		ENSG00000011465	22334.1	1.22805e-05	0.00278495	0.793066	1
ENSG00000011478	QPCTL	19	45692483	45703989	+	ensembl_havana	11	protein_coding		ensembl_havana		ENSG00000011478	28.4813	9.3848e-05	0.0177389	0.953444	1		ENSG00000011478	28.4813	-7.88234e-05	0.0175822	0.958848	1		ENSG00000011478	28.4813	-4.66654e-06	0.00293696	0.913262	1
ENSG00000011485	PPP5C	19	46346994	46392981	+	ensembl_havana	14	protein_coding		ensembl_havana		ENSG00000011485	1605.53	0.00175096	0.0144061	0.571484	1		ENSG00000011485	1605.53	-0.00126698	0.0146508	0.696546	1		ENSG00000011485	1605.53	-0.000100281	0.0025838	0.340606	1
ENSG00000011523	CEP68	2	65056366	65087004	+	ensembl_havana	13	protein_coding		ensembl_havana		ENSG00000011523	5219.73	0.0259553	0.0376179	0.00718715	0.58011		ENSG00000011523	5219.73	0.00768969	0.0205945	0.107257	1		ENSG00000011523	5219.73	-0.00012954	0.00256627	0.320039	1
ENSG00000011566	MAP4K3	2	39249266	39437312	-	ensembl_havana	14	protein_coding		ensembl_havana		ENSG00000011566	4096.71	0.00649907	0.0212225	0.109731	1		ENSG00000011566	4096.71	0.00585156	0.0197572	0.131999	1		ENSG00000011566	4096.71	-3.03279e-06	0.00256323	0.974727	1
ENSG00000011590	ZBTB32	19	35704527	35717038	+	ensembl_havana	13	protein_coding		ensembl_havana		ENSG00000011590	31.3493	-1.51458e-05	0.0179638	0.991318	1		ENSG00000011590	31.3493	-0.000851837	0.0179328	0.516265	1		ENSG00000011590	31.3493	-2.94709e-05	0.00354911	0.515987	1
ENSG00000011600	TYROBP	19	35904401	35908295	-	ensembl_havana	11	protein_coding		ensembl_havana		ENSG00000011600	82.3663	-0.000437916	0.0178669	0.775776	1		ENSG00000011600	82.3663	-0.000560385	0.0177101	0.699386	1		ENSG00000011600	82.3663	-4.8355e-06	0.0029977	0.909121	1
ENSG00000011638	TMEM159	16	21158377	21180616	+	ensembl_havana	10	protein_coding		ensembl_havana		ENSG00000011638	6020.79	0.000718619	0.0168	0.757541	1		ENSG00000011638	6020.79	0.00500887	0.0205396	0.0553999	1		ENSG00000011638	6020.79	0.000113101	0.00366232	0.0979251	1
ENSG00000011677	GABRA3	X	152166234	152451358	-	ensembl_havana	12	protein_coding		ensembl_havana		ENSG00000011677	0.244381	0.0117308	0.304043	0.149506	1		ENSG00000011677	0.244381	0.00323316	0.160404	0.426039	1		ENSG00000011677	0.244381	-0.00264679	0.151407	0.54645	1
ENSG00000012048	BRCA1	17	43044295	43170245	-	ensembl_havana	20	protein_coding		ensembl_havana		ENSG00000012048	629.297	0.00033261	0.0149241	0.906869	1		ENSG00000012048	629.297	-0.000840665	0.0156136	0.776495	1		ENSG00000012048	629.297	-3.36926e-05	0.00257957	0.685781	1
ENSG00000012061	ERCC1	19	45407333	45478828	-	ensembl_havana	15	protein_coding		ensembl_havana		ENSG00000012061	1711.02	0.0032485	0.0174613	0.303228	1		ENSG00000012061	1711.02	-8.23288e-05	0.015527	0.977533	1		ENSG00000012061	1711.02	-8.65612e-05	0.00264121	0.298612	1
ENSG00000012124	CD22	19	35319261	35347355	+	ensembl_havana	16	protein_coding		ensembl_havana		ENSG00000012124	16.0386	0.000582398	0.018454	0.589702	1		ENSG00000012124	16.0386	-0.000879672	0.018433	0.383216	1		ENSG00000012124	16.0386	-0.000129877	0.00868965	0.158937	1
ENSG00000012171	SEMA3B	3	50267558	50277546	+	ensembl_havana	19	protein_coding		ensembl_havana		ENSG00000012171	323.017	-0.00279736	0.0186915	0.230678	1		ENSG00000012171	323.017	-0.00205175	0.0177625	0.346402	1		ENSG00000012171	323.017	1.14132e-05	0.00267711	0.8298	1
ENSG00000012174	MBTPS2	X	21839636	21885424	+	ensembl_havana	11	protein_coding		ensembl_havana		ENSG00000012174	1073.62	-0.00176288	0.0168565	0.504027	1		ENSG00000012174	1073.62	-0.00357444	0.0184877	0.197977	1		ENSG00000012174	1073.62	-4.37973e-05	0.00264517	0.509676	1
ENSG00000012211	PRICKLE3	X	49175264	49186528	-	ensembl_havana	12	protein_coding		ensembl_havana		ENSG00000012211	210.37	-0.0116021	0.029035	0.0149077	0.811771		ENSG00000012211	210.37	-0.0131057	0.0289529	0.00538092	0.502464		ENSG00000012211	210.37	-3.39296e-05	0.00259276	0.655828	1
ENSG00000012223	LTF	3	46435645	46485234	-	ensembl_havana	12	protein_coding		ensembl_havana		ENSG00000012223	103.827	0.000393254	0.0172055	0.847442	1		ENSG00000012223	103.827	-5.73579e-05	0.017181	0.976755	1		ENSG00000012223	103.827	-1.0935e-05	0.00271542	0.826695	1
ENSG00000012232	EXTL3	8	28600469	28755599	+	ensembl_havana	8	protein_coding		ensembl_havana		ENSG00000012232	2805.17	0.00110382	0.0148424	0.707454	1		ENSG00000012232	2805.17	0.00028025	0.0151512	0.926508	1		ENSG00000012232	2805.17	-2.44956e-05	0.00256986	0.783918	1
ENSG00000012504	NR1H4	12	100473708	100564413	+	ensembl_havana	13	protein_coding		ensembl_havana		ENSG00000012504	0.521431	0.00049487	0.0371489	0.515249	1		ENSG00000012504	0.521431	-6.1641e-05	0.0313259	0.924917	1		ENSG00000012504	0.521431	-0.000514511	0.039338	0.463012	1
ENSG00000012660	ELOVL5	6	53267398	53349179	-	ensembl_havana	13	protein_coding		ensembl_havana		ENSG00000012660	624.992	-0.00121648	0.0177052	0.532809	1		ENSG00000012660	624.992	-0.000496221	0.0173541	0.787914	1		ENSG00000012660	624.992	1.61128e-05	0.00277969	0.73568	1
ENSG00000012779	ALOX5	10	45374176	45446119	+	ensembl_havana	10	protein_coding		ensembl_havana		ENSG00000012779	90.9246	-0.00197536	0.0188442	0.220828	1		ENSG00000012779	90.9246	-0.00289063	0.0199396	0.0660697	1		ENSG00000012779	90.9246	-3.04133e-05	0.00328602	0.501406	1
ENSG00000012817	KDM5D	Y	19703865	19744939	-	ensembl_havana	15	protein_coding		ensembl_havana		ENSG00000012817	2070.62	-0.00103588	0.018508	0.407391	1		ENSG00000012817	2070.62	-1.50829e-05	0.0178111	0.990222	1		ENSG00000012817	2070.62	3.80993e-05	0.00445298	0.458987	1
ENSG00000012822	CALCOCO1	12	53708517	53727745	-	ensembl_havana	15	protein_coding		ensembl_havana		ENSG00000012822	7488.74	0.00408205	0.0183607	0.225568	1		ENSG00000012822	7488.74	0.000956446	0.0155204	0.750611	1		ENSG00000012822	7488.74	-7.48535e-05	0.00260574	0.386739	1
ENSG00000012963	UBR7	14	93207056	93229215	+	ensembl_havana	14	protein_coding		ensembl_havana		ENSG00000012963	1309.97	0.000505866	0.0139579	0.863951	1		ENSG00000012963	1309.97	-0.000164993	0.0146387	0.958123	1		ENSG00000012963	1309.97	-2.18395e-05	0.00256289	0.824407	1
ENSG00000012983	MAP4K5	14	50418501	50561126	-	ensembl_havana	11	protein_coding		ensembl_havana		ENSG00000012983	1405.06	0.000768814	0.0129321	0.796098	1		ENSG00000012983	1405.06	0.00191883	0.0144961	0.571182	1		ENSG00000012983	1405.06	3.78558e-05	0.00255623	0.74551	1
ENSG00000013016	EHD3	2	31234337	31269447	+	ensembl_havana	15	protein_coding		ensembl_havana		ENSG00000013016	159.589	0.00136787	0.0172842	0.548519	1		ENSG00000013016	159.589	-0.00147177	0.0173327	0.506149	1		ENSG00000013016	159.589	-7.55597e-05	0.00311724	0.206528	1
ENSG00000013275	PSMC4	19	39971005	39981441	+	ensembl_havana	7	protein_coding		ensembl_havana		ENSG00000013275	2070.05	0.00132416	0.0134927	0.663159	1		ENSG00000013275	2070.05	-0.00464129	0.0175735	0.231523	1		ENSG00000013275	2070.05	-0.00019127	0.00268297	0.0991905	1
ENSG00000013288	MAN2B2	4	6575175	6623362	+	ensembl_havana	8	protein_coding		ensembl_havana		ENSG00000013288	390.02	-0.00352922	0.0191446	0.185631	1		ENSG00000013288	390.02	-0.00334117	0.018535	0.188927	1		ENSG00000013288	390.02	-2.46627e-06	0.00262561	0.967011	1
ENSG00000013293	SLC7A14	3	170459584	170586074	-	ensembl_havana	5	protein_coding		ensembl_havana		ENSG00000013293	15.8113	-0.00103996	0.0212035	0.214042	1		ENSG00000013293	15.8113	-0.000347025	0.0186919	0.637147	1		ENSG00000013293	15.8113	6.4096e-05	0.0076199	0.457649	1
ENSG00000013297	CLDN11	3	170418865	170860380	+	ensembl_havana	10	protein_coding		ensembl_havana		ENSG00000013297	81.9811	-0.000382805	0.01836	0.722367	1		ENSG00000013297	81.9811	-0.00123667	0.018966	0.230027	1		ENSG00000013297	81.9811	-5.16217e-05	0.00529751	0.379991	1
ENSG00000013306	SLC25A39	17	44319625	44324870	-	ensembl_havana	15	protein_coding		ensembl_havana		ENSG00000013306	911.647	-0.000232891	0.0152889	0.933041	1		ENSG00000013306	911.647	-0.00180795	0.0164052	0.535098	1		ENSG00000013306	911.647	-4.27966e-05	0.00259596	0.58213	1
ENSG00000013364	MVP	16	29820394	29848039	+	ensembl_havana	18	protein_coding		ensembl_havana		ENSG00000013364	934.874	-0.00181431	0.0172684	0.465751	1		ENSG00000013364	934.874	-0.00243314	0.017713	0.325498	1		ENSG00000013364	934.874	-1.73046e-05	0.00263332	0.773532	1
ENSG00000013374	NUB1	7	151341699	151378449	+	ensembl_havana	15	protein_coding		ensembl_havana		ENSG00000013374	2675.36	0.00181678	0.0143926	0.558779	1		ENSG00000013374	2675.36	0.00534344	0.0187235	0.175832	1		ENSG00000013374	2675.36	8.61555e-05	0.00257372	0.418632	1
ENSG00000013375	PGM3	6	83161150	83193936	-	ensembl_havana	15	protein_coding		ensembl_havana		ENSG00000013375	961.072	-0.00138399	0.0161658	0.613227	1		ENSG00000013375	961.072	0.00340901	0.018042	0.246579	1		ENSG00000013375	961.072	0.000132599	0.00312589	0.0928182	1
ENSG00000013392	RWDD2A	6	83193379	83198932	+	ensembl_havana	7	protein_coding		ensembl_havana		ENSG00000013392	259.535	0.0012153	0.0155122	0.670346	1		ENSG00000013392	259.535	0.00241782	0.0167368	0.424588	1		ENSG00000013392	259.535	3.1923e-05	0.00258335	0.691032	1
ENSG00000013441	CLK1	2	200853009	200864744	-	ensembl_havana	15	protein_coding		ensembl_havana		ENSG00000013441	7314.77	0.00599768	0.0203816	0.131628	1		ENSG00000013441	7314.77	0.0086315	0.0228773	0.0564543	1		ENSG00000013441	7314.77	4.6241e-05	0.00256713	0.639252	1
ENSG00000013503	POLR3B	12	106357658	106510198	+	ensembl_havana	9	protein_coding		ensembl_havana		ENSG00000013503	745.456	-0.00090334	0.0142888	0.760788	1		ENSG00000013503	745.456	-0.00030438	0.0147804	0.922317	1		ENSG00000013503	745.456	1.91176e-05	0.00256409	0.842076	1
ENSG00000013523	ANGEL1	14	76786178	76826246	-	ensembl_havana	9	protein_coding		ensembl_havana		ENSG00000013523	833.397	-0.0012955	0.0138399	0.669644	1		ENSG00000013523	833.397	-0.000589085	0.0142117	0.854965	1		ENSG00000013523	833.397	2.49433e-05	0.00255873	0.816319	1
ENSG00000013561	RNF14	5	141958328	141990291	+	ensembl_havana	17	protein_coding		ensembl_havana		ENSG00000013561	3003.88	-0.0095951	0.0245856	0.0578357	1		ENSG00000013561	3003.88	0.000659584	0.01413	0.838512	1		ENSG00000013561	3003.88	0.000240961	0.00299554	0.0383631	1
ENSG00000013563	DNASE1L1	X	154401238	154412112	-	ensembl_havana	13	protein_coding		ensembl_havana		ENSG00000013563	4843.08	0.00774592	0.0236741	0.0578381	1		ENSG00000013563	4843.08	0.00104229	0.0157625	0.723605	1		ENSG00000013563	4843.08	-0.000128305	0.00280481	0.133151	1
ENSG00000013573	DDX11	12	31073845	31104791	+	ensembl_havana	16	protein_coding		ensembl_havana		ENSG00000013573	612.696	0.00119196	0.0183445	0.408266	1		ENSG00000013573	612.696	0.000680501	0.0178391	0.611547	1		ENSG00000013573	612.696	-1.2484e-05	0.00317611	0.769097	1
ENSG00000013583	HEBP1	12	12974864	13000273	-	ensembl_havana	8	protein_coding		ensembl_havana		ENSG00000013583	240.147	4.57675e-05	0.0164084	0.984978	1		ENSG00000013583	240.147	-0.00342138	0.0185621	0.186728	1		ENSG00000013583	240.147	-8.9869e-05	0.00303433	0.172218	1
ENSG00000013588	GPRC5A	12	12890782	12917937	+	ensembl_havana	7	protein_coding		ensembl_havana		ENSG00000013588	34.0644	-0.000471671	0.0188647	0.583623	1		ENSG00000013588	34.0644	0.000308396	0.0184185	0.699517	1		ENSG00000013588	34.0644	7.81267e-05	0.00770907	0.353262	1
ENSG00000013619	MAMLD1	X	150361422	150514178	+	ensembl_havana	13	protein_coding		ensembl_havana		ENSG00000013619	194.98	0.0013484	0.0178973	0.472164	1		ENSG00000013619	194.98	0.00122144	0.0176627	0.492556	1		ENSG00000013619	194.98	-2.69054e-07	0.00277859	0.99533	1
ENSG00000013725	CD6	11	60971680	61020377	+	ensembl_havana	14	protein_coding		ensembl_havana		ENSG00000013725	19.6303	0.000369773	0.0185264	0.701631	1		ENSG00000013725	19.6303	0.000114895	0.0181514	0.897643	1		ENSG00000013725	19.6303	-1.28332e-05	0.00448104	0.809065	1
ENSG00000013810	TACC3	4	1721490	1745176	+	ensembl_havana	18	protein_coding		ensembl_havana		ENSG00000013810	107.353	-0.000687762	0.0173471	0.732167	1		ENSG00000013810	107.353	-0.00095293	0.0173962	0.622295	1		ENSG00000013810	107.353	-8.08734e-06	0.00272901	0.868161	1
ENSG00000014123	UFL1	6	96521595	96555276	+	ensembl_havana	9	protein_coding		ensembl_havana		ENSG00000014123	3463.36	-0.000561797	0.013225	0.84997	1		ENSG00000014123	3463.36	-0.00104134	0.0142403	0.74975	1		ENSG00000014123	3463.36	-1.54562e-05	0.00255705	0.888505	1
ENSG00000014138	POLA2	11	65261762	65305589	+	ensembl_havana	8	protein_coding		ensembl_havana		ENSG00000014138	265.146	0.000657574	0.0149357	0.818636	1		ENSG00000014138	265.146	-0.00363482	0.0177103	0.266219	1		ENSG00000014138	265.146	-0.000117632	0.00271824	0.174289	1
ENSG00000014164	ZC3H3	8	143437655	143541453	-	ensembl_havana	6	protein_coding		ensembl_havana		ENSG00000014164	266.441	-0.000799649	0.0167447	0.735965	1		ENSG00000014164	266.441	-0.00187864	0.0173957	0.428699	1		ENSG00000014164	266.441	-2.77604e-05	0.00266422	0.635078	1
ENSG00000014216	CAPN1	11	65180566	65212006	+	ensembl_havana	15	protein_coding		ensembl_havana		ENSG00000014216	1944.48	0.00202194	0.0140973	0.520976	1		ENSG00000014216	1944.48	0.00239029	0.0149879	0.488692	1		ENSG00000014216	1944.48	8.8527e-06	0.00255528	0.938638	1
ENSG00000014257	ACPP	3	132317367	132368298	+	ensembl_havana	15	protein_coding		ensembl_havana		ENSG00000014257	15.0971	-0.00242541	0.020435	0.088212	1		ENSG00000014257	15.0971	-0.00177276	0.0188569	0.167856	1		ENSG00000014257	15.0971	1.11533e-05	0.00338986	0.795563	1
ENSG00000014641	MDH1	2	63588609	63607197	+	ensembl_havana	17	protein_coding		ensembl_havana		ENSG00000014641	22851.9	-0.00345015	0.019068	0.191813	1		ENSG00000014641	22851.9	-0.000770722	0.0168211	0.744014	1		ENSG00000014641	22851.9	5.81861e-05	0.00277546	0.342859	1
ENSG00000014824	SLC30A9	4	41990472	42090457	+	ensembl_havana	13	protein_coding		ensembl_havana		ENSG00000014824	4389.75	-0.00228611	0.0143995	0.475093	1		ENSG00000014824	4389.75	0.00234599	0.0149379	0.496011	1		ENSG00000014824	4389.75	0.00016317	0.00261749	0.162378	1
ENSG00000014914	MTMR11	1	149928651	149936869	-	ensembl_havana	20	protein_coding		ensembl_havana		ENSG00000014914	130.096	-0.0057889	0.0227221	0.0385963	1		ENSG00000014914	130.096	-0.00255639	0.0180569	0.264071	1		ENSG00000014914	130.096	5.05142e-05	0.00282386	0.373255	1
ENSG00000014919	COX15	10	99711844	99732100	-	ensembl_havana	12	protein_coding		ensembl_havana		ENSG00000014919	2602.67	0.0035699	0.0161436	0.306229	1		ENSG00000014919	2602.67	0.00369244	0.016409	0.316607	1		ENSG00000014919	2602.67	2.12517e-06	0.00255531	0.985209	1
ENSG00000015133	CCDC88C	14	91271323	91417844	-	ensembl_havana	18	protein_coding		ensembl_havana		ENSG00000015133	252.851	-0.000474578	0.0173703	0.807447	1		ENSG00000015133	252.851	-0.00197027	0.0179932	0.303019	1		ENSG00000015133	252.851	-4.0715e-05	0.00296953	0.417093	1
ENSG00000015153	YAF2	12	42157104	42238349	-	ensembl_havana	14	protein_coding		ensembl_havana		ENSG00000015153	2297.45	-0.00295111	0.0165597	0.35905	1		ENSG00000015153	2297.45	-0.00332693	0.017067	0.320871	1		ENSG00000015153	2297.45	-1.0358e-05	0.00256641	0.909656	1
ENSG00000015171	ZMYND11	10	134465	254637	+	ensembl_havana	19	protein_coding		ensembl_havana		ENSG00000015171	5750.81	0.00402305	0.0151951	0.26213	1		ENSG00000015171	5750.81	0.00118021	0.0122227	0.717267	1		ENSG00000015171	5750.81	-0.000111029	0.00255196	0.46455	1
ENSG00000015285	WAS	X	48676596	48691427	+	ensembl_havana	10	protein_coding		ensembl_havana		ENSG00000015285	31.8045	0.00100226	0.0182705	0.473016	1		ENSG00000015285	31.8045	-0.000471732	0.0178178	0.715482	1		ENSG00000015285	31.8045	-5.6751e-05	0.00449099	0.288232	1
ENSG00000015413	DPEP1	16	89613308	89638456	+	ensembl_havana	9	protein_coding		ensembl_havana		ENSG00000015413	0.111031	-0.000319613	0.108612	0.916907	1		ENSG00000015413	0.111031	2.12872e-06	0.109439	0.999438	1		ENSG00000015413	0.111031	0.000384901	0.120903	0.917791	1
ENSG00000015475	BID	22	17734138	17774770	-	ensembl_havana	18	protein_coding		ensembl_havana		ENSG00000015475	566.943	0.0017925	0.0156498	0.546663	1		ENSG00000015475	566.943	-0.00247814	0.0165524	0.428309	1		ENSG00000015475	566.943	-0.000122412	0.00272945	0.16186	1
ENSG00000015479	MATR3	5	139293648	139331677	+	ensembl_havana	18	protein_coding	yes	ensembl_havana		ENSG00000015479	14760.1	0.00253164	0.013851	0.43302	1		ENSG00000015479	14760.1	0.00152561	0.0133951	0.649627	1		ENSG00000015479	14760.1	-4.05468e-05	0.00255186	0.759685	1
ENSG00000015520	NPC1L1	7	44512535	44541315	-	ensembl_havana	14	protein_coding		ensembl_havana		ENSG00000015520	4.7912	-0.000302268	0.0186852	0.728202	1		ENSG00000015520	4.7912	-0.00138919	0.022272	0.118265	1		ENSG00000015520	4.7912	-0.000138441	0.0103752	0.215238	1
ENSG00000015532	XYLT2	17	50346092	50363138	+	ensembl_havana	9	protein_coding		ensembl_havana		ENSG00000015532	503.388	-0.00239531	0.0152922	0.452794	1		ENSG00000015532	503.388	-0.00193193	0.0152617	0.557258	1		ENSG00000015532	503.388	1.38976e-05	0.00256083	0.89063	1
ENSG00000015568	RGPD5	2	109792758	109857695	+	ensembl_havana	12	protein_coding		ensembl_havana		ENSG00000015568	1907.64	0.0013451	0.016577	0.603717	1		ENSG00000015568	1907.64	0.000285636	0.0164268	0.910388	1		ENSG00000015568	1907.64	-2.58357e-05	0.00261841	0.693029	1
ENSG00000015592	STMN4	8	27235323	27258420	-	ensembl_havana	16	protein_coding		ensembl_havana		ENSG00000015592	2.42777	-0.000586556	0.0219229	0.37407	1		ENSG00000015592	2.42777	-0.000992426	0.026747	0.165797	1		ENSG00000015592	2.42777	-6.70527e-05	0.0104795	0.622542	1
ENSG00000015676	NUDCD3	7	44379121	44490880	-	ensembl_havana	17	protein_coding		ensembl_havana		ENSG00000015676	5467.68	-0.000770748	0.0121163	0.792007	1		ENSG00000015676	5467.68	-0.00386229	0.0159322	0.310246	1		ENSG00000015676	5467.68	-0.000101743	0.00255893	0.436628	1
ENSG00000016082	ISL1	5	51383391	51394738	+	ensembl_havana	14	protein_coding		ensembl_havana		ENSG00000016082	0.456646	-0.000510513	0.0486982	0.623559	1		ENSG00000016082	0.456646	-0.00077436	0.0559306	0.492346	1		ENSG00000016082	0.456646	-0.000218171	0.0450651	0.826521	1
ENSG00000016391	CHDH	3	53812335	53846390	-	ensembl_havana	10	protein_coding		ensembl_havana		ENSG00000016391	520.276	-0.00416325	0.020475	0.0919356	1		ENSG00000016391	520.276	-0.00238624	0.0180374	0.272925	1		ENSG00000016391	520.276	2.84604e-05	0.00273005	0.59358	1
ENSG00000016402	IL20RA	6	136999971	137045180	-	ensembl_havana	13	protein_coding		ensembl_havana		ENSG00000016402	64.7101	0.00137144	0.0192272	0.233072	1		ENSG00000016402	64.7101	0.000791067	0.0182384	0.453335	1		ENSG00000016402	64.7101	-1.94347e-05	0.00395982	0.68122	1
ENSG00000016490	CLCA1	1	86468368	86500289	+	ensembl_havana	15	protein_coding		ensembl_havana		ENSG00000016490	0.199087	8.51879e-05	0.107738	0.977682	1		ENSG00000016490	0.199087	0.00021772	0.109826	0.942656	1		ENSG00000016490	0.199087	0.000171007	0.12011	0.963252	1
ENSG00000016602	CLCA4	1	86547078	86580754	+	ensembl_havana	9	protein_coding		ensembl_havana		ENSG00000016602	2.37855	0.000439459	0.0243385	0.463075	1		ENSG00000016602	2.37855	-0.000491713	0.0252516	0.399737	1		ENSG00000016602	2.37855	-0.00108476	0.0447146	0.105284	1
ENSG00000016864	GLT8D1	3	52694488	52706032	-	ensembl_havana	18	protein_coding		ensembl_havana		ENSG00000016864	797.715	-0.00104877	0.0131259	0.726923	1		ENSG00000016864	797.715	-0.00296536	0.0155327	0.4043	1		ENSG00000016864	797.715	-5.90455e-05	0.00255892	0.610842	1
ENSG00000017260	ATP2C1	3	130850595	131016712	+	ensembl_havana	19	protein_coding		ensembl_havana		ENSG00000017260	3754.93	0.00287367	0.017453	0.331784	1		ENSG00000017260	3754.93	0.000168038	0.0159419	0.951636	1		ENSG00000017260	3754.93	-6.72622e-05	0.00264376	0.372754	1
ENSG00000017427	IGF1	12	102395867	102480645	-	ensembl_havana	15	protein_coding		ensembl_havana		ENSG00000017427	1668.54	0.000629811	0.0170113	0.774703	1		ENSG00000017427	1668.54	-0.00091209	0.0171543	0.670195	1		ENSG00000017427	1668.54	-3.92556e-05	0.00277126	0.473696	1
ENSG00000017483	SLC38A5	X	48458537	48470256	-	ensembl_havana	14	protein_coding		ensembl_havana		ENSG00000017483	11.089	-0.000982904	0.0185086	0.421845	1		ENSG00000017483	11.089	-0.00155238	0.0187934	0.196308	1		ENSG00000017483	11.089	-2.19798e-05	0.00380966	0.633635	1
ENSG00000017797	RALBP1	18	9475009	9538116	+	ensembl_havana	12	protein_coding		ensembl_havana		ENSG00000017797	3440.01	0.00279098	0.0144554	0.398193	1		ENSG00000017797	3440.01	0.00145055	0.0136038	0.664988	1		ENSG00000017797	3440.01	-4.92469e-05	0.00255376	0.698607	1
ENSG00000018189	RUFY3	4	70704204	70807315	+	ensembl_havana	12	protein_coding		ensembl_havana		ENSG00000018189	2429.29	0.00777025	0.0219987	0.0926492	1		ENSG00000018189	2429.29	0.00253056	0.0151494	0.466116	1		ENSG00000018189	2429.29	-0.000104346	0.00257178	0.364839	1
ENSG00000018236	CNTN1	12	40692442	41072418	+	ensembl_havana	14	protein_coding		ensembl_havana		ENSG00000018236	210.296	0.000286584	0.0178066	0.854666	1		ENSG00000018236	210.296	0.00227444	0.0188406	0.139636	1		ENSG00000018236	210.296	7.71517e-05	0.00464409	0.183809	1
ENSG00000018280	SLC11A1	2	218382029	218396894	+	ensembl_havana	16	protein_coding		ensembl_havana		ENSG00000018280	87.3782	0.000685522	0.0183238	0.571207	1		ENSG00000018280	87.3782	-0.00116376	0.0184204	0.307437	1		ENSG00000018280	87.3782	-0.000152398	0.00885352	0.110852	1
ENSG00000018408	WWTR1	3	149517235	149736714	-	ensembl_havana	14	protein_coding		ensembl_havana		ENSG00000018408	1175.06	0.00123647	0.0160873	0.64949	1		ENSG00000018408	1175.06	0.0008656	0.0162311	0.750426	1		ENSG00000018408	1175.06	-8.70489e-06	0.00258997	0.903311	1
ENSG00000018510	AGPS	2	177392644	177559299	+	ensembl_havana	13	protein_coding		ensembl_havana		ENSG00000018510	2434.34	0.00451592	0.0167938	0.230394	1		ENSG00000018510	2434.34	0.0125411	0.0256476	0.0378866	1		ENSG00000018510	2434.34	0.000122909	0.00256414	0.345866	1
ENSG00000018607	ZNF806	2	132309309	132318736	+	havana	6	unprocessed_pseudogene		havana		ENSG00000018607	0.207025	0.000633419	0.0813294	0.756266	1		ENSG00000018607	0.207025	0.000258878	0.0784668	0.894577	1		ENSG00000018607	0.207025	-0.000396	0.0854266	0.8657	1
ENSG00000018610	CXorf56	X	119538149	119565408	-	ensembl_havana	13	protein_coding		ensembl_havana		ENSG00000018610	738.398	-0.00282712	0.0169736	0.358058	1		ENSG00000018610	738.398	-0.000425963	0.0155926	0.883953	1		ENSG00000018610	738.398	6.18305e-05	0.00260373	0.451279	1
ENSG00000018625	ATP1A2	1	160115759	160143591	+	ensembl_havana	14	protein_coding		ensembl_havana		ENSG00000018625	67418.8	0.00278252	0.016978	0.362287	1		ENSG00000018625	67418.8	-0.000244043	0.0156204	0.932866	1		ENSG00000018625	67418.8	-8.01491e-05	0.00263595	0.326519	1
ENSG00000018699	TTC27	2	32628032	32821051	+	ensembl_havana	11	protein_coding		ensembl_havana		ENSG00000018699	852.52	-5.91567e-05	0.0131063	0.984021	1		ENSG00000018699	852.52	0.0010557	0.0142315	0.746612	1		ENSG00000018699	852.52	3.85138e-05	0.00255878	0.727036	1
ENSG00000018869	ZNF582	19	56375846	56393545	-	ensembl_havana	16	protein_coding		ensembl_havana		ENSG00000018869	78.6851	-0.00176458	0.0178258	0.413189	1		ENSG00000018869	78.6851	-0.00158769	0.0175805	0.440183	1		ENSG00000018869	78.6851	6.99392e-07	0.00268985	0.989049	1
ENSG00000019102	VSIG2	11	124747472	124752238	-	ensembl_havana	11	protein_coding		ensembl_havana		ENSG00000019102	13.0637	-0.00129399	0.0181443	0.433943	1		ENSG00000019102	13.0637	-0.000575925	0.0176212	0.712605	1		ENSG00000019102	13.0637	1.72754e-05	0.00299956	0.693112	1
ENSG00000019144	PHLDB1	11	118606440	118658038	+	ensembl_havana	18	protein_coding		ensembl_havana		ENSG00000019144	3127.69	0.00290834	0.01736	0.333689	1		ENSG00000019144	3127.69	0.00071392	0.0159199	0.800906	1		ENSG00000019144	3127.69	-5.34064e-05	0.00260941	0.489097	1
ENSG00000019169	MARCO	2	118942166	118994660	+	ensembl_havana	10	protein_coding		ensembl_havana		ENSG00000019169	60.6799	-0.00175605	0.0216587	0.103037	1		ENSG00000019169	60.6799	-0.0016943	0.0217063	0.0931495	1		ENSG00000019169	60.6799	-5.72416e-06	0.00422283	0.909725	1
ENSG00000019186	CYP24A1	20	54153449	54173973	-	ensembl_havana	9	protein_coding		ensembl_havana		ENSG00000019186	0.179178	-1.4729e-05	0.107786	0.996144	1		ENSG00000019186	0.179178	0.000538689	0.111796	0.860393	1		ENSG00000019186	0.179178	0.000695583	0.122878	0.853572	1
ENSG00000019485	PRDM11	11	45095806	45235110	+	ensembl_havana	13	protein_coding		ensembl_havana		ENSG00000019485	365.313	-0.00325047	0.0179926	0.276984	1		ENSG00000019485	365.313	-0.00914085	0.0246072	0.0181669	0.863377		ENSG00000019485	365.313	-0.000101479	0.00280196	0.18178	1
ENSG00000019505	SYT13	11	45240301	45286319	-	ensembl_havana	7	protein_coding		ensembl_havana		ENSG00000019505	35.9151	-0.000838673	0.0195412	0.337693	1		ENSG00000019505	35.9151	-0.000480262	0.0186176	0.546802	1		ENSG00000019505	35.9151	2.04059e-05	0.00531785	0.745593	1
ENSG00000019549	SNAI2	8	48917768	48921740	-	ensembl_havana	9	protein_coding		ensembl_havana		ENSG00000019549	136.245	-0.00123432	0.0174962	0.55651	1		ENSG00000019549	136.245	-0.00155828	0.0175927	0.442524	1		ENSG00000019549	136.245	-1.04351e-05	0.00270705	0.836087	1
ENSG00000019582	CD74	5	150401637	150412929	-	ensembl_havana	14	protein_coding		ensembl_havana		ENSG00000019582	4990.59	0.0009716	0.0176356	0.608562	1		ENSG00000019582	4990.59	-0.00106168	0.0175608	0.557718	1		ENSG00000019582	4990.59	-5.77364e-05	0.00333577	0.270331	1
ENSG00000019991	HGF	7	81699006	81770438	-	ensembl_havana	15	protein_coding		ensembl_havana		ENSG00000019991	117.56	-8.17831e-05	0.017107	0.96863	1		ENSG00000019991	117.56	0.00314868	0.0188258	0.141971	1		ENSG00000019991	117.56	9.61053e-05	0.00384552	0.124637	1
ENSG00000019995	ZRANB1	10	124942123	124988189	+	ensembl_havana	6	protein_coding		ensembl_havana		ENSG00000019995	7558.67	0.00660897	0.0222422	0.0799762	1		ENSG00000019995	7558.67	0.00412332	0.0184548	0.202081	1		ENSG00000019995	7558.67	-3.312e-05	0.00258522	0.677352	1
ENSG00000020129	NCDN	1	35557473	35567274	+	ensembl_havana	15	protein_coding		ensembl_havana		ENSG00000020129	286.729	-0.000968685	0.0163816	0.705064	1		ENSG00000020129	286.729	-3.98691e-05	0.0164273	0.987413	1		ENSG00000020129	286.729	2.29146e-05	0.00261786	0.723494	1
ENSG00000020181	ADGRA2	8	37784191	37844896	+	ensembl_havana	17	protein_coding		ensembl_havana		ENSG00000020181	509.658	0.00112969	0.0167676	0.644454	1		ENSG00000020181	509.658	0.000774831	0.0167718	0.7463	1		ENSG00000020181	509.658	-7.39109e-06	0.00262418	0.902435	1
ENSG00000020219	CCT8L1P	7	152445477	152447150	+	havana	9	processed_pseudogene		havana		ENSG00000020219	1.771	0.000661114	0.0233072	0.318413	1		ENSG00000020219	1.771	0.000523008	0.0222677	0.385341	1		ENSG00000020219	1.771	-1.03505e-05	0.00923879	0.934733	1
ENSG00000020256	ZFP64	20	52051663	52204308	-	ensembl_havana	19	protein_coding		ensembl_havana		ENSG00000020256	289.462	0.000922774	0.0154906	0.74202	1		ENSG00000020256	289.462	-0.000262194	0.0157673	0.926566	1		ENSG00000020256	289.462	-3.2363e-05	0.00258816	0.677436	1
ENSG00000020426	MNAT1	14	60734742	60969953	+	ensembl_havana	10	protein_coding		ensembl_havana		ENSG00000020426	3004.65	-0.00294466	0.0152527	0.378252	1		ENSG00000020426	3004.65	-0.00125547	0.0140898	0.704056	1		ENSG00000020426	3004.65	5.50444e-05	0.00255865	0.633191	1
ENSG00000020577	SAMD4A	14	54567097	54793315	+	ensembl_havana	13	protein_coding		ensembl_havana		ENSG00000020577	14854	0.0149944	0.0316259	0.0138412	0.783135		ENSG00000020577	14854	0.00295352	0.0165674	0.375825	1		ENSG00000020577	14854	-0.000146149	0.00272142	0.130311	1
ENSG00000020633	RUNX3	1	24899511	24965121	-	ensembl_havana	18	protein_coding		ensembl_havana		ENSG00000020633	27.3694	0.000321827	0.0182075	0.78668	1		ENSG00000020633	27.3694	-0.00122189	0.0185244	0.279188	1		ENSG00000020633	27.3694	-0.000103014	0.00706767	0.175285	1
ENSG00000020922	MRE11	11	94415578	94493908	-	ensembl_havana	12	protein_coding		ensembl_havana		ENSG00000020922	1250.17	0.000466589	0.0136459	0.874832	1		ENSG00000020922	1250.17	0.00162968	0.0149689	0.618214	1		ENSG00000020922	1250.17	3.65757e-05	0.00256212	0.722901	1
ENSG00000021300	PLEKHB1	11	73646178	73662819	+	ensembl_havana	13	protein_coding		ensembl_havana		ENSG00000021300	184.546	0.000780568	0.0178317	0.64035	1		ENSG00000021300	184.546	0.000941926	0.0177195	0.552223	1		ENSG00000021300	184.546	6.44121e-06	0.00289317	0.88232	1
ENSG00000021355	SERPINB1	6	2832332	2842006	-	ensembl_havana	12	protein_coding		ensembl_havana		ENSG00000021355	1009.71	-0.00164199	0.0164095	0.54989	1		ENSG00000021355	1009.71	-0.000363306	0.0161319	0.892849	1		ENSG00000021355	1009.71	3.21067e-05	0.00260378	0.652979	1
ENSG00000021461	CYP3A43	7	99828013	99866102	+	ensembl_havana	16	protein_coding		ensembl_havana		ENSG00000021461	13.6367	0.00167603	0.0191035	0.20732	1		ENSG00000021461	13.6367	-0.000210798	0.0178283	0.863284	1		ENSG00000021461	13.6367	-0.000103718	0.00655848	0.151937	1
ENSG00000021488	SLC7A9	19	32830509	32869766	-	ensembl_havana	12	protein_coding		ensembl_havana		ENSG00000021488	4.07034	-0.000450866	0.0189244	0.590035	1		ENSG00000021488	4.07034	-0.00052021	0.0187694	0.504512	1		ENSG00000021488	4.07034	-9.86694e-06	0.00540687	0.879945	1
ENSG00000021574	SPAST	2	32063611	32157637	+	ensembl_havana	11	protein_coding		ensembl_havana		ENSG00000021574	1448.75	0.00538628	0.0190838	0.168681	1		ENSG00000021574	1448.75	0.00384165	0.0169025	0.292827	1		ENSG00000021574	1448.75	-2.97377e-05	0.00255916	0.781795	1
ENSG00000021645	NRXN3	14	78170373	79868290	+	ensembl_havana	18	protein_coding		ensembl_havana		ENSG00000021645	39.6397	0.00139703	0.0190395	0.248073	1		ENSG00000021645	39.6397	-0.000524371	0.0180109	0.635503	1		ENSG00000021645	39.6397	-0.00016391	0.00936103	0.10503	1
ENSG00000021762	OSBPL5	11	3087116	3166739	-	ensembl_havana	19	protein_coding		ensembl_havana		ENSG00000021762	313.138	-0.00383243	0.0192608	0.179151	1		ENSG00000021762	313.138	-0.00312522	0.0181179	0.243542	1		ENSG00000021762	313.138	8.19879e-06	0.00261011	0.897954	1
ENSG00000021776	AQR	15	34851782	34969839	-	ensembl_havana	10	protein_coding		ensembl_havana		ENSG00000021776	2180.49	-0.000975049	0.0126733	0.743216	1		ENSG00000021776	2180.49	0.00394834	0.0163453	0.298141	1		ENSG00000021776	2180.49	0.000171998	0.00260287	0.166259	1
ENSG00000021826	CPS1	2	210477682	210679107	+	ensembl_havana	14	protein_coding		ensembl_havana		ENSG00000021826	137.376	0.00293239	0.0199977	0.094989	1		ENSG00000021826	137.376	0.00099295	0.017773	0.521308	1		ENSG00000021826	137.376	-4.85964e-05	0.00357798	0.324163	1
ENSG00000021852	C8B	1	56929210	56966140	-	ensembl_havana	12	protein_coding		ensembl_havana		ENSG00000021852	0.0723649	-5.10088e-05	0.10776	0.986642	1		ENSG00000021852	0.0723649	-0.000340913	0.110373	0.910605	1		ENSG00000021852	0.0723649	-0.00036638	0.120817	0.921696	1
ENSG00000022267	FHL1	X	136146702	136211359	+	ensembl_havana	16	protein_coding		ensembl_havana		ENSG00000022267	443319	0.00384555	0.018853	0.207204	1		ENSG00000022267	443319	0.00519708	0.0200117	0.101041	1		ENSG00000022267	443319	3.13335e-05	0.00260224	0.662	1
ENSG00000022277	RTFDC1	20	56468585	56519449	+	ensembl_havana	12	protein_coding		ensembl_havana		ENSG00000022277	3592.69	0.00162884	0.0127848	0.591982	1		ENSG00000022277	3592.69	-0.00245253	0.0142778	0.484531	1		ENSG00000022277	3592.69	-0.000164192	0.00257901	0.214875	1
ENSG00000022355	GABRA1	5	161847063	161899981	+	ensembl_havana	16	protein_coding		ensembl_havana		ENSG00000022355	0.516524	0.00111011	0.116348	0.728889	1		ENSG00000022355	0.516524	-22.4424	3.89561	4.36939e-09	2.78534e-06		ENSG00000022355	0.516524	-23.8018	3.81653	2.30543e-10	1.16024e-07
ENSG00000022556	NLRP2	19	54953130	55001142	+	ensembl_havana	15	protein_coding		ensembl_havana		ENSG00000022556	4.58085	-0.00022106	0.0197892	0.729969	1		ENSG00000022556	4.58085	-0.00128041	0.0317691	0.108652	1		ENSG00000022556	4.58085	-0.000334173	0.0205922	0.18686	1
ENSG00000022567	SLC45A4	8	141207166	141308305	-	ensembl_havana	9	protein_coding		ensembl_havana		ENSG00000022567	316.824	-0.000313791	0.0161294	0.901988	1		ENSG00000022567	316.824	-0.000136207	0.0164041	0.957277	1		ENSG00000022567	316.824	4.31769e-06	0.00260479	0.947245	1
ENSG00000022840	RNF10	12	120533480	120577594	+	ensembl_havana	15	protein_coding		ensembl_havana		ENSG00000022840	9110.21	-0.000377088	0.0154506	0.890742	1		ENSG00000022840	9110.21	-0.00193182	0.0165912	0.502404	1		ENSG00000022840	9110.21	-4.18035e-05	0.00260001	0.581892	1
ENSG00000022976	ZNF839	14	102317377	102342702	+	ensembl_havana	15	protein_coding		ensembl_havana		ENSG00000022976	1064.13	0.00513481	0.0200298	0.144621	1		ENSG00000022976	1064.13	-0.00311558	0.0172889	0.322355	1		ENSG00000022976	1064.13	-0.000277437	0.00502258	0.0145755	0.861058
ENSG00000023041	ZDHHC6	10	112424428	112446917	-	ensembl_havana	11	protein_coding		ensembl_havana		ENSG00000023041	820.35	-0.00308984	0.013989	0.352743	1		ENSG00000023041	820.35	-0.000298824	0.012041	0.92579	1		ENSG00000023041	820.35	0.000119701	0.00255456	0.415193	1
ENSG00000023171	GRAMD1B	11	123358428	123627774	+	ensembl_havana	16	protein_coding		ensembl_havana		ENSG00000023171	510.305	0.000570353	0.017783	0.728912	1		ENSG00000023171	510.305	4.16101e-05	0.017561	0.978623	1		ENSG00000023171	510.305	-1.36835e-05	0.00294677	0.75411	1
ENSG00000023191	RNH1	11	494512	507300	-	ensembl_havana	16	protein_coding		ensembl_havana		ENSG00000023191	1943.26	-0.00136669	0.0157857	0.629324	1		ENSG00000023191	1943.26	-0.00457589	0.0190385	0.159543	1		ENSG00000023191	1943.26	-7.55371e-05	0.00264436	0.336228	1
ENSG00000023228	NDUFS1	2	206114817	206159603	-	ensembl_havana	13	protein_coding		ensembl_havana		ENSG00000023228	38580.1	-0.00342007	0.0179596	0.270278	1		ENSG00000023228	38580.1	-0.00175739	0.0163877	0.545077	1		ENSG00000023228	38580.1	3.6007e-05	0.00259113	0.642313	1
ENSG00000023287	RB1CC1	8	52622456	52745843	-	ensembl_havana	12	protein_coding		ensembl_havana		ENSG00000023287	10782.5	0.00360094	0.0173572	0.282884	1		ENSG00000023287	10782.5	0.00118096	0.0152794	0.704594	1		ENSG00000023287	10782.5	-6.17412e-05	0.00258027	0.504505	1
ENSG00000023318	ERP44	9	99979179	100099040	-	ensembl_havana	7	protein_coding		ensembl_havana		ENSG00000023318	1332.92	-0.00574421	0.0175475	0.163944	1		ENSG00000023318	1332.92	-0.00791717	0.0199335	0.112396	1		ENSG00000023318	1332.92	-3.9375e-05	0.00254765	0.799378	1
ENSG00000023330	ALAS1	3	52198086	52214327	+	ensembl_havana	14	protein_coding		ensembl_havana		ENSG00000023330	4043.59	0.000583276	0.0162432	0.818169	1		ENSG00000023330	4043.59	0.000289359	0.0164601	0.908548	1		ENSG00000023330	4043.59	-7.01091e-06	0.00260729	0.913655	1
ENSG00000023445	BIRC3	11	102317450	102339403	+	ensembl_havana	13	protein_coding		ensembl_havana		ENSG00000023445	461.393	0.00148983	0.0178039	0.460288	1		ENSG00000023445	461.393	0.00244188	0.0183169	0.216481	1		ENSG00000023445	461.393	2.6525e-05	0.00280861	0.590932	1
ENSG00000023516	AKAP11	13	42272153	42323267	+	ensembl_havana	8	protein_coding		ensembl_havana		ENSG00000023516	2704.9	0.00013623	0.01581	0.958845	1		ENSG00000023516	2704.9	0.00134947	0.0165301	0.616871	1		ENSG00000023516	2704.9	3.22706e-05	0.00260834	0.645061	1
ENSG00000023572	GLRX2	1	193096468	193106114	-	ensembl_havana	8	protein_coding		ensembl_havana		ENSG00000023572	449.33	0.00192597	0.0163985	0.499176	1		ENSG00000023572	449.33	0.0031292	0.0176179	0.29603	1		ENSG00000023572	449.33	3.04313e-05	0.00259214	0.686213	1
ENSG00000023608	SNAPC1	14	61762357	61796428	+	ensembl_havana	4	protein_coding		ensembl_havana		ENSG00000023608	474.096	-0.00106609	0.0167685	0.660722	1		ENSG00000023608	474.096	2.67116e-05	0.0166844	0.990995	1		ENSG00000023608	474.096	2.66431e-05	0.00264843	0.657945	1
ENSG00000023697	DERA	12	15911172	16037282	+	ensembl_havana	12	protein_coding		ensembl_havana		ENSG00000023697	800.809	-0.0017166	0.0159565	0.552535	1		ENSG00000023697	800.809	-0.00173002	0.0162719	0.556575	1		ENSG00000023697	800.809	-1.36433e-06	0.00257738	0.986247	1
ENSG00000023734	STRAP	12	15882391	15903478	+	ensembl_havana	10	protein_coding		ensembl_havana		ENSG00000023734	3370.01	-0.00417045	0.0164739	0.255168	1		ENSG00000023734	3370.01	-0.012938	0.0261908	0.033201	1		ENSG00000023734	3370.01	-0.00013375	0.00257175	0.289934	1
ENSG00000023839	ABCC2	10	99782732	99852192	+	ensembl_havana	10	protein_coding		ensembl_havana		ENSG00000023839	163.612	0.00191725	0.018582	0.268978	1		ENSG00000023839	163.612	0.0018418	0.0182153	0.258234	1		ENSG00000023839	163.612	3.01844e-06	0.00287475	0.944805	1
ENSG00000023892	DEF6	6	35297852	35321771	+	ensembl_havana	10	protein_coding		ensembl_havana		ENSG00000023892	46.2776	0.000412435	0.0180086	0.768008	1		ENSG00000023892	46.2776	0.00020991	0.0177603	0.872714	1		ENSG00000023892	46.2776	-5.26427e-06	0.00316332	0.900365	1
ENSG00000023902	PLEKHO1	1	150149183	150164720	+	ensembl_havana	13	protein_coding		ensembl_havana		ENSG00000023902	1087.67	0.00436231	0.0201977	0.120718	1		ENSG00000023902	1087.67	-0.000804962	0.0167754	0.737256	1		ENSG00000023902	1087.67	-0.000142143	0.00402313	0.0620285	1
ENSG00000023909	GCLM	1	93885205	93909456	-	ensembl_havana	9	protein_coding		ensembl_havana		ENSG00000023909	1637.37	-0.00179813	0.0178419	0.406391	1		ENSG00000023909	1637.37	-0.0026302	0.0183151	0.216161	1		ENSG00000023909	1637.37	-2.31936e-05	0.00273129	0.653814	1
ENSG00000024048	UBR2	6	42564062	42693504	+	ensembl_havana	10	protein_coding		ensembl_havana		ENSG00000024048	11202	-0.00124414	0.0117429	0.66831	1		ENSG00000024048	11202	0.00178411	0.0130372	0.59705	1		ENSG00000024048	11202	0.000139242	0.00255866	0.336475	1
ENSG00000024422	EHD2	19	47713343	47743134	+	ensembl_havana	11	protein_coding		ensembl_havana		ENSG00000024422	595.971	-0.000856977	0.0176204	0.646146	1		ENSG00000024422	595.971	-0.00167341	0.0178972	0.353706	1		ENSG00000024422	595.971	-2.33403e-05	0.00286323	0.619692	1
ENSG00000024526	DEPDC1	1	68474152	68497221	-	ensembl_havana	16	protein_coding		ensembl_havana		ENSG00000024526	22.025	0.00245314	0.0227182	0.0557832	1		ENSG00000024526	22.025	0.00992559	0.0835209	0.00198031	0.26532		ENSG00000024526	22.025	9.48376e-05	0.00682386	0.196119	1
ENSG00000024862	CCDC28A	6	138773509	138793319	+	ensembl_havana	17	protein_coding		ensembl_havana		ENSG00000024862	373.409	0.00325006	0.0167226	0.32646	1		ENSG00000024862	373.409	0.00304567	0.0165928	0.365944	1		ENSG00000024862	373.409	-3.82422e-06	0.00256359	0.967941	1
ENSG00000025039	RRAGD	6	89364636	89412270	-	ensembl_havana	14	protein_coding		ensembl_havana		ENSG00000025039	14609.7	0.00012626	0.014753	0.964796	1		ENSG00000025039	14609.7	-0.000483133	0.0153994	0.871379	1		ENSG00000025039	14609.7	-1.78374e-05	0.0025723	0.83456	1
ENSG00000025156	HSF2	6	122399546	122433119	+	ensembl_havana	12	protein_coding		ensembl_havana		ENSG00000025156	3380.85	0.00312335	0.0188356	0.213109	1		ENSG00000025156	3380.85	0.00417143	0.0195628	0.0960702	1		ENSG00000025156	3380.85	2.73244e-05	0.00267523	0.63271	1
ENSG00000025293	PHF20	20	35771974	35950381	+	ensembl_havana	16	protein_coding		ensembl_havana		ENSG00000025293	4834.2	0.00177856	0.0152823	0.556741	1		ENSG00000025293	4834.2	0.000439793	0.0150956	0.885776	1		ENSG00000025293	4834.2	-3.91313e-05	0.00257219	0.66689	1
ENSG00000025423	HSD17B6	12	56752161	56787790	+	ensembl_havana	11	protein_coding		ensembl_havana		ENSG00000025423	3.73686	0.000125622	0.0191199	0.859192	1		ENSG00000025423	3.73686	-0.000228871	0.0189551	0.72778	1		ENSG00000025423	3.73686	-4.98813e-05	0.00769788	0.587095	1
ENSG00000025434	NR1H3	11	47248300	47269032	+	ensembl_havana	18	protein_coding		ensembl_havana		ENSG00000025434	191.974	-0.000702678	0.0167224	0.766016	1		ENSG00000025434	191.974	-0.000196763	0.0167782	0.932039	1		ENSG00000025434	191.974	1.18711e-05	0.00263926	0.837902	1
ENSG00000025708	TYMP	22	50525752	50530056	-	ensembl_havana	13	protein_coding		ensembl_havana		ENSG00000025708	234.135	-0.00289273	0.020371	0.0789265	1		ENSG00000025708	234.135	-0.00143334	0.0181178	0.324344	1		ENSG00000025708	234.135	3.28101e-05	0.00338731	0.472614	1
ENSG00000025770	NCAPH2	22	50508216	50523472	+	ensembl_havana	18	protein_coding		ensembl_havana		ENSG00000025770	806.19	-0.0023286	0.016226	0.443579	1		ENSG00000025770	806.19	-0.00486521	0.0190682	0.160882	1		ENSG00000025770	806.19	-5.7449e-05	0.0025921	0.497594	1
ENSG00000025772	TOMM34	20	44942130	44960486	-	ensembl_havana	7	protein_coding		ensembl_havana		ENSG00000025772	359.313	-0.0044552	0.0181493	0.217854	1		ENSG00000025772	359.313	-0.00170716	0.0152036	0.598925	1		ENSG00000025772	359.313	6.65624e-05	0.00257342	0.50288	1
ENSG00000025796	SEC63	6	107867756	107958189	-	ensembl_havana	13	protein_coding		ensembl_havana		ENSG00000025796	1413.15	-0.00141601	0.0156205	0.622869	1		ENSG00000025796	1413.15	-0.000596739	0.0156772	0.83732	1		ENSG00000025796	1413.15	2.20577e-05	0.00257881	0.784636	1
ENSG00000025800	KPNA6	1	32108038	32176568	+	ensembl_havana	13	protein_coding		ensembl_havana		ENSG00000025800	8707.26	-0.00195054	0.0148478	0.530748	1		ENSG00000025800	8707.26	-0.00226004	0.0155829	0.496441	1		ENSG00000025800	8707.26	-7.99249e-06	0.0025607	0.936782	1
ENSG00000026025	VIM	10	17228259	17237593	+	ensembl_havana	15	protein_coding		ensembl_havana		ENSG00000026025	7932.98	-0.00089224	0.0175345	0.64582	1		ENSG00000026025	7932.98	-0.00192834	0.0179831	0.308378	1		ENSG00000026025	7932.98	-2.86987e-05	0.00285584	0.555357	1
ENSG00000026036	RTEL1-TNFRSF6B	20	63659300	63698684	+	havana	21	protein_coding		havana		ENSG00000026036	283.51	-0.00225907	0.0176836	0.37071	1		ENSG00000026036	283.51	-0.00242647	0.0177149	0.32568	1		ENSG00000026036	283.51	-7.39522e-06	0.00262759	0.901206	1
ENSG00000026103	FAS	10	88990582	89015785	+	ensembl_havana	21	protein_coding		ensembl_havana		ENSG00000026103	213.415	0.00299244	0.0194336	0.142109	1		ENSG00000026103	213.415	0.000286211	0.0173584	0.874045	1		ENSG00000026103	213.415	-7.08612e-05	0.00363127	0.20093	1
ENSG00000026297	RNASET2	6	166929504	166957191	-	ensembl_havana	15	protein_coding		ensembl_havana		ENSG00000026297	254.152	-0.00166781	0.0163556	0.547268	1		ENSG00000026297	254.152	-0.00219177	0.0169383	0.437917	1		ENSG00000026297	254.152	-1.44431e-05	0.00259069	0.841272	1
ENSG00000026508	CD44	11	35138870	35232402	+	ensembl_havana	17	protein_coding		ensembl_havana		ENSG00000026508	1240.45	0.000368032	0.0176872	0.82693	1		ENSG00000026508	1240.45	-0.00156518	0.018016	0.33449	1		ENSG00000026508	1240.45	-6.40997e-05	0.0039026	0.229686	1
ENSG00000026559	KCNG1	20	51003656	51023129	-	ensembl_havana	13	protein_coding		ensembl_havana		ENSG00000026559	0.91945	-0.000163714	0.030044	0.80035	1		ENSG00000026559	0.91945	-0.000396115	0.0343431	0.564352	1		ENSG00000026559	0.91945	-0.000180337	0.0287522	0.735091	1
ENSG00000026652	AGPAT4	6	161129979	161274061	-	ensembl_havana	13	protein_coding		ensembl_havana		ENSG00000026652	331.796	-0.00476801	0.0201963	0.132229	1		ENSG00000026652	331.796	0.000116295	0.0161742	0.965165	1		ENSG00000026652	331.796	0.000113951	0.00298767	0.128495	1
ENSG00000026751	SLAMF7	1	160739057	160754821	+	ensembl_havana	16	protein_coding		ensembl_havana		ENSG00000026751	29.2989	0.00108691	0.0191647	0.294793	1		ENSG00000026751	29.2989	0.000913829	0.0186286	0.343704	1		ENSG00000026751	29.2989	-3.36001e-06	0.00407978	0.945276	1
ENSG00000026950	BTN3A1	6	26402237	26415216	+	ensembl_havana	16	protein_coding		ensembl_havana		ENSG00000026950	896.398	0.000360615	0.0176765	0.831134	1		ENSG00000026950	896.398	-0.000723736	0.017624	0.652483	1		ENSG00000026950	896.398	-3.08167e-05	0.00309699	0.503024	1
ENSG00000027001	MIPEP	13	23730189	23889419	-	ensembl_havana	9	protein_coding		ensembl_havana		ENSG00000027001	684.181	-0.00275974	0.0182908	0.276425	1		ENSG00000027001	684.181	-0.00118838	0.0170066	0.613024	1		ENSG00000027001	684.181	3.26894e-05	0.00267195	0.580956	1
ENSG00000027075	PRKCH	14	61187559	61550976	+	ensembl_havana	14	protein_coding		ensembl_havana		ENSG00000027075	1293.91	-0.00353689	0.0187572	0.217425	1		ENSG00000027075	1293.91	-0.00232878	0.0173372	0.382868	1		ENSG00000027075	1293.91	2.12493e-05	0.00261003	0.748928	1
ENSG00000027644	INSRR	1	156840063	156859018	-	ensembl_havana	4	protein_coding		ensembl_havana		ENSG00000027644	3.35557	0.000398201	0.0189139	0.628099	1		ENSG00000027644	3.35557	0.000604587	0.0189818	0.436157	1		ENSG00000027644	3.35557	2.1159e-05	0.00565775	0.753782	1
ENSG00000027697	IFNGR1	6	137197484	137219449	-	ensembl_havana	13	protein_coding		ensembl_havana		ENSG00000027697	2004.11	-0.00157592	0.013852	0.608456	1		ENSG00000027697	2004.11	0.000860983	0.0140982	0.791541	1		ENSG00000027697	2004.11	8.62546e-05	0.00256834	0.439617	1
ENSG00000027847	B4GALT7	5	177600100	177610347	+	ensembl_havana	13	protein_coding		ensembl_havana		ENSG00000027847	366.919	0.000726786	0.0151965	0.797492	1		ENSG00000027847	366.919	-0.00232435	0.0166221	0.44357	1		ENSG00000027847	366.919	-8.43011e-05	0.00264489	0.302952	1
ENSG00000027869	SH2D2A	1	156806243	156816862	-	ensembl_havana	11	protein_coding		ensembl_havana		ENSG00000027869	6.66559	0.000866825	0.0185346	0.452525	1		ENSG00000027869	6.66559	-0.00134334	0.0188391	0.221708	1		ENSG00000027869	6.66559	-0.000339386	0.015102	0.0532505	1
ENSG00000028116	VRK2	2	57907651	58159920	+	ensembl_havana	16	protein_coding		ensembl_havana		ENSG00000028116	1065.82	-0.000670991	0.0141673	0.820192	1		ENSG00000028116	1065.82	0.000145436	0.0147578	0.962824	1		ENSG00000028116	1065.82	2.60387e-05	0.00256482	0.786588	1
ENSG00000028137	TNFRSF1B	1	12167003	12209228	+	ensembl_havana	18	protein_coding		ensembl_havana		ENSG00000028137	500.654	-0.00301948	0.0182868	0.266697	1		ENSG00000028137	500.654	-0.00166679	0.0170138	0.511113	1		ENSG00000028137	500.654	2.66561e-05	0.00262775	0.675416	1
ENSG00000028203	VEZT	12	95217746	95302790	+	ensembl_havana	17	protein_coding		ensembl_havana		ENSG00000028203	6391.55	0.0039967	0.0170947	0.262244	1		ENSG00000028203	6391.55	0.00464653	0.0178319	0.223509	1		ENSG00000028203	6391.55	1.53711e-05	0.00255803	0.886421	1
ENSG00000028277	POU2F2	19	42086110	42196585	-	ensembl_havana	21	protein_coding		ensembl_havana		ENSG00000028277	34.6593	5.718e-05	0.0183179	0.95678	1		ENSG00000028277	34.6593	-0.000317197	0.0180803	0.74724	1		ENSG00000028277	34.6593	-1.87973e-05	0.00418525	0.70393	1
ENSG00000028310	BRD9	5	850291	892824	-	ensembl_havana	17	protein_coding		ensembl_havana		ENSG00000028310	1191.54	-0.000939037	0.0129997	0.753458	1		ENSG00000028310	1191.54	0.000166904	0.0136035	0.959041	1		ENSG00000028310	1191.54	4.21645e-05	0.00255648	0.718555	1
ENSG00000028528	SNX1	15	64094123	64146090	+	ensembl_havana	14	protein_coding		ensembl_havana		ENSG00000028528	3550.57	0.00229027	0.0128461	0.461324	1		ENSG00000028528	3550.57	-0.00100874	0.0123124	0.756819	1		ENSG00000028528	3550.57	-0.000153662	0.00255999	0.298427	1
ENSG00000028839	TBPL1	6	133952170	133990432	+	ensembl_havana	9	protein_coding		ensembl_havana		ENSG00000028839	357.976	-0.00020379	0.0157818	0.938713	1		ENSG00000028839	357.976	0.00584428	0.0208173	0.070327	1		ENSG00000028839	357.976	0.000159834	0.00364023	0.0541739	1
ENSG00000029153	ARNTL2	12	27332854	27425289	+	ensembl_havana	14	protein_coding		ensembl_havana		ENSG00000029153	38.7059	-0.00102571	0.0191122	0.315701	1		ENSG00000029153	38.7059	-0.00117934	0.0192878	0.220149	1		ENSG00000029153	38.7059	-1.36947e-05	0.00429887	0.788157	1
ENSG00000029363	BCLAF1	6	136256627	136289851	-	ensembl_havana	16	protein_coding		ensembl_havana		ENSG00000029363	10863.8	0.00273629	0.0146415	0.406488	1		ENSG00000029363	10863.8	0.00543727	0.018207	0.188479	1		ENSG00000029363	10863.8	6.45007e-05	0.00255706	0.597003	1
ENSG00000029364	SLC39A9	14	69398015	69462388	+	ensembl_havana	11	protein_coding		ensembl_havana		ENSG00000029364	1407.18	-0.00472724	0.0161871	0.214135	1		ENSG00000029364	1407.18	-0.00193206	0.0128021	0.566775	1		ENSG00000029364	1407.18	9.67485e-05	0.00255056	0.526212	1
ENSG00000029534	ANK1	8	41653220	41896762	-	ensembl_havana	19	protein_coding		ensembl_havana		ENSG00000029534	18512.9	-0.00096708	0.0168643	0.681592	1		ENSG00000029534	18512.9	-0.00342308	0.0187191	0.165622	1		ENSG00000029534	18512.9	-6.10078e-05	0.00283368	0.310518	1
ENSG00000029559	IBSP	4	87799581	87812435	+	ensembl_havana	6	protein_coding		ensembl_havana		ENSG00000029559	10.1196	-0.0014018	0.0426603	0.122638	1		ENSG00000029559	10.1196	-0.00011841	0.0215776	0.821276	1		ENSG00000029559	10.1196	0.000583957	0.0323307	0.201439	1
ENSG00000029639	TFB1M	6	155257509	155314493	-	ensembl_havana	10	protein_coding		ensembl_havana		ENSG00000029639	501.456	0.00109279	0.0153113	0.70326	1		ENSG00000029639	501.456	-0.00193611	0.0162727	0.520792	1		ENSG00000029639	501.456	-8.55203e-05	0.00263987	0.303406	1
ENSG00000029725	RABEP1	17	5282265	5385812	+	ensembl_havana	16	protein_coding		ensembl_havana		ENSG00000029725	11122.8	0.00265315	0.0157334	0.410813	1		ENSG00000029725	11122.8	-0.00101233	0.0148149	0.750482	1		ENSG00000029725	11122.8	-0.000113681	0.00260968	0.25725	1
ENSG00000029993	HMGB3	X	150980509	150990775	+	ensembl_havana	14	protein_coding		ensembl_havana		ENSG00000029993	152.986	-0.000275433	0.0175962	0.874623	1		ENSG00000029993	152.986	-0.00125219	0.0177777	0.454653	1		ENSG00000029993	152.986	-2.81008e-05	0.00300094	0.542411	1
ENSG00000030066	NUP160	11	47778087	47848555	-	ensembl_havana	13	protein_coding		ensembl_havana		ENSG00000030066	1698.3	-0.000314435	0.0142736	0.91426	1		ENSG00000030066	1698.3	0.00198278	0.0157526	0.535083	1		ENSG00000030066	1698.3	6.90042e-05	0.00258352	0.459555	1
ENSG00000030110	BAK1	6	33572547	33580293	-	ensembl_havana	12	protein_coding		ensembl_havana		ENSG00000030110	456.999	-0.00128966	0.0170574	0.585822	1		ENSG00000030110	456.999	-0.00165449	0.0173031	0.477031	1		ENSG00000030110	456.999	-1.09719e-05	0.00264227	0.848387	1
ENSG00000030304	MUSK	9	110668771	110801620	+	ensembl_havana	13	protein_coding		ensembl_havana		ENSG00000030304	130.364	0.00104818	0.0183031	0.452455	1		ENSG00000030304	130.364	0.00275365	0.0209999	0.0513657	1		ENSG00000030304	130.364	7.44303e-05	0.00511569	0.210351	1
ENSG00000030419	IKZF2	2	212999691	213152427	-	ensembl_havana	16	protein_coding		ensembl_havana		ENSG00000030419	2213.35	-0.00160297	0.0164164	0.557205	1		ENSG00000030419	2213.35	0.000651862	0.0162213	0.808418	1		ENSG00000030419	2213.35	5.89868e-05	0.00264892	0.40967	1
ENSG00000030582	GRN	17	44345086	44353102	+	ensembl_havana	17	protein_coding		ensembl_havana		ENSG00000030582	1074.06	0.00279467	0.0168012	0.367773	1		ENSG00000030582	1074.06	0.00239986	0.0165439	0.438501	1		ENSG00000030582	1074.06	-7.7517e-06	0.0025728	0.926075	1
ENSG00000031003	FAM13B	5	137937960	138051961	-	ensembl_havana	10	protein_coding		ensembl_havana		ENSG00000031003	1293.68	0.00294534	0.0161253	0.369119	1		ENSG00000031003	1293.68	0.00678934	0.020739	0.100894	1		ENSG00000031003	1293.68	7.8819e-05	0.00257985	0.427177	1
ENSG00000031081	ARHGAP31	3	119294373	119420714	+	ensembl_havana	10	protein_coding		ensembl_havana		ENSG00000031081	1420.48	-0.000122454	0.0161117	0.961611	1		ENSG00000031081	1420.48	0.0022059	0.0172889	0.401603	1		ENSG00000031081	1420.48	6.03169e-05	0.00269906	0.365931	1
ENSG00000031691	CENPQ	6	49463378	49493107	+	ensembl_havana	6	protein_coding		ensembl_havana		ENSG00000031691	196.254	9.96651e-05	0.0162106	0.968306	1		ENSG00000031691	196.254	0.000386858	0.0165112	0.876912	1		ENSG00000031691	196.254	7.60621e-06	0.00261018	0.90517	1
ENSG00000031698	SARS	1	109213918	109238169	+	ensembl_havana	12	protein_coding		ensembl_havana		ENSG00000031698	3429.93	0.00114561	0.0132465	0.704034	1		ENSG00000031698	3429.93	-0.00176607	0.014437	0.599456	1		ENSG00000031698	3429.93	-0.000105314	0.00257149	0.363044	1
ENSG00000031823	RANBP3	19	5916139	5978142	-	ensembl_havana	14	protein_coding		ensembl_havana		ENSG00000031823	1130.63	0.00244295	0.0154677	0.443573	1		ENSG00000031823	1130.63	0.00186411	0.015323	0.567686	1		ENSG00000031823	1130.63	-1.66948e-05	0.00256191	0.866518	1
ENSG00000032219	ARID4A	14	58298385	58373887	+	ensembl_havana	18	protein_coding		ensembl_havana		ENSG00000032219	1325.22	0.000970961	0.013355	0.746294	1		ENSG00000032219	1325.22	0.00808656	0.0217432	0.0821728	1		ENSG00000032219	1325.22	0.000165072	0.00263718	0.14502	1
ENSG00000032389	EIPR1	2	3188925	3377882	-	ensembl_havana	12	protein_coding		ensembl_havana		ENSG00000032389	425.719	0.00214522	0.0159032	0.479947	1		ENSG00000032389	425.719	-0.00158802	0.0158068	0.604269	1		ENSG00000032389	425.719	-0.000107372	0.00266385	0.22244	1
ENSG00000032444	PNPLA6	19	7534004	7561764	+	ensembl_havana	15	protein_coding		ensembl_havana		ENSG00000032444	1028.64	0.000271884	0.0153836	0.921345	1		ENSG00000032444	1028.64	-0.0114252	0.027068	0.009189	0.661636		ENSG00000032444	1028.64	-0.000442005	0.0084537	0.00596987	0.538459
ENSG00000032742	IFT88	13	20567069	20691437	+	ensembl_havana	17	protein_coding		ensembl_havana		ENSG00000032742	615.588	-0.00364505	0.0187358	0.21746	1		ENSG00000032742	615.588	-0.00278254	0.0175875	0.31856	1		ENSG00000032742	615.588	1.32534e-05	0.00259745	0.847569	1
ENSG00000033011	ALG1	16	5033960	5087379	+	ensembl_havana	11	protein_coding		ensembl_havana		ENSG00000033011	276.241	0.00158051	0.0145919	0.604469	1		ENSG00000033011	276.241	0.000210515	0.0146177	0.946666	1		ENSG00000033011	276.241	-4.29603e-05	0.00256652	0.662347	1
ENSG00000033030	ZCCHC8	12	122471600	122501073	-	ensembl_havana	13	protein_coding		ensembl_havana		ENSG00000033030	1647.26	0.00346078	0.0168511	0.30574	1		ENSG00000033030	1647.26	0.00586473	0.0196784	0.135615	1		ENSG00000033030	1647.26	5.09767e-05	0.00256885	0.603728	1
ENSG00000033050	ABCF2	7	151207837	151227230	-	ensembl_havana	7	protein_coding		ensembl_havana		ENSG00000033050	3004.97	0.00572352	0.0194994	0.153647	1		ENSG00000033050	3004.97	0.000119339	0.0140734	0.970402	1		ENSG00000033050	3004.97	-0.000149966	0.00262583	0.172831	1
ENSG00000033100	CHPF2	7	151232489	151238827	+	ensembl_havana	16	protein_coding		ensembl_havana		ENSG00000033100	412.217	-0.00421495	0.0192399	0.181765	1		ENSG00000033100	412.217	-0.00415761	0.0187623	0.176629	1		ENSG00000033100	412.217	-5.03823e-06	0.00258696	0.944918	1
ENSG00000033122	LRRC7	1	69568398	70151945	+	ensembl_havana	18	protein_coding		ensembl_havana		ENSG00000033122	582.168	-0.00251898	0.01928	0.152795	1		ENSG00000033122	582.168	-0.000794863	0.0176668	0.615706	1		ENSG00000033122	582.168	4.28845e-05	0.0033646	0.372169	1
ENSG00000033170	FUT8	14	65410592	65744121	+	ensembl_havana	16	protein_coding		ensembl_havana		ENSG00000033170	399.974	-0.000519532	0.0161857	0.838494	1		ENSG00000033170	399.974	0.00196186	0.0171183	0.452116	1		ENSG00000033170	399.974	6.4723e-05	0.00271915	0.333121	1
ENSG00000033178	UBA6	4	67612652	67701179	-	ensembl_havana	12	protein_coding		ensembl_havana		ENSG00000033178	2418.27	0.00113122	0.014659	0.70293	1		ENSG00000033178	2418.27	0.000379942	0.0149944	0.901856	1		ENSG00000033178	2418.27	-2.29843e-05	0.002567	0.803688	1
ENSG00000033327	GAB2	11	78215297	78418348	-	ensembl_havana	12	protein_coding		ensembl_havana		ENSG00000033327	699.924	0.00286621	0.0194641	0.136112	1		ENSG00000033327	699.924	0.000612191	0.0175049	0.720178	1		ENSG00000033327	699.924	-5.66723e-05	0.00346744	0.272204	1
ENSG00000033627	ATP6V0A1	17	42458844	42522611	+	ensembl_havana	16	protein_coding		ensembl_havana		ENSG00000033627	3696.75	0.00728695	0.0223177	0.086667	1		ENSG00000033627	3696.75	0.00153898	0.0153087	0.628853	1		ENSG00000033627	3696.75	-0.000114995	0.0026269	0.234497	1
ENSG00000033800	PIAS1	15	68054179	68198603	+	ensembl_havana	13	protein_coding		ensembl_havana		ENSG00000033800	2585.02	0.00262791	0.0157816	0.41334	1		ENSG00000033800	2585.02	0.0131858	0.027638	0.0162583	0.814772		ENSG00000033800	2585.02	0.000167464	0.00276108	0.0984731	1
ENSG00000033867	SLC4A7	3	27372721	27484420	-	ensembl_havana	16	protein_coding		ensembl_havana		ENSG00000033867	3345.04	-0.00427524	0.020594	0.0880903	1		ENSG00000033867	3345.04	-0.00024582	0.0170275	0.907542	1		ENSG00000033867	3345.04	9.97687e-05	0.00369243	0.119467	1
ENSG00000034053	APBA2	15	28884483	29118315	+	ensembl_havana	14	protein_coding		ensembl_havana		ENSG00000034053	10.9864	0.000453442	0.0183526	0.681296	1		ENSG00000034053	10.9864	-0.00138072	0.0191824	0.190941	1		ENSG00000034053	10.9864	-0.000221496	0.0119462	0.0902855	1
ENSG00000034152	MAP2K3	17	21284672	21315240	+	ensembl_havana	18	protein_coding		ensembl_havana		ENSG00000034152	1915.95	-0.00207539	0.0181953	0.325996	1		ENSG00000034152	1915.95	-0.00139526	0.0175488	0.481697	1		ENSG00000034152	1915.95	1.22249e-05	0.002722	0.805873	1
ENSG00000034239	EFCAB1	8	48710789	48735311	-	ensembl_havana	10	protein_coding		ensembl_havana		ENSG00000034239	2.79862	4.26811e-05	0.0198545	0.944249	1		ENSG00000034239	2.79862	0.000273786	0.0200112	0.639565	1		ENSG00000034239	2.79862	5.21639e-05	0.0097737	0.683247	1
ENSG00000034510	TMSB10	2	84905625	84906675	+	ensembl_havana	5	protein_coding		ensembl_havana		ENSG00000034510	2369.19	-0.00151886	0.0172906	0.51645	1		ENSG00000034510	2369.19	-0.00120805	0.017134	0.593113	1		ENSG00000034510	2369.19	5.12788e-06	0.00264542	0.927317	1
ENSG00000034533	ASTE1	3	131013875	131027649	-	ensembl_havana	11	protein_coding		ensembl_havana		ENSG00000034533	288.293	0.00153456	0.0156323	0.597565	1		ENSG00000034533	288.293	0.000274945	0.0155545	0.925005	1		ENSG00000034533	288.293	-3.44391e-05	0.00258216	0.673768	1
ENSG00000034677	RNF19A	8	100257060	100336218	-	ensembl_havana	12	protein_coding		ensembl_havana		ENSG00000034677	3763.14	0.00134319	0.0139698	0.658665	1		ENSG00000034677	3763.14	0.00404433	0.0171968	0.271297	1		ENSG00000034677	3763.14	7.33147e-05	0.00256886	0.489954	1
ENSG00000034693	PEX3	6	143450807	143490010	+	ensembl_havana	14	protein_coding		ensembl_havana		ENSG00000034693	674.156	0.000974651	0.0137281	0.74529	1		ENSG00000034693	674.156	0.000534712	0.014301	0.867654	1		ENSG00000034693	674.156	-1.57164e-05	0.0025589	0.881605	1
ENSG00000034713	GABARAPL2	16	75566351	75577881	+	ensembl_havana	7	protein_coding		ensembl_havana		ENSG00000034713	2977.75	-0.00113212	0.0139815	0.706984	1		ENSG00000034713	2977.75	-0.000641892	0.0144675	0.8408	1		ENSG00000034713	2977.75	1.69069e-05	0.00256003	0.869778	1
ENSG00000034971	MYOC	1	171635417	171652683	-	ensembl_havana	16	protein_coding		ensembl_havana		ENSG00000034971	2019.92	-0.00101281	0.01837	0.445635	1		ENSG00000034971	2019.92	-0.00183662	0.0190161	0.150311	1		ENSG00000034971	2019.92	-3.39695e-05	0.00383461	0.470865	1
ENSG00000035115	SH3YL1	2	217730	266398	-	ensembl_havana	21	protein_coding		ensembl_havana		ENSG00000035115	1094.12	-0.00130708	0.0154421	0.650888	1		ENSG00000035115	1094.12	-0.00214643	0.0164207	0.480017	1		ENSG00000035115	1094.12	-2.27931e-05	0.00257706	0.781587	1
ENSG00000035141	FAM136A	2	70295975	70302090	-	ensembl_havana	7	protein_coding		ensembl_havana		ENSG00000035141	963.358	-0.00130666	0.016566	0.613	1		ENSG00000035141	963.358	-0.00180233	0.0170255	0.486591	1		ENSG00000035141	963.358	-1.39447e-05	0.00260919	0.830261	1
ENSG00000035403	VCL	10	73995193	74121363	+	ensembl_havana	17	protein_coding		ensembl_havana		ENSG00000035403	11903.6	0.00344925	0.0168273	0.307179	1		ENSG00000035403	11903.6	0.00480615	0.0184191	0.196444	1		ENSG00000035403	11903.6	3.11587e-05	0.00256426	0.751104	1
ENSG00000035499	DEPDC1B	5	60596912	60700190	-	ensembl_havana	12	protein_coding		ensembl_havana		ENSG00000035499	2.40448	0.00150348	0.0323699	0.0897512	1		ENSG00000035499	2.40448	0.000252491	0.0195491	0.676332	1		ENSG00000035499	2.40448	-0.000256807	0.0174873	0.220015	1
ENSG00000035664	DAPK2	15	63907036	64072033	-	ensembl_havana	11	protein_coding		ensembl_havana		ENSG00000035664	8507.59	-0.00579008	0.0203238	0.134211	1		ENSG00000035664	8507.59	-0.00317924	0.0167921	0.345447	1		ENSG00000035664	8507.59	4.77079e-05	0.00257178	0.612133	1
ENSG00000035681	NSMAF	8	58583504	58659844	-	ensembl_havana	7	protein_coding		ensembl_havana		ENSG00000035681	1621.85	0.00152278	0.0128768	0.615936	1		ENSG00000035681	1621.85	0.000518592	0.0130964	0.873975	1		ENSG00000035681	1621.85	-4.21962e-05	0.00255313	0.741232	1
ENSG00000035687	ADSS	1	244408494	244452134	-	ensembl_havana	9	protein_coding		ensembl_havana		ENSG00000035687	535.661	-0.0048921	0.0194709	0.167171	1		ENSG00000035687	535.661	-0.000713528	0.0154146	0.812266	1		ENSG00000035687	535.661	9.7112e-05	0.00264155	0.265764	1
ENSG00000035720	STAP1	4	67558728	67607337	+	ensembl_havana	7	protein_coding		ensembl_havana		ENSG00000035720	5.40721	0.00138569	0.0256587	0.111517	1		ENSG00000035720	5.40721	0.000713763	0.0203113	0.316802	1		ENSG00000035720	5.40721	-4.61004e-05	0.00724932	0.590564	1
ENSG00000035862	TIMP2	17	78852977	78925387	-	ensembl_havana	12	protein_coding		ensembl_havana		ENSG00000035862	1936.6	-0.00218444	0.0187766	0.224886	1		ENSG00000035862	1936.6	-0.00178982	0.0181192	0.2851	1		ENSG00000035862	1936.6	4.40159e-06	0.00284685	0.920671	1
ENSG00000035928	RFC1	4	39287456	39366375	-	ensembl_havana	15	protein_coding		ensembl_havana		ENSG00000035928	2291.21	-0.000764832	0.0144599	0.794571	1		ENSG00000035928	2291.21	0.00252293	0.0162338	0.438027	1		ENSG00000035928	2291.21	9.77474e-05	0.00261325	0.294603	1
ENSG00000036054	TBC1D23	3	100261000	100325251	+	ensembl_havana	12	protein_coding		ensembl_havana		ENSG00000036054	2642.07	0.000541962	0.0144291	0.852749	1		ENSG00000036054	2642.07	0.00497519	0.0189008	0.171103	1		ENSG00000036054	2642.07	0.000113079	0.00264387	0.223749	1
ENSG00000036257	CUL3	2	224470150	224585397	-	ensembl_havana	12	protein_coding		ensembl_havana		ENSG00000036257	9336.5	-0.00141449	0.0138187	0.643145	1		ENSG00000036257	9336.5	0.00127128	0.0144064	0.698286	1		ENSG00000036257	9336.5	9.35187e-05	0.00257311	0.394595	1
ENSG00000036448	MYOM2	8	2045040	2165552	+	ensembl_havana	9	protein_coding		ensembl_havana		ENSG00000036448	53014.9	0.00675581	0.0234119	0.042021	1		ENSG00000036448	53014.9	0.0053156	0.0205135	0.0685763	1		ENSG00000036448	53014.9	-8.66034e-06	0.00261107	0.891868	1
ENSG00000036473	OTC	X	38352545	38421450	+	ensembl_havana	6	protein_coding		ensembl_havana		ENSG00000036473	1.26504	-0.000560998	0.032043	0.405088	1		ENSG00000036473	1.26504	-0.000277541	0.0267591	0.625208	1		ENSG00000036473	1.26504	0.000115715	0.021061	0.74404	1
ENSG00000036530	CYP46A1	14	99684304	99727301	+	ensembl_havana	8	protein_coding		ensembl_havana		ENSG00000036530	92.7592	-0.00178733	0.0181944	0.35185	1		ENSG00000036530	92.7592	-0.00179014	0.0179614	0.325113	1		ENSG00000036530	92.7592	-4.24464e-06	0.00277491	0.926858	1
ENSG00000036549	ZZZ3	1	77562416	77683419	-	ensembl_havana	12	protein_coding		ensembl_havana		ENSG00000036549	3222.16	0.000908906	0.0132047	0.761401	1		ENSG00000036549	3222.16	0.00147619	0.0143286	0.656575	1		ENSG00000036549	3222.16	1.77143e-05	0.00255605	0.875858	1
ENSG00000036565	SLC18A1	8	20144855	20183206	-	ensembl_havana	14	protein_coding		ensembl_havana		ENSG00000036565	0.263169	4.79384e-06	0.0593714	0.997311	1		ENSG00000036565	0.263169	0.000210805	0.0612138	0.882239	1		ENSG00000036565	0.263169	0.000242152	0.0649019	0.882155	1
ENSG00000036672	USP2	11	119355215	119381726	-	ensembl_havana	15	protein_coding		ensembl_havana		ENSG00000036672	3135.13	-0.000293379	0.0163121	0.905828	1		ENSG00000036672	3135.13	0.000577633	0.0166086	0.814597	1		ENSG00000036672	3135.13	2.23652e-05	0.00262583	0.721907	1
ENSG00000036828	CASR	3	122183683	122291629	+	ensembl_havana	15	protein_coding		ensembl_havana		ENSG00000036828	2.23258	-0.000228619	0.0191158	0.753533	1		ENSG00000036828	2.23258	0.000143037	0.0187221	0.833223	1		ENSG00000036828	2.23258	4.65745e-05	0.00754117	0.605888	1
ENSG00000037042	TUBG2	17	42659305	42667006	+	ensembl_havana	8	protein_coding		ensembl_havana		ENSG00000037042	169.684	-0.000544191	0.0159638	0.835752	1		ENSG00000037042	169.684	-0.0077295	0.0231978	0.0252334	0.960033		ENSG00000037042	169.684	-0.000180373	0.00422013	0.0384362	1
ENSG00000037241	RPL26L1	5	172958729	172969771	+	ensembl_havana	7	protein_coding		ensembl_havana		ENSG00000037241	297.465	-0.00202217	0.0163517	0.485263	1		ENSG00000037241	297.465	-0.00108507	0.0160154	0.704607	1		ENSG00000037241	297.465	2.29461e-05	0.00258448	0.766337	1
ENSG00000037280	FLT4	5	180601506	180649624	-	ensembl_havana	15	protein_coding		ensembl_havana		ENSG00000037280	328.344	-0.00267978	0.0187612	0.222377	1		ENSG00000037280	328.344	0.000838888	0.0172885	0.674776	1		ENSG00000037280	328.344	0.00010577	0.0041521	0.104307	1
ENSG00000037474	NSUN2	5	6599239	6633291	-	ensembl_havana	14	protein_coding		ensembl_havana		ENSG00000037474	2487.41	0.00227348	0.0127424	0.462619	1		ENSG00000037474	2487.41	0.00884488	0.0211775	0.0907537	1		ENSG00000037474	2487.41	0.000150575	0.00255829	0.314215	1
ENSG00000037637	FBXO42	1	16246839	16352454	-	ensembl_havana	10	protein_coding		ensembl_havana		ENSG00000037637	2275.07	0.00349193	0.0162972	0.311913	1		ENSG00000037637	2275.07	0.00453711	0.0176239	0.234321	1		ENSG00000037637	2275.07	2.42533e-05	0.00255786	0.82455	1
ENSG00000037749	MFAP3	5	154038906	154220478	+	ensembl_havana	11	protein_coding		ensembl_havana		ENSG00000037749	1391.84	-0.000376519	0.0118623	0.896222	1		ENSG00000037749	1391.84	0.00429528	0.016405	0.272459	1		ENSG00000037749	1391.84	0.000165293	0.00257946	0.212218	1
ENSG00000037757	MRI1	19	13764532	13774282	+	ensembl_havana	13	protein_coding		ensembl_havana		ENSG00000037757	452.858	0.00294564	0.0176698	0.314178	1		ENSG00000037757	452.858	-0.00255727	0.0172405	0.370463	1		ENSG00000037757	452.858	-0.000158613	0.00350717	0.0573555	1
ENSG00000037897	METTL1	12	57768471	57772793	-	ensembl_havana	16	protein_coding		ensembl_havana		ENSG00000037897	103.335	0.000454768	0.0170305	0.833155	1		ENSG00000037897	103.335	-0.00196141	0.0177416	0.358943	1		ENSG00000037897	103.335	-6.47423e-05	0.00307098	0.253663	1
ENSG00000037965	HOXC8	12	54009106	54012362	+	ensembl_havana	5	protein_coding		ensembl_havana		ENSG00000037965	204.778	0.00466443	0.0204112	0.116154	1		ENSG00000037965	204.778	0.00336955	0.0183706	0.210639	1		ENSG00000037965	204.778	-1.70536e-05	0.0026152	0.789908	1
ENSG00000038002	AGA	4	177430770	177442503	-	ensembl_havana	8	protein_coding		ensembl_havana		ENSG00000038002	400.56	0.0030307	0.0179504	0.291241	1		ENSG00000038002	400.56	-0.000644315	0.0162895	0.808143	1		ENSG00000038002	400.56	-9.28393e-05	0.0028154	0.19931	1
ENSG00000038210	PI4K2B	4	25233975	25279092	+	ensembl_havana	12	protein_coding		ensembl_havana		ENSG00000038210	218.192	0.00238148	0.0178263	0.345807	1		ENSG00000038210	218.192	0.00170963	0.0172284	0.47805	1		ENSG00000038210	218.192	-1.20307e-05	0.00263014	0.840289	1
ENSG00000038219	BOD1L1	4	13568738	13627723	-	ensembl_havana	12	protein_coding		ensembl_havana		ENSG00000038219	5766.1	0.0068049	0.0182566	0.125057	1		ENSG00000038219	5766.1	0.0037439	0.014106	0.315944	1		ENSG00000038219	5766.1	-8.46302e-05	0.00254567	0.629927	1
ENSG00000038274	MAT2B	5	163503114	163519336	+	ensembl_havana	16	protein_coding		ensembl_havana		ENSG00000038274	2219.79	0.000258248	0.012808	0.930213	1		ENSG00000038274	2219.79	0.00462661	0.0174764	0.234696	1		ENSG00000038274	2219.79	0.000131244	0.00258537	0.259078	1
ENSG00000038295	TLL1	4	165873258	166103895	+	ensembl_havana	7	protein_coding		ensembl_havana		ENSG00000038295	104.904	-0.000266548	0.0177309	0.870098	1		ENSG00000038295	104.904	0.00228117	0.0186907	0.156053	1		ENSG00000038295	104.904	0.000111237	0.00563696	0.10806	1
ENSG00000038358	EDC4	16	67873023	67884503	+	ensembl_havana	14	protein_coding		ensembl_havana		ENSG00000038358	1367.3	0.00214022	0.0160521	0.476666	1		ENSG00000038358	1367.3	0.000127102	0.0154213	0.965722	1		ENSG00000038358	1367.3	-5.52041e-05	0.00259094	0.512923	1
ENSG00000038382	TRIO	5	14143702	14532128	+	ensembl_havana	18	protein_coding		ensembl_havana		ENSG00000038382	6951.01	0.000622787	0.0146325	0.830242	1		ENSG00000038382	6951.01	0.000390627	0.0151941	0.897542	1		ENSG00000038382	6951.01	-7.01614e-06	0.00256803	0.937043	1
ENSG00000038427	VCAN	5	83471465	83582303	+	ensembl_havana	15	protein_coding		ensembl_havana		ENSG00000038427	4207.24	-0.00347565	0.0208365	0.0606081	1		ENSG00000038427	4207.24	-0.00315675	0.0198811	0.0636155	1		ENSG00000038427	4207.24	-2.29421e-06	0.00288082	0.957913	1
ENSG00000038532	CLEC16A	16	10944488	11182189	+	ensembl_havana	14	protein_coding		ensembl_havana		ENSG00000038532	1307.05	-0.000626828	0.01505	0.825698	1		ENSG00000038532	1307.05	-0.00451836	0.0187558	0.179784	1		ENSG00000038532	1307.05	-9.70682e-05	0.00266388	0.248527	1
ENSG00000038945	MSR1	8	16107878	16567490	-	ensembl_havana	14	protein_coding		ensembl_havana		ENSG00000038945	175.732	0.000462843	0.0179971	0.74476	1		ENSG00000038945	175.732	0.000797043	0.0178824	0.551943	1		ENSG00000038945	175.732	1.2242e-05	0.00317722	0.773337	1
ENSG00000039068	CDH1	16	68737225	68835548	+	ensembl_havana	18	protein_coding		ensembl_havana		ENSG00000039068	5.31066	-0.000288533	0.0212119	0.62578	1		ENSG00000039068	5.31066	0.000677596	0.0248484	0.282139	1		ENSG00000039068	5.31066	0.000724315	0.0339547	0.122769	1
ENSG00000039123	SKIV2L2	5	55307760	55425581	+	ensembl_havana	15	protein_coding		ensembl_havana		ENSG00000039123	4845.12	-0.000287334	0.0111428	0.918305	1		ENSG00000039123	4845.12	0.00625906	0.0183584	0.161987	1		ENSG00000039123	4845.12	0.00022308	0.00259434	0.126035	1
ENSG00000039139	DNAH5	5	13690331	13944543	-	ensembl_havana	9	protein_coding		ensembl_havana		ENSG00000039139	35.7349	-0.000336091	0.0182931	0.763686	1		ENSG00000039139	35.7349	0.00563527	0.053813	0.00510008	0.489204		ENSG00000039139	35.7349	0.0103701	0.103595	0.00168108	0.228981
ENSG00000039319	ZFYVE16	5	80408013	80479350	+	ensembl_havana	16	protein_coding		ensembl_havana		ENSG00000039319	3970.3	-0.00215895	0.0133558	0.49206	1		ENSG00000039319	3970.3	0.000100022	0.0127688	0.975462	1		ENSG00000039319	3970.3	9.38384e-05	0.00255663	0.480044	1
ENSG00000039523	RIPOR1	16	67518418	67546788	+	ensembl_havana	19	protein_coding		ensembl_havana		ENSG00000039523	575.295	-0.00138396	0.0177912	0.482581	1		ENSG00000039523	575.295	-0.00176627	0.0178649	0.351531	1		ENSG00000039523	575.295	-1.25237e-05	0.00276066	0.793347	1
ENSG00000039537	C6	5	41142234	41261438	-	ensembl_havana	13	protein_coding		ensembl_havana		ENSG00000039537	66.558	-0.000634962	0.0186423	0.526101	1		ENSG00000039537	66.558	-0.000722953	0.0184507	0.440463	1		ENSG00000039537	66.558	-8.23738e-06	0.00421223	0.86986	1
ENSG00000039560	RAI14	5	34656237	34832627	+	ensembl_havana	13	protein_coding		ensembl_havana		ENSG00000039560	226.731	-0.00281779	0.0199272	0.0993914	1		ENSG00000039560	226.731	0.000419101	0.0176382	0.780314	1		ENSG00000039560	226.731	0.000184172	0.00817829	0.057002	1
ENSG00000039600	SOX30	5	157625679	157671480	-	ensembl_havana	10	protein_coding		ensembl_havana		ENSG00000039600	1.46804	-0.000449345	0.0201934	0.506492	1		ENSG00000039600	1.46804	0.000174506	0.0190884	0.781294	1		ENSG00000039600	1.46804	0.000134241	0.0124453	0.36518	1
ENSG00000039650	PNKP	19	49859882	49878351	-	ensembl_havana	11	protein_coding		ensembl_havana		ENSG00000039650	309.416	0.00072844	0.015086	0.798399	1		ENSG00000039650	309.416	-0.00017093	0.0155064	0.953514	1		ENSG00000039650	309.416	-2.53314e-05	0.00257791	0.75785	1
ENSG00000039987	BEST2	19	12751702	12758458	+	ensembl_havana	6	protein_coding		ensembl_havana		ENSG00000039987	3.91518	-0.00147372	0.0241348	0.108024	1		ENSG00000039987	3.91518	-0.00146101	0.02449	0.09599	1		ENSG00000039987	3.91518	-6.36496e-06	0.00549416	0.924065	1
ENSG00000040199	PHLPP2	16	71637835	71724701	-	ensembl_havana	18	protein_coding		ensembl_havana		ENSG00000040199	500.527	-0.00113763	0.0173215	0.599745	1		ENSG00000040199	500.527	-0.00139195	0.0174186	0.507778	1		ENSG00000040199	500.527	-8.42746e-06	0.00268195	0.871731	1
ENSG00000040275	SPDL1	5	169583634	169604778	+	ensembl_havana	16	protein_coding		ensembl_havana		ENSG00000040275	245.167	-0.00217185	0.0177209	0.376175	1		ENSG00000040275	245.167	0.00298125	0.018279	0.222431	1		ENSG00000040275	245.167	0.000188371	0.00540345	0.0342922	1
ENSG00000040341	STAU2	8	73420369	73747708	-	ensembl_havana	17	protein_coding		ensembl_havana		ENSG00000040341	6743.29	-0.00085034	0.0142004	0.774442	1		ENSG00000040341	6743.29	0.00113161	0.0149975	0.720938	1		ENSG00000040341	6743.29	6.28793e-05	0.00257431	0.517897	1
ENSG00000040487	PQLC2	1	19312326	19329300	+	ensembl_havana	12	protein_coding		ensembl_havana		ENSG00000040487	161.328	0.00232097	0.016233	0.444439	1		ENSG00000040487	161.328	-0.000501983	0.0154644	0.865611	1		ENSG00000040487	161.328	-7.6766e-05	0.00261742	0.361436	1
ENSG00000040531	CTNS	17	3636468	3661542	+	ensembl_havana	14	protein_coding		ensembl_havana		ENSG00000040531	368.764	-0.00132795	0.0166582	0.603248	1		ENSG00000040531	368.764	-0.00459382	0.0196702	0.104703	1		ENSG00000040531	368.764	-7.59628e-05	0.00281062	0.252531	1
ENSG00000040608	RTN4R	22	20241415	20283246	-	ensembl_havana	13	protein_coding		ensembl_havana		ENSG00000040608	6.56889	-0.000507822	0.0186121	0.599411	1		ENSG00000040608	6.56889	9.79142e-05	0.0181263	0.914248	1		ENSG00000040608	6.56889	3.65174e-05	0.00529224	0.543228	1
ENSG00000040633	PHF23	17	7235028	7239722	-	ensembl_havana	12	protein_coding		ensembl_havana		ENSG00000040633	534.558	0.00395125	0.0192637	0.179842	1		ENSG00000040633	534.558	0.00216821	0.0171902	0.416958	1		ENSG00000040633	534.558	-3.27427e-05	0.00262037	0.625676	1
ENSG00000040731	CDH10	5	24487100	24644978	-	ensembl_havana	10	protein_coding		ensembl_havana		ENSG00000040731	1.85204	-6.99334e-05	0.0197481	0.910265	1		ENSG00000040731	1.85204	0.000119361	0.01929	0.84195	1		ENSG00000040731	1.85204	3.6408e-05	0.00904202	0.759405	1
ENSG00000040933	INPP4A	2	98444854	98594390	+	ensembl_havana	15	protein_coding		ensembl_havana		ENSG00000040933	1759.21	-0.000581663	0.0117645	0.840025	1		ENSG00000040933	1759.21	-0.0052669	0.0174857	0.206734	1		ENSG00000040933	1759.21	-0.000147842	0.00256776	0.275246	1
ENSG00000041353	RAB27B	18	54717860	54895516	+	ensembl_havana	9	protein_coding		ensembl_havana		ENSG00000041353	53.7239	0.00109068	0.0183568	0.428542	1		ENSG00000041353	53.7239	-0.000624577	0.0178807	0.623561	1		ENSG00000041353	53.7239	-7.79666e-05	0.00535645	0.2032	1
ENSG00000041357	PSMA4	15	78540405	78552419	+	ensembl_havana	15	protein_coding		ensembl_havana		ENSG00000041357	3934.06	-0.0011008	0.0142109	0.7134	1		ENSG00000041357	3934.06	0.00071171	0.014708	0.822074	1		ENSG00000041357	3934.06	5.86541e-05	0.00257032	0.554865	1
ENSG00000041515	MYO16	13	108596152	109208007	+	ensembl_havana	15	protein_coding		ensembl_havana		ENSG00000041515	34.8967	-0.000326476	0.0183023	0.768261	1		ENSG00000041515	34.8967	-0.000137882	0.017988	0.893839	1		ENSG00000041515	34.8967	7.02644e-06	0.00376419	0.877878	1
ENSG00000041802	LSG1	3	194640788	194672477	-	ensembl_havana	10	protein_coding		ensembl_havana		ENSG00000041802	1794.36	-0.00607529	0.0201366	0.136205	1		ENSG00000041802	1794.36	-0.00745588	0.0212535	0.0906324	1		ENSG00000041802	1794.36	-2.8086e-05	0.00255982	0.790226	1
ENSG00000041880	PARP3	3	51942345	51948867	+	ensembl_havana	14	protein_coding		ensembl_havana		ENSG00000041880	681.657	-0.00089065	0.0164463	0.723492	1		ENSG00000041880	681.657	-0.000926724	0.0166719	0.710372	1		ENSG00000041880	681.657	-2.02202e-06	0.00261086	0.974507	1
ENSG00000041982	TNC	9	115019578	115118257	-	ensembl_havana	15	protein_coding		ensembl_havana		ENSG00000041982	301.198	-0.00112153	0.0213826	0.191968	1		ENSG00000041982	301.198	-0.000438511	0.0187706	0.558862	1		ENSG00000041982	301.198	5.49745e-05	0.00706681	0.493878	1
ENSG00000041988	THAP3	1	6624866	6635586	+	ensembl_havana	15	protein_coding		ensembl_havana		ENSG00000041988	380.464	-0.00272808	0.0167381	0.377063	1		ENSG00000041988	380.464	0.000198539	0.0154471	0.946375	1		ENSG00000041988	380.464	7.8476e-05	0.0026202	0.350976	1
ENSG00000042062	RIPOR3	20	50586108	50691528	-	ensembl_havana	11	protein_coding		ensembl_havana		ENSG00000042062	445.741	-0.00191208	0.0170523	0.466525	1		ENSG00000042062	445.741	-0.000838004	0.0165716	0.740984	1		ENSG00000042062	445.741	2.44089e-05	0.00261945	0.706406	1
ENSG00000042088	TDP1	14	89954939	90044768	+	ensembl_havana	13	protein_coding		ensembl_havana		ENSG00000042088	166.579	0.00407659	0.0200187	0.124159	1		ENSG00000042088	166.579	0.00352824	0.0188426	0.152324	1		ENSG00000042088	166.579	-2.72967e-06	0.00263785	0.962004	1
ENSG00000042286	AIFM2	10	70098223	70132934	-	ensembl_havana	14	protein_coding		ensembl_havana		ENSG00000042286	349.886	-0.00401853	0.0189544	0.199221	1		ENSG00000042286	349.886	-0.0049413	0.0196197	0.122588	1		ENSG00000042286	349.886	-2.31793e-05	0.00259168	0.752575	1
ENSG00000042304	C2orf83	2	227610090	227648606	-	ensembl_havana	11	protein_coding		ensembl_havana		ENSG00000042304	0.345303	6.69508e-05	0.0556249	0.959248	1		ENSG00000042304	0.345303	-3.02398e-05	0.0564407	0.981388	1		ENSG00000042304	0.345303	-0.000108756	0.0595622	0.941007	1
ENSG00000042317	SPATA7	14	88384924	88470350	+	ensembl_havana	16	protein_coding		ensembl_havana		ENSG00000042317	562.673	-0.00223322	0.0170286	0.422153	1		ENSG00000042317	562.673	0.0024254	0.0172394	0.383343	1		ENSG00000042317	562.673	0.000129789	0.00317524	0.0931514	1
ENSG00000042429	MED17	11	93784227	93814963	+	ensembl_havana	11	protein_coding		ensembl_havana		ENSG00000042429	1093.11	-0.00689295	0.0221035	0.0887394	1		ENSG00000042429	1093.11	-0.000529293	0.0151963	0.861953	1		ENSG00000042429	1093.11	0.000137612	0.00274171	0.135258	1
ENSG00000042445	RETSAT	2	85342088	85354620	-	ensembl_havana	13	protein_coding		ensembl_havana		ENSG00000042445	2337.81	-0.00498477	0.0220131	0.0424616	1		ENSG00000042445	2337.81	-0.00368551	0.0194588	0.0879162	1		ENSG00000042445	2337.81	1.25184e-05	0.00271396	0.803484	1
ENSG00000042493	CAPG	2	85394748	85418432	-	ensembl_havana	15	protein_coding		ensembl_havana		ENSG00000042493	75.2276	-0.0016149	0.0185215	0.304272	1		ENSG00000042493	75.2276	-0.000767468	0.0177699	0.597409	1		ENSG00000042493	75.2276	2.0404e-05	0.00313773	0.639865	1
ENSG00000042753	AP2S1	19	46838136	46850992	-	ensembl_havana	11	protein_coding		ensembl_havana		ENSG00000042753	846.067	-0.00861285	0.0236895	0.0671961	1		ENSG00000042753	846.067	-0.00494199	0.0183795	0.19558	1		ENSG00000042753	846.067	4.86461e-05	0.0025647	0.635558	1
ENSG00000042781	USH2A	1	215622894	216423396	-	ensembl_havana	12	protein_coding		ensembl_havana		ENSG00000042781	154.646	0.00032216	0.0182803	0.774656	1		ENSG00000042781	154.646	0.00121904	0.0187152	0.256258	1		ENSG00000042781	154.646	4.93238e-05	0.00499437	0.379301	1
ENSG00000042813	ZPBP	7	49850421	50121329	-	ensembl_havana	7	protein_coding		ensembl_havana		ENSG00000042813	0.098901	-3.30507e-05	0.107798	0.991349	1		ENSG00000042813	0.098901	-0.000459459	0.111192	0.880347	1		ENSG00000042813	0.098901	-0.000536646	0.121762	0.886112	1
ENSG00000042832	TG	8	132866958	133134903	+	ensembl_havana	11	protein_coding		ensembl_havana		ENSG00000042832	20.0845	-0.00136052	0.020929	0.159293	1		ENSG00000042832	20.0845	-0.00155071	0.0224023	0.0994468	1		ENSG00000042832	20.0845	-1.65875e-05	0.00486046	0.772623	1
ENSG00000042980	ADAM28	8	24294040	24359018	+	ensembl_havana	12	protein_coding		ensembl_havana		ENSG00000042980	66.6261	0.00158601	0.0186719	0.278032	1		ENSG00000042980	66.6261	0.000763577	0.0178683	0.569035	1		ENSG00000042980	66.6261	-2.09394e-05	0.00329684	0.631048	1
ENSG00000043039	BARX2	11	129375940	129452279	+	ensembl_havana	6	protein_coding		ensembl_havana		ENSG00000043039	0.214949	0.00104106	0.115706	0.744722	1		ENSG00000043039	0.214949	-2.4122e-05	0.109433	0.993626	1		ENSG00000043039	0.214949	-0.00127975	0.129236	0.74294	1
ENSG00000043093	DCUN1D1	3	182938074	182985953	-	ensembl_havana	13	protein_coding		ensembl_havana		ENSG00000043093	3973.46	0.000618534	0.015054	0.827877	1		ENSG00000043093	3973.46	0.00459784	0.0188504	0.173561	1		ENSG00000043093	3973.46	9.90735e-05	0.00267001	0.239083	1
ENSG00000043143	JADE2	5	134524312	134583230	+	ensembl_havana	20	protein_coding		ensembl_havana		ENSG00000043143	794.177	-0.00265865	0.0173639	0.355438	1		ENSG00000043143	794.177	-0.00362688	0.018264	0.221677	1		ENSG00000043143	794.177	-2.44176e-05	0.00259622	0.734128	1
ENSG00000043355	ZIC2	13	99981772	99986773	+	ensembl_havana	11	protein_coding		ensembl_havana		ENSG00000043355	0.10949	-0.000255926	0.108321	0.933303	1		ENSG00000043355	0.10949	8.59115e-05	0.109506	0.977314	1		ENSG00000043355	0.10949	0.000415353	0.121054	0.911386	1
ENSG00000043462	LCP2	5	170246237	170298227	-	ensembl_havana	11	protein_coding		ensembl_havana		ENSG00000043462	162.743	-0.00102493	0.0176195	0.595322	1		ENSG00000043462	162.743	-0.00374428	0.0199108	0.0610779	1		ENSG00000043462	162.743	-8.07344e-05	0.00385388	0.16392	1
ENSG00000043514	TRIT1	1	39841022	39883511	-	ensembl_havana	15	protein_coding		ensembl_havana		ENSG00000043514	402.404	-0.00162636	0.0160393	0.567306	1		ENSG00000043514	402.404	-0.00378445	0.0182115	0.224656	1		ENSG00000043514	402.404	-5.21465e-05	0.00260847	0.498259	1
ENSG00000043591	ADRB1	10	114044056	114046908	+	ensembl_havana	5	protein_coding		ensembl_havana		ENSG00000043591	15.4795	0.000848035	0.0185375	0.458423	1		ENSG00000043591	15.4795	5.61965e-05	0.0179615	0.95748	1		ENSG00000043591	15.4795	-3.40793e-05	0.0043857	0.502783	1
ENSG00000044012	GUCA2B	1	42153421	42155824	+	ensembl_havana	3	protein_coding		ensembl_havana		ENSG00000044012	0	0	1.41061				ENSG00000044012	0	0	1.35432				ENSG00000044012	0	0	1.69394
ENSG00000044090	CUL7	6	43037617	43053945	-	ensembl_havana	8	protein_coding		ensembl_havana		ENSG00000044090	1270.39	0.00258583	0.0161702	0.410782	1		ENSG00000044090	1270.39	-0.000777583	0.0152104	0.799885	1		ENSG00000044090	1270.39	-9.72504e-05	0.00262076	0.286614	1
ENSG00000044115	CTNNA1	5	138610967	138935034	+	ensembl_havana	20	protein_coding		ensembl_havana		ENSG00000044115	6760.75	0.000947183	0.0132865	0.752057	1		ENSG00000044115	6760.75	0.003675	0.0164864	0.316166	1		ENSG00000044115	6760.75	8.04774e-05	0.00256555	0.475141	1
ENSG00000044446	PHKA2	X	18892300	18984598	-	ensembl_havana	11	protein_coding		ensembl_havana		ENSG00000044446	1223.29	-0.00262203	0.0178481	0.324864	1		ENSG00000044446	1223.29	-0.000924644	0.0166734	0.710833	1		ENSG00000044446	1223.29	3.75535e-05	0.00264762	0.556435	1
ENSG00000044459	CNTLN	9	17134982	17503923	+	ensembl_havana	14	protein_coding		ensembl_havana		ENSG00000044459	728.05	0.00148113	0.0164513	0.580388	1		ENSG00000044459	728.05	0.00087779	0.0163882	0.740043	1		ENSG00000044459	728.05	-1.4015e-05	0.00259848	0.838295	1
ENSG00000044524	EPHA3	3	89107524	89482134	+	ensembl_havana	10	protein_coding		ensembl_havana		ENSG00000044524	238.093	0.00133524	0.0184804	0.350035	1		ENSG00000044524	238.093	0.00085841	0.0179231	0.517063	1		ENSG00000044524	238.093	-1.08507e-05	0.00318411	0.797979	1
ENSG00000044574	HSPA5	9	125234853	125241330	-	ensembl_havana	7	protein_coding		ensembl_havana		ENSG00000044574	2688.26	-0.00953201	0.0260183	0.0339871	1		ENSG00000044574	2688.26	-0.0109374	0.0261136	0.015695	0.80907		ENSG00000044574	2688.26	-3.18374e-05	0.00257993	0.699502	1
ENSG00000046604	DSG2	18	31498043	31549008	+	ensembl_havana	12	protein_coding		ensembl_havana		ENSG00000046604	237.623	-0.00442782	0.0213009	0.0550256	1		ENSG00000046604	237.623	-0.00145584	0.0176245	0.453523	1		ENSG00000046604	237.623	6.01332e-05	0.00321376	0.263987	1
ENSG00000046647	GEMIN8	X	14008279	14029893	-	ensembl_havana	13	protein_coding		ensembl_havana		ENSG00000046647	158.549	-0.00345782	0.0175078	0.287399	1		ENSG00000046647	158.549	-0.00054004	0.0153749	0.856971	1		ENSG00000046647	158.549	7.36859e-05	0.00260524	0.392536	1
ENSG00000046651	OFD1	X	13734745	13769353	+	ensembl_havana	14	protein_coding		ensembl_havana		ENSG00000046651	748.051	0.00158314	0.0143694	0.605467	1		ENSG00000046651	748.051	-0.002436	0.015643	0.469367	1		ENSG00000046651	748.051	-0.00012947	0.00261909	0.212767	1
ENSG00000046653	GPM6B	X	13771031	13938638	-	ensembl_havana	14	protein_coding		ensembl_havana		ENSG00000046653	263.076	-0.00139384	0.0172282	0.548056	1		ENSG00000046653	263.076	0.00303922	0.0184339	0.198951	1		ENSG00000046653	263.076	0.000145626	0.00456291	0.0572033	1
ENSG00000046774	MAGEC2	X	142202345	142205290	-	ensembl_havana	9	protein_coding		ensembl_havana		ENSG00000046774	0.0674147	0.000138702	0.107946	0.963739	1		ENSG00000046774	0.0674147	-0.000191429	0.109752	0.949553	1		ENSG00000046774	0.0674147	-0.000407989	0.121016	0.912933	1
ENSG00000046889	PREX2	8	67952118	68237030	+	ensembl_havana	18	protein_coding		ensembl_havana		ENSG00000046889	2485.12	-0.00563695	0.0212066	0.0999549	1		ENSG00000046889	2485.12	-0.00170607	0.016544	0.544373	1		ENSG00000046889	2485.12	7.46438e-05	0.0026699	0.318948	1
ENSG00000047056	WDR37	10	1049538	1132297	+	ensembl_havana	14	protein_coding		ensembl_havana		ENSG00000047056	1890.97	-0.0041029	0.0191486	0.187383	1		ENSG00000047056	1890.97	-0.00219184	0.0169441	0.437416	1		ENSG00000047056	1890.97	3.63654e-05	0.00260455	0.616174	1
ENSG00000047188	YTHDC2	5	113513683	113595285	+	ensembl_havana	15	protein_coding		ensembl_havana		ENSG00000047188	3255.54	-0.000389992	0.0113354	0.890303	1		ENSG00000047188	3255.54	0.00494399	0.0168415	0.228697	1		ENSG00000047188	3255.54	0.000194538	0.00258073	0.172034	1
ENSG00000047230	CTPS2	X	16588003	16712936	-	ensembl_havana	14	protein_coding		ensembl_havana		ENSG00000047230	674.781	0.00233268	0.0146687	0.467027	1		ENSG00000047230	674.781	0.00780959	0.021426	0.0886315	1		ENSG00000047230	674.781	0.000114571	0.00258151	0.306548	1
ENSG00000047249	ATP6V1H	8	53715557	53843558	-	ensembl_havana	17	protein_coding		ensembl_havana		ENSG00000047249	1647.43	0.000146381	0.0122231	0.95994	1		ENSG00000047249	1647.43	-0.00271128	0.0148566	0.444457	1		ENSG00000047249	1647.43	-0.000103839	0.0025628	0.406551	1
ENSG00000047315	POLR2B	4	56977722	57031168	+	ensembl_havana	15	protein_coding		ensembl_havana		ENSG00000047315	7231.86	-0.00135976	0.0122945	0.647389	1		ENSG00000047315	7231.86	0.000471841	0.0126635	0.88476	1		ENSG00000047315	7231.86	8.12294e-05	0.00255391	0.550259	1
ENSG00000047346	FAM214A	15	52581317	52709817	-	ensembl_havana	12	protein_coding		ensembl_havana		ENSG00000047346	6552.12	-0.00131878	0.0175723	0.527542	1		ENSG00000047346	6552.12	0.000873527	0.0173105	0.660618	1		ENSG00000047346	6552.12	5.80662e-05	0.00308787	0.284845	1
ENSG00000047365	ARAP2	4	35948221	36244509	-	ensembl_havana	11	protein_coding		ensembl_havana		ENSG00000047365	278.032	-2.28678e-05	0.0172713	0.99075	1		ENSG00000047365	278.032	0.000914168	0.0174136	0.630969	1		ENSG00000047365	278.032	2.46286e-05	0.0028004	0.615854	1
ENSG00000047410	TPR	1	186311652	186375693	-	ensembl_havana	13	protein_coding		ensembl_havana		ENSG00000047410	11060.5	1.20495e-05	0.0111437	0.996567	1		ENSG00000047410	11060.5	3.37019e-05	0.0121857	0.991644	1		ENSG00000047410	11060.5	9.32163e-07	0.00254891	0.994832	1
ENSG00000047457	CP	3	149162410	149222055	-	ensembl_havana	13	protein_coding		ensembl_havana		ENSG00000047457	57.8307	-0.000840063	0.0180253	0.582111	1		ENSG00000047457	57.8307	0.000916383	0.0178358	0.525488	1		ENSG00000047457	57.8307	6.42307e-05	0.0043336	0.23629	1
ENSG00000047578	KIAA0556	16	27550133	27780369	+	ensembl_havana	12	protein_coding		ensembl_havana		ENSG00000047578	290.158	0.000930586	0.0167501	0.698254	1		ENSG00000047578	290.158	-0.00105194	0.0169328	0.655417	1		ENSG00000047578	290.158	-5.04102e-05	0.0027381	0.403892	1
ENSG00000047579	DTNBP1	6	15522801	15663058	-	ensembl_havana	19	protein_coding		ensembl_havana		ENSG00000047579	265.475	0.00206184	0.0177142	0.38904	1		ENSG00000047579	265.475	-0.00184059	0.0174612	0.423873	1		ENSG00000047579	265.475	-0.000113318	0.00371625	0.0966508	1
ENSG00000047597	XK	X	37685759	37732130	+	ensembl_havana	5	protein_coding		ensembl_havana		ENSG00000047597	1154.07	0.00051247	0.0166418	0.828498	1		ENSG00000047597	1154.07	0.00157188	0.0172071	0.505287	1		ENSG00000047597	1154.07	2.7536e-05	0.00266073	0.639768	1
ENSG00000047617	ANO2	12	5531869	5946232	-	ensembl_havana	14	protein_coding		ensembl_havana		ENSG00000047617	295.775	-0.00457999	0.0202799	0.122165	1		ENSG00000047617	295.775	-0.00155276	0.0169184	0.542373	1		ENSG00000047617	295.775	5.84937e-05	0.00270778	0.370777	1
ENSG00000047621	C12orf4	12	4487728	4538508	-	ensembl_havana	11	protein_coding		ensembl_havana		ENSG00000047621	1228.91	-0.00455014	0.017637	0.222502	1		ENSG00000047621	1228.91	-0.0032234	0.0159722	0.368004	1		ENSG00000047621	1228.91	3.12424e-05	0.00255719	0.781216	1
ENSG00000047634	SCML1	X	17737449	17754988	+	ensembl_havana	14	protein_coding		ensembl_havana		ENSG00000047634	1425.06	0.00265863	0.0147	0.417582	1		ENSG00000047634	1425.06	0.00370881	0.0162504	0.318517	1		ENSG00000047634	1425.06	2.64499e-05	0.00255478	0.823729	1
ENSG00000047644	WWC3	X	10015562	10144478	+	ensembl_havana	18	protein_coding		ensembl_havana		ENSG00000047644	958.108	-0.00264515	0.0161595	0.403608	1		ENSG00000047644	958.108	0.000281873	0.0150173	0.926859	1		ENSG00000047644	958.108	8.4338e-05	0.00259907	0.361034	1
ENSG00000047648	ARHGAP6	X	11137543	11665701	-	ensembl_havana	21	protein_coding		ensembl_havana		ENSG00000047648	1131.9	0.00242501	0.0176847	0.354616	1		ENSG00000047648	1131.9	0.00211187	0.017352	0.404891	1		ENSG00000047648	1131.9	-3.64587e-06	0.00261366	0.953525	1
ENSG00000047662	FAM184B	4	17629306	17781512	-	ensembl_havana	4	protein_coding		ensembl_havana		ENSG00000047662	385.653	0.00246868	0.0260365	0.0418912	1		ENSG00000047662	385.653	0.00144732	0.0200028	0.14795	1		ENSG00000047662	385.653	-2.75048e-05	0.00457395	0.603309	1
ENSG00000047849	MAP4	3	47850690	48089272	-	ensembl_havana	21	protein_coding		ensembl_havana		ENSG00000047849	80770.5	0.00609602	0.0213913	0.101292	1		ENSG00000047849	80770.5	0.00230567	0.0165642	0.449522	1		ENSG00000047849	80770.5	-6.90945e-05	0.00261173	0.402678	1
ENSG00000047932	GOPC	6	117560269	117602542	-	ensembl_havana	13	protein_coding		ensembl_havana		ENSG00000047932	2274	0.00399387	0.0144787	0.254743	1		ENSG00000047932	2274	0.00243832	0.0126433	0.473702	1		ENSG00000047932	2274	-6.57901e-05	0.00254595	0.699428	1
ENSG00000047936	ROS1	6	117288300	117425855	-	ensembl_havana	10	protein_coding		ensembl_havana		ENSG00000047936	71.222	0.000865753	0.0184372	0.474683	1		ENSG00000047936	71.222	-0.00100106	0.0182816	0.374246	1		ENSG00000047936	71.222	-0.00015804	0.00906145	0.106649	1
ENSG00000048028	USP28	11	113797874	113875570	-	ensembl_havana	11	protein_coding		ensembl_havana		ENSG00000048028	6969.95	0.002574	0.0177782	0.334241	1		ENSG00000048028	6969.95	0.00148997	0.0169115	0.55557	1		ENSG00000048028	6969.95	-2.20698e-05	0.00262117	0.729282	1
ENSG00000048052	HDAC9	7	18086949	19002416	+	ensembl_havana	21	protein_coding		ensembl_havana		ENSG00000048052	4376.86	0.0176801	0.0370426	0.00245309	0.299189		ENSG00000048052	4376.86	0.00777723	0.0230281	0.0310309	0.998172		ENSG00000048052	4376.86	-5.64024e-05	0.00263281	0.440531	1
ENSG00000048140	TSPAN17	5	176647387	176659054	+	ensembl_havana	17	protein_coding		ensembl_havana		ENSG00000048140	1155.64	0.000441175	0.0143814	0.879802	1		ENSG00000048140	1155.64	-0.00351743	0.0172474	0.299213	1		ENSG00000048140	1155.64	-0.00011237	0.00264165	0.227125	1
ENSG00000048162	NOP16	5	176383938	176388975	-	ensembl_havana	20	protein_coding		ensembl_havana		ENSG00000048162	669.408	0.00216724	0.0165893	0.453362	1		ENSG00000048162	669.408	-0.000817722	0.0159955	0.771605	1		ENSG00000048162	669.408	-7.9602e-05	0.00266655	0.302275	1
ENSG00000048342	CC2D2A	4	15469865	15601557	+	ensembl_havana	15	protein_coding		ensembl_havana		ENSG00000048342	447.683	-0.00268825	0.0179094	0.315166	1		ENSG00000048342	447.683	-0.00100772	0.0166978	0.686953	1		ENSG00000048342	447.683	3.66315e-05	0.00264505	0.566508	1
ENSG00000048392	RRM2B	8	102204502	102239118	-	ensembl_havana	11	protein_coding		ensembl_havana		ENSG00000048392	5048.4	-0.00191811	0.0149885	0.535142	1		ENSG00000048392	5048.4	0.000713037	0.01478	0.82105	1		ENSG00000048392	5048.4	8.26276e-05	0.00258391	0.400721	1
ENSG00000048405	ZNF800	7	127346790	127431924	-	ensembl_havana	9	protein_coding		ensembl_havana		ENSG00000048405	1305.06	0.00253671	0.0161196	0.418341	1		ENSG00000048405	1305.06	0.00295772	0.0167432	0.36723	1		ENSG00000048405	1305.06	1.13856e-05	0.00256726	0.899585	1
ENSG00000048462	TNFRSF17	16	11965107	11968068	+	ensembl_havana	10	protein_coding		ensembl_havana		ENSG00000048462	4.0354	-0.000452514	0.0195788	0.533602	1		ENSG00000048462	4.0354	-0.000448814	0.0192543	0.514399	1		ENSG00000048462	4.0354	-3.29408e-06	0.00653652	0.968033	1
ENSG00000048471	SNX29	16	11976737	12574289	+	ensembl_havana	13	protein_coding		ensembl_havana		ENSG00000048471	1207.08	-0.0036813	0.0181421	0.249684	1		ENSG00000048471	1207.08	-0.00424254	0.0185577	0.193895	1		ENSG00000048471	1207.08	-1.57212e-05	0.00257804	0.844254	1
ENSG00000048540	LMO3	12	16548373	16610594	-	ensembl_havana	14	protein_coding		ensembl_havana		ENSG00000048540	53.3512	-0.000852781	0.0187589	0.415297	1		ENSG00000048540	53.3512	-0.000724765	0.0183611	0.455223	1		ENSG00000048540	53.3512	1.74692e-06	0.00400273	0.971055	1
ENSG00000048544	MRPS10	6	42206801	42217865	-	ensembl_havana	5	protein_coding		ensembl_havana		ENSG00000048544	3937.9	0.000444657	0.0140185	0.879999	1		ENSG00000048544	3937.9	-0.000577348	0.014773	0.854149	1		ENSG00000048544	3937.9	-3.27063e-05	0.00256516	0.736763	1
ENSG00000048545	GUCA1A	6	42155406	42180056	+	ensembl_havana	13	protein_coding		ensembl_havana		ENSG00000048545	0.569557	-6.48545e-05	0.0291371	0.918427	1		ENSG00000048545	0.569557	-2.65809e-05	0.0293344	0.965507	1		ENSG00000048545	0.569557	2.68373e-05	0.0255693	0.955395	1
ENSG00000048649	RSF1	11	77659996	77821017	-	ensembl_havana	13	protein_coding		ensembl_havana		ENSG00000048649	3479.39	0.0133779	0.0271371	0.0376466	1		ENSG00000048649	3479.39	0.017199	0.0291181	0.0197484	0.879937		ENSG00000048649	3479.39	4.75481e-05	0.00255052	0.734285	1
ENSG00000048707	VPS13D	1	12230067	12512047	+	ensembl_havana	13	protein_coding		ensembl_havana		ENSG00000048707	18484.6	0.0015197	0.0131266	0.618359	1		ENSG00000048707	18484.6	0.0044726	0.0169746	0.253249	1		ENSG00000048707	18484.6	8.37322e-05	0.00255941	0.497519	1
ENSG00000048740	CELF2	10	10798397	11336675	+	ensembl_havana	18	protein_coding		ensembl_havana		ENSG00000048740	2133.86	0.000937194	0.0154893	0.738383	1		ENSG00000048740	2133.86	0.000374294	0.0157736	0.895503	1		ENSG00000048740	2133.86	-1.51326e-05	0.00258058	0.846311	1
ENSG00000048828	FAM120A	9	93451722	93566107	+	ensembl_havana	16	protein_coding		ensembl_havana		ENSG00000048828	7236.29	-0.0003039	0.0105517	0.910827	1		ENSG00000048828	7236.29	-0.00187897	0.0126089	0.574836	1		ENSG00000048828	7236.29	-7.2352e-05	0.00254845	0.643242	1
ENSG00000048991	R3HDM1	2	135531455	135725270	+	ensembl_havana	16	protein_coding		ensembl_havana		ENSG00000048991	1628.89	-0.00109692	0.0165975	0.662043	1		ENSG00000048991	1628.89	-0.00103662	0.0167471	0.67567	1		ENSG00000048991	1628.89	1.15504e-07	0.00261296	0.998529	1
ENSG00000049089	COL9A2	1	40300487	40317816	-	ensembl_havana	13	protein_coding		ensembl_havana		ENSG00000049089	9.08656	-0.000381684	0.0187729	0.657071	1		ENSG00000049089	9.08656	-0.000409571	0.0184994	0.610481	1		ENSG00000049089	9.08656	-4.92168e-06	0.00513005	0.936572	1
ENSG00000049130	KITLG	12	88492793	88580851	-	ensembl_havana	14	protein_coding		ensembl_havana		ENSG00000049130	1150.54	0.00113525	0.0163626	0.663271	1		ENSG00000049130	1150.54	0.00107296	0.0165692	0.679186	1		ENSG00000049130	1150.54	-3.2795e-07	0.00260078	0.996067	1
ENSG00000049167	ERCC8	5	60873831	60945073	-	ensembl_havana	13	protein_coding		ensembl_havana		ENSG00000049167	398.446	-0.002598	0.0149409	0.425817	1		ENSG00000049167	398.446	0.00352678	0.0163162	0.332264	1		ENSG00000049167	398.446	0.000204627	0.00273722	0.076769	1
ENSG00000049192	ADAMTS6	5	65148736	65481920	-	ensembl_havana	14	protein_coding		ensembl_havana		ENSG00000049192	70.3345	-0.00212247	0.0192571	0.162837	1		ENSG00000049192	70.3345	-0.000359546	0.017736	0.792546	1		ENSG00000049192	70.3345	5.80322e-05	0.00429605	0.2721	1
ENSG00000049239	H6PD	1	9234775	9271337	+	ensembl_havana	12	protein_coding		ensembl_havana		ENSG00000049239	8788.32	0.00108215	0.0162443	0.681168	1		ENSG00000049239	8788.32	0.00449746	0.0193771	0.128281	1		ENSG00000049239	8788.32	8.08705e-05	0.00276364	0.249737	1
ENSG00000049245	VAMP3	1	7771269	7781432	+	ensembl_havana	12	protein_coding		ensembl_havana		ENSG00000049245	3818.04	0.00273412	0.0129434	0.387069	1		ENSG00000049245	3818.04	0.0132797	0.0250793	0.0428368	1		ENSG00000049245	3818.04	0.000196276	0.00256142	0.22252	1
ENSG00000049246	PER3	1	7784320	7845177	+	ensembl_havana	14	protein_coding		ensembl_havana		ENSG00000049246	5745.17	0.0130149	0.0306608	0.010909	0.703416		ENSG00000049246	5745.17	0.00565397	0.0202611	0.0997274	1		ENSG00000049246	5745.17	-6.44235e-05	0.00262012	0.413191	1
ENSG00000049247	UTS2	1	7843083	7853512	-	ensembl_havana	13	protein_coding		ensembl_havana		ENSG00000049247	24.883	0.000671092	0.0290174	0.31024	1		ENSG00000049247	24.883	0.0259491	0.268934	0.00469201	0.464441		ENSG00000049247	24.883	0.00244997	0.0723371	0.0543797	1
ENSG00000049249	TNFRSF9	1	7915894	7943165	-	ensembl_havana	8	protein_coding		ensembl_havana		ENSG00000049249	9.14757	0.000365803	0.0195797	0.60066	1		ENSG00000049249	9.14757	-0.000670264	0.0208496	0.322798	1		ENSG00000049249	9.14757	-0.00038544	0.021148	0.13259	1
ENSG00000049283	EPN3	17	50532543	50543750	+	ensembl_havana	17	protein_coding		ensembl_havana		ENSG00000049283	9.33845	-0.00154577	0.020727	0.140023	1		ENSG00000049283	9.33845	-0.00119457	0.019301	0.216381	1		ENSG00000049283	9.33845	1.09422e-05	0.00435103	0.832443	1
ENSG00000049323	LTBP1	2	32946972	33399509	+	ensembl_havana	15	protein_coding		ensembl_havana		ENSG00000049323	2677.93	0.00276118	0.0165647	0.379126	1		ENSG00000049323	2677.93	0.00404598	0.0180274	0.232709	1		ENSG00000049323	2677.93	3.10436e-05	0.00257357	0.722014	1
ENSG00000049449	RCN1	11	31812391	32105755	+	ensembl_havana	8	protein_coding		ensembl_havana		ENSG00000049449	1427.51	0.000476042	0.0159394	0.856065	1		ENSG00000049449	1427.51	-0.000776778	0.0163535	0.768862	1		ENSG00000049449	1427.51	-3.29942e-05	0.00261308	0.632413	1
ENSG00000049540	ELN	7	74027789	74069907	+	ensembl_havana	16	protein_coding		ensembl_havana		ENSG00000049540	189.614	-0.00182368	0.0185736	0.276351	1		ENSG00000049540	189.614	-0.000816708	0.0177091	0.59666	1		ENSG00000049540	189.614	2.34446e-05	0.00306847	0.598182	1
ENSG00000049541	RFC2	7	74231499	74254458	-	ensembl_havana	10	protein_coding		ensembl_havana		ENSG00000049541	469.794	0.00648817	0.0214095	0.104734	1		ENSG00000049541	469.794	7.42476e-05	0.0150002	0.980696	1		ENSG00000049541	469.794	-0.000148862	0.00275996	0.116963	1
ENSG00000049618	ARID1B	6	156777374	157210779	+	ensembl_havana	22	protein_coding		ensembl_havana		ENSG00000049618	9538.22	0.0062434	0.0199959	0.13609	1		ENSG00000049618	9538.22	0.00587968	0.0190751	0.157316	1		ENSG00000049618	9538.22	-2.13962e-06	0.00255566	0.984958	1
ENSG00000049656	CLPTM1L	5	1317744	1345099	-	ensembl_havana	13	protein_coding		ensembl_havana		ENSG00000049656	698.169	-0.00296408	0.0168162	0.350343	1		ENSG00000049656	698.169	-0.00350197	0.0174419	0.28931	1		ENSG00000049656	698.169	-1.4296e-05	0.00257038	0.869226	1
ENSG00000049759	NEDD4L	18	58044367	58401540	+	ensembl_havana	17	protein_coding		ensembl_havana		ENSG00000049759	4040.44	0.0177922	0.0366972	0.00284304	0.326744		ENSG00000049759	4040.44	0.00117825	0.0162089	0.674211	1		ENSG00000049759	4040.44	-0.000299614	0.0061032	0.0123623	0.793347
ENSG00000049768	FOXP3	X	49250436	49264826	-	ensembl_havana	14	protein_coding		ensembl_havana		ENSG00000049768	4.32151	-0.000701322	0.0188618	0.459901	1		ENSG00000049768	4.32151	-0.000849184	0.0187904	0.347104	1		ENSG00000049768	4.32151	-1.17846e-05	0.00465573	0.831231	1
ENSG00000049769	PPP1R3F	X	49269843	49301461	+	ensembl_havana	12	protein_coding		ensembl_havana		ENSG00000049769	794.348	0.000431293	0.0148098	0.880395	1		ENSG00000049769	794.348	-0.00372734	0.0177642	0.259142	1		ENSG00000049769	794.348	-0.000113104	0.0026917	0.194364	1
ENSG00000049860	HEXB	5	74640023	74722647	+	ensembl_havana	13	protein_coding		ensembl_havana		ENSG00000049860	1104.14	-0.000842286	0.0151285	0.768357	1		ENSG00000049860	1104.14	-0.00343834	0.0175788	0.283741	1		ENSG00000049860	1104.14	-6.71349e-05	0.00260642	0.420249	1
ENSG00000049883	PTCD2	5	72320367	72368395	+	ensembl_havana	14	protein_coding		ensembl_havana		ENSG00000049883	1538.93	-0.00575049	0.0212582	0.100251	1		ENSG00000049883	1538.93	-0.0008688	0.0160344	0.757184	1		ENSG00000049883	1538.93	0.000101418	0.00275798	0.194138	1
ENSG00000050030	NEXMIF	X	74732849	74925485	-	ensembl_havana	13	protein_coding		ensembl_havana		ENSG00000050030	36.3335	0.000439642	0.0181137	0.736248	1		ENSG00000050030	36.3335	0.000811906	0.0180035	0.508484	1		ENSG00000050030	36.3335	1.49736e-05	0.00339527	0.729387	1
ENSG00000050130	JKAMP	14	59484443	59505410	+	ensembl_havana	17	protein_coding		ensembl_havana		ENSG00000050130	1143.83	0.00344889	0.01655	0.312336	1		ENSG00000050130	1143.83	0.00404647	0.0173151	0.267047	1		ENSG00000050130	1143.83	1.47436e-05	0.00255984	0.886476	1
ENSG00000050165	DKK3	11	11963106	12009769	-	ensembl_havana	17	protein_coding		ensembl_havana		ENSG00000050165	380.481	-0.00237835	0.0199387	0.107472	1		ENSG00000050165	380.481	-0.00143343	0.0183056	0.280309	1		ENSG00000050165	380.481	2.08801e-05	0.003353	0.632739	1
ENSG00000050327	ARHGEF5	7	144355288	144380632	+	ensembl_havana	14	protein_coding		ensembl_havana		ENSG00000050327	51.182	-0.00116703	0.0185959	0.357597	1		ENSG00000050327	51.182	-0.00118372	0.0183341	0.318717	1		ENSG00000050327	51.182	-4.86874e-06	0.00340689	0.909775	1
ENSG00000050344	NFE2L3	7	26152240	26187125	+	ensembl_havana	8	protein_coding		ensembl_havana		ENSG00000050344	1506.4	0.00110905	0.013605	0.713084	1		ENSG00000050344	1506.4	-0.00163298	0.0146651	0.622148	1		ENSG00000050344	1506.4	-9.45398e-05	0.00257419	0.387336	1
ENSG00000050393	MCUR1	6	13786557	13814568	-	ensembl_havana	11	protein_coding		ensembl_havana		ENSG00000050393	1101.74	-0.000439867	0.0159721	0.866199	1		ENSG00000050393	1101.74	2.20525e-05	0.0162673	0.99327	1		ENSG00000050393	1101.74	1.18644e-05	0.00259899	0.861749	1
ENSG00000050405	LIMA1	12	50175788	50283546	-	ensembl_havana	13	protein_coding		ensembl_havana		ENSG00000050405	2307.35	0.000476383	0.016043	0.854177	1		ENSG00000050405	2307.35	-1.76717e-05	0.016315	0.994554	1		ENSG00000050405	2307.35	-1.25983e-05	0.00260183	0.851287	1
ENSG00000050426	LETMD1	12	51047962	51060424	+	ensembl_havana	15	protein_coding		ensembl_havana		ENSG00000050426	1158.18	-0.00490197	0.017994	0.201473	1		ENSG00000050426	1158.18	-0.00356104	0.0162146	0.331579	1		ENSG00000050426	1158.18	3.01325e-05	0.00255604	0.794159	1
ENSG00000050438	SLC4A8	12	51391317	51515763	+	ensembl_havana	16	protein_coding		ensembl_havana		ENSG00000050438	24.5821	-0.000398115	0.0183082	0.722722	1		ENSG00000050438	24.5821	-0.000738	0.0182003	0.48351	1		ENSG00000050438	24.5821	-1.71206e-05	0.00391859	0.715535	1
ENSG00000050555	LAMC3	9	131009082	131094473	+	ensembl_havana	17	protein_coding		ensembl_havana		ENSG00000050555	14.5346	-7.28366e-05	0.0187621	0.927328	1		ENSG00000050555	14.5346	-0.000146303	0.0184192	0.847774	1		ENSG00000050555	14.5346	-6.69504e-06	0.00545455	0.919453	1
ENSG00000050628	PTGER3	1	70852353	71047808	-	ensembl_havana	20	protein_coding		ensembl_havana		ENSG00000050628	105.554	-0.00021373	0.0184104	0.830958	1		ENSG00000050628	105.554	-0.000476725	0.0182322	0.609796	1		ENSG00000050628	105.554	-1.59556e-05	0.00432333	0.754815	1
ENSG00000050730	TNIP3	4	121131408	121227466	-	ensembl_havana	15	protein_coding		ensembl_havana		ENSG00000050730	1.59347	0.000437794	0.0269676	0.472273	1		ENSG00000050730	1.59347	0.000218696	0.0239336	0.683894	1		ENSG00000050730	1.59347	-7.98521e-05	0.0168503	0.764124	1
ENSG00000050748	MAPK9	5	180233143	180292099	-	ensembl_havana	17	protein_coding		ensembl_havana		ENSG00000050748	3013.59	0.000469232	0.0120293	0.871654	1		ENSG00000050748	3013.59	0.00186382	0.0138128	0.58437	1		ENSG00000050748	3013.59	5.18866e-05	0.00255326	0.688953	1
ENSG00000050767	COL23A1	5	178237618	178590555	-	ensembl_havana	15	protein_coding		ensembl_havana		ENSG00000050767	17.0176	0.000301683	0.0183415	0.778139	1		ENSG00000050767	17.0176	0.000581464	0.0181762	0.562611	1		ENSG00000050767	17.0176	1.50432e-05	0.00401674	0.753713	1
ENSG00000050820	BCAR1	16	75228187	75268053	-	ensembl_havana	16	protein_coding		ensembl_havana		ENSG00000050820	1138.58	-0.00195342	0.0171428	0.453854	1		ENSG00000050820	1138.58	-0.00174186	0.0170409	0.495048	1		ENSG00000050820	1138.58	2.46024e-06	0.00260908	0.969245	1
ENSG00000051009	FAM160A2	11	6211335	6234711	-	ensembl_havana	10	protein_coding		ensembl_havana		ENSG00000051009	607.502	-0.00242164	0.0152091	0.449751	1		ENSG00000051009	607.502	-0.00817089	0.022152	0.0713811	1		ENSG00000051009	607.502	-0.000114244	0.00259829	0.272828	1
ENSG00000051108	HERPUD1	16	56932048	56944863	+	ensembl_havana	14	protein_coding		ensembl_havana		ENSG00000051108	4930.22	0.00251997	0.0167135	0.401651	1		ENSG00000051108	4930.22	0.00477006	0.0191547	0.153859	1		ENSG00000051108	4930.22	5.0925e-05	0.00259683	0.526288	1
ENSG00000051128	HOMER3	19	18929201	18941261	-	ensembl_havana	18	protein_coding		ensembl_havana		ENSG00000051128	1282.16	0.00229418	0.0188799	0.206713	1		ENSG00000051128	1282.16	-0.00271328	0.0189823	0.117611	1		ENSG00000051128	1282.16	-0.00146223	0.0281854	0.00452827	0.451117
ENSG00000051180	RAD51	15	40694774	40732339	+	ensembl_havana	16	protein_coding		ensembl_havana		ENSG00000051180	41.0277	0.00111846	0.0174782	0.587756	1		ENSG00000051180	41.0277	-0.000321875	0.0172181	0.869048	1		ENSG00000051180	41.0277	-3.56527e-05	0.00284423	0.485223	1
ENSG00000051341	POLQ	3	121431427	121546641	-	ensembl_havana	13	protein_coding		ensembl_havana		ENSG00000051341	72.9553	0.00109136	0.0181495	0.478434	1		ENSG00000051341	72.9553	-0.000419674	0.0176941	0.769652	1		ENSG00000051341	72.9553	-4.94271e-05	0.00382806	0.320249	1
ENSG00000051382	PIK3CB	3	138652699	138834938	-	ensembl_havana	8	protein_coding		ensembl_havana		ENSG00000051382	2068.85	-0.00315184	0.0184269	0.250777	1		ENSG00000051382	2068.85	-0.00180236	0.0170834	0.480334	1		ENSG00000051382	2068.85	2.60618e-05	0.00262494	0.68412	1
ENSG00000051523	CYBA	16	88643283	88651152	-	ensembl_havana	10	protein_coding		ensembl_havana		ENSG00000051523	241.29	-0.00212276	0.0186238	0.252331	1		ENSG00000051523	241.29	0.000226066	0.0174497	0.894058	1		ENSG00000051523	241.29	6.85916e-05	0.00381244	0.208665	1
ENSG00000051596	THOC3	5	175917873	176034680	-	ensembl_havana	9	protein_coding		ensembl_havana		ENSG00000051596	390.966	0.00545643	0.0211821	0.0963192	1		ENSG00000051596	390.966	0.000247888	0.0162121	0.925469	1		ENSG00000051596	390.966	-0.000114689	0.00300945	0.125156	1
ENSG00000051620	HEBP2	6	138403531	138422197	+	ensembl_havana	10	protein_coding		ensembl_havana		ENSG00000051620	4099.11	0.00445177	0.018523	0.208016	1		ENSG00000051620	4099.11	0.000901501	0.0151496	0.771135	1		ENSG00000051620	4099.11	-8.73548e-05	0.00260054	0.347564	1
ENSG00000051825	MPHOSPH9	12	123152320	123244014	-	ensembl_havana	14	protein_coding		ensembl_havana		ENSG00000051825	1858.24	0.00246255	0.0153546	0.442166	1		ENSG00000051825	1858.24	0.00201374	0.0153161	0.542141	1		ENSG00000051825	1858.24	-1.34625e-05	0.00256037	0.894957	1
ENSG00000052126	PLEKHA5	12	19129752	19376400	+	ensembl_havana	14	protein_coding		ensembl_havana		ENSG00000052126	341.229	-0.00137444	0.0175168	0.522218	1		ENSG00000052126	341.229	0.000306542	0.0171228	0.880515	1		ENSG00000052126	341.229	4.15314e-05	0.00283962	0.434523	1
ENSG00000052344	PRSS8	16	31131433	31135762	-	ensembl_havana	15	protein_coding		ensembl_havana		ENSG00000052344	14.4375	0.00123677	0.0184207	0.381238	1		ENSG00000052344	14.4375	0.000957244	0.0179934	0.46304	1		ENSG00000052344	14.4375	-4.33393e-06	0.00315823	0.917831	1
ENSG00000052723	SIKE1	1	114769479	114780685	-	ensembl_havana	11	protein_coding		ensembl_havana		ENSG00000052723	1943.85	-0.00153842	0.0154786	0.600307	1		ENSG00000052723	1943.85	-0.00016362	0.015411	0.955944	1		ENSG00000052723	1943.85	3.87112e-05	0.00258008	0.646864	1
ENSG00000052749	RRP12	10	97356358	97426076	-	ensembl_havana	13	protein_coding		ensembl_havana		ENSG00000052749	1176.61	0.00212982	0.0188526	0.214063	1		ENSG00000052749	1176.61	0.00103149	0.0177722	0.510509	1		ENSG00000052749	1176.61	-2.45394e-05	0.00305711	0.583811	1
ENSG00000052795	FNIP2	4	158769138	158908049	+	ensembl_havana	12	protein_coding		ensembl_havana		ENSG00000052795	2560.33	0.00334658	0.0177557	0.284079	1		ENSG00000052795	2560.33	-0.000605268	0.0157588	0.833435	1		ENSG00000052795	2560.33	-0.000103205	0.0027163	0.20506	1
ENSG00000052802	MSMO1	4	165327623	165343160	+	ensembl_havana	12	protein_coding		ensembl_havana		ENSG00000052802	352.565	0.000957997	0.0159835	0.721392	1		ENSG00000052802	352.565	0.00165481	0.0166547	0.545839	1		ENSG00000052802	352.565	1.89612e-05	0.00259559	0.788888	1
ENSG00000052841	TTC17	11	43358932	43494933	+	ensembl_havana	14	protein_coding		ensembl_havana		ENSG00000052841	3414.82	0.000960655	0.0114054	0.735993	1		ENSG00000052841	3414.82	0.000700044	0.0122114	0.828639	1		ENSG00000052841	3414.82	-1.60768e-05	0.00254861	0.9125	1
ENSG00000052850	ALX4	11	44260444	44310166	-	ensembl_havana	5	protein_coding		ensembl_havana		ENSG00000052850	75.617	0.00198099	0.0195538	0.146474	1		ENSG00000052850	75.617	0.00076612	0.0179849	0.531582	1		ENSG00000052850	75.617	-3.80712e-05	0.00400172	0.43177	1
ENSG00000053108	FSTL4	5	133196455	133612564	-	ensembl_havana	16	protein_coding		ensembl_havana		ENSG00000053108	5.36834	0.00102813	0.0208213	0.22605	1		ENSG00000053108	5.36834	-0.000696216	0.0193814	0.363155	1		ENSG00000053108	5.36834	-0.000981284	0.033463	0.0386889	1
ENSG00000053254	FOXN3	14	89124871	89619149	-	ensembl_havana	15	protein_coding		ensembl_havana		ENSG00000053254	14094.4	0.00184771	0.0150699	0.547033	1		ENSG00000053254	14094.4	0.00451791	0.0182042	0.212036	1		ENSG00000053254	14094.4	6.54403e-05	0.00257763	0.493962	1
ENSG00000053328	METTL24	6	110245928	110358272	-	ensembl_havana	8	protein_coding		ensembl_havana		ENSG00000053328	7.49695	-0.00159837	0.0202883	0.146274	1		ENSG00000053328	7.49695	-0.00102657	0.018682	0.304362	1		ENSG00000053328	7.49695	1.93773e-05	0.0043092	0.702386	1
ENSG00000053371	AKR7A2	1	19303965	19312146	-	ensembl_havana	12	protein_coding		ensembl_havana		ENSG00000053371	1361.82	0.00417648	0.0177815	0.238934	1		ENSG00000053371	1361.82	0.000925798	0.0147916	0.770634	1		ENSG00000053371	1361.82	-8.53512e-05	0.00258372	0.390943	1
ENSG00000053372	MRTO4	1	19251539	19260128	+	ensembl_havana	4	protein_coding		ensembl_havana		ENSG00000053372	696.442	0.000121805	0.0141085	0.966814	1		ENSG00000053372	696.442	-0.00034331	0.0148479	0.912102	1		ENSG00000053372	696.442	-1.45517e-05	0.00256434	0.878064	1
ENSG00000053438	NNAT	20	37521215	37523693	+	ensembl_havana	8	protein_coding		ensembl_havana		ENSG00000053438	216.726	0.00298892	0.0186349	0.234972	1		ENSG00000053438	216.726	-0.00128499	0.0171143	0.577331	1		ENSG00000053438	216.726	-0.00012217	0.00384978	0.0832546	1
ENSG00000053501	USE1	19	17215346	17219829	+	ensembl_havana	12	protein_coding		ensembl_havana		ENSG00000053501	336.822	-0.00226798	0.0157976	0.463557	1		ENSG00000053501	336.822	-0.00466321	0.0185753	0.190503	1		ENSG00000053501	336.822	-5.52654e-05	0.00258008	0.54023	1
ENSG00000053524	MCF2L2	3	183178043	183428778	-	ensembl_havana	12	protein_coding		ensembl_havana		ENSG00000053524	404.055	-0.000420109	0.0175142	0.818643	1		ENSG00000053524	404.055	-0.00257502	0.0186459	0.158414	1		ENSG00000053524	404.055	-6.54801e-05	0.00361579	0.22407	1
ENSG00000053702	NRIP2	12	2825348	2835544	-	ensembl_havana	14	protein_coding		ensembl_havana		ENSG00000053702	190.705	-0.000196145	0.0169558	0.928094	1		ENSG00000053702	190.705	-0.0010878	0.0172429	0.608878	1		ENSG00000053702	190.705	-2.31533e-05	0.00270543	0.664421	1
ENSG00000053747	LAMA3	18	23689443	23955066	+	ensembl_havana	15	protein_coding		ensembl_havana		ENSG00000053747	511.136	-0.000392092	0.0175686	0.826137	1		ENSG00000053747	511.136	-0.000506298	0.0174891	0.765816	1		ENSG00000053747	511.136	-3.98193e-06	0.0028124	0.929504	1
ENSG00000053770	AP5M1	14	57268909	57298742	+	ensembl_havana	11	protein_coding		ensembl_havana		ENSG00000053770	4543.96	-0.00499517	0.0187182	0.186504	1		ENSG00000053770	4543.96	-0.00150727	0.0148682	0.643873	1		ENSG00000053770	4543.96	8.56773e-05	0.00257697	0.409384	1
ENSG00000053900	ANAPC4	4	25377213	25418498	+	ensembl_havana	10	protein_coding		ensembl_havana		ENSG00000053900	1005.82	0.00746615	0.022818	0.0761735	1		ENSG00000053900	1005.82	0.00816296	0.0226671	0.0539281	1		ENSG00000053900	1005.82	2.07548e-05	0.00256812	0.818787	1
ENSG00000053918	KCNQ1	11	2444684	2849109	+	ensembl_havana	15	protein_coding		ensembl_havana		ENSG00000053918	43.2398	-0.001584	0.0186588	0.280659	1		ENSG00000053918	43.2398	-0.000917445	0.0179155	0.499928	1		ENSG00000053918	43.2398	1.58831e-05	0.00322003	0.711197	1
ENSG00000054116	TRAPPC3	1	36136570	36156053	-	ensembl_havana	11	protein_coding		ensembl_havana		ENSG00000054116	982.093	-9.70137e-06	0.0140246	0.99736	1		ENSG00000054116	982.093	0.00345991	0.0169801	0.315625	1		ENSG00000054116	982.093	9.97317e-05	0.00260296	0.303858	1
ENSG00000054118	THRAP3	1	36224416	36305357	+	ensembl_havana	13	protein_coding		ensembl_havana		ENSG00000054118	9827.87	0.00450126	0.0188155	0.197091	1		ENSG00000054118	9827.87	0.00550818	0.0196664	0.13265	1		ENSG00000054118	9827.87	2.37868e-05	0.0025708	0.787283	1
ENSG00000054148	PHPT1	9	136848724	136851027	+	ensembl_havana	17	protein_coding		ensembl_havana		ENSG00000054148	3007.22	0.000659612	0.0159979	0.801949	1		ENSG00000054148	3007.22	0.000981145	0.0164246	0.711178	1		ENSG00000054148	3007.22	9.06224e-06	0.00259669	0.894994	1
ENSG00000054179	ENTPD2	9	137048098	137054045	-	ensembl_havana	11	protein_coding		ensembl_havana		ENSG00000054179	10.7563	-0.000232112	0.0182201	0.841425	1		ENSG00000054179	10.7563	0.00309858	0.0274173	0.0223595	0.922017		ENSG00000054179	10.7563	0.00127058	0.031891	0.0124068	0.794066
ENSG00000054219	LY75	2	159803355	159904749	-	ensembl_havana	10	protein_coding		ensembl_havana		ENSG00000054219	129.304	-0.00231256	0.0187715	0.223404	1		ENSG00000054219	129.304	-0.00133931	0.0177537	0.44345	1		ENSG00000054219	129.304	1.8925e-05	0.00286165	0.680838	1
ENSG00000054267	ARID4B	1	235131634	235328219	-	ensembl_havana	21	protein_coding		ensembl_havana		ENSG00000054267	2141.79	-0.000374077	0.0133913	0.89949	1		ENSG00000054267	2141.79	-0.00103796	0.0144293	0.748977	1		ENSG00000054267	2141.79	-2.16471e-05	0.00255878	0.839212	1
ENSG00000054277	OPN3	1	241590102	241677376	-	ensembl_havana	13	protein_coding		ensembl_havana		ENSG00000054277	211.622	-0.00184559	0.018113	0.359785	1		ENSG00000054277	211.622	-0.00206806	0.0180509	0.283752	1		ENSG00000054277	211.622	-9.36675e-06	0.00274617	0.845222	1
ENSG00000054282	SDCCAG8	1	243256034	243500092	+	ensembl_havana	15	protein_coding		ensembl_havana		ENSG00000054282	1340.08	0.00731508	0.021881	0.0958409	1		ENSG00000054282	1340.08	0.00242357	0.0155287	0.473964	1		ENSG00000054282	1340.08	-9.52036e-05	0.00258031	0.365944	1
ENSG00000054356	PTPRN	2	219289623	219309648	-	ensembl_havana	13	protein_coding		ensembl_havana		ENSG00000054356	1.30244	-0.00129463	0.043721	0.149028	1		ENSG00000054356	1.30244	-0.000793361	0.0333021	0.249275	1		ENSG00000054356	1.30244	7.07249e-05	0.0170554	0.79561	1
ENSG00000054392	HHAT	1	210328252	210676296	+	ensembl_havana	12	protein_coding		ensembl_havana		ENSG00000054392	59.1227	-0.00165725	0.0174195	0.478183	1		ENSG00000054392	59.1227	0.00132565	0.0171902	0.558123	1		ENSG00000054392	59.1227	7.77851e-05	0.00310336	0.20028	1
ENSG00000054523	KIF1B	1	10210805	10381603	+	ensembl_havana	17	protein_coding		ensembl_havana		ENSG00000054523	69312.8	0.00804798	0.0237305	0.0612288	1		ENSG00000054523	69312.8	0.00411622	0.0180588	0.229064	1		ENSG00000054523	69312.8	-5.39514e-05	0.00258205	0.542215	1
ENSG00000054598	FOXC1	6	1609972	1613897	+	havana	6	protein_coding		havana		ENSG00000054598	91.2338	0.00135933	0.0177535	0.493474	1		ENSG00000054598	91.2338	0.00268354	0.0185552	0.173568	1		ENSG00000054598	91.2338	3.54866e-05	0.00289692	0.476076	1
ENSG00000054611	TBC1D22A	22	46762617	47175699	+	ensembl_havana	13	protein_coding		ensembl_havana		ENSG00000054611	613.133	0.00820148	0.0230286	0.0766789	1		ENSG00000054611	613.133	-0.00227838	0.0153708	0.498813	1		ENSG00000054611	613.133	-0.000296642	0.00380502	0.0155631	0.891102
ENSG00000054654	SYNE2	14	63852983	64226433	+	ensembl_havana	16	protein_coding		ensembl_havana		ENSG00000054654	30193.3	0.00408687	0.0187158	0.21043	1		ENSG00000054654	30193.3	0.00352281	0.0178122	0.263202	1		ENSG00000054654	30193.3	-6.89283e-06	0.00257725	0.930927	1
ENSG00000054690	PLEKHH1	14	67533301	67589612	+	ensembl_havana	13	protein_coding		ensembl_havana		ENSG00000054690	225.564	0.00124934	0.0177856	0.512567	1		ENSG00000054690	225.564	9.34028e-05	0.0173536	0.958498	1		ENSG00000054690	225.564	-2.82468e-05	0.00288531	0.555248	1
ENSG00000054793	ATP9A	20	51596514	51768634	-	ensembl_havana	13	protein_coding		ensembl_havana		ENSG00000054793	2574.2	-0.000272729	0.0171257	0.895676	1		ENSG00000054793	2574.2	-0.00370165	0.0194367	0.09028	1		ENSG00000054793	2574.2	-0.000103334	0.00403765	0.109058	1
ENSG00000054796	SPO11	20	57329759	57343994	+	ensembl_havana	12	protein_coding		ensembl_havana		ENSG00000054796	0.0721491	0.000267396	0.108351	0.930327	1		ENSG00000054796	0.0721491	-0.00011053	0.109547	0.970823	1		ENSG00000054796	0.0721491	-0.000460679	0.121281	0.901877	1
ENSG00000054803	CBLN4	20	55997440	56005472	-	ensembl_havana	3	protein_coding		ensembl_havana		ENSG00000054803	34.2802	0.00189618	0.0215256	0.0944307	1		ENSG00000054803	34.2802	0.00123746	0.0191642	0.216143	1		ENSG00000054803	34.2802	-1.86425e-05	0.00421046	0.707742	1
ENSG00000054938	CHRDL2	11	74696429	74731385	-	ensembl_havana	15	protein_coding		ensembl_havana		ENSG00000054938	32.5223	2.96286e-05	0.0183541	0.976931	1		ENSG00000054938	32.5223	0.000131963	0.0180702	0.890319	1		ENSG00000054938	32.5223	5.43515e-06	0.00407154	0.91136	1
ENSG00000054965	FAM168A	11	73400487	73598189	-	ensembl_havana	10	protein_coding		ensembl_havana		ENSG00000054965	3534.22	-0.00167435	0.0150291	0.580775	1		ENSG00000054965	3534.22	-0.00310972	0.0167484	0.353349	1		ENSG00000054965	3534.22	-3.79134e-05	0.0025694	0.684838	1
ENSG00000054967	RELT	11	73376264	73397474	+	ensembl_havana	12	protein_coding		ensembl_havana		ENSG00000054967	737.82	-0.00200064	0.0186337	0.255372	1		ENSG00000054967	737.82	-0.00333308	0.0200767	0.0562686	1		ENSG00000054967	737.82	-3.9585e-05	0.00324643	0.404953	1
ENSG00000054983	GALC	14	87837820	87993665	-	ensembl_havana	16	protein_coding		ensembl_havana		ENSG00000054983	924.929	-0.00613502	0.0210656	0.112714	1		ENSG00000054983	924.929	0.000215623	0.0151614	0.943324	1		ENSG00000054983	924.929	0.000151303	0.00281836	0.103193	1
ENSG00000055044	NOP58	2	202265716	202303666	+	ensembl_havana	10	protein_coding		ensembl_havana		ENSG00000055044	1604.76	3.54152e-05	0.0122053	0.990297	1		ENSG00000055044	1604.76	0.00312722	0.0153043	0.388665	1		ENSG00000055044	1604.76	0.000108833	0.00256398	0.385199	1
ENSG00000055070	SZRD1	1	16352575	16398145	+	ensembl_havana	16	protein_coding		ensembl_havana		ENSG00000055070	3492.37	-0.00182658	0.0146247	0.555545	1		ENSG00000055070	3492.37	-0.000323714	0.0144357	0.9189	1		ENSG00000055070	3492.37	4.86639e-05	0.00256482	0.634889	1
ENSG00000055118	KCNH2	7	150944961	150978315	-	ensembl_havana	14	protein_coding		ensembl_havana		ENSG00000055118	15.2296	-9.85301e-05	0.0181656	0.934309	1		ENSG00000055118	15.2296	0.000707718	0.0180583	0.533661	1		ENSG00000055118	15.2296	3.48475e-05	0.00420324	0.480876	1
ENSG00000055130	CUL1	7	148697914	148801036	+	ensembl_havana	15	protein_coding		ensembl_havana		ENSG00000055130	5587.24	0.0035618	0.0157009	0.308857	1		ENSG00000055130	5587.24	0.00261826	0.0148176	0.45759	1		ENSG00000055130	5587.24	-2.9732e-05	0.00255355	0.810027	1
ENSG00000055147	FAM114A2	5	153990128	154038936	-	ensembl_havana	18	protein_coding		ensembl_havana		ENSG00000055147	1312.24	-0.00141355	0.0153163	0.629944	1		ENSG00000055147	1312.24	-0.00510598	0.0193117	0.148032	1		ENSG00000055147	1312.24	-8.67598e-05	0.00262482	0.314992	1
ENSG00000055163	CYFIP2	5	157266079	157395595	+	ensembl_havana	19	protein_coding		ensembl_havana		ENSG00000055163	571.135	-0.00192394	0.0186664	0.253201	1		ENSG00000055163	571.135	-0.000979501	0.0177661	0.527304	1		ENSG00000055163	571.135	2.10738e-05	0.00303196	0.633836	1
ENSG00000055208	TAB2	6	149218641	149411613	+	ensembl_havana	18	protein_coding		ensembl_havana		ENSG00000055208	4952.9	0.00132231	0.0155583	0.644931	1		ENSG00000055208	4952.9	0.000949461	0.0157947	0.744903	1		ENSG00000055208	4952.9	-9.68148e-06	0.00257628	0.904367	1
ENSG00000055211	GINM1	6	149566294	149591748	+	ensembl_havana	12	protein_coding		ensembl_havana		ENSG00000055211	1849.63	0.00111319	0.0129445	0.710742	1		ENSG00000055211	1849.63	0.00112031	0.0137553	0.734735	1		ENSG00000055211	1849.63	-2.16403e-06	0.00255377	0.985624	1
ENSG00000055332	EIF2AK2	2	37099210	37157065	-	ensembl_havana	16	protein_coding		ensembl_havana		ENSG00000055332	3015.38	-0.00225256	0.0155284	0.47115	1		ENSG00000055332	3015.38	0.000233659	0.0148457	0.940026	1		ENSG00000055332	3015.38	7.4693e-05	0.00258404	0.43266	1
ENSG00000055483	USP36	17	78787381	78841441	-	ensembl_havana	19	protein_coding		ensembl_havana		ENSG00000055483	968.756	0.00115427	0.015741	0.679277	1		ENSG00000055483	968.756	0.00102644	0.0160589	0.716971	1		ENSG00000055483	968.756	-2.71936e-06	0.00258161	0.971486	1
ENSG00000055609	KMT2C	7	152134922	152436005	-	ensembl_havana	17	protein_coding		ensembl_havana		ENSG00000055609	17284.9	0.00183034	0.0143589	0.556323	1		ENSG00000055609	17284.9	0.001429	0.0146326	0.662992	1		ENSG00000055609	17284.9	-1.41793e-05	0.00255822	0.894572	1
ENSG00000055732	MCOLN3	1	85018082	85048499	-	ensembl_havana	12	protein_coding		ensembl_havana		ENSG00000055732	53.012	-0.00253326	0.0212452	0.0680595	1		ENSG00000055732	53.012	-0.00370395	0.0297976	0.0143904	0.774354		ENSG00000055732	53.012	-3.39441e-05	0.00396928	0.477936	1
ENSG00000055813	CCDC85A	2	56184123	56386173	+	ensembl_havana	5	protein_coding		ensembl_havana		ENSG00000055813	387.926	-0.00248178	0.0181645	0.303365	1		ENSG00000055813	387.926	-0.000564995	0.0169357	0.800334	1		ENSG00000055813	387.926	4.3039e-05	0.00274791	0.451916	1
ENSG00000055917	PUM2	2	20248691	20352234	-	ensembl_havana	15	protein_coding		ensembl_havana		ENSG00000055917	3942.58	0.00112705	0.0126569	0.705872	1		ENSG00000055917	3942.58	0.00263832	0.0147577	0.455235	1		ENSG00000055917	3942.58	4.92073e-05	0.00255427	0.694887	1
ENSG00000055950	MRPL43	10	100969458	100987515	-	ensembl_havana	16	protein_coding		ensembl_havana		ENSG00000055950	1507.53	0.00117068	0.01426	0.696741	1		ENSG00000055950	1507.53	-0.00183948	0.0153272	0.571949	1		ENSG00000055950	1507.53	-9.55382e-05	0.00259154	0.337562	1
ENSG00000055955	ITIH4	3	52812975	52831479	-	ensembl_havana	15	protein_coding		ensembl_havana		ENSG00000055955	3194.67	0.00192074	0.018789	0.232267	1		ENSG00000055955	3194.67	0.00164841	0.0182319	0.270379	1		ENSG00000055955	3194.67	-1.99003e-06	0.00297055	0.9626	1
ENSG00000055957	ITIH1	3	52777592	52792068	+	ensembl_havana	10	protein_coding		ensembl_havana		ENSG00000055957	1.85079	-0.000330242	0.0206024	0.594769	1		ENSG00000055957	1.85079	-0.00031519	0.0203335	0.58861	1		ENSG00000055957	1.85079	-3.4605e-06	0.00983114	0.97988	1
ENSG00000056050	HPF1	4	169729465	169757953	-	ensembl_havana	6	protein_coding		ensembl_havana		ENSG00000056050	479.28	-0.00121944	0.0138158	0.687057	1		ENSG00000056050	479.28	-0.000601895	0.0142561	0.851669	1		ENSG00000056050	479.28	2.16957e-05	0.00255887	0.838563	1
ENSG00000056097	ZFR	5	32354350	32444761	-	ensembl_havana	15	protein_coding		ensembl_havana		ENSG00000056097	5837.14	-3.28995e-05	0.0109911	0.990556	1		ENSG00000056097	5837.14	-0.000523655	0.0121249	0.870844	1		ENSG00000056097	5837.14	-2.26816e-05	0.00254862	0.87719	1
ENSG00000056277	ZNF280C	X	130202711	130268899	-	ensembl_havana	15	protein_coding		ensembl_havana		ENSG00000056277	203.186	9.09563e-07	0.0160129	0.999718	1		ENSG00000056277	203.186	0.00127748	0.016654	0.624093	1		ENSG00000056277	203.186	3.35177e-05	0.00262221	0.61671	1
ENSG00000056291	NPFFR2	4	72031804	72148067	+	ensembl_havana	17	protein_coding		ensembl_havana		ENSG00000056291	1.33623	-0.00223258	0.0644961	0.0839831	1		ENSG00000056291	1.33623	-6.42744e-05	0.0233498	0.902475	1		ENSG00000056291	1.33623	0.00142627	0.0569675	0.12368	1
ENSG00000056487	PHF21B	22	44881162	45009999	-	ensembl_havana	15	protein_coding		ensembl_havana		ENSG00000056487	6.46042	-0.00114263	0.0260552	0.148471	1		ENSG00000056487	6.46042	-7.52393e-05	0.0190191	0.903805	1		ENSG00000056487	6.46042	0.000272016	0.0176792	0.194397	1
ENSG00000056558	TRAF1	9	120902393	120929173	-	ensembl_havana	10	protein_coding		ensembl_havana		ENSG00000056558	255.849	0.00291045	0.0174094	0.33106	1		ENSG00000056558	255.849	-0.00974737	0.0251676	0.0165151	0.822486		ENSG00000056558	255.849	-0.00236717	0.0262963	0.000698983	0.112142
ENSG00000056586	RC3H2	9	122844556	122905341	-	ensembl_havana	15	protein_coding		ensembl_havana		ENSG00000056586	4847.44	-0.000207888	0.0113489	0.941388	1		ENSG00000056586	4847.44	-0.0029548	0.0144446	0.413361	1		ENSG00000056586	4847.44	-0.000107416	0.00255536	0.445017	1
ENSG00000056736	IL17RB	3	53846580	53865800	+	ensembl_havana	9	protein_coding		ensembl_havana		ENSG00000056736	231.373	0.00278034	0.0165605	0.377141	1		ENSG00000056736	231.373	-0.000757079	0.0153677	0.802263	1		ENSG00000056736	231.373	-9.91125e-05	0.00263845	0.26296	1
ENSG00000056972	TRAF3IP2	6	111556454	111606278	-	ensembl_havana	18	protein_coding		ensembl_havana		ENSG00000056972	425.599	-0.00237336	0.0169121	0.410648	1		ENSG00000056972	425.599	0.000500293	0.0160012	0.856646	1		ENSG00000056972	425.599	7.4755e-05	0.00266602	0.321332	1
ENSG00000056998	GYG2	X	2828788	2882820	+	ensembl_havana	19	protein_coding		ensembl_havana		ENSG00000056998	68.5651	0.000184383	0.0191555	0.795434	1		ENSG00000056998	68.5651	3.39289e-05	0.0187683	0.958926	1		ENSG00000056998	68.5651	-1.70474e-05	0.00676476	0.84023	1
ENSG00000057019	DCBLD2	3	98795941	98901689	-	ensembl_havana	15	protein_coding		ensembl_havana		ENSG00000057019	1562.3	0.00143343	0.0142009	0.638018	1		ENSG00000057019	1562.3	0.00599701	0.0196196	0.138397	1		ENSG00000057019	1562.3	0.00010968	0.0025937	0.292478	1
ENSG00000057149	SERPINB3	18	63655197	63661963	-	ensembl_havana	15	protein_coding		ensembl_havana		ENSG00000057149	0.0480395	-0.000200704	0.108117	0.947605	1		ENSG00000057149	0.0480395	-0.000334259	0.110378	0.912366	1		ENSG00000057149	0.0480395	0	0.119975	1	1
ENSG00000057252	SOAT1	1	179293714	179358680	+	ensembl_havana	12	protein_coding		ensembl_havana		ENSG00000057252	428.194	-0.00586138	0.0213438	0.0989553	1		ENSG00000057252	428.194	-0.00337166	0.0177819	0.271216	1		ENSG00000057252	428.194	3.82374e-05	0.00259427	0.61899	1
ENSG00000057294	PKP2	12	32790745	32896840	-	ensembl_havana	14	protein_coding		ensembl_havana		ENSG00000057294	509.792	0.000330672	0.0176415	0.847175	1		ENSG00000057294	509.792	0.000421386	0.0175347	0.79582	1		ENSG00000057294	509.792	3.31012e-06	0.00285081	0.940111	1
ENSG00000057468	MSH4	1	75796882	75913238	+	ensembl_havana	6	protein_coding		ensembl_havana		ENSG00000057468	125.656	-0.00110509	0.0185162	0.388237	1		ENSG00000057468	125.656	0.000945307	0.0181252	0.428284	1		ENSG00000057468	125.656	0.000158414	0.00875892	0.0976915	1
ENSG00000057593	F7	13	113105788	113120681	+	ensembl_havana	13	protein_coding		ensembl_havana		ENSG00000057593	3.11777	0.000121497	0.0197043	0.847035	1		ENSG00000057593	3.11777	-9.49765e-05	0.0194111	0.871126	1		ENSG00000057593	3.11777	-4.19898e-05	0.00908899	0.722625	1
ENSG00000057608	GDI2	10	5765223	5842132	-	ensembl_havana	16	protein_coding		ensembl_havana		ENSG00000057608	5749.77	0.000285214	0.0124076	0.92243	1		ENSG00000057608	5749.77	-3.22186e-06	0.0133231	0.999211	1		ENSG00000057608	5749.77	-1.18149e-05	0.00255333	0.923	1
ENSG00000057657	PRDM1	6	106086320	106109939	+	ensembl_havana	15	protein_coding		ensembl_havana		ENSG00000057657	93.9396	0.00161042	0.0181285	0.385167	1		ENSG00000057657	93.9396	-0.00108578	0.0176407	0.531916	1		ENSG00000057657	93.9396	-9.06992e-05	0.00440779	0.136681	1
ENSG00000057663	ATG5	6	106045423	106325791	-	ensembl_havana	14	protein_coding		ensembl_havana		ENSG00000057663	1504.36	-0.00159925	0.0138308	0.603573	1		ENSG00000057663	1504.36	-0.00142795	0.0143661	0.666034	1		ENSG00000057663	1504.36	7.68517e-06	0.00255621	0.945291	1
ENSG00000057704	TMCC3	12	94567124	94650562	-	ensembl_havana	12	protein_coding		ensembl_havana		ENSG00000057704	1920.05	0.00574656	0.0220161	0.0646105	1		ENSG00000057704	1920.05	-0.00208283	0.0173278	0.411442	1		ENSG00000057704	1920.05	-0.000433471	0.00986419	0.00794741	0.640358
ENSG00000057757	PITHD1	1	23778405	23788232	+	ensembl_havana	9	protein_coding		ensembl_havana		ENSG00000057757	1979.9	0.00721029	0.0206097	0.113299	1		ENSG00000057757	1979.9	0.00289459	0.0148782	0.42016	1		ENSG00000057757	1979.9	-9.43299e-05	0.00255847	0.464749	1
ENSG00000057935	MTA3	2	42494569	42756947	+	ensembl_havana	13	protein_coding		ensembl_havana		ENSG00000057935	756.939	-0.00033781	0.0135854	0.909067	1		ENSG00000057935	756.939	0.00119558	0.0146799	0.71153	1		ENSG00000057935	756.939	5.06551e-05	0.00256456	0.624525	1
ENSG00000058056	USP13	3	179652755	179789401	+	ensembl_havana	8	protein_coding		ensembl_havana		ENSG00000058056	47886	-0.000510315	0.0151845	0.85595	1		ENSG00000058056	47886	0.00187513	0.0163294	0.527926	1		ENSG00000058056	47886	6.65019e-05	0.00261493	0.410188	1
ENSG00000058063	ATP11B	3	182793500	182921635	+	ensembl_havana	15	protein_coding		ensembl_havana		ENSG00000058063	2645.75	0.00390996	0.0180059	0.245244	1		ENSG00000058063	2645.75	0.00504672	0.0191318	0.158305	1		ENSG00000058063	2645.75	2.64564e-05	0.0025715	0.763831	1
ENSG00000058085	LAMC2	1	183186238	183244900	+	ensembl_havana	14	protein_coding		ensembl_havana		ENSG00000058085	74.6353	0.00208628	0.0187448	0.232828	1		ENSG00000058085	74.6353	-4.88829e-05	0.0175292	0.975506	1		ENSG00000058085	74.6353	-6.43968e-05	0.00390951	0.228252	1
ENSG00000058091	CDK14	7	90466424	91210590	+	ensembl_havana	16	protein_coding		ensembl_havana		ENSG00000058091	873.015	0.000786975	0.0150767	0.783255	1		ENSG00000058091	873.015	0.00518341	0.0194911	0.137876	1		ENSG00000058091	873.015	0.000105767	0.00268554	0.213496	1
ENSG00000058262	SEC61A1	3	128051641	128071683	+	ensembl_havana	9	protein_coding		ensembl_havana		ENSG00000058262	2795.69	-0.00093252	0.0151632	0.745014	1		ENSG00000058262	2795.69	0.00490557	0.0191829	0.153799	1		ENSG00000058262	2795.69	0.000158563	0.00302327	0.0756254	1
ENSG00000058272	PPP1R12A	12	79773563	79935460	-	ensembl_havana	16	protein_coding		ensembl_havana		ENSG00000058272	4505.44	0.00444661	0.0167424	0.235069	1		ENSG00000058272	4505.44	0.00269846	0.0146599	0.447444	1		ENSG00000058272	4505.44	-5.03312e-05	0.00255332	0.696441	1
ENSG00000058335	RASGRF1	15	78959947	79090773	-	ensembl_havana	15	protein_coding		ensembl_havana		ENSG00000058335	7.91436	-0.000371402	0.0192628	0.616523	1		ENSG00000058335	7.91436	-0.00320418	0.0525649	0.0206169	0.893479		ENSG00000058335	7.91436	-0.000681138	0.0284861	0.0685518	1
ENSG00000058404	CAMK2B	7	44217150	44334577	-	ensembl_havana	19	protein_coding		ensembl_havana		ENSG00000058404	4573.57	0.0116595	0.0274757	0.0328795	1		ENSG00000058404	4573.57	0.00165805	0.0150704	0.61092	1		ENSG00000058404	4573.57	-0.00016406	0.00270656	0.115224	1
ENSG00000058453	CROCC	1	16740273	16972979	+	ensembl_havana	16	protein_coding		ensembl_havana		ENSG00000058453	423.315	-0.00107898	0.0166991	0.661291	1		ENSG00000058453	423.315	-0.0011702	0.0168849	0.629903	1		ENSG00000058453	423.315	-3.7489e-06	0.0026211	0.950749	1
ENSG00000058600	POLR3E	16	22297375	22335103	+	ensembl_havana	15	protein_coding		ensembl_havana		ENSG00000058600	2708.28	0.00401144	0.0166759	0.265901	1		ENSG00000058600	2708.28	0.00179094	0.0143942	0.595218	1		ENSG00000058600	2708.28	-6.41089e-05	0.00255941	0.582653	1
ENSG00000058668	ATP2B4	1	203626561	203744081	+	ensembl_havana	14	protein_coding		ensembl_havana		ENSG00000058668	4782.74	0.000961326	0.015569	0.730691	1		ENSG00000058668	4782.74	0.00118862	0.0160817	0.677667	1		ENSG00000058668	4782.74	6.67966e-06	0.00258053	0.930911	1
ENSG00000058673	ZC3H11A	1	203795654	203854999	+	ensembl_havana	16	protein_coding		ensembl_havana		ENSG00000058673	9211.54	0.00252662	0.0159728	0.423059	1		ENSG00000058673	9211.54	0.00491913	0.0187909	0.177122	1		ENSG00000058673	9211.54	5.49738e-05	0.00257631	0.553485	1
ENSG00000058729	RIOK2	5	97160867	97183260	-	ensembl_havana	10	protein_coding		ensembl_havana		ENSG00000058729	1246.26	-0.00655035	0.0221677	0.0814101	1		ENSG00000058729	1246.26	0.000589612	0.0157488	0.837782	1		ENSG00000058729	1246.26	0.000170865	0.00331548	0.0547479	1
ENSG00000058799	YIPF1	1	53851719	53889834	-	ensembl_havana	14	protein_coding		ensembl_havana		ENSG00000058799	570.535	-0.00103607	0.013967	0.729861	1		ENSG00000058799	570.535	-0.000400874	0.0144502	0.899716	1		ENSG00000058799	570.535	2.14084e-05	0.0025609	0.833826	1
ENSG00000058804	NDC1	1	53765460	53838860	-	ensembl_havana	11	protein_coding		ensembl_havana		ENSG00000058804	641.775	0.00158823	0.0155788	0.587897	1		ENSG00000058804	641.775	0.00541002	0.0197502	0.125905	1		ENSG00000058804	641.775	8.72229e-05	0.00263555	0.301869	1
ENSG00000058866	DGKG	3	186105668	186362237	-	ensembl_havana	14	protein_coding		ensembl_havana		ENSG00000058866	321.658	0.000331772	0.0172973	0.866631	1		ENSG00000058866	321.658	-0.00164611	0.017749	0.394134	1		ENSG00000058866	321.658	-5.45236e-05	0.0031347	0.300633	1
ENSG00000059122	FLYWCH1	16	2911937	2951208	+	ensembl_havana	16	protein_coding		ensembl_havana		ENSG00000059122	987.808	-0.00437554	0.0199562	0.138389	1		ENSG00000059122	987.808	-0.00150506	0.0168616	0.55734	1		ENSG00000059122	987.808	5.63292e-05	0.00269076	0.392785	1
ENSG00000059145	UNKL	16	1363205	1414751	-	ensembl_havana	18	protein_coding		ensembl_havana		ENSG00000059145	819.985	0.000514359	0.0170108	0.813426	1		ENSG00000059145	819.985	-0.000710727	0.0171176	0.737063	1		ENSG00000059145	819.985	-3.09013e-05	0.00273547	0.565618	1
ENSG00000059377	TBXAS1	7	139777051	140020325	+	ensembl_havana	16	protein_coding		ensembl_havana		ENSG00000059377	105.593	-0.000477652	0.0174282	0.802195	1		ENSG00000059377	105.593	-0.00319816	0.0192035	0.0996978	1		ENSG00000059377	105.593	-8.462e-05	0.00399259	0.151776	1
ENSG00000059378	PARP12	7	140023744	140063721	-	ensembl_havana	12	protein_coding		ensembl_havana		ENSG00000059378	431.538	-0.000125247	0.0172773	0.949341	1		ENSG00000059378	431.538	-0.00134687	0.0175927	0.481958	1		ENSG00000059378	431.538	-3.26066e-05	0.00285974	0.512052	1
ENSG00000059573	ALDH18A1	10	95605929	95656706	-	ensembl_havana	8	protein_coding		ensembl_havana		ENSG00000059573	339.054	0.000206287	0.0162934	0.933749	1		ENSG00000059573	339.054	-0.00131121	0.0168631	0.598685	1		ENSG00000059573	339.054	-3.91022e-05	0.00265606	0.536426	1
ENSG00000059588	TARBP1	1	234391313	234479103	-	ensembl_havana	9	protein_coding		ensembl_havana		ENSG00000059588	3024.82	0.0054236	0.0197836	0.151934	1		ENSG00000059588	3024.82	0.000702628	0.0149669	0.821516	1		ENSG00000059588	3024.82	-0.000112521	0.00262771	0.239317	1
ENSG00000059691	GATB	4	151670504	151761023	-	ensembl_havana	11	protein_coding		ensembl_havana		ENSG00000059691	1627.88	-0.000770535	0.0155858	0.77992	1		ENSG00000059691	1627.88	-0.000265492	0.0158976	0.924285	1		ENSG00000059691	1627.88	1.33746e-05	0.00258422	0.85928	1
ENSG00000059728	MXD1	2	69897688	69942945	+	ensembl_havana	10	protein_coding		ensembl_havana		ENSG00000059728	773.006	-5.96962e-05	0.0154993	0.982491	1		ENSG00000059728	773.006	-0.00436319	0.0189445	0.163729	1		ENSG00000059728	773.006	-0.000108897	0.00282479	0.161233	1
ENSG00000059758	CDK17	12	96278261	96400560	-	ensembl_havana	7	protein_coding		ensembl_havana		ENSG00000059758	1174.54	0.00306124	0.0167247	0.343755	1		ENSG00000059758	1174.54	0.00528835	0.0192934	0.150783	1		ENSG00000059758	1174.54	4.90223e-05	0.0025758	0.590371	1
ENSG00000059769	DNAJC25	9	111631352	111654351	+	ensembl_havana	19	protein_coding		ensembl_havana		ENSG00000059769	330.581	-0.000342284	0.014851	0.904565	1		ENSG00000059769	330.581	0.000706817	0.015508	0.812232	1		ENSG00000059769	330.581	3.03607e-05	0.0025768	0.71889	1
ENSG00000059804	SLC2A3	12	7919230	7936275	-	ensembl_havana	15	protein_coding		ensembl_havana		ENSG00000059804	298.623	0.00134218	0.0179308	0.467423	1		ENSG00000059804	298.623	0.000483867	0.0174553	0.780067	1		ENSG00000059804	298.623	-1.97979e-05	0.0028609	0.66842	1
ENSG00000059915	PSD	10	102402617	102421539	-	ensembl_havana	16	protein_coding		ensembl_havana		ENSG00000059915	17.4557	-0.00216428	0.0190327	0.187171	1		ENSG00000059915	17.4557	-0.000557637	0.0176644	0.711192	1		ENSG00000059915	17.4557	4.2819e-05	0.00361912	0.371917	1
ENSG00000060069	CTDP1	18	79679801	79756623	+	ensembl_havana	16	protein_coding		ensembl_havana		ENSG00000060069	315.878	0.000463825	0.0152553	0.868126	1		ENSG00000060069	315.878	-0.000545272	0.015764	0.849281	1		ENSG00000060069	315.878	-2.7761e-05	0.00258471	0.723027	1
ENSG00000060138	YBX3	12	10699089	10723312	-	ensembl_havana	12	protein_coding		ensembl_havana		ENSG00000060138	83418	0.00412442	0.0179594	0.236942	1		ENSG00000060138	83418	-0.00113353	0.0151421	0.717931	1		ENSG00000060138	83418	-0.000148709	0.00272658	0.125723	1
ENSG00000060140	STYK1	12	10618939	10674318	-	ensembl_havana	8	protein_coding		ensembl_havana		ENSG00000060140	9.81154	0.000749636	0.0194668	0.377438	1		ENSG00000060140	9.81154	0.000382571	0.0185573	0.623287	1		ENSG00000060140	9.81154	-2.42676e-05	0.00554816	0.710685	1
ENSG00000060237	WNK1	12	752593	911452	+	ensembl_havana	16	protein_coding		ensembl_havana		ENSG00000060237	20467.2	7.0423e-05	0.0157016	0.978948	1		ENSG00000060237	20467.2	-0.000557217	0.0161614	0.836727	1		ENSG00000060237	20467.2	-1.68911e-05	0.00259323	0.812977	1
ENSG00000060303	RPS17P5	6	50857255	50857662	-	havana	5	processed_pseudogene		havana		ENSG00000060303	0.079985	-9.86169e-05	0.107826	0.974189	1		ENSG00000060303	0.079985	1.89955e-05	0.109395	0.994978	1		ENSG00000060303	0.079985	0.000141824	0.120061	0.969513	1
ENSG00000060339	CCAR1	10	68721012	68792377	+	ensembl_havana	13	protein_coding		ensembl_havana		ENSG00000060339	2779.39	-0.000196138	0.0129974	0.947048	1		ENSG00000060339	2779.39	0.00127676	0.0142544	0.698418	1		ENSG00000060339	2779.39	5.18295e-05	0.00255956	0.644786	1
ENSG00000060491	OGFR	20	62804835	62814000	+	ensembl_havana	16	protein_coding		ensembl_havana		ENSG00000060491	487.458	0.000245565	0.01638	0.920161	1		ENSG00000060491	487.458	-0.00166274	0.0171089	0.501127	1		ENSG00000060491	487.458	-4.89491e-05	0.00269892	0.43351	1
ENSG00000060558	GNA15	19	3136193	3163769	+	ensembl_havana	3	protein_coding		ensembl_havana		ENSG00000060558	22.2665	0.00021738	0.0181435	0.85969	1		ENSG00000060558	22.2665	1.02267e-05	0.0178786	0.992886	1		ENSG00000060558	22.2665	-7.07519e-06	0.00347601	0.870594	1
ENSG00000060566	CREB3L3	19	4153601	4173054	+	ensembl_havana	13	protein_coding		ensembl_havana		ENSG00000060566	0.156735	3.08282e-05	0.107796	0.99193	1		ENSG00000060566	0.156735	0.000533814	0.111697	0.861515	1		ENSG00000060566	0.156735	0.000632604	0.122347	0.866288	1
ENSG00000060642	PIGV	1	26787472	26798398	+	ensembl_havana	10	protein_coding		ensembl_havana		ENSG00000060642	264.51	-0.00290408	0.0171638	0.343039	1		ENSG00000060642	264.51	-0.0067383	0.0214573	0.0664375	1		ENSG00000060642	264.51	-7.573e-05	0.00263346	0.346377	1
ENSG00000060656	PTPRU	1	29236516	29326813	+	ensembl_havana	19	protein_coding		ensembl_havana		ENSG00000060656	828.484	-0.00517156	0.023816	0.02014	0.897165		ENSG00000060656	828.484	-0.00368607	0.0201348	0.0529173	1		ENSG00000060656	828.484	1.39789e-05	0.002823	0.760884	1
ENSG00000060688	SNRNP40	1	31259568	31296782	-	ensembl_havana	12	protein_coding		ensembl_havana		ENSG00000060688	929.389	0.00141528	0.0131112	0.641369	1		ENSG00000060688	929.389	0.0032448	0.0155904	0.372422	1		ENSG00000060688	929.389	5.52336e-05	0.00255609	0.649793	1
ENSG00000060709	RIMBP2	12	130396137	130517917	-	ensembl_havana	14	protein_coding		ensembl_havana		ENSG00000060709	15.0789	0.000188907	0.0187797	0.815127	1		ENSG00000060709	15.0789	-0.000349892	0.0185785	0.646521	1		ENSG00000060709	15.0789	-5.47546e-05	0.00703809	0.4936	1
ENSG00000060718	COL11A1	1	102876467	103108496	-	ensembl_havana	20	protein_coding		ensembl_havana		ENSG00000060718	27.2383	-0.00164409	0.0380329	0.0797862	1		ENSG00000060718	27.2383	-0.000789691	0.0250308	0.232561	1		ENSG00000060718	27.2383	6.85993e-05	0.0105158	0.614903	1
ENSG00000060749	QSER1	11	32893178	32993316	+	ensembl_havana	14	protein_coding		ensembl_havana		ENSG00000060749	4180	0.0034736	0.016781	0.306134	1		ENSG00000060749	4180	0.00608825	0.0198783	0.128454	1		ENSG00000060749	4180	5.47544e-05	0.00256855	0.583394	1
ENSG00000060762	MPC1	6	166364919	166383013	-	ensembl_havana	18	protein_coding		ensembl_havana		ENSG00000060762	4712.88	-0.00299598	0.0183008	0.266395	1		ENSG00000060762	4712.88	-0.00228767	0.0174694	0.371028	1		ENSG00000060762	4712.88	1.11608e-05	0.00261532	0.859137	1
ENSG00000060971	ACAA1	3	38103129	38137242	-	ensembl_havana	17	protein_coding		ensembl_havana		ENSG00000060971	1069.45	-0.0106403	0.0269905	0.0312062	1		ENSG00000060971	1069.45	-0.00769246	0.0221723	0.0614166	1		ENSG00000060971	1069.45	1.82558e-05	0.00256882	0.837953	1
ENSG00000060982	BCAT1	12	24810022	24949459	-	ensembl_havana	14	protein_coding		ensembl_havana		ENSG00000060982	404.072	-0.00052394	0.0178171	0.743859	1		ENSG00000060982	404.072	-0.00148652	0.0180571	0.333299	1		ENSG00000060982	404.072	-3.02956e-05	0.00320444	0.504426	1
ENSG00000061273	HDAC7	12	47782722	47833132	-	ensembl_havana	17	protein_coding		ensembl_havana		ENSG00000061273	1050.91	-0.00425132	0.0194663	0.168462	1		ENSG00000061273	1050.91	-0.00353945	0.0182495	0.223857	1		ENSG00000061273	1050.91	7.71421e-06	0.0025928	0.912495	1
ENSG00000061337	LZTS1	8	20246165	20303963	-	ensembl_havana	15	protein_coding		ensembl_havana		ENSG00000061337	86.4429	-0.0015162	0.0177381	0.465166	1		ENSG00000061337	86.4429	-0.00175301	0.0177449	0.381191	1		ENSG00000061337	86.4429	-8.65764e-06	0.00271662	0.861268	1
ENSG00000061455	PRDM6	5	123089121	123194266	+	ensembl_havana	10	protein_coding		ensembl_havana		ENSG00000061455	45.5142	-0.00013223	0.0181645	0.912199	1		ENSG00000061455	45.5142	0.00105286	0.0183069	0.354962	1		ENSG00000061455	45.5142	6.1547e-05	0.00521713	0.291998	1
ENSG00000061492	WNT8A	5	138083892	138092365	+	ensembl_havana	11	protein_coding		ensembl_havana		ENSG00000061492	0.28925	-3.92755e-05	0.050304	0.972949	1		ENSG00000061492	0.28925	-4.80373e-05	0.0509851	0.966459	1		ENSG00000061492	0.28925	-1.22043e-05	0.0529462	0.992276	1
ENSG00000061656	SPAG4	20	35615892	35621049	+	ensembl_havana	9	protein_coding		ensembl_havana		ENSG00000061656	10.8693	-0.000279926	0.0179447	0.845153	1		ENSG00000061656	10.8693	-0.00301179	0.0215815	0.0405248	1		ENSG00000061656	10.8693	-0.000213347	0.0098343	0.057691	1
ENSG00000061676	NCKAP1	2	182909115	183038858	-	ensembl_havana	14	protein_coding		ensembl_havana		ENSG00000061676	13255.8	0.00348184	0.0153594	0.316809	1		ENSG00000061676	13255.8	0.00457099	0.0168779	0.249238	1		ENSG00000061676	13255.8	2.50012e-05	0.00255214	0.845895	1
ENSG00000061794	MRPS35	12	27710773	27756295	+	ensembl_havana	12	protein_coding		ensembl_havana		ENSG00000061794	3433.39	-0.000191035	0.013757	0.948333	1		ENSG00000061794	3433.39	-0.00169667	0.0151537	0.601951	1		ENSG00000061794	3433.39	-4.72129e-05	0.00256587	0.638749	1
ENSG00000061918	GUCY1B3	4	155758992	155807591	+	ensembl_havana	12	protein_coding		ensembl_havana		ENSG00000061918	461.596	-0.00044063	0.0157033	0.869798	1		ENSG00000061918	461.596	9.13238e-05	0.016062	0.973171	1		ENSG00000061918	461.596	1.40572e-05	0.00259073	0.84527	1
ENSG00000061936	SFSWAP	12	131711081	131799737	+	ensembl_havana	9	protein_coding		ensembl_havana		ENSG00000061936	2250.93	-0.000141652	0.0130785	0.961754	1		ENSG00000061936	2250.93	0.000829133	0.0141056	0.798856	1		ENSG00000061936	2250.93	3.41153e-05	0.00255804	0.758532	1
ENSG00000061938	TNK2	3	195863364	195911945	-	ensembl_havana	17	protein_coding		ensembl_havana		ENSG00000061938	2355.78	0.00583569	0.0217253	0.0813203	1		ENSG00000061938	2355.78	0.00477039	0.0196144	0.11703	1		ENSG00000061938	2355.78	-7.63956e-06	0.00259464	0.912309	1
ENSG00000061987	MON2	12	62466817	62600479	+	ensembl_havana	15	protein_coding		ensembl_havana		ENSG00000061987	4016.32	-0.0018682	0.0135393	0.548438	1		ENSG00000061987	4016.32	0.00119564	0.0136829	0.718528	1		ENSG00000061987	4016.32	0.000117621	0.00256904	0.338164	1
ENSG00000062038	CDH3	16	68636189	68722616	+	ensembl_havana	13	protein_coding		ensembl_havana		ENSG00000062038	2.91752	-8.50647e-05	0.0195768	0.893912	1		ENSG00000062038	2.91752	-0.000702608	0.0225079	0.283065	1		ENSG00000062038	2.91752	-0.00015806	0.013891	0.34778	1
ENSG00000062096	ARSF	X	3041471	3112726	+	ensembl_havana	14	protein_coding		ensembl_havana		ENSG00000062096	0.288532	0.000460784	0.0631392	0.755948	1		ENSG00000062096	0.288532	0.000208179	0.0611832	0.883647	1		ENSG00000062096	0.288532	-0.000253424	0.0649405	0.876687	1
ENSG00000062194	GPBP1	5	57173948	57264679	+	ensembl_havana	15	protein_coding		ensembl_havana		ENSG00000062194	5578.73	0.00447062	0.0161947	0.232586	1		ENSG00000062194	5578.73	0.0054624	0.0174387	0.198753	1		ENSG00000062194	5578.73	2.01351e-05	0.00254922	0.887971	1
ENSG00000062282	DGAT2	11	75759512	75801535	+	ensembl_havana	14	protein_coding		ensembl_havana		ENSG00000062282	256.654	-0.000787505	0.0188763	0.421798	1		ENSG00000062282	256.654	-0.00105073	0.0191555	0.257061	1		ENSG00000062282	256.654	-1.98395e-05	0.00458079	0.71172	1
ENSG00000062370	ZNF112	19	44326555	44367217	-	ensembl_havana	16	protein_coding		ensembl_havana		ENSG00000062370	458.357	-0.00200169	0.015997	0.500597	1		ENSG00000062370	458.357	0.00135202	0.0158627	0.650357	1		ENSG00000062370	458.357	9.46667e-05	0.00265615	0.260842	1
ENSG00000062485	CS	12	56271699	56300392	-	ensembl_havana	18	protein_coding		ensembl_havana		ENSG00000062485	21597.4	-0.000633899	0.0144727	0.828327	1		ENSG00000062485	21597.4	-0.00114254	0.0153069	0.712542	1		ENSG00000062485	21597.4	-1.49408e-05	0.00256678	0.87005	1
ENSG00000062524	LTK	15	41503638	41513887	-	ensembl_havana	15	protein_coding		ensembl_havana		ENSG00000062524	5.64188	-0.000285958	0.019057	0.704658	1		ENSG00000062524	5.64188	0.000523245	0.0191228	0.472614	1		ENSG00000062524	5.64188	0.000133137	0.0110295	0.27753	1
ENSG00000062582	MRPS24	7	43866558	43869893	-	ensembl_havana	13	protein_coding		ensembl_havana		ENSG00000062582	3761.23	0.000881788	0.0153868	0.75435	1		ENSG00000062582	3761.23	0.000987449	0.0158835	0.732846	1		ENSG00000062582	3761.23	3.28332e-06	0.00257745	0.966911	1
ENSG00000062598	ELMO2	20	46366049	46432985	-	ensembl_havana	17	protein_coding		ensembl_havana		ENSG00000062598	1700.02	0.0189125	0.033378	0.0139029	0.783193		ENSG00000062598	1700.02	0.000982927	0.0136994	0.765401	1		ENSG00000062598	1700.02	-0.000266072	0.00292861	0.0349547	1
ENSG00000062650	WAPL	10	86435256	86521815	-	ensembl_havana	18	protein_coding		ensembl_havana		ENSG00000062650	4908.02	0.00116316	0.0120176	0.691595	1		ENSG00000062650	4908.02	0.000229193	0.0125192	0.943644	1		ENSG00000062650	4908.02	-4.36978e-05	0.00255086	0.751004	1
ENSG00000062716	VMP1	17	59707192	59842255	+	ensembl_havana	12	protein_coding		ensembl_havana		ENSG00000062716	1457.46	0.000107632	0.0129645	0.970907	1		ENSG00000062716	1457.46	-0.00128139	0.0142418	0.697532	1		ENSG00000062716	1457.46	-4.87409e-05	0.00255901	0.665276	1
ENSG00000062725	APPBP2	17	60443149	60526219	-	ensembl_havana	9	protein_coding		ensembl_havana		ENSG00000062725	2531.41	0.00146987	0.0134357	0.630615	1		ENSG00000062725	2531.41	0.00226106	0.0147884	0.510934	1		ENSG00000062725	2531.41	2.33111e-05	0.0025552	0.841908	1
ENSG00000062822	POLD1	19	50384204	50418018	+	ensembl_havana	12	protein_coding		ensembl_havana		ENSG00000062822	146.735	0.00063799	0.0171498	0.763733	1		ENSG00000062822	146.735	0.00391716	0.0196133	0.081953	1		ENSG00000062822	146.735	8.96931e-05	0.00363112	0.14238	1
ENSG00000063015	SEZ6	17	28954901	29006440	-	ensembl_havana	19	protein_coding		ensembl_havana		ENSG00000063015	21.5048	0.0011596	0.0180678	0.48009	1		ENSG00000063015	21.5048	-0.000662312	0.0176775	0.663705	1		ENSG00000063015	21.5048	-5.91799e-05	0.00391372	0.256287	1
ENSG00000063046	EIF4B	12	53006158	53042209	+	ensembl_havana	17	protein_coding		ensembl_havana		ENSG00000063046	53092.5	0.00418297	0.0169682	0.251391	1		ENSG00000063046	53092.5	0.00216996	0.014766	0.525747	1		ENSG00000063046	53092.5	-5.53527e-05	0.00255851	0.632484	1
ENSG00000063127	SLC6A16	19	49289638	49325225	-	ensembl_havana	15	protein_coding		ensembl_havana		ENSG00000063127	29.0574	-0.000898415	0.0182622	0.506506	1		ENSG00000063127	29.0574	0.000194108	0.0178081	0.876319	1		ENSG00000063127	29.0574	3.90238e-05	0.00393859	0.418466	1
ENSG00000063169	BICRA	19	47608196	47703277	+	ensembl_havana	10	protein_coding		ensembl_havana		ENSG00000063169	79.8621	0.00125028	0.0180465	0.464023	1		ENSG00000063169	79.8621	0.000783181	0.0176448	0.625488	1		ENSG00000063169	79.8621	-9.70064e-06	0.00289241	0.824931	1
ENSG00000063176	SPHK2	19	48619291	48630717	+	ensembl_havana	15	protein_coding		ensembl_havana		ENSG00000063176	223.767	0.0145189	0.0333333	0.00469143	0.452212		ENSG00000063176	223.767	0.00545636	0.0203315	0.0875526	1		ENSG00000063176	223.767	-7.43269e-05	0.0026947	0.304333	1
ENSG00000063177	RPL18	19	48615328	48619536	-	ensembl_havana	12	protein_coding		ensembl_havana		ENSG00000063177	7928.8	0.00317087	0.0175896	0.302906	1		ENSG00000063177	7928.8	0.00144022	0.016148	0.619509	1		ENSG00000063177	7928.8	-3.95929e-05	0.00259163	0.613929	1
ENSG00000063180	CA11	19	48637942	48646312	-	ensembl_havana	8	protein_coding		ensembl_havana		ENSG00000063180	111.73	0.00090397	0.0177753	0.608254	1		ENSG00000063180	111.73	0.00152368	0.0179127	0.368607	1		ENSG00000063180	111.73	1.86569e-05	0.00290011	0.679977	1
ENSG00000063241	ISOC2	19	55452985	55462343	-	ensembl_havana	7	protein_coding		ensembl_havana		ENSG00000063241	1297.59	-0.00150465	0.0166754	0.564032	1		ENSG00000063241	1297.59	-0.0006718	0.0164889	0.792241	1		ENSG00000063241	1297.59	1.94554e-05	0.00261168	0.766418	1
ENSG00000063244	U2AF2	19	55654146	55674715	+	ensembl_havana	12	protein_coding		ensembl_havana		ENSG00000063244	1334.2	-0.000482568	0.0136119	0.870653	1		ENSG00000063244	1334.2	0.000245765	0.0143524	0.938545	1		ENSG00000063244	1334.2	2.46734e-05	0.00256046	0.811657	1
ENSG00000063245	EPN1	19	55675226	55709858	+	ensembl_havana	14	protein_coding		ensembl_havana		ENSG00000063245	1675.53	-0.00175416	0.0170027	0.496048	1		ENSG00000063245	1675.53	-0.00578437	0.0210926	0.0516061	1		ENSG00000063245	1675.53	-8.90683e-05	0.00293237	0.187024	1
ENSG00000063322	MED29	19	39391303	39400637	+	ensembl_havana	13	protein_coding		ensembl_havana		ENSG00000063322	789.284	-0.00391887	0.0184054	0.229122	1		ENSG00000063322	789.284	1.92298e-05	0.0155851	0.994715	1		ENSG00000063322	789.284	9.80523e-05	0.00268036	0.2355	1
ENSG00000063438	AHRR	5	304176	438291	+	ensembl_havana	16	protein_coding		ensembl_havana		ENSG00000063438	23.7742	0.00321137	0.0474256	0.0209223	0.908709		ENSG00000063438	23.7742	-0.00106619	0.0221911	0.172109	1		ENSG00000063438	23.7742	-0.149863	0.506339	0.000264822	0.0475982
ENSG00000063515	GSC2	22	19148576	19150283	-	ensembl_havana	2	protein_coding		ensembl_havana		ENSG00000063515	0.0998666	-4.89475e-05	0.107808	0.987189	1		ENSG00000063515	0.0998666	0.000341492	0.110391	0.91047	1		ENSG00000063515	0.0998666	0.00048884	0.121437	0.895996	1
ENSG00000063587	ZNF275	X	153334155	153360110	+	ensembl_havana	13	protein_coding		ensembl_havana		ENSG00000063587	591.979	-0.00226035	0.016808	0.430303	1		ENSG00000063587	591.979	-0.00176394	0.0165622	0.532727	1		ENSG00000063587	591.979	1.01331e-05	0.00258617	0.890856	1
ENSG00000063601	MTMR1	X	150692971	150765103	+	ensembl_havana	16	protein_coding		ensembl_havana		ENSG00000063601	1442.82	0.00258103	0.0148147	0.428671	1		ENSG00000063601	1442.82	-0.00255406	0.0151824	0.462339	1		ENSG00000063601	1442.82	-0.000177772	0.00264561	0.126537	1
ENSG00000063660	GPC1	2	240435671	240468078	+	ensembl_havana	8	protein_coding		ensembl_havana		ENSG00000063660	3645.99	-0.00276413	0.0177262	0.323658	1		ENSG00000063660	3645.99	-0.0035515	0.0183702	0.211053	1		ENSG00000063660	3645.99	-2.09602e-05	0.00260472	0.757692	1
ENSG00000063761	ADCK1	14	77800083	77935012	+	ensembl_havana	15	protein_coding		ensembl_havana		ENSG00000063761	361.605	-0.000947112	0.0160987	0.720765	1		ENSG00000063761	361.605	-0.00243586	0.0172941	0.376823	1		ENSG00000063761	361.605	-3.82533e-05	0.0026188	0.581128	1
ENSG00000063854	HAGH	16	1795620	1827194	-	ensembl_havana	12	protein_coding		ensembl_havana		ENSG00000063854	2785.62	0.00221258	0.0158291	0.47128	1		ENSG00000063854	2785.62	-0.00153873	0.0156471	0.619454	1		ENSG00000063854	2785.62	-0.000109908	0.00265222	0.22456	1
ENSG00000063978	RNF4	4	2462220	2625320	+	ensembl_havana	15	protein_coding		ensembl_havana		ENSG00000063978	1246.54	-0.00204039	0.012685	0.505997	1		ENSG00000063978	1246.54	-0.000973188	0.0124795	0.76591	1		ENSG00000063978	1246.54	4.98871e-05	0.00254996	0.727836	1
ENSG00000064012	CASP8	2	201233443	201287711	+	ensembl_havana	21	protein_coding		ensembl_havana		ENSG00000064012	193.316	-0.000638249	0.0171918	0.760867	1		ENSG00000064012	193.316	-0.00373946	0.0194586	0.0894876	1		ENSG00000064012	193.316	-8.62065e-05	0.00358877	0.152114	1
ENSG00000064042	LIMCH1	4	41359607	41700044	+	ensembl_havana	17	protein_coding		ensembl_havana		ENSG00000064042	32756.2	0.00820141	0.0234126	0.0697276	1		ENSG00000064042	32756.2	0.0261735	0.0379205	0.00120955	0.185944		ENSG00000064042	32756.2	0.000153456	0.00270537	0.126844	1
ENSG00000064102	INTS13	12	26905181	26938326	-	ensembl_havana	14	protein_coding		ensembl_havana		ENSG00000064102	1069.53	-0.000257237	0.0152722	0.926181	1		ENSG00000064102	1069.53	-0.00257173	0.01698	0.390464	1		ENSG00000064102	1069.53	-6.17651e-05	0.0026165	0.431664	1
ENSG00000064115	TM7SF3	12	26973195	27014434	-	ensembl_havana	10	protein_coding		ensembl_havana		ENSG00000064115	859.808	0.00355561	0.0165996	0.30247	1		ENSG00000064115	859.808	0.00484636	0.018172	0.205609	1		ENSG00000064115	859.808	2.95853e-05	0.00256017	0.778454	1
ENSG00000064195	DLX3	17	49990005	49995224	-	ensembl_havana	7	protein_coding		ensembl_havana		ENSG00000064195	0.144434	-0.000197028	0.108055	0.948529	1		ENSG00000064195	0.144434	-0.000184726	0.109673	0.951277	1		ENSG00000064195	0.144434	3.5697e-06	0.119966	0.999232	1
ENSG00000064199	SPA17	11	124673798	124697518	+	ensembl_havana	6	protein_coding		ensembl_havana		ENSG00000064199	26.3435	-0.00259229	0.0201687	0.0917991	1		ENSG00000064199	26.3435	-0.000504875	0.0177823	0.707739	1		ENSG00000064199	26.3435	7.39728e-05	0.00496853	0.207067	1
ENSG00000064201	TSPAN32	11	2301997	2318200	+	ensembl_havana	15	protein_coding		ensembl_havana		ENSG00000064201	15.0521	-0.000782005	0.0187898	0.436689	1		ENSG00000064201	15.0521	-0.00121579	0.0194036	0.206917	1		ENSG00000064201	15.0521	-2.82932e-05	0.00477318	0.607179	1
ENSG00000064205	WISP2	20	44714844	44728509	+	ensembl_havana	10	protein_coding		ensembl_havana		ENSG00000064205	527.859	-0.000983448	0.0182276	0.488989	1		ENSG00000064205	527.859	-0.000521975	0.0178051	0.693479	1		ENSG00000064205	527.859	1.17494e-05	0.00318861	0.782039	1
ENSG00000064218	DMRT3	9	976964	991731	+	ensembl_havana	4	protein_coding		ensembl_havana		ENSG00000064218	19.6267	0.0013013	0.0187154	0.309333	1		ENSG00000064218	19.6267	0.000310834	0.0178963	0.78895	1		ENSG00000064218	19.6267	-3.4526e-05	0.0040366	0.474629	1
ENSG00000064225	ST3GAL6	3	98732236	98821201	+	ensembl_havana	12	protein_coding		ensembl_havana		ENSG00000064225	610.428	-0.00164223	0.0181463	0.377595	1		ENSG00000064225	610.428	0.000401512	0.017441	0.816732	1		ENSG00000064225	610.428	5.72684e-05	0.00343617	0.269562	1
ENSG00000064270	ATP2C2	16	84368527	84464187	+	ensembl_havana	12	protein_coding		ensembl_havana		ENSG00000064270	14.745	0.00327234	0.022888	0.0364288	1		ENSG00000064270	14.745	0.00206054	0.0191996	0.123664	1		ENSG00000064270	14.745	-2.04844e-05	0.00338286	0.639445	1
ENSG00000064300	NGFR	17	49495293	49515017	+	ensembl_havana	8	protein_coding		ensembl_havana		ENSG00000064300	40.8197	0.000724884	0.019401	0.392971	1		ENSG00000064300	40.8197	0.00698237	0.0832976	0.00539896	0.503166		ENSG00000064300	40.8197	0.000698444	0.0267342	0.0470956	1
ENSG00000064309	CDON	11	125955796	126063335	-	ensembl_havana	14	protein_coding		ensembl_havana		ENSG00000064309	554.835	-0.00163026	0.0180003	0.405507	1		ENSG00000064309	554.835	5.84707e-05	0.0173198	0.974508	1		ENSG00000064309	554.835	4.24691e-05	0.00302225	0.395846	1
ENSG00000064313	TAF2	8	119730775	119832863	-	ensembl_havana	11	protein_coding		ensembl_havana		ENSG00000064313	1135.65	-0.00321466	0.0161926	0.339639	1		ENSG00000064313	1135.65	0.00335338	0.0164995	0.34195	1		ENSG00000064313	1135.65	0.000208629	0.00288564	0.0564598	1
ENSG00000064393	HIPK2	7	139561570	139777778	-	ensembl_havana	15	protein_coding		ensembl_havana		ENSG00000064393	8078.25	0.000115096	0.0161581	0.963682	1		ENSG00000064393	8078.25	2.51902e-05	0.0164446	0.992015	1		ENSG00000064393	8078.25	-2.23008e-06	0.00260641	0.972475	1
ENSG00000064419	TNPO3	7	128954180	129055173	-	ensembl_havana	13	protein_coding		ensembl_havana		ENSG00000064419	3181.34	0.000330634	0.0120491	0.909321	1		ENSG00000064419	3181.34	0.00122524	0.0133856	0.712434	1		ENSG00000064419	3181.34	3.39972e-05	0.00255253	0.791276	1
ENSG00000064489	BORCS8-MEF2B	19	19145567	19192158	-	ensembl_havana	22	protein_coding		ensembl_havana		ENSG00000064489	26.9916	-0.000377186	0.0182513	0.745849	1		ENSG00000064489	26.9916	0.000700314	0.0181178	0.520427	1		ENSG00000064489	26.9916	5.53854e-05	0.00517279	0.337323	1
ENSG00000064490	RFXANK	19	19192229	19201869	+	ensembl_havana	13	protein_coding		ensembl_havana		ENSG00000064490	552.724	0.000131548	0.0148107	0.963219	1		ENSG00000064490	552.724	-0.00127407	0.0157318	0.67184	1		ENSG00000064490	552.724	-4.02243e-05	0.00258095	0.633726	1
ENSG00000064545	TMEM161A	19	19119169	19138513	-	ensembl_havana	14	protein_coding		ensembl_havana		ENSG00000064545	677.036	-0.00286764	0.0190846	0.181171	1		ENSG00000064545	677.036	-0.00179079	0.0178097	0.362013	1		ENSG00000064545	677.036	1.87857e-05	0.00275739	0.702886	1
ENSG00000064547	LPAR2	19	19623668	19628930	-	ensembl_havana	13	protein_coding		ensembl_havana		ENSG00000064547	15.2859	-0.000484146	0.0183988	0.654225	1		ENSG00000064547	15.2859	-0.00112074	0.0187627	0.272321	1		ENSG00000064547	15.2859	-3.6556e-05	0.00472829	0.497747	1
ENSG00000064601	CTSA	20	45890144	45898820	+	ensembl_havana	16	protein_coding		ensembl_havana		ENSG00000064601	1469.27	-0.00515306	0.0197128	0.15648	1		ENSG00000064601	1469.27	-0.00385375	0.0177589	0.254794	1		ENSG00000064601	1469.27	2.01788e-05	0.00256988	0.819427	1
ENSG00000064607	SUGP2	19	18990888	19034023	-	ensembl_havana	16	protein_coding		ensembl_havana		ENSG00000064607	4574.07	0.00426784	0.0172399	0.243141	1		ENSG00000064607	4574.07	0.00130657	0.0142672	0.692024	1		ENSG00000064607	4574.07	-8.36025e-05	0.00256645	0.458376	1
ENSG00000064651	SLC12A2	5	128083766	128189688	+	ensembl_havana	13	protein_coding		ensembl_havana		ENSG00000064651	6501.95	0.000623742	0.0171211	0.770328	1		ENSG00000064651	6501.95	0.000395629	0.0171104	0.847826	1		ENSG00000064651	6501.95	-4.70034e-06	0.00268171	0.927765	1
ENSG00000064652	SNX24	5	122843439	123029354	+	ensembl_havana	10	protein_coding		ensembl_havana		ENSG00000064652	479.587	0.00317226	0.016333	0.341664	1		ENSG00000064652	479.587	0.00159876	0.015089	0.621945	1		ENSG00000064652	479.587	-4.30223e-05	0.00256507	0.66817	1
ENSG00000064655	EYA2	20	46894624	47188844	+	ensembl_havana	18	protein_coding		ensembl_havana		ENSG00000064655	55.1353	-0.00217344	0.0215351	0.0783319	1		ENSG00000064655	55.1353	-0.000881172	0.0182806	0.411481	1		ENSG00000064655	55.1353	5.03289e-05	0.00503164	0.372466	1
ENSG00000064666	CNN2	19	1026581	1039068	+	ensembl_havana	14	protein_coding		ensembl_havana		ENSG00000064666	134.464	-0.000433368	0.0178898	0.774875	1		ENSG00000064666	134.464	-0.00226296	0.0189765	0.128209	1		ENSG00000064666	134.464	-7.23987e-05	0.00464056	0.203957	1
ENSG00000064687	ABCA7	19	1040101	1065572	+	ensembl_havana	12	protein_coding		ensembl_havana		ENSG00000064687	287.412	0.00204859	0.0184281	0.289683	1		ENSG00000064687	287.412	-0.00128527	0.0176761	0.474914	1		ENSG00000064687	287.412	-0.000128954	0.00545781	0.0774808	1
ENSG00000064692	SNCAIP	5	122311354	122464219	+	ensembl_havana	18	protein_coding		ensembl_havana		ENSG00000064692	83.3057	7.05594e-05	0.0177906	0.963909	1		ENSG00000064692	83.3057	-0.00129328	0.0179813	0.386017	1		ENSG00000064692	83.3057	-4.50344e-05	0.00361153	0.352568	1
ENSG00000064703	DDX20	1	111755245	111768016	+	ensembl_havana	11	protein_coding		ensembl_havana		ENSG00000064703	1021.52	0.00126841	0.0155187	0.657989	1		ENSG00000064703	1021.52	0.00332614	0.0175606	0.290574	1		ENSG00000064703	1021.52	5.22309e-05	0.00259644	0.518998	1
ENSG00000064726	BTBD1	15	83016422	83067354	-	ensembl_havana	9	protein_coding		ensembl_havana		ENSG00000064726	23534.7	0.00167611	0.0165815	0.535204	1		ENSG00000064726	23534.7	0.00577974	0.0208047	0.0685191	1		ENSG00000064726	23534.7	9.00751e-05	0.00280139	0.210245	1
ENSG00000064763	FAR2	12	29149103	29340980	+	ensembl_havana	10	protein_coding		ensembl_havana		ENSG00000064763	486.029	0.00605763	0.0218852	0.0806506	1		ENSG00000064763	486.029	0.00016044	0.016072	0.952839	1		ENSG00000064763	486.029	-0.000129985	0.0030902	0.0980123	1
ENSG00000064787	BCAS1	20	53936777	54070594	-	ensembl_havana	13	protein_coding		ensembl_havana		ENSG00000064787	18.3773	0.000669441	0.0192587	0.430173	1		ENSG00000064787	18.3773	0.000856845	0.0194832	0.294402	1		ENSG00000064787	18.3773	1.74603e-05	0.00535834	0.78449	1
ENSG00000064835	POU1F1	3	87259404	87276587	-	ensembl_havana	10	protein_coding		ensembl_havana		ENSG00000064835	8.32623	-0.000752045	0.0183815	0.529773	1		ENSG00000064835	8.32623	0.000587685	0.0180032	0.604953	1		ENSG00000064835	8.32623	7.11559e-05	0.00564646	0.253515	1
ENSG00000064886	CHI3L2	1	111200771	111243440	+	ensembl_havana	13	protein_coding		ensembl_havana		ENSG00000064886	9.90012	-0.0013321	0.0197498	0.203784	1		ENSG00000064886	9.90012	-0.000328098	0.0180964	0.736376	1		ENSG00000064886	9.90012	5.99101e-05	0.00595566	0.356746	1
ENSG00000064932	SBNO2	19	1107636	1174283	-	ensembl_havana	15	protein_coding		ensembl_havana		ENSG00000064932	386.853	-0.0033387	0.0191969	0.177568	1		ENSG00000064932	386.853	-0.00400462	0.0194616	0.0989018	1		ENSG00000064932	386.853	-1.98354e-05	0.00267323	0.719693	1
ENSG00000064933	PMS1	2	189784085	189877629	+	ensembl_havana	17	protein_coding		ensembl_havana		ENSG00000064933	890.416	0.0273681	0.0399441	0.00450352	0.441977		ENSG00000064933	890.416	0.00594956	0.0191025	0.155654	1		ENSG00000064933	890.416	-0.000155619	0.00260961	0.180226	1
ENSG00000064961	HMG20B	19	3572777	3579088	+	ensembl_havana	18	protein_coding		ensembl_havana		ENSG00000064961	345.154	-0.000230285	0.0153871	0.933282	1		ENSG00000064961	345.154	-0.00163884	0.0163734	0.567783	1		ENSG00000064961	345.154	-3.77961e-05	0.00259646	0.61833	1
ENSG00000064989	CALCRL	2	187343129	187448460	-	ensembl_havana	12	protein_coding		ensembl_havana		ENSG00000064989	1281.62	-0.00181043	0.0175276	0.442161	1		ENSG00000064989	1281.62	0.000255112	0.0168862	0.908972	1		ENSG00000064989	1281.62	5.0457e-05	0.00279129	0.383371	1
ENSG00000064995	TAF11	6	34877778	34888089	-	ensembl_havana	16	protein_coding		ensembl_havana		ENSG00000064995	902.321	-0.00312396	0.0152662	0.356534	1		ENSG00000064995	902.321	-6.39233e-06	0.0134478	0.998433	1		ENSG00000064995	902.321	0.000108222	0.00256827	0.367213	1
ENSG00000064999	ANKS1A	6	34889265	35091413	+	ensembl_havana	13	protein_coding		ensembl_havana		ENSG00000064999	1439.72	-0.00152586	0.0167285	0.556664	1		ENSG00000064999	1439.72	-0.000513976	0.0164817	0.839031	1		ENSG00000064999	1439.72	2.40555e-05	0.00261794	0.711569	1
ENSG00000065000	AP3D1	19	2100988	2164465	-	ensembl_havana	15	protein_coding		ensembl_havana		ENSG00000065000	2759.57	-0.000526947	0.0147109	0.855168	1		ENSG00000065000	2759.57	-0.00399399	0.0179707	0.237566	1		ENSG00000065000	2759.57	-9.05604e-05	0.00262324	0.304227	1
ENSG00000065029	ZNF76	6	35258909	35295985	+	ensembl_havana	14	protein_coding		ensembl_havana		ENSG00000065029	2293.9	-0.000230758	0.0129656	0.937717	1		ENSG00000065029	2293.9	-0.000941576	0.0140476	0.773387	1		ENSG00000065029	2293.9	-2.45139e-05	0.00255659	0.828014	1
ENSG00000065054	SLC9A3R2	16	2025356	2039026	+	ensembl_havana	13	protein_coding		ensembl_havana		ENSG00000065054	775.56	-0.00898786	0.0298817	0.00520987	0.478088		ENSG00000065054	775.56	-0.00414023	0.0198191	0.0732205	1		ENSG00000065054	775.56	4.99649e-05	0.00288789	0.361638	1
ENSG00000065057	NTHL1	16	2039815	2047866	-	ensembl_havana	7	protein_coding		ensembl_havana		ENSG00000065057	138.447	-0.00295119	0.0186951	0.228945	1		ENSG00000065057	138.447	-0.00123586	0.0171687	0.581856	1		ENSG00000065057	138.447	3.43587e-05	0.00271588	0.540325	1
ENSG00000065060	UHRF1BP1	6	34792015	34883138	+	ensembl_havana	16	protein_coding		ensembl_havana		ENSG00000065060	4425.16	0.00396897	0.0185401	0.221509	1		ENSG00000065060	4425.16	0.00330812	0.0175807	0.289989	1		ENSG00000065060	4425.16	-9.5315e-06	0.0025772	0.904938	1
ENSG00000065135	GNAI3	1	109548611	109618321	+	ensembl_havana	10	protein_coding		ensembl_havana		ENSG00000065135	1711.78	-0.000611688	0.0108074	0.824346	1		ENSG00000065135	1711.78	-0.00123209	0.0121699	0.705212	1		ENSG00000065135	1711.78	-2.5872e-05	0.00254763	0.866137	1
ENSG00000065150	IPO5	13	97953658	98024297	+	ensembl_havana	18	protein_coding		ensembl_havana		ENSG00000065150	16341.3	0.00519516	0.0183216	0.18576	1		ENSG00000065150	16341.3	0.00219579	0.0146868	0.52242	1		ENSG00000065150	16341.3	-7.61965e-05	0.00256097	0.518184	1
ENSG00000065154	OAT	10	124397303	124418976	-	ensembl_havana	11	protein_coding		ensembl_havana		ENSG00000065154	3002.65	0.00295494	0.0177987	0.305668	1		ENSG00000065154	3002.65	0.00334883	0.0180569	0.246374	1		ENSG00000065154	3002.65	1.25637e-05	0.00259387	0.858234	1
ENSG00000065183	WDR3	1	117929720	117966542	+	ensembl_havana	15	protein_coding		ensembl_havana		ENSG00000065183	1531.57	0.00331691	0.0171466	0.309445	1		ENSG00000065183	1531.57	0.00146122	0.015591	0.6368	1		ENSG00000065183	1531.57	-4.60695e-05	0.00257669	0.60616	1
ENSG00000065243	PKN2	1	88684222	88836255	+	ensembl_havana	19	protein_coding		ensembl_havana		ENSG00000065243	2929.01	0.00342737	0.0153513	0.322559	1		ENSG00000065243	2929.01	0.0107039	0.0239735	0.0528056	1		ENSG00000065243	2929.01	0.000128487	0.00256841	0.313779	1
ENSG00000065268	WDR18	19	984271	998438	+	ensembl_havana	10	protein_coding		ensembl_havana		ENSG00000065268	372.126	-0.000323606	0.0171055	0.87739	1		ENSG00000065268	372.126	-0.00184735	0.0177354	0.372211	1		ENSG00000065268	372.126	-3.98857e-05	0.00283916	0.448345	1
ENSG00000065308	TRAM2	6	52497402	52576915	-	ensembl_havana	4	protein_coding		ensembl_havana		ENSG00000065308	460.514	-0.00167073	0.0171542	0.499599	1		ENSG00000065308	460.514	-0.00179431	0.017261	0.460029	1		ENSG00000065308	460.514	-5.50824e-06	0.00262482	0.926829	1
ENSG00000065320	NTN1	17	9021542	9244000	+	ensembl_havana	8	protein_coding		ensembl_havana		ENSG00000065320	168.858	-0.00279453	0.0190789	0.180646	1		ENSG00000065320	168.858	-0.00198157	0.0179899	0.303038	1		ENSG00000065320	168.858	1.25746e-05	0.00275661	0.793316	1
ENSG00000065325	GLP2R	17	9822206	9892102	+	ensembl_havana	12	protein_coding		ensembl_havana		ENSG00000065325	4.63206	-0.000209889	0.0200058	0.735853	1		ENSG00000065325	4.63206	2.20132e-05	0.0195069	0.969376	1		ENSG00000065325	4.63206	4.66919e-05	0.00967256	0.714413	1
ENSG00000065328	MCM10	10	13161554	13211104	+	ensembl_havana	16	protein_coding		ensembl_havana		ENSG00000065328	28.12	0.00248552	0.0265612	0.0402744	1		ENSG00000065328	28.12	0.00050717	0.0182482	0.58814	1		ENSG00000065328	28.12	-0.000155065	0.00998711	0.144818	1
ENSG00000065357	DGKA	12	55927319	55954027	+	ensembl_havana	19	protein_coding		ensembl_havana		ENSG00000065357	115.372	-0.00125714	0.0172611	0.576025	1		ENSG00000065357	115.372	-0.00770421	0.0258678	0.00686876	0.568139		ENSG00000065357	115.372	-0.000218008	0.00670337	0.0281274	1
ENSG00000065361	ERBB3	12	56079857	56103505	+	ensembl_havana	14	protein_coding		ensembl_havana		ENSG00000065361	191.694	0.00205864	0.0213918	0.0862667	1		ENSG00000065361	191.694	0.00569049	0.0549525	0.00505484	0.486262		ENSG00000065361	191.694	8.10891e-05	0.00643145	0.241843	1
ENSG00000065371	ROPN1	3	123968521	123992178	-	ensembl_havana	17	protein_coding		ensembl_havana		ENSG00000065371	0.964392	0.000247192	0.0242003	0.663409	1		ENSG00000065371	0.964392	0.000223589	0.0236759	0.676629	1		ENSG00000065371	0.964392	-2.48816e-06	0.0155711	0.99205	1
ENSG00000065413	ANKRD44	2	196967017	197311173	-	havana	18	protein_coding		havana		ENSG00000065413	645.838	0.0048085	0.0208332	0.0938926	1		ENSG00000065413	645.838	0.00152428	0.017092	0.529017	1		ENSG00000065413	645.838	-6.26085e-05	0.00278661	0.316269	1
ENSG00000065427	KARS	16	75627474	75648643	-	ensembl_havana	14	protein_coding		ensembl_havana		ENSG00000065427	8534.01	0.00094166	0.0135437	0.753536	1		ENSG00000065427	8534.01	-0.000496009	0.0141519	0.877684	1		ENSG00000065427	8534.01	-5.04387e-05	0.0025615	0.641393	1
ENSG00000065457	ADAT1	16	75596981	75623300	-	ensembl_havana	10	protein_coding		ensembl_havana		ENSG00000065457	345.067	-0.00548291	0.02072	0.118718	1		ENSG00000065457	345.067	-0.00738167	0.0222751	0.0484205	1		ENSG00000065457	345.067	-3.78614e-05	0.00259074	0.628743	1
ENSG00000065485	PDIA5	3	123067062	123225227	+	ensembl_havana	19	protein_coding		ensembl_havana		ENSG00000065485	134	-0.00144198	0.0178004	0.469744	1		ENSG00000065485	134	-0.00219929	0.0181463	0.256763	1		ENSG00000065485	134	-2.16885e-05	0.00279372	0.654952	1
ENSG00000065491	TBC1D22B	6	37257772	37332970	+	ensembl_havana	8	protein_coding		ensembl_havana		ENSG00000065491	467.444	0.00979475	0.0250919	0.0518951	1		ENSG00000065491	467.444	0.00310081	0.0162227	0.373839	1		ENSG00000065491	467.444	-0.000104883	0.00258757	0.318129	1
ENSG00000065518	NDUFB4	3	120596309	120602500	+	ensembl_havana	7	protein_coding		ensembl_havana		ENSG00000065518	7197.15	-0.0011978	0.0159909	0.661775	1		ENSG00000065518	7197.15	0.000403215	0.0160596	0.882751	1		ENSG00000065518	7197.15	4.24447e-05	0.00260969	0.561576	1
ENSG00000065526	SPEN	1	15847864	15940460	+	ensembl_havana	10	protein_coding		ensembl_havana		ENSG00000065526	4554.6	0.00273971	0.0173399	0.349336	1		ENSG00000065526	4554.6	0.00174536	0.0165583	0.536297	1		ENSG00000065526	4554.6	-2.12184e-05	0.00259002	0.773826	1
ENSG00000065534	MYLK	3	123610049	123884331	-	ensembl_havana	18	protein_coding		ensembl_havana		ENSG00000065534	1064.78	-0.00313007	0.0192513	0.16672	1		ENSG00000065534	1064.78	-0.000706451	0.017226	0.726473	1		ENSG00000065534	1064.78	5.42093e-05	0.00299678	0.317029	1
ENSG00000065548	ZC3H15	2	186486156	186509363	+	ensembl_havana	17	protein_coding		ensembl_havana		ENSG00000065548	2533.35	0.00203149	0.0130766	0.512964	1		ENSG00000065548	2533.35	0.00115071	0.0130025	0.728079	1		ENSG00000065548	2533.35	-3.88079e-05	0.0025512	0.773965	1
ENSG00000065559	MAP2K4	17	12020824	12143830	+	ensembl_havana	14	protein_coding		ensembl_havana		ENSG00000065559	3008.05	-0.00434822	0.0166045	0.242056	1		ENSG00000065559	3008.05	0.000398721	0.0130127	0.90277	1		ENSG00000065559	3008.05	0.000165007	0.0025842	0.202955	1
ENSG00000065600	TMEM206	1	212363931	212414901	-	ensembl_havana	12	protein_coding		ensembl_havana		ENSG00000065600	122.815	-0.000873805	0.0155915	0.752642	1		ENSG00000065600	122.815	-0.00239664	0.0169217	0.414046	1		ENSG00000065600	122.815	-3.98406e-05	0.00259761	0.600685	1
ENSG00000065609	SNAP91	6	83552880	83709691	-	ensembl_havana	14	protein_coding		ensembl_havana		ENSG00000065609	10.7177	-0.000511952	0.0196029	0.491847	1		ENSG00000065609	10.7177	-0.000325737	0.0188762	0.639593	1		ENSG00000065609	10.7177	1.64444e-05	0.00642986	0.836116	1
ENSG00000065613	SLK	10	103967201	104029233	+	ensembl_havana	13	protein_coding		ensembl_havana		ENSG00000065613	7170.21	0.0012024	0.0114434	0.674375	1		ENSG00000065613	7170.21	3.89673e-05	0.0118881	0.990258	1		ENSG00000065613	7170.21	-5.99765e-05	0.00254912	0.689031	1
ENSG00000065615	CYB5R4	6	83859643	83967424	+	ensembl_havana	13	protein_coding		ensembl_havana		ENSG00000065615	887.048	0.000221836	0.0155892	0.934584	1		ENSG00000065615	887.048	-0.000574934	0.0160681	0.834338	1		ENSG00000065615	887.048	-2.15568e-05	0.00259141	0.768544	1
ENSG00000065618	COL17A1	10	104031286	104086002	-	ensembl_havana	18	protein_coding		ensembl_havana		ENSG00000065618	28.8119	0.000922118	0.018783	0.388341	1		ENSG00000065618	28.8119	0.000418416	0.0181175	0.671137	1		ENSG00000065618	28.8119	-2.05765e-05	0.00423418	0.679882	1
ENSG00000065621	GSTO2	10	104268873	104304945	+	ensembl_havana	14	protein_coding		ensembl_havana		ENSG00000065621	89.8374	-0.00215204	0.0180399	0.341608	1		ENSG00000065621	89.8374	-0.00378677	0.0193545	0.101001	1		ENSG00000065621	89.8374	-3.95714e-05	0.00278919	0.465011	1
ENSG00000065665	SEC61A2	10	12129637	12169961	+	ensembl_havana	20	protein_coding		ensembl_havana		ENSG00000065665	276.862	-0.00116506	0.0166682	0.641265	1		ENSG00000065665	276.862	-0.000610557	0.0166421	0.803013	1		ENSG00000065665	276.862	1.2553e-05	0.00261935	0.839834	1
ENSG00000065675	PRKCQ	10	6427143	6580301	-	ensembl_havana	14	protein_coding		ensembl_havana		ENSG00000065675	11313.6	0.00719049	0.0230565	0.0650123	1		ENSG00000065675	11313.6	0.0030114	0.0173123	0.327866	1		ENSG00000065675	11313.6	-6.50501e-05	0.0026155	0.416443	1
ENSG00000065717	TLE2	19	2997638	3047635	-	ensembl_havana	14	protein_coding		ensembl_havana		ENSG00000065717	1204.02	-0.00221397	0.0169956	0.426579	1		ENSG00000065717	1204.02	-0.0023703	0.0171854	0.394323	1		ENSG00000065717	1204.02	-6.25299e-06	0.00259279	0.928893	1
ENSG00000065802	ASB1	2	238426742	238452250	+	ensembl_havana	11	protein_coding		ensembl_havana		ENSG00000065802	2743.8	0.00103868	0.0148011	0.723518	1		ENSG00000065802	2743.8	-0.000351539	0.0151594	0.90794	1		ENSG00000065802	2743.8	-4.16742e-05	0.00257469	0.641454	1
ENSG00000065809	FAM107B	10	14518557	14774897	-	ensembl_havana	13	protein_coding		ensembl_havana		ENSG00000065809	271.513	-7.27435e-05	0.0176736	0.965136	1		ENSG00000065809	271.513	-0.00131933	0.0178912	0.408046	1		ENSG00000065809	271.513	-3.77182e-05	0.00325677	0.422343	1
ENSG00000065833	ME1	6	83210389	83431071	-	ensembl_havana	8	protein_coding		ensembl_havana		ENSG00000065833	2284.71	-0.00125316	0.0157406	0.656115	1		ENSG00000065833	2284.71	0.00151435	0.0162499	0.599127	1		ENSG00000065833	2284.71	7.62367e-05	0.00264835	0.32978	1
ENSG00000065882	TBC1D1	4	37891087	38139175	+	ensembl_havana	15	protein_coding		ensembl_havana		ENSG00000065882	4913.09	0.00180448	0.0181454	0.358673	1		ENSG00000065882	4913.09	-0.000415398	0.0173556	0.820198	1		ENSG00000065882	4913.09	-6.02269e-05	0.00334243	0.256775	1
ENSG00000065883	CDK13	7	39950037	40097134	+	ensembl_havana	14	protein_coding		ensembl_havana		ENSG00000065883	3055.66	0.00512715	0.0149618	0.168516	1		ENSG00000065883	3055.66	0.00249633	0.0113972	0.433297	1		ENSG00000065883	3055.66	-0.000115507	0.00254168	0.58116	1
ENSG00000065911	MTHFD2	2	74198562	74217565	+	ensembl_havana	11	protein_coding		ensembl_havana		ENSG00000065911	1455.87	0.00282113	0.018565	0.245263	1		ENSG00000065911	1455.87	0.00482816	0.0204308	0.0558639	1		ENSG00000065911	1455.87	4.63688e-05	0.00277593	0.416459	1
ENSG00000065923	SLC9A7	X	46599252	46759172	-	ensembl_havana	9	protein_coding		ensembl_havana		ENSG00000065923	2324.77	0.0013066	0.0163081	0.62492	1		ENSG00000065923	2324.77	0.00152716	0.0166663	0.569627	1		ENSG00000065923	2324.77	6.95509e-06	0.00259543	0.919668	1
ENSG00000065970	FOXJ2	12	8032703	8055503	+	ensembl_havana	8	protein_coding		ensembl_havana		ENSG00000065970	1557.05	0.00144126	0.0168754	0.565163	1		ENSG00000065970	1557.05	0.000640161	0.0166699	0.792631	1		ENSG00000065970	1557.05	-1.83312e-05	0.00262577	0.766917	1
ENSG00000065978	YBX1	1	42682427	42702349	+	ensembl_havana	18	protein_coding		ensembl_havana		ENSG00000065978	34625.5	0.0105421	0.0256296	0.0482543	1		ENSG00000065978	34625.5	0.00594293	0.0192413	0.151649	1		ENSG00000065978	34625.5	-5.2868e-05	0.00256027	0.634876	1
ENSG00000065989	PDE4A	19	10416773	10469631	+	ensembl_havana	15	protein_coding		ensembl_havana		ENSG00000065989	830.022	-0.0015783	0.01824	0.367337	1		ENSG00000065989	830.022	-0.00186108	0.0181872	0.263489	1		ENSG00000065989	830.022	-1.13915e-05	0.00287963	0.796999	1
ENSG00000066027	PPP2R5A	1	212285537	212361863	+	ensembl_havana	11	protein_coding		ensembl_havana		ENSG00000066027	2660.46	0.00320625	0.0170834	0.320238	1		ENSG00000066027	2660.46	0.00552231	0.0196957	0.131221	1		ENSG00000066027	2660.46	4.98193e-05	0.00258046	0.571413	1
ENSG00000066032	CTNNA2	2	79185231	80648861	+	ensembl_havana	18	protein_coding		ensembl_havana		ENSG00000066032	37.7652	-0.000412401	0.0188951	0.620035	1		ENSG00000066032	37.7652	0.000402045	0.0185987	0.60374	1		ENSG00000066032	37.7652	9.68549e-05	0.00876972	0.310614	1
ENSG00000066044	ELAVL1	19	7958579	8005659	-	ensembl_havana	14	protein_coding		ensembl_havana		ENSG00000066044	1296.36	-0.0068353	0.0203581	0.121712	1		ENSG00000066044	1296.36	-0.004702	0.0172477	0.236204	1		ENSG00000066044	1296.36	3.82702e-05	0.00255415	0.756102	1
ENSG00000066056	TIE1	1	43300993	43323108	+	ensembl_havana	13	protein_coding		ensembl_havana		ENSG00000066056	741.729	-0.00191536	0.0175854	0.421053	1		ENSG00000066056	741.729	0.000250824	0.0168618	0.91122	1		ENSG00000066056	741.729	5.28385e-05	0.00279822	0.366129	1
ENSG00000066084	DIP2B	12	50504985	50748667	+	ensembl_havana	12	protein_coding		ensembl_havana		ENSG00000066084	2088.3	0.000199758	0.0118322	0.944723	1		ENSG00000066084	2088.3	-0.000331672	0.0128427	0.918914	1		ENSG00000066084	2088.3	-2.26799e-05	0.00255138	0.863356	1
ENSG00000066117	SMARCD1	12	50084972	50100712	+	ensembl_havana	14	protein_coding		ensembl_havana		ENSG00000066117	678.744	0.0016911	0.0161544	0.550735	1		ENSG00000066117	678.744	0.00169383	0.0164194	0.554712	1		ENSG00000066117	678.744	1.27745e-06	0.00258205	0.986545	1
ENSG00000066135	KDM4A	1	43650158	43705515	+	ensembl_havana	12	protein_coding		ensembl_havana		ENSG00000066135	1449.86	-0.000173466	0.0134338	0.953198	1		ENSG00000066135	1449.86	0.00822616	0.0221452	0.0723347	1		ENSG00000066135	1449.86	0.000208996	0.00286183	0.0583145	1
ENSG00000066136	NFYC	1	40691648	40771603	+	ensembl_havana	20	protein_coding		ensembl_havana		ENSG00000066136	1919.82	0.000252755	0.0143434	0.930827	1		ENSG00000066136	1919.82	-0.00173743	0.0156367	0.581821	1		ENSG00000066136	1919.82	-5.95594e-05	0.00257988	0.517139	1
ENSG00000066185	ZMYND12	1	42430329	42456267	-	ensembl_havana	12	protein_coding		ensembl_havana		ENSG00000066185	98.5701	0.00175316	0.0185158	0.292794	1		ENSG00000066185	98.5701	0.00148936	0.0180369	0.338486	1		ENSG00000066185	98.5701	-2.35776e-06	0.00291464	0.95627	1
ENSG00000066230	SLC9A3	5	473310	524332	-	ensembl_havana	10	protein_coding		ensembl_havana		ENSG00000066230	3.39882	-0.00013423	0.019054	0.852697	1		ENSG00000066230	3.39882	-0.000910817	0.0223516	0.209174	1		ENSG00000066230	3.39882	-0.000158561	0.0128831	0.284759	1
ENSG00000066248	NGEF	2	232878686	233013272	-	ensembl_havana	14	protein_coding		ensembl_havana		ENSG00000066248	23.6319	-0.00143515	0.0198099	0.185205	1		ENSG00000066248	23.6319	0.000322223	0.0180904	0.741696	1		ENSG00000066248	23.6319	0.00020771	0.0116887	0.101875	1
ENSG00000066279	ASPM	1	197084128	197146694	-	ensembl_havana	17	protein_coding		ensembl_havana		ENSG00000066279	45.7001	-0.00041147	0.0180763	0.757605	1		ENSG00000066279	45.7001	-0.00106011	0.0181133	0.399161	1		ENSG00000066279	45.7001	-2.504e-05	0.00356186	0.576796	1
ENSG00000066294	CD84	1	160541095	160579516	-	ensembl_havana	14	protein_coding		ensembl_havana		ENSG00000066294	223.186	0.000165301	0.0177769	0.916556	1		ENSG00000066294	223.186	-0.00209455	0.0186034	0.174067	1		ENSG00000066294	223.186	-9.62409e-05	0.00529206	0.135956	1
ENSG00000066322	ELOVL1	1	43363397	43368074	-	ensembl_havana	14	protein_coding		ensembl_havana		ENSG00000066322	275.53	0.000616089	0.0157929	0.818406	1		ENSG00000066322	275.53	6.2896e-05	0.0160969	0.981407	1		ENSG00000066322	275.53	-1.43224e-05	0.00259241	0.840763	1
ENSG00000066336	SPI1	11	47354860	47378576	-	ensembl_havana	11	protein_coding		ensembl_havana		ENSG00000066336	57.2204	-0.000590138	0.0179741	0.690079	1		ENSG00000066336	57.2204	-0.00247576	0.0194934	0.0913457	1		ENSG00000066336	57.2204	-7.91141e-05	0.00503671	0.186666	1
ENSG00000066379	ZNRD1	6	30058899	30064909	+	ensembl_havana	14	protein_coding		ensembl_havana		ENSG00000066379	334.492	0.000403718	0.015541	0.882266	1		ENSG00000066379	334.492	-0.00126156	0.0162589	0.652609	1		ENSG00000066379	334.492	-4.50427e-05	0.00260791	0.545724	1
ENSG00000066382	MPPED2	11	30384493	30586872	-	ensembl_havana	16	protein_coding		ensembl_havana		ENSG00000066382	443.845	0.000225753	0.0175128	0.900563	1		ENSG00000066382	443.845	-0.00071892	0.0175179	0.677082	1		ENSG00000066382	443.845	-2.55618e-05	0.00291628	0.583268	1
ENSG00000066405	CLDN18	3	137998735	138033655	+	ensembl_havana	12	protein_coding		ensembl_havana		ENSG00000066405	24.2188	-0.000387218	0.0177406	0.813406	1		ENSG00000066405	24.2188	0.00057523	0.0176225	0.712634	1		ENSG00000066405	24.2188	2.71367e-05	0.00311039	0.546964	1
ENSG00000066422	ZBTB11	3	101648889	101677495	-	ensembl_havana	4	protein_coding		ensembl_havana		ENSG00000066422	2337.06	0.00259156	0.0144563	0.427129	1		ENSG00000066422	2337.06	0.00299624	0.01531	0.403818	1		ENSG00000066422	2337.06	8.91524e-06	0.00255341	0.941615	1
ENSG00000066427	ATXN3	14	92038652	92106621	-	ensembl_havana	21	protein_coding		ensembl_havana		ENSG00000066427	1417.86	-0.00439313	0.016723	0.238711	1		ENSG00000066427	1417.86	0.000858434	0.0132328	0.794195	1		ENSG00000066427	1417.86	0.000183555	0.00260167	0.154334	1
ENSG00000066455	GOLGA5	14	92794231	92839963	+	ensembl_havana	12	protein_coding		ensembl_havana		ENSG00000066455	1499.54	0.00302717	0.0150321	0.368367	1		ENSG00000066455	1499.54	-0.000145612	0.0133483	0.964344	1		ENSG00000066455	1499.54	-0.000113348	0.00256808	0.35348	1
ENSG00000066468	FGFR2	10	121478334	121598458	-	ensembl_havana	22	protein_coding		ensembl_havana		ENSG00000066468	8.31956	-0.0013475	0.0207905	0.164461	1		ENSG00000066468	8.31956	0.000437554	0.0183504	0.613129	1		ENSG00000066468	8.31956	0.000421444	0.019265	0.0667411	1
ENSG00000066557	LRRC40	1	70144805	70205620	-	ensembl_havana	5	protein_coding		ensembl_havana		ENSG00000066557	853.661	0.000855702	0.0118947	0.768297	1		ENSG00000066557	853.661	0.0100506	0.0229695	0.0655337	1		ENSG00000066557	853.661	0.000218168	0.00261514	0.11151	1
ENSG00000066583	ISOC1	5	129094751	129114028	+	ensembl_havana	11	protein_coding		ensembl_havana		ENSG00000066583	675.893	-0.00326924	0.0181701	0.265268	1		ENSG00000066583	675.893	-0.00119988	0.0164236	0.657594	1		ENSG00000066583	675.893	4.54767e-05	0.00262304	0.521601	1
ENSG00000066629	EML1	14	99737693	99942060	+	ensembl_havana	16	protein_coding		ensembl_havana		ENSG00000066629	3553.34	0.00242548	0.0162722	0.428889	1		ENSG00000066629	3553.34	0.015337	0.030431	0.00512918	0.490452		ENSG00000066629	3553.34	0.000203136	0.00347224	0.0372061	1
ENSG00000066651	TRMT11	6	125986430	126039276	+	ensembl_havana	18	protein_coding		ensembl_havana		ENSG00000066651	773.991	0.000190375	0.0129361	0.948573	1		ENSG00000066651	773.991	0.00385885	0.0166516	0.298553	1		ENSG00000066651	773.991	0.00011366	0.002578	0.318429	1
ENSG00000066654	THUMPD1	16	20702816	20742084	-	ensembl_havana	13	protein_coding		ensembl_havana		ENSG00000066654	2868.35	0.000435508	0.0132175	0.88318	1		ENSG00000066654	2868.35	0.000437128	0.0140562	0.892305	1		ENSG00000066654	2868.35	-6.549e-07	0.00255693	0.995235	1
ENSG00000066697	MSANTD3	9	100427156	100451711	+	ensembl_havana	14	protein_coding		ensembl_havana		ENSG00000066697	637.559	-0.00534295	0.0202648	0.136054	1		ENSG00000066697	637.559	0.000650928	0.0155528	0.825617	1		ENSG00000066697	637.559	0.000149013	0.00293	0.0913293	1
ENSG00000066735	KIF26A	14	104138723	104180894	+	ensembl_havana	14	protein_coding		ensembl_havana		ENSG00000066735	173.249	-0.00304572	0.0194803	0.138423	1		ENSG00000066735	173.249	-0.00133883	0.0176604	0.467638	1		ENSG00000066735	173.249	3.44899e-05	0.00294227	0.478629	1
ENSG00000066739	ATG2B	14	96279202	96363870	-	ensembl_havana	11	protein_coding		ensembl_havana		ENSG00000066739	5405.53	0.0121691	0.0267739	0.0406056	1		ENSG00000066739	5405.53	0.0129488	0.0262882	0.0321062	1		ENSG00000066739	5405.53	2.2217e-05	0.00255319	0.857695	1
ENSG00000066777	ARFGEF1	8	67173511	67343677	-	ensembl_havana	8	protein_coding		ensembl_havana		ENSG00000066777	4827.67	0.00164809	0.0108935	0.553148	1		ENSG00000066777	4827.67	0.00508273	0.0158917	0.219641	1		ENSG00000066777	4827.67	0.000117056	0.00254712	0.501615	1
ENSG00000066813	ACSM2B	16	20536226	20576427	-	ensembl_havana	14	protein_coding		ensembl_havana		ENSG00000066813	1.88414	0.000209332	0.0207555	0.721581	1		ENSG00000066813	1.88414	0.000746488	0.0253501	0.249339	1		ENSG00000066813	1.88414	0.000148671	0.014538	0.425172	1
ENSG00000066827	ZFAT	8	134477788	134713049	-	ensembl_havana	15	protein_coding		ensembl_havana		ENSG00000066827	887.003	0.0117719	0.029439	0.012561	0.735056		ENSG00000066827	887.003	0.0052253	0.019913	0.109557	1		ENSG00000066827	887.003	-6.14205e-05	0.00263162	0.414395	1
ENSG00000066855	MTFR1	8	65644734	65771261	+	ensembl_havana	15	protein_coding		ensembl_havana		ENSG00000066855	866.238	0.000949922	0.015724	0.730187	1		ENSG00000066855	866.238	0.00340306	0.0179116	0.258926	1		ENSG00000066855	866.238	6.14376e-05	0.00263066	0.415403	1
ENSG00000066923	STAG3	7	100177563	100221488	+	ensembl_havana	17	protein_coding		ensembl_havana		ENSG00000066923	1766.57	0.00595326	0.0240608	0.0195195	0.886884		ENSG00000066923	1766.57	0.00397516	0.0199191	0.0633189	1		ENSG00000066923	1766.57	-1.97113e-05	0.00275192	0.691831	1
ENSG00000066926	FECH	18	57548283	57586772	-	ensembl_havana	10	protein_coding		ensembl_havana		ENSG00000066926	2783.98	0.00421397	0.0174879	0.24275	1		ENSG00000066926	2783.98	0.000361337	0.0142501	0.910232	1		ENSG00000066926	2783.98	-0.000109989	0.00258855	0.302014	1
ENSG00000066933	MYO9A	15	71822289	72118577	-	ensembl_havana	15	protein_coding		ensembl_havana		ENSG00000066933	7473.02	0.000532905	0.0155964	0.844931	1		ENSG00000066933	7473.02	0.00253188	0.0171327	0.382424	1		ENSG00000066933	7473.02	5.22711e-05	0.00261795	0.48353	1
ENSG00000067048	DDX3Y	Y	12904108	12920478	+	ensembl_havana	16	protein_coding		ensembl_havana		ENSG00000067048	1735.48	-0.000264644	0.0184554	0.787297	1		ENSG00000067048	1735.48	-0.000684448	0.0183213	0.480718	1		ENSG00000067048	1735.48	-2.19505e-05	0.00482828	0.697121	1
ENSG00000067057	PFKP	10	3066333	3137712	+	ensembl_havana	16	protein_coding		ensembl_havana		ENSG00000067057	318.217	-0.000767231	0.0174195	0.698716	1		ENSG00000067057	318.217	-0.00165575	0.0177605	0.390096	1		ENSG00000067057	318.217	-2.44088e-05	0.0028002	0.618624	1
ENSG00000067064	IDI1	10	1039908	1049170	-	ensembl_havana	10	protein_coding		ensembl_havana		ENSG00000067064	5281.79	-0.00369311	0.0190175	0.197002	1		ENSG00000067064	5281.79	-0.00233752	0.0173928	0.375616	1		ENSG00000067064	5281.79	2.36778e-05	0.00261594	0.71751	1
ENSG00000067066	SP100	2	230415942	230544090	+	ensembl_havana	16	protein_coding		ensembl_havana		ENSG00000067066	1394.31	-0.000504906	0.0165949	0.832384	1		ENSG00000067066	1394.31	0.000318872	0.0167412	0.891737	1		ENSG00000067066	1394.31	2.05713e-05	0.00264296	0.728644	1
ENSG00000067082	KLF6	10	3775996	3785281	-	ensembl_havana	14	protein_coding		ensembl_havana		ENSG00000067082	2051.15	0.00360931	0.0191147	0.188979	1		ENSG00000067082	2051.15	0.00108879	0.0168074	0.657293	1		ENSG00000067082	2051.15	-5.28654e-05	0.00270891	0.402732	1
ENSG00000067113	PLPP1	5	55424854	55535050	-	ensembl_havana	16	protein_coding		ensembl_havana		ENSG00000067113	1759.44	0.00185529	0.0168962	0.485786	1		ENSG00000067113	1759.44	0.0034547	0.0183394	0.2145	1		ENSG00000067113	1759.44	3.90429e-05	0.00263209	0.559363	1
ENSG00000067141	NEO1	15	73051710	73305206	+	ensembl_havana	16	protein_coding		ensembl_havana		ENSG00000067141	4834.42	0.00637231	0.0225471	0.0622299	1		ENSG00000067141	4834.42	0.00518104	0.0201283	0.0913316	1		ENSG00000067141	4834.42	-7.25797e-06	0.00259677	0.915538	1
ENSG00000067167	TRAM1	8	70573442	70608387	-	ensembl_havana	7	protein_coding		ensembl_havana		ENSG00000067167	2110.66	-0.00370276	0.0167906	0.287797	1		ENSG00000067167	2110.66	0.00114088	0.0145466	0.72501	1		ENSG00000067167	2110.66	0.00015033	0.00264164	0.160524	1
ENSG00000067177	PHKA1	X	72578814	72714319	-	ensembl_havana	14	protein_coding		ensembl_havana		ENSG00000067177	14545.5	0.000665369	0.0166634	0.779904	1		ENSG00000067177	14545.5	0.00136633	0.0170822	0.562971	1		ENSG00000067177	14545.5	1.86775e-05	0.00264206	0.751435	1
ENSG00000067182	TNFRSF1A	12	6328757	6342114	-	ensembl_havana	7	protein_coding		ensembl_havana		ENSG00000067182	1143.02	0.00165093	0.0162987	0.552888	1		ENSG00000067182	1143.02	-0.00201266	0.0167766	0.476233	1		ENSG00000067182	1143.02	-9.9382e-05	0.00278737	0.190321	1
ENSG00000067191	CACNB1	17	39173456	39197703	-	ensembl_havana	15	protein_coding		ensembl_havana		ENSG00000067191	8777.69	0.0229643	0.0398216	0.00260807	0.311803		ENSG00000067191	8777.69	0.00605802	0.0203523	0.105529	1		ENSG00000067191	8777.69	-0.00011614	0.00268287	0.192594	1
ENSG00000067208	EVI5	1	92508696	92792404	-	ensembl_havana	14	protein_coding		ensembl_havana		ENSG00000067208	1331.52	-0.00561057	0.0202956	0.135482	1		ENSG00000067208	1331.52	-0.00317804	0.0169933	0.335679	1		ENSG00000067208	1331.52	4.32811e-05	0.00257504	0.629549	1
ENSG00000067221	STOML1	15	73978923	73994622	-	ensembl_havana	13	protein_coding		ensembl_havana		ENSG00000067221	347.096	-0.00264126	0.0172826	0.361685	1		ENSG00000067221	347.096	-0.00618663	0.0211114	0.0657957	1		ENSG00000067221	347.096	-7.22155e-05	0.00267218	0.327306	1
ENSG00000067225	PKM	15	72199029	72231822	-	ensembl_havana	17	protein_coding		ensembl_havana		ENSG00000067225	84372.5	-9.82215e-06	0.0168867	0.996446	1		ENSG00000067225	84372.5	-0.000205278	0.0169907	0.923731	1		ENSG00000067225	84372.5	-5.03349e-06	0.00266303	0.925515	1
ENSG00000067248	DHX29	5	55256245	55307722	-	ensembl_havana	9	protein_coding		ensembl_havana		ENSG00000067248	3392.42	0.000980548	0.0128118	0.742503	1		ENSG00000067248	3392.42	-0.00151017	0.0139707	0.651992	1		ENSG00000067248	3392.42	-9.47999e-05	0.00256331	0.433422	1
ENSG00000067334	DNTTIP2	1	93866283	93879918	-	ensembl_havana	13	protein_coding		ensembl_havana		ENSG00000067334	2807.29	0.00305006	0.016104	0.358031	1		ENSG00000067334	2807.29	0.00422327	0.0175861	0.248541	1		ENSG00000067334	2807.29	2.81408e-05	0.00256173	0.782181	1
ENSG00000067365	METTL22	16	8621683	8649654	+	ensembl_havana	14	protein_coding		ensembl_havana		ENSG00000067365	1207.69	-0.002759	0.0170626	0.361037	1		ENSG00000067365	1207.69	-0.00351339	0.0178382	0.261509	1		ENSG00000067365	1207.69	-1.9672e-05	0.00258094	0.802609	1
ENSG00000067369	TP53BP1	15	43403061	43510728	-	ensembl_havana	13	protein_coding		ensembl_havana		ENSG00000067369	3281.25	0.00137027	0.0150851	0.643297	1		ENSG00000067369	3281.25	0.00208288	0.0160575	0.507379	1		ENSG00000067369	3281.25	1.96936e-05	0.00256974	0.823819	1
ENSG00000067445	TRO	X	54920462	54931431	+	ensembl_havana	20	protein_coding		ensembl_havana		ENSG00000067445	1146.63	0.00273721	0.0191551	0.169803	1		ENSG00000067445	1146.63	0.000995234	0.0175468	0.579749	1		ENSG00000067445	1146.63	-3.82691e-05	0.00300845	0.433847	1
ENSG00000067533	RRP15	1	218285287	218337983	+	ensembl_havana	5	protein_coding		ensembl_havana		ENSG00000067533	3020.51	0.000895385	0.0132109	0.764771	1		ENSG00000067533	3020.51	0.00148894	0.0143512	0.653814	1		ENSG00000067533	3020.51	1.86283e-05	0.00255617	0.869244	1
ENSG00000067560	RHOA	3	49359145	49412998	-	ensembl_havana	10	protein_coding		ensembl_havana		ENSG00000067560	8047.47	0.00415512	0.0172199	0.25031	1		ENSG00000067560	8047.47	0.00114462	0.0143284	0.726261	1		ENSG00000067560	8047.47	-8.47747e-05	0.00256943	0.440523	1
ENSG00000067596	DHX8	17	43483865	43544463	+	ensembl_havana	10	protein_coding		ensembl_havana		ENSG00000067596	1605.22	-0.00197926	0.0147835	0.526152	1		ENSG00000067596	1605.22	0.0026927	0.0159035	0.428521	1		ENSG00000067596	1605.22	0.000149091	0.00265775	0.152472	1
ENSG00000067601	PMS2P4	7	67295608	67302907	-	havana	7	transcribed_unprocessed_pseudogene		havana		ENSG00000067601	58.6757	-0.00423258	0.0205094	0.0923055	1		ENSG00000067601	58.6757	-0.000681679	0.0170755	0.750696	1		ENSG00000067601	58.6757	7.83827e-05	0.0032515	0.187569	1
ENSG00000067606	PRKCZ	1	2050470	2185395	+	ensembl_havana	16	protein_coding		ensembl_havana		ENSG00000067606	7.6569	0.000283272	0.0186117	0.752306	1		ENSG00000067606	7.6569	0.00012079	0.0182604	0.884025	1		ENSG00000067606	7.6569	-9.06513e-06	0.00478223	0.873796	1
ENSG00000067646	ZFY	Y	2935281	2982506	+	ensembl_havana	11	protein_coding		ensembl_havana		ENSG00000067646	448.919	-0.00122075	0.0189504	0.289246	1		ENSG00000067646	448.919	-0.000386784	0.0179968	0.719107	1		ENSG00000067646	448.919	3.38559e-05	0.00461958	0.522863	1
ENSG00000067704	IARS2	1	220094102	220148041	+	ensembl_havana	9	protein_coding		ensembl_havana		ENSG00000067704	7103.6	0.00340625	0.0161524	0.321404	1		ENSG00000067704	7103.6	0.00344336	0.0163366	0.338894	1		ENSG00000067704	7103.6	3.7414e-07	0.00255683	0.997285	1
ENSG00000067715	SYT1	12	78863993	79452008	+	ensembl_havana	13	protein_coding		ensembl_havana		ENSG00000067715	16.1364	-0.00254122	0.0255183	0.0411129	1		ENSG00000067715	16.1364	0.000602763	0.0182008	0.545892	1		ENSG00000067715	16.1364	0.00210125	0.0447257	0.00959724	0.699458
ENSG00000067798	NAV3	12	77324641	78213008	+	ensembl_havana	14	protein_coding		ensembl_havana		ENSG00000067798	680.164	0.00158171	0.0184519	0.322276	1		ENSG00000067798	680.164	0.00162213	0.0182007	0.280287	1		ENSG00000067798	680.164	5.59288e-06	0.00297221	0.895494	1
ENSG00000067829	IDH3G	X	153785766	153794523	-	ensembl_havana	18	protein_coding		ensembl_havana		ENSG00000067829	1323.37	0.00178986	0.0138781	0.564884	1		ENSG00000067829	1323.37	-0.00473545	0.017648	0.225697	1		ENSG00000067829	1323.37	-0.000212032	0.00274145	0.071872	1
ENSG00000067836	ROGDI	16	4796968	4802950	-	ensembl_havana	12	protein_coding		ensembl_havana		ENSG00000067836	830.444	0.0029022	0.0173588	0.334255	1		ENSG00000067836	830.444	0.00283544	0.0172763	0.343672	1		ENSG00000067836	830.444	1.45956e-06	0.00258102	0.984768	1
ENSG00000067840	PDZD4	X	153802166	153830565	-	ensembl_havana	12	protein_coding		ensembl_havana		ENSG00000067840	118.435	0.00151437	0.0183803	0.345762	1		ENSG00000067840	118.435	-0.00176511	0.018308	0.243543	1		ENSG00000067840	118.435	-0.00028095	0.0109832	0.0348648	1
ENSG00000067842	ATP2B3	X	153517676	153582939	+	ensembl_havana	17	protein_coding		ensembl_havana		ENSG00000067842	3.78207	0.000282885	0.0197787	0.666437	1		ENSG00000067842	3.78207	-0.000204936	0.0194029	0.734596	1		ENSG00000067842	3.78207	-0.000103098	0.0109737	0.433421	1
ENSG00000067900	ROCK1	18	20946906	21111851	-	ensembl_havana	7	protein_coding		ensembl_havana		ENSG00000067900	3260.39	0.000894033	0.013257	0.765172	1		ENSG00000067900	3260.39	0.000157893	0.0138659	0.961067	1		ENSG00000067900	3260.39	-2.73662e-05	0.00255694	0.807629	1
ENSG00000067955	CBFB	16	67029116	67101058	+	ensembl_havana	13	protein_coding		ensembl_havana		ENSG00000067955	1182.34	0.000705678	0.014997	0.805353	1		ENSG00000067955	1182.34	-0.00148206	0.0158839	0.622433	1		ENSG00000067955	1182.34	-6.28108e-05	0.00259827	0.456214	1
ENSG00000067992	PDK3	X	24465221	24539837	+	ensembl_havana	12	protein_coding		ensembl_havana		ENSG00000067992	154.138	-0.00300583	0.0186877	0.229239	1		ENSG00000067992	154.138	-0.00204789	0.017575	0.380053	1		ENSG00000067992	154.138	1.62073e-05	0.00265296	0.775413	1
ENSG00000068001	HYAL2	3	50317790	50322906	-	ensembl_havana	13	protein_coding		ensembl_havana		ENSG00000068001	708.604	-0.00333315	0.0193065	0.165904	1		ENSG00000068001	708.604	-0.00115976	0.0172457	0.589778	1		ENSG00000068001	708.604	4.4684e-05	0.00280874	0.418234	1
ENSG00000068024	HDAC4	2	239048168	239401654	-	ensembl_havana	16	protein_coding		ensembl_havana		ENSG00000068024	4517.74	-0.00168047	0.0173623	0.479728	1		ENSG00000068024	4517.74	-0.00178237	0.0174014	0.441693	1		ENSG00000068024	4517.74	-5.24556e-06	0.00264069	0.926639	1
ENSG00000068028	RASSF1	3	50329782	50340980	-	ensembl_havana	17	protein_coding		ensembl_havana		ENSG00000068028	369.269	0.000147863	0.0145843	0.959097	1		ENSG00000068028	369.269	-0.00697683	0.0214017	0.0761854	1		ENSG00000068028	369.269	-0.000174558	0.00303799	0.0638398	1
ENSG00000068078	FGFR3	4	1793307	1808872	+	ensembl_havana	17	protein_coding		ensembl_havana		ENSG00000068078	20.0075	-0.000502968	0.0181345	0.699761	1		ENSG00000068078	20.0075	-0.00145125	0.0185285	0.239912	1		ENSG00000068078	20.0075	-4.02063e-05	0.0041557	0.416738	1
ENSG00000068079	IFI35	17	43006725	43014456	+	ensembl_havana	7	protein_coding		ensembl_havana		ENSG00000068079	128.215	-0.00049109	0.0176557	0.776989	1		ENSG00000068079	128.215	-0.00128552	0.0178063	0.439483	1		ENSG00000068079	128.215	-2.31301e-05	0.00296004	0.610218	1
ENSG00000068097	HEATR6	17	60043194	60078931	-	ensembl_havana	14	protein_coding		ensembl_havana		ENSG00000068097	1040.76	0.00385016	0.0174938	0.263621	1		ENSG00000068097	1040.76	-0.000183287	0.0147831	0.9531	1		ENSG00000068097	1040.76	-0.000112279	0.00262079	0.247124	1
ENSG00000068120	COASY	17	42561467	42566277	+	ensembl_havana	14	protein_coding		ensembl_havana		ENSG00000068120	558.992	-0.000638082	0.0151907	0.821174	1		ENSG00000068120	558.992	0.000178572	0.0156129	0.950848	1		ENSG00000068120	558.992	2.28877e-05	0.00257941	0.77609	1
ENSG00000068137	PLEKHH3	17	42667914	42676994	-	ensembl_havana	14	protein_coding		ensembl_havana		ENSG00000068137	916.101	-0.00132076	0.017526	0.532872	1		ENSG00000068137	916.101	-0.00107047	0.0173459	0.597449	1		ENSG00000068137	916.101	3.69036e-06	0.00269425	0.941963	1
ENSG00000068305	MEF2A	15	99565417	99716466	+	ensembl_havana	17	protein_coding		ensembl_havana		ENSG00000068305	8856.26	0.00964541	0.0244886	0.059157	1		ENSG00000068305	8856.26	0.00710389	0.0205749	0.108919	1		ENSG00000068305	8856.26	-2.41821e-05	0.0025567	0.829779	1
ENSG00000068308	OTUD5	X	48922028	48958386	-	ensembl_havana	13	protein_coding		ensembl_havana		ENSG00000068308	845.968	0.00211485	0.0143381	0.504276	1		ENSG00000068308	845.968	0.00192503	0.0146871	0.568087	1		ENSG00000068308	845.968	-8.22696e-06	0.00255602	0.941755	1
ENSG00000068323	TFE3	X	49028726	49043486	-	ensembl_havana	16	protein_coding		ensembl_havana		ENSG00000068323	612.716	-0.000325608	0.0155914	0.904292	1		ENSG00000068323	612.716	0.000437326	0.0160292	0.873682	1		ENSG00000068323	612.716	2.05444e-05	0.00259071	0.779403	1
ENSG00000068354	TBC1D25	X	48539457	48562609	+	ensembl_havana	15	protein_coding		ensembl_havana		ENSG00000068354	322.66	0.00893475	0.0262572	0.0209435	0.908709		ENSG00000068354	322.66	0.00198717	0.0170343	0.457194	1		ENSG00000068354	322.66	-0.0001095	0.00302535	0.132149	1
ENSG00000068366	ACSL4	X	109624244	109733403	-	ensembl_havana	19	protein_coding		ensembl_havana		ENSG00000068366	1964.09	-0.00372157	0.0171233	0.280426	1		ENSG00000068366	1964.09	-0.00449786	0.0179997	0.221874	1		ENSG00000068366	1964.09	-1.87587e-05	0.00256198	0.850492	1
ENSG00000068383	INPP5A	10	132537820	132783480	+	ensembl_havana	18	protein_coding		ensembl_havana		ENSG00000068383	3823.3	-4.31738e-05	0.0140778	0.988239	1		ENSG00000068383	3823.3	-0.000436794	0.0148411	0.888554	1		ENSG00000068383	3823.3	-1.22783e-05	0.00256383	0.897587	1
ENSG00000068394	GPKOW	X	49113389	49123801	-	ensembl_havana	10	protein_coding		ensembl_havana		ENSG00000068394	937.466	0.00181653	0.0135629	0.558743	1		ENSG00000068394	937.466	-5.44508e-05	0.0133959	0.986655	1		ENSG00000068394	937.466	-7.11395e-05	0.00255862	0.555444	1
ENSG00000068400	GRIPAP1	X	48973720	49002264	-	ensembl_havana	13	protein_coding		ensembl_havana		ENSG00000068400	704.807	0.00149052	0.0144542	0.624331	1		ENSG00000068400	704.807	0.00106162	0.0147971	0.739581	1		ENSG00000068400	704.807	-1.41008e-05	0.00256146	0.887682	1
ENSG00000068438	FTSJ1	X	48476021	48486364	+	ensembl_havana	14	protein_coding		ensembl_havana		ENSG00000068438	541.891	0.00427092	0.0174047	0.240806	1		ENSG00000068438	541.891	-0.000477784	0.014102	0.882284	1		ENSG00000068438	541.891	-0.000142578	0.00261468	0.194534	1
ENSG00000068489	PRR11	17	59155499	59204705	+	ensembl_havana	12	protein_coding		ensembl_havana		ENSG00000068489	30.4235	-0.000444578	0.0181935	0.718487	1		ENSG00000068489	30.4235	-0.000239336	0.0178897	0.835815	1		ENSG00000068489	30.4235	6.16977e-06	0.00345034	0.886566	1
ENSG00000068615	REEP1	2	86213993	86338083	-	ensembl_havana	17	protein_coding		ensembl_havana		ENSG00000068615	2067.53	0.00355878	0.0181328	0.255232	1		ENSG00000068615	2067.53	0.00521343	0.0197723	0.119451	1		ENSG00000068615	2067.53	3.67655e-05	0.00259142	0.635821	1
ENSG00000068650	ATP11A	13	112690329	112887168	+	ensembl_havana	18	protein_coding		ensembl_havana		ENSG00000068650	2010.22	0.00116898	0.0164493	0.651211	1		ENSG00000068650	2010.22	-0.00282464	0.017787	0.293623	1		ENSG00000068650	2010.22	-0.000108448	0.0030796	0.12922	1
ENSG00000068654	POLR1A	2	86020216	86106155	-	ensembl_havana	15	protein_coding		ensembl_havana		ENSG00000068654	2312.43	-0.000208105	0.0146395	0.942354	1		ENSG00000068654	2312.43	-0.00238702	0.0163684	0.44939	1		ENSG00000068654	2312.43	-6.14442e-05	0.0025891	0.482815	1
ENSG00000068697	LAPTM4A	2	20032650	20052028	-	ensembl_havana	6	protein_coding		ensembl_havana		ENSG00000068697	2595.26	0.000329589	0.0125262	0.910657	1		ENSG00000068697	2595.26	0.00389114	0.0163935	0.301625	1		ENSG00000068697	2595.26	0.000114197	0.00256975	0.344483	1
ENSG00000068724	TTC7A	2	46916157	47076137	+	ensembl_havana	15	protein_coding		ensembl_havana		ENSG00000068724	248.283	-5.77768e-06	0.0170639	0.99781	1		ENSG00000068724	248.283	-0.00511399	0.0213566	0.0301408	0.98749		ENSG00000068724	248.283	-0.000232341	0.00746535	0.0271754	1
ENSG00000068745	IP6K2	3	48688003	48740353	-	ensembl_havana	14	protein_coding		ensembl_havana		ENSG00000068745	1077.5	0.00341609	0.0165862	0.314593	1		ENSG00000068745	1077.5	0.0254126	0.0369434	0.00174484	0.246079		ENSG00000068745	1077.5	0.000249673	0.00333445	0.027184	1
ENSG00000068781	STON1-GTF2A1L	2	48529925	48776517	+	ensembl_havana	21	protein_coding		ensembl_havana		ENSG00000068781	12.0788	-0.00153314	0.0429018	0.102269	1		ENSG00000068781	12.0788	0.000222956	0.0214663	0.679003	1		ENSG00000068781	12.0788	0.00268878	0.0737778	0.0424186	1
ENSG00000068784	SRBD1	2	45388680	45612165	-	ensembl_havana	12	protein_coding		ensembl_havana		ENSG00000068784	644.817	-0.00297373	0.0159158	0.369181	1		ENSG00000068784	644.817	0.00321557	0.0163838	0.357866	1		ENSG00000068784	644.817	0.000196038	0.00282371	0.0688031	1
ENSG00000068796	KIF2A	5	62306162	62537249	+	ensembl_havana	16	protein_coding		ensembl_havana		ENSG00000068796	508.11	0.000907791	0.0155929	0.743838	1		ENSG00000068796	508.11	-0.000158633	0.0158463	0.954973	1		ENSG00000068796	508.11	-2.88673e-05	0.00258906	0.70525	1
ENSG00000068831	RASGRP2	11	64726911	64745456	-	ensembl_havana	18	protein_coding		ensembl_havana		ENSG00000068831	291.479	-0.00152497	0.0170782	0.533333	1		ENSG00000068831	291.479	-0.000579687	0.0167628	0.806177	1		ENSG00000068831	291.479	2.14998e-05	0.00264237	0.71843	1
ENSG00000068878	PSME4	2	53864067	53970840	-	ensembl_havana	14	protein_coding		ensembl_havana		ENSG00000068878	10436.8	-0.000362506	0.0145827	0.900232	1		ENSG00000068878	10436.8	-0.000671931	0.0152804	0.824872	1		ENSG00000068878	10436.8	-9.11013e-06	0.00256848	0.917947	1
ENSG00000068885	IFT80	3	160256986	160399880	-	ensembl_havana	14	protein_coding		ensembl_havana		ENSG00000068885	744.472	-0.00044779	0.0155994	0.869021	1		ENSG00000068885	744.472	0.000783128	0.0161015	0.777049	1		ENSG00000068885	744.472	3.32975e-05	0.00259798	0.651905	1
ENSG00000068903	SIRT2	19	38878555	38899862	-	ensembl_havana	19	protein_coding		ensembl_havana		ENSG00000068903	10476.3	0.0016093	0.015232	0.590626	1		ENSG00000068903	10476.3	0.00578269	0.0199446	0.12183	1		ENSG00000068903	10476.3	9.49939e-05	0.00262153	0.292402	1
ENSG00000068912	ERLEC1	2	53787044	53818819	+	ensembl_havana	13	protein_coding		ensembl_havana		ENSG00000068912	1830.37	-0.00118674	0.0128641	0.692787	1		ENSG00000068912	1830.37	0.000120327	0.0133083	0.970535	1		ENSG00000068912	1830.37	5.21541e-05	0.00255546	0.670436	1
ENSG00000068971	PPP2R5B	11	64917553	64934473	+	ensembl_havana	13	protein_coding		ensembl_havana		ENSG00000068971	503.037	-9.72684e-05	0.0156134	0.971183	1		ENSG00000068971	503.037	-0.0021293	0.0168778	0.451332	1		ENSG00000068971	503.037	-5.35767e-05	0.00262696	0.463982	1
ENSG00000068976	PYGM	11	64746389	64760297	-	ensembl_havana	13	protein_coding		ensembl_havana		ENSG00000068976	282498	0.00477089	0.0197994	0.153401	1		ENSG00000068976	282498	8.78787e-05	0.0158043	0.975177	1		ENSG00000068976	282498	-0.000109642	0.00277915	0.170446	1
ENSG00000068985	PAGE1	X	49687450	49695993	-	ensembl_havana	4	protein_coding		ensembl_havana		ENSG00000068985	0	0	1.41061				ENSG00000068985	0	0	1.35432				ENSG00000068985	0	0	1.69394
ENSG00000069011	PITX1	5	135027735	135034813	-	ensembl_havana	15	protein_coding		ensembl_havana		ENSG00000069011	90.3992	0.000671546	0.0190222	0.453165	1		ENSG00000069011	90.3992	0.00150586	0.0227275	0.101337	1		ENSG00000069011	90.3992	7.49763e-05	0.00737579	0.349874	1
ENSG00000069018	TRPC7	5	136213320	136365537	-	ensembl_havana	17	protein_coding		ensembl_havana		ENSG00000069018	0.335434	-0.00017796	0.0497083	0.875106	1		ENSG00000069018	0.335434	0.00024666	0.0511128	0.826836	1		ENSG00000069018	0.335434	0.000490299	0.0567369	0.705312	1
ENSG00000069020	MAST4	5	66596361	67169595	+	ensembl_havana	18	protein_coding		ensembl_havana		ENSG00000069020	1573.39	0.00531671	0.0215627	0.0712844	1		ENSG00000069020	1573.39	0.00445756	0.0196954	0.0962128	1		ENSG00000069020	1573.39	-4.31154e-06	0.00262336	0.942918	1
ENSG00000069122	ADGRF5	6	46852512	46954943	-	ensembl_havana	18	protein_coding		ensembl_havana		ENSG00000069122	5289.22	-0.013331	0.0299158	0.0186346	0.868163		ENSG00000069122	5289.22	0.00104169	0.0151812	0.737946	1		ENSG00000069122	5289.22	0.000358762	0.00560253	0.0079734	0.640686
ENSG00000069188	SDK2	17	73334384	73644089	-	ensembl_havana	16	protein_coding		ensembl_havana		ENSG00000069188	15.5874	0.00122504	0.0209951	0.179855	1		ENSG00000069188	15.5874	-3.34158e-05	0.0182786	0.967158	1		ENSG00000069188	15.5874	-0.000174328	0.0117249	0.169426	1
ENSG00000069206	ADAM7	8	24440930	24526970	+	ensembl_havana	15	protein_coding		ensembl_havana		ENSG00000069206	1.54014	0.000612539	0.0258503	0.337251	1		ENSG00000069206	1.54014	0.000982257	0.0334007	0.176755	1		ENSG00000069206	1.54014	8.5647e-05	0.0136554	0.659305	1
ENSG00000069248	NUP133	1	229440260	229508341	-	ensembl_havana	11	protein_coding		ensembl_havana		ENSG00000069248	3029.53	0.00176851	0.0148479	0.564638	1		ENSG00000069248	3029.53	0.00451551	0.0180988	0.217034	1		ENSG00000069248	3029.53	6.82399e-05	0.00257582	0.486434	1
ENSG00000069275	NUCKS1	1	205712819	205750276	-	ensembl_havana	12	protein_coding		ensembl_havana		ENSG00000069275	22003.1	-0.000701189	0.0128886	0.813333	1		ENSG00000069275	22003.1	0.000334832	0.0136519	0.917995	1		ENSG00000069275	22003.1	3.93837e-05	0.0025563	0.735942	1
ENSG00000069329	VPS35	16	46656132	46689518	-	ensembl_havana	16	protein_coding		ensembl_havana		ENSG00000069329	3844.8	0.00617121	0.0199003	0.138736	1		ENSG00000069329	3844.8	0.0283593	0.0376214	0.00198671	0.26532		ENSG00000069329	3844.8	0.000198316	0.0027045	0.0879355	1
ENSG00000069345	DNAJA2	16	46955362	46973788	-	ensembl_havana	11	protein_coding		ensembl_havana		ENSG00000069345	5924.94	-2.17895e-05	0.0133055	0.994116	1		ENSG00000069345	5924.94	0.000643617	0.0142425	0.841751	1		ENSG00000069345	5924.94	2.26706e-05	0.0025586	0.832649	1
ENSG00000069399	BCL3	19	44747705	44760044	+	ensembl_havana	14	protein_coding		ensembl_havana		ENSG00000069399	51.9366	0.000699446	0.0176633	0.694723	1		ENSG00000069399	51.9366	0.00187259	0.0181118	0.280874	1		ENSG00000069399	51.9366	3.34037e-05	0.0030455	0.478197	1
ENSG00000069424	KCNAB2	1	5991466	6101193	+	ensembl_havana	14	protein_coding		ensembl_havana		ENSG00000069424	78.8988	0.00127019	0.0180942	0.449698	1		ENSG00000069424	78.8988	-0.00240954	0.0188056	0.139484	1		ENSG00000069424	78.8988	-0.00034217	0.0120711	0.025152	1
ENSG00000069431	ABCC9	12	21797401	21942529	-	ensembl_havana	11	protein_coding		ensembl_havana		ENSG00000069431	14025.5	0.00703713	0.0207055	0.115034	1		ENSG00000069431	14025.5	0.0058081	0.0186692	0.168968	1		ENSG00000069431	14025.5	-1.72964e-05	0.00255362	0.886918	1
ENSG00000069482	GAL	11	68683779	68691175	+	ensembl_havana	6	protein_coding		ensembl_havana		ENSG00000069482	0.515161	-0.000455784	0.0405534	0.588194	1		ENSG00000069482	0.515161	-0.000715657	0.0477545	0.440741	1		ENSG00000069482	0.515161	-0.000186289	0.0358763	0.798602	1
ENSG00000069493	CLEC2D	12	9664969	9699555	+	ensembl_havana	14	protein_coding		ensembl_havana		ENSG00000069493	359.037	0.00102113	0.016802	0.670639	1		ENSG00000069493	359.037	0.000831033	0.0168568	0.723555	1		ENSG00000069493	359.037	-3.32494e-06	0.00262916	0.955011	1
ENSG00000069509	FUNDC1	X	44523639	44543001	-	ensembl_havana	5	protein_coding		ensembl_havana		ENSG00000069509	348.963	0.000199428	0.0149341	0.94393	1		ENSG00000069509	348.963	0.00199673	0.0162745	0.510845	1		ENSG00000069509	348.963	4.99655e-05	0.00258967	0.547292	1
ENSG00000069535	MAOB	X	43766611	43882447	-	ensembl_havana	13	protein_coding		ensembl_havana		ENSG00000069535	3687.77	-0.00676182	0.0220973	0.0873195	1		ENSG00000069535	3687.77	-0.0010776	0.0155601	0.721169	1		ENSG00000069535	3687.77	0.000115806	0.00269241	0.188594	1
ENSG00000069667	RORA	15	60488284	61229319	-	ensembl_havana	15	protein_coding		ensembl_havana		ENSG00000069667	11860.8	0.011875	0.0292287	0.0151651	0.813047		ENSG00000069667	11860.8	0.00375661	0.0180988	0.234321	1		ENSG00000069667	11860.8	-9.40715e-05	0.00268809	0.241984	1
ENSG00000069696	DRD4	11	637293	640706	+	ensembl_havana	6	protein_coding		ensembl_havana		ENSG00000069696	6.03394	-0.00169582	0.0262357	0.0788152	1		ENSG00000069696	6.03394	-0.0011829	0.0214025	0.159317	1		ENSG00000069696	6.03394	2.38538e-05	0.00582829	0.731156	1
ENSG00000069702	TGFBR3	1	91680343	91906335	-	ensembl_havana	10	protein_coding		ensembl_havana		ENSG00000069702	2462.82	-0.00255018	0.0178708	0.328221	1		ENSG00000069702	2462.82	-0.00101804	0.0167879	0.677278	1		ENSG00000069702	2462.82	3.3271e-05	0.00264913	0.592595	1
ENSG00000069712	KIAA1107	1	92166985	92184723	+	ensembl_havana	12	protein_coding		ensembl_havana		ENSG00000069712	169.884	0.0010595	0.0184778	0.407972	1		ENSG00000069712	169.884	-0.00141227	0.0185506	0.242529	1		ENSG00000069712	169.884	-0.000320358	0.0136241	0.0447199	1
ENSG00000069764	PLA2G10	16	14672545	14694669	-	ensembl_havana	9	protein_coding		ensembl_havana		ENSG00000069764	1.79271	0.000509987	0.0213415	0.432293	1		ENSG00000069764	1.79271	0.000479404	0.021022	0.432379	1		ENSG00000069764	1.79271	2.56941e-06	0.00847509	0.981947	1
ENSG00000069812	HES2	1	6412418	6424670	-	ensembl_havana	11	protein_coding		ensembl_havana		ENSG00000069812	0.713511	-0.00055314	0.0570033	0.663071	1		ENSG00000069812	0.713511	0.000201851	0.0522798	0.862595	1		ENSG00000069812	0.713511	0.000922798	0.0680642	0.544655	1
ENSG00000069849	ATP1B3	3	141876124	141926514	+	ensembl_havana	10	protein_coding		ensembl_havana		ENSG00000069849	458.878	-0.000447799	0.0160055	0.863308	1		ENSG00000069849	458.878	0.000763242	0.0164068	0.770182	1		ENSG00000069849	458.878	3.16817e-05	0.00261597	0.640392	1
ENSG00000069869	NEDD4	15	55826922	55993746	-	ensembl_havana	15	protein_coding		ensembl_havana		ENSG00000069869	16247.9	0.00386487	0.0192527	0.180042	1		ENSG00000069869	16247.9	0.00543734	0.0205868	0.0686896	1		ENSG00000069869	16247.9	3.56362e-05	0.00263308	0.586535	1
ENSG00000069943	PIGB	15	55318960	55355648	+	ensembl_havana	9	protein_coding		ensembl_havana		ENSG00000069943	360.039	0.000768656	0.0147243	0.791607	1		ENSG00000069943	360.039	0.00185116	0.0158867	0.55265	1		ENSG00000069943	360.039	3.06117e-05	0.00257231	0.72889	1
ENSG00000069956	MAPK6	15	51952106	52067372	+	ensembl_havana	11	protein_coding		ensembl_havana		ENSG00000069956	5147.35	0.00283032	0.0169814	0.357436	1		ENSG00000069956	5147.35	0.00132898	0.0159194	0.653129	1		ENSG00000069956	5147.35	-3.63096e-05	0.00258335	0.656604	1
ENSG00000069966	GNB5	15	52115105	52191369	-	ensembl_havana	18	protein_coding		ensembl_havana		ENSG00000069966	125.69	-0.00379222	0.0197365	0.138041	1		ENSG00000069966	125.69	-0.00268632	0.0181237	0.249708	1		ENSG00000069966	125.69	1.55263e-05	0.00266093	0.780218	1
ENSG00000069974	RAB27A	15	55202966	55319113	-	ensembl_havana	15	protein_coding		ensembl_havana		ENSG00000069974	124.451	-0.00282715	0.0187172	0.227322	1		ENSG00000069974	124.451	-0.00101994	0.0171987	0.633543	1		ENSG00000069974	124.451	3.80538e-05	0.00276927	0.484778	1
ENSG00000069998	HDHD5	22	17137511	17165287	-	ensembl_havana	12	protein_coding		ensembl_havana		ENSG00000069998	1198.85	-0.00067313	0.0156345	0.805387	1		ENSG00000069998	1198.85	-0.000394381	0.0159823	0.88667	1		ENSG00000069998	1198.85	7.14278e-06	0.00258515	0.923223	1
ENSG00000070010	UFD1	22	19449910	19479215	-	ensembl_havana	18	protein_coding		ensembl_havana		ENSG00000070010	1713.62	0.00281597	0.0184182	0.261363	1		ENSG00000070010	1713.62	-0.00111871	0.0170267	0.62827	1		ENSG00000070010	1713.62	-0.000107619	0.00350156	0.110013	1
ENSG00000070018	LRP6	12	12116025	12267012	-	ensembl_havana	8	protein_coding		ensembl_havana		ENSG00000070018	6343.5	0.00058135	0.0134704	0.844887	1		ENSG00000070018	6343.5	-0.00145858	0.0146786	0.656397	1		ENSG00000070018	6343.5	-6.90215e-05	0.00256701	0.51769	1
ENSG00000070019	GUCY2C	12	14612632	14696585	-	ensembl_havana	4	protein_coding		ensembl_havana		ENSG00000070019	31.0919	0.000502999	0.017911	0.739527	1		ENSG00000070019	31.0919	-0.00236452	0.0191847	0.110257	1		ENSG00000070019	31.0919	-0.000219189	0.00961153	0.0505795	1
ENSG00000070031	SCT	11	626431	627143	-	ensembl_havana	3	protein_coding		ensembl_havana		ENSG00000070031	10.0479	0.000842258	0.0217636	0.260672	1		ENSG00000070031	10.0479	-0.000131024	0.0189448	0.837654	1		ENSG00000070031	10.0479	-0.000245854	0.0164023	0.198755	1
ENSG00000070047	PHRF1	11	576486	612222	+	ensembl_havana	11	protein_coding		ensembl_havana		ENSG00000070047	1473.33	2.17861e-05	0.0146137	0.99396	1		ENSG00000070047	1473.33	-0.00165434	0.0158044	0.591605	1		ENSG00000070047	1473.33	-4.84849e-05	0.00258065	0.579212	1
ENSG00000070061	ELP1	9	108867517	108934116	-	ensembl_havana	14	protein_coding		ensembl_havana		ENSG00000070061	2320.51	-0.000402202	0.0151314	0.886276	1		ENSG00000070061	2320.51	-0.00193341	0.0163524	0.516924	1		ENSG00000070061	2320.51	-4.20806e-05	0.00258885	0.601733	1
ENSG00000070081	NUCB2	11	17208153	17349974	+	ensembl_havana	15	protein_coding		ensembl_havana		ENSG00000070081	1485.81	0.00109928	0.0166982	0.656136	1		ENSG00000070081	1485.81	0.000330261	0.0166408	0.891061	1		ENSG00000070081	1485.81	-1.82175e-05	0.00262842	0.766241	1
ENSG00000070087	PFN2	3	149964904	150050788	-	ensembl_havana	13	protein_coding		ensembl_havana		ENSG00000070087	9023.03	0.00359424	0.0196721	0.136979	1		ENSG00000070087	9023.03	0.00275414	0.018324	0.214718	1		ENSG00000070087	9023.03	-1.02372e-05	0.0026751	0.847157	1
ENSG00000070159	PTPN3	9	109375466	109498313	-	ensembl_havana	13	protein_coding		ensembl_havana		ENSG00000070159	8046.7	-0.00534693	0.0216733	0.0667082	1		ENSG00000070159	8046.7	-0.00280321	0.0180606	0.257399	1		ENSG00000070159	8046.7	3.86697e-05	0.00268416	0.519702	1
ENSG00000070182	SPTB	14	64746283	64879883	-	ensembl_havana	19	protein_coding		ensembl_havana		ENSG00000070182	27358.7	0.0018027	0.0171572	0.476555	1		ENSG00000070182	27358.7	0.00117807	0.0168556	0.630722	1		ENSG00000070182	27358.7	-1.28339e-05	0.00262127	0.835251	1
ENSG00000070190	DAPP1	4	99816833	99870154	+	ensembl_havana	12	protein_coding		ensembl_havana		ENSG00000070190	123.315	-0.00320005	0.0188627	0.210343	1		ENSG00000070190	123.315	-0.0125965	0.0377812	0.00115768	0.18147		ENSG00000070190	123.315	-0.000180829	0.00530399	0.0372648	1
ENSG00000070193	FGF10	5	44303544	44389706	-	ensembl_havana	4	protein_coding		ensembl_havana		ENSG00000070193	63.3118	0.00130809	0.0186245	0.324818	1		ENSG00000070193	63.3118	0.00226022	0.020039	0.0833819	1		ENSG00000070193	63.3118	3.85814e-05	0.00399618	0.425914	1
ENSG00000070214	SLC44A1	9	105244622	105439171	+	ensembl_havana	15	protein_coding		ensembl_havana		ENSG00000070214	1939.8	0.00047914	0.0163579	0.846833	1		ENSG00000070214	1939.8	0.000250469	0.0165636	0.918704	1		ENSG00000070214	1939.8	-5.33998e-06	0.00261422	0.931926	1
ENSG00000070269	TMEM260	14	56488354	56650606	+	ensembl_havana	13	protein_coding		ensembl_havana		ENSG00000070269	566.188	0.000343332	0.0138003	0.907386	1		ENSG00000070269	566.188	0.0048077	0.0183275	0.200395	1		ENSG00000070269	566.188	0.000120794	0.00261616	0.233294	1
ENSG00000070366	SMG6	17	2059839	2303771	-	ensembl_havana	13	protein_coding		ensembl_havana		ENSG00000070366	1451.36	0.00319936	0.0179872	0.279895	1		ENSG00000070366	1451.36	0.00218599	0.0169472	0.437915	1		ENSG00000070366	1451.36	-1.9406e-05	0.00259267	0.788032	1
ENSG00000070367	EXOC5	14	57200507	57269008	-	ensembl_havana	15	protein_coding		ensembl_havana		ENSG00000070367	3458.55	0.00444055	0.01607	0.234169	1		ENSG00000070367	3458.55	0.00280258	0.0140809	0.432996	1		ENSG00000070367	3458.55	-5.32157e-05	0.00254978	0.713574	1
ENSG00000070371	CLTCL1	22	19179473	19291716	-	ensembl_havana	15	protein_coding		ensembl_havana		ENSG00000070371	10475.5	0.00467103	0.0193817	0.172532	1		ENSG00000070371	10475.5	0.00221469	0.0164827	0.466701	1		ENSG00000070371	10475.5	-4.90915e-05	0.00259046	0.551064	1
ENSG00000070388	FGF22	19	639879	644371	+	ensembl_havana	11	protein_coding		ensembl_havana		ENSG00000070388	9.07366	-0.000246263	0.0184368	0.803401	1		ENSG00000070388	9.07366	0.000630146	0.0183577	0.499766	1		ENSG00000070388	9.07366	6.21205e-05	0.0061876	0.356382	1
ENSG00000070404	FSTL3	19	676365	683399	+	ensembl_havana	9	protein_coding		ensembl_havana		ENSG00000070404	139.808	-0.000506706	0.0175482	0.781039	1		ENSG00000070404	139.808	-0.000422265	0.0174435	0.807547	1		ENSG00000070404	139.808	1.07744e-06	0.00279503	0.981074	1
ENSG00000070413	DGCR2	22	19036282	19122454	-	ensembl_havana	19	protein_coding		ensembl_havana		ENSG00000070413	1464.37	-0.00649661	0.0207277	0.120674	1		ENSG00000070413	1464.37	-0.00752489	0.0213346	0.0887752	1		ENSG00000070413	1464.37	-2.2502e-05	0.00255944	0.830814	1
ENSG00000070423	RNF126	19	647526	663277	-	ensembl_havana	17	protein_coding		ensembl_havana		ENSG00000070423	537.3	-0.00214613	0.0176219	0.388638	1		ENSG00000070423	537.3	-0.00347031	0.0186907	0.170784	1		ENSG00000070423	537.3	-3.28469e-05	0.00266897	0.581485	1
ENSG00000070444	MNT	17	2384060	2401118	-	ensembl_havana	14	protein_coding		ensembl_havana		ENSG00000070444	266.982	4.79251e-05	0.0167422	0.983232	1		ENSG00000070444	266.982	-0.00211362	0.0176717	0.357338	1		ENSG00000070444	266.982	-5.59616e-05	0.00283673	0.336736	1
ENSG00000070476	ZXDC	3	126437601	126475919	-	ensembl_havana	14	protein_coding		ensembl_havana		ENSG00000070476	2657.61	0.0107879	0.0253308	0.0514572	1		ENSG00000070476	2657.61	0.00406511	0.0165211	0.286784	1		ENSG00000070476	2657.61	-0.00010104	0.00256389	0.409633	1
ENSG00000070495	JMJD6	17	76712832	76726799	-	ensembl_havana	14	protein_coding		ensembl_havana		ENSG00000070495	1791.63	-0.00148355	0.0162451	0.588788	1		ENSG00000070495	1791.63	0.00121586	0.0163617	0.657474	1		ENSG00000070495	1791.63	7.20556e-05	0.00267637	0.325074	1
ENSG00000070501	POLB	8	42338454	42371808	+	ensembl_havana	11	protein_coding		ensembl_havana		ENSG00000070501	2421.69	0.00637114	0.0224612	0.0656529	1		ENSG00000070501	2421.69	0.00672133	0.0218889	0.0445284	1		ENSG00000070501	2421.69	1.71366e-05	0.00259696	0.806246	1
ENSG00000070526	ST6GALNAC1	17	76624761	76643838	-	ensembl_havana	14	protein_coding		ensembl_havana		ENSG00000070526	45.1696	-0.000442011	0.0178112	0.780898	1		ENSG00000070526	45.1696	-0.00135809	0.0179789	0.375149	1		ENSG00000070526	45.1696	-2.81575e-05	0.0031802	0.531376	1
ENSG00000070540	WIPI1	17	68420948	68457513	-	ensembl_havana	12	protein_coding		ensembl_havana		ENSG00000070540	3992.77	-0.000631079	0.0147977	0.826839	1		ENSG00000070540	3992.77	0.00174999	0.0159185	0.569438	1		ENSG00000070540	3992.77	6.92403e-05	0.00259776	0.42586	1
ENSG00000070601	FRMPD1	9	37651000	37746904	+	ensembl_havana	9	protein_coding		ensembl_havana		ENSG00000070601	394.901	-0.00212557	0.0192147	0.166986	1		ENSG00000070601	394.901	-0.00364691	0.0236934	0.0223553	0.922017		ENSG00000070601	394.901	-4.85746e-05	0.00392172	0.329111	1
ENSG00000070610	GBA2	9	35736866	35749228	-	ensembl_havana	14	protein_coding		ensembl_havana		ENSG00000070610	3567.96	-0.00109765	0.0156871	0.694255	1		ENSG00000070610	3567.96	0.00196675	0.0165753	0.497908	1		ENSG00000070610	3567.96	8.40914e-05	0.00267492	0.280667	1
ENSG00000070614	NDST1	5	150485818	150558211	+	ensembl_havana	14	protein_coding		ensembl_havana		ENSG00000070614	2432.45	-0.00142073	0.0168252	0.57281	1		ENSG00000070614	2432.45	-0.00159609	0.0170351	0.521782	1		ENSG00000070614	2432.45	-6.26676e-06	0.00261551	0.919813	1
ENSG00000070669	ASNS	7	97852118	97872542	-	ensembl_havana	16	protein_coding		ensembl_havana		ENSG00000070669	155.016	0.000570612	0.0176124	0.74954	1		ENSG00000070669	155.016	0.000777717	0.0175564	0.647935	1		ENSG00000070669	155.016	6.89176e-06	0.00281868	0.878443	1
ENSG00000070718	AP3M2	8	42152946	42171673	+	ensembl_havana	11	protein_coding		ensembl_havana		ENSG00000070718	816.364	0.00096474	0.0154263	0.73262	1		ENSG00000070718	816.364	0.000586061	0.0157548	0.838602	1		ENSG00000070718	816.364	-1.00778e-05	0.00257808	0.898722	1
ENSG00000070729	CNGB1	16	57882340	57971116	-	ensembl_havana	13	protein_coding		ensembl_havana		ENSG00000070729	0.0827029	-1.80445e-05	0.107792	0.995277	1		ENSG00000070729	0.0827029	0.00013674	0.109602	0.96392	1		ENSG00000070729	0.0827029	0.000193379	0.120211	0.958483	1
ENSG00000070731	ST6GALNAC2	17	76565379	76586956	-	ensembl_havana	10	protein_coding		ensembl_havana		ENSG00000070731	691.911	6.12887e-05	0.0171856	0.975911	1		ENSG00000070731	691.911	-0.00122812	0.0174733	0.533809	1		ENSG00000070731	691.911	-3.38801e-05	0.00283021	0.505765	1
ENSG00000070748	CHAT	10	49609095	49665104	+	ensembl_havana	18	protein_coding		ensembl_havana		ENSG00000070748	0.0372337	0	0.107789	1	1		ENSG00000070748	0.0372337	0.000394416	0.110739	0.896902	1		ENSG00000070748	0.0372337	0.0002604	0.120402	0.944174	1
ENSG00000070756	PABPC1	8	100685816	100722809	-	ensembl_havana	15	protein_coding		ensembl_havana		ENSG00000070756	2469.36	-0.00109532	0.0163602	0.673301	1		ENSG00000070756	2469.36	-0.00182728	0.0169831	0.486859	1		ENSG00000070756	2469.36	-1.96694e-05	0.00260893	0.766813	1
ENSG00000070759	TESK2	1	45343883	45491166	-	ensembl_havana	16	protein_coding		ensembl_havana		ENSG00000070759	548.175	0.0126367	0.0309887	0.00749143	0.589088		ENSG00000070759	548.175	0.000290751	0.0161716	0.913369	1		ENSG00000070759	548.175	-0.000310431	0.00673083	0.0119332	0.790005
ENSG00000070761	CFAP20	16	58113588	58129450	-	ensembl_havana	7	protein_coding		ensembl_havana		ENSG00000070761	378.36	-0.00137099	0.0148933	0.64581	1		ENSG00000070761	378.36	-0.00188372	0.0157497	0.55198	1		ENSG00000070761	378.36	-1.42219e-05	0.00256671	0.876252	1
ENSG00000070770	CSNK2A2	16	58157907	58197920	-	ensembl_havana	8	protein_coding		ensembl_havana		ENSG00000070770	1190.2	-0.00177836	0.0151172	0.559386	1		ENSG00000070770	1190.2	-6.31722e-05	0.0149035	0.983688	1		ENSG00000070770	1190.2	5.17028e-05	0.00257382	0.580783	1
ENSG00000070778	PTPN21	14	88465778	88554733	-	ensembl_havana	12	protein_coding		ensembl_havana		ENSG00000070778	1459.98	0.010428	0.0265291	0.035881	1		ENSG00000070778	1459.98	0.00281942	0.0164898	0.392816	1		ENSG00000070778	1459.98	-0.000111719	0.00263418	0.235035	1
ENSG00000070785	EIF2B3	1	44850522	44986722	-	ensembl_havana	16	protein_coding		ensembl_havana		ENSG00000070785	3001.78	0.000171862	0.0134527	0.953626	1		ENSG00000070785	3001.78	-0.00330527	0.0164052	0.349076	1		ENSG00000070785	3001.78	-0.00010725	0.002588	0.310571	1
ENSG00000070808	CAMK2A	5	150219491	150290291	-	ensembl_havana	15	protein_coding		ensembl_havana		ENSG00000070808	9232.85	0.00435252	0.0191373	0.186268	1		ENSG00000070808	9232.85	0.00232482	0.0167463	0.435442	1		ENSG00000070808	9232.85	-3.94493e-05	0.00259103	0.616219	1
ENSG00000070814	TCOF1	5	150357639	150400308	+	ensembl_havana	17	protein_coding		ensembl_havana		ENSG00000070814	916.667	0.00126319	0.0148101	0.670851	1		ENSG00000070814	916.667	-0.00158906	0.0155483	0.612618	1		ENSG00000070814	916.667	-8.59409e-05	0.00260165	0.350626	1
ENSG00000070831	CDC42	1	22052627	22092946	+	ensembl_havana	15	protein_coding		ensembl_havana		ENSG00000070831	6277.56	0.000455093	0.0124452	0.876815	1		ENSG00000070831	6277.56	0.00977578	0.0231906	0.0614095	1		ENSG00000070831	6277.56	0.000220208	0.00268994	0.0784759	1
ENSG00000070882	OSBPL3	7	24796539	24981634	-	ensembl_havana	12	protein_coding		ensembl_havana		ENSG00000070882	634.915	-0.00118336	0.018249	0.432942	1		ENSG00000070882	634.915	-6.57006e-05	0.0176808	0.9626	1		ENSG00000070882	634.915	3.30623e-05	0.00343677	0.469938	1
ENSG00000070886	EPHA8	1	22563564	22603594	+	ensembl_havana	11	protein_coding		ensembl_havana		ENSG00000070886	1.39002	-0.000251182	0.022193	0.659202	1		ENSG00000070886	1.39002	0.000951738	0.031616	0.180849	1		ENSG00000070886	1.39002	0.00139424	0.0511449	0.0804887	1
ENSG00000070915	SLC12A3	16	56865207	56915850	+	ensembl_havana	9	protein_coding		ensembl_havana		ENSG00000070915	1.22261	0.000599453	0.0270333	0.347177	1		ENSG00000070915	1.22261	0.000853212	0.0330954	0.221524	1		ENSG00000070915	1.22261	7.36691e-05	0.0139768	0.719535	1
ENSG00000070950	RAD18	3	8775402	8963773	-	ensembl_havana	9	protein_coding		ensembl_havana		ENSG00000070950	226.296	0.00197955	0.0175378	0.417169	1		ENSG00000070950	226.296	0.00325615	0.0185329	0.18767	1		ENSG00000070950	226.296	3.21826e-05	0.00267621	0.582996	1
ENSG00000070961	ATP2B1	12	89588049	89709300	-	ensembl_havana	15	protein_coding		ensembl_havana		ENSG00000070961	4161.78	0.00156024	0.0148703	0.605845	1		ENSG00000070961	4161.78	0.00344732	0.0170565	0.313048	1		ENSG00000070961	4161.78	4.95036e-05	0.00257206	0.600145	1
ENSG00000070985	TRPM5	11	2404515	2423045	-	ensembl_havana	13	protein_coding		ensembl_havana		ENSG00000070985	2.18733	-0.000887913	0.0249478	0.216542	1		ENSG00000070985	2.18733	-0.000290563	0.0198534	0.626179	1		ENSG00000070985	2.18733	0.000108699	0.012479	0.496254	1
ENSG00000071051	NCK2	2	105744897	105894274	+	ensembl_havana	13	protein_coding		ensembl_havana		ENSG00000071051	1512.31	0.00473455	0.0190514	0.18413	1		ENSG00000071051	1512.31	0.00110523	0.0153693	0.719553	1		ENSG00000071051	1512.31	-8.47031e-05	0.00260528	0.349003	1
ENSG00000071054	MAP4K4	2	101696850	101894689	+	ensembl_havana	16	protein_coding		ensembl_havana		ENSG00000071054	3976.69	0.00432003	0.0173162	0.239117	1		ENSG00000071054	3976.69	0.000923019	0.0140679	0.777498	1		ENSG00000071054	3976.69	-9.78137e-05	0.00257161	0.385883	1
ENSG00000071073	MGAT4A	2	98619106	98731126	-	ensembl_havana	12	protein_coding		ensembl_havana		ENSG00000071073	1240.76	0.00503471	0.0191597	0.175018	1		ENSG00000071073	1240.76	0.00127489	0.0151288	0.687267	1		ENSG00000071073	1240.76	-8.89299e-05	0.00259285	0.356759	1
ENSG00000071082	RPL31	2	101001715	101024032	+	ensembl_havana	10	protein_coding		ensembl_havana		ENSG00000071082	13008.2	0.00228659	0.0167323	0.43036	1		ENSG00000071082	13008.2	0.00315818	0.01763	0.293516	1		ENSG00000071082	13008.2	2.26193e-05	0.00258715	0.764907	1
ENSG00000071127	WDR1	4	10074339	10116949	-	ensembl_havana	16	protein_coding		ensembl_havana		ENSG00000071127	4278.98	0.00404408	0.0187234	0.210978	1		ENSG00000071127	4278.98	0.000453655	0.0157714	0.873849	1		ENSG00000071127	4278.98	-8.5059e-05	0.00266221	0.286247	1
ENSG00000071189	SNX13	7	17790761	17940501	-	ensembl_havana	21	protein_coding		ensembl_havana		ENSG00000071189	7194.42	0.0065666	0.0207624	0.119481	1		ENSG00000071189	7194.42	0.00149788	0.0146869	0.648379	1		ENSG00000071189	7194.42	-0.000114357	0.00259008	0.287613	1
ENSG00000071203	MS4A12	11	60492778	60507430	+	ensembl_havana	9	protein_coding		ensembl_havana		ENSG00000071203	0.112676	-0.00175908	0.127904	0.60967	1		ENSG00000071203	0.112676	0.763766	3.05667	0.00224166	0.28337		ENSG00000071203	0.112676	4.9808	6.9562	0.000287657	0.051126
ENSG00000071205	ARHGAP10	4	147732063	148072780	+	ensembl_havana	11	protein_coding		ensembl_havana		ENSG00000071205	4451.01	0.00251893	0.0165814	0.406757	1		ENSG00000071205	4451.01	0.00636882	0.020924	0.0828922	1		ENSG00000071205	4451.01	7.95741e-05	0.00262701	0.338417	1
ENSG00000071242	RPS6KA2	6	166409364	166906451	-	ensembl_havana	11	protein_coding		ensembl_havana		ENSG00000071242	1880.73	0.000946473	0.015892	0.726896	1		ENSG00000071242	1880.73	0.000701692	0.0161577	0.7969	1		ENSG00000071242	1880.73	-5.77136e-06	0.00258866	0.936165	1
ENSG00000071243	ING3	7	120950749	120977216	+	ensembl_havana	15	protein_coding		ensembl_havana		ENSG00000071243	631.742	-0.0038544	0.0176552	0.259069	1		ENSG00000071243	631.742	0.0027306	0.0163874	0.406898	1		ENSG00000071243	631.742	0.000196345	0.00307654	0.0506088	1
ENSG00000071246	VASH1	14	76762189	76783015	+	ensembl_havana	10	protein_coding		ensembl_havana		ENSG00000071246	540.902	-0.00189847	0.017647	0.416775	1		ENSG00000071246	540.902	-0.00121184	0.0171766	0.586584	1		ENSG00000071246	540.902	1.34117e-05	0.00265928	0.808785	1
ENSG00000071282	LMCD1	3	8501707	8574673	+	ensembl_havana	11	protein_coding		ensembl_havana		ENSG00000071282	16214.5	0.00055756	0.0172318	0.786171	1		ENSG00000071282	16214.5	0.00184473	0.0177867	0.361394	1		ENSG00000071282	16214.5	3.42122e-05	0.0028198	0.505099	1
ENSG00000071462	BUD23	7	73683025	73705161	+	ensembl_havana	11	protein_coding		ensembl_havana		ENSG00000071462	1484.86	0.00054224	0.0132802	0.855105	1		ENSG00000071462	1484.86	-0.00256665	0.0154474	0.455948	1		ENSG00000071462	1484.86	-0.000103118	0.00257829	0.347076	1
ENSG00000071537	SEL1L	14	81471549	81533861	-	ensembl_havana	13	protein_coding		ensembl_havana		ENSG00000071537	5107	0.000367307	0.0111085	0.895537	1		ENSG00000071537	5107	0.00170594	0.0129152	0.611507	1		ENSG00000071537	5107	5.68218e-05	0.00254979	0.696523	1
ENSG00000071539	TRIP13	5	892643	919357	+	ensembl_havana	13	protein_coding		ensembl_havana		ENSG00000071539	18.4909	0.00207484	0.0192993	0.160864	1		ENSG00000071539	18.4909	0.00103593	0.0180015	0.438082	1		ENSG00000071539	18.4909	-2.58563e-05	0.00340971	0.56108	1
ENSG00000071553	ATP6AP1	X	154428632	154436516	+	ensembl_havana	16	protein_coding		ensembl_havana		ENSG00000071553	1299.99	-0.000523253	0.0116369	0.855137	1		ENSG00000071553	1299.99	0.000187224	0.0125514	0.953967	1		ENSG00000071553	1299.99	3.25215e-05	0.00255065	0.811986	1
ENSG00000071564	TCF3	19	1609290	1652605	-	ensembl_havana	14	protein_coding		ensembl_havana		ENSG00000071564	381.107	0.000909742	0.0159062	0.736063	1		ENSG00000071564	381.107	-0.0104918	0.0263944	0.00928723	0.665189		ENSG00000071564	381.107	-0.000774843	0.0135493	0.00291318	0.333088
ENSG00000071575	TRIB2	2	12716889	12742734	+	ensembl_havana	11	protein_coding		ensembl_havana		ENSG00000071575	723.524	-0.00432875	0.0195149	0.16605	1		ENSG00000071575	723.524	-0.00110824	0.0163427	0.683976	1		ENSG00000071575	723.524	6.84409e-05	0.00267047	0.344969	1
ENSG00000071626	DAZAP1	19	1407569	1435687	+	ensembl_havana	16	protein_coding		ensembl_havana		ENSG00000071626	1620.4	-0.00114354	0.0138036	0.704741	1		ENSG00000071626	1620.4	-0.00282261	0.0158485	0.414417	1		ENSG00000071626	1620.4	-4.89655e-05	0.00256247	0.644685	1
ENSG00000071655	MBD3	19	1573596	1592801	-	ensembl_havana	17	protein_coding		ensembl_havana		ENSG00000071655	1833.99	-0.00500643	0.0209468	0.0944184	1		ENSG00000071655	1833.99	-0.00538084	0.020634	0.0632347	1		ENSG00000071655	1833.99	-1.60337e-05	0.00261901	0.798631	1
ENSG00000071677	PRLH	2	237566574	237567175	+	ensembl_havana	1	protein_coding		ensembl_havana		ENSG00000071677	0.0164801	1.00914e-05	0.10779	0.997358	1		ENSG00000071677	0.0164801	-4.68245e-05	0.109462	0.987631	1		ENSG00000071677	0.0164801	0	0.119975	1	1
ENSG00000071794	HLTF	3	149030127	149086554	-	ensembl_havana	15	protein_coding		ensembl_havana		ENSG00000071794	2702.43	0.00454165	0.0185933	0.203172	1		ENSG00000071794	2702.43	0.00693557	0.0211336	0.0871401	1		ENSG00000071794	2702.43	4.66487e-05	0.002572	0.617931	1
ENSG00000071859	FAM50A	X	154444126	154450654	+	ensembl_havana	14	protein_coding		ensembl_havana		ENSG00000071859	1166.17	0.00141924	0.0149835	0.634122	1		ENSG00000071859	1166.17	-0.000912202	0.0152415	0.76699	1		ENSG00000071859	1166.17	-7.00688e-05	0.00258871	0.441448	1
ENSG00000071889	FAM3A	X	154506159	154516242	-	ensembl_havana	16	protein_coding		ensembl_havana		ENSG00000071889	564.754	-0.00354981	0.0168512	0.298642	1		ENSG00000071889	564.754	-0.00257653	0.0158882	0.443579	1		ENSG00000071889	564.754	2.37025e-05	0.00256232	0.81223	1
ENSG00000071894	CPSF1	8	144393229	144409349	-	ensembl_havana	16	protein_coding		ensembl_havana		ENSG00000071894	905.936	-0.00248489	0.0182435	0.294047	1		ENSG00000071894	905.936	-0.00165015	0.017428	0.45819	1		ENSG00000071894	905.936	1.49432e-05	0.00266645	0.785386	1
ENSG00000071909	MYO3B	2	170178145	170655171	+	ensembl_havana	18	protein_coding		ensembl_havana		ENSG00000071909	16.8059	-0.00016039	0.0183143	0.880525	1		ENSG00000071909	16.8059	0.000131122	0.0180213	0.895699	1		ENSG00000071909	16.8059	1.34331e-05	0.00398772	0.778311	1
ENSG00000071967	CYBRD1	2	171522247	171558133	+	ensembl_havana	11	protein_coding		ensembl_havana		ENSG00000071967	3325.54	-0.000544585	0.0174839	0.772035	1		ENSG00000071967	3325.54	-0.00118214	0.0176169	0.513254	1		ENSG00000071967	3325.54	-1.80336e-05	0.00281421	0.701209	1
ENSG00000071991	CDH19	18	66501083	66604138	-	ensembl_havana	8	protein_coding		ensembl_havana		ENSG00000071991	46.2004	-2.27025e-05	0.0185981	0.979109	1		ENSG00000071991	46.2004	0.00443903	0.0569061	0.00985365	0.681686		ENSG00000071991	46.2004	0.00387242	0.0683902	0.00780138	0.636492
ENSG00000071994	PDCD2	6	170575295	170584692	-	ensembl_havana	10	protein_coding		ensembl_havana		ENSG00000071994	1593.94	0.00202008	0.014753	0.519128	1		ENSG00000071994	1593.94	0.00252486	0.015681	0.456208	1		ENSG00000071994	1593.94	1.32738e-05	0.00255962	0.89802	1
ENSG00000072041	SLC6A15	12	84859488	84913615	-	ensembl_havana	16	protein_coding		ensembl_havana		ENSG00000072041	4.3887	-0.000424974	0.0204841	0.515405	1		ENSG00000072041	4.3887	-0.0014278	0.0329534	0.0895895	1		ENSG00000072041	4.3887	-0.000196964	0.0151717	0.275144	1
ENSG00000072042	RDH11	14	67676801	67695814	-	ensembl_havana	12	protein_coding		ensembl_havana		ENSG00000072042	541.935	-0.0060589	0.0196638	0.144226	1		ENSG00000072042	541.935	0.000562678	0.0137838	0.862803	1		ENSG00000072042	541.935	0.000187793	0.00266534	0.108337	1
ENSG00000072062	PRKACA	19	14091688	14118084	-	ensembl_havana	13	protein_coding		ensembl_havana		ENSG00000072062	2863.35	-0.000268497	0.0176302	0.875714	1		ENSG00000072062	2863.35	-0.000749076	0.0176081	0.646737	1		ENSG00000072062	2863.35	-1.40095e-05	0.00289091	0.752895	1
ENSG00000072071	ADGRL1	19	14147743	14206187	-	ensembl_havana	16	protein_coding		ensembl_havana		ENSG00000072071	120.557	9.16167e-05	0.0176313	0.95705	1		ENSG00000072071	120.557	-0.000539294	0.0175696	0.738387	1		ENSG00000072071	120.557	-1.74859e-05	0.00293268	0.694451	1
ENSG00000072080	SPP2	2	234050679	234077134	+	ensembl_havana	10	protein_coding		ensembl_havana		ENSG00000072080	0.369277	0.000936589	0.0570193	0.417627	1		ENSG00000072080	0.369277	-6.85137e-05	0.0411249	0.938033	1		ENSG00000072080	0.369277	-0.00112764	0.0647196	0.380364	1
ENSG00000072110	ACTN1	14	68874143	68979440	-	ensembl_havana	13	protein_coding		ensembl_havana		ENSG00000072110	498.793	0.00132866	0.0175607	0.526813	1		ENSG00000072110	498.793	-0.00153494	0.0175857	0.447972	1		ENSG00000072110	498.793	-8.26361e-05	0.00355422	0.162774	1
ENSG00000072121	ZFYVE26	14	67727374	67816590	-	ensembl_havana	15	protein_coding		ensembl_havana		ENSG00000072121	3085.74	0.00599158	0.0199261	0.141303	1		ENSG00000072121	3085.74	0.00386603	0.0169204	0.290707	1		ENSG00000072121	3085.74	-3.92721e-05	0.00256014	0.715138	1
ENSG00000072133	RPS6KA6	X	84058346	84187907	-	ensembl_havana	10	protein_coding		ensembl_havana		ENSG00000072133	66.6895	0.00215033	0.0196527	0.131331	1		ENSG00000072133	66.6895	0.00155294	0.0184908	0.232145	1		ENSG00000072133	66.6895	-1.125e-05	0.00325751	0.791464	1
ENSG00000072134	EPN2	17	19215615	19336715	+	ensembl_havana	15	protein_coding		ensembl_havana		ENSG00000072134	1452.66	-0.00236591	0.0163955	0.432979	1		ENSG00000072134	1452.66	0.000772322	0.0156349	0.793053	1		ENSG00000072134	1452.66	8.66602e-05	0.00263992	0.2995	1
ENSG00000072135	PTPN18	2	130356007	130375409	+	ensembl_havana	12	protein_coding		ensembl_havana		ENSG00000072135	429.735	-0.00305028	0.0174874	0.31634	1		ENSG00000072135	429.735	-0.00373089	0.0181223	0.232916	1		ENSG00000072135	429.735	-1.80958e-05	0.00258264	0.814819	1
ENSG00000072163	LIMS2	2	127638381	127681786	-	ensembl_havana	19	protein_coding		ensembl_havana		ENSG00000072163	619.601	-0.00584139	0.0226291	0.0427392	1		ENSG00000072163	619.601	-0.00490308	0.0204395	0.0576674	1		ENSG00000072163	619.601	2.91537e-06	0.00264291	0.958826	1
ENSG00000072182	ASIC4	2	219514170	219538772	+	ensembl_havana	12	protein_coding		ensembl_havana		ENSG00000072182	3.68729	0.0014687	0.0309078	0.0935776	1		ENSG00000072182	3.68729	0.00068873	0.0217077	0.298862	1		ENSG00000072182	3.68729	-6.62646e-05	0.00918577	0.554773	1
ENSG00000072195	SPEG	2	219434846	219498287	+	ensembl_havana	14	protein_coding		ensembl_havana		ENSG00000072195	16742.8	-0.00395845	0.0202102	0.103682	1		ENSG00000072195	16742.8	-0.00347005	0.0190533	0.122865	1		ENSG00000072195	16742.8	1.12928e-06	0.00267457	0.982801	1
ENSG00000072201	LNX1	4	53459301	53701405	-	ensembl_havana	13	protein_coding		ensembl_havana		ENSG00000072201	378.962	-0.00668192	0.0234981	0.0374781	1		ENSG00000072201	378.962	-0.000460486	0.0166564	0.84883	1		ENSG00000072201	378.962	0.000140057	0.00392244	0.0646292	1
ENSG00000072210	ALDH3A2	17	19648136	19677598	+	ensembl_havana	18	protein_coding		ensembl_havana		ENSG00000072210	4285.59	-0.0083581	0.0227672	0.080534	1		ENSG00000072210	4285.59	-0.00161439	0.0143595	0.628959	1		ENSG00000072210	4285.59	0.000141288	0.00259535	0.221539	1
ENSG00000072274	TFRC	3	196027183	196082189	-	ensembl_havana	12	protein_coding		ensembl_havana		ENSG00000072274	11067.1	0.000257927	0.017636	0.880145	1		ENSG00000072274	11067.1	0.00168573	0.0180631	0.308591	1		ENSG00000072274	11067.1	4.31196e-05	0.0032963	0.372011	1
ENSG00000072310	SREBF1	17	17810399	17837002	-	ensembl_havana	16	protein_coding		ensembl_havana		ENSG00000072310	1461.18	0.00111637	0.0183966	0.412813	1		ENSG00000072310	1461.18	0.000370405	0.0178225	0.769111	1		ENSG00000072310	1461.18	-2.22793e-05	0.00345782	0.613947	1
ENSG00000072315	TRPC5	X	111774315	112082776	-	ensembl_havana	3	protein_coding		ensembl_havana		ENSG00000072315	25.3822	0.00182409	0.0184793	0.294498	1		ENSG00000072315	25.3822	5.14717e-05	0.0175316	0.974162	1		ENSG00000072315	25.3822	-4.90321e-05	0.00348407	0.321587	1
ENSG00000072364	AFF4	5	132875379	132963634	-	ensembl_havana	12	protein_coding		ensembl_havana		ENSG00000072364	7180.34	0.00456802	0.0177776	0.219708	1		ENSG00000072364	7180.34	0.00305435	0.0158994	0.387145	1		ENSG00000072364	7180.34	-3.54855e-05	0.00255847	0.747651	1
ENSG00000072401	UBE2D1	10	58334975	58370753	+	ensembl_havana	14	protein_coding		ensembl_havana		ENSG00000072401	7689.32	0.00395116	0.0195612	0.157571	1		ENSG00000072401	7689.32	0.00359456	0.0186892	0.174097	1		ENSG00000072401	7689.32	5.46386e-08	0.00261596	0.999295	1
ENSG00000072415	MPP5	14	67241109	67335819	+	ensembl_havana	8	protein_coding		ensembl_havana		ENSG00000072415	3231.3	-0.00119484	0.014115	0.69186	1		ENSG00000072415	3231.3	0.00154645	0.0149841	0.634144	1		ENSG00000072415	3231.3	8.95114e-05	0.00258176	0.381205	1
ENSG00000072422	RHOBTB1	10	60869438	61001440	-	ensembl_havana	16	protein_coding		ensembl_havana		ENSG00000072422	20438.3	0.00295937	0.0190864	0.182615	1		ENSG00000072422	20438.3	-0.000980256	0.0173383	0.624089	1		ENSG00000072422	20438.3	-0.000131731	0.00488296	0.0702452	1
ENSG00000072501	SMC1A	X	53374149	53422728	-	ensembl_havana	17	protein_coding		ensembl_havana		ENSG00000072501	3778.89	0.0173298	0.0336893	0.010214	0.68377		ENSG00000072501	3778.89	0.00758564	0.0217299	0.0760781	1		ENSG00000072501	3778.89	-6.94042e-05	0.00257687	0.477499	1
ENSG00000072506	HSD17B10	X	53431258	53434373	-	ensembl_havana	12	protein_coding		ensembl_havana		ENSG00000072506	873.748	0.000324929	0.0142226	0.911551	1		ENSG00000072506	873.748	0.0012645	0.0152404	0.687192	1		ENSG00000072506	873.748	2.82769e-05	0.00256702	0.76265	1
ENSG00000072518	MARK2	11	63838928	63911019	+	ensembl_havana	20	protein_coding		ensembl_havana		ENSG00000072518	572.769	-0.000934502	0.0164854	0.709917	1		ENSG00000072518	572.769	-0.005055	0.0202363	0.0774307	1		ENSG00000072518	572.769	-9.83725e-05	0.00305224	0.150787	1
ENSG00000072571	HMMR	5	163460203	163491945	+	ensembl_havana	19	protein_coding		ensembl_havana		ENSG00000072571	58.3582	0.000348288	0.0176903	0.835499	1		ENSG00000072571	58.3582	0.00199006	0.0183276	0.225455	1		ENSG00000072571	58.3582	5.14476e-05	0.00355503	0.303814	1
ENSG00000072609	CHFR	12	132822187	132956304	-	ensembl_havana	17	protein_coding		ensembl_havana		ENSG00000072609	339.736	-0.000239373	0.0166039	0.919003	1		ENSG00000072609	339.736	-0.00357858	0.0188503	0.153035	1		ENSG00000072609	339.736	-8.64991e-05	0.00310565	0.174244	1
ENSG00000072657	TRHDE	12	72087266	72670757	+	ensembl_havana	8	protein_coding		ensembl_havana		ENSG00000072657	182.585	0.000920488	0.0180448	0.551258	1		ENSG00000072657	182.585	0.000783417	0.0177768	0.589428	1		ENSG00000072657	182.585	-1.44189e-06	0.00298666	0.972818	1
ENSG00000072682	P4HA2	5	132191838	132295315	-	ensembl_havana	18	protein_coding		ensembl_havana		ENSG00000072682	669.807	-0.00195584	0.0165695	0.48676	1		ENSG00000072682	669.807	0.000223935	0.0160242	0.934796	1		ENSG00000072682	669.807	5.63616e-05	0.00263016	0.443791	1
ENSG00000072694	FCGR2B	1	161663147	161678654	+	ensembl_havana	20	protein_coding		ensembl_havana		ENSG00000072694	274.321	-1.80013e-05	0.0178492	0.990445	1		ENSG00000072694	274.321	-0.00105451	0.0179148	0.460177	1		ENSG00000072694	274.321	-3.41408e-05	0.00343849	0.457675	1
ENSG00000072736	NFATC3	16	68084751	68229259	+	ensembl_havana	18	protein_coding		ensembl_havana		ENSG00000072736	5336.65	0.000186624	0.0135355	0.949631	1		ENSG00000072736	5336.65	0.000927138	0.0145319	0.773152	1		ENSG00000072736	5336.65	2.41583e-05	0.00256024	0.81611	1
ENSG00000072756	TRNT1	3	3126916	3150879	+	ensembl_havana	16	protein_coding		ensembl_havana		ENSG00000072756	647.993	-0.00123722	0.013988	0.68257	1		ENSG00000072756	647.993	0.000667478	0.0144087	0.83506	1		ENSG00000072756	647.993	6.40681e-05	0.00256745	0.539369	1
ENSG00000072778	ACADVL	17	7217125	7225273	+	ensembl_havana	19	protein_coding		ensembl_havana		ENSG00000072778	34028.4	-0.00170424	0.0166077	0.528603	1		ENSG00000072778	34028.4	-3.31985e-05	0.0162261	0.98995	1		ENSG00000072778	34028.4	4.20699e-05	0.00262462	0.54438	1
ENSG00000072786	STK10	5	172042073	172188386	-	ensembl_havana	12	protein_coding		ensembl_havana		ENSG00000072786	468.969	-0.00189123	0.0171583	0.46225	1		ENSG00000072786	468.969	-0.0056451	0.0209582	0.0539234	1		ENSG00000072786	468.969	-8.24772e-05	0.00288882	0.213122	1
ENSG00000072803	FBXW11	5	171861549	172006873	-	ensembl_havana	17	protein_coding		ensembl_havana		ENSG00000072803	4527.84	0.00343337	0.0139498	0.307867	1		ENSG00000072803	4527.84	0.00157504	0.0120976	0.630004	1		ENSG00000072803	4527.84	-8.21823e-05	0.00254791	0.610726	1
ENSG00000072818	ACAP1	17	7336529	7351478	+	ensembl_havana	11	protein_coding		ensembl_havana		ENSG00000072818	563.077	-0.00218857	0.0182289	0.313006	1		ENSG00000072818	563.077	-0.000795619	0.0172587	0.692803	1		ENSG00000072818	563.077	3.02946e-05	0.00277772	0.557039	1
ENSG00000072832	CRMP1	4	5748084	5893058	-	ensembl_havana	14	protein_coding		ensembl_havana		ENSG00000072832	84.4764	-0.00104101	0.0175786	0.596266	1		ENSG00000072832	84.4764	-0.00257934	0.0184819	0.1854	1		ENSG00000072832	84.4764	-4.15634e-05	0.00298697	0.407606	1
ENSG00000072840	EVC	4	5711197	5814305	+	ensembl_havana	12	protein_coding		ensembl_havana		ENSG00000072840	328.865	-0.00217911	0.0184924	0.272523	1		ENSG00000072840	328.865	-0.00311404	0.0190941	0.108737	1		ENSG00000072840	328.865	-2.69586e-05	0.00285933	0.575044	1
ENSG00000072849	DERL2	17	5471251	5486811	-	ensembl_havana	10	protein_coding		ensembl_havana		ENSG00000072849	875.614	0.000393005	0.0130612	0.89437	1		ENSG00000072849	875.614	0.00552411	0.0187049	0.173559	1		ENSG00000072849	875.614	0.000142351	0.00260366	0.207802	1
ENSG00000072858	SIDT1	3	113532296	113629578	+	ensembl_havana	10	protein_coding		ensembl_havana		ENSG00000072858	88.0387	0.00135876	0.0180323	0.444824	1		ENSG00000072858	88.0387	0.000960637	0.0176506	0.565087	1		ENSG00000072858	88.0387	-7.17895e-06	0.00284171	0.871914	1
ENSG00000072864	NDE1	16	15643267	15726353	+	havana	14	protein_coding		havana		ENSG00000072864	306.76	-0.0018497	0.0166879	0.498566	1		ENSG00000072864	306.76	-0.00180499	0.0168033	0.507138	1		ENSG00000072864	306.76	-9.02476e-07	0.00259367	0.989628	1
ENSG00000072952	MRVI1	11	10573091	10693988	-	ensembl_havana	18	protein_coding		ensembl_havana		ENSG00000072952	639.903	-0.00173021	0.0173008	0.476837	1		ENSG00000072952	639.903	-9.39031e-06	0.01675	0.996773	1		ENSG00000072952	639.903	4.13014e-05	0.00270235	0.487384	1
ENSG00000072954	TMEM38A	19	16661127	16690029	+	ensembl_havana	6	protein_coding		ensembl_havana		ENSG00000072954	21634.2	0.000541591	0.015405	0.844969	1		ENSG00000072954	21634.2	0.000958577	0.015992	0.736149	1		ENSG00000072954	21634.2	1.17164e-05	0.00258151	0.878928	1
ENSG00000072958	AP1M1	19	16197578	16245907	+	ensembl_havana	8	protein_coding		ensembl_havana		ENSG00000072958	1014.12	-0.00451215	0.0180261	0.218074	1		ENSG00000072958	1014.12	-0.00839462	0.0224074	0.066877	1		ENSG00000072958	1014.12	-6.83923e-05	0.00256964	0.508986	1
ENSG00000073008	PVR	19	44643798	44663583	+	ensembl_havana	14	protein_coding		ensembl_havana		ENSG00000073008	1164.97	-0.000376367	0.0165856	0.874036	1		ENSG00000073008	1164.97	0.00289407	0.0181619	0.240648	1		ENSG00000073008	1164.97	8.69177e-05	0.00307842	0.175549	1
ENSG00000073050	XRCC1	19	43543040	43580473	-	ensembl_havana	11	protein_coding		ensembl_havana		ENSG00000073050	404.982	0.021646	0.0388359	0.00296633	0.335045		ENSG00000073050	404.982	0.00721787	0.0217679	0.0660611	1		ENSG00000073050	404.982	-9.023e-05	0.00262937	0.298418	1
ENSG00000073060	SCARB1	12	124776856	124882668	-	ensembl_havana	15	protein_coding		ensembl_havana		ENSG00000073060	432.42	-0.00230196	0.0172627	0.399099	1		ENSG00000073060	432.42	-0.00195529	0.0170134	0.463939	1		ENSG00000073060	432.42	5.39303e-06	0.00259962	0.935994	1
ENSG00000073067	CYP2W1	7	983199	989640	+	ensembl_havana	13	protein_coding		ensembl_havana		ENSG00000073067	1.49966	1.00272e-05	0.0207541	0.985887	1		ENSG00000073067	1.49966	-7.9169e-05	0.0204646	0.882597	1		ENSG00000073067	1.49966	-2.72682e-05	0.0113847	0.867844	1
ENSG00000073111	MCM2	3	127598223	127622436	+	ensembl_havana	13	protein_coding		ensembl_havana		ENSG00000073111	644.116	0.00166921	0.016418	0.544282	1		ENSG00000073111	644.116	-0.000695927	0.0161917	0.797305	1		ENSG00000073111	644.116	-6.20352e-05	0.00265144	0.391229	1
ENSG00000073146	MOV10L1	22	50089879	50161690	+	ensembl_havana	15	protein_coding		ensembl_havana		ENSG00000073146	4.30825	-0.000172487	0.0193668	0.798416	1		ENSG00000073146	4.30825	-0.000480751	0.0199716	0.458311	1		ENSG00000073146	4.30825	-5.25959e-05	0.00843618	0.611502	1
ENSG00000073150	PANX2	22	50170731	50180294	+	ensembl_havana	13	protein_coding		ensembl_havana		ENSG00000073150	3.24189	-0.000313521	0.0191016	0.677087	1		ENSG00000073150	3.24189	-0.000726307	0.0203657	0.309797	1		ENSG00000073150	3.24189	-6.02436e-05	0.00820795	0.534938	1
ENSG00000073169	SELENOO	22	50200979	50217616	+	ensembl_havana	13	protein_coding		ensembl_havana		ENSG00000073169	371.982	-0.00642363	0.0220407	0.0833742	1		ENSG00000073169	371.982	-0.0036447	0.0179808	0.246266	1		ENSG00000073169	371.982	4.01206e-05	0.00259311	0.607063	1
ENSG00000073282	TP63	3	189631416	189897279	+	ensembl_havana	12	protein_coding		ensembl_havana		ENSG00000073282	1535.32	0.00331833	0.0199997	0.0987153	1		ENSG00000073282	1535.32	0.005443	0.0249307	0.0107535	0.706074		ENSG00000073282	1535.32	4.96669e-05	0.00324245	0.324476	1
ENSG00000073331	ALPK1	4	112285509	112442620	+	ensembl_havana	17	protein_coding		ensembl_havana		ENSG00000073331	385.174	-0.000406572	0.0158149	0.878267	1		ENSG00000073331	385.174	-0.000791393	0.0162754	0.768237	1		ENSG00000073331	385.174	-1.05448e-05	0.0025936	0.880543	1
ENSG00000073350	LLGL2	17	75525080	75575208	+	ensembl_havana	13	protein_coding		ensembl_havana		ENSG00000073350	37.9596	-0.00134698	0.0183237	0.383485	1		ENSG00000073350	37.9596	-0.000302813	0.0176775	0.832348	1		ENSG00000073350	37.9596	2.82425e-05	0.0033103	0.528344	1
ENSG00000073417	PDE8A	15	84980440	85139145	+	ensembl_havana	14	protein_coding		ensembl_havana		ENSG00000073417	1152.62	0.00313334	0.0157184	0.353388	1		ENSG00000073417	1152.62	0.00543489	0.0186322	0.177374	1		ENSG00000073417	1152.62	5.19493e-05	0.00256017	0.640497	1
ENSG00000073464	CLCN4	X	10156945	10237660	+	ensembl_havana	11	protein_coding		ensembl_havana		ENSG00000073464	7334.79	-0.00101615	0.0136344	0.735322	1		ENSG00000073464	7334.79	-0.00745715	0.0211816	0.0929138	1		ENSG00000073464	7334.79	-0.00015098	0.00263258	0.166048	1
ENSG00000073536	NLE1	17	35128753	35142315	-	ensembl_havana	17	protein_coding		ensembl_havana		ENSG00000073536	233.541	0.00115891	0.0157264	0.678547	1		ENSG00000073536	233.541	7.85625e-05	0.0158352	0.977711	1		ENSG00000073536	233.541	-2.87517e-05	0.00258916	0.706071	1
ENSG00000073578	SDHA	5	218241	256700	+	ensembl_havana	16	protein_coding		ensembl_havana		ENSG00000073578	18554	-0.000668729	0.0151723	0.813185	1		ENSG00000073578	18554	0.000597559	0.015661	0.837415	1		ENSG00000073578	18554	3.58717e-05	0.00258396	0.658553	1
ENSG00000073584	SMARCE1	17	40624962	40648508	-	ensembl_havana	18	protein_coding		ensembl_havana		ENSG00000073584	3125.26	0.00510097	0.0171903	0.195358	1		ENSG00000073584	3125.26	0.00173826	0.0131661	0.606693	1		ENSG00000073584	3125.26	-0.000105165	0.0025549	0.455939	1
ENSG00000073598	FNDC8	17	35121579	35130732	+	ensembl_havana	5	protein_coding		ensembl_havana		ENSG00000073598	0.208918	-0.000241087	0.0770009	0.902362	1		ENSG00000073598	0.208918	-3.13287e-05	0.0773325	0.987059	1		ENSG00000073598	0.208918	0.000240986	0.084295	0.917265	1
ENSG00000073605	GSDMB	17	39904595	39919854	-	ensembl_havana	18	protein_coding		ensembl_havana		ENSG00000073605	206.267	-0.00055251	0.0171508	0.792911	1		ENSG00000073605	206.267	-0.000614986	0.0171884	0.762125	1		ENSG00000073605	206.267	-2.63174e-06	0.00268927	0.958888	1
ENSG00000073614	KDM5A	12	280129	389454	-	ensembl_havana	12	protein_coding		ensembl_havana		ENSG00000073614	5138.56	0.00657723	0.0197325	0.132148	1		ENSG00000073614	5138.56	0.0039229	0.0160508	0.304039	1		ENSG00000073614	5138.56	-5.5516e-05	0.00255355	0.668259	1
ENSG00000073670	ADAM11	17	44759031	44781846	+	ensembl_havana	13	protein_coding		ensembl_havana		ENSG00000073670	13.6812	-0.000349552	0.0180845	0.789746	1		ENSG00000073670	13.6812	-0.00032165	0.0178288	0.79587	1		ENSG00000073670	13.6812	5.4303e-08	0.00331282	0.998979	1
ENSG00000073711	PPP2R3A	3	135965673	136147891	+	ensembl_havana	10	protein_coding		ensembl_havana		ENSG00000073711	25332.7	0.00865186	0.0234194	0.0715307	1		ENSG00000073711	25332.7	0.0102722	0.0242403	0.0448237	1		ENSG00000073711	25332.7	3.06118e-05	0.00255846	0.779168	1
ENSG00000073712	FERMT2	14	52857268	52952435	-	ensembl_havana	14	protein_coding		ensembl_havana		ENSG00000073712	4184.5	0.000917598	0.0130667	0.75896	1		ENSG00000073712	4184.5	0.00127517	0.0140755	0.699954	1		ENSG00000073712	4184.5	1.07027e-05	0.00255509	0.926328	1
ENSG00000073734	ABCB11	2	168922938	169031322	-	ensembl_havana	8	protein_coding		ensembl_havana		ENSG00000073734	2.56237	-2.86495e-05	0.0210789	0.959162	1		ENSG00000073734	2.56237	5.65842e-05	0.0207238	0.914842	1		ENSG00000073734	2.56237	2.78584e-05	0.0119698	0.873558	1
ENSG00000073737	DHRS9	2	169064789	169096167	+	ensembl_havana	16	protein_coding		ensembl_havana		ENSG00000073737	14.3227	-0.0010453	0.019411	0.284108	1		ENSG00000073737	14.3227	-0.000916141	0.0189043	0.313992	1		ENSG00000073737	14.3227	1.71057e-06	0.00443174	0.974256	1
ENSG00000073754	CD5L	1	157830914	157898256	-	ensembl_havana	5	protein_coding		ensembl_havana		ENSG00000073754	0.0184836	-8.69443e-07	0.107789	0.999772	1		ENSG00000073754	0.0184836	-3.68596e-05	0.109455	0.990263	1		ENSG00000073754	0.0184836	0	0.119975	1	1
ENSG00000073756	PTGS2	1	186671791	186680427	-	ensembl_havana	11	protein_coding		ensembl_havana		ENSG00000073756	20.674	-8.14865e-05	0.0182191	0.943199	1		ENSG00000073756	20.674	-0.000875094	0.018285	0.412601	1		ENSG00000073756	20.674	-4.04504e-05	0.0046152	0.443725	1
ENSG00000073792	IGF2BP2	3	185643739	185825056	-	ensembl_havana	15	protein_coding		ensembl_havana		ENSG00000073792	109.296	0.00561569	0.0276445	0.00993061	0.676336		ENSG00000073792	109.296	-0.000707379	0.0176281	0.657765	1		ENSG00000073792	109.296	-0.00239761	0.0379309	0.00291914	0.333088
ENSG00000073803	MAP3K13	3	185282941	185489097	+	ensembl_havana	13	protein_coding		ensembl_havana		ENSG00000073803	649.588	-0.00769149	0.0236813	0.0566173	1		ENSG00000073803	649.588	-0.00102599	0.0158282	0.725391	1		ENSG00000073803	649.588	0.000127171	0.00282648	0.130617	1
ENSG00000073849	ST6GAL1	3	186930485	187078553	+	ensembl_havana	14	protein_coding		ensembl_havana		ENSG00000073849	1315.01	0.00320997	0.0182919	0.259288	1		ENSG00000073849	1315.01	0.000145819	0.016318	0.955106	1		ENSG00000073849	1315.01	-7.26e-05	0.00272976	0.293553	1
ENSG00000073861	TBX21	17	47733244	47746119	+	ensembl_havana	2	protein_coding		ensembl_havana		ENSG00000073861	14.6788	0.00351423	0.0281269	0.0201067	0.896734		ENSG00000073861	14.6788	-0.00118806	0.018457	0.296237	1		ENSG00000073861	14.6788	-0.0157914	0.125313	0.000943925	0.141915
ENSG00000073905	VDAC1P1	X	80929500	80930347	+	havana	8	processed_pseudogene		havana		ENSG00000073905	276.667	-0.00173684	0.0161022	0.543952	1		ENSG00000073905	276.667	9.25721e-05	0.0157843	0.973924	1		ENSG00000073905	276.667	4.86519e-05	0.00260271	0.529945	1
ENSG00000073910	FRY	13	32031300	32299122	+	ensembl_havana	20	protein_coding		ensembl_havana		ENSG00000073910	8948.61	0.00558733	0.0213316	0.0926809	1		ENSG00000073910	8948.61	0.00543924	0.0203512	0.085425	1		ENSG00000073910	8948.61	7.45858e-06	0.00259287	0.915313	1
ENSG00000073921	PICALM	11	85957684	86069882	-	ensembl_havana	17	protein_coding		ensembl_havana		ENSG00000073921	5328.73	0.00111945	0.0126733	0.70781	1		ENSG00000073921	5328.73	0.0124173	0.0257428	0.0362378	1		ENSG00000073921	5328.73	0.00022635	0.00268563	0.0763221	1
ENSG00000073969	NSF	17	46590669	46757464	+	ensembl_havana	18	protein_coding		ensembl_havana		ENSG00000073969	2066.43	-0.0036125	0.0197305	0.132026	1		ENSG00000073969	2066.43	-0.00245901	0.0180991	0.25894	1		ENSG00000073969	2066.43	1.71994e-05	0.0026931	0.744635	1
ENSG00000074047	GLI2	2	120735623	120992653	+	ensembl_havana	21	protein_coding		ensembl_havana		ENSG00000074047	74.4527	0.00223361	0.019216	0.163469	1		ENSG00000074047	74.4527	0.00256501	0.0194099	0.092204	1		ENSG00000074047	74.4527	1.50358e-05	0.00307591	0.726469	1
ENSG00000074054	CLASP1	2	121337776	121649587	-	ensembl_havana	17	protein_coding		ensembl_havana		ENSG00000074054	11987.6	0.00430057	0.0178952	0.230367	1		ENSG00000074054	11987.6	0.00160175	0.0150988	0.621172	1		ENSG00000074054	11987.6	-6.76713e-05	0.00257253	0.500888	1
ENSG00000074071	MRPS34	16	1771890	1773155	-	ensembl_havana	14	protein_coding		ensembl_havana		ENSG00000074071	1165.64	-0.00509634	0.0194428	0.165809	1		ENSG00000074071	1165.64	-0.00272429	0.0164303	0.405738	1		ENSG00000074071	1165.64	4.6981e-05	0.00257384	0.6095	1
ENSG00000074181	NOTCH3	19	15159038	15200981	-	ensembl_havana	8	protein_coding		ensembl_havana		ENSG00000074181	1726.98	-0.00197717	0.0184846	0.283597	1		ENSG00000074181	1726.98	-0.00276348	0.0189387	0.121762	1		ENSG00000074181	1726.98	-2.43607e-05	0.0029267	0.597392	1
ENSG00000074201	CLNS1A	11	77514936	77637805	-	ensembl_havana	8	protein_coding		ensembl_havana		ENSG00000074201	2597.02	0.000250271	0.012638	0.932192	1		ENSG00000074201	2597.02	-0.00168041	0.0142224	0.61727	1		ENSG00000074201	2597.02	-7.03373e-05	0.00255959	0.552495	1
ENSG00000074211	PPP2R2C	4	6320578	6563600	-	ensembl_havana	13	protein_coding		ensembl_havana		ENSG00000074211	27.5135	0.000402143	0.0189578	0.62041	1		ENSG00000074211	27.5135	-0.000528659	0.0189073	0.486229	1		ENSG00000074211	27.5135	-0.000142482	0.0109395	0.232257	1
ENSG00000074219	TEAD2	19	49340595	49362457	-	ensembl_havana	13	protein_coding		ensembl_havana		ENSG00000074219	308.554	0.00109498	0.0170992	0.630673	1		ENSG00000074219	308.554	-0.00360325	0.019039	0.129735	1		ENSG00000074219	308.554	-0.000167917	0.00524979	0.0435466	1
ENSG00000074266	EED	11	86244544	86278813	+	ensembl_havana	19	protein_coding		ensembl_havana		ENSG00000074266	649.346	-0.000675724	0.01185	0.815337	1		ENSG00000074266	649.346	0.00812212	0.0209157	0.099397	1		ENSG00000074266	649.346	0.000262486	0.00270708	0.0561549	1
ENSG00000074276	CDHR2	5	176542511	176595974	+	ensembl_havana	10	protein_coding		ensembl_havana		ENSG00000074276	6.24878	-0.00119686	0.0257094	0.139554	1		ENSG00000074276	6.24878	-0.000512426	0.0199946	0.435903	1		ENSG00000074276	6.24878	7.09927e-05	0.0090372	0.510207	1
ENSG00000074317	SNCB	5	176620084	176630556	-	ensembl_havana	10	protein_coding		ensembl_havana		ENSG00000074317	11.7328	-6.86188e-05	0.0185395	0.939257	1		ENSG00000074317	11.7328	-0.000113629	0.0182122	0.894168	1		ENSG00000074317	11.7328	-3.23615e-06	0.00463795	0.953509	1
ENSG00000074319	TSG101	11	18468336	18527232	-	ensembl_havana	12	protein_coding		ensembl_havana		ENSG00000074319	2113.92	0.0136829	0.0300137	0.0196353	0.888979		ENSG00000074319	2113.92	0.00849713	0.0227855	0.0568837	1		ENSG00000074319	2113.92	-3.35518e-05	0.00256546	0.729662	1
ENSG00000074356	NCBP3	17	3802165	3846251	-	ensembl_havana	16	protein_coding		ensembl_havana		ENSG00000074356	1781.8	0.000644707	0.0134798	0.828458	1		ENSG00000074356	1781.8	-0.00144718	0.0146558	0.659001	1		ENSG00000074356	1781.8	-7.1008e-05	0.00256739	0.506825	1
ENSG00000074370	ATP2A3	17	3923870	3964464	-	ensembl_havana	17	protein_coding		ensembl_havana		ENSG00000074370	104.263	-0.00245132	0.0189367	0.197286	1		ENSG00000074370	104.263	-0.00506295	0.0240505	0.0134291	0.755663		ENSG00000074370	104.263	-6.84607e-05	0.00378061	0.209339	1
ENSG00000074410	CA12	15	63321378	63382161	-	ensembl_havana	13	protein_coding		ensembl_havana		ENSG00000074410	25.9437	-0.00207146	0.0396563	0.0504007	1		ENSG00000074410	25.9437	-0.00215402	0.0427832	0.0435381	1		ENSG00000074410	25.9437	-1.32194e-05	0.00754792	0.892147	1
ENSG00000074416	MGLL	3	127689062	127823250	-	ensembl_havana	13	protein_coding		ensembl_havana		ENSG00000074416	3557.39	0.000803759	0.0154457	0.773587	1		ENSG00000074416	3557.39	-0.000449044	0.0158026	0.874587	1		ENSG00000074416	3557.39	-3.45785e-05	0.00258933	0.657184	1
ENSG00000074527	NTN4	12	95657807	95791152	-	ensembl_havana	11	protein_coding		ensembl_havana		ENSG00000074527	982.716	0.00050311	0.016578	0.833466	1		ENSG00000074527	982.716	-0.00115457	0.0169595	0.626394	1		ENSG00000074527	982.716	-4.24311e-05	0.00269711	0.481519	1
ENSG00000074582	BCS1L	2	218658764	218663443	+	ensembl_havana	12	protein_coding		ensembl_havana		ENSG00000074582	719.402	-0.000525378	0.0146028	0.856239	1		ENSG00000074582	719.402	0.000554084	0.0152304	0.85525	1		ENSG00000074582	719.402	3.22382e-05	0.00257241	0.716175	1
ENSG00000074590	NUAK1	12	106063340	106140033	-	ensembl_havana	13	protein_coding		ensembl_havana		ENSG00000074590	1897.4	0.00245006	0.0175508	0.36288	1		ENSG00000074590	1897.4	0.00194872	0.0171164	0.454226	1		ENSG00000074590	1897.4	-8.39544e-06	0.00260624	0.897443	1
ENSG00000074603	DPP8	15	65442463	65517704	-	ensembl_havana	18	protein_coding		ensembl_havana		ENSG00000074603	7403.03	-0.00094385	0.0122609	0.748511	1		ENSG00000074603	7403.03	0.000947364	0.013151	0.773828	1		ENSG00000074603	7403.03	7.92247e-05	0.00255572	0.542755	1
ENSG00000074621	SLC24A1	15	65611366	65660995	+	ensembl_havana	13	protein_coding		ensembl_havana		ENSG00000074621	259.263	0.00437204	0.0206655	0.0871403	1		ENSG00000074621	259.263	0.000928495	0.017132	0.668088	1		ENSG00000074621	259.263	-7.36317e-05	0.00311615	0.213425	1
ENSG00000074657	ZNF532	18	58862600	58986480	+	ensembl_havana	13	protein_coding		ensembl_havana		ENSG00000074657	7509.12	-0.00297593	0.0171463	0.337414	1		ENSG00000074657	7509.12	0.00402492	0.0182468	0.218511	1		ENSG00000074657	7509.12	0.000218061	0.00394113	0.0277967	1
ENSG00000074660	SCARF1	17	1633858	1645747	-	ensembl_havana	15	protein_coding		ensembl_havana		ENSG00000074660	415.988	-0.0073637	0.0249734	0.0198157	0.891339		ENSG00000074660	415.988	-0.00368142	0.0190025	0.137388	1		ENSG00000074660	415.988	4.48803e-05	0.00273823	0.442138	1
ENSG00000074695	LMAN1	18	59327823	59359962	-	ensembl_havana	5	protein_coding		ensembl_havana		ENSG00000074695	6538.48	-0.00888034	0.0222745	0.0814459	1		ENSG00000074695	6538.48	0.000713684	0.0125714	0.826746	1		ENSG00000074695	6538.48	0.000275557	0.00270045	0.0529619	1
ENSG00000074696	HACD3	15	65530418	65578352	+	ensembl_havana	12	protein_coding		ensembl_havana		ENSG00000074696	772.084	0.00026055	0.0134532	0.929795	1		ENSG00000074696	772.084	0.00029962	0.0142773	0.925379	1		ENSG00000074696	772.084	9.7285e-07	0.00255865	0.992616	1
ENSG00000074706	IPCEF1	6	154154496	154356792	-	ensembl_havana	13	protein_coding		ensembl_havana		ENSG00000074706	34.9222	0.00129438	0.0186421	0.323824	1		ENSG00000074706	34.9222	-0.00278971	0.0228339	0.0378051	1		ENSG00000074706	34.9222	-0.00615604	0.0733794	0.00211982	0.271712
ENSG00000074755	ZZEF1	17	4004445	4143020	-	ensembl_havana	14	protein_coding		ensembl_havana		ENSG00000074755	5699.31	0.00134925	0.0140113	0.657202	1		ENSG00000074755	5699.31	0.000147493	0.014255	0.963206	1		ENSG00000074755	5699.31	-4.09717e-05	0.00256154	0.697464	1
ENSG00000074771	NOX3	6	155395370	155455903	-	ensembl_havana	3	protein_coding		ensembl_havana		ENSG00000074771	0	0	1.41061				ENSG00000074771	0	0	1.35432				ENSG00000074771	0	0	1.69394
ENSG00000074800	ENO1	1	8861002	8879249	-	ensembl_havana	13	protein_coding		ensembl_havana		ENSG00000074800	3689.92	-0.00241384	0.0157269	0.443582	1		ENSG00000074800	3689.92	-0.000897844	0.0150284	0.773922	1		ENSG00000074800	3689.92	4.34116e-05	0.00256988	0.646298	1
ENSG00000074803	SLC12A1	15	48191664	48304078	+	ensembl_havana	17	protein_coding		ensembl_havana		ENSG00000074803	20.6417	0.000187611	0.0195965	0.773242	1		ENSG00000074803	20.6417	-2.25958e-05	0.019186	0.969974	1		ENSG00000074803	20.6417	-3.46746e-05	0.00844784	0.750104	1
ENSG00000074842	MYDGF	19	4641374	4670370	-	ensembl_havana	7	protein_coding		ensembl_havana		ENSG00000074842	223.218	-0.0067491	0.0230359	0.0547325	1		ENSG00000074842	223.218	-0.00326643	0.01802	0.252054	1		ENSG00000074842	223.218	4.98157e-05	0.0026391	0.474012	1
ENSG00000074855	ANO8	19	17323223	17334829	-	ensembl_havana	10	protein_coding		ensembl_havana		ENSG00000074855	326.888	-0.000674294	0.0166753	0.776691	1		ENSG00000074855	326.888	-0.00136982	0.0170879	0.561528	1		ENSG00000074855	326.888	-1.83784e-05	0.00264342	0.754138	1
ENSG00000074935	TUBE1	6	112070777	112087529	-	ensembl_havana	13	protein_coding		ensembl_havana		ENSG00000074935	791.084	-0.00291543	0.0161073	0.372784	1		ENSG00000074935	791.084	0.00240569	0.0158184	0.468582	1		ENSG00000074935	791.084	0.000164262	0.00273954	0.106079	1
ENSG00000074964	ARHGEF10L	1	17539835	17697874	+	ensembl_havana	16	protein_coding		ensembl_havana		ENSG00000074964	3523.53	-0.00237439	0.0157304	0.449198	1		ENSG00000074964	3523.53	-0.00738315	0.0216425	0.0754328	1		ENSG00000074964	3523.53	-0.000101413	0.0026137	0.283501	1
ENSG00000074966	TXK	4	48066393	48134256	-	ensembl_havana	10	protein_coding		ensembl_havana		ENSG00000074966	43.0288	0.00188609	0.0188941	0.217796	1		ENSG00000074966	43.0288	-0.00101353	0.0179273	0.467395	1		ENSG00000074966	43.0288	-0.000220063	0.00977346	0.0520864	1
ENSG00000075035	WSCD2	12	108129471	108250537	+	ensembl_havana	9	protein_coding		ensembl_havana		ENSG00000075035	42.7761	-0.00049827	0.0184458	0.636561	1		ENSG00000075035	42.7761	3.01709e-05	0.018037	0.975403	1		ENSG00000075035	42.7761	2.52119e-05	0.00437895	0.621547	1
ENSG00000075043	KCNQ2	20	63400210	63472677	-	ensembl_havana	18	protein_coding		ensembl_havana		ENSG00000075043	5.36235	-0.00259071	0.0654469	0.0582881	1		ENSG00000075043	5.36235	-0.00534247	0.107543	0.0251376	0.958148		ENSG00000075043	5.36235	-0.000108764	0.0164951	0.66186	1
ENSG00000075073	TACR2	10	69403903	69416867	-	ensembl_havana	14	protein_coding		ensembl_havana		ENSG00000075073	65.3587	0.00259607	0.0189993	0.188916	1		ENSG00000075073	65.3587	0.00150297	0.0177832	0.406739	1		ENSG00000075073	65.3587	-2.09491e-05	0.0028378	0.65604	1
ENSG00000075089	ACTR6	12	100199122	100241865	+	ensembl_havana	9	protein_coding		ensembl_havana		ENSG00000075089	653.414	-0.00337892	0.0177198	0.28381	1		ENSG00000075089	653.414	-0.00196372	0.0163646	0.511303	1		ENSG00000075089	653.414	3.07361e-05	0.00258235	0.70288	1
ENSG00000075131	TIPIN	15	66336206	66386746	-	ensembl_havana	9	protein_coding		ensembl_havana		ENSG00000075131	202.217	-0.00259057	0.0182586	0.28717	1		ENSG00000075131	202.217	-0.00130251	0.0171721	0.565809	1		ENSG00000075131	202.217	2.59922e-05	0.00267644	0.646371	1
ENSG00000075142	SRI	7	88205118	88226993	-	ensembl_havana	13	protein_coding		ensembl_havana		ENSG00000075142	806.887	7.46608e-05	0.0137149	0.979794	1		ENSG00000075142	806.887	0.00127343	0.0148611	0.692257	1		ENSG00000075142	806.887	3.82859e-05	0.00256376	0.70441	1
ENSG00000075151	EIF4G3	1	20806292	21176888	-	ensembl_havana	20	protein_coding		ensembl_havana		ENSG00000075151	5713.99	0.00238452	0.0175178	0.371873	1		ENSG00000075151	5713.99	0.00210588	0.017253	0.417641	1		ENSG00000075151	5713.99	-3.15128e-06	0.00260674	0.961069	1
ENSG00000075188	NUP37	12	102073103	102120124	-	ensembl_havana	8	protein_coding		ensembl_havana		ENSG00000075188	553.746	-0.00334056	0.0178365	0.280566	1		ENSG00000075188	553.746	0.00299245	0.0173715	0.324629	1		ENSG00000075188	553.746	0.000189312	0.00370126	0.0389666	1
ENSG00000075213	SEMA3A	7	83955777	84492724	-	ensembl_havana	10	protein_coding		ensembl_havana		ENSG00000075213	36.6545	0.00355367	0.0405574	0.0155683	0.819527		ENSG00000075213	36.6545	0.00197542	0.0252765	0.0559813	1		ENSG00000075213	36.6545	-2.32066e-05	0.00480086	0.678145	1
ENSG00000075218	GTSE1	22	46296741	46330810	+	ensembl_havana	18	protein_coding		ensembl_havana		ENSG00000075218	6.11605	0.000408298	0.0191258	0.599384	1		ENSG00000075218	6.11605	2.12513e-05	0.0185061	0.976498	1		ENSG00000075218	6.11605	-3.79732e-05	0.00666767	0.629836	1
ENSG00000075223	SEMA3C	7	80742538	80922359	-	ensembl_havana	13	protein_coding		ensembl_havana		ENSG00000075223	5282.48	-0.00104969	0.0171445	0.639078	1		ENSG00000075223	5282.48	0.000600886	0.0170381	0.78078	1		ENSG00000075223	5282.48	4.13421e-05	0.00277192	0.456148	1
ENSG00000075234	TTC38	22	46267961	46294008	+	ensembl_havana	16	protein_coding		ensembl_havana		ENSG00000075234	638.303	-0.000512875	0.015948	0.845147	1		ENSG00000075234	638.303	0.000372018	0.0162633	0.887652	1		ENSG00000075234	638.303	2.31153e-05	0.00260376	0.736889	1
ENSG00000075239	ACAT1	11	108121516	108147776	+	ensembl_havana	13	protein_coding		ensembl_havana		ENSG00000075239	17660.1	-0.00504671	0.0205041	0.121093	1		ENSG00000075239	17660.1	-0.00166674	0.0166325	0.54529	1		ENSG00000075239	17660.1	6.55406e-05	0.00266112	0.365613	1
ENSG00000075240	GRAMD4	22	46576012	46679790	+	ensembl_havana	16	protein_coding		ensembl_havana		ENSG00000075240	636.43	0.00596552	0.0225137	0.0505719	1		ENSG00000075240	636.43	0.00272717	0.0179549	0.275209	1		ENSG00000075240	636.43	-4.92859e-05	0.00271587	0.421936	1
ENSG00000075275	CELSR1	22	46360834	46537170	-	ensembl_havana	16	protein_coding		ensembl_havana		ENSG00000075275	21.3773	0.0015785	0.0200689	0.156095	1		ENSG00000075275	21.3773	0.00188987	0.0216321	0.0798731	1		ENSG00000075275	21.3773	1.95337e-05	0.00420867	0.694082	1
ENSG00000075290	WNT8B	10	100463041	100483744	+	ensembl_havana	7	protein_coding		ensembl_havana		ENSG00000075290	19.4595	0.00246428	0.0191803	0.164448	1		ENSG00000075290	19.4595	7.13492e-05	0.0175334	0.964154	1		ENSG00000075290	19.4595	-7.46255e-05	0.00423762	0.186377	1
ENSG00000075292	ZNF638	2	71276561	71435069	+	ensembl_havana	18	protein_coding		ensembl_havana		ENSG00000075292	12823.8	0.0017353	0.0138598	0.57573	1		ENSG00000075292	12823.8	0.00208919	0.0147759	0.538905	1		ENSG00000075292	12823.8	8.92489e-06	0.00255559	0.937591	1
ENSG00000075303	SLC25A40	7	87833568	87876357	-	ensembl_havana	12	protein_coding		ensembl_havana		ENSG00000075303	697.133	0.00170105	0.0167693	0.520368	1		ENSG00000075303	697.133	-0.00126575	0.0166594	0.626374	1		ENSG00000075303	697.133	-7.76537e-05	0.00276971	0.258836	1
ENSG00000075336	TIMM21	18	74148511	74160530	+	ensembl_havana	11	protein_coding		ensembl_havana		ENSG00000075336	2407.93	-0.0036453	0.0181303	0.251727	1		ENSG00000075336	2407.93	-0.000559934	0.0157353	0.845923	1		ENSG00000075336	2407.93	7.45279e-05	0.00263116	0.353814	1
ENSG00000075340	ADD2	2	70607618	70768225	-	ensembl_havana	22	protein_coding		ensembl_havana		ENSG00000075340	135.052	-0.00439021	0.0213333	0.0531093	1		ENSG00000075340	135.052	-0.000775485	0.0173769	0.682124	1		ENSG00000075340	135.052	8.95462e-05	0.0039669	0.138718	1
ENSG00000075388	FGF4	11	69771016	69775403	-	ensembl_havana	3	protein_coding		ensembl_havana		ENSG00000075388	0.0763303	-0.000109141	0.107885	0.971453	1		ENSG00000075388	0.0763303	0.000205365	0.109792	0.945897	1		ENSG00000075388	0.0763303	0.000389801	0.120912	0.916746	1
ENSG00000075391	RASAL2	1	178094141	178484147	+	ensembl_havana	16	protein_coding		ensembl_havana		ENSG00000075391	3146.4	-0.00093964	0.0158676	0.7293	1		ENSG00000075391	3146.4	0.000781216	0.0161655	0.775258	1		ENSG00000075391	3146.4	4.60378e-05	0.00261556	0.527546	1
ENSG00000075399	VPS9D1	16	89707134	89720986	-	ensembl_havana	13	protein_coding		ensembl_havana		ENSG00000075399	242.35	-8.91734e-05	0.0167855	0.968518	1		ENSG00000075399	242.35	-0.00153611	0.0173401	0.492614	1		ENSG00000075399	242.35	-3.70352e-05	0.00273013	0.509299	1
ENSG00000075407	ZNF37A	10	38094334	38150293	+	ensembl_havana	18	protein_coding		ensembl_havana		ENSG00000075407	2044.06	7.63919e-05	0.0124654	0.979199	1		ENSG00000075407	2044.06	0.00679644	0.0198895	0.127393	1		ENSG00000075407	2044.06	0.000187589	0.00263144	0.125533	1
ENSG00000075413	MARK3	14	103385392	103503831	+	ensembl_havana	17	protein_coding		ensembl_havana		ENSG00000075413	4725.44	0.00486466	0.0162205	0.204974	1		ENSG00000075413	4725.44	0.00791336	0.0198595	0.112931	1		ENSG00000075413	4725.44	5.90058e-05	0.00254777	0.707698	1
ENSG00000075415	SLC25A3	12	98593591	98606379	+	ensembl_havana	12	protein_coding		ensembl_havana		ENSG00000075415	31700.1	-0.00470788	0.0189205	0.188903	1		ENSG00000075415	31700.1	-0.000590861	0.0150878	0.84768	1		ENSG00000075415	31700.1	0.00010141	0.00262166	0.27378	1
ENSG00000075420	FNDC3B	3	172039628	172401665	+	ensembl_havana	12	protein_coding		ensembl_havana		ENSG00000075420	3754.59	0.0126865	0.0293048	0.0203054	0.898891		ENSG00000075420	3754.59	0.0122645	0.0270594	0.0157766	0.809192		ENSG00000075420	3754.59	1.70818e-05	0.00256721	0.851254	1
ENSG00000075426	FOSL2	2	28392448	28417312	+	ensembl_havana	11	protein_coding		ensembl_havana		ENSG00000075426	2930.15	-9.6076e-05	0.0168912	0.965234	1		ENSG00000075426	2930.15	0.00163852	0.0174689	0.453058	1		ENSG00000075426	2930.15	4.49665e-05	0.00280216	0.418095	1
ENSG00000075429	CACNG5	17	66835117	66885486	+	ensembl_havana	8	protein_coding		ensembl_havana		ENSG00000075429	0	0	1.41061				ENSG00000075429	0	0	1.35432				ENSG00000075429	0	0	1.69394
ENSG00000075461	CACNG4	17	66964910	67033398	+	ensembl_havana	5	protein_coding		ensembl_havana		ENSG00000075461	9.69308	0.000585666	0.0194655	0.456909	1		ENSG00000075461	9.69308	-0.000171717	0.0185641	0.811813	1		ENSG00000075461	9.69308	-0.000101962	0.0094516	0.330556	1
ENSG00000075539	FRYL	4	48497361	48780322	-	ensembl_havana	14	protein_coding		ensembl_havana		ENSG00000075539	4475.89	0.00115272	0.01144	0.686888	1		ENSG00000075539	4475.89	0.034884	0.0375594	0.00273418	0.323567		ENSG00000075539	4475.89	0.000441526	0.00353227	0.00767656	0.631697
ENSG00000075568	TMEM131	2	97756333	97995891	-	ensembl_havana	16	protein_coding		ensembl_havana		ENSG00000075568	5886.92	-0.0007291	0.0150679	0.798433	1		ENSG00000075568	5886.92	0.00251284	0.0166856	0.416541	1		ENSG00000075568	5886.92	9.10931e-05	0.0026462	0.279534	1
ENSG00000075618	FSCN1	7	5592823	5606655	+	ensembl_havana	17	protein_coding		ensembl_havana		ENSG00000075618	159.358	-0.00163024	0.0183611	0.335976	1		ENSG00000075618	159.358	-0.00063056	0.0176306	0.687707	1		ENSG00000075618	159.358	2.37903e-05	0.00304384	0.594767	1
ENSG00000075624	ACTB	7	5527151	5563784	-	ensembl_havana	13	protein_coding		ensembl_havana		ENSG00000075624	14413.2	-0.000334387	0.0155264	0.902316	1		ENSG00000075624	14413.2	-0.003538	0.0180626	0.241867	1		ENSG00000075624	14413.2	-8.17304e-05	0.00268563	0.282066	1
ENSG00000075643	MOCOS	18	36187519	36272157	+	ensembl_havana	5	protein_coding		ensembl_havana		ENSG00000075643	47.7205	-0.00181305	0.0190631	0.200373	1		ENSG00000075643	47.7205	-0.00134337	0.0182576	0.304376	1		ENSG00000075643	47.7205	8.98183e-06	0.00322892	0.83199	1
ENSG00000075651	PLD1	3	171600405	171810950	-	ensembl_havana	15	protein_coding		ensembl_havana		ENSG00000075651	557.385	-0.00145158	0.0169616	0.557076	1		ENSG00000075651	557.385	0.00149017	0.017064	0.539119	1		ENSG00000075651	557.385	7.70848e-05	0.00290086	0.228529	1
ENSG00000075673	ATP12A	13	24680411	24712493	+	ensembl_havana	11	protein_coding		ensembl_havana		ENSG00000075673	0	0	1.41061				ENSG00000075673	0	0	1.35432				ENSG00000075673	0	0	1.69394
ENSG00000075702	WDR62	19	36054881	36105106	+	ensembl_havana	16	protein_coding		ensembl_havana		ENSG00000075702	909.84	-0.00213907	0.0186507	0.247169	1		ENSG00000075702	909.84	-0.000767916	0.0175608	0.650478	1		ENSG00000075702	909.84	3.16018e-05	0.00301588	0.500417	1
ENSG00000075711	DLG1	3	197042560	197299300	-	ensembl_havana	20	protein_coding		ensembl_havana		ENSG00000075711	3087	0.000526091	0.0136669	0.859158	1		ENSG00000075711	3087	0.00461187	0.0179819	0.219242	1		ENSG00000075711	3087	0.000112353	0.00259705	0.279598	1
ENSG00000075785	RAB7A	3	128726122	128814796	+	ensembl_havana	12	protein_coding		ensembl_havana		ENSG00000075785	5023.67	0.000720489	0.0139359	0.808282	1		ENSG00000075785	5023.67	-0.000774525	0.0146775	0.807369	1		ENSG00000075785	5023.67	-4.88641e-05	0.00256655	0.625879	1
ENSG00000075790	BCAP29	7	107579977	107629170	+	ensembl_havana	10	protein_coding		ensembl_havana		ENSG00000075790	3020.34	0.00129266	0.0144069	0.667913	1		ENSG00000075790	3020.34	0.00422839	0.0177463	0.241679	1		ENSG00000075790	3020.34	7.64623e-05	0.00257944	0.43816	1
ENSG00000075826	SEC31B	10	100486642	100519864	-	ensembl_havana	16	protein_coding		ensembl_havana		ENSG00000075826	1196.92	0.00312593	0.0186084	0.235514	1		ENSG00000075826	1196.92	0.000997494	0.0168466	0.677822	1		ENSG00000075826	1196.92	-4.55006e-05	0.00269674	0.458788	1
ENSG00000075856	SART3	12	108522580	108561400	-	ensembl_havana	11	protein_coding		ensembl_havana		ENSG00000075856	2027.49	0.0122134	0.0263502	0.0432181	1		ENSG00000075856	2027.49	0.0105315	0.0235788	0.0578986	1		ENSG00000075856	2027.49	-6.39544e-06	0.00255096	0.961525	1
ENSG00000075884	ARHGAP15	2	143091362	143768352	+	ensembl_havana	13	protein_coding		ensembl_havana		ENSG00000075884	126.986	0.000317074	0.0170228	0.882522	1		ENSG00000075884	126.986	0.000457257	0.0171033	0.825784	1		ENSG00000075884	126.986	4.14757e-06	0.00267921	0.936486	1
ENSG00000075886	TUBA3D	2	131476093	131482934	+	ensembl_havana	10	protein_coding		ensembl_havana		ENSG00000075886	4.86664	-0.00139447	0.0220809	0.135218	1		ENSG00000075886	4.86664	7.39008e-05	0.0182762	0.92776	1		ENSG00000075886	4.86664	0.000255515	0.0147794	0.121432	1
ENSG00000075891	PAX2	10	100735603	100829941	+	ensembl_havana	21	protein_coding		ensembl_havana		ENSG00000075891	0.116338	-0.000162396	0.107894	0.95751	1		ENSG00000075891	0.116338	-0.00014892	0.109619	0.960711	1		ENSG00000075891	0.116338	7.23887e-06	0.119922	0.998442	1
ENSG00000075914	EXOSC7	3	44975241	45036066	+	ensembl_havana	12	protein_coding		ensembl_havana		ENSG00000075914	1124.53	-0.00014656	0.0153535	0.957576	1		ENSG00000075914	1124.53	0.0013923	0.0162083	0.626584	1		ENSG00000075914	1124.53	4.22105e-05	0.00259786	0.582787	1
ENSG00000075945	KIFAP3	1	169921326	170085208	-	ensembl_havana	12	protein_coding		ensembl_havana		ENSG00000075945	1826.61	-0.00232528	0.0138625	0.46695	1		ENSG00000075945	1826.61	-0.00218298	0.0142443	0.527546	1		ENSG00000075945	1826.61	8.67057e-06	0.00255225	0.945379	1
ENSG00000075975	MKRN2	3	12557014	12583713	+	ensembl_havana	15	protein_coding		ensembl_havana		ENSG00000075975	2113.72	0.00399929	0.0191033	0.1905	1		ENSG00000075975	2113.72	0.00776568	0.0231077	0.0283723	0.984485		ENSG00000075975	2113.72	6.87121e-05	0.00267593	0.339879	1
ENSG00000076003	MCM6	2	135839626	135876426	-	ensembl_havana	4	protein_coding		ensembl_havana		ENSG00000076003	649.287	2.34097e-05	0.0138436	0.993652	1		ENSG00000076003	649.287	0.00189662	0.0153776	0.560659	1		ENSG00000076003	649.287	5.80383e-05	0.0025704	0.557838	1
ENSG00000076043	REXO2	11	114439386	114450279	+	ensembl_havana	9	protein_coding		ensembl_havana		ENSG00000076043	1101.5	-0.00263591	0.0155811	0.415241	1		ENSG00000076043	1101.5	-0.000871627	0.0146286	0.785033	1		ENSG00000076043	1101.5	5.28982e-05	0.0025665	0.602715	1
ENSG00000076053	RBM7	11	114400030	114414203	+	ensembl_havana	10	protein_coding		ensembl_havana		ENSG00000076053	792.874	-0.0020264	0.0147428	0.518087	1		ENSG00000076053	792.874	0.00419399	0.0174517	0.254898	1		ENSG00000076053	792.874	0.000194116	0.00280364	0.0724041	1
ENSG00000076067	RBMS2	12	56521929	56596196	+	ensembl_havana	12	protein_coding		ensembl_havana		ENSG00000076067	1559.16	-0.00200193	0.0173988	0.426802	1		ENSG00000076067	1559.16	0.00106344	0.0168599	0.659224	1		ENSG00000076067	1559.16	7.92281e-05	0.0029187	0.218222	1
ENSG00000076108	BAZ2A	12	56595596	56636816	-	ensembl_havana	11	protein_coding		ensembl_havana		ENSG00000076108	2027.49	0.0029012	0.0176463	0.318753	1		ENSG00000076108	2027.49	0.00170911	0.0166332	0.537467	1		ENSG00000076108	2027.49	-2.51268e-05	0.0025966	0.726851	1
ENSG00000076201	PTPN23	3	47381011	47413441	+	ensembl_havana	14	protein_coding		ensembl_havana		ENSG00000076201	493.769	-0.00368115	0.0195221	0.154118	1		ENSG00000076201	493.769	-0.00199393	0.0175417	0.391448	1		ENSG00000076201	493.769	3.00995e-05	0.00268188	0.599995	1
ENSG00000076242	MLH1	3	36993332	37050918	+	ensembl_havana	14	protein_coding		ensembl_havana		ENSG00000076242	2977.34	-0.000676567	0.0136782	0.820074	1		ENSG00000076242	2977.34	-0.000353699	0.0143633	0.911728	1		ENSG00000076242	2977.34	1.1428e-05	0.00255944	0.91233	1
ENSG00000076248	UNG	12	109097574	109110992	+	ensembl_havana	10	protein_coding		ensembl_havana		ENSG00000076248	1332.97	0.00126393	0.0155953	0.657267	1		ENSG00000076248	1332.97	0.00438971	0.01875	0.179703	1		ENSG00000076248	1332.97	7.51657e-05	0.00263248	0.349733	1
ENSG00000076258	FMO4	1	171314208	171342084	+	ensembl_havana	9	protein_coding		ensembl_havana		ENSG00000076258	60.3781	0.00120903	0.0179018	0.501829	1		ENSG00000076258	60.3781	-5.5302e-06	0.0174583	0.997367	1		ENSG00000076258	60.3781	-3.06021e-05	0.00301534	0.511688	1
ENSG00000076321	KLHL20	1	173714941	173786702	+	ensembl_havana	10	protein_coding		ensembl_havana		ENSG00000076321	1250.47	0.000639411	0.0117367	0.824308	1		ENSG00000076321	1250.47	0.00036294	0.0126145	0.911079	1		ENSG00000076321	1250.47	-1.41624e-05	0.00255035	0.917132	1
ENSG00000076344	RGS11	16	268301	275980	-	ensembl_havana	15	protein_coding		ensembl_havana		ENSG00000076344	77.4949	-0.00219899	0.0192247	0.163495	1		ENSG00000076344	77.4949	-0.00212723	0.0188141	0.148197	1		ENSG00000076344	77.4949	-4.62851e-06	0.00303349	0.912614	1
ENSG00000076351	SLC46A1	17	28394756	28407197	-	ensembl_havana	12	protein_coding		ensembl_havana		ENSG00000076351	464.441	0.00210601	0.0170255	0.439515	1		ENSG00000076351	464.441	-0.000139075	0.0162804	0.957502	1		ENSG00000076351	464.441	-5.59038e-05	0.00266069	0.416731	1
ENSG00000076356	PLXNA2	1	208022242	208244320	-	ensembl_havana	6	protein_coding		ensembl_havana		ENSG00000076356	1942.5	-0.00967517	0.0265459	0.0266424	0.976269		ENSG00000076356	1942.5	-0.0112669	0.0268232	0.0102429	0.691504		ENSG00000076356	1942.5	-3.44187e-05	0.00259072	0.655721	1
ENSG00000076382	SPAG5	17	28577565	28599279	-	ensembl_havana	16	protein_coding		ensembl_havana		ENSG00000076382	45.024	0.000407088	0.0180217	0.768711	1		ENSG00000076382	45.024	0.00092952	0.0179778	0.476419	1		ENSG00000076382	45.024	1.91179e-05	0.00332753	0.659787	1
ENSG00000076513	ANKRD13A	12	109999186	110039763	+	ensembl_havana	16	protein_coding		ensembl_havana		ENSG00000076513	1285.7	-9.01827e-05	0.0109672	0.974085	1		ENSG00000076513	1285.7	0.000815192	0.012221	0.801344	1		ENSG00000076513	1285.7	4.24656e-05	0.00254901	0.772791	1
ENSG00000076554	TPD52	8	80034745	80231232	-	ensembl_havana	15	protein_coding		ensembl_havana		ENSG00000076554	612.574	0.00346219	0.0198664	0.113707	1		ENSG00000076554	612.574	0.00184638	0.0178616	0.344184	1		ENSG00000076554	612.574	-2.92107e-05	0.002822	0.556867	1
ENSG00000076555	ACACB	12	109116595	109268226	+	ensembl_havana	15	protein_coding		ensembl_havana		ENSG00000076555	11392.7	-0.00960029	0.0270592	0.0179612	0.859583		ENSG00000076555	11392.7	-0.00330546	0.0180823	0.244566	1		ENSG00000076555	11392.7	8.0673e-05	0.00274754	0.256229	1
ENSG00000076604	TRAF4	17	28743984	28750958	+	ensembl_havana	14	protein_coding		ensembl_havana		ENSG00000076604	39.6365	-0.00191814	0.0184047	0.301991	1		ENSG00000076604	39.6365	-0.000130043	0.0174291	0.939493	1		ENSG00000076604	39.6365	4.57209e-05	0.00323766	0.353467	1
ENSG00000076641	PAG1	8	80967810	81112068	-	ensembl_havana	4	protein_coding		ensembl_havana		ENSG00000076641	616.648	-0.00114146	0.0164086	0.659767	1		ENSG00000076641	616.648	-0.0013741	0.0167394	0.595706	1		ENSG00000076641	616.648	-7.24858e-06	0.00260368	0.91236	1
ENSG00000076650	GPATCH1	19	33080880	33130542	+	ensembl_havana	6	protein_coding		ensembl_havana		ENSG00000076650	389.229	0.00266402	0.0172295	0.362331	1		ENSG00000076650	389.229	0.00266555	0.0172379	0.360922	1		ENSG00000076650	389.229	2.80193e-06	0.00258474	0.969835	1
ENSG00000076662	ICAM3	19	10333776	10339823	-	ensembl_havana	9	protein_coding		ensembl_havana		ENSG00000076662	304.217	0.00206475	0.0171869	0.434634	1		ENSG00000076662	304.217	0.00122808	0.0167205	0.630361	1		ENSG00000076662	304.217	-1.77799e-05	0.00261313	0.783505	1
ENSG00000076685	NT5C2	10	103088017	103193306	-	ensembl_havana	18	protein_coding		ensembl_havana		ENSG00000076685	6504.2	0.0039801	0.0197529	0.142772	1		ENSG00000076685	6504.2	0.00396673	0.0191958	0.125996	1		ENSG00000076685	6504.2	7.38325e-06	0.00262839	0.901095	1
ENSG00000076706	MCAM	11	119308529	119321521	-	ensembl_havana	16	protein_coding		ensembl_havana		ENSG00000076706	1385.41	-0.000957214	0.0178286	0.582731	1		ENSG00000076706	1385.41	-0.000403711	0.0175207	0.805734	1		ENSG00000076706	1385.41	1.28503e-05	0.00287598	0.773098	1
ENSG00000076716	GPC4	X	133300103	133415490	-	ensembl_havana	8	protein_coding		ensembl_havana		ENSG00000076716	1580.05	-0.000404243	0.016719	0.861405	1		ENSG00000076716	1580.05	0.00100234	0.017017	0.660192	1		ENSG00000076716	1580.05	3.58379e-05	0.00270036	0.53471	1
ENSG00000076770	MBNL3	X	132369317	132489968	-	ensembl_havana	14	protein_coding		ensembl_havana		ENSG00000076770	682.683	-0.00197224	0.0185355	0.27457	1		ENSG00000076770	682.683	-0.00180111	0.018106	0.287516	1		ENSG00000076770	682.683	-6.25512e-07	0.00283239	0.988757	1
ENSG00000076826	CAMSAP3	19	7595902	7618304	+	ensembl_havana	9	protein_coding		ensembl_havana		ENSG00000076826	4.33799	-0.000714224	0.0206174	0.337645	1		ENSG00000076826	4.33799	-0.0026859	0.048414	0.0290766	0.984485		ENSG00000076826	4.33799	-0.000247969	0.0163198	0.190529	1
ENSG00000076864	RAP1GAP	1	21596215	21669363	-	ensembl_havana	19	protein_coding		ensembl_havana		ENSG00000076864	5.5027	1.75819e-05	0.0201384	0.976284	1		ENSG00000076864	5.5027	-0.000487891	0.0221748	0.41103	1		ENSG00000076864	5.5027	-0.000168278	0.0154262	0.39403	1
ENSG00000076924	XAB2	19	7619525	7629565	-	ensembl_havana	11	protein_coding		ensembl_havana		ENSG00000076924	620.486	-0.00619933	0.0221299	0.0742559	1		ENSG00000076924	620.486	-0.00819297	0.0235896	0.0242316	0.942231		ENSG00000076924	620.486	-3.91014e-05	0.00261169	0.583921	1
ENSG00000076928	ARHGEF1	19	41883161	41930150	+	ensembl_havana	17	protein_coding		ensembl_havana		ENSG00000076928	374.97	0.00156929	0.0170058	0.529981	1		ENSG00000076928	374.97	-0.000291728	0.0166356	0.903704	1		ENSG00000076928	374.97	-4.55784e-05	0.00269159	0.461341	1
ENSG00000076944	STXBP2	19	7636881	7647873	+	ensembl_havana	15	protein_coding		ensembl_havana		ENSG00000076944	22.7441	-0.000384243	0.0181643	0.757344	1		ENSG00000076944	22.7441	0.000150115	0.0178788	0.896592	1		ENSG00000076944	22.7441	1.93246e-05	0.00365946	0.667504	1
ENSG00000076984	MAP2K7	19	7903843	7914478	+	ensembl_havana	17	protein_coding		ensembl_havana		ENSG00000076984	1000.77	0.00257011	0.0166057	0.399703	1		ENSG00000076984	1000.77	-0.00218391	0.016426	0.474276	1		ENSG00000076984	1000.77	-0.000134326	0.0028322	0.120021	1
ENSG00000077009	NMRK2	19	3933103	3942416	+	ensembl_havana	13	protein_coding		ensembl_havana		ENSG00000077009	4267.8	-0.000772385	0.0185996	0.473851	1		ENSG00000077009	4267.8	-0.00173702	0.0206499	0.103647	1		ENSG00000077009	4267.8	-5.96753e-05	0.00567168	0.337049	1
ENSG00000077044	DGKD	2	233354507	233472104	+	ensembl_havana	10	protein_coding		ensembl_havana		ENSG00000077044	4517.56	0.00562805	0.0214963	0.0858184	1		ENSG00000077044	4517.56	0.00206711	0.0170454	0.444846	1		ENSG00000077044	4517.56	-6.3067e-05	0.00267872	0.364664	1
ENSG00000077063	CTTNBP2	7	117710651	117874139	-	ensembl_havana	10	protein_coding		ensembl_havana		ENSG00000077063	90.8593	-0.00224198	0.0196287	0.128925	1		ENSG00000077063	90.8593	-0.000622143	0.0178402	0.636639	1		ENSG00000077063	90.8593	5.17558e-05	0.00421403	0.313776	1
ENSG00000077080	ACTL6B	7	100643097	100656461	-	ensembl_havana	9	protein_coding		ensembl_havana		ENSG00000077080	0.0786544	4.82122e-05	0.107808	0.987381	1		ENSG00000077080	0.0786544	-0.000256515	0.109996	0.932537	1		ENSG00000077080	0.0786544	-0.000380599	0.120883	0.918697	1
ENSG00000077092	RARB	3	25174332	25597932	+	ensembl_havana	18	protein_coding		ensembl_havana		ENSG00000077092	418.64	-0.00188075	0.0169148	0.480449	1		ENSG00000077092	418.64	0.00103431	0.0165533	0.689983	1		ENSG00000077092	418.64	7.5487e-05	0.00275643	0.271481	1
ENSG00000077097	TOP2B	3	25597905	25664907	-	ensembl_havana	15	protein_coding		ensembl_havana		ENSG00000077097	9309.44	0.0064955	0.0207122	0.120977	1		ENSG00000077097	9309.44	0.00852763	0.0224712	0.0668597	1		ENSG00000077097	9309.44	3.70538e-05	0.00256071	0.726381	1
ENSG00000077147	TM9SF3	10	96518109	96587452	-	ensembl_havana	14	protein_coding		ensembl_havana		ENSG00000077147	4230.09	-0.00228066	0.0141527	0.475742	1		ENSG00000077147	4230.09	0.000651953	0.0135575	0.84206	1		ENSG00000077147	4230.09	0.000108753	0.00256818	0.366032	1
ENSG00000077150	NFKB2	10	102394110	102402529	+	ensembl_havana	18	protein_coding		ensembl_havana		ENSG00000077150	309.458	0.00645858	0.0228525	0.0529335	1		ENSG00000077150	309.458	0.00690641	0.0223527	0.0318549	1		ENSG00000077150	309.458	1.8964e-05	0.00261102	0.772383	1
ENSG00000077152	UBE2T	1	202331657	202341980	-	ensembl_havana	9	protein_coding		ensembl_havana		ENSG00000077152	328.987	0.0032669	0.0185092	0.241156	1		ENSG00000077152	328.987	0.0126604	0.0314417	0.00219901	0.283163		ENSG00000077152	328.987	0.000161869	0.00408339	0.0482505	1
ENSG00000077157	PPP1R12B	1	202348699	202592706	+	ensembl_havana	21	protein_coding		ensembl_havana		ENSG00000077157	35801	0.00504487	0.020244	0.13434	1		ENSG00000077157	35801	0.00570923	0.0204158	0.0914291	1		ENSG00000077157	35801	1.93198e-05	0.00258528	0.79912	1
ENSG00000077232	DNAJC10	2	182716041	182794464	+	ensembl_havana	17	protein_coding		ensembl_havana		ENSG00000077232	2630.14	-0.00697792	0.0211387	0.109931	1		ENSG00000077232	2630.14	0.000944671	0.0141701	0.771984	1		ENSG00000077232	2630.14	0.00021434	0.00280114	0.0620804	1
ENSG00000077235	GTF3C1	16	27459555	27549913	-	ensembl_havana	17	protein_coding		ensembl_havana		ENSG00000077235	5607.01	0.00327489	0.0154867	0.338981	1		ENSG00000077235	5607.01	0.000100912	0.0134663	0.97526	1		ENSG00000077235	5607.01	-0.000108885	0.00256851	0.364267	1
ENSG00000077238	IL4R	16	27313668	27364778	+	ensembl_havana	13	protein_coding		ensembl_havana		ENSG00000077238	218.716	-0.00187968	0.0182864	0.326551	1		ENSG00000077238	218.716	-0.00468143	0.0220979	0.0220905	0.919186		ENSG00000077238	218.716	-7.86978e-05	0.00392746	0.170117	1
ENSG00000077254	USP33	1	77695987	77759852	-	ensembl_havana	14	protein_coding		ensembl_havana		ENSG00000077254	3019.6	0.00132401	0.0112378	0.640419	1		ENSG00000077254	3019.6	0.0232031	0.0321181	0.0110378	0.709429		ENSG00000077254	3019.6	0.000343697	0.00273456	0.0325391	1
ENSG00000077264	PAK3	X	110944285	111227361	+	ensembl_havana	14	protein_coding		ensembl_havana		ENSG00000077264	86.6731	-0.00156743	0.0190303	0.226785	1		ENSG00000077264	86.6731	0.00235296	0.0208279	0.0658638	1		ENSG00000077264	86.6731	0.00603647	0.0729405	0.00220779	0.276321
ENSG00000077274	CAPN6	X	111245103	111270523	-	ensembl_havana	8	protein_coding		ensembl_havana		ENSG00000077274	225.381	0.00149647	0.0187181	0.28005	1		ENSG00000077274	225.381	0.00354693	0.0258612	0.019149	0.874262		ENSG00000077274	225.381	8.53655e-05	0.00564289	0.182544	1
ENSG00000077279	DCX	X	111293779	111412429	-	ensembl_havana	18	protein_coding		ensembl_havana		ENSG00000077279	16.9906	-0.00029986	0.0191658	0.684045	1		ENSG00000077279	16.9906	0.000593274	0.0196431	0.40131	1		ENSG00000077279	16.9906	0.000193146	0.0137212	0.211607	1
ENSG00000077312	SNRPA	19	40750637	40765389	+	ensembl_havana	8	protein_coding		ensembl_havana		ENSG00000077312	639.679	-0.000313836	0.0139721	0.91504	1		ENSG00000077312	639.679	-0.00379814	0.0172912	0.281094	1		ENSG00000077312	639.679	-9.73304e-05	0.00259747	0.320405	1
ENSG00000077327	SPAG6	10	22345445	22454224	+	ensembl_havana	15	protein_coding		ensembl_havana		ENSG00000077327	3.61064	-0.00024332	0.0190649	0.742939	1		ENSG00000077327	3.61064	-0.000109413	0.0187022	0.871883	1		ENSG00000077327	3.61064	1.21413e-05	0.00655126	0.88208	1
ENSG00000077348	EXOSC5	19	41386374	41397479	-	ensembl_havana	8	protein_coding		ensembl_havana		ENSG00000077348	329.364	-0.00153974	0.0173691	0.504797	1		ENSG00000077348	329.364	-0.00248819	0.0179874	0.278437	1		ENSG00000077348	329.364	-2.50265e-05	0.00268516	0.652292	1
ENSG00000077380	DYNC1I2	2	171687409	171748420	+	ensembl_havana	15	protein_coding		ensembl_havana		ENSG00000077380	2663.13	0.00248289	0.0132408	0.433795	1		ENSG00000077380	2663.13	0.00464607	0.0163608	0.249321	1		ENSG00000077380	2663.13	5.89461e-05	0.00255015	0.683133	1
ENSG00000077420	APBB1IP	10	26438203	26567803	+	ensembl_havana	15	protein_coding		ensembl_havana		ENSG00000077420	74.4838	0.000965922	0.0182609	0.485899	1		ENSG00000077420	74.4838	-0.00194426	0.0189859	0.144461	1		ENSG00000077420	74.4838	-0.000402665	0.0150002	0.0299887	1
ENSG00000077454	LRCH4	7	100574011	100586153	-	ensembl_havana	15	protein_coding		ensembl_havana		ENSG00000077454	419.155	0.00106732	0.0157573	0.699935	1		ENSG00000077454	419.155	-0.00210288	0.0167364	0.466054	1		ENSG00000077454	419.155	-8.54952e-05	0.00269531	0.26388	1
ENSG00000077458	FAM76B	11	95768942	95790409	-	ensembl_havana	12	protein_coding		ensembl_havana		ENSG00000077458	574.979	0.000696469	0.014483	0.811994	1		ENSG00000077458	574.979	0.00931966	0.0239232	0.0382806	1		ENSG00000077458	574.979	0.000185047	0.00300985	0.0595049	1
ENSG00000077463	SIRT6	19	4174109	4182604	-	ensembl_havana	14	protein_coding		ensembl_havana		ENSG00000077463	93.631	-0.00463864	0.0199806	0.142321	1		ENSG00000077463	93.631	-0.0103352	0.0262707	0.0093842	0.667731		ENSG00000077463	93.631	-8.27347e-05	0.00276133	0.244361	1
ENSG00000077498	TYR	11	89177452	89295759	+	ensembl_havana	8	protein_coding		ensembl_havana		ENSG00000077498	1.29874	-0.000106329	0.0213907	0.849084	1		ENSG00000077498	1.29874	0.000966355	0.033263	0.18124	1		ENSG00000077498	1.29874	0.00091754	0.0403537	0.118222	1
ENSG00000077514	POLD3	11	74493851	74669117	+	ensembl_havana	8	protein_coding		ensembl_havana		ENSG00000077514	397.685	0.00315296	0.0174294	0.311412	1		ENSG00000077514	397.685	0.00494453	0.0193227	0.144867	1		ENSG00000077514	397.685	3.99403e-05	0.00258693	0.621366	1
ENSG00000077522	ACTN2	1	236686454	236764631	+	ensembl_havana	12	protein_coding		ensembl_havana		ENSG00000077522	181502	-0.000127075	0.0168043	0.954983	1		ENSG00000077522	181502	-0.000656383	0.0170006	0.765544	1		ENSG00000077522	181502	-1.3772e-05	0.00266146	0.803063	1
ENSG00000077549	CAPZB	1	19338776	19485539	-	ensembl_havana	17	protein_coding		ensembl_havana		ENSG00000077549	3376.4	0.000807481	0.0120556	0.782044	1		ENSG00000077549	3376.4	-0.00252766	0.0143381	0.473074	1		ENSG00000077549	3376.4	-0.000133103	0.00256553	0.315016	1
ENSG00000077585	GPR137B	1	236142505	236221865	+	ensembl_havana	13	protein_coding		ensembl_havana		ENSG00000077585	76.3875	-0.0011004	0.017608	0.57613	1		ENSG00000077585	76.3875	-0.00222211	0.0181855	0.247506	1		ENSG00000077585	76.3875	-3.09974e-05	0.00287134	0.526791	1
ENSG00000077616	NAALAD2	11	90131515	90192894	+	ensembl_havana	10	protein_coding		ensembl_havana		ENSG00000077616	273.58	0.000137211	0.0161878	0.956539	1		ENSG00000077616	273.58	0.00173976	0.017023	0.497332	1		ENSG00000077616	273.58	4.14927e-05	0.00265024	0.522412	1
ENSG00000077684	JADE1	4	128809623	128875224	+	ensembl_havana	15	protein_coding		ensembl_havana		ENSG00000077684	2057.1	0.00796671	0.024239	0.0468998	1		ENSG00000077684	2057.1	-0.000765583	0.0159029	0.787911	1		ENSG00000077684	2057.1	-0.00021867	0.00426294	0.0259807	1
ENSG00000077713	SLC25A43	X	119399060	119454478	+	ensembl_havana	18	protein_coding		ensembl_havana		ENSG00000077713	129.159	-0.00157989	0.0174478	0.489145	1		ENSG00000077713	129.159	-0.00254315	0.0180703	0.262059	1		ENSG00000077713	129.159	-2.54855e-05	0.00269548	0.641886	1
ENSG00000077721	UBE2A	X	119574467	119591083	+	ensembl_havana	15	protein_coding		ensembl_havana		ENSG00000077721	2287.75	0.000600441	0.0117937	0.835138	1		ENSG00000077721	2287.75	0.00190099	0.0135986	0.577412	1		ENSG00000077721	2287.75	4.91583e-05	0.00255178	0.715244	1
ENSG00000077782	FGFR1	8	38411138	38468834	-	ensembl_havana	19	protein_coding		ensembl_havana		ENSG00000077782	1602.74	-0.00114339	0.0164106	0.659208	1		ENSG00000077782	1602.74	-0.00143763	0.016771	0.579414	1		ENSG00000077782	1602.74	-8.76994e-06	0.00260415	0.894069	1
ENSG00000077800	FKBP6	7	73328164	73358637	+	ensembl_havana	11	protein_coding		ensembl_havana		ENSG00000077800	1.77837	-0.000971734	0.0319736	0.190513	1		ENSG00000077800	1.77837	-8.65333e-05	0.0206983	0.870706	1		ENSG00000077800	1.77837	0.000364042	0.0244256	0.271293	1
ENSG00000077935	SMC1B	22	45344063	45413619	-	ensembl_havana	16	protein_coding		ensembl_havana		ENSG00000077935	19.2593	0.00129749	0.0185065	0.350821	1		ENSG00000077935	19.2593	-0.00139818	0.0183208	0.282477	1		ENSG00000077935	19.2593	-0.000288673	0.0121829	0.0432001	1
ENSG00000077942	FBLN1	22	45502238	45601135	+	ensembl_havana	18	protein_coding		ensembl_havana		ENSG00000077942	955.902	-0.00194916	0.0193052	0.16698	1		ENSG00000077942	955.902	-0.0010803	0.0180956	0.398908	1		ENSG00000077942	955.902	2.18132e-05	0.00343672	0.620398	1
ENSG00000077943	ITGA8	10	15513949	15720125	-	ensembl_havana	7	protein_coding		ensembl_havana		ENSG00000077943	628.326	0.000631921	0.0174722	0.740597	1		ENSG00000077943	628.326	0.00101159	0.0175207	0.580714	1		ENSG00000077943	628.326	1.12832e-05	0.00277194	0.810814	1
ENSG00000077984	CST7	20	24949230	24959928	+	ensembl_havana	5	protein_coding		ensembl_havana		ENSG00000077984	20.8972	0.00127469	0.0193095	0.242353	1		ENSG00000077984	20.8972	-0.000497403	0.018157	0.61369	1		ENSG00000077984	20.8972	-0.000211472	0.0117274	0.097656	1
ENSG00000078018	MAP2	2	209424058	209734118	+	ensembl_havana	19	protein_coding		ensembl_havana		ENSG00000078018	379.651	-0.00206902	0.0182514	0.317787	1		ENSG00000078018	379.651	-0.000819026	0.0173594	0.670435	1		ENSG00000078018	379.651	2.71559e-05	0.00280409	0.584636	1
ENSG00000078043	PIAS2	18	46803224	46920160	-	ensembl_havana	15	protein_coding		ensembl_havana		ENSG00000078043	4587.19	0.00346032	0.0163155	0.314575	1		ENSG00000078043	4587.19	0.00448913	0.0176201	0.23638	1		ENSG00000078043	4587.19	2.40726e-05	0.00255831	0.823999	1
ENSG00000078053	AMPH	7	38383704	38631567	-	ensembl_havana	16	protein_coding		ensembl_havana		ENSG00000078053	158.406	-0.00119066	0.0179353	0.499874	1		ENSG00000078053	158.406	-0.00231847	0.0185354	0.177548	1		ENSG00000078053	158.406	-3.33519e-05	0.00308006	0.475996	1
ENSG00000078061	ARAF	X	47561100	47571920	+	ensembl_havana	12	protein_coding		ensembl_havana		ENSG00000078061	3077.41	-0.0017076	0.013684	0.581055	1		ENSG00000078061	3077.41	-0.00319309	0.0157592	0.375261	1		ENSG00000078061	3077.41	-4.23979e-05	0.00255667	0.71598	1
ENSG00000078070	MCCC1	3	183015218	183116075	-	ensembl_havana	12	protein_coding		ensembl_havana		ENSG00000078070	1654.78	0.000427328	0.0162259	0.865562	1		ENSG00000078070	1654.78	0.002134	0.0172855	0.410406	1		ENSG00000078070	1654.78	4.38963e-05	0.00265549	0.499701	1
ENSG00000078081	LAMP3	3	183122213	183163839	-	ensembl_havana	7	protein_coding		ensembl_havana		ENSG00000078081	3.45518	-0.00197259	0.0386263	0.055184	1		ENSG00000078081	3.45518	-1.74612e-05	0.0188792	0.978205	1		ENSG00000078081	3.45518	0.000864932	0.0345054	0.0704367	1
ENSG00000078098	FAP	2	162170684	162245151	-	ensembl_havana	13	protein_coding		ensembl_havana		ENSG00000078098	530.257	-0.000686597	0.0172456	0.740718	1		ENSG00000078098	530.257	-0.000574887	0.0172177	0.773312	1		ENSG00000078098	530.257	1.53598e-06	0.00269799	0.975642	1
ENSG00000078114	NEBL	10	20779973	21174187	-	ensembl_havana	18	protein_coding		ensembl_havana		ENSG00000078114	238.952	-0.00215997	0.017786	0.370692	1		ENSG00000078114	238.952	0.00181584	0.0174221	0.433558	1		ENSG00000078114	238.952	0.000115245	0.00373013	0.0937366	1
ENSG00000078124	ACER3	11	76860867	77026797	+	ensembl_havana	11	protein_coding		ensembl_havana		ENSG00000078124	363.467	-0.00177788	0.0175729	0.442288	1		ENSG00000078124	363.467	-0.0023673	0.0179087	0.297641	1		ENSG00000078124	363.467	-1.708e-05	0.00266858	0.756588	1
ENSG00000078140	UBE2K	4	39698044	39782792	+	ensembl_havana	13	protein_coding		ensembl_havana		ENSG00000078140	3078.49	-0.00185997	0.0137406	0.550865	1		ENSG00000078140	3078.49	0.000309205	0.0135509	0.924331	1		ENSG00000078140	3078.49	8.10638e-05	0.00256154	0.494622	1
ENSG00000078142	PIK3C3	18	41955206	42087830	+	ensembl_havana	12	protein_coding		ensembl_havana		ENSG00000078142	2935.6	0.000221192	0.0113276	0.937588	1		ENSG00000078142	2935.6	0.00381741	0.015461	0.317072	1		ENSG00000078142	2935.6	0.000133447	0.00255955	0.344551	1
ENSG00000078177	N4BP2	4	40056826	40158252	+	ensembl_havana	13	protein_coding		ensembl_havana		ENSG00000078177	928.543	0.00212353	0.0183562	0.297543	1		ENSG00000078177	928.543	0.00220473	0.0181494	0.255888	1		ENSG00000078177	928.543	6.63816e-06	0.00273774	0.890201	1
ENSG00000078237	TIGAR	12	4307763	4354593	+	ensembl_havana	6	protein_coding		ensembl_havana		ENSG00000078237	357.766	-0.00400415	0.0234398	0.0261127	0.966899		ENSG00000078237	357.766	-0.00218364	0.0187909	0.148024	1		ENSG00000078237	357.766	3.22316e-05	0.00333376	0.479439	1
ENSG00000078246	TULP3	12	2877223	2941140	+	ensembl_havana	16	protein_coding		ensembl_havana		ENSG00000078246	455.642	0.00392499	0.0194263	0.167622	1		ENSG00000078246	455.642	0.00270535	0.0177782	0.300536	1		ENSG00000078246	455.642	-1.88678e-05	0.0026185	0.766708	1
ENSG00000078269	SYNJ2	6	157981887	158099176	+	ensembl_havana	14	protein_coding		ensembl_havana		ENSG00000078269	963.732	-0.00150713	0.0181397	0.397829	1		ENSG00000078269	963.732	-0.0036703	0.0204988	0.0443752	1		ENSG00000078269	963.732	-6.58936e-05	0.00380852	0.220774	1
ENSG00000078295	ADCY2	5	7396208	7830081	+	ensembl_havana	16	protein_coding		ensembl_havana		ENSG00000078295	9488.24	0.00249729	0.0156604	0.432966	1		ENSG00000078295	9488.24	0.00581526	0.0196492	0.136627	1		ENSG00000078295	9488.24	7.33956e-05	0.00257905	0.452555	1
ENSG00000078304	PPP2R5C	14	101761798	101927989	+	ensembl_havana	19	protein_coding		ensembl_havana		ENSG00000078304	5323.34	0.000603484	0.0114214	0.83185	1		ENSG00000078304	5323.34	0.00621843	0.0184152	0.162629	1		ENSG00000078304	5323.34	0.000173335	0.00257051	0.223106	1
ENSG00000078319	PMS2P1	7	100320992	100341908	-	havana	9	unprocessed_pseudogene		havana		ENSG00000078319	154.868	0.00284111	0.0174737	0.333308	1		ENSG00000078319	154.868	0.00522554	0.0199512	0.106716	1		ENSG00000078319	154.868	5.12654e-05	0.00261948	0.487735	1
ENSG00000078328	RBFOX1	16	5239802	7713338	+	ensembl_havana	20	protein_coding		ensembl_havana		ENSG00000078328	5192.59	0.00494051	0.0194462	0.167586	1		ENSG00000078328	5192.59	-0.000903353	0.0153919	0.766169	1		ENSG00000078328	5192.59	-0.000152906	0.00284972	0.0969952	1
ENSG00000078369	GNB1	1	1785285	1891117	-	ensembl_havana	17	protein_coding		ensembl_havana		ENSG00000078369	2574.66	0.000171959	0.0125366	0.953277	1		ENSG00000078369	2574.66	-0.000917231	0.0136723	0.780324	1		ENSG00000078369	2574.66	-4.10031e-05	0.00255542	0.732062	1
ENSG00000078399	HOXA9	7	27162435	27175180	-	ensembl_havana	17	protein_coding		ensembl_havana		ENSG00000078399	647.379	2.1707e-06	0.0156439	0.999355	1		ENSG00000078399	647.379	-0.000539113	0.016113	0.843123	1		ENSG00000078399	647.379	-1.46486e-05	0.00259063	0.839183	1
ENSG00000078401	EDN1	6	12290363	12297194	+	ensembl_havana	6	protein_coding		ensembl_havana		ENSG00000078401	97.7145	0.000951848	0.018192	0.507086	1		ENSG00000078401	97.7145	-0.000811427	0.017888	0.544868	1		ENSG00000078401	97.7145	-7.47195e-05	0.00500752	0.204953	1
ENSG00000078403	MLLT10	10	21524675	21743630	+	ensembl_havana	16	protein_coding		ensembl_havana		ENSG00000078403	1848.88	0.00192289	0.0139037	0.539171	1		ENSG00000078403	1848.88	0.00244731	0.0149686	0.480517	1		ENSG00000078403	1848.88	1.37283e-05	0.00255486	0.906424	1
ENSG00000078487	ZCWPW1	7	100400826	100428992	-	ensembl_havana	17	protein_coding		ensembl_havana		ENSG00000078487	175.125	0.0026924	0.0184591	0.260452	1		ENSG00000078487	175.125	-0.00204545	0.01768	0.362347	1		ENSG00000078487	175.125	-0.000171391	0.00536883	0.0420038	1
ENSG00000078549	ADCYAP1R1	7	31052461	31111479	+	ensembl_havana	14	protein_coding		ensembl_havana		ENSG00000078549	168.839	0.000735981	0.0178925	0.646013	1		ENSG00000078549	168.839	6.63681e-05	0.0175993	0.964842	1		ENSG00000078549	168.839	-1.77236e-05	0.00302721	0.684708	1
ENSG00000078579	FGF20	8	16992169	17002181	-	ensembl_havana	8	protein_coding		ensembl_havana		ENSG00000078579	0.312988	0.000507141	0.061998	0.723889	1		ENSG00000078579	0.312988	-0.000118628	0.058449	0.929999	1		ENSG00000078579	0.312988	-0.000734334	0.0700387	0.662407	1
ENSG00000078589	P2RY10	X	78945332	78961954	+	ensembl_havana	12	protein_coding		ensembl_havana		ENSG00000078589	8.93815	-0.00140952	0.0208424	0.154313	1		ENSG00000078589	8.93815	-0.00129406	0.0206329	0.154257	1		ENSG00000078589	8.93815	-4.40646e-06	0.00465487	0.93693	1
ENSG00000078596	ITM2A	X	79360384	79367667	-	ensembl_havana	10	protein_coding		ensembl_havana		ENSG00000078596	1204.09	-0.00259333	0.0181954	0.293925	1		ENSG00000078596	1204.09	0.000577114	0.0168743	0.800395	1		ENSG00000078596	1204.09	8.02154e-05	0.00305375	0.197309	1
ENSG00000078618	NRDC	1	51789191	51878937	-	ensembl_havana	21	protein_coding		ensembl_havana		ENSG00000078618	19460.8	0.00209033	0.0138402	0.507941	1		ENSG00000078618	19460.8	0.00183264	0.0141825	0.588986	1		ENSG00000078618	19460.8	-1.19249e-05	0.00255351	0.921838	1
ENSG00000078668	VDAC3	8	42391624	42405897	+	ensembl_havana	13	protein_coding		ensembl_havana		ENSG00000078668	21860.8	-0.00196602	0.0163921	0.492788	1		ENSG00000078668	21860.8	8.11191e-06	0.0158593	0.99769	1		ENSG00000078668	21860.8	5.17181e-05	0.00260999	0.498529	1
ENSG00000078674	PCM1	8	17922840	18029944	+	ensembl_havana	17	protein_coding		ensembl_havana		ENSG00000078674	32587.5	0.00614846	0.0203777	0.130554	1		ENSG00000078674	32587.5	0.00338495	0.0165969	0.336109	1		ENSG00000078674	32587.5	-5.16972e-05	0.00256519	0.615586	1
ENSG00000078687	TNRC6C	17	77959240	78108835	+	ensembl_havana	17	protein_coding		ensembl_havana		ENSG00000078687	2718.14	0.00140906	0.0153417	0.630429	1		ENSG00000078687	2718.14	6.63625e-05	0.015375	0.982176	1		ENSG00000078687	2718.14	-3.82644e-05	0.00257904	0.652832	1
ENSG00000078699	CBFA2T2	20	33490075	33650036	+	ensembl_havana	21	protein_coding		ensembl_havana		ENSG00000078699	1270.79	0.0221503	0.0362176	0.00855133	0.632443		ENSG00000078699	1270.79	0.00588194	0.0189671	0.160293	1		ENSG00000078699	1270.79	-0.000134016	0.00258616	0.251767	1
ENSG00000078725	BRINP1	9	119153458	119369467	-	ensembl_havana	12	protein_coding		ensembl_havana		ENSG00000078725	49.8585	-0.000384653	0.0184035	0.713206	1		ENSG00000078725	49.8585	-0.00250924	0.0270699	0.0336451	1		ENSG00000078725	49.8585	-0.000295736	0.014458	0.0707523	1
ENSG00000078747	ITCH	20	34363235	34511393	+	havana	14	protein_coding		havana		ENSG00000078747	4161.76	0.00393365	0.0158868	0.274553	1		ENSG00000078747	4161.76	0.00264119	0.0144877	0.456155	1		ENSG00000078747	4161.76	-4.09439e-05	0.00255213	0.755471	1
ENSG00000078795	PKD2L2	5	137887968	137942747	+	ensembl_havana	16	protein_coding		ensembl_havana		ENSG00000078795	670.486	-0.00145028	0.0176726	0.486725	1		ENSG00000078795	670.486	0.00160755	0.0176473	0.422923	1		ENSG00000078795	670.486	9.23554e-05	0.00383302	0.133016	1
ENSG00000078804	TP53INP2	20	34704290	34713439	+	ensembl_havana	12	protein_coding		ensembl_havana		ENSG00000078804	1958.81	-0.00180027	0.0184811	0.295927	1		ENSG00000078804	1958.81	-0.00135244	0.0179001	0.399343	1		ENSG00000078804	1958.81	7.21839e-06	0.00288872	0.868648	1
ENSG00000078808	SDF4	1	1216908	1232031	-	ensembl_havana	16	protein_coding		ensembl_havana		ENSG00000078808	1363.21	-0.00278374	0.0157703	0.393694	1		ENSG00000078808	1363.21	-0.0109048	0.0252053	0.0323526	1		ENSG00000078808	1363.21	-0.000138243	0.00264057	0.178999	1
ENSG00000078814	MYH7B	20	34975403	35002437	+	ensembl_havana	15	protein_coding		ensembl_havana		ENSG00000078814	6071.71	-0.00130183	0.0178016	0.498187	1		ENSG00000078814	6071.71	0.000189154	0.017346	0.916715	1		ENSG00000078814	6071.71	3.79624e-05	0.00298138	0.439916	1
ENSG00000078898	BPIFB2	20	33007600	33023709	+	ensembl_havana	6	protein_coding		ensembl_havana		ENSG00000078898	0.0171482	0	0.107789	1	1		ENSG00000078898	0.0171482	0.000223905	0.109866	0.941049	1		ENSG00000078898	0.0171482	0.000176402	0.120172	0.962117	1
ENSG00000078900	TP73	1	3652520	3736201	+	ensembl_havana	14	protein_coding		ensembl_havana		ENSG00000078900	36.3406	-0.00317936	0.0197309	0.117234	1		ENSG00000078900	36.3406	0.000450012	0.0174063	0.800395	1		ENSG00000078900	36.3406	0.00012951	0.00554623	0.0776964	1
ENSG00000078902	TOLLIP	11	1274371	1309654	-	ensembl_havana	15	protein_coding		ensembl_havana		ENSG00000078902	1099.1	-0.00237237	0.0163785	0.432677	1		ENSG00000078902	1099.1	-0.00662738	0.0212006	0.0761313	1		ENSG00000078902	1099.1	-8.71476e-05	0.00263925	0.298501	1
ENSG00000078967	UBE2D4	7	43926438	43956136	+	ensembl_havana	12	protein_coding		ensembl_havana		ENSG00000078967	4442.7	0.00879691	0.0240763	0.061688	1		ENSG00000078967	4442.7	0.00529003	0.0189133	0.169016	1		ENSG00000078967	4442.7	-4.30369e-05	0.00256523	0.667365	1
ENSG00000079101	CLUL1	18	596988	650334	+	ensembl_havana	16	protein_coding		ensembl_havana		ENSG00000079101	1.38248	-0.000318051	0.0307825	0.626372	1		ENSG00000079101	1.38248	0.000181682	0.028511	0.76004	1		ENSG00000079101	1.38248	0.000462824	0.0349938	0.431807	1
ENSG00000079102	RUNX1T1	8	91954967	92103286	-	ensembl_havana	16	protein_coding		ensembl_havana		ENSG00000079102	952.414	0.000156336	0.0150743	0.95564	1		ENSG00000079102	952.414	0.000696099	0.0157029	0.810938	1		ENSG00000079102	952.414	1.53042e-05	0.00257711	0.849548	1
ENSG00000079112	CDH17	8	94127171	94217303	-	ensembl_havana	9	protein_coding		ensembl_havana		ENSG00000079112	12.5399	-0.000288154	0.0182207	0.805463	1		ENSG00000079112	12.5399	5.13062e-05	0.0179264	0.962535	1		ENSG00000079112	12.5399	1.29738e-05	0.0036935	0.773585	1
ENSG00000079134	THOC1	18	214520	268050	-	ensembl_havana	11	protein_coding		ensembl_havana		ENSG00000079134	1299.11	0.00044414	0.0122591	0.879215	1		ENSG00000079134	1299.11	0.000520971	0.0132192	0.873426	1		ENSG00000079134	1299.11	1.6912e-06	0.00255245	0.989243	1
ENSG00000079150	FKBP7	2	178463664	178478600	-	ensembl_havana	17	protein_coding		ensembl_havana		ENSG00000079150	240.558	0.000143758	0.016255	0.954021	1		ENSG00000079150	240.558	0.000722458	0.0166143	0.771299	1		ENSG00000079150	240.558	1.52155e-05	0.00261646	0.810062	1
ENSG00000079156	OSBPL6	2	178194481	178402891	+	ensembl_havana	16	protein_coding		ensembl_havana		ENSG00000079156	3416.62	0.00176633	0.0169838	0.495224	1		ENSG00000079156	3416.62	0.00237619	0.0174895	0.360284	1		ENSG00000079156	3416.62	1.69533e-05	0.0026153	0.790967	1
ENSG00000079215	SLC1A3	5	36606355	36688334	+	ensembl_havana	13	protein_coding		ensembl_havana		ENSG00000079215	1704.75	-0.00211365	0.0180639	0.341701	1		ENSG00000079215	1704.75	-4.05031e-05	0.0170744	0.984357	1		ENSG00000079215	1704.75	4.98461e-05	0.0028968	0.360632	1
ENSG00000079246	XRCC5	2	216107464	216206303	+	ensembl_havana	15	protein_coding		ensembl_havana		ENSG00000079246	9968.75	-0.0003059	0.0115481	0.914588	1		ENSG00000079246	9968.75	0.00104313	0.0128365	0.751518	1		ENSG00000079246	9968.75	5.88967e-05	0.00255174	0.66793	1
ENSG00000079257	LXN	3	158645822	158672693	-	ensembl_havana	7	protein_coding		ensembl_havana		ENSG00000079257	150.345	-0.000848084	0.0175709	0.655372	1		ENSG00000079257	150.345	0.00133438	0.0176721	0.46564	1		ENSG00000079257	150.345	6.34667e-05	0.00345257	0.236904	1
ENSG00000079263	SP140	2	230203110	230313215	+	ensembl_havana	18	protein_coding		ensembl_havana		ENSG00000079263	23.9509	-0.00285054	0.0241076	0.0381109	1		ENSG00000079263	23.9509	6.67214e-05	0.0179027	0.952497	1		ENSG00000079263	23.9509	0.000432077	0.0169051	0.036677	1
ENSG00000079277	MKNK1	1	46557408	46616843	-	ensembl_havana	19	protein_coding		ensembl_havana		ENSG00000079277	1147.53	-0.0060306	0.0191961	0.150078	1		ENSG00000079277	1147.53	-0.00552155	0.0182032	0.186104	1		ENSG00000079277	1147.53	7.84546e-06	0.00255278	0.949648	1
ENSG00000079308	TNS1	2	217799789	218002995	-	ensembl_havana	16	protein_coding		ensembl_havana		ENSG00000079308	16503.8	-0.00201689	0.0175062	0.41524	1		ENSG00000079308	16503.8	-0.00409115	0.0193437	0.115004	1		ENSG00000079308	16503.8	-4.9038e-05	0.00272809	0.417542	1
ENSG00000079313	REXO1	19	1815246	1848463	-	ensembl_havana	13	protein_coding		ensembl_havana		ENSG00000079313	362.336	-0.00159253	0.0172454	0.506357	1		ENSG00000079313	362.336	-0.0028538	0.0181785	0.238549	1		ENSG00000079313	362.336	-3.1945e-05	0.00268045	0.582623	1
ENSG00000079332	SAR1A	10	70147289	70170523	-	ensembl_havana	14	protein_coding		ensembl_havana		ENSG00000079332	4552.85	0.00218282	0.0120677	0.466066	1		ENSG00000079332	4552.85	0.00637515	0.0178796	0.160562	1		ENSG00000079332	4552.85	0.000116792	0.00254956	0.47272	1
ENSG00000079335	CDC14A	1	100345025	100520277	+	ensembl_havana	18	protein_coding		ensembl_havana		ENSG00000079335	269.459	0.00214524	0.0171227	0.427999	1		ENSG00000079335	269.459	-0.000113618	0.0163275	0.964929	1		ENSG00000079335	269.459	-5.59016e-05	0.002668	0.410958	1
ENSG00000079337	RAPGEF3	12	47734367	47771040	-	ensembl_havana	15	protein_coding		ensembl_havana		ENSG00000079337	1168.71	-0.00346337	0.0191326	0.185941	1		ENSG00000079337	1168.71	0.000228688	0.0167559	0.921652	1		ENSG00000079337	1168.71	9.03557e-05	0.00313847	0.161707	1
ENSG00000079385	CEACAM1	19	42507304	42561234	-	ensembl_havana	21	protein_coding		ensembl_havana		ENSG00000079385	161.933	-0.00220701	0.0187521	0.228386	1		ENSG00000079385	161.933	-0.001572	0.0179393	0.354768	1		ENSG00000079385	161.933	1.06822e-05	0.00284972	0.811394	1
ENSG00000079387	SENP1	12	48042898	48106308	-	ensembl_havana	13	protein_coding		ensembl_havana		ENSG00000079387	617.625	0.00195207	0.0148573	0.530383	1		ENSG00000079387	617.625	0.00606746	0.0198118	0.131055	1		ENSG00000079387	617.625	9.36846e-05	0.00258661	0.354566	1
ENSG00000079393	DUSP13	10	75094432	75109221	-	ensembl_havana	20	protein_coding		ensembl_havana		ENSG00000079393	7702.54	0.00172942	0.0158096	0.554399	1		ENSG00000079393	7702.54	-0.000442538	0.0155902	0.87956	1		ENSG00000079393	7702.54	-6.04551e-05	0.00260174	0.46206	1
ENSG00000079432	CIC	19	42268537	42295797	+	ensembl_havana	7	protein_coding		ensembl_havana		ENSG00000079432	805.836	-0.000324597	0.0169959	0.880647	1		ENSG00000079432	805.836	-0.00200611	0.0177576	0.351492	1		ENSG00000079432	805.836	-4.37196e-05	0.00282289	0.421549	1
ENSG00000079435	LIPE	19	42401507	42427426	-	ensembl_havana	9	protein_coding		ensembl_havana		ENSG00000079435	233.971	-0.00132876	0.0186824	0.310536	1		ENSG00000079435	233.971	-0.00160176	0.0187464	0.195074	1		ENSG00000079435	233.971	-1.42492e-05	0.00343363	0.742774	1
ENSG00000079459	FDFT1	8	11795573	11839309	+	ensembl_havana	12	protein_coding		ensembl_havana		ENSG00000079459	5908.02	0.00275031	0.0171636	0.357273	1		ENSG00000079459	5908.02	-0.00031535	0.0158282	0.911102	1		ENSG00000079459	5908.02	-7.96283e-05	0.00265825	0.308459	1
ENSG00000079462	PAFAH1B3	19	42297033	42303546	-	ensembl_havana	7	protein_coding		ensembl_havana		ENSG00000079462	114.735	0.00339346	0.0204551	0.073886	1		ENSG00000079462	114.735	0.000635415	0.0175753	0.697565	1		ENSG00000079462	114.735	-7.74436e-05	0.00423138	0.175718	1
ENSG00000079482	OPHN1	X	68042344	68433913	-	ensembl_havana	12	protein_coding		ensembl_havana		ENSG00000079482	1276.78	-0.00101685	0.0148988	0.727691	1		ENSG00000079482	1276.78	0.00290824	0.0168191	0.367859	1		ENSG00000079482	1276.78	0.00011301	0.00266913	0.206597	1
ENSG00000079557	AFM	4	73481683	73504001	+	ensembl_havana	4	protein_coding		ensembl_havana		ENSG00000079557	0.424725	0.00126877	0.095657	0.589286	1		ENSG00000079557	0.424725	-0.00030134	0.0821501	0.884179	1		ENSG00000079557	0.424725	-0.00207598	0.117563	0.496655	1
ENSG00000079616	KIF22	16	29790719	29805385	+	ensembl_havana	12	protein_coding		ensembl_havana		ENSG00000079616	741.152	-0.00467563	0.0212087	0.0661123	1		ENSG00000079616	741.152	-0.00148483	0.0174327	0.486758	1		ENSG00000079616	741.152	6.19621e-05	0.003008	0.27393	1
ENSG00000079689	SCGN	6	25652201	25701783	+	ensembl_havana	13	protein_coding		ensembl_havana		ENSG00000079689	0.207072	7.34928e-05	0.1078	0.980761	1		ENSG00000079689	0.207072	1.99216e-05	0.109431	0.994736	1		ENSG00000079689	0.207072	-6.28382e-05	0.119922	0.986476	1
ENSG00000079691	CARMIL1	6	25279078	25620530	+	ensembl_havana	17	protein_coding		ensembl_havana		ENSG00000079691	139.562	-0.000224475	0.0180171	0.868365	1		ENSG00000079691	139.562	-0.000732424	0.0179187	0.565573	1		ENSG00000079691	139.562	-1.84384e-05	0.00336992	0.671469	1
ENSG00000079739	PGM1	1	63593276	63660245	+	ensembl_havana	15	protein_coding		ensembl_havana		ENSG00000079739	52608.4	0.00118731	0.0163122	0.652683	1		ENSG00000079739	52608.4	1.66627e-05	0.0162851	0.994896	1		ENSG00000079739	52608.4	-2.96248e-05	0.00261272	0.663126	1
[truncated: 56,827 more rows]

## Sheet: readme_filter
	counted samples with counts (independent of count level)
[truncated: 2 more rows]

## Sheet: muscle_filtered
gene_information														pre-HD vs. control							early-HD vs. control							early-HD vs. pre-HD							Group	control	control	control	control	control	control	control	control	control	control	control	control	control	control
[truncated: 54 more rows]
[truncated: 40 more columns]
