# Supplementary material for: Abnormal molecular signatures of inflammation, energy metabolism, and vesicle biology in human Huntington disease peripheral tissues
Source: Genome Biol. 2022 Sep 7;23:189. doi: 10.1186/s13059-022-02752-5 (PMC9450392; doi:10.1186/s13059-022-02752-5)
Supplement: Supplementary file 6 — Additional file 6. RNAseq fibroblasts data file; Outliers removed and normalized counts. [file 13059_2022_2752_MOESM6_ESM.xlsx]

## Sheet: readme
	This sheet contains the normalized counts as produced by tximport into DESeq2 and an intercept matrix design (~1).
	I.e. the counts are normalised across samples, but not corrected for confounding variables (e.g. batch, sex, site, BMI, age)

## Sheet: normalised_counts
geneid	813878	813879	813880	813881	813882	813883	813884	813885	813886	813888	813889	813891	813893	813894	813895	813897	813898	813899	813900	813901	813902	813904	813905	813906	813907	813908	813909	813911	813914	813915	813916	813917	813918	813920	813921	813922	813923	813924	813925	813926	813927	813928	813929	813930	813931	813932	813933
ENSG00000000003	1197.51	1249.97	916.218	1374.25	1420.21	1494.63	1306.46	1244.43	1519.98	1417.89	1319.01	1117.45	968.413	1372.95	910.38	1312.26	1141.08	1335.21	1235.24	1052.65	1539.09	1105.12	1190.49	1132.41	1280.41	1200.07	1167.77	1027.08	1074.06	1051.69	1056.61	1353.48	1251.46	1258.63	959.875	1177.07	1189.54	1281.99	1334.95	1486.88	1232.61	1178.25	1197.84	1235.97	1477.99	1629.93	1252.87
ENSG00000000005	0	0	0	0	0	0	10.0094	0	0	0	0	0	0	0	0	0	2.40329	0	0	0	0	0.908467	0	0	0	0	2.72895	0	0	0	0.987252	0	0	0	0	0	0	0	0	0	0	0	0	0	0	0	0.951061
ENSG00000000419	2266	1702	1902.12	1831.91	1797.66	1839.67	1698.65	1687.32	1587.95	1757.92	1761.57	1769.9	1661.78	1542.08	1769.18	1558.66	1779.45	1786.27	1810.86	1667.55	1891.98	1534.27	1590.39	1741.48	1527.99	1697.93	1693.63	1933.13	1629.92	1838.73	1710.75	1819.62	1438.83	1668.19	1790.56	1735.55	1794.19	1598.21	1766.98	1570.62	1577.17	1742.62	1500.13	1515.39	1868.19	1782.42	1538.8
ENSG00000000457	327.773	495.466	477.014	395.591	430.143	374.28	392.145	445.628	371.254	396.172	396.215	497.223	469.282	400.211	483.631	530.116	329.837	440.961	421.537	421.086	499.147	430.176	375.048	381.562	405.31	433.131	385.278	428.796	373.72	404.245	416.048	308.734	371.793	367.816	410.028	314.316	350.583	433.29	413.933	496.229	492.828	360.802	465.033	367.639	431.458	458.52	377.011
ENSG00000000460	118.9	78.4409	328.264	128.921	99.7483	166.125	181.178	123.205	204.512	134.589	187.794	143.423	151.101	197.819	426.974	231.167	203.71	99.493	88.4264	164.746	98.9388	136.642	137.887	280.045	66.2133	217.241	150.596	373.031	243.06	259.431	289.43	181.201	111.615	174.518	289.181	150.86	222.046	244.486	135.818	100.039	140.242	140.67	222.009	112.14	129.269	154.95	209.65
ENSG00000000938	4.51369	0	1.59335	9.23112	11.7877	1.95462	5.68961	8.41442	10.1011	5.16276	5.33731	6.28003	4.83091	2.21923	5.67845	5.26784	7.16072	10.4463	4.80068	5.957	2.06419	9.26527	7.88763	2.70918	0.925702	2.74184	12.1244	2.6252	5.18293	3.48826	2.54954	13.0563	10.368	9.4226	4.72997	1.78219	4.9065	3.31477	2.43445	3.14548	2.49031	0	3.21372	5.44237	1.798	6.40111	9.6967
ENSG00000000971	1608.14	769.365	820.344	1594.58	731.266	1889.86	1200.43	2234.52	2011.42	1276.86	1180.05	2002.54	654.065	2283.35	488.112	2980.04	565.456	1432.89	765.835	1228.51	1845.59	1837.15	2200.07	1210.89	2034.45	496.896	894.071	481.729	2063.09	1130.34	906.7	725.247	1723.66	1290.89	562.748	933.677	1529.61	609.283	865.215	2416.44	2082.03	2708.07	1571.75	1424.29	1150.55	1886.71	2339.83
ENSG00000001036	3854.74	3905.08	4446.9	4406.39	5272.39	4426.83	3413.11	4628.54	4955.67	4526.31	4835.72	4938.8	3923.42	4260.67	4990.42	4669.4	4005.92	3917.65	3557.98	4905.29	4408.31	4097.14	4332.42	4454.88	3928.74	3994.57	4943.16	5218.99	4441.73	5378.86	3675.98	4755.39	4000.75	4367.72	6096.14	4826.56	4261.2	4967.49	4568.08	5901.45	4392.59	4332	5567.54	4953.55	5005.7	4617.68	4106.59
ENSG00000001084	608.131	668.086	463.195	787.057	743.083	717.406	695.816	658.707	641.523	761.841	620.323	505.056	646.797	749.32	398.272	607.312	992.353	587.348	692.731	535.132	768.324	833.301	858.927	658.407	622.592	543	662.244	616.839	656.618	410.623	747.758	579.344	698.387	670.364	669.009	564.227	521.11	439.001	586.356	640.246	677.803	583.932	671.488	627.762	774.702	555.613	611.557
ENSG00000001167	1261.65	1123.58	1345.25	1101.89	1041.4	1103.29	1002.23	1098.21	1066.3	1025.34	1125.88	1185.31	1010.78	1241.73	1480.26	1017.73	1190.09	979.514	970.492	1169.33	1058.34	1292.78	1131.37	1133.23	986.027	1175.86	1052.69	1417.58	1109.6	1135.62	1182.13	908.772	1172.23	1049.65	1080.25	1055.22	1068.52	1125.81	885.452	1027.39	979.352	905.034	945.752	974.229	1394.03	960.05	1211.29
ENSG00000001460	476.218	327.013	372.821	335.592	391.937	317.151	413.756	531.489	443.544	345.49	531.899	371.509	300.73	298.454	400.389	313.89	522.824	239.451	335.311	550.288	394.816	398.15	209.484	425.278	432.766	448.882	455.265	597.75	350.277	542.08	506.306	437.973	335.185	313.046	511.753	325.797	460.56	345.617	416.571	356.414	356.116	343.388	287.6	404.716	360.311	226.041	279.872
ENSG00000001461	2254.88	1817.56	2114.65	1229.59	1823.21	1462.26	1366.58	2351.79	2489.61	1821.25	4273.46	3029.43	1067.86	1413.67	2576.71	1527.16	2468.86	1466.48	1185.38	1752.17	1891.74	1765.61	1627.8	3186.03	2240.79	2674.94	2719.23	4381.33	1647.78	2399.59	3845.86	2647.28	2361.95	1483.59	5009.32	2567.93	4256.31	2436.34	2718.72	2971.97	1547.83	1428.99	1934.21	2880.9	3831.86	2194.94	2530.06
ENSG00000001497	707.889	888.583	1154.86	1011.82	788.146	877.157	915.054	819.758	869.406	1083.04	918.77	783.742	835.663	880.285	1087.55	924.087	915.486	794.899	865.018	1045.65	982.215	837.841	960.005	912.684	862.025	1110.58	860.849	957.503	981.967	914.368	925.011	927.55	923.098	876.923	864.078	958.517	830.381	925.203	930.56	885.633	884.002	873.038	765.643	916.759	957.113	910.06	844.988
ENSG00000001561	396.478	74.9313	147.606	361.122	309.069	100.029	166.363	401.75	48.3589	344.404	327.063	134.578	255.981	397.194	328.269	288.6	262.704	123.299	196.246	85.1335	254.772	310.498	442.435	270.938	238.04	217.695	183.907	136.963	87.1343	190.512	66.7031	219.876	411.831	370.02	132.162	95.5351	292.183	89.7709	315.662	145.345	72.7929	105.784	211.178	326.917	417.259	284.117	501.977
ENSG00000001617	77.7638	251.752	208.416	220.328	336.479	128.127	119.679	315.202	367.946	301.686	194.729	64.3445	289.499	155.119	148.975	159.583	98.5966	138.087	166.409	203.072	104.194	236.79	243.787	87.0138	265.089	318.571	304.714	171.076	175.665	69.7456	112.062	282.857	364.65	124.024	273.524	263.515	192.628	302.929	90.3029	144.312	131.499	164.652	217.217	331.411	252.576	106.905	101.084
ENSG00000001626	0	0	0	0	5.34687	1.33093	0	0	0.589783	0	31.7705	0	0	0	0.720726	0	0.56683	0.410712	0	0	0	0	0	0	0	0	0	5.07954	0	1.15626	0	0.890024	0.903947	0.948884	0	0.604716	5.05989	1.74238	28.7105	0.600813	0	0	0.449215	1.3214	9.86272	1.76558	1.23849
ENSG00000001629	5317.67	4889.33	4467.59	4273.33	4893.88	5474.61	4276.37	4427.7	4410.39	4333.85	4625.14	4592.3	4168.31	4458.57	4280.07	4822.5	4345.85	4711.99	4485.98	3894.62	5300.18	4517.12	4173.67	4645.55	5119.54	4569.37	4714.36	4428.62	3600.71	3486.38	4336.39	3502.22	4222.24	4485.57	4841.87	4238.98	4491.31	4435.06	4141.6	4250.14	4299.22	4234.39	4580.98	4576.13	4163.15	4134.93	4537.9
ENSG00000001630	4715.09	5688.61	3103.13	8806.45	5653.31	4572.23	5377.66	6215.97	4266.27	7096.95	4554.77	5139.24	7242.23	6677.75	2389.07	6430.64	2688.11	6635.38	4072.85	4225.29	5205.08	5643.26	8405.84	3387.1	5321.79	3545.53	9916.96	2493.79	6947.51	4055.14	2830.9	4575.01	7718.08	6920.67	2246.36	4287.03	4440.57	4277.33	3710.1	5937.72	5041.32	5005.86	5242.89	5735.13	6052.91	5932.65	4480.22
ENSG00000001631	1452.76	1534.67	1375.54	1306.33	1389.26	1486.22	1469.84	1609.55	1510.15	1459.36	1368.54	1455.57	1643.33	1465.28	1558.47	1413.65	1604.06	1578.72	1431.97	1442.24	1500.17	1537.61	1375.2	1270.94	1350.78	1804.75	1455.07	1566.77	1185.89	1252.65	1198.28	1261.18	1481.6	1383.87	1433.23	1420.51	1457.45	1437.02	1413.44	1366.03	1494.61	1195.35	1610.73	1642.52	1432.93	1686.07	1511.95
ENSG00000002016	335.61	301.177	163.557	157.831	141.374	196.56	293.49	157.196	288.986	193.827	254.287	184.366	237.767	248.683	166.045	189	342.482	213.682	191.997	269.206	378.72	243.856	78.2069	212.511	134.269	135.985	202.091	170.942	127.151	171.607	243.765	130.297	232.365	190.606	205.962	136.141	274.663	265.029	144.708	233.847	245.873	192.524	210.729	282.03	220.056	183.528	237.023
ENSG00000002079	3.99669	0	0	0	0	0	0	0	0	0	0	0	0	0.374156	0	0	0	0	0	1.23776	0	0	0	0	0	0	0	0	0	0	6.19393	1.17961	0	0	0	0	1.163	0	0	0	0	2.35436	0	0	0	0	0
ENSG00000002330	711.262	895.331	754.025	1094.94	781.044	753.013	830.069	1001.53	932.618	774.392	834.015	809.107	910.343	996.61	836.213	943.599	680.828	1036.54	971.342	904.566	1014.4	856.176	966.812	884.937	979.866	878.866	1025.11	797.172	1186.9	1007.35	940.849	1230.52	1057.82	1056.88	1049.09	990.483	1040	1206.6	1227.07	1111.39	1143.46	1242.11	1201.1	1111.69	1113.23	1133.57	1150.42
ENSG00000002549	2318.33	2248.84	2003.21	2614.51	2292.37	2643.78	2004.54	2087.97	3354.62	2428.56	2383.27	2068.19	2349.74	2592.24	2319.9	2684.66	2021.98	2152.95	2009.04	2331.13	2875.4	2140.73	2938.02	2358.88	2197.62	2411.36	3117.59	2040.85	2565.12	2373.57	2367.25	2391.81	3197.52	2326.57	1988.7	2153.19	2400.61	2477.93	2276.74	2687.18	2703.92	2764.21	2763.05	2388.89	2482.48	2653.29	2264.28
ENSG00000002586	30681.4	20404.2	24136.1	23476.8	32267.7	19850	20879.4	28916.2	26355.9	23440.3	22966.4	30875.5	22618.8	22390.9	24741.8	23952.6	20441.7	23639.1	23322.5	26240.6	17344.4	22817.4	20176.4	19433.5	22835.8	21945.7	22368.2	24048.7	22552.1	29803.7	26266.5	30236.6	22723.8	23855.1	26319.2	30802.3	26201.7	29313.3	23037	24378.4	18457.7	21341.1	21050.8	27602.3	23348.5	22330.3	23023
ENSG00000002587	0.991609	0	2.57644	0.938157	0	0	0	1.88535	0	0	0	13.7102	0	0	0	11.207	4.84285	4.3786	1.25071	0	14.8748	5.48995	0	0	2.85365	0	0	0	0	0.891211	0	0.925755	1.84901	1.9673	3.88043	0	2.78641	0	0	3.63031	2.54196	1.87483	0	4.52196	0.906528	2.75594	1.82301
ENSG00000002726	0	0	0	0	0	0	0	0	0	0	0	0	0	0	0	0	0	0	0	0	0	0	0	0	1.48229	0	0	0	0	0	0	0	0	3.93595	0	0	0	0	0	0	0	0	0	0.437361	0	0	0
ENSG00000002745	71.3088	54.4423	84.975	110.45	87.6496	49.0238	91.769	84.581	7.63343	447.88	89.4262	40.8406	59.4505	9.84779	0	89.0428	14.5053	18.339	89.1874	79.5964	0	3.64447	10.9616	9.20216	35.6275	40.7662	121.357	43.6357	23.0642	10.6035	1.92912	22.0453	48.5256	44.9254	85.6493	15.891	62.8669	71.7409	20.1813	53.3942	6.39432	9.40838	15.7701	10.024	75.9337	14.8812	8.26235
ENSG00000002746	113.546	98.3135	131.823	106.095	149.019	84.6355	104.292	110.144	116.358	151.408	113.571	137.862	181.45	96.5189	63.1991	91.0682	91.5115	118.776	152.824	181.256	98.2555	177.14	190.523	132.378	158.841	161.9	235.687	127.298	128.975	112.734	127.582	90.9769	162.23	180.321	159.781	142.374	97.9607	117.447	109.089	150.473	123.812	34.4383	149.881	163.919	49.3851	96.0593	138.013
ENSG00000002822	313.351	378.205	492.82	401.005	440.131	368.535	370.813	439.123	433.896	437.462	470.245	445.385	510.05	442.474	645.923	532.406	548.873	367.494	429.651	673.223	484.706	471.176	521.584	554.51	487.598	532.515	533.617	504.383	588.377	692.248	575.472	523.418	473.277	528.837	544.934	527.002	453.893	580.863	512.802	488.101	672.409	518.476	595.26	464.733	420.39	400.598	591.041
ENSG00000002834	17615.4	16021.1	22175.9	17933.9	17112.1	18199.4	16564.3	14717.5	13992.4	15862.1	20105.8	18198.6	14167.5	13313.3	19284.3	15779.6	15178.1	15436.1	15961.9	22852.8	13278.6	14508.8	14926.3	17795.1	14471.5	18548.8	19485.6	19215	15913.2	19901.5	23765.3	17174.7	14875.4	16524.8	24875.8	21734.2	14861.4	19114.4	19462.9	16931.3	16472.6	19568.3	15121	16655.9	17240.3	18794.4	15846.5
ENSG00000002919	996.266	1088.34	943.745	755.739	721.552	719.606	872.434	832.692	731.797	693.804	779.766	852.066	751.751	682.927	872.67	766.324	776.737	791.666	738.694	757.79	577.218	603.701	793.253	773.808	693.102	655.768	790.011	655.386	717.19	809.83	798.833	823.617	662.619	643.917	799.641	761.04	684.292	695.998	800.309	604.11	730.679	796.562	657.763	613.512	588.079	728.935	687.633
ENSG00000002933	15.1406	48.5543	2.74488	483.38	3.15338	7.522	4.41673	2.41131	2.27602	6.65993	0.811715	52.6901	23.317	32.7851	0	68.8159	5.59932	188.029	18.0535	0	18.4432	56.1022	107.368	4.56354	1124.49	34.1794	96.7048	0.888195	216.939	62.0182	181.806	2.3413	1622.78	314.252	13.8449	17.3621	37.6821	18.7	25.9753	291.176	111.295	121.834	83.0734	19.4573	7.34289	8.75135	30.8601
ENSG00000003056	5290.29	6165.92	5102.29	7936.84	5349.3	5955.49	6347.51	5998.89	5319.21	5838.96	4796.75	4636.42	6453.28	4628.17	4543.07	4955.06	3884.2	5915.53	5310.58	4554.5	5834.06	4427.47	6802.91	4817.54	4505.79	4425.91	7739.04	4214.25	6361.31	4385.16	3987.98	4494.37	6167.93	5626.38	4413.56	5311.88	4352.81	4363.21	4798.11	5770.24	5499.03	5518.24	6685.14	6200.48	5082.55	5088.11	4728.92
ENSG00000003096	28.472	31.5373	21.6711	52.2901	29.3599	41.4396	25.9704	17.3881	50.1521	20.1241	17.8655	69.144	27.3497	49.8069	21.761	74.2388	31.588	64.0399	46.3248	41.1092	49.8195	42.8546	53.9391	29.5314	35.1668	12.7707	12.4734	11.5731	56.1064	8.7849	8.41607	11.2237	64.6664	35.1346	8.83533	18.5117	77.5735	6.6836	31.9264	65.4378	68.003	73.97	79.7771	43.2793	11.0849	89.2017	33.1461
ENSG00000003137	293	250.421	564.056	250.668	323.436	403.556	121.662	279.057	150.525	639.675	228.664	299.586	163.229	192.257	587.006	460.014	252.166	681.035	355.432	426.625	395.074	445.114	705.183	775.419	193.791	575.282	140.896	660.046	254.433	471.445	1522.06	456.233	587.249	446.601	894.516	893.388	534.426	828.344	995.852	328.773	570.554	700.622	434.194	245.919	242.55	709.25	241.606
ENSG00000003147	2.32807	19.4076	8.20952	3.06216	0	3.97926	18.9627	33.3506	0.657213	12.7195	4.09071	11.3589	24.8934	17.559	2.67152	6.43422	8.90101	4.52316	27.1717	14.6628	5.45897	6.54094	32.9022	15.3327	16.634	0.688088	9.7598	12.8372	11.8061	4.80443	0.732073	0	0	4.07696	1.331	2.52768	4.57393	1.9577	1.31987	10.2635	10.3471	10.6854	1.40229	3.61586	0	2.95536	4.13276
ENSG00000003249	7.90391	13.2483	5.17085	43.4457	75.5958	22.3897	31.6084	96.2038	31.8193	19.5661	8.62859	17.5535	26.0915	1.31055	23.3148	22.325	19.0955	19.9937	21.7548	27.786	22.3026	32.053	25.6881	48.4189	12.1876	15.1523	16.483	54.5471	15.0267	38.0315	32.3593	36.5581	31.1627	21.1403	28.3552	34.2106	18.3039	29.6453	31.1101	28.1554	14.8857	22.1886	21.0748	29.0978	40.7202	34.3789	19.9545
ENSG00000003393	1804.1	1760.16	1701.91	1619.31	1574.9	1690.27	1780.9	1515.36	1603.56	1525.15	1679.89	1741.39	1751.45	1501.12	1562.21	1467.42	1581.84	1354.36	1260.91	1431.67	1241.29	1638.66	1574.49	1697.48	1504.31	1493.1	1864.73	1592.83	1534.05	1249.29	1364.3	1453.15	1622.08	1736.99	1417.01	1680.51	1320.32	1346.97	1451.4	1604.29	1661.46	1297.54	1610.78	1792.22	1456.23	1534.22	1490.78
ENSG00000003400	290.124	282.858	306.76	216.766	356.205	248.523	173.848	362.039	237.996	369.446	432.832	473.169	243.447	435.027	276.424	386.217	222.669	359.017	201.141	416.909	423.112	347.273	262.655	178.668	313.105	307.572	299.98	266.9	340.147	300.827	204.603	351.117	297.28	334.918	386.915	392.79	470.11	327.3	300.28	512.142	296.782	291.016	338.229	378.23	299.088	353.929	354.424
ENSG00000003402	2834.03	2956.73	3206.52	3189.54	2983.91	2291.58	3105.18	2966.03	2328.91	3236.02	3341.17	2941.57	3016.62	2588.36	2780.57	2057.82	2536.94	3010.62	2489.06	2157.68	2712.07	2875.71	3197.55	3068.34	3469.59	2607.14	4250.82	2600.93	2669.42	2628.96	3314.37	3259.4	3097.73	3435.17	3644.79	3575.43	3748.26	2870.53	3488.22	3462.05	2647.6	2519.69	2492.28	2747.64	3246.17	2846.15	2570.37
ENSG00000003436	1679.44	1739.46	1630.95	2415	1789.26	1875.86	2087.02	1979.98	2803.48	1919.07	2371.65	2943.71	1474.77	1928.93	1347.46	1646.3	1250.71	2693.09	1252.11	1596.9	1765.98	2104.74	1753.36	1844.29	1968.15	1942.05	3486.42	1363.62	2099.73	1545.19	2010.83	1724.75	2083.21	2575.27	2595.53	2719.87	3049.85	2450.73	3206.94	4336.35	2933.07	3061.15	3197.23	2770.03	3205.68	3729.64	2072.17
ENSG00000003509	513.279	505.037	459.057	496.293	520.394	601.605	512.42	484.892	523.964	612.358	486.743	592.176	489.637	469.948	525.165	469.584	527.444	536.627	531.329	447.529	694.979	492.381	503.757	461.662	469.984	451.857	574.083	454.293	446.929	546.96	429.401	511.64	467.584	463.539	472.961	489.066	547.346	502.116	460.357	510.909	489.192	596.168	483.466	497.479	499.307	501.537	445.308
ENSG00000003756	2167.09	2204.54	2472.13	1984.98	2327.35	2290.89	2468.36	2544	2281.53	2431.32	2286.61	2434.29	2392.12	2360.25	2109.55	2731.57	2127.34	2011.04	2154.13	2245.74	2196.07	2391.28	2233.34	2309.53	2594.22	2424.98	2470.01	2483.09	2265.76	2229.53	1953.81	2373.68	2557.97	2516.84	1986.99	2119.79	2320.23	2930.43	2240.71	2255.04	2306.74	1834.27	2526.03	2296.01	2242.41	2111.42	2260.59
ENSG00000003987	0	0.605968	0	1.19332	0	0	0	0	0	0	0	0	0	0	0	0	0	0	6.76553	0	0	0	0	0	0	0	0	0	0	0	0	0.608451	0	0	0	0	0	0	0	0	0	0	0	0	0	0	0
ENSG00000003989	0.85612	30.1777	32.2135	7.6972	28.0898	22.4715	5.46941	12.8966	6.86906	2.57271	3.15022	8.89906	26.5645	121.102	16.4313	316.381	15.4393	29.6085	36.5565	5.61113	56.7906	51.7992	29.9448	5.09563	22.0585	2.83711	0	4.50887	29.0086	3.28312	13.7347	1.74701	19.6886	10.2087	0	5.71596	2.58092	7.47204	4.59446	11.0984	6.06283	21.4687	1.77433	1.74445	4.33429	36.4703	12.476
ENSG00000004059	3863.82	3549.19	4260.02	3998.53	4328.7	3801.47	3354.1	3682.56	4317.82	3444.82	3731.15	3750.41	4015.56	3576.13	3992.97	4032.82	3905.73	3945.48	4451.12	3949.9	3589.06	3211.52	3554.21	3532.95	3696.95	3805.42	3882.46	3385.46	3742.62	3934.64	3502.74	3774.02	3554.95	3764.64	3375.42	3542.14	3429.52	4551.52	3837.46	3442.6	3801.88	3968.97	3784.24	3890.65	3728.76	3767.88	3817.32
ENSG00000004139	526.123	530.28	594.779	533.22	475.236	451.963	572.473	476.837	471.782	496.018	466.373	482.801	500.693	557.931	571.228	560.532	568.891	496.196	607.894	484.792	520.718	577.404	585.845	616.668	636.996	500.945	370.326	493.386	520.865	538.415	582.219	502.022	511.841	460.488	432.606	581.596	439.535	493.828	547.195	549.728	436.278	659.436	451.676	489.66	447.31	602.879	594.53
ENSG00000004142	3333	3461.84	4210.85	3589.72	3446.6	3564.38	3438.99	3344.07	3470.04	3472.85	3685.25	3688.48	3554.23	3360.45	3989.22	3141.56	3608.54	3494.95	3504.4	4247.23	3439.23	3087.6	3305.55	3797.03	3342.14	3879.15	3597.33	3420.56	3667.57	4032.36	3585.79	3576.64	3043.26	3397.14	3713.37	3715.21	3407.31	3712.48	3812.22	3162.89	3319.6	3340.84	3267.52	3614.94	3513.75	3549.48	3363.23
ENSG00000004399	6035.1	9001.62	5870.89	8591.24	6515.21	8032.61	6542.54	7417.19	7526.04	8228	7062.57	5085.58	7082.67	7190.23	4658.34	8404.6	5521.9	6594.87	7248.9	6783.45	9319.48	7018.46	11755	6135.23	7477.08	6088.21	8586.76	5476.64	11343.6	7108.29	7687.73	7537.86	10380.4	10217.6	4640.43	6605.88	4997.66	8885.58	6813.92	9814.15	8821.97	11464.5	7015.01	9312.58	7378.32	6848.58	6506.2
ENSG00000004455	4119.31	3726.96	4102.63	3435.41	3599.43	3677.86	4053.9	3001.76	3176.77	3320.97	3763.05	3677.85	3654.68	3669.19	4514.11	3438.39	4601.17	3960.63	3650.8	4032.5	4185.7	2908.5	3033.03	3679.76	2982.04	3548.93	2843	3529.33	3234.71	3795.52	3591.26	4074.48	2821.47	3194.44	3320.59	3401.02	3291.71	3505.22	3693.7	3176.05	3348.28	3387.27	3252.03	3041.92	3203.22	3519.7	3212.67
ENSG00000004468	0	0	1.60747	0.434726	0	0.88274	12.174	0	1.16703	1.79169	0	0.57146	3.27517	0	0	0.576606	0.563042	6.14887	0	0	0	0.425703	7.57173	0.430894	0	3.4848	2.12274	0	0	0	1.43391	11.0116	0.447969	0.469652	1.41874	3.50708	7.04576	0.629077	1.42659	4.24919	5.49421	0	21.813	0	0	0	0
ENSG00000004478	1405.84	1123.85	1508.13	1872.21	1139.45	1186.3	1698.21	1420.76	1502.36	1561.04	1446.19	1418.2	1368.29	1593.71	1384.78	1757.15	1389.02	1507.82	1337.29	1397.52	1286.65	1618.39	1178.93	1351.13	1380.13	1539.86	1915.47	1288.56	1542.75	1528.59	1292.15	1489.51	1429.64	1442.18	1571.07	1591.84	1353.96	1450.17	1692.01	1350.11	1463.89	1485.21	1514.56	1621.54	1810.59	1476.11	1367.56
ENSG00000004487	2989.78	2765.14	3527.82	2941.1	3055.27	3252.3	2683.05	2589.2	2510.6	2764.71	2739.91	2791.35	2912.03	2898.68	3332.27	3029.33	2622.63	2885.02	2807.37	3402.89	2631.96	2545.93	2413.41	3018.52	2737.88	2978.79	2416.95	2512.15	2741.25	3064.2	2827.07	2637.59	2403	2522.32	2913.55	3035.17	2531.24	3067.51	2689.25	2479.23	2878.63	3016.95	3009.35	2413.39	2796.99	2621.45	2558.92
ENSG00000004534	2344.08	2604.13	2111.07	2050.36	2746.46	2248.28	2785	2421.41	2343.09	2502.12	1782.62	2437.39	2563.5	2010.23	1364.31	1596.29	2398.59	2450.44	1850.23	2081.87	2877.44	2247.86	2042.96	2144	2258.67	2263.14	2411.9	1935.16	2517.8	2464.48	2285.78	2427.26	2092.74	2070.34	2113.66	2217.1	2246.5	2053.18	2167.31	2466.24	2556.24	1814.5	2322.08	2596.67	1847.3	2410.24	2062.16
ENSG00000004660	289.458	239.278	569.833	718.456	478.962	438.532	300.223	275.623	314.314	370.839	305.17	223.58	288.026	242.705	354.308	317.981	628.061	296.037	475.497	686.941	185.343	371.492	433.723	381.339	203.093	261.56	425.498	931.351	276.309	355.67	1069.76	343.291	279.683	321.276	860.611	644.824	256.523	525.226	402.916	187.741	278.2	577.715	283.991	250.555	649.712	492.299	252.851
ENSG00000004700	3970.1	3870.22	4862.28	3810.44	3046.45	4629.17	4141.33	3441.85	3527.3	4045.47	4172.01	4131.48	3515.91	4725.22	5395.05	5388.05	4504.5	3247.37	3668.93	3449.52	4309.54	4026.51	4359.64	4752.88	3723.96	4132.09	3368.91	4564.56	3663.3	3460.99	4489.37	3563.02	3823.51	2851.75	4859.95	3755.53	4075.73	4029.35	3447.58	4000.88	4080.01	4352.01	4114.94	3926.02	4238.99	3928.97	3523.58
ENSG00000004766	932.526	883.127	791.545	724.443	980.702	837.358	1179.47	1118.58	933.74	998.064	1140.06	1161.4	1107.74	1075.99	995.916	894.087	1149.03	927.786	979.995	916.985	1212.24	1081.61	827.755	773.206	840.857	973.904	1265.14	892.657	984.6	896.745	752.471	978.233	1056.51	1002.88	750.749	905.794	1210.21	760.24	810.632	1054.05	875.177	688.26	952.265	986.586	1057.1	870.423	897.739
ENSG00000004776	3667.82	3770.05	4882.61	1734.51	4841.57	3300.33	4270.14	5713.63	5481.4	5441.82	7143.23	5949.93	1887.53	3230.69	4208.41	2851.41	3329.18	2884.58	3644.6	5839.46	5007.89	4239.95	2602.18	4547.08	3410.32	6343.32	4608.49	5075.12	5844.05	4447.53	4826.58	7057.19	4536.76	3986.87	6036.47	4570.2	3925.63	5126.71	4712.53	7998.53	6025.91	7702.97	5065.79	7214.34	12247.8	7166.6	4493.26
ENSG00000004777	95.9617	37.1152	90.7742	34.2116	43.6308	46.9569	35.1978	48.3526	44.2148	29.3961	77.986	52.6161	42.2359	38.9342	160.531	71.3927	97.2384	66.2882	31.6028	102.738	17.4527	51.1097	35.7156	75.0351	59.8463	203.709	73.3009	87.2168	49.3692	100.178	160.897	73.7509	85.42	66.5703	110.436	64.3282	76.3781	107.899	38.8773	62.2744	65.211	44.8679	101.923	59.0018	53.0384	46.3637	62.7353
ENSG00000004779	1000.43	914.754	1141.91	949.109	704.181	954.432	1020.34	798.483	854.378	948.284	992.701	873.688	873.418	1079.26	1010	1025.38	1052.41	962.257	875.041	817.158	850.015	893.704	975.668	829.406	875.428	851.543	689.861	874.313	901.287	880.698	917.813	1021.23	799.186	757.073	914.775	881.158	975.409	903.671	852.283	965.034	873.574	1088.44	897.048	750.209	1030.33	1002.56	890.946
ENSG00000004799	23.1472	50.1153	13.8194	17.36	16.5822	11.2945	15.223	55.4872	40.0909	41.1145	28.7988	65.1498	37.2691	104.715	29.9762	67.9522	8.80202	88.4808	23.4926	2.97241	66.8033	83.3237	16.2453	31.3368	50.5604	22.2802	5.33882	59.9789	27.0076	48.1571	96.3901	26.6295	93.4814	56.4258	93.4214	21.8249	67.9733	91.6014	29.1492	57.2727	103.121	22.1324	37.8996	62.8587	20.5784	14.858	66.1594
ENSG00000004809	0	0	0	0	0	0	0	0	0	0	1.03065	0	0	0	0	0	0	0	0	0	0	0	0	0	0	0	0	0	0	0	0	0	0	0	0	0	0	1.0908	0	0	0	0	0	0	0.770541	0	0
ENSG00000004838	7.30778	4.93799	34.2459	12.513	7.56154	3.58848	17.168	16.8527	10.6119	12.7591	38.6009	22.2733	5.13767	18.333	37.8637	17.9766	9.48422	6.15594	7.57302	28.2222	12.2627	25.4963	27.4851	22.434	11.6501	24.7403	9.18831	7.72151	10.3174	48.8014	59.6317	28.6726	20.8343	13.5714	18.9684	32.7341	32.6568	60.0767	11.1235	24.0667	23.646	22.6944	17.0321	17.3284	60.2974	8.10411	21.7897
ENSG00000004846	0	14.2975	0	1.76993	0	0	0	6.94758	0	1.96288	4.3099	6.41348	0.830758	8.85933	1.65325	36.2072	0	8.35126	4.29354	0.975563	3.80773	0.538033	19.4975	0	6.73819	0	0	0	4.18359	0.705054	4.38675	0	11.6671	2.44278	0	0	1.37479	0	0	7.55395	8.26019	0	3.66265	0	1.18306	9.48066	0
ENSG00000004848	0	0	0	0	0	0	0	0	0	0	0	0	0	0	0	0	0	0	0	0	0	0	0	0	0	0	0	0	0	0	0	0	0	0	0	0	0	0	0	0	0	0	0	0	0	0	0
ENSG00000004864	430.556	553.231	436.754	533.587	432.443	554.846	696.944	439.632	468.241	461.878	452.624	285.308	439.408	320.857	439.046	311.732	481.778	467.365	419.883	465.829	357.053	484.374	374.599	447.995	316.871	467.968	644.8	485.456	410.414	444.395	462.274	304.218	405.026	483.446	390.189	378.094	390.082	240.186	434.34	383.378	390.565	376.538	349.345	402.251	370.324	350.678	273.788
ENSG00000004866	698.83	693.845	927.326	874.746	663.761	877.777	678.537	706.402	875.437	623.774	859.01	925.835	664.294	756.172	931.692	788.694	787.393	796.567	689.339	756.223	908.686	731.318	618.401	894.385	742.895	1072.25	773.381	828.927	680.942	829.455	765.611	828.391	772.487	749.833	850.647	818.841	1141.45	1111.61	922.254	946.966	820.144	796.179	992.044	661.346	1051.21	982.915	774.838
ENSG00000004897	4691.2	4525.01	6123.69	4042.08	4377.91	4747.21	5165.66	4187.69	4661.84	5153.76	5081.76	4689.33	4802.05	4806.74	5826.42	4922.26	4724.85	4641.61	4690.7	5692.41	4470.38	4143.47	4744.93	5564.44	4324.2	5212.37	4416.26	5769.06	4702.66	4589.45	4980.58	5222.38	4430.68	4560.29	5861.6	5864.27	5006.92	4702.31	4486.81	4283.53	4580.15	4688.05	4771.01	4444.25	5473.18	5406.41	5358.63
ENSG00000004939	0	0	0	0	0	0	0	0	0	0	0	0	0	0	0	0	0	0	0	0	0	0	0	0	0	0	0	0	0	0.889782	0	0	0	0	0	0	0	0	0	0	0	0	0	0	0	0	0
ENSG00000004948	0	0	0	0	0	0	0	0	0	0	0	0	0	0	0	0	0	0	0	0	0	0	0	0	0	0	0	0	0	0	0	0	0	0	0	0	0	0	0	0	0	0	0	0	0	0	0
ENSG00000004961	1019.1	848.985	913.8	881.985	981.474	902.435	979.642	1024.23	860.416	889.498	1021.59	927.953	788.41	894.62	1070.85	758.566	913.438	970.87	891.585	855.577	1017.66	754.235	832.21	966.712	754.883	973.421	976.434	925.118	841.469	1012.75	946.122	992.58	797.682	998.526	983.053	923.234	831.7	921.717	1087.33	948.04	953.456	852.934	921.52	970.981	996.689	937.14	825.66
ENSG00000004975	1516.85	2107	1727.64	2536	2280.79	1789.7	2149.81	2433.99	2376.77	2160.19	1774.22	1998.11	2471.7	2322.14	1832.31	2647.06	1638.4	2412.72	2214.54	2077.05	2290.43	2715.29	2279.28	1800.5	2055.78	1961.69	2885.5	1341.49	2494.2	1853.96	1443.1	1645.33	2835.58	2331.11	1285.07	1673.53	1896.6	2100.08	1841.07	2628.76	2595.32	2260.68	2504.71	2478.16	2048.01	2197.55	2429.2
ENSG00000005001	0	0	0	0	0	0	3.3946	0	0	0	0	0	0	0	0	0	0	0	0	0	0	0	0	0	0	0	0	0	0.628176	0	0	0	0	0	0	0	0	0	0	0	0	0	1.35407	0	1.12587	0	1.12502
ENSG00000005007	1722.98	2402.36	2395.88	3017.13	3237.22	2306.02	2131.26	2891.03	2424.25	2286.37	2149.97	2503.73	2647.9	2361.69	2941.11	2705.38	2574.36	3033.37	3066.73	3185.59	2488.31	3027.88	2942.96	2712.96	2649.38	3250.26	2761.35	3198.2	2814.36	3082.3	3427.38	3023.94	2817.22	3137.14	3574.34	3009.13	2802.05	3349.45	3349.85	2730.48	3154.15	3473.97	2363.69	2947.13	3337.57	3281.22	2889.78
ENSG00000005020	780.028	1088.48	907.034	1073.01	1153.38	1051.56	1525.42	2090.16	1459.54	1869.97	1903.07	1586.88	1191.23	1290.91	1090.52	1259.53	1254.92	665.397	1057.72	989.401	981.283	1466.28	1067.71	981.455	1236.79	1421.29	2553.6	1336.21	1365.36	880.526	996.707	997.479	1721.08	1442.36	863.49	1303.07	1607.5	1030.95	1034.66	1312.42	1044.19	1046.43	1524.45	1224.59	1308.15	670.896	1294.23
ENSG00000005022	4053.03	4942.68	6351.87	5917.25	4462.84	4849.13	5154.2	4473.21	5168.06	4872.74	4985.88	4533.09	5542.26	5733.18	6257.12	6122.13	5851.56	5076.29	4707.75	5763.96	3746.75	4284.13	4834.45	4928.78	4002.02	4947.66	4025.25	5445.38	5491.39	5784.24	5297.07	4402.55	4713.26	4193.03	4507.89	4495.91	4512.18	4984.24	4375.21	4747.82	5260.49	5024.17	6255.88	4721.15	5344.97	5094.22	4726.67
ENSG00000005059	1195.97	1099.25	1128.25	1164.51	866.764	1008.94	742.724	891.317	929.32	1008.24	1095.24	1123.29	1002.5	996.245	1216.64	1364.37	1048.44	1133.76	839.621	1201.28	1398.69	1330.35	1181.22	1150.51	1329.57	1154.86	1180.65	1047.4	1074.39	1065.67	959.864	1064.55	1201.51	945.516	1075.62	976.636	1101.15	1143.71	1011.81	1229.6	1179.3	1182.18	1047.43	918.198	844.637	1034.63	1433.45
ENSG00000005073	751.201	900.645	729.729	1237.33	696.102	873.977	656.277	870.538	566.577	810.683	615.963	617.597	498.063	773.812	707.247	970.377	557.316	966.769	953.242	749.03	585.683	596.664	626.309	677.122	582.423	726.392	589.822	721.424	689.868	654.721	812.009	538.292	671.769	824.306	1144.02	699.577	644.048	700.915	670.592	675.595	551.992	1026.03	696.948	700.427	721.748	1039.83	500.791
ENSG00000005075	914.713	1056.72	1214.12	1294.02	1033.54	1184.86	1197.48	1200.52	1126.67	928.621	1271.92	1200.18	1077.84	1089.61	1352.93	1229.47	1187.15	1072.19	1026.23	1254.38	1277.13	1123.68	1182.7	1143.87	1183.96	1175.98	1442.07	1218.65	1248.78	1322.57	1119.09	1178.13	1230.2	1105.59	1287.89	1207.93	1201.99	1364.68	1336.89	1333.02	1340.07	1247.49	1239.39	1143.49	1221.88	1312.15	1294.37
ENSG00000005100	841.738	768.394	1178.66	787.359	823.819	994.093	713.368	743.028	879.761	880.86	810.933	912.524	833.632	831.823	1065.37	819.41	849.534	803.615	857.194	1020.78	928.05	906.416	893.421	939.664	885.148	1065.84	720.387	905.348	754.052	822.268	877.699	651.406	790.08	921.996	928.092	1013.19	817.412	875.407	907.444	833.579	859.826	815.286	972.516	877.427	1102.05	782.849	846.699
ENSG00000005102	1.73448	0	0	6.57607	0	8.72117	0	0	4.42515	0.831618	1.59178	0	2.29418	6.52938	0	5.46519	4.24329	0	0	1.6811	2.00177	2.42041	2.80272	0	0	1.62339	0	0	1.444	1.24101	3.35396	1.28267	1.58616	0	4.87308	10.1401	0.809387	4.28575	0.827481	2.35298	0	1.29193	7.1311	3.06966	3.71878	1.88736	5.98105
ENSG00000005108	16.4437	0	0	0.625498	2.4295	0	0	2.53372	2.53543	22.8021	1.73936	27.4933	1.76598	35.3306	1.50113	0	0	0	1.71323	0	0	35.6127	0	0	4.34484	0	0	0	1.1771	3.02763	2.67713	8.33644	1.29205	0.674713	0	0.637588	0.629695	0.898458	0	0	0	0.652212	1.28486	0	1.25637	0	2.56453
ENSG00000005156	1464.55	946.014	1248.63	861.446	794.891	719.663	928.8	848.037	740.879	1055.38	662.449	1215.92	798.124	567.474	1112.29	685.672	823.503	665.669	1265.83	1157.56	626.181	605.858	689.184	849.229	732.828	1074.03	556.628	951.042	594.911	1021.79	793.769	964.272	620.183	773.553	1295.78	751.463	860.659	735.924	826.01	404.739	471.175	540.702	789.55	908.117	748.658	688.161	757.078
ENSG00000005175	1180.04	1135.98	1562.76	1244.9	1017.16	1238.17	1151.29	1078.66	1376.2	1123.41	1257.72	1130.83	964.194	1042.47	1382.61	1046.73	1337.61	1014.5	1198.16	1363.73	954.715	1067.44	1003.21	1232.17	992.26	1238.03	1233.61	1093.22	1022.83	1002.83	920.092	1049.09	1070.25	1127.68	1272.25	1192.48	1074.29	1357.45	1117.13	907.737	1172.57	1049.49	1378.49	1279.87	1555.44	1155.9	1043.97
ENSG00000005187	17.1663	5.20334	5.15237	14.9161	10.9713	15.3275	10.2813	1.34685	15.6277	3.5409	14.5939	13.7503	9.0086	26.3567	17.5816	10.1209	17.2822	5.41844	14.1938	33.6742	39.1403	24.2275	11.0143	3.52114	10.1231	7.56352	5.67101	4.5523	4.31374	6.46719	7.13532	3.63831	14.482	4.70413	7.83062	21.9861	10.8688	4.51185	4.33924	12.5508	2.49582	5.95537	7.65976	1.34976	4.43599	27.9457	14.4874
ENSG00000005189	140.961	122.365	340.554	80.0796	125.797	193.535	124.356	117.894	208.728	152.234	224.316	253.215	138.052	206.403	261.665	101.331	163.75	104.423	96.5108	224.481	93.329	210.643	131.316	206.091	139.311	235.319	108.53	302.463	246.332	203.558	150.649	181.244	178.814	150.308	232.904	144.229	207.082	226.568	177.399	220.457	119.98	96.604	128.995	127.476	150.537	164.145	128.983
ENSG00000005194	1296.35	1712.86	1489.15	1373.52	991.754	1588.15	1268.58	1266.35	1152.32	1485.2	1426.22	1285.86	1208.99	1360.59	1338.7	1760.07	1341.03	1461.66	1163.51	1261.76	1267.1	1108.53	1399.4	1277.73	1308.05	992.576	1045.92	1175.26	1113.38	1181.84	1332.1	1441.84	1008.92	1080.03	1414.38	1159.41	1268.68	1184.72	1222.65	1340.21	1373.15	1376.29	1248.7	967.111	1379.04	1299.35	1294.9
ENSG00000005206	389.924	399.25	498.051	368.459	419.214	372.511	326.622	422.462	481.217	480.798	432.195	357.467	385.546	490.25	600.524	471.21	329.443	440.245	664.152	527.709	554.428	498.116	400.515	774.212	641.656	467.629	384.869	534.083	521.533	538.297	511.893	641.667	551.271	549.942	514.359	502.71	611.752	400.516	585.486	502.61	581.88	551.724	537.133	495.441	517.234	534.243	548.8
ENSG00000005238	1830.31	1822.87	1142.89	1217.69	1342.81	1303.59	1838.02	2242.81	1344.4	1659.08	1872.32	1832.83	1557.62	1400.31	1338.18	1415.02	1822.06	1576.25	1711.29	1515.53	1780.95	1636.71	1782.36	1885.83	1986.72	1649.3	1985.99	2940.43	1862.98	1741.77	2195.38	1835.93	1913.74	1615.15	2174.09	2122.43	2075.88	1340.11	1763.76	2009.9	1353.95	2101.96	1198.1	1527.09	2085.76	1890.88	1603.4
ENSG00000005243	3986.94	2578.12	2812.22	2059.84	3133.67	3007.66	2573.1	3400.52	3031.02	2687.63	3072.42	3313.89	2085.05	2346.37	2923.89	2188.87	2761.95	2308.05	2466.24	3116.9	2963.69	2154.29	2071.94	2898.91	2567.49	3142.23	2352.89	3552.06	2656.7	3570.96	3906.7	3840.54	2318.99	2041.28	3923.36	2959.67	2923.02	3426.19	2949.55	3265.67	2768.74	3331.31	2895.01	3191.34	3232.73	2807.57	2956.66
ENSG00000005249	107.205	159.277	230.825	249.87	165.012	149.786	101.896	161.155	199.971	213.067	193.812	159.991	221.488	143.564	163.975	170.741	158.022	159.868	119.974	174.551	130.222	191.907	190.865	108.489	139.334	80.0536	129.44	147.94	94.3554	141.752	107.102	90.308	73.612	119.676	115.302	109.26	73.6076	113.467	91.352	97.4258	74.3161	93.8795	149.839	118.267	149.092	182.538	84.1415
ENSG00000005302	1218.69	1259.29	1429.78	1171.7	1087.41	1235.06	1273.89	1151.77	1053.22	1061.46	1048.39	1316.37	1232.09	1160.9	1411.14	1197.27	1271.33	1173.8	1260.64	1172.82	1149.56	1001.7	1010.16	1279.91	938.978	1182.2	1053.23	1285.8	1015.86	1257.04	1115.84	1032.38	1144.34	1049.11	1145.81	1022.46	898.563	1132.92	1036.06	867.337	1201.95	1094.48	1073.46	1116.9	943.635	953.535	1129.16
ENSG00000005339	3250.44	3387.73	2772.66	2340.2	3092.97	3387.3	3399.59	2703.4	3035.29	2850.15	3247.83	3662.59	3758.28	3145.12	2910.93	3269.49	2870.61	3261.71	3763.7	3244.58	3183.06	3292.6	3600.38	2822.46	3022.85	3416.26	3593.79	3466.08	2828.72	2678.11	3469.52	2014.21	3064.41	3549.78	2864.95	3233.12	2883.32	3148.86	3061.34	2808.46	3318.53	2566.89	3129.57	3335.38	2321.7	3066.24	2710.4
ENSG00000005379	300.937	110.402	80.692	136.649	191.351	81.7275	46.517	80.1803	209.663	131.705	51.877	119.918	155.664	44.3021	21.9729	124.013	139.554	70.7467	161.721	80.3097	11.8945	132.781	159.276	36.4917	58.6763	65.8882	198.792	29.5994	96.6733	38.5221	89.9084	53.289	135.479	257.108	6.71074	96.4862	150.836	88.9544	79.4719	134.354	110.098	69.2751	208.033	170.072	95.6593	192.188	78.528
ENSG00000005381	1.10485	1.95356	2.61573	0.872697	2.77782	1.86847	0	1.76433	2.35538	5.63457	0.846601	3.57663	4.84591	1.16755	4.83552	2.3436	1.12387	7.33948	32.8208	0	3.69275	1.69594	0	4.21537	1.71415	1.70724	0	6.2999	4.43995	4.00608	0	1.61898	0.785923	1.71959	0	3.32486	0.835525	1.10798	3.19471	0	5.42919	15.5114	7.97998	2.31291	0	5.57787	0
ENSG00000005421	0	0	0	0	0	6.32908	0	0	0	0	0	0	0	0	0	0	0	0	0	0	1.12166	0	0	0	0.781634	0	0	0	0	0	0	0	0.893546	0	0	0	0	0	0	0	0	0	0	0	0	0	4.3259
ENSG00000005436	372.023	435.401	502.068	482.319	460.207	496.207	348.642	386.494	497.19	554.25	440.716	472.268	435.483	297.071	407.558	365.903	489.644	644.194	301.196	331.55	260.628	376.926	347.448	471.592	517.572	462.836	426.585	376.277	447.388	330.953	366.163	436.968	490.061	464.547	405.481	541.617	483.122	387.544	386.523	378.083	378.142	307.088	381.398	354.618	548.78	372.603	386.892
ENSG00000005448	318.457	311.234	496.4	258.634	397.053	284.603	298.243	275.075	302.899	304.775	411.927	360.407	347.293	375.128	608.498	382.188	506.648	317.623	413.74	602.572	387.213	345.608	287.195	453.594	304.17	489.406	251.465	398.03	395.807	553.739	430.069	427.801	291.121	313.518	348.996	394.822	355.127	407.125	410.147	298.887	358.663	353.262	324.572	314.304	264.789	315.763	353.832
ENSG00000005469	652.203	549.123	612.974	535.957	705.986	620.039	683.804	892.173	821.311	644.204	676.262	627.366	643.506	690.823	543.791	822.272	634.533	525.471	502.934	676.089	586.781	597.656	608.232	660.333	629.48	846.873	692.521	674.603	650.914	550.521	529.158	691.51	662.408	612.407	547.179	597.774	682.319	823.282	702.156	640.418	831.228	688.387	675.691	812.611	664.184	973.867	644.887
ENSG00000005471	268.477	431.652	174.544	238.739	412.564	169.702	327.985	320.91	30.3296	286.256	76.7668	641.669	338.009	254.09	91.4243	335.378	134.891	398.486	372.533	175.435	501.761	421.725	350.278	209.961	172.661	116.445	60.3748	114.473	221.797	100.323	125.882	63.1548	243.85	145.195	71.1667	38.6216	69.7304	148.806	44.9215	27.9201	56.2543	92.6215	66.0855	165.8	126.237	70.9992	175.156
ENSG00000005483	2854.15	2404.52	1985.77	2313.84	2346.13	2116.56	2453.91	2446.35	2366.07	2707.05	2627.62	2175.98	2997.24	2285.34	1945.76	2615.92	2418.9	2748.13	2664.8	2351.05	3217.76	2803.91	3010	2283.96	3040.58	2397.04	3184.11	2422.31	2810.39	1857.53	2218.57	1982.12	2471.32	2674.65	2274.46	2866.17	2883.38	2135.43	2374.02	2692.14	2854.42	2274.77	2105.25	2119.23	2398.07	2596.63	2580.34
ENSG00000005486	1234.03	1539.58	1270.51	1666.91	1512.96	1190.15	1399.69	1419.62	1278.16	1400.28	914.168	1320.2	1976.49	1502.23	1451.47	1714.18	1088.67	1576.28	1691.01	1452.55	1743.44	1398.69	1401.32	1364.52	1465.44	1385.48	1450.56	1367.62	1599.16	1612.38	1523.71	1517.13	1528.83	1300.11	1352.35	1205.94	1005.55	1393.04	1362.26	1543.81	1476.44	1648.6	1580.99	1404.31	1533.51	1422.67	1411.16
ENSG00000005513	0	0	2.14232	1.05047	0	0	0	1.04963	12.7249	1.15908	0	0	5.75485	5.59691	6.74437	8.4002	0	1.93096	3.80099	5.09603	2.16015	16.0011	3.98859	3.94646	14.4283	2.00882	2.96863	4.16359	3.34489	0.917342	33.4125	4.40405	2.35364	3.84492	18.2603	4.80433	1.9344	14.7993	11.7936	6.28266	16.4966	28.1774	9.56474	6.69283	31.1447	7.18185	7.99506
ENSG00000005700	5379.47	4395.42	4363.04	3788.02	4004.53	4887.87	4678.29	4317.04	4177.41	4411.43	4523.6	4061.29	4526.54	4223.91	4345.26	3743.29	5105.11	4314.26	4465.18	3683.9	4032.91	4040.79	4146.78	4929.16	4118.25	4491.4	4003.69	5287.95	3649.65	3984.19	4428.24	3958.15	3584.42	4266.6	4052.69	4221.15	4068.5	3795.33	3830.46	4000.06	3842.73	4061.15	4046.65	3866.15	4110.56	3954.05	3911.6
ENSG00000005801	421.747	507.704	428.078	358.88	450.355	514.434	452.973	452.426	466.196	516.237	378.359	375.708	370.303	483.706	318.564	539.645	342.723	408.712	410.621	349.999	490.167	396.82	462.672	436.823	383.521	395.558	354.384	369.386	426.503	361.152	292.833	385.064	464.031	447.558	315.565	333.288	390.39	345.796	374.768	391.965	352.499	315.496	401.507	392.079	510.522	355.189	424.935
ENSG00000005810	4671.07	5803.78	4331.05	5385.26	5289.7	5132.62	5049.36	5003.57	5769.48	7915.47	5732.33	4513.09	5084.7	5744.39	4412.75	5847.78	4415.5	8149.82	4628.78	4977.24	6359.74	7249.39	9204.97	4789.28	8309.8	4817.61	7644.86	4778.66	6597.99	5428.66	5947.94	5782.75	7366.21	7024.29	4732.9	4931.4	7564.6	6450.83	6050.95	6688.09	8071.45	7640.39	6125.24	5488.72	4110.27	6089.96	5916.07
ENSG00000005812	2886.73	2590.38	2162.83	2023.99	2877.38	2303.43	2193.89	2593.84	2546.73	2222.58	2468.19	2191.19	2575.56	2278.65	2516.78	2472.47	2599.52	2498.34	2344.19	2051.85	1879.97	2516.47	2263.77	2315.23	2321.53	2257.47	2609.64	2982.89	2104.41	2161.18	2489.54	2091.39	2603.82	2295.23	2119.55	2572.96	2431.62	2027.49	2596.75	1959.7	2030.45	2108.18	2057.85	2203.44	1879.59	2375.85	2274.94
ENSG00000005844	0	0	0.325398	0.702444	0	11.8417	0	13.2922	2.34048	0.705126	0	11.0012	0.647129	9.88903	1.41834	0	0	19.9454	0.411063	0	2.25738	2.46239	0	0.342919	0.943869	0	0	7.33997	0	0	0	0.347613	3.40785	0	0	10.0099	1.80945	0.947305	0	14.7288	0	1.05279	0	9.45476	0	6.69765	14.4146
ENSG00000005882	884.702	1213.52	1010.21	897.634	1307	765.488	983.378	1109.06	1119.39	1030.75	1186.67	1160.15	608.496	808.855	1060.75	903.275	1211.09	1030.12	889.612	1509.13	1200.79	1160.87	987.844	1075.33	1189.83	1262.97	1334.35	1015.55	885.52	1026.68	1282.57	961.263	1209.54	1038.73	1164.39	1154.02	1511.64	1330.3	1291.5	1331.48	1133.77	956.067	998.147	1080.34	1296.63	944.003	1312.36
ENSG00000005884	1333.51	1379.96	3492.85	2722.03	954.607	1097.45	2742.36	1081.19	1370.7	1837.97	2360.03	1104.7	1629.24	992.075	2268	790.935	1937.32	574.408	1408.05	3428.96	817.238	932.495	1692.67	2043.73	576.525	2506.11	3339.36	2082.75	1322.3	1588.74	3536.13	2159.95	1533.28	1463.14	4836.24	2430.7	1041.91	2049.78	1262.65	788.301	841.038	1154.68	549.714	1508.22	2772.41	879.364	956.921
ENSG00000005889	1830.71	2349.57	1354.85	2245.06	1667.78	2384.11	1520.92	1258.64	2294.35	1123.39	2505.31	1487.1	1452.34	1346.65	1505.71	1420.54	1950.13	1299.19	1476.91	1202.24	2367.71	1479.62	1836.66	1973.69	2116.19	2083.33	2265.31	1344.29	1212.67	1209.72	1220.78	1754.47	1910.67	1259.16	1181.93	1262.13	1298.92	2167.99	2314.1	1878.55	1856.19	1089.58	2221.58	1431.12	1850.53	1955.5	1369.32
ENSG00000005893	14450.6	16687.5	11403.9	18146	14539.1	14191.3	14868.3	16445.8	13431.4	15412.4	13232.2	12074.7	14813.4	15470	10057.9	15338	9772.09	14413	12969	9548.91	14119.6	13840.5	17438.8	12794.8	15248.4	11461.1	16656.7	12958.7	14593.8	12464.8	11995.7	12563.1	15558.6	15825.4	12287.9	13969.3	13721.5	12238.1	13794.1	16437.6	12665.3	12877.2	17104.9	16219.1	14247.4	15266.9	12768.8
ENSG00000005961	23.3524	0	0	0	0	0.912125	0	0.862923	0	0	0	0	0	0	0	0	0	0.794631	1.08142	0	0	0.414302	0.398423	0.412848	0	1.23293	0	0	1.41585	0	2.52982	0	0	13.6608	4.37735	0.39757	0	0	10.3756	1.17198	1.61419	0.394066	0	1.83837	10.0518	1.1482	4.45211
ENSG00000005981	0	0	0	0	0	0	0	0	0	0	0	0	0	0	0	0	0	0	0	1.72841	0	0	0	0	2.3844	0	0	0	0	0	0	0	0	0	0	0	0	0	0	0	0	1.59977	0	0.777934	0	0	0
ENSG00000006007	3940.03	4312.69	3852.75	4650.91	4590.56	4163.46	3637.84	4974.43	4291.27	4623.04	3943.87	3950.72	3965.87	4540.92	3121.52	4828.54	3340.3	4342.45	3787.44	3461.04	4141.12	4386.49	4654.1	3158.87	4080.08	3403.71	4022.24	3401.98	3941.04	3387.3	2926.22	3970.19	4632.87	4258.7	3901.55	3460.14	4193.32	3773.1	3885.04	4825.51	4041.29	4403.54	4403.81	4437.76	4400.48	4161.35	3824.27
ENSG00000006015	135.091	196.069	204.107	190.115	199.531	137.9	162.025	161.661	170.417	160.851	136.601	201.104	185.463	193.647	186.177	221.549	238.804	195.67	171.876	234.887	178.929	200.317	205.889	162.016	173.163	207.73	194.505	161.725	244.546	184.317	192.97	322.895	381.564	203.613	173.665	165.705	185.799	268.854	241.007	201.049	256.702	230.959	236.471	243.372	211.216	180.374	282.833
ENSG00000006016	146.433	179.522	858.897	195.907	119.644	280.027	340.089	909.518	2975.89	232.859	485.352	80.8252	177.688	250.474	1125.18	264.317	1793.46	201.773	113.62	502.196	739.517	346.588	188.825	1331.17	1607.69	605.278	185.084	5271.87	381.819	2009.81	1027.29	921.113	451.263	485.572	1968.15	883.598	1131.65	1285.3	2720.03	713.735	1349.12	2996.21	394.285	945.426	187.456	424.769	1194.69
ENSG00000006025	128.235	166.447	174.232	78.8348	143.597	156.532	175.908	148.657	151.052	109.668	130.823	176.26	204.227	169.927	120.836	128.958	142.336	61.2364	99.7921	259.402	110.118	109.292	92.182	123.621	125.402	133.513	59.4037	43.2501	135.016	105.226	46.7208	124.763	71.4264	130.333	49.4193	97.59	52.931	97.9688	70.4985	171.566	222.44	83.9645	139.987	166.871	70.765	113.147	160.783
ENSG00000006042	4781.76	4905.85	3639.47	5266.53	5915.26	4831.69	4074.24	6174.87	4876.02	5918.07	4318.33	4483.25	5005.54	5089.72	3359.86	4436.69	3457.08	5656.25	4689.67	3491.23	4458.54	4843.84	4835.08	3074.44	4675.82	3698.52	5144.75	3190.85	4372.52	4018.16	3644.67	4610.71	4638.83	5417.13	4302.3	3897.28	4119.29	4159.05	3976.19	4095.12	4374.24	4348.65	4446.93	5111.15	4387.14	4177.67	3754.44
ENSG00000006047	0	0.875128	0	0	0	0	0	2.81786	1.05171	0	5.84171	0	0	0	2.7396	0	0	0.721411	0.967954	7.23679	0	0	0.204164	0.742711	0	4.52081	0.743097	0	0	0	2.22006	0.695767	0	0	0	0	0	0.95241	0	0	0	0	0	0.653734	0	0	5.45085
ENSG00000006059	0	0.980007	0	0	0	0	0	0	0	0	0	0	0	0	0	0	0	0	0	0	0	0	0	0	0	0	0	0	0	0	0	0	0	0	0	0	0	0	0	0	0	0	0	0	0	0	0
ENSG00000006062	273.3	176.349	271.553	152.043	183.699	229.783	306.823	294.584	253.286	219.376	322.182	254.478	201.148	259.132	296.692	228.737	409.592	257.327	299.852	242.676	363.731	371.465	342.08	229.236	506.174	351.476	288.024	398.168	493.59	320.281	425.788	426.992	468.684	441.743	293.053	518.535	374.545	293.555	446.464	381.495	401.788	330.634	333.848	298.249	199.18	339.785	421.699
ENSG00000006071	0	0	0	0	0	0	0	0	0	0	0	0	0	0	0	0	0	0	0	0	0	0	0	0	0.422038	0	0	0	0	0	0	0	2.10099	0	0	0	0	0	0	0	0	0	0	0	0	0	0
ENSG00000006116	0	0	0	0	0	0	0	0	0	0	0	0	0	0	0	0	0	0	0	0	0	0	0.92166	0	0	0	0	0	0	0	0	0	0	0	0	0	0	0	0	0	0	0	0	0	0	0	0
ENSG00000006118	614.102	1075.46	638.101	840.079	907.294	989.929	842.452	897.384	796.048	646.891	439.848	546.479	796.802	1263.17	538.87	1265.76	759.302	907.797	1038.25	526.334	948.998	563.705	1165.38	525.788	978.782	682.237	410.041	524.747	955.193	698.62	510.764	846.066	741.427	452.155	338.291	673.78	407.924	438.845	710.593	644.998	486.865	704.799	586.037	550.054	492.498	715.636	623.141
ENSG00000006125	10382	10851.9	11787.1	12185.8	11830.6	10587.7	10227.2	11713.7	11003.6	12798.4	12657.6	12477.3	11269.3	10609.4	11375.3	12482.6	10613.8	9573.55	9655.83	15196.3	11080.4	11096	10906.3	11748.7	11147.6	12857.6	14410.4	10708.9	11857.6	11268.7	10952.8	10834.5	12874	10804.8	12322.4	12062.5	10676.3	13121.3	10324.1	12053.7	10491.6	11024.3	11319.4	11348.8	12618.6	12085.8	11131.5
ENSG00000006128	2.07041	4.76573	1.30953	4.28393	3.51299	7.26289	8.03611	5.05271	8.15387	5.6742	0	1.35087	1.33442	5.64278	1.98628	2.76174	2.68736	0	6.89616	0	8.39296	4.19069	5.58668	2.82674	4.46161	1.00346	6.66626	3.15145	10.9382	2.9547	2.18483	2.09305	2.8758	11.7687	3.02315	1.0433	2.13364	1.5107	0	1.02434	5.72562	1.46294	7.52244	3.35799	11.7499	1.44929	3.59895
ENSG00000006194	1161.48	1456.7	1135.88	1214.45	1293.28	1581.43	1378.45	1180.36	1123.93	1346.6	1136.44	1213.06	1413	1077.48	927.686	1105.38	1336.1	1308.39	1306.31	987.169	1445.96	1241.32	1426.48	1113.68	1112.25	1304.8	1288.72	1254.77	1272.36	1176.33	1204.49	1101.85	1170.06	1191.03	1326.71	1430.43	1230.89	1518.34	1353.13	1334.41	1040.82	1304.33	1097.69	1038.9	1307.26	1572.61	1239.61
ENSG00000006210	0	0	0	0	0	0	0	0	1.42505	0	0	0	0	0	0	0	1.35157	0	0	0	0	0	0	0	0	2.0479	0	0	0	0	1.01934	0.529326	0	0	0	0.989377	0	0	0	1.89379	0	0.962827	3.78647	0	0	0.953568	0
ENSG00000006282	1889.83	2775.01	1168.4	1810.43	2924.91	2484.83	1912.91	2086.96	2380.37	2309.94	1807.45	2018.53	2955.78	1709.28	2151.1	2362.11	2235.39	2143.6	1784.45	1126.17	2206	2596.2	2124.2	2423.17	3192.23	2508.8	2612.34	905.604	2789.1	2487.32	2363.4	1973.64	2924.54	2446.94	1839.55	1960.87	2081.65	2530.98	2321.95	2781.79	2996.35	1569.01	2793.01	1521.24	2496.42	2207.24	2784.69
ENSG00000006283	33.5399	57.5112	86.1902	101.075	106.361	59.2931	49.8155	76.838	49.9516	82.4594	31.8895	31.4547	103.756	224.803	101.256	289.966	83.2868	191.048	89.4544	73.7003	164.044	331.163	105.384	86.1596	245.232	139.393	5.02721	99.8024	103.726	146	284.916	44.7588	146.764	75.9092	55.6237	38.377	81.4406	164.871	98.099	128.986	119.969	80.049	190.696	56.1771	206.529	52.5364	143.469
ENSG00000006327	5308.64	6429.46	5732.92	4982.89	2693.98	5240.15	5813.93	4598.41	2346.06	4200.28	4508.13	4905.46	3532.55	3861.65	5862.67	3638.47	6009.07	3951.65	5675.61	4176.48	4068.07	3098.88	4778.83	5642.75	5248.84	3913.63	3490.87	7996.12	3811.98	5880.35	7050.27	5915.28	3210.31	4484.47	6228.53	5732.52	3485.37	3709.8	5258.45	3628.86	3689.14	5589.04	3238.84	4348.42	7543.24	3968.77	4173.48
ENSG00000006377	0	0	0	0	0	0	0	0	0	0	0	0	0	0	0	0	0	0	0	0	0	0	0	0	0	1.76935	0	0	0	0	0	0.489138	0	0	0	0	0	0	0	0	0	0	0	0	0	0	0
ENSG00000006432	1.34585	6.13657	3.63194	1.31922	5.74851	3.53855	2.56355	3.3062	1.66617	7.89895	4.31965	8.85752	3.68743	1.73144	4.60834	4.36501	11.4869	10.0509	12.2413	11.1672	5.03316	5.37456	8.91341	3.69215	1.99893	0	0	7.62298	9.52757	3.94146	6.11431	2.00606	8.09803	15.9511	3.22821	1.31006	1.96446	7.09908	0	3.00185	0.89654	5.18678	6.09491	1.91718	3.78325	1.29421	13.6074
ENSG00000006451	7151.3	6962.39	3922.27	6239.63	6312.44	5050.44	4966.4	7811.94	4859.91	5361.2	5140.39	5503.41	5700.28	5222.87	3847.49	6048.4	6300.86	4692.5	5474.94	5098.87	5193.65	5146.94	5391.48	4359.67	4267.7	4087.02	5511.73	4981.6	4770.03	4913.47	4428.32	4748.87	6149.98	5433.74	3765.61	4003.98	3983.91	3948.93	4155.21	3717.94	4262.69	3942.06	3390.84	4863.31	4869.67	4149.9	4350.6
ENSG00000006453	236.043	242.992	174.591	91.4442	91.4666	60.2476	155.565	93.3231	123.181	191.002	414.076	97.9839	81.5793	41.5237	82.9211	43.0821	333.01	67.1057	124.614	123.222	150.538	58.4844	57.4624	152.774	100.061	104.444	59.0743	205.614	137.604	46.9033	22.6218	339.083	57.1447	153.604	84.6199	213.807	157.659	166.912	251.975	108.425	111.952	131.494	75.888	115.374	138.965	176.909	49.2761
ENSG00000006459	835.499	1027.13	319.747	980.037	766.137	820.051	825.282	802.589	596.603	953.91	446.997	647.878	927.649	1040.68	475.685	1327.04	801.006	1390.01	1088.61	526.735	1346.87	1364.06	1546.22	659.285	1731.12	454.647	663.829	955.005	1035.49	609.526	889.071	545.17	1453.3	816.833	287.679	816.679	595.831	351.746	690.396	1070.16	742.738	783.149	688.449	598.742	556.006	841.737	705.037
ENSG00000006468	256.2	522.55	821.514	379.105	301.066	386.873	1098.81	486.932	1122.29	454.359	301.74	550.155	1164.84	892.281	420.129	1638.93	1240.28	390.156	800.977	746.44	371.239	1264.48	1087.05	671.338	416.139	499.88	656.317	1209.58	1002.47	714.657	555.941	430.87	1067.04	438.541	489.058	489.348	295.82	405.371	528.715	526.754	865.82	705.065	1009.95	551.65	512.95	556.767	1010.5
ENSG00000006530	765.712	1022.9	1041.11	805.066	679.499	807.378	962.136	765.684	780.917	736.893	863.876	876.552	879.755	694.308	897.894	792.488	990.675	707.919	576.703	763.733	721.52	639.625	785.693	843.35	830.38	831.344	735.2	754.792	677.876	796.592	631.179	724.683	640.771	733.61	777.296	843.304	671.405	804.286	780.544	681.568	792.11	676.378	658.612	784.697	920.468	797.082	782.48
ENSG00000006534	1034.09	934.017	1005.43	1611.39	1561.57	898.169	1179.85	1931.27	1747.34	1549.33	1162.72	1178.27	1552.99	935.092	998.795	914.871	575.846	1436.17	865.328	956.918	739.715	1231.14	1106.11	1025.41	1072.98	1442.06	2008.4	1832.67	1458.03	1403.11	1971.19	1293.5	1476.64	1800.66	1596.79	1454.35	1702.95	1752.87	1285.4	1734.59	1028.06	1055.68	1740.47	1908.94	1722.12	1232.26	1148.95
ENSG00000006555	0	0	0	0	0	0	0	0	0	0	0	0	0	0	0	0	0	0	0	0	0	0	0.753092	0	0	0	0	0	0	0	0	0	0	0	0	0	0	0	0	0	0	0	0	0	0	0	0
ENSG00000006576	1787.76	2604.98	2662.82	2202.23	1889.32	1935.62	2327.72	1631.83	1947.05	1798.67	2257.68	1986.32	1865.53	1909.82	2529.48	1915.3	2094.65	2062.19	1926.06	1602.07	1301.09	1760.75	1979.76	2559.38	1903.4	2390.05	2276.33	2265	1645.1	1855.92	1982.93	1708.64	1358.84	1796.04	2439.79	2141.98	1998.69	1828.59	2107	2101.68	1799.6	1802.84	2169.63	2384.42	2168.13	2132.18	1754.83
ENSG00000006606	34.4992	21.0328	92.1312	88.3579	26.6886	14.2469	47.653	56.5592	26.4302	38.5761	67.0135	68.1313	37.8545	37.0066	72.369	45.299	31.3534	41.5158	28.566	76.1247	57.54	29.2688	35.9571	120.451	40.8641	88.3769	41.9414	112.949	42.141	98.7304	86.5263	77.5352	55.7426	43.8425	92.9573	63.1887	71.2544	71.7005	64.9483	36.4209	35.1949	46.171	59.4896	55.648	49.6848	59.361	40.5452
ENSG00000006607	2111.31	1593.91	2061.05	2279.75	2123.23	2160.29	1254.39	1582.75	1578.12	2214.06	2153.18	2042.23	2184.43	1730.11	1921.77	1393.5	1829.42	2187.04	1940.73	2248.45	1956.04	1896.35	2254.39	2249.49	1643.25	2026.65	2651.72	2673.89	1412.85	1551.06	2058.6	1691.86	1843.05	2498.56	2969.46	2058.05	2234.58	2134.84	2196.63	1324.68	1720.07	2043.67	1738.36	1643.19	2504.88	1658.17	2062.46
ENSG00000006611	0	0	0	0	0	0	0	0	0	0	0	0	0	0	0	0	0	0	0	0	0	0	0	0	0	0	0	0	0	0	0	0	0	0	0	0	0	0	0	0	0	0	0	0	0	0	0
ENSG00000006625	941.175	1004.53	1134.35	947.797	1023.91	1246.59	945.264	723.865	907.733	966.681	858.812	807.599	1103.69	1079.84	983.028	1101.6	1069.95	977	1059.83	908.69	1363.23	1003.48	1162.2	1061.86	994.244	1005.11	734.185	1036.48	1092.02	1005.32	822.325	857.484	819.109	924.98	836.046	738.953	939.611	866.676	890.811	755.6	1121.37	1040.58	1077.25	814.576	683.131	1134.95	992.87
ENSG00000006634	331.958	368.727	810.618	501.235	214.603	367.321	391.656	244.257	352.491	453.944	324.018	374.584	402.498	409.964	865.795	537.356	592.949	351.097	267.913	381.728	548.435	452.082	290.872	780.136	269.875	439.183	393.771	721.428	585.787	622.955	491.663	380.422	245.681	381.53	690.265	284.315	339.72	413.791	350.054	447.802	420.288	304.588	420.694	319.758	403.275	406.28	355.87
ENSG00000006638	58.5246	38.3864	52.9539	81.1699	37.809	31.3948	60.9831	76.765	63.1486	59.976	78.6964	79.023	53.613	24.8609	74.4435	55.2512	27.4581	32.8129	33.6073	107.15	24.8074	73.2518	40.6773	59.563	35.5919	61.8799	63.8168	59.9546	32.0822	50.897	50.3525	99.8462	74.1553	36.5917	76.7899	47.3446	49.7964	127.657	52.9826	86.6769	64.2621	54.9412	47.5866	78.2927	33.8314	28.4571	47.1548
ENSG00000006652	3733.47	3572.6	1381.03	1633.54	2411.86	1831.12	2581.47	3574.52	1753.01	2780.52	1671.95	2015.38	2485.78	2729.58	1693.61	2474.22	1940.17	2175.42	2838.17	1412.4	2698.53	2036.5	1751.59	2106.18	2051.96	1602.03	2353.13	2527.31	1396.56	1962.32	2046.98	1984.03	2372.3	2611.4	1557.06	1293.16	1720.35	1429.43	2027.92	1722.31	2394.78	1709.75	2301.31	2782.09	2025.54	1703.16	2150.64
ENSG00000006659	0	0	0	0	0	0	0	0	0	0	0	0	0	0	0	0	0	0	0	0	0	0	0	0	0	0	0	0	0	0	0	0	0	0	0	0	0	0	0	0	0	0	0	0	0	0	0
ENSG00000006695	533.156	466.641	506.899	462.169	444.667	470.46	438.975	405.54	508.462	407.535	511.35	466.251	479.034	492.404	609.363	381.899	476.105	491.822	475.197	584.715	740.5	436.3	383.142	482.982	374.639	477.135	420.523	400.386	464.378	488.573	371.617	448.287	402.837	470.286	448.993	414.687	436.385	367.308	443.571	369.305	318.322	373.954	341.07	443.474	457.847	399.034	419.54
ENSG00000006704	641.035	643.234	497.987	1178.2	766.775	736.764	885.972	563.602	596.664	464.996	564.448	703.297	618.244	504.666	543.494	713.106	851.541	862.032	552.091	749.131	459.829	526.066	485.761	618.558	542.74	517.841	616.337	423.024	560.702	554.548	853.733	448.979	481.077	433.5	776.884	587.59	437.275	663.493	784.414	567.156	498.319	831.708	628.532	481.612	760.312	725.97	419.44
ENSG00000006712	1578.72	1537.74	1936.2	1454.06	1649.64	1510.71	1482.65	1747.11	1677.87	1562.36	1883.41	1938.12	1614.33	1877.93	2056.8	1834.66	1518.28	1675.72	1399.71	2024.17	1639.69	1858.6	1701.39	1703.73	1713.07	1843.03	1748.99	1647.6	2057.17	2129.24	1871.76	2047.65	1919.07	1804.45	1913.93	1798.93	1766.13	1988.16	1848.14	1984.51	1760.34	1833.32	1920.33	1701.33	1686.02	1787.72	1996.21
ENSG00000006715	3383.07	4237.41	2351.82	3290.04	3173.54	3491.39	3779.93	3502.19	3282.57	3404.8	3067.5	3268.4	2961.81	3227.44	2345.69	3694.75	2825.03	3423.95	3143.74	2682.48	3360.27	3256.32	3473.49	2687.23	3830.06	2784.88	4052.49	2437.09	3466.18	2190.02	2599.76	2836.13	3538.79	3767.98	2296.78	2849.01	3234.25	2067.47	2841.67	3852.94	2978.73	2948.57	2988.34	3898.62	3067.51	3501.26	3346.46
ENSG00000006740	54.7133	44.0253	81.869	50.4251	76.3481	86.2803	72.5509	32.1528	122.341	54.5009	156.221	137.764	52.5962	114.021	91.5455	81.2279	68.6495	114.444	61.8049	105.814	105.034	71.3428	77.0655	159.471	101.29	101.809	73.4588	56.3641	50.3156	60.6725	91.4568	85.9028	135.931	39.1119	86.126	109.786	102.367	110.131	90.3378	106.073	127.022	107.521	112.343	77.7097	89.9537	55.3966	97.4643
ENSG00000006744	1455.58	1339.54	2075.94	1902.47	1333.26	1450.3	1912.97	1542.91	1561.56	1617.49	1920.21	1599.4	1468.47	1657.9	1900.28	1594.53	1669.87	1397.64	1292.76	2141.8	1088.45	1458.93	1456.02	1806.24	1470.1	1919.16	1694.03	1767.82	1485.35	1632.04	1771.98	1808.94	1551.81	1667.73	2290.6	1844.16	1506.64	1727.72	1900.08	1926.11	1707.68	1490	1915.9	1617.4	1864.11	1692.7	1962.6
ENSG00000006747	126.888	208.282	38.9879	140.56	176.62	109.678	215.762	318.194	19.626	534.522	455.544	357.995	103.481	57.9196	49.4251	14.9194	9.70524	22.4626	31.6042	79.0563	227.187	101.495	423.093	68.9024	87.5228	161.775	657.583	479.533	56.8058	51.6959	121.671	128.813	774.173	115.591	125.886	55.3076	118.766	75.9919	435.391	117.661	137.747	124.984	32.5936	344.614	351.74	89.0089	99.1799
ENSG00000006756	805.324	1168.36	730.547	1482.28	1225.16	1112.53	839.787	928.791	1498.27	989.278	1131.14	708.383	1112.7	807.346	672.797	758.445	855.558	770.887	869.146	1034.76	841.231	818.146	1520.11	899.148	1631.76	1352.42	1710.41	1109	911.84	1095.74	877.682	1327.32	1261.62	1054.95	1053.49	906.417	791.706	1065.01	1071.32	1250.77	1250.26	771.85	1010.47	942.077	1016.07	950.15	848.849
ENSG00000006757	252.788	457.882	279.136	448.978	385.555	313.047	214.57	397.815	672.174	373.535	575.498	363.509	381.318	393.043	323.494	341.913	471.859	381.701	378.602	415.885	714.296	334.002	389.899	715.438	601.912	393.832	250.842	259.281	311.207	362.645	177.115	469.181	236.088	257.822	285.08	230.96	400.722	291.47	394.869	411.221	551.999	344.893	366.334	395.138	460.347	488.142	292.565
ENSG00000006788	0	2.02032	0	0	0	0	0	0.945318	0	2.79974	0.885114	0	0.865894	0	0	0	0	0	0	0	0	0	0	0	0	0	0	0	0	0.908914	1.9483	2.82327	0.923656	0	3.80892	1.79928	0.922933	0	0.973902	0	0	0	0	4.47022	2.67504	0.912224	0
ENSG00000006831	3914.33	4381.04	3410.3	4108.25	4019.64	3578	3857.65	3724.69	3726.18	3763.33	3587.51	3703.47	4119.7	3402.57	3016.32	3676.98	3154.58	3938.62	4030.88	3249.87	3939.62	3843.84	4292.96	3171.01	4082.25	3274.27	4067.83	2983.58	3803.06	3186.37	2871.19	3202.3	3442.86	4106.81	2826.06	3388.07	3100.56	3191.23	3333.29	3575.88	3387.7	3421.56	3024.89	3574.16	3726.97	3465.61	3289.93
ENSG00000006837	121.761	62.3778	42.6846	65.8889	73.0409	49.8823	65.6947	77.516	119.284	73.2623	63.9874	85.868	84.1727	101.909	66.4606	105.434	90.5771	76.0943	73.6641	43.6722	40.0352	72.3976	65.5852	89.5992	77.9101	62.1122	88.6167	36.62	75.9191	93.5033	45.5714	82.9952	96.2993	83.0642	58.8241	63.7167	97.818	62.3561	114.157	50.9866	39.8853	55.2773	74.3425	49.138	91.0425	60.9316	77.7405
ENSG00000007001	0	0	0	0	0	0	0	0	0	0	0	0	0	0	2.10056	0	0	0	0	1.46445	0	0	0	0	0	0	0	0	0	0	0	0	0.683832	0.714144	0	0	0	0	0	0	0	0	0	0	0	0	1.36889
ENSG00000007038	0	0	4.34167	2.33553	2.554	1.96878	1.36375	1.57948	0	0	17.2381	1.88663	7.67161	1.83423	3.11316	0	2.65114	0	1.04386	0	2.05564	0	8.62132	6.29193	0	0	2.75301	0	0	4.71426	5.64035	1.58881	0	5.50241	0	0	0.785818	0	11.9117	3.69589	0	0	14.2267	2.51738	0	20.7261	4.65351
ENSG00000007047	978.997	1435.37	921.046	1123.66	1310.03	1282.48	1077.07	1180.68	1068.73	1104.43	1105.69	928.89	948.823	939.664	771.212	910.847	1039.7	1247.82	1034.96	836.906	1395.17	1221.78	1211.57	1087.16	1363.46	1206.27	1226.96	1135.21	1099	969.855	1130.69	1126.88	1124.89	1478.03	1117	1350.29	1081.98	1127.52	1113.73	1283.36	1057.22	1439.5	1361.07	1224.42	1334.6	1376.51	1318.67
ENSG00000007062	3.68176	0	0	0	0.855579	0	1.72819	0	0	0	1.84275	0	0.948827	1.335	0	0	0	0.413008	0	0	0	0	3.04004	0	0	3.76859	0	0	0	0	2.17261	0.996776	0	0.47681	0	1.33142	0	0	0	0.437918	0	0	0	6.71051	1.97634	2.03369	0
ENSG00000007080	429.388	549.76	788.863	765.365	609.916	613.867	634.364	622.114	584.545	570.048	663.59	655.916	762.013	654.535	1013.46	690.439	754.556	698.544	767.853	887.331	617.246	555.242	771.071	701.301	634.404	733.666	694.564	670.556	918.328	916.296	841.587	940.686	818.926	753.631	811.605	766.754	706.526	903.201	807.594	817.958	829.587	920.152	831.198	740.133	768.692	703.835	946.548
ENSG00000007129	0	0	0	0	0	0	0	0	0	0	0	0	0	0	0	0	0	0	0	0	0	0	0	0	0	0	0	0	0	0	0	0	0	0	0	0	0	0	0	0	0	0	0	0	0	0	0
ENSG00000007168	10094.1	8333.39	9109.81	8458.07	7914.09	8814.92	8574.41	8029.3	7719.96	8247.5	8593.23	8197.7	7870.34	7359.57	8932.59	7607.78	9058.77	8645.07	8707.79	7882.38	8031.58	8571.55	8791.07	8857.81	8893.65	8144.6	8065.63	10783.1	7999.82	6771.57	10311.6	8273.32	8145.46	8466.04	10111.8	9334.75	9011.52	7786.87	8558.85	8009.42	7387.53	8371.19	7229.28	7665.61	8490.76	8465.27	7986.81
ENSG00000007171	0	0	0	0	0	0	0	0	0	0	0.958565	0	0	2.66787	0	0	0	0	0	0	4.50763	0	0	0	0	0	0.969641	1.04337	0	0	0	0	0	1.65306	0	0	0	0	0	0	0	0	0	0.925777	0	0	1.88023
ENSG00000007174	0	0	0	0	0	0	0	0	0	0	0	0	0	0	2.34236	0	0	0	9.0252	2.14961	5.41264	0	0	3.9097	1.61052	0	0.18591	21.381	0	0.958515	0	0	0	0	0	0	0	0	2.06602	0.965447	0	1.01239	0	1.54506	0	0	0
ENSG00000007202	9735.18	10867.4	9866.32	11136	10671.1	9963.65	10161.4	10233.4	10497.4	12235.5	10701.5	10517.2	12148.5	11636.9	9811.01	12039.8	10087.5	10190.6	9232.7	10760.5	11367.1	10744.6	11253.2	10312.6	10273.7	11530.9	10922.7	10574.2	10896	9452.17	11743.3	9449.46	11800.8	11144.8	11264.3	10198.6	11203.8	10882.2	11599.7	11570.5	11431	9700.07	11802.9	11072.4	11670.4	9541.3	10370.4
ENSG00000007216	0	0	0	0	0	0	0	0	0	0	0	0	0	0	0	0	0	0	0	0	0	0	0	0	0	0	0	0	0	0	0	0	0	0	0	0	0	0	0	0	0	0	0	0	0	0	0
ENSG00000007237	3219.98	2566.72	1336.9	1839.57	2381.45	4222.37	2240.36	1621.09	2106.63	2294.91	2078.48	2988.44	2020.05	3525.49	1617.1	3552.83	4692.66	2378.72	2760.67	3015.09	4819.08	2696.96	2031.75	2735.39	4100.81	2353.08	1084.12	2652.14	2095.3	2435.01	2220.58	2839.43	3300.62	1780.31	1748.28	1983.93	1940.19	3135.52	2525.34	3281.09	2191.5	3363.41	2961.13	3031.52	3773.04	2874.81	4633.36
ENSG00000007255	135.241	203.908	78.9134	202	282.639	186.007	145.996	218.194	233.916	222.824	131.727	133.861	187.887	186.869	121.38	139.543	115.164	200.381	227.366	128.409	198.888	202.761	205.348	136.886	232.976	129.062	218.104	54.0463	196.347	162.193	63.3614	151.855	232.355	218.114	48.2116	140.866	139.378	183.169	177.792	184.232	202.279	156.731	183.604	225.905	170.084	190.708	182.587
ENSG00000007264	0	0	0	10.5431	0	0	0	0	0	0	2.32151	0	0	0.877013	0	0	0	1.1033	0	0	0	0.622756	0.580564	0	0	9.84077	6.16503	0	0	1.14585	2.36237	0.549739	6.91241	0.590669	11.2182	1.16926	1.1906	0	4.03014	0.554355	5.1381	1.70091	0	2.06886	0	0	1.81605
ENSG00000007306	0	0	0	0	0	0	0	0	0	0	0	0	0	0	0	0	0	0	0	0	0	0	0	0.920626	0	0	0	0	0	0	0	0	0	0	0	0	0	0	0	0	0	0	0	0	0	0	0
ENSG00000007312	8.70172	27.1334	8.63994	16.7272	24.4593	18.5173	6.05863	9.59006	30.5261	19.4366	8.19069	28.1933	18.5906	12.6362	8.36526	49.5807	16.1449	10.283	7.44707	21.8188	13.6555	27.237	13.9673	25.7433	106.482	9.98414	152.827	9.6817	28.3523	20.1451	8.25587	7.90364	48.5392	21.5368	0.864437	28.4307	15.2949	9.11271	4.19933	38.3723	41.0396	37.0268	56.5881	76.5989	3.82445	29.2995	32.004
ENSG00000007314	0	0	0	1.6403	0	0	0	0.822146	0	0	0	0	0	1.08341	0	0	0	0	0	0	0	0	0.785906	0	0	0	0	3.41301	0.727746	0.771602	1.66196	0	0.779748	0	0	0.788522	0	0	0	0	0	0	0.783038	0	0	0	2.32608
ENSG00000007341	756.919	859.125	545.36	428.876	371.999	314.373	384.775	688.921	766.155	468.518	562.523	577.625	945.349	680.754	432.728	372.566	466.203	581.899	648.253	563.423	639.993	625.991	523.771	412.545	513.275	580.787	604.688	476.645	380.138	579.745	404.285	620.759	469.329	816.73	596.56	522.589	281.919	601.729	842.677	547.384	752.126	513.901	531.73	401.137	560.557	492.427	618.076
ENSG00000007350	0	0	0.291407	0	0	0	0	0	0	0	0	0	0	0	0	0	0	0	0	0	0	0	0	0	0	0	0	5.83162	0	0	0	0	0	0	0	0.323281	0	0	0	0	0	2.92338	0	0.318427	0	0	0
ENSG00000007372	14.8179	21.0241	24.5496	17.8726	6.00008	17.429	12.8208	5.62384	3.33574	35.7713	8.17654	39.9823	17.4278	3.31514	5.17669	4.70083	28.4507	1.15745	10.7858	16.1364	0	1.21301	29.7286	19.8959	33.0856	40.0309	35.4333	75.4348	25.1234	27.0953	39.6989	42.4763	33.9404	23.422	65.2171	24.4197	7.58554	9.72256	12.0916	10.4351	17.8049	8.75383	8.39031	18.8626	29.4324	16.2168	4.86061
ENSG00000007376	173.191	246.358	281.864	436.065	315.954	312.499	265.025	319.151	323.353	296.741	267.115	265.249	319.404	297.948	356.814	330.456	272.021	367.523	331.361	443.429	330.484	264.554	423.25	341.562	306.854	323.662	335.087	289.902	408.62	395.58	373.253	371.559	368.571	433.466	446.338	319.017	324.928	459.351	381.103	326.429	435.671	487.102	534.834	382.324	512.411	400.971	423.371
ENSG00000007384	1204.61	1200.88	1101.14	1651.03	1171.6	1619.99	1229	1280.61	1771.58	1441.09	1499.06	1478.22	1311.86	1769.6	1438.14	1614.41	1299.15	1711.94	1494.43	1323.17	1970.56	1747.33	1743.4	1424.17	2050.05	1532.53	1442.61	1425.26	1990.62	1617.43	1618.58	2071.54	1862.04	1507.97	1869.04	1534.9	1958.23	2101.07	1883.35	2035.93	1941.54	2238.22	2284.7	1979.63	1927.88	2164.62	2003.64
ENSG00000007392	536.634	459.844	616.804	483.788	427.508	612.845	570.587	467.197	507.892	629.191	523.669	547.543	496.233	546.802	643.258	493.974	718.339	487.637	606.335	453.029	806.511	585.363	449.648	589.689	499.36	567.161	398.534	533.832	663.038	733.516	674.854	667.322	456.958	452.233	549.718	412.356	528.607	600.573	596.688	422.973	612.533	665.815	607.574	538.744	400.358	484.041	604.364
ENSG00000007402	1.22398	5.35372	4.90079	4.0068	10.6253	2.14207	5.97691	4.07158	8.18016	10.6442	0.347104	4.10423	7.52517	2.69396	3.50878	1.34979	5.21963	1.90049	7.84328	0	4.63886	3.94676	2.93982	4.03812	9.84819	4.00156	5.82213	1.08085	2.62232	3.7603	1.01306	2.88578	5.61424	5.07481	0	3.91617	7.88528	5.27491	12.3863	3.74903	5.16122	9.73484	11.3819	4.57951	0.942844	5.66252	2.75312
ENSG00000007516	0	5.60595	9.74874	0.445517	0	0	0.543706	0	1.50822	9.05982	2.74172	0.777308	0.818279	0.603811	0.94435	6.00082	0	1.24056	3.79384	3.3197	0	3.42789	0	13.628	1.28558	22.4207	2.77683	2.22556	2.47803	7.77454	0	13.0017	0	0.93187	0.505377	0.406131	5.52479	1.2961	0.366765	0.759317	1.7062	1.12839	0.462295	3.68737	1.50512	0	18.7163
ENSG00000007520	843.319	886.676	955.737	1160.79	788.543	759.323	863.539	934.827	821.205	826.537	982.376	995.102	952.166	858.786	1115.73	826.376	906.252	942.496	1058.64	1234.14	909.176	825.587	1067.58	1045.6	874.291	950.315	1215.42	1043.57	1078.13	1148.19	1216.26	1293.45	1088.21	1031.99	1157.78	977.968	911.203	1171.72	1147.43	986.47	981.143	1006.57	1061.31	953.827	1099.24	1070.22	1194.9
ENSG00000007541	488.79	756.169	740.941	621.533	513.627	516.669	542.42	666.976	659.52	521.75	582.442	770.539	673.636	697.781	646.023	696.569	536.534	625.304	547.536	613.903	767.348	673.519	680.589	648.186	859.228	622.204	831.097	487.383	885.169	769.425	597.3	939.796	845.567	666.137	596.605	681.726	630.526	821.666	722.167	660.383	643.004	744.285	683.209	753.398	779.828	679.16	783.774
ENSG00000007545	894.302	1071.27	729.092	988.846	922.578	888.775	1078.74	972.143	842.164	987.584	935.29	815.071	969.182	1035.22	705.889	975.41	998.059	1270.55	1054.11	942.865	1226.66	1140.9	923.003	1173.45	872.526	1053.65	1023.38	1059.46	870.911	842.883	1015.84	715.647	881.189	888.823	914.909	1074.35	936.671	839.974	1011.75	908.22	916.483	1051.28	921.924	941.064	937.547	1060.13	1095.09
ENSG00000007866	1670	1394.18	1119.93	1560.16	1140.68	1216.79	1616.98	1013.91	953.672	1148.77	1220.63	1079.54	1072.16	860.351	816.441	1010.95	1310	1231.47	1380.81	1053.37	1191.25	1095.3	1346.79	1177.09	1239.29	1056.16	1002.16	1268.71	1249.77	1143.05	1515.48	1139.39	920.295	1492.61	1151.32	1335.1	1109.87	890.807	1132.54	850.49	1284.04	1186.07	956.081	971.837	894.338	1029.65	1273.75
ENSG00000007908	0	0	0	0	0	0	0	0	0	0	0	0	0	0	0	0	0	0	0	0	0	0	0	0	0	0	0	0	0	0	0	0	0	0	0.964478	0	0	0	0	0	0	0	0	0	0	0	0
ENSG00000007923	1448.95	1721.39	2127.99	1865.48	1519.03	1651.98	1511.22	1568.79	1439.61	1572.24	1773.8	1554.05	1668.07	1723.32	2019.99	1770.33	1590.94	1674.57	1465.62	2057.02	1876.52	1478.89	1633.98	1817.59	1572.58	1799.4	1610.22	1486.57	1757.77	1763.57	1650.78	1746.44	1590.63	1549.19	1667.09	1790.9	1528.72	1657.5	1861.4	1557.2	1464.28	1838.74	1658.1	1730.26	1726.77	1682.15	1562.5
ENSG00000007933	18.0934	0	6.30673	1.69239	0	0.856093	7.46221	0	1.13552	0	3.96076	0	7.93293	0	0	2.23719	16.4381	0	0	3.43382	0	5.80993	0.843784	2.5146	12.066	0.852113	2.49447	0	2.41754	0	3.63329	0.866793	1.73677	0.91421	3.59972	6.02083	4.25772	0	0	3.36626	3.58271	5.28402	2.60352	0.850869	0	0	3.49053
ENSG00000007944	721.711	821.855	614.458	1326.71	975.907	682.254	754.657	902.665	807.621	880.512	357.179	592.957	1339.15	1249.42	522.873	1262.3	513.536	1075.22	1156.26	607.354	651.807	1306.22	1397.31	722.764	670.747	679.107	632.779	592.386	1053.85	465.483	660.694	393.589	1458.74	1130.71	551.011	630.065	591.037	790.529	474.087	734.593	727.059	797.668	834.355	1115	500.503	812.924	746.326
ENSG00000007952	0	0	0	0	0	0	0	0	0	0.689785	0	0	0	0	0	0	0	0	0	0	0	0	0	0	0	2.91763	0	1.47516	0	0	0	0	0.725302	0.7646	0	0	0	0	0	0	2.65994	0	0	0.712133	0	0.968624	0
ENSG00000007968	5.33472	25.9109	127.645	9.45872	3.80144	17.6373	37.7158	4.75108	30.4426	26.9375	34.7222	30.2791	41.2294	57.4116	164.852	60.3711	21.9157	27.3119	12.3951	65.0948	2.30997	33.2673	27.3425	82.4383	7.56416	86.8865	33.8068	65.3407	59.246	58.4183	65.151	41.6421	39.8746	15.5636	80.2873	55.2442	54.6371	63.4011	22.3344	31.3142	63.7224	30.6882	55.5936	44.2825	41.3427	31.8633	35.794
ENSG00000008018	5360.55	4691.67	5724.87	5461.27	5185.9	4897.6	4969.2	4553.11	4858.4	4686.44	5340.96	5612.87	4759.37	4444.11	5690.11	4615.59	5292.72	5069.13	4874.92	5443.44	4375.95	3991.28	4678.26	4846.56	4440.24	5583	4810.41	5117.25	4792.89	5681.82	4880.33	5128.6	4204.34	4545.79	4774.92	5100.19	4786.91	5042.66	5345.95	4507.37	4726.11	4894.6	4632.98	4420.57	4761.03	4658.17	4356.38
ENSG00000008056	6.69115	10.9965	8.12553	6.07562	26.1191	11.9638	9.88148	3.36546	42.9431	28.9144	40.0815	11.6195	3.74121	7.10941	7.71056	4.46911	17.548	14.5676	3.52816	31.7804	6.46809	13.4435	26.7167	6.58669	3.40212	8.45187	5.35714	3.54624	6.02967	8.29761	4.83953	23.8819	7.00887	17.013	3.4002	7.59754	18.5785	8.06533	10.0135	5.08584	33.3921	12.5268	10.9321	2.50176	7.01567	3.91007	12.5619
ENSG00000008083	395.176	480.52	390.654	448.645	380.681	363.539	462.082	264.795	323.251	412.413	409.883	408.608	479.339	331.88	471.788	254.045	493.329	497.626	455.868	466.911	347.031	451.306	341.956	493.193	393.698	442.63	501.147	916.866	330.926	420.425	723.966	329.573	318.651	372.897	642.525	500.788	479.573	458.482	629.12	301.091	422.006	460.137	250.797	331.459	577.7	411.457	417.245
ENSG00000008086	575.185	892.242	356.361	647.034	660.996	549.357	645.66	418.049	305.005	336.309	536.079	871.988	628.791	395.61	355.523	217.329	461.699	306.079	418.724	610.495	365.914	515.106	671.59	300.063	578.529	521.706	388.882	477.654	310.075	431.256	491.176	313.12	296.221	506.069	316.034	704.899	413.532	282.521	262.093	244.872	206.652	154.514	220.544	296.882	399.602	305.105	261.512
ENSG00000008118	0	5.78738	21.9791	0	2.08485	1.43826	1.36407	2.82142	1.86868	10.4198	7.9161	28.1274	3.25506	4.64456	13.7874	2.86625	7.20742	0.657577	8.38338	22.3777	0	10.9327	6.15528	2.06602	0	0	1.36063	2.23206	11.4884	3.37429	0.733184	4.22678	6.27527	9.94768	0	6.94968	2.0869	8.64528	4.25537	1.35259	9.75598	0	0	0.673109	3.40557	0	0
ENSG00000008128	350.349	573.462	390.141	240.164	363.217	331.534	199.894	404.521	362.159	238.21	724.918	343.083	321.764	600.942	364.462	406.551	297.689	340.611	244.813	566.1	364.133	639.157	472.802	350.577	425.797	444.107	426.23	505.254	500.165	401.715	195.644	350.331	357.979	440.334	275.532	314.389	407.237	552.263	473.441	222.819	318.724	544.599	561.699	455.903	363.81	218.079	338.363
ENSG00000008130	1897.08	2155.56	2020.59	2481.52	2165.13	2072.94	2352.1	2264.54	2283.8	2150.5	2247.21	1917.17	2511.27	2513.45	2242.68	2491.4	2396.39	2353.76	2260.01	2254.66	2199.59	2286.24	2418.26	2109.49	2575.41	2510.59	2624.92	2438.5	2339.34	2282.34	2174.59	2604.14	2931.85	2345.01	2456.31	2298.96	2339.89	2334.61	2301.26	2702.68	2664.41	2766.5	2482.92	2629.74	2616.98	2565.79	2396.46
ENSG00000008196	0	0	0.606533	0	0	2.01578	0	0	0.878127	0	7.46492	0	0	0	3.81351	0	0	19.3973	0	0	0	0	0	0.643772	21.5514	0	0	0	0.595972	0	0	0	0	2.73215	0	0.646902	5.8095	0	1.32179	1.88643	0	1.95337	23.0341	3.12275	0	0	0
ENSG00000008197	0	0	0	0	0	0	0	0	0	0	0	0	0	0	0	0	0	0	0	0	0	0	0	0	0	0	0	0	0	0	0	0	0	0	0	0	0	0	0	0	0	0	0	0	0	0	0
ENSG00000008226	0	4.69371	1.43893	2.5286	1.2491	0	0	0	0	1.29953	0	1.98552	1.79397	4.03982	0	0	1.91471	0.695448	6.7074	1.58619	7.02582	2.92221	0	0	0	5.12529	2.95217	0	6.5418	2.43581	6.19001	1.50222	1.25155	4.02883	1.51885	0	2.93664	3.01631	3.04173	3.69782	2.99667	0	0	1.41532	0	2.17306	0
ENSG00000008256	4215.36	4647.91	3827.64	4980.64	3724.84	4032.98	5047.47	6329.45	4152.02	5417.26	5024.86	4337.4	4119.34	3900.78	3531.2	3715.21	4235.74	4019.8	5135.46	3555.93	4103.63	4370.28	5508.66	4796.24	4378.1	4507.29	6139.3	6174.11	4874.74	4342.57	6873.96	4124.01	5351.82	6004.95	4672.06	5030.92	4892.68	4180.43	5568.15	4532.84	4998.69	5218.75	3306.48	4964.79	4906.6	4101.95	5067.56
ENSG00000008277	49.8019	58.8356	69.4458	33.4853	53.8467	69.9204	171.063	100.796	21.9889	151.454	51.2049	136.579	118.294	163.668	71.3419	177.546	108.877	99.6438	112.531	156.085	219.374	193.729	168.607	74.6352	174.516	36.3521	23.0544	42.3345	45.4514	41.7145	6.98743	38.7764	118.499	38.3983	6.31696	44.5032	27.5789	12.4031	72.2871	66.7839	39.9042	69.0006	49.7624	25.9268	17.7138	26.1176	32.383
ENSG00000008282	4836.36	5390.89	5369.45	5764.14	5066.8	5187.99	5295.03	5029.15	4863.35	5251.01	5120.05	4855.64	4872.11	4785.35	4761.65	5323.37	4339.02	5383.72	4719.92	4166.85	4117.2	5053.29	5129.82	4711.76	4713.51	4878.5	6505.61	4431.84	4972.54	4939.01	4552.98	4498.44	5588.97	5234.75	4898.83	4853.29	4805.48	4613.56	4747.47	4811.57	4594.63	4253.8	5310.32	5078.81	5219.2	4495.64	4647.77
ENSG00000008283	1344.97	1376.01	2248.63	2038.7	1817.15	1726.5	1279.47	1715.55	1267.47	1870.11	1892.31	1564.19	1987.12	1448.16	2472.17	2069.38	1572.27	1131.34	1541.04	2879.95	1495.27	1358.53	1523.79	1963.78	1755.43	1825.05	2174.35	1945.7	1288.52	2662.34	1777.72	2043.43	1717.32	1912.86	3944.53	1995.31	2322.76	1656.06	1670.2	1293.16	1646.94	2262.26	1413.22	2254.61	1604.88	1655.46	1662.69
ENSG00000008294	6845.96	7527.67	8413.37	8658.96	6159.85	7667.71	7214.58	7090.64	6392.11	8500.88	7042.15	7199.12	7297.52	8138.91	7355.18	8129.17	6341.48	6856.1	7233.41	7611.56	8620.14	8076.9	9144.86	7208.07	7319.79	6910.3	10360.2	7892.48	6374.97	6291.63	7816.18	6672.62	8000.83	7466.18	9608.84	7759.57	6604.66	7209.29	6333.58	7655.14	6812.61	7489.7	8412.17	7523.93	9399.83	6784.17	6664.15
ENSG00000008300	97.9301	62.6858	54.8703	69.7964	183.891	50.9043	129.744	83.2993	101.915	72.173	38.2547	120.78	93.5077	86.398	58.3738	79.1615	120.63	76.6999	91.124	136.092	74.3024	120.435	85.8815	81.9691	88.8907	112.063	95.4129	119.562	110.034	155.495	75.8463	142.348	80.5065	91.4665	74.0187	105.679	86.2507	80.4607	100.429	54.5934	109.67	98.275	89.2813	127.423	135.598	86.0838	104.369
ENSG00000008311	292.502	341.153	269.248	436.658	472.37	370.148	381.214	230.066	457.773	359.361	335.578	296.582	389.116	292.538	234.559	443.382	246.388	339.434	292.217	268.957	265.309	418.743	380.1	369.297	393.018	303.477	394.884	254.986	424.065	237.78	256.181	299.874	444.335	388.714	345.923	339.556	396.1	352.239	414.899	476.959	333.761	376.368	303.14	394.362	317.328	405.363	298.999
ENSG00000008323	0	0	0	0	0	0	0	0	0	0	0	1.35903	0	0	0	0	0	0	0	0	0	0.84657	0.907027	6.03086	0	0.931753	0	0	0.82796	0	0	1.77968	0	0	0	0	1.64844	0.596233	0	0.880231	0	0	3.49032	0	0	0	0
ENSG00000008324	368.787	402.577	461.836	520.326	409.466	464.862	387.97	420.849	396.206	444.022	350.503	370.731	444.108	456.299	419.692	430.636	390.793	384.734	418.331	345.235	338.822	395.573	444.292	366.934	393.591	355.521	455.856	368.767	478.574	374.133	355.956	355.559	437.528	412.808	384.047	352.471	388.927	353.279	360.515	376.8	348.638	452.394	385.872	322.756	465.116	387.774	386.513
ENSG00000008382	123.563	155.638	210.717	196.524	167.555	135.171	212.526	174.121	147.5	179.924	217.755	146.382	242.848	215.713	205.715	159.276	164.261	163.605	160.094	235.511	161.867	199.616	235.953	152.43	191.707	207.631	283.038	190.654	192.382	175.077	278.361	204.559	233.362	140.889	199.408	235.074	137.11	251.689	194.836	202.501	210.472	223.112	169.045	186.116	241.201	176.272	243.56
ENSG00000008394	7911.53	9362.69	8416.23	8699.82	9542.54	9012.38	6969.14	8449.7	7018.82	8421.53	5416.89	8106.76	6342.16	7883.74	8210.9	10305.6	6721.69	12100.1	7946.8	6534.09	11414.6	8843.25	8546.68	8824.87	11223.6	8508.47	10770.1	7825.6	8406.05	8937.11	7776.77	9719.33	9298.03	7622.08	9505.26	9114.55	8894.34	7001.34	9661.49	11131.8	10257.6	9456.97	9556.36	8784.55	10814	10892.9	9626.1
ENSG00000008405	849.69	732.213	1030.11	701.226	638.349	890.396	576.981	565.67	675.376	442.191	594.114	574.606	536.638	611.101	931.465	727.207	926.856	666.871	769.156	545.973	847.913	718.791	668.28	863.091	515.07	761.677	509.851	494.348	612.934	766.413	648.574	482.553	608.585	637.646	572.199	762.644	480.992	711.194	628.209	609.644	655.785	849.27	695.895	667.193	622.506	655.652	514.904
ENSG00000008438	0	0	0	0	0	0	0	0	0	0	0	0	0	0	0	0	0	0	0	0	0	0	0	0	0	0	0	0	0	0	0	0	0	0	0	0	0	0	0	0	0	0	0	0	0	0	0
ENSG00000008441	11176.8	12098.2	11931.3	13400.2	13327.7	12477.8	11731.4	11865.6	13613	13098.8	14184.8	12786.9	12970.4	12746.7	13082.8	16159.2	13605.2	13867.9	13919.1	15265.4	13971.9	16252.9	14931.8	12455.2	15415.2	15095.9	14492.7	12017.1	14971.5	11216.5	13264.7	12383.9	17414.7	13760.5	13718.4	14062.4	14954.4	16804.1	13587.7	15753.1	16688	15800.8	17816.2	14871.4	15388	14474.7	15690.6
ENSG00000008513	5797.75	5834.56	3268.2	4002.9	3610.3	5379.52	5918.72	4120.31	2705.82	3767.05	2729.19	4776.42	4321.17	3602.2	2505.17	2908.56	5442.92	5505.3	5918.18	2828.08	4812.93	4126.3	5952.21	4340.34	7538.56	3098.49	4476.14	5313.42	4445.77	3350.76	4095.15	4161.95	3549.04	5501.26	2992.38	4920.99	2771.25	2695.92	3703.59	3862.03	2903.11	4899.18	3821.98	3722.27	6090.93	4376.77	3768.4
ENSG00000008516	0	2.21017	5.00083	0	0	3.02026	0	1.84798	0	1.03317	0.908992	0	0.842049	0	0.982506	0	3.55726	0	2.22466	1.78971	0	3.53762	0.822697	0.867167	2.70398	0	1.73083	3.69215	0.736107	0	5.03075	4.65608	0.743167	0	1.67943	2.51804	4.2515	0	1.54244	5.50426	5.04964	0.771052	1.53024	0.73604	2.32039	0.791761	0.712697
ENSG00000008517	278.605	74.5739	44.7046	104.734	17.2223	162.834	295.305	142.29	245.256	47.4178	265.11	167.317	42.2637	95	54.8958	128.097	261.113	148.245	144.89	71.9566	307.085	119.77	126.806	94.4309	105.209	310.862	43.5801	130.975	182.556	275.78	147.258	361.998	104.771	140.575	133.919	225.934	122.02	111.495	132.354	116.758	170.462	213.536	276.035	14.3318	61.448	77.3613	97.2916
ENSG00000008710	2725.25	2748.66	2047.42	2888.22	2393.15	2573.23	4362.3	3380.35	2450.54	2350.82	2515.78	3368.02	2869.09	2508.75	3012.87	2412.52	2557.75	2798.53	4054.04	2852.17	3933.54	3635.83	4118.03	3427.66	3772.41	2870.11	3591.7	4003.11	4246.11	3480.83	4966.35	5524.51	4242.35	4092.06	4090.31	3529.15	3928.41	3359.09	3583.54	4022.06	3685.16	4250.98	3137.83	3277.41	4308.65	3129.47	3883.45
ENSG00000008735	8.74075	10.3952	3.25124	5.48642	7.98492	6.75515	10.077	23.606	20.186	24.4558	10.5335	17.7935	18.9841	16.7136	7.6417	22.154	15.9338	22.4033	18.5756	16.7335	8.27879	22.2058	9.61349	10.657	22.8611	14.6736	34.0096	18.9951	27.4751	11.817	3.72918	25.2763	9.06507	12.1847	18.6881	18.2215	6.63669	9.63484	18.1208	14.055	11.6146	21.5014	22.8646	21.2319	12.0026	16.8849	12.8692
ENSG00000008838	1015.89	1085.05	1583.16	1252.23	1021.99	1383.78	1327.53	1439.48	1149.5	1445.64	1350.11	1114.72	1190.66	1216.91	1362.84	1093.32	1233.12	1057.78	981.306	1728.57	1039.61	1297.56	1273.01	1398.65	1270.76	1252.32	1455.12	1441.92	1565.22	1326.58	1258.32	1292.89	1435.02	1428.55	1416.93	1353.6	1420.28	1176.63	1320.87	1582.76	1160.34	1308.52	1626.9	1197.68	1421.75	1319.21	1332.18
ENSG00000008853	1142.24	1669.82	1272.2	1786.48	1269.87	1304.93	1392.6	1517.13	1470.84	1431.13	1264.47	1371.71	1739.3	1335.84	1134.64	1353.69	1140.95	1331.94	1513.93	1205.62	1299.95	1742.96	1943.95	1207.13	1184.06	1212.47	1942.12	1291.14	2039.91	1262.34	1466.27	1294.45	1632.15	1888	1282.92	1176.53	1222.35	1586.07	1202.18	1650.58	1471.86	1695.18	1548.93	1424.77	1425.41	1211.21	1261.22
ENSG00000008869	857.696	730.165	661.476	705.265	544.672	818.875	713.752	833.532	759.469	691.993	757.591	746.619	737.377	801.679	672.112	724.888	631.53	677.42	803.018	863.089	643.129	698.302	694.706	769.518	624.797	966.483	736.138	731.489	659.931	594.398	682.279	550.116	627.011	758.237	574.688	663.155	709.296	576.386	591.963	598.569	655.095	474.057	713.82	676.563	587.482	636.318	730.096
ENSG00000008952	8916.29	8119.77	7512.67	8364.34	7836.18	8940.9	8304.63	8107.3	7816.35	8986.06	7543.06	8186.47	8122.94	7965.97	7394.39	9114.24	7022.45	8532.86	8277.22	6734.31	10003.5	7810.36	8114.93	7980.61	7558	7664.57	8436.12	8027.88	7777.32	6766.44	7665.62	7237.95	8221.66	9081.56	8029.71	7853.6	8194.72	7485.31	7794.29	7823.1	7460.47	7803.57	7875.9	7834.26	8381.49	8243.91	7228.53
ENSG00000008988	24376.7	21167.9	18200.2	25240	25055.2	28082.4	27338.7	25620.8	29633.7	24982	19216.9	21934.7	25001.1	30344.7	23071.9	30113.6	24034.9	22721.6	31257.8	20836.7	25524.6	25247.2	26115.5	21671.6	21896.5	20910.5	21204.3	23160.4	26940	23163.7	22660.7	22447.2	25785.2	24438.1	18455.7	23403	23751.9	25200.1	26462.6	22831.6	27387.1	26216.1	30950.3	24440.7	19524.9	28509.7	24159.9
ENSG00000009307	31745.7	32179.7	29564.2	29120.9	27851.3	30436.3	31167.6	29185.2	30027.9	33844.3	32281.4	31546.8	25700.9	30302.9	30947.7	28741.8	29506.2	26914.2	29451.7	31777.7	28247.2	30102.6	27305.5	30509.4	31570.8	31152.6	31161.1	27940.7	26323.4	24929.2	30248.7	26245	30232.3	30413.4	29431.7	30765.5	33528.9	31183.3	32384.6	29704.8	31975.1	28469.4	32438	31866.8	31733.3	31059.3	27535.3
ENSG00000009335	6139.41	6241.9	6198.7	5710.13	6460.2	6134.04	6466.15	5746.07	6033.77	5736.29	5930.02	5452.14	5728.31	5378.09	6196.58	5964.87	5677.06	6161.55	5462.61	5857.97	5532.34	5529.65	5968.15	5785.23	5292.37	5907.04	6013.04	6436.14	5093.8	5068.79	6328.9	5289.62	5996.35	5633.65	6555.68	5344.61	6106.36	6047.4	5073.66	5279.79	5404.26	5601.35	5022.85	6075.66	6523.8	5890.25	5163.47
ENSG00000009413	7403.57	9922.4	6434.51	11749.6	24558.1	10900.1	6290.53	11941.6	15333.1	16424.3	11871.7	13766.1	11985.7	10710.8	6307.8	11990.6	6660.53	16860.6	8819.91	10455	10462.4	16948.6	10649.9	8696.81	13943.4	10664.8	19244.2	9134.62	9914.21	9899.46	10313.5	10216.2	13719.6	12888.4	7806.82	11041.2	16743.5	10228	12064.2	12398.3	11545.6	10542.7	9427	9230.02	10496.2	12629	12712.4
ENSG00000009694	3.81493	0	0	0	0	0.952446	12.0222	0	0	0.938326	0	0	2.65967	11.1073	0	0	2.4353	0	0	0	0	0.925014	0	0	0	0	0	0	0	0	0	0	0	0	0	0	0	0	0	0	0	0.985472	0	0.950664	0	0	0
ENSG00000009709	0	0	0	0	0	0	0	0	0	0	0	0	0	0	0	0	0	0	0	0	0	0	0	0	0	0	0	0	0.84433	0	0	0	0.897728	0	0	0	0	0	0	0	0	0	0	0	0	0	0
ENSG00000009724	0	0	0	0	0	0	0	0	0	0	0	0	0	0	0	0	0	0	0	2.98876	0	0	0.925806	0	0	0	0	0	0	0	0	0	0	0	0	0	0	0	0	0	0	0	0	0	0	0	0
ENSG00000009765	0	0	0	0	0	0	0	0	0	1.86697	0	0	0	1.07506	0	0	0	0	0	0	0	2.7663	0	1.8633	0	0	0	1.96982	0	0.910635	0	0.960332	0	0	0	0	0	0	0	0	3.96699	0	1.91865	0	0	0	0
ENSG00000009780	508.025	404.155	409.041	467.022	510.651	415.967	497.813	526.402	515.569	421.582	446.985	444.95	495.031	470.338	506.541	433.494	515.627	382.415	537.015	526.69	363.588	508.61	402.985	383.073	476.328	369.709	508.781	390.954	408.403	487.544	326.376	418.63	425.798	455.009	335.886	378.881	492.312	411.277	362.35	390.866	443.402	441.985	482.058	490.693	458.66	424.314	366.192
ENSG00000009790	0	0	6.7543	0	0	0	0	0	0	0	0	0	0	0	0	0	0	0	0	0	0	0	0	0	0.623018	0	0	1.26867	0	0	0	0	0.620997	0	0	1.23013	0	1.86438	0	0	0	0	1.72761	0	0	0	0
ENSG00000009830	1040.91	1142.82	1120.5	1069.17	852.129	997.708	1156.94	756.336	753.283	822.838	1375.41	999.277	1275.89	1137.62	845.87	835.992	1127.98	862.162	1159.95	1011.98	1232.75	698.702	1136.29	1270.71	1014.51	1196.75	1192.02	915.636	1085.95	907.307	661.662	739.487	998.723	1031.21	762.097	662.117	960.532	554.565	608.533	691.649	657.648	667.789	889.189	832.913	943.974	655.342	918.135
ENSG00000009844	2778.65	2681.09	3540.89	2588.44	2624.31	2706.21	2846.8	2657.9	2522.44	2682.78	2925.36	2623.3	2660.19	2446.22	3339.06	2408.95	2730.85	2459.99	2598.47	2485.56	2453.13	2328.39	2443	2909.96	2326.93	2880.55	2386.8	2676.02	2354.54	2919.22	2813.98	2678.74	2178.18	2430.13	3050.45	2797.18	2509.11	2597.12	2771.64	2384.32	2278.44	2455.19	2445.11	2481.84	2961.61	2665.36	2443.85
ENSG00000009950	0	0	0	3.47607	0	3.81643	0	0.704044	5.66256	0.783114	2.06238	0	10.7241	0	0	1.80086	2.6909	22.1748	0.857665	0	20.8278	3.35742	23.5703	0	19.458	1.3718	1.97867	16.0571	7.97034	2.47827	16.0792	0.611126	25.3191	9.72511	9.86823	0	9.8334	0	5.97084	16.3946	49.6003	7.93249	10.0149	12.359	0.605326	4.08359	4.01579
ENSG00000009954	5226.87	5250.16	6372.84	5427.2	5773.93	5766.22	5075.43	5324.68	6223.06	5822.73	5374.21	5290.81	5482.16	5564.56	6166.43	6553.15	5354.12	5832.42	5472.94	5734.81	6115.66	6293.7	5782.51	6302.17	5238.63	6243.62	5740.69	6099.15	5299.85	5289.77	6217.84	4598.52	5746.19	5518.76	6285.31	5440.51	5479.02	5982.25	5236.54	5557.42	5733.77	5695.95	5959.2	5498.25	5653.57	5614.87	5144.29
ENSG00000010017	4716.74	4782.72	3022.63	3295.65	4379.35	3713.45	4203.62	4971.48	4482.78	3848.53	3849.7	3925.84	4860.74	4222.95	2905.18	3547.06	4070.31	4130.35	4452.88	3141.07	4306.25	4815.2	4551.47	3708.8	4622.57	3821.89	3957.19	4100.83	4271.27	4106.62	3749.84	3700	4597.12	4846.52	3534.37	4423.44	3912.49	3177.29	4237.75	4305.54	3702.41	3437.55	3610.52	3803.12	3185.65	3244.31	4317.33
ENSG00000010030	29.3153	32.6202	17.8354	27.2626	38.043	39.3023	33.2591	28.8613	50.0338	49.767	43.3359	29.8417	36.1819	25.1679	9.838	41.2796	18.3179	41.8377	27.9801	14.3483	51.7888	24.2273	56.9598	19.0378	57.8351	21.0803	38.0818	10.7348	15.549	18.7856	27.0478	21.1205	45.2949	36.9424	13.3836	21.7139	50.322	19.1501	29.3023	35.0805	47.6134	13.1174	77.5353	34.2385	9.2041	37.004	33.3521
ENSG00000010072	454.313	411.764	597.609	440.39	438.617	446.709	514.573	589.636	514.905	461.951	464.395	439.325	557.5	513.184	524.886	472.684	514.466	493.558	499.654	364.933	455.693	474.733	480.68	483.796	443.193	451.725	473.927	597.439	500.841	423.85	475.287	512.384	464.858	572.988	494.957	467.207	536.369	450.478	427.8	462.351	434.399	452.242	472.493	548.136	464.413	393.527	463.926
ENSG00000010165	1438.46	1838.9	1818.04	1754.6	2135.72	1530.09	1709.7	1791.17	1938.83	1751.34	1573.26	1668.82	1619.94	1945	2129.65	1614.39	1476.69	1718.27	1401.51	1669.54	1289.56	1464.86	1585.59	1648.68	1311.65	1597.02	1873.62	1624.74	1520.48	1874.29	1735.35	1477.06	1787.22	1623.98	1612.12	1407.12	1496.82	1670.74	1428.09	1528.14	1493.48	1365.78	1710.92	1722.17	1727.82	1704.72	1541.73
ENSG00000010219	921.266	824.656	634.168	780.91	764.001	881.41	866.285	811.898	771.274	667.104	830.414	675.077	921.018	874.413	737.904	683.277	915.165	754.16	690.849	901.154	768.222	593.977	712.248	761.928	855.968	753.006	473.099	883.511	703.582	793.333	637.729	620.439	505.061	564.486	616.581	693.946	658.975	605.807	634.702	484.577	744.29	606.35	643.934	682.644	601.841	655.083	694.869
ENSG00000010244	4667.34	5028.84	6200.76	4758.67	4023.18	4632.18	4559.27	4125.86	3945.59	4787.24	5170.51	4673.99	4698.74	4550.8	5908.38	4895.81	4851.23	4727.14	4117.05	5322.53	4924.3	4035.75	4725.79	5029.46	4234.88	5102.25	4178.03	4378.95	4500.02	5053.99	4799.84	4356.36	3699.01	4266.49	5186.3	5199.6	4471.1	4710.21	5061.13	4453.25	4593.36	5307.3	4537.13	4286.4	4624.8	5095.09	4581.24
ENSG00000010256	2942.02	3341.01	3737.17	3429.29	3139.61	2903.76	3373.05	3117.9	2920.8	3170.58	3367.52	3419.64	4089.77	3142.71	3427.68	2913.83	3204.26	3226.64	3024.66	4760.84	3028.7	2844.95	3172.75	3419.89	2804.68	3637.69	2763.11	3442.72	3501.57	4114.12	3732.34	3867.76	2894.69	3472.62	3375.18	3106.86	3247.84	3692.1	3213.99	2698.35	3344.33	3248.59	3222.05	3251.79	3149.3	3050.18	3288.02
ENSG00000010270	1231.53	1141.32	1126.21	1214.44	1102.94	1194.05	1277.36	1236.75	1132.95	1216.38	1198.26	1081.23	1162.75	1169.13	1025.12	1164.89	1208.49	1180.91	1127.56	937.685	986.742	1158.02	1134.17	1072.44	987.12	1109.29	1282.13	1271.33	1211.36	1153.91	1042.43	1053.11	1113.88	1202.4	1195.04	1169.32	1169.56	906.979	1093.56	1082.53	1075.21	1106.13	1132.42	1018.64	1107.75	948.743	1024.34
ENSG00000010278	343.21	346.486	512.002	1263.28	1312.48	242.005	866.973	2696.14	926.608	548.41	770.804	1096.56	415.64	1171.08	516.684	1003.77	865.711	399.156	255.106	1130.15	1135.07	1203.12	582.213	1292.87	570.903	941.598	1431.58	1204.15	2701.96	718.025	1645.93	2235.19	4104.36	1228.21	1235.43	1618.7	1302.59	2342.41	1065.93	1759.72	1777.75	1426.02	1660.22	1101.13	3040	2336.21	2307.18
ENSG00000010282	0	0	0	1.9541	0	0.367067	0	0	0	0	0	0	0	0	0	0	0	0	0	0	0	0	0	0	0	0	0	0	0	0	0	0	0	0	0	0	0	0	0	0	0	0	0	0	1.26259	0	0
ENSG00000010292	1768.44	1965.87	4765.84	1523.99	1982.45	1624.09	2318.42	1769.03	2175.3	1936.95	3139.76	2867.08	1840.67	2198.84	4850.52	2407.66	2934.21	2168.03	1855.01	3015.37	2240.48	2623.63	1765.27	4201.74	2111.79	4319.29	2400.2	2744.66	2473.18	4532.88	3893.59	2777.2	2096.15	1826.39	4472.59	2751.38	3232.06	3213.98	2559.44	2548.84	2178.83	1596.55	2388.03	1771.26	2300.74	1821.97	2764.48
ENSG00000010295	615.375	942.544	867.965	1109.8	1089.83	819.288	881.605	1377.84	1849.22	1498.35	1069.52	1244.17	1307.25	1386.72	731.985	1130.5	816.877	1126.8	874.907	1048.12	748.384	1576.94	1124.4	785.934	943.241	1076.28	1918.55	808.218	1194.19	893.406	889.284	1080.88	2072.19	1308.57	1109.16	941.562	1527.24	1619.28	922.159	1620.73	1360.97	1047.64	1788.88	1618.86	1624.51	1172.89	1238.23
ENSG00000010310	3.75958	8.74249	6.22251	16.5213	15.0423	10.2809	5.5832	5.80214	3.30888	8.2348	14.6602	3.03283	7.64231	3.276	7.50668	13.2095	1.05739	1.5327	6.60332	4.24767	7.67424	3.75302	6.34154	4.83724	4.93423	5.6943	7.17321	1.71536	12.3097	4.69186	10.0815	10.7845	2.34772	16.5257	0.826787	31.6311	8.03396	18.6266	7.1876	7.75646	7.54659	6.43648	6.30327	6.86427	0.776872	6.3063	6.92475
ENSG00000010318	107.332	71.0494	141.766	94.5235	129.575	92.1678	95.6688	112.439	112.976	110.494	137.826	111.251	149.66	125.32	140.114	75.2048	186.272	125.73	116.411	108.811	139.034	113.032	118.236	143.14	130.317	146.608	161.234	128.484	107.662	127.076	125.931	153.812	90.009	131.226	120.584	125.207	145.704	76.4901	111.175	159.947	137.731	80.873	136.931	130.732	137.018	94.1284	119.833
ENSG00000010319	3.13979	5.75201	3.33076	2.53414	2.66366	4.48768	0	13.5994	34.193	5.41953	13.0515	2.3027	5.44413	5.61196	0.935852	5.62434	0	2.34387	0	20.4329	16.6175	4.89787	0.786954	0.811212	4.20172	0	1.61039	0	1.44407	3.09997	5.75768	4.66513	1.51513	4.96037	4.89096	2.37984	7.22574	13.9148	4.69216	6.87967	2.09878	3.89265	5.35321	21.7985	1.51732	2.31186	21.9961
ENSG00000010322	2023.59	2087.26	1558.25	1872.25	1977.52	1949.99	1944.45	1930.13	1867.72	2128.77	1983.7	1879.26	1593.76	1714.23	2217.09	1890.03	1894.5	2247.93	2145.42	2198.92	2444.54	2087.07	2220.48	2058.91	2885	2140.82	1843.96	1916.62	2168.85	1833.19	2302	2354.39	2491.49	2230.9	2414.55	2595.01	2213.76	2257.23	2517.33	2808.86	2059.6	2944.72	2277.53	2267.56	2422.11	2887.46	2523.95
ENSG00000010327	1.32593	0	1.02434	4.3099	0	2.48717	12.4961	4.11821	0	2.22858	0	11.2286	4.85467	0	2.50198	0	5.2108	1.1744	6.31489	7.35733	2.66201	5.44089	0.946058	11.5953	4.5564	4.2125	0.973204	0	4.52576	5.47524	17.5263	1.85487	0.567316	18.5233	8.32138	6.36512	2.16967	3.90352	0.284452	1.16071	7.53224	3.07484	2.69824	1.96898	0	0	3.83762
ENSG00000010361	219.431	201.123	217.335	196.28	228.2	170.774	267.862	213.8	294.037	244.916	275.378	251.119	281.702	250.265	248.388	306.501	353.091	224.469	210.476	402.698	252.878	271.259	219.089	222.296	402.707	256.716	262.817	239.433	283.049	293.653	297.893	312.082	302.64	259.051	192.073	335.072	287.152	322.16	324.248	296.582	288.965	291.608	346.65	245.435	230.076	211.016	361.383
ENSG00000010379	0	1.66085	1.06523	0	0	0.827154	2.37812	0	0	1.59413	0	0	2.79284	2.65991	0	1.07054	0	1.06213	0	0.396367	8.47865	0	0	0.74075	6.09697	0.811969	0	0	1.89068	1.55551	0	0	0	0.869279	1.58568	0	3.9015	0	0	0	1.14785	0	0	0	0	0	0
ENSG00000010404	5707.68	5024.14	3863.68	5189.72	4180.06	6090.02	5787.81	5403.74	6021.6	5303.37	5411.47	5763.32	4758.46	6044.83	3626.05	6263.56	5702.04	4773.94	5489.62	4309.23	6040.81	6983.92	6172.98	4741.89	6194.41	4083.2	6732.24	4165.74	5007.13	3729.47	4976.39	4621.21	6717.33	4614.27	5496.63	5391.09	6359.28	5904.31	5024.42	6580.45	5847.52	5478.77	5713.15	5832.23	8029.39	5748.87	5741.97
ENSG00000010438	2.97236	3.52718	3.46661	2.36113	4.66315	17.3568	11.793	6.92693	41.3403	7.82558	46.1644	38.5552	4.77003	2.4737	18.5959	21.8045	18.0757	10.5922	6.22633	64.9012	48.1132	15.9655	7.48223	21.4857	7.41526	66.3905	25.7366	26.5434	36.7576	30.9926	19.45	94.4554	23.4998	18.6452	64.1045	25.355	41.6672	52.0368	68.0899	36.8985	83.8308	39.9664	95.0184	32.4757	139.72	59.6688	62.665
ENSG00000010539	247.076	216.029	291.221	221.995	284.202	301.45	256.77	271.238	269.089	258.085	239.314	218.162	269.195	295.201	409.542	324.087	219.978	326.183	323.683	277.978	288.576	227.05	300.717	259.383	252.738	264.637	238.853	294.299	284.783	267.221	346.127	256.002	248.579	309.712	286.481	242.779	278.589	252.213	271.963	259.242	299.484	252.836	281.097	230.09	280.168	330.123	194.614
ENSG00000010610	12.2616	7.90254	3.20694	31.3032	3.45422	0	1.97696	210.909	24.2759	14.6253	1.30757	1.35105	0	10.1015	3.51662	14.0911	23.3433	0	0	5.91984	1.73714	2.05583	5.98734	12.8757	0	0	0	6.37189	5.7756	0	13.9599	12.0313	21.598	14.7574	9.35548	39.2354	18.1284	69.3723	137.303	4.73561	9.55993	12.8559	11.8418	24.3993	5.42106	5.50655	21.944
ENSG00000010626	183.279	207.887	197.353	222.362	200.853	205.462	201.622	240.669	281.566	243.495	212.8	245.523	211.612	292.059	184.329	203.296	243.601	193.92	256.86	230.009	206.432	237.203	256.336	142.368	259.79	212.229	247.612	200.181	235.04	238.011	201.74	238.503	320.176	260.905	188.544	234.653	236.117	232.481	228.255	211.042	236.969	231.844	292.181	298.149	212.82	269.965	233.76
ENSG00000010671	0	0	0	0	0	0	0	0	0	0	0	0	0	0	9.08112	0	0	0.663253	0	0	0	0.700283	0.548147	0	0	0	0	0	0.686849	0	0	0	0	0	0	0	1.42766	0	0	0	0.999613	0	0	0	0	0	0
ENSG00000010704	1125.53	877.317	1041.74	1284.51	1110.34	1157.47	1002.71	1087.82	1044.2	1192.82	1157.92	1349.04	867.213	1268.44	953.332	1084.36	679.279	1117.05	795.313	1135.09	835.835	1305.18	1193.65	1043.96	1286.17	1148.25	1331.47	700.592	927.274	753.743	1147.81	1210.6	1213.32	1079	1086.82	860.853	1305.96	1145.27	935.359	1575.49	1137.07	1194.34	1335.11	1391.97	1489.87	1332.63	1148.18
ENSG00000010803	1574.89	1567.6	1335.13	1621.66	1686.49	1713.62	1538.33	1440.26	1386.47	1533.5	1363.82	1184.98	1723.16	1393.58	1204.43	1426.43	1664.22	1661.3	1431.67	1324.62	1609.31	1673.82	1432.49	1722.67	1727.09	1194.13	1701.17	1328.28	1559.77	1613.92	1513.81	1418.5	1512.29	1509.35	1163.4	1445.82	1331.69	1458.78	1490.85	1297.79	1707.66	1674.49	1425.01	1474.55	1313.23	1714.62	1349.23
ENSG00000010810	4803.34	4801.78	4245.96	5522.5	6599.66	4881.4	3416.98	4259.57	5420.78	5540.04	5203.06	4477.96	5121.6	5198.56	3152.62	5636.03	4788.49	5778.76	2953.41	3887.67	4725.44	6064.98	6090.33	4477.26	8084.91	4506.14	5442.04	5347.89	4738.69	4777.02	4879.15	4654.5	6150.93	4447.3	6855.52	6046.69	7622.26	5416.12	6258.18	7537.26	5500.09	6153.28	5714.4	5546.61	5404.38	6372.83	4901.55
ENSG00000010818	3658.2	5029.75	3632.7	2929.89	3506.11	4610.76	3988.39	3581.01	4053.4	3665.25	3838.84	4436.33	4283.55	3702.21	3257.09	4523.35	4406.87	4029.32	3962.5	3745.21	4314.33	4205.44	4961.71	3329.18	4326.5	3932.96	4201.76	4141.75	3606.02	2915.89	3636.34	3155.41	3646.1	4437.14	3216.42	5207.95	4168.64	4439.18	4248.72	4138.95	3653.54	2657.08	3698.92	3629.36	4640.36	3414.78	4247.23
ENSG00000010932	73.4963	46.6348	16.9912	130.543	43.6361	32.7381	8.23886	16.9772	19.996	71.0666	19.4923	4.83503	58.0867	84.7302	0	123.661	17.0799	39.3543	23.9294	7.94574	72.9416	109.113	386.354	4.67915	26.6322	1.59046	0.772436	4.15382	141.497	30.9577	13.5329	76.5571	299.266	144.327	3.11444	12.811	61.4305	21.4097	5.08039	25.4041	127.032	19.0995	10.5306	408.209	5.51099	18.512	45.1455
ENSG00000011007	3189.97	2693.37	3230.03	2692.05	2362.24	2655.19	2757.49	2577.32	2385.64	2698.02	2970.94	2519.51	2684.25	2181.78	3146.54	2034.55	2842.21	2571.56	2779.11	2654.37	2795.66	2623.98	2898.04	3028.57	2821.33	2878.75	2962.17	3034.2	2713.63	2929.52	3043.81	2906.64	2546.26	2880.49	3559.29	3279.82	2752.71	2184.97	3128.75	2602.29	2537.43	2763.82	2473.5	2154.13	2714.56	2337.68	2697.32
ENSG00000011009	631.512	879.055	766.658	987.284	677.344	729.707	785.399	823.566	718.638	802.863	774.223	869.983	814.926	879.116	902.944	886.933	711.268	966.787	846.321	1084.3	826.196	753.165	1002.97	786.55	681.669	733.313	919.18	896.917	1054.85	971.773	1045.3	954.411	820.084	1064.21	1076.41	861.65	783.308	986.038	874.946	838.51	948.933	1055.39	900.769	962.766	963.197	1010.28	924.279
ENSG00000011021	857.241	1438.96	557.406	1190.65	1002.8	1096.95	1110.62	1245.17	1075.17	1182.16	712.433	1407.88	1360.11	1351.13	578.743	1438.24	812.425	1129.29	1341.45	873.138	1294.26	1399.42	1781.85	763.874	1255.46	703.832	1706.72	678.227	1452.97	756.666	696.787	736.635	1539.67	1300.1	522.497	862.405	881.581	854.509	872.592	1413.08	1175.87	1199.4	1270.86	1338.92	1050.02	1152.78	1190.32
ENSG00000011028	29018.6	32306.7	26472.4	26941.3	34290.5	37513	29470.6	31980.8	35568.1	30122.5	28174.4	30375.3	34830.5	34666.3	30175.2	41173.8	30633.7	28433.2	36658.3	34544.3	37354.6	35552.5	37619	32891.4	41292.8	31834.5	26789	31221.8	33374.6	39367.2	31445.8	33695.5	31077.1	33293.9	32524	37542.6	32257.7	33442.7	33800.5	40290.1	32253.7	35731.1	34493.7	36199	32518.5	33480.7	33739
ENSG00000011052	153.427	156.178	103.527	296.378	282.562	128.626	80.5889	231.703	372.563	134.364	115.671	178.496	287.434	240.52	111.586	266.564	218.184	207.542	197.561	69.1596	77.1386	139.147	179.434	215.687	141.456	164.192	163.474	214.92	293.264	96.8999	182.392	182.579	137.808	229.203	200.725	205.691	187.468	305.065	148.113	138.81	103.231	203.014	177.65	234.179	293.56	362.879	138.188
ENSG00000011083	0	0	1.89968	0	0	0	0	0	0	0	0	0	0	0	0	5.13154	1.2344	0	0	0	0	1.86657	0	0	0	0.936407	1.83626	0	0	0.886109	0	0	2.62854	0	0	0	0	3.69149	0.89084	0	0	0	0	0	0	0	0
ENSG00000011105	987.927	1428.36	611.326	2040.86	1645.18	1233.92	1404.81	1271.32	1350.08	1249.84	905.979	961.069	1528.34	1269.39	651.323	1398.55	763.787	1450.12	970.205	797.294	1462.69	1451.31	1557.61	756.535	992.589	1200.31	1063.48	680.445	1157.73	686.987	993.01	936.203	1853.69	1424.63	901.465	1139.81	948.802	1881.16	1162.49	1456.22	1410.67	1231.91	1115.41	1804.5	1601.27	1345.45	1269.77
ENSG00000011114	2319.08	2209.77	2491.91	2256.66	2423	2492.8	2019.29	2019.23	2014.56	2145.46	2082.88	2136.69	2083.83	2078.9	2140.04	2193.8	2160.87	2276.33	2408.15	2092.72	2104.5	2203	2383.91	2193.51	2213.85	2014.8	2299.94	2522.97	1966.17	1984.02	2505.93	1614.47	2251.76	2179.44	2560.77	2285.89	2345.7	2126.28	2013.29	2032.26	2030.1	2333.81	2197.25	2020.14	2302.49	2382.38	2056.28
ENSG00000011132	163.423	182.362	224.496	213.646	169.59	226.833	178.592	231.166	250.151	174.332	157.352	237.631	212.773	220.982	225.18	194.095	211.117	219.061	229.377	207.535	229.137	212.391	196.255	267.056	315.606	240.692	220.403	184.159	209	258.161	233.654	198.721	220.184	193.868	192.438	187.494	208.93	243.722	239.143	263.366	266.504	247.21	249.895	241.01	191.697	233.401	208.712
ENSG00000011143	295.31	323.837	367.542	232.717	340.91	253.381	246.938	320.585	266.807	336.886	349.523	304.384	244.025	294.081	356.142	226.01	391.119	306.649	257.84	446.687	352.181	280.456	254.234	352.663	323.198	355.785	209.995	318.062	331.35	385.322	224.114	310.375	284.591	274.261	248.131	313.513	267.753	268.531	289.345	278.699	316.587	221.064	243.44	294.473	265.76	299.823	420.062
ENSG00000011198	917.686	1055.3	843.99	710.825	801.095	833.023	807.745	928.686	758.537	872.724	1018.88	781.336	700.255	828.128	1121.33	794.97	635.056	916.231	727.421	729.201	1066.47	824.915	804.211	1087.83	1252.45	873.773	1215.06	1301.56	650.458	1018.02	1019.8	888.206	775.129	884.118	1084.02	803.04	1005.77	732.085	842.136	884.538	839.368	847.252	708.517	908.542	1171.39	750.796	836.603
ENSG00000011201	0	0	0	0	0	0	0	0	3.47513	9.70615	0	0	0	0	0	0	0	0	0.888364	19.4913	0	1.25364	0	17.9839	20.8264	0	0	2.69248	0	0	0	1.9657	2.00936	0	2.07473	4.60463	7.76336	0	0	0	0	0	0	3.28121	0	0	2.67045
ENSG00000011243	804.285	740.841	757.946	772.935	824.879	816.276	702.275	730.026	837.088	731.983	927.413	904.627	675.39	532.696	740.373	649.026	839.389	868.333	646.816	938.099	841.72	921.895	877.419	797.644	820.317	983.084	674.973	753.976	745.648	906.728	889.51	903.419	732.337	662.634	1136.9	1033.56	959.448	848.642	882.932	1042.71	921.912	1223.73	760.565	633.13	840.02	1162.56	758.296
ENSG00000011258	700.312	576.825	495.369	565.698	682.488	593.387	603.606	489.947	575.482	509.845	542.385	507.971	677.359	627.752	395.312	557.434	584.826	622.124	738.825	448.3	590.699	662.475	461.121	494.746	606.186	516.845	438.214	451.547	411.23	491.615	396.54	412.553	518.732	511.686	402.503	509.831	522.712	479.764	429.193	467.253	585.675	443.808	490.271	455.421	399.784	378.09	590.11
ENSG00000011260	1100.69	1195.94	1327.28	1372.73	1387.36	1330.17	1244.18	1121.66	1266.68	1315.81	1035.15	1115	1166.14	946.662	1018.03	1149.95	1258.62	1254.94	1183.29	1091.6	996.374	1228.95	1239.03	1150.91	967.141	1061.38	1448.07	1074.12	1096.19	1090.32	1062.21	1103.28	1098.97	1154.96	1060.75	1019.93	971.961	1073.07	1008.55	1073.39	1023.82	1194.39	1304.38	1009.5	1072.61	1262.23	954.401
ENSG00000011275	2894.4	2416.07	2319.95	2651.48	2775.93	2999.65	2328.11	2255.08	2432.98	2664.42	2286.98	2288.96	2405.1	2228.72	2522.89	2386.47	2422.94	2510.97	2655.83	2455.36	2839.74	2706.78	2533.56	2569.66	2723.81	2587.88	2279.18	2421.28	2492.4	2293.65	2588.43	2505.05	2778.58	2639.01	2530.63	2528.41	2534.56	2822.37	2605.34	2524.9	2503.74	2574.92	2689.49	2582.37	2904.37	2597.64	2734.26
ENSG00000011295	1082.7	1280.08	1099.26	1174.49	1019.68	1088.34	1094.19	1111.96	1060.43	916.446	892.233	960.82	1051.32	915.494	1041.61	833.154	1029.05	1154.79	1105.15	838.782	1047.61	988.449	1078.28	1207.77	1115.02	934.882	873.12	1049.25	947.339	1056.47	886.059	934.434	945.966	949.963	846.444	992.247	982.568	800.37	1053.75	843.633	904.306	967.523	642.439	831.86	805.388	868.872	1093.56
ENSG00000011304	4327.26	4659.7	5935.75	4914.35	4328.54	4731.27	4724.74	4212.1	4015.92	4946.39	4816.8	4771.74	4627.4	4493.67	6010.57	4910.58	4695.13	4252.55	4134.2	5921.97	4827.03	4803.06	4706.45	5590.94	5356.46	5760.3	5957.46	5909.33	4466.74	6025.83	5940.19	5831.93	4960.42	5925.43	5745.47	5393.01	4759.7	5465.61	5371.21	5120.37	5434.65	5529.82	4719.31	5290.26	6196.44	4766.89	5108.27
ENSG00000011332	20.9567	14.4065	35.2853	16.6255	5.78464	11.5188	17.1231	50.5185	25.8037	36.9987	28.4939	30.1801	18.1252	18.0055	41.0612	27.8865	22.8971	15.1484	14.8848	51.4062	35.2086	15.2412	14.7793	36.2802	28.0549	46.9533	14.0551	31.3453	20.9532	20.4557	26.9269	37.8	9.12354	19.4074	42.6227	22.1991	17.8736	39.0794	18.9723	22.9186	23.5165	53.138	41.6849	41.9582	32.4087	19.0417	16.3035
ENSG00000011347	33.6256	29.997	19.1255	86.4741	48.53	99.7165	111.48	76.4918	161.661	74.9352	59.1681	60.6472	71.3745	211.657	54.96	297.537	420.637	66.4886	67.3972	69.3691	200.714	377.804	79.6803	70.7703	84.9986	196.418	117.454	71.7651	283.17	112	69.4849	161.042	308.167	79.1236	142.19	87.6737	217.083	276.922	105.31	156.146	273.049	179.315	266.672	107.603	104.201	141.667	357.678
ENSG00000011376	882.348	856.6	1178.59	1100.6	887.128	957.692	871.508	776.696	692.752	797.407	916.481	967.729	870.56	1056.87	1175.57	1234.14	966.192	1030.66	999.425	953.119	924.738	937.928	1047.21	903.471	765.039	1230.41	999.04	1049.48	930.608	954.348	1013.62	845.152	921.92	874.355	1002.64	975.12	951.017	1003.64	902.4	851.245	980.36	918.076	1148.92	995.64	1037.99	854.037	888.813
ENSG00000011405	2750.41	3037.79	2749.25	3098.69	2834.48	3599.89	3382.41	2684.97	2656.53	2791.58	2809.81	2545.43	3238.23	2616.78	2317.82	2706.88	2618.28	3356.85	3250.26	2414.4	3797.92	2923.25	3121.29	3070.08	3009.53	3002.53	3740.72	2373.12	2529.37	1807.62	2263.6	2399.04	2442.22	3428.66	3038.1	3235.43	2846.98	2846.64	3059.01	2906.13	3096.83	2719.71	2997.36	3226.59	2910.55	3600.46	2598.92
ENSG00000011422	1268.56	1882.87	1742.59	2181.56	1641.09	1886.22	1971.22	2202.18	1756.48	1875.93	1523.77	1804.33	1764	1356.13	1762.48	1520.68	1691.29	1770.83	1815.33	2287.79	1393.59	1984.06	2370.37	1902.22	2483.39	1752.76	2408.64	2645.53	2557.7	2529.75	2159.74	2290.46	1701.09	2355.13	2396.62	2597.49	1762.59	1554.74	2144	2190.82	1723.37	1860.25	1743.2	1722.33	2346.67	1619.29	1681.08
ENSG00000011426	538.398	555.511	8876.31	542.078	396.062	410.403	1519.21	633.278	804.478	817.72	4217.56	1884.24	1094.52	1284.28	8894.56	1463.16	3038.5	598.547	353.183	2613.02	657.944	1078.79	685.601	6711.9	693.585	4876.87	913.99	7966.43	2688.84	7599.65	5859.5	4204.38	931.331	958.835	8566.33	3168.77	4291.08	3022.1	1980.52	1493.56	1390.7	1211.46	1520.54	1154.31	1683.56	1290.92	2811.25
ENSG00000011451	1793.49	2263.76	2032.93	2300.64	2207.89	2264.96	2128.59	2419.96	2235.41	2165.57	2464.03	2372.15	2192.92	2299.1	2555.68	2406.71	2393.62	2354.05	2651.45	2672.18	2797.05	2330.82	2470.8	2559.29	3024.18	2697.2	2681.05	2718.75	2555.67	2734.83	2883.94	3103.29	3456.59	2555.03	3093.43	2762.97	3013.48	2848.31	2960.41	2696.28	3160.86	2921.46	2599.22	2686.39	3291.21	2844.41	3226.63
ENSG00000011454	5015.79	4550.89	3690.57	2717.46	5087.35	2754.27	3154.35	3914.88	4324.93	4897.88	5655.6	3516.67	4670.18	2545.36	2255.91	2365.74	2656.5	3178.51	2389.2	2298.23	3163.58	3465.91	3011.98	3747.5	2810.98	3822.63	4803.15	3097.57	3004.48	3802.47	4379.65	5419.32	3875.83	4373.63	2889.89	3158.5	3305.67	4406.16	3588.24	3315.84	2997.57	2420.12	3376.66	3518.87	2725.78	2598.49	3386.81
ENSG00000011465	149684	184379	107211	239511	214005	303490	104523	287248	408703	304159	145916	157414	182876	318453	85507.9	453504	73882.9	329908	129806	84018.7	302218	385610	338370	135930	344822	200203	350483	144796	274341	234287	294769	227706	535429	363135	171150	214901	331270	339843	272264	511059	344479	278196	432794	368918	227131	391889	252815
ENSG00000011478	219.235	327.573	416.125	463.559	375.605	266.559	355.049	284.863	274.149	288.647	351.369	375.541	421.263	327.665	258.945	257.084	232.416	317.615	358.275	446.673	235.316	284.018	355.745	334.055	249.299	288.674	309.707	359.453	397.958	370.346	362.308	496.757	237.647	420.9	411.575	385.38	363.519	358.853	361.937	351.191	262.91	368.093	289.213	457.399	367.462	365.624	295.836
ENSG00000011485	2183.32	2757.05	3517.45	2952.63	3010.64	2192.72	2370.19	2312.15	2156.74	2738.81	2369.39	2958.24	3197.74	2877.68	2743.55	3175.71	2300.51	2343.21	2493.06	2915	2300.62	3123.78	2455.84	2235.97	2094.74	2656.33	2572.21	2769.21	2679.25	2661.99	2718.04	2573.22	2755.76	2565.65	2231.76	2142.41	2152.51	2886.18	2440.62	2137.44	2433.02	2589.99	2538.26	2603.59	2095.73	2257.47	2472.68
ENSG00000011523	655.39	713.627	808.843	897.875	929.613	709.335	682.148	896.315	1172.07	808.476	806.209	824.27	1060.48	762.387	589.852	682.177	780.175	898.033	675.476	650.851	892.415	917.032	947.752	775.53	917.491	912.558	845.09	573.959	713.557	743.853	890.002	808.938	849.917	876.247	1017.66	969.596	816.978	1088.94	1029.22	835.598	1306.27	709.147	758.825	1017.13	946.479	962.476	899.53
ENSG00000011566	1452.52	1521.88	1161.92	915.328	1228.49	1120.03	1202.48	1065.86	1310.24	1144.88	1590.08	1414.28	1264.07	1315.67	1091.06	943.178	1131.84	1179.05	1012.2	1012.32	988.775	1142.28	1135.36	1122.81	1271.75	1201.1	1400.31	1287.37	1080.87	977.735	1116.22	1257.04	886.036	1342.75	924.438	1225.66	1152.13	877.29	1385.7	1364.07	1017.86	1057.57	1055.83	1043.77	914.361	1383.75	1212.65
ENSG00000011590	0	0	0	0	0	0	0	0	0	0	0	0	0	0	0	0	0	0	0	0	0	0	0	0	0	0	0	0	0	0	0	0	0	0	0	0	0.877469	0	0	0.967556	0	0	0	0	0	0	0
ENSG00000011600	0	0	0.837483	0	0	0	0	0	0	0	0.815381	1.15832	0	0	0	0	0	0	0	0	2.18222	0	4.58204	0.914489	0	0	0	0	0	0	0	0	3.92061	0	0	0	0	0	0	0	0	0	1.18348	0	1.5602	0	0
ENSG00000011638	1279.38	1314.64	1070.86	1386.92	1158.13	1399.9	944.433	1785.34	1712.59	1557.64	953.088	990.738	1010.02	1517.58	857.807	2328.89	1271.49	1508.82	1256.76	892.237	1316.79	1618.42	1799.84	1015.86	1609.96	903.758	1417.89	841.088	1299.74	1088.8	881.773	1180.5	1763.85	1036.2	956.445	1091.15	1339.94	1147.95	934.667	1482.1	1456.02	1285.87	1576.11	1507.06	1120.59	1875.62	1260.39
ENSG00000011677	0	0	0	0	1.83156	0	0	0	0	0	0	0.827863	0	0	0	0	0.815152	0	0	0	0	3.92611	0	0	0	0	0	0	0	1.2947	0	0	0	0	0	0	0	0	0	0	0	0	0	0.63227	0	0	0
ENSG00000012048	329.204	227.964	958.135	248.283	192.384	290.545	374.924	441.789	555.457	359.862	667.906	474.608	459.252	493.412	1385.53	745.709	672.327	236.723	250.716	365.816	252.536	511.297	350.132	1115.29	366.596	955.194	329.344	1090.35	485.749	822.101	940.456	461.487	345.981	326.133	977.817	438.378	789.865	450.135	448.944	356.436	635.694	519.449	426.767	413.888	427.534	361.228	616.404
ENSG00000012061	2524.11	2493.55	2301.15	2512.84	2473.89	2355.94	2531.84	2550.24	2706.06	2332.6	2357.97	2425.08	2786.4	2588.69	2015.15	2339.25	2861.56	2430.22	2967.75	2625.06	2533.07	2292.59	2194.9	2277.18	2435.1	2162.88	2165.72	2111.63	2740.66	2982.6	2263.6	2678.73	2402.32	2633.7	2134.49	2646.62	2037.05	2630.39	2640.97	2176.98	2520.57	2427.73	2680.21	2500.18	2673.11	1881.75	2524.17
ENSG00000012124	5.61635	0	9.6193	2.38671	1.07285	1.49143	4.31548	12.5078	9.60829	0	7.83827	2.3807	1.68328	0	9.68508	3.47749	2.77119	2.64629	0	4.71795	0	0	1.05465	6.79236	6.82467	0.710676	1.75739	3.41387	3.8611	1.32662	20.1457	2.33652	2.10144	4.15581	3.67175	2.25539	1.43725	3.61766	2.6391	7.78137	3.14858	0	6.7585	0.456174	5.75196	6.93437	2.41606
ENSG00000012171	143.439	147.47	196.633	225.232	380.085	284.112	122.096	563.611	737.679	343.14	201.784	267.612	152.492	359.001	149.523	162.882	200.317	181.417	169.771	498.431	268.61	310.463	256.71	193.784	389.543	385.473	349.153	331.736	291.199	239.693	549.079	188.975	373.723	400.246	615.605	474.933	843.441	731.825	403.942	895.359	273.762	437.568	881.861	773.795	658.09	770.483	298.708
ENSG00000012174	1744.12	1751.36	1763.61	1328.86	1650.51	1679.47	2018.88	1629.71	1720.22	1804.1	1871.34	1758.96	1884.13	1740.17	1645.24	1404.12	1715.73	1622.69	1548.9	1505.97	1697.34	1696.32	1709	1915.55	1913.76	1848.77	1759.28	1851.02	1536.04	1563.19	1623.35	1739.09	1670.68	1679.56	1582.4	1850.25	1953.84	1507.47	1962.69	1687.5	1677.99	1753.51	1840.9	1707.83	1806.49	1603.1	1772.73
ENSG00000012211	163.909	177.245	155.82	256.621	187.758	194.018	189.032	213.875	208.685	219.882	170.617	154.964	196.668	186.925	153.282	210.376	141.991	221.399	195.143	176.363	197.479	184.593	192.511	164.232	217.874	208.573	288.455	196.346	208.184	195.038	166.487	176.167	281.85	214.484	241.8	186.8	173.436	185.458	189.757	201.99	216.018	248.115	241.565	212.734	196.952	263.304	194.97
ENSG00000012223	0	0	0	0	0	0	0	0	1.57904	0.783588	0	0	0	0	0	0	0	0	2.5768	0	8.19021	0.388593	0	0	0	0.393142	0	5.15558	8.45166	0	0.835553	0	0	0	0	0	0	4.20283	0	1.90053	0	0	0	0	0	0	0
ENSG00000012232	2644.2	3794.7	3785.88	4360.06	3712.74	3440.72	4096.1	4348.6	3808.98	4150.78	3188.94	3688.27	3684.74	3567.82	3261.48	3177.38	2949.47	3322.14	3416.56	4042.64	3125.15	3963.58	4761.63	3284.37	3291.82	3477.36	4993.25	3635.58	3525.55	2773.5	4170.07	3364.55	4305.32	4191.94	4324.87	3820	3451.18	3507.18	3682.61	4511.92	2846.09	3932.42	3899.83	4337.42	4717.87	3840.66	3090.29
ENSG00000012504	0	0	0	0	0	0	0	0	0	0	0	0	0	0	0	0	0	0	0	0	0	0	0	0	0	0	0	0	0	0	0	0	0	0	0	0	0	0	0	0	0	0	0.930339	0	0	0	0
ENSG00000012660	5974.64	7047.4	6565.61	8974.56	6045.9	6834.84	6458.2	6471.49	6716.21	7364.3	5060.39	5267.51	7393.13	7953.07	5463.22	8307.07	4551.75	7191.57	6395.71	5324.98	5991.38	6770.31	8443.09	5448.25	6653.72	5854.39	7333.1	5341.78	7527.2	5800.65	4666.91	5662.58	7685.39	7291.44	5376.42	5954.35	5046.16	5938.84	5522.42	8077.49	6908.5	8615.11	8869.52	7196.93	6960.07	7921.07	6050.89
ENSG00000012779	0	0	0	0	0	0	0	0	0	0	0	0	0	0	0	0	1.20553	0	0	0	0	0	0	0	0	0	0	0	0	0	0	0	0	0	0	0	0	0	0	0	0	0	0	0	0	0	0
ENSG00000012817	975.563	0	778.653	0	693.83	2.46922	888.811	769.387	1.06961	693.549	3.05872	938.937	908.541	856.299	752.915	794.096	1.03156	777.413	731.89	859.807	0	786.665	10.1986	5.47685	5.16244	0	2.24044	906.479	669.775	826.746	839.397	1.6332	2.4069	826.4	697.616	793.78	942.921	3.19144	0	0	3.50057	596.898	0	798.645	0	0	694.032
ENSG00000012822	4698.38	4474.41	3065.59	3215.08	4411.74	4196.15	4854.39	5020.24	3656.28	4124.47	4521.33	4591.96	3335.78	3567.65	3522.11	3291.01	3615.83	4717.88	4706.33	3337.27	6151.05	4639.75	4065.22	3876.19	6273.62	4054.38	4697.48	4072.61	4565.81	3803.89	4934.69	4454.59	4126.66	4544.32	3860.19	4647.28	4328.4	3801.4	5017.81	5238.85	4403.12	4516.66	3752.55	4365.65	4377.93	5189.46	4874.8
ENSG00000012963	1229.43	1153.61	1975.91	1242.76	1116.9	1371.2	1363.18	1298.11	1539.69	1319.65	1535.48	1473.9	1376.02	1861.08	2240.18	2150.73	1774.25	1197.03	1248.4	1236.18	1330.06	1670.72	1550.46	1782.96	1301.12	1798.57	1005.57	2128.45	1388.91	1608.9	1777.67	1332.54	1381.08	1088.71	1866.35	1306.72	1728.84	1899.01	1349.93	1597.07	1614.73	1429.13	1620.35	1325.79	1622.73	1341.75	1506.87
ENSG00000012983	4932.59	4422.98	3769.67	2812.77	3829.08	4389.5	4182.67	4713.87	3341.52	3621.79	3446.57	3883.83	2995.71	3791.66	3160.97	3813.88	3917.1	3319.03	4687.32	2660.07	4182.06	3508.3	4135.89	4227.08	4306.81	4107.47	3876.66	4119.53	3675.54	3018.59	4509.27	3528.31	4225.66	3743.56	4032.89	3798.56	3574.64	3004.43	3617.43	3749.13	3697.86	3777.36	3281.71	3527.12	4341.52	3650.58	4092.5
ENSG00000013016	1049.21	926.875	1916.99	1069.99	1233.15	1261.47	1267.7	877.822	1574.58	1230.49	1068.61	1357.94	1358.03	1113.5	1740.73	1329.88	1209.92	771.114	940.26	2266.86	694.031	1835.14	971.445	908.982	681.369	1385.65	658.104	1053.3	972.063	1111.06	1008.54	1053.89	1058.13	935.86	1348.8	1454.58	809.415	1392.43	943.498	920.185	776.751	789.06	785.07	1199.23	1146.97	838.499	995.104
ENSG00000013275	2301.21	2256.34	2822.29	2603.76	2015.11	2161.06	2140.45	2212.34	1832.66	2106.41	2231.27	2227.8	2240.46	2341.07	2575.43	2180.93	2281.97	2089.29	2064.85	2550.39	2269.13	1720.34	2097.64	2210.73	1889.17	2378.65	2025.67	2108.74	2272.1	2719.19	2326.24	2181.95	1955.17	1993.66	2402.72	2165.93	2012.98	2148.47	2178.47	2039.23	2190.22	2408.76	2031.54	2069.18	2418.15	2025.13	2245.04
ENSG00000013288	3620	4093.94	3520.14	4671.71	4639.08	4512.16	3546.6	4202.44	5074.74	4588.95	4755.27	4215.87	4722.37	4371.27	3901.07	4031.49	3786	4115.85	4438.89	4290.82	5309.67	4965.23	5623.91	4616.41	5285.88	4014.5	4887.84	4700.67	5009.76	4648.55	5189.16	5342.57	5861.35	5313.36	5189.74	5245.82	5151.78	4983.29	5024.79	6938.87	5164.19	5634.7	5901.52	6357.44	7959.91	5617.45	4755.1
ENSG00000013293	91.2805	105.748	78.597	481.954	488.667	628.953	312.974	269.481	349.414	431.175	724.978	834.357	275.951	546.842	130.752	222.3	98.6087	767.035	137.412	311.684	296.727	1030.25	204.53	445.297	499.941	521.337	1627.98	292.598	246.391	632.427	358.865	226.541	723.684	432.288	302.408	343.22	332.067	281.62	503.732	761.901	327.974	123.563	578.605	514.13	316.182	932.303	430.496
ENSG00000013297	9762.8	11242	16095	37982.3	25429.4	18837.2	19547.9	9088.03	34392.1	20794.4	32910.2	35151.5	24567.9	13839.5	17239.1	28542	13954.9	35295.4	8415.11	35759	13305.3	32159.8	11016.2	14091.3	10123.4	30839	42598.8	14983.9	15144.9	31356.4	18367.1	16947.7	17863	17747.7	19840.1	18698.3	25711.3	21304.1	23902.4	24756.6	18718.5	13118.3	26038.9	26089.1	28623.1	22970.1	12422.4
ENSG00000013306	1486.83	2041.96	2146.44	2539.99	1881.13	1797.05	1973.99	2053.36	2065.64	1932.78	2346.19	2205.4	2342.24	2163.77	2623.98	2028.66	2318.12	2055.55	2030.67	2585.64	2176.33	1933.81	2130.94	2135.06	1921.12	2040.69	2524.66	2293.07	2187.19	2354.82	2455.6	2657.3	2485.73	2065.94	2335.22	2204.38	2070.62	2295.8	2327.81	2232.24	2284.21	2212.02	2312.85	2347.3	2646.25	2095.9	2335.92
ENSG00000013364	5598.28	7133.44	6739.02	9214.34	7613.6	6702.59	7152.55	7994.13	7327.92	7761.21	8429.98	8407.97	8909.74	7234.08	7462.82	8543.02	7549.85	7532.28	6987.74	12162.7	6933.23	8842.66	9306.32	7594.94	7700.54	8654.55	11264.4	7161.58	9357.95	9426.34	8619.48	9853.04	10507	8754.67	9536.77	9287.17	9286.56	9275.61	9050.28	9841.85	9663.72	9385.97	9385.77	9014.89	9490.59	8707.59	9272.55
ENSG00000013374	2447.7	2368.86	2599.92	2222.01	2266.12	2444.43	2273.96	2065.26	2292.67	2344.56	2553.5	2323.82	2308.99	1958.73	2405.42	2491.62	2306.86	2218.41	2451.66	2507.99	2917.77	2582.63	2395.2	2237.37	2512.49	2279.97	2451.58	2467.36	2077.23	2558.94	2264.55	2381.16	2143.54	2386.78	2604.79	2497.32	2515.5	2391.29	2352.63	2381.19	2557.04	2474.1	2614.6	2290.86	2290.82	2400.26	2478.78
ENSG00000013375	6388.32	4479.91	5857.62	4544.5	3653.84	6700.84	4335.41	3901.22	3158.97	3494.39	4370.29	4659.6	3438.48	4174.42	6688.56	3941.01	4640.83	4020.67	5043.63	6191.5	5395.1	3359.42	3593.48	5301.84	3662.12	4967.26	3445.13	5678.05	3261.6	4940.78	5522.12	4305.6	3131.54	3739.54	6166.86	4937.89	3841.4	5216.05	4692.66	3573.35	4221.29	5258.06	3921.85	3503.39	5152.44	4886.22	4679.75
ENSG00000013392	465.716	438.415	393.098	376.969	432.386	586.947	458.025	388.286	372.466	399.014	338.51	404.468	373.924	396.86	304.725	358.88	437.646	474.035	440.063	327.495	503.243	337.11	430.177	390.458	483.284	361.997	284.93	433.48	371.954	302.904	346.607	369.21	334.308	325.815	392.558	439.893	437.177	385.463	490.291	434.3	501.964	579.838	403.676	276.537	401.543	542.534	451.451
ENSG00000013441	1188.38	1063.1	786.857	1458.46	1130.44	1289.82	1123.51	1103.83	1301.83	886.144	484.243	1009.51	1028.95	1417.27	813.639	1816	968.791	1770.25	1776.96	562.759	758.076	844.601	1196.75	985.79	1132.88	917.091	1016.23	1620.14	837.77	1055.31	1274.6	798.182	1097.69	1050.14	1133.72	1400.36	1541.41	1035.99	1285	635.457	1495.08	1745.94	697.917	1155.74	951.228	1758.85	619.142
ENSG00000013503	567.302	564.841	748.955	557.006	580.196	672.324	536.417	470.104	585.549	677.967	616.949	509.764	584.954	596.948	717.791	567.512	663.385	569.968	544.536	879.103	504.06	526.501	571.845	676.5	455.372	691.975	510.341	771.086	550.673	564.473	673.536	555.935	452.932	546.531	644.113	714.199	639.262	616.493	722.3	487.178	546.691	659.445	630.752	581.2	580.939	731.094	580.872
ENSG00000013523	574.711	611.316	470.433	493.815	717.265	565.045	529.39	476.855	514.805	638.317	552.18	500.947	532.969	478.47	364.16	405.254	458.051	604.01	590.078	621.084	538.469	577.012	540.063	472.536	515.381	415.618	595.426	391.172	466.978	376.911	393.261	480.608	466.841	528.889	315.436	584.087	506.908	468.98	557.796	566.957	503.546	516.794	398.045	521.904	480.183	602.824	581.744
ENSG00000013561	3250.38	3163.87	2863.45	2405.28	2470.28	2641.06	2890.3	3309.69	2883.84	2949.44	2765.81	2854.6	2274.66	2661.31	2793.53	2668.06	2799.58	2392.87	2583.27	2091.27	2885.38	2348.99	2687.94	3128.16	2274.43	2366.59	2565.9	2897.97	2028.74	2163.75	2302.85	2771.5	2646	2602.67	2543.35	2140.02	2624.51	1950.02	2363.85	2013.84	2468.19	2256.47	2004.34	2886.97	2542.61	2409.91	2185.08
ENSG00000013563	458.856	522.652	960.156	554.851	601.666	599.779	601.972	416.123	1180.95	682.691	439.392	363.926	690.477	393.831	459.384	487.373	376.472	484.323	385.628	1617.39	394.167	536.448	652.196	549.781	573.142	1143.45	653.93	850.663	873.874	981.797	841.762	714.411	686.747	773.071	1178.49	734.413	1190.63	872.205	779.54	846.565	637.272	654.213	592.684	1115.8	905.769	1017.15	670.938
ENSG00000013573	227.025	124.348	303.984	171.118	175.758	210.123	208.362	236.933	195.829	96.8936	133.29	129.278	159.32	265.968	580.099	281.826	206.505	198.321	57.8912	195.127	144.465	275.102	177.229	285.661	186.732	363.406	118.788	202.164	359.64	206.26	219.045	304.459	289.183	198.653	237.728	224.225	198.204	124.843	149.618	208.091	270.308	110.364	203.3	223.793	268.901	69.3516	235.894
ENSG00000013583	2262.61	2199.47	1639.2	2192.82	2511.24	2194.71	2562.83	2562.27	2736.23	2170.03	2266.18	2109.31	2355.17	1976.95	2034.84	2031.07	1511.97	2631.94	2140.53	1742.95	1959.33	1912.75	2013.35	1819.65	2601.92	1647.1	2732.5	2050.69	2140.79	1704.12	1814.69	2118.49	2198.56	2531.85	2305.45	2195.28	2072.67	2023.25	2605.38	2753.69	2319.31	2285.1	2860.73	2668.32	2110.25	2661.45	2134.52
ENSG00000013588	123.553	139.937	235.953	131.646	129.841	164.701	169.422	104.01	233.132	84.8147	765.41	124.569	23.019	146.291	427.068	86.0461	171.57	173.8	61.4922	198.589	253.632	137.394	147.829	464.547	545.961	419.281	558.26	370.935	296.194	198.642	522.715	574.218	265.979	518.94	674.69	671.369	929.619	320.894	2000.05	1500.39	804.214	597.884	687.127	229.011	850.176	1730.03	483.511
ENSG00000013619	1699.35	1729.53	1344.1	1030.83	1604.91	2040.42	2151.34	888.337	1064.86	1042.47	1208.41	1168.82	1034.99	1267.46	1343.09	809.249	1754.89	904.111	1972.46	764.795	1361.94	632.263	1033.11	1276.06	1018.9	1142.01	1090.59	1152.34	1359.62	872.343	1225.31	1192.86	666.192	960.166	961.779	1222.26	999.115	1100.48	1215.77	738.065	977.864	1327.26	762.063	1165.69	1135.3	1065.03	1075.3
ENSG00000013725	0	0	0	0	0	0	0	0	0	0	0	0	0	0	0	0	0	0	0	0	0	0	0	0	0	0	0	0	0	0	0	0	0.928245	0	0	0	0	0	0	0	0	0	0	0	0	0	0
ENSG00000013810	256.604	367.52	2541.51	307.866	175.649	216.124	474.171	211.601	422.687	298.921	1156.65	750.512	494.36	422.801	2622.52	650.413	852.178	286.698	177.736	1059.28	283.445	652.945	302.518	1911.87	394.778	1441.51	396.091	2140.83	988.592	2560.7	1956.71	1288.1	458.681	333.845	2541.77	920.601	1185.6	1062.21	672.364	558.639	551.386	430.298	551.109	438.229	689.26	475.944	869.753
ENSG00000014123	2014.09	1635.64	1987.77	1437.27	1777.62	1908.91	1836.24	1744.87	1741.07	1612.17	1880.48	1935.67	1869.75	1608.79	1890.24	1398.49	1730.41	1529.83	1754.9	2082.04	1800.54	1798.82	1713.07	1818.54	1518.86	2004.2	1666.41	1691.15	1642.93	1595.92	1506.37	1493.88	1624.37	1688.77	1559.41	1680.8	1698.82	1713.38	1661.19	1592.56	1672.54	1446.46	1675.68	1712.28	1666.99	1669.93	1567.5
ENSG00000014138	249.583	407.02	1047.17	356.648	298.97	369.511	358.303	323.776	363.873	429.947	432.271	309.423	331.95	558.693	874.19	624.528	518.997	203.753	162.526	587.247	551.624	418.45	354.851	914.27	313.083	798.194	380.569	578.216	506.81	677.075	863.828	530.127	467.855	299.45	697.591	455.203	575.712	598.691	293.01	503.831	484.239	483.818	550.356	515.16	462.862	388.184	366.377
ENSG00000014164	247.217	304.056	302.645	408.134	359.701	300.974	279.622	362.408	427.176	291.278	326.099	302.899	349.012	375.163	387.364	376.719	328.032	311.738	303.421	437.507	375.236	446.752	469.806	362.046	410.736	381.331	394.158	300.536	375.978	468.721	422.596	393.396	591.202	363.452	394.678	470.221	334.545	350.53	429.813	444.158	472.898	422.166	399.178	413.624	409.546	437.443	389.845
ENSG00000014216	3501.86	4308.3	5116.71	4912.17	4531.03	4493.81	4163.1	4685.43	4278.08	5244.56	6037.15	5565.57	4425.02	4426	5094.82	5478.6	3962.15	4430.26	4014.94	6068.49	4138.95	4735.08	4911.64	4312.9	4503.38	5244.53	5685.96	4459.56	5029.26	4518.92	5002.36	5257.83	5099.76	4606.22	5380.04	5439.44	4657.78	5557.74	5139.67	5813.58	5150.34	5097.56	5229.77	5297.18	5613.43	4907.16	4734.32
ENSG00000014257	0.956649	0	5.90357	0	0	3.34307	0.463933	3.53822	5.50946	0.933832	0.771527	13.9108	8.79747	8.68256	0.978836	4.36853	1.22058	2.21411	0.642943	2.11992	5.45833	18.2666	1.41493	0	6.5508	5.8829	0	1.2361	0.904028	1.37294	0.504942	9.93215	7.18007	0	2.99913	0	0	0	0	2.35149	0	0	12.267	0	0	0	2.89755
ENSG00000014641	5257.56	5451.84	5769.69	5488.16	5433.23	5178.15	5636.22	5235.43	5202.68	5504.7	6313.86	5282.65	5642.44	5217.1	5100.28	5027.85	5432.17	5259.36	4749	5813.39	5462.97	4949.29	4843.97	5521.6	4182.44	5496.46	5477.66	4504.67	5201	6105.49	4234.48	5852.87	4811.19	5354.56	4913	5093.76	4949.33	4936.53	5065.21	4952.09	4791.46	4969.46	5039.85	5090.22	5392.55	4934.84	4813.59
ENSG00000014824	3567.48	3031.51	3435.66	3189.66	3394.1	2969.65	3351.23	3414.58	2977.26	3149.29	3261.36	2948.21	3169.71	2671.79	3254.05	2313.93	3632.55	3045.82	3419.76	2895.25	3131.14	2853.99	2722.58	2941.56	2748.89	3338.05	2934.67	3490.57	3094.31	2905.18	2840.61	2990.5	2770.56	2712.63	3080.07	2977.57	3118.68	3220.38	2939.26	2951.79	2569.89	3088.94	2856.59	2672.51	3188.5	2642.03	2766.24
ENSG00000014914	416.641	410.951	437.977	292.81	503.201	383.048	492.59	481.69	432.324	480.054	508.843	716.601	359.078	489.482	384.318	575.631	510.272	423.732	363.096	572.982	633.912	609.855	450.345	659.652	631.932	555.878	626.365	485.761	564.993	539.11	740.217	634.052	586.239	386.668	600.059	574.068	596.446	666.765	471.898	838.131	572.316	470.842	598.89	674.457	758.187	527.375	679.111
ENSG00000014919	909.813	867.271	949.667	804.14	975.46	686.411	840.252	786.45	1132.15	828.29	1064.68	1062.01	867.542	993.545	976.542	715.49	858.047	821.534	856.38	1174.96	725.105	748.705	713.614	779.966	865.224	974.865	731.87	783.647	820.872	879.944	819.776	826.529	745.697	745.873	896.574	821.717	984.696	966.057	826.19	814.682	830.837	728.994	929.523	924.903	801.955	855.862	794.207
ENSG00000015133	0.863339	9.60931	1.71436	1.09397	4.44751	0	0	0	1.47343	0	0	1.49201	2.01482	0	1.20474	0	1.40106	0	2.15459	0	0	0	1.00494	5.23299	2.16385	3.23046	0.329221	12.0082	4.55096	6.70858	2.31447	1.95144	0.912492	0	2.08023	4.10354	0	0	8.01722	7.13828	0	0.313508	2.94088	0	4.97495	3.89479	2.75324
ENSG00000015153	687.18	625.218	604.28	549.096	496.842	603.562	665.166	612.852	465.837	546.002	528.599	633.169	487.508	518.891	543.992	564.187	686.86	607.444	587.569	461.363	715.884	499.912	509.296	611.905	577.424	490.844	470.349	557.566	524.882	450.775	640.433	500.403	416.384	630.255	566.19	670.791	493.694	424.364	579.523	481.254	481.016	589.568	470.459	521.355	528.613	532.073	495.438
ENSG00000015171	5121.32	4976.47	4688.44	4777.4	5105.71	5255.03	5143.47	4940.85	4748.44	4498	4316.66	4621.37	4994.59	5036.75	4299.8	5031.95	5196.37	5269.96	5528.88	3935.04	4451.52	5512.72	4901.32	4938.99	5230.29	4435.58	4770.94	4785.48	4417.49	4152.11	4628.81	3758.33	4530.79	4720.95	4309.49	4579.56	4947.67	4187.81	4620.42	4536.94	4407.87	5111.62	4784.07	4526.34	4910.5	4584.01	4706.19
ENSG00000015285	0.818185	14.2894	1.91263	0	0.679089	0	1.47222	0	6.33332	0	11.1047	0.880066	4.75568	1.70934	1.72374	3.42087	11.7407	4.33036	0.796927	6.395	2.59436	1.49185	3.20016	4.71743	1.84596	1.84573	1.81542	3.42955	2.14299	2.09399	0	0.579247	1.67352	4.90412	3.62167	0.590127	2.40593	2.36142	7.64118	0	5.1146	3.45795	0	2.72738	0	0.56713	0.539337
ENSG00000015413	1.52091	1.11437	0	0.541929	1.06612	4.78036	4.26611	12.5634	1.48175	1.84047	0	3.27991	0	13.0441	0	0	2.795	2.12974	3.04285	1.05274	0	0.872619	5.45305	8.99667	1.0623	0	0.512844	2.17545	0.81425	0	0.50575	1.98448	0	4.23194	1.63136	0	0.505535	0.652801	0	6.06747	8.03704	4.32169	2.16798	1.35195	3.94271	3.04591	2.00092
ENSG00000015475	721.815	611.259	764.325	764.072	628.657	605.474	588.118	690.521	810.213	572.812	596.145	478.991	825.612	415.549	537.72	570.387	730.617	785.25	673.918	907.712	577.945	495.258	551.381	701.72	462.69	671.304	594.729	683.378	463.663	948.019	656.043	820.082	632.718	811.098	731.795	856.429	624.143	873.37	647.561	550.219	606.318	646.605	780.102	601.14	593.633	633.774	631.209
ENSG00000015479	12311.2	10726.8	13721.8	12607.4	13074.3	13907.1	12372.7	11275.4	11901.4	12198.3	11673.1	11679.5	12145.4	11887.5	12301.2	12341.9	13103.3	11759.2	12134.9	11599	12343.8	13430.9	11882.1	12234.9	12477.1	12926.6	11376.8	11812.2	12749.7	11770.9	11853.2	10989.5	12256.2	11873	11282.3	12163.1	12855.6	11417.9	12031.6	11560.9	11011.1	11971.8	11664.2	11303.2	12489.7	12511.4	12206.3
ENSG00000015520	0	0	2.63085	0	1.55873	0	0	0	0	1.88908	0.856399	0	0	0	0	0	0	0.710637	0	0	0	0.879696	0	0	5.88489	0	0.868677	0	0	0	0	1.46725	1.38137	0	0	0	0.739605	0	1.43797	1.36499	0	1.76267	0.859831	2.49501	2.78537	2.5439	0
ENSG00000015532	696.617	969.38	1119.5	1174.91	923.664	1081.77	792.196	834.941	929.89	1006.67	987.479	929.958	975.481	1026.33	1177.48	910.738	859.314	991.792	1054.09	1360.49	1073.03	1017.93	946.802	920.59	884.526	1094.75	1201.5	911.207	1067.5	990.075	1193.81	1148.78	1081.95	938.023	1286.64	1143.08	922.682	1234.69	1148.97	1225.94	1117.95	1351.58	1386.54	1288.87	1237.26	1329.58	1069.19
ENSG00000015568	21.294	3.58737	32.1576	71.5184	8.25544	21.8851	8.75524	1.05197	6.14474	13.1734	16.3947	31.9462	29.5988	13.5114	5.57595	42.5329	15.0629	11.9188	71.972	1.23926	13.3891	51.3584	26.4989	16.7064	17.8667	4.6596	16.3999	19.9446	10.0093	2.75744	16.7576	36.8559	26.6616	87.6303	0	16.7041	18.383	43.2623	13.0022	78.4367	10.3319	14.724	7.46067	13.201	25.1211	3.25401	49.2359
ENSG00000015592	0	3.35776	0.812739	0	0	0	0	0	0	0	0.779996	0	0	0	0	0	0	0	0	0	0	0	1.62289	0	0	0	0	0	0	0	0	0	0	0	1.08046	0	0	0	0	0	0	0	0	0	0	0	0
ENSG00000015676	3309.93	3523.75	3246.43	2986.54	3361.92	3096.07	3464.02	3472.99	3482.7	3656.45	3091.38	3247.27	3195.78	2666.01	3224.29	3159.13	2926.92	3226.9	2996.59	3338.76	2884.37	3278.87	2872.49	3151.73	3475	3380.81	3562.31	3067.36	2838.14	2705.46	3266.44	3267.17	3128.71	3288.35	2738.94	2865.14	2743.44	3003.12	3072.55	3210.86	3142.91	2922.37	3186.2	2896.48	3214.55	3022.76	3101.47
ENSG00000016082	0	0	0	0	1.46455	1.42012	0	0	0	0	0	0	0	0	0.858698	0	0	0	0	0	0	0	2.63257	0	0	0.730912	0	0	0	0	0	0	0.721789	1.40119	1.52281	0	0	1.01404	0	0	0	0	0	0	1.68503	1.44601	0
ENSG00000016391	49.9642	112.466	57.755	177.12	185.973	112.711	82.8342	142.749	245.939	320.709	83.4033	78.2754	129.053	116.665	39.7744	246.423	68.8769	141.835	111.528	66.4004	76.5117	188.597	99.1779	68.1077	56.0655	171.576	224.503	69.2523	88.6331	108.574	158.964	79.8745	204.227	146.088	200.334	47.3147	204.455	233.037	150.131	327.239	132.172	108.24	278.075	315.196	224.587	146.109	149.711
ENSG00000016402	34.6422	67.4146	40.5737	39.8516	59.6432	81.4835	31.4662	37.24	35.8328	29.4685	52.1316	47.7181	40.6238	68.2506	66.7065	71.5135	86.157	70.0287	54.5163	46.7428	180.378	97.4571	66.6633	45.4716	45.5374	12.4173	68.6306	58.6202	36.085	28.3087	6.59955	18.0562	60.6748	43.6665	9.892	20.1023	86.8903	11.1856	52.9975	135.336	93.2324	66.3218	75.6921	93.9828	36.556	35.2791	97.6309
ENSG00000016490	0	0	0	0	0.895178	0	0	0	0	0	0	0	0	0	0	0	0	0	0	0	0	0	0	0	0	0.929489	0	0	0	0	0	0	0	0	0	0	0.930553	0	0	0	0	0	0	0.924334	0.915668	0.924266	0
ENSG00000016602	0	0	0	0	0	0	0	0	0	0	0	0	0.877087	0	0	0	0	0	0	0	0	0	0	0	0	0	0	0	0	0	0	0	0	0	0	0	0	0	0	0	0	0	0	0	0	0	0
ENSG00000016864	4491.16	3586.33	3675.51	3280.87	3549.86	4949.23	3374.22	3724.48	4449.08	4262.76	3482.11	4950.61	2988.39	3582.39	3457.07	3902.95	4093.94	3672.06	4252.57	4305.9	5158.96	3673.89	3699.26	3872.46	4214.29	3981.64	2803.66	3380.8	3788.19	4199.59	3709.98	3909.82	3617.84	3520.2	3842.77	3916.67	3839.01	4243.52	4230.46	4230.74	3938.06	4447.87	4266.52	3973.19	3786.29	4239.98	4266.18
ENSG00000017260	6146.51	5677.27	4256.12	6824.72	5755.35	5769.77	5760.84	6103.08	6442.05	6376.12	6086.65	5483.65	6261.25	5410.54	4422.7	6054.96	4609.21	5927.59	5153.8	4737.23	5530.59	5396.34	5930.91	5074.21	5603.96	5234.61	7230.19	5762.53	4980.33	5132.16	6149.68	5530.79	5887.61	5956.56	4723.05	5240.29	4993.09	4932.8	4811.71	6600.2	4788.08	5245.38	5455.39	6144.31	6557.12	5914.06	4757.31
ENSG00000017427	272.556	129.367	105.165	9.91465	44.7188	231.714	49.9456	47.6657	18.5529	30.1947	32.2817	60.7224	13.2096	91.7994	113.218	48.7482	24.3777	503.49	117.06	9.0194	641.932	42.3582	33.6406	460.617	632.089	174.323	1.22252	256.143	56.0744	178.771	279.032	40.682	40.7686	14.9303	62.2706	42.9517	145.588	61.6514	115.487	88.9853	127.29	228.812	147.328	48.6326	136.788	239.07	198.648
ENSG00000017483	3.02801	952.084	739.983	982.417	550.198	912.576	636.326	1186.47	522.953	610.505	534.433	661.948	819.196	772.793	924.381	1053.53	896.654	627.214	691.652	1395.91	788.404	469.628	660.072	641.023	599.048	684.012	587.009	1222.22	869.196	949.029	564.617	893.789	402.987	413.695	774.98	749.66	560.739	496.752	695.729	485.472	581.811	624.194	772.819	517.752	521.247	647.564	796.014
ENSG00000017797	5506.07	4987.76	5071.12	4663.38	5464.75	4569.33	5040.64	5044.23	4696.02	4947.08	5037.46	4486.72	4661.57	4535.6	5209.28	4304.56	4293.37	4904.2	4903.5	4539.82	4723.16	4419.83	4755.72	4998.84	4277.55	4728.78	5770.53	5390.87	4671.49	4634.53	5198.51	4713.87	4464.82	4969.75	5456.19	5063.2	4903.13	4637.55	4813.81	4467.75	4286.52	4436.49	3997.06	4737.6	4239.91	4222.17	4460.26
ENSG00000018189	951.556	731.267	677.948	689.186	688.129	744.015	759.788	687.775	815.01	796.044	902.048	817.706	725.91	710.921	670.35	693.148	576.925	719.408	849.125	717.064	668.912	797.107	667.013	783.475	885.422	768.861	967.319	617.111	639.698	611.968	462.977	657.729	680.572	512.282	807.166	709.677	702.422	740.6	633.74	831.227	594.359	722.786	742.294	784.792	854.854	854.312	877.773
ENSG00000018236	79.9848	71.1094	148.291	119.092	225.996	179.937	38.0365	176.753	109.809	230.435	15.7504	138.767	157.442	283.088	13.6172	202.841	29.1601	69.7764	133.846	133.179	106.302	416.582	83.8132	48.631	103.064	8.32953	47.3261	26.1662	79.189	30.1171	22.4014	36.1829	115.795	32.8792	40.2153	26.3046	11.3616	16.3234	7.97199	17.728	23.889	21.8779	14.1734	58.5196	101.006	117.134	8.33723
ENSG00000018280	8.02561	5.13106	2.74675	10.2913	11.8938	4.9395	8.68249	15.9608	17.5358	16.7592	2.68704	15.1451	7.77351	7.45935	0	4.99393	3.60351	19.1869	5.97721	15.4816	6.15247	0.908625	7.03157	9.07159	7.38433	10.6427	8.99289	4.86597	6.8414	12.9509	8.35732	9.6795	7.71457	4.66535	7.34659	5.37559	9.90792	9.62923	7.79537	7.7051	13.6114	3.54329	2.24425	17.6251	2.59013	3.45641	11.0212
ENSG00000018408	6604.83	5993.13	3611.54	4714.91	4867.38	6353.29	5978.36	6094.6	6248.26	5397.79	5127.84	7185.66	5874.88	7623.18	3542.39	8811.05	6399.03	6806.33	6389.74	5646.98	5832.69	8669.36	6906.34	5930.52	7316.11	5636.15	6092.07	4895.71	6192.17	4263.15	4874.8	4921.67	6919.08	5633.93	4736.02	4580.63	5523.61	6005.56	4581.34	6835.86	6575.5	7247.74	6896.55	5231.01	5946.21	5853.06	7167.13
ENSG00000018510	3190.82	2880.45	2504.7	2450.63	2408.96	2884.95	2826.67	2553	2102.7	2335.11	2816.99	2307.98	2515.68	2412.05	2108.8	2565.85	2896.42	2150.69	2644.7	2306.49	2510.53	1966.61	2534.85	2765.64	2472.1	2261.56	1977.9	2723.67	2285.04	1967.65	2194.52	2234.39	2136.03	1963.17	2312.46	2391.62	2341.28	2123.9	2319.61	2085.21	2109.54	2307.27	2070.35	2117.57	2183.87	2312.95	2402.54
ENSG00000018607	0	0	0	0	0	0	0	0	0	0	0	0	0	0	0	0	0	0	0	0	0	0	0	0	0	0	0	0	0	0	0	0	0	0	0	0	0	0	0	0	0	0	0	0	0	0	0
ENSG00000018610	782.382	757.947	789.969	769.573	811.793	733.712	799.687	755.558	744.848	782.394	742.752	737.642	774.028	890.339	726.758	694.815	606.905	708.958	813.089	698.457	614.958	737.61	714.555	746.517	585.287	711.128	816.702	747.273	673.913	711.856	642.538	771.624	749.426	456.436	686.463	750.358	769.903	737.996	731.709	679.546	773.329	748.596	791.016	730.281	667.272	764.677	702.672
ENSG00000018625	0	0	0	2.32538	0	0.789485	0.753349	0	5.17926	3.07955	0	0	0	0	28.8929	1.40254	2.98063	1.96614	1.03284	1.66669	0	12.1243	0	0	0	1.53769	1.5069	4.04824	1.89614	3.00054	3.25715	1.57131	2.32417	1.63797	5.74413	5.33539	31.5996	1.4103	0.800822	2.79165	0	0	0.773226	5.27484	12.0805	0	0.772756
ENSG00000018699	619.165	776.829	984.313	774.608	821.352	868.506	809.032	927.498	731.866	808.166	905.775	665.164	799.209	732.397	870.279	711.699	1071.4	565.421	673.961	914.542	626.09	787.423	658.114	824.238	597.404	747.767	776.404	760.537	757.806	897.557	725.321	827.992	744.62	745.228	593.18	826.796	812.673	920.135	728.774	623.762	608.95	647.523	795.92	815.085	630.319	757.885	745.327
ENSG00000018869	97.7024	50.2738	90.0296	87.0869	144.163	77.6991	98.5778	128.33	100.532	134.646	91.4206	90.6293	66.2019	114.139	79.6677	60.5429	82.8268	124.701	81.3434	78.1143	179.764	142.845	101.742	65.8868	80.8511	71.9802	107.451	68.35	89.2687	50.3603	117.443	143.483	81.714	106.401	74.7739	94.1891	109.503	67.6125	89.1086	100.519	97.4563	98.1691	135.393	139.928	102.265	124.171	93.2011
ENSG00000019102	1.07464	3.88165	0	0	0.945345	1.94161	0	0	0	0	0	0	0.862017	0	0	0	0	0	0	0.944153	0	0	0	0	0	0	0	0	0.825917	0	1.89747	0	0	0	0	0	0	1.24219	0	0	0	0	0	0	0	0	0
ENSG00000019144	3971.63	2773.43	3999.32	4318.94	2958.15	4588.15	3476.71	2705.96	2689.28	3180.45	3467.85	3107.05	2804.94	2141.38	2509.31	3104.22	3241.78	3237.8	3402.71	4613.18	3693.47	3031.85	3567.78	4586.14	3163.35	3411.72	2791.38	2764.25	3768.4	2910.22	3501.6	3740.79	2748.72	3323.16	4617.79	4385.19	3757.52	5079.2	3657.71	3828.86	4407.53	5784.79	3758.86	4176.68	5257.33	4358.46	3494.79
ENSG00000019169	0	0	0	0	1.5911	2.40728	2.98259	0	0	0	0.735012	2.07969	2.79152	0	0	0	0	3.09374	0	1.62761	0	0	1.43538	2.19691	10.6261	3.29006	1.45878	3.30673	1.33122	0	0	2.84444	1.38798	0	0.735847	0	2.17692	0	9.7888	0.695211	0	1.42127	3.48772	2.70509	0	0.699182	4.09291
ENSG00000019186	11.5015	22.7311	36.2551	144.008	16.921	22.823	15.4174	22.6171	38.8619	34.3211	17.8858	31.1586	17.4561	71.1931	16.9078	570.533	2.07045	66.8193	15.0965	77.6752	64.857	59.7608	35.6179	33.7088	179.788	30.4662	2.36115	0.837338	55.3954	12.4452	14.997	6.17797	32.2356	23.0732	21.0675	15.4765	1.2471	101.263	71.5207	52.6405	165.85	23.8349	101.37	125.17	20.9991	223.319	215.977
ENSG00000019485	204.358	163.071	184.786	178.357	304.999	224.636	257.648	210.125	143.633	175.428	197.768	188.365	171.941	254.585	214.431	107.735	290.469	216.965	171.326	207.069	123.359	221.647	149.83	184.182	218.624	143.276	191.65	183.44	227.569	165.73	221.51	199.189	220.068	172.734	249.818	258.915	182.251	224.947	242.469	173.309	269.568	252.861	257.25	293.234	230.925	231.453	174.482
ENSG00000019505	0	0	0	0	0	0	0	0	0	0	0	0	0	0	0	0	0	0	0	0	0	0	0	0	0	0	0	2.91547	0	0	0	0	0	0	0	0	0	0	0	0	0	0	0	0	0	0	0
ENSG00000019549	5197.59	5760.65	4191.73	3579.42	7254.23	6083.13	4486.09	5548.15	5155.61	5575.74	4242.42	5839.79	4446.2	4801.49	4362.41	3722.55	5413.86	5021.74	5999.65	4160.23	4014.26	4820.71	5324.13	4959.11	6631.59	4041.6	4111.4	6311.61	3181.59	5464.42	5538.7	4591.43	3321.04	5107.59	1976.61	6507.89	3658.01	4104.33	5035.24	4261.29	4402.01	3586.17	3452.13	4220.77	3758.26	4527.95	3033.78
ENSG00000019582	66.3369	4.57628	9.44541	51.7419	76.6458	44.8308	33.4911	4.32945	15.0087	170.137	23.0187	167.855	48.4881	21.6544	23.2445	37.5988	7.69888	109.715	4.44273	139.241	29.3247	65.0633	216.096	29.6088	10.3063	88.9828	818.885	53.8507	19.7796	30.5361	137.398	4.98441	63.0902	92.8955	20.0535	47.1976	15.6873	73.1001	79.0888	137.681	70.4232	24.0673	21.7154	189.769	17.2846	7.37127	22.4001
ENSG00000019991	360.189	246.278	159.428	401.59	368.681	308.537	436.452	287.55	778.618	450.928	452.267	757.227	329.743	844.385	211.198	276.86	173.64	548.637	262.927	485.591	727.058	960.203	730.217	137.554	829.144	160.461	540.012	163.882	716.716	211.629	83.2346	337.83	237.979	446.999	155.364	165.027	208.534	340.416	182.395	957.876	340.977	270.891	1250.52	247.578	688.323	857.051	446.581
ENSG00000019995	2156.38	2326.61	1820.67	1910.56	2450.21	2126.92	2336.35	2154.18	2120.84	2110.3	2186.78	2292.91	2166	2138.94	1887.72	2134.68	1909.9	2487.18	2295.19	1501.98	2767.28	2215.91	2291.06	2046.72	2543.35	2010.09	2103.25	2160.17	1989.07	1956.75	1892.52	2001.1	2156.51	2330.38	1806.35	2284.48	2130.4	1775.39	2299.54	2166.17	1921.8	1728.4	2090.05	2061.22	1665.42	1992.41	1950.87
ENSG00000020129	955.311	1325.86	1052.64	1385.46	1082.79	1115.72	1181.72	1202.05	1204.95	1279.96	1173.23	1135.65	1051.37	1206.68	1123.81	1287.89	1227.14	1085.73	1199.6	1427.31	1318.38	1264.71	1250.46	1207.71	1304.94	1108.38	1248.91	1063.79	1428.67	1059.1	1362.29	1380.38	1567.39	1387.51	1457.79	1324.08	1273.9	1432.49	1472.82	1480.19	1446.53	1827.15	1516.64	1481.94	1890.65	1682.78	1415.36
ENSG00000020181	12389.7	16323.6	11025.3	18274.7	18471.8	15097.5	14893.6	13341.7	15281.4	15751.9	11124.3	18746.9	15540.6	14912.5	9677.89	14210	14410.1	15708.8	15307.3	14156.4	15538.1	18816.8	15250.9	11623	15183.6	14113.9	15862	13061.4	17160	13966.7	12477.5	15659.3	16481.7	16731.4	8287.2	15734.8	11796.1	19132.1	12806.1	16036.9	15410.1	12489.1	16139.2	18123.4	14186.6	12970.7	14919.5
ENSG00000020219	0	0	0	0	0	0	0	0	0	0	0	0	0	0	0	2.57876	0	0	1.24853	0	0	1.88181	0	0	2.84903	0	0	0	0	0	0	0.931158	0	0	0	0	0.937306	0	0	0.900078	0	0	0.922033	0.890634	0	0.917492	0.901002
ENSG00000020256	614.69	590.234	786.077	714.718	670.285	877.98	667.082	575.926	612.37	527.92	551.729	564.094	567.448	650.721	863.784	565.8	928.451	706.35	708.573	950.852	841.863	680.507	603.66	767.37	623.123	621.061	532.032	742.586	546.255	648.961	734.946	544.559	678.237	606.373	718.455	662.962	618.851	707.972	758.604	462.611	681.955	706.872	684.514	595.184	616.502	783.557	606.16
ENSG00000020426	819.069	854.73	808.062	630.103	604.401	710.277	715.922	730.22	626.533	615.843	879.719	855.438	733.893	666.757	654.256	575.205	864.347	701.757	681.078	744.172	680.899	659.117	589.189	804.186	777.473	781.406	719.822	882.365	637.646	764.36	653.544	825.851	557.02	686.677	677.282	747.385	727.382	602.019	686.06	571.113	579.57	643.097	517.882	606.903	633.387	635.379	767.685
ENSG00000020577	3320.73	3363.11	1950.65	3421.11	2924.11	2851.71	3123.18	2878.47	2410.37	3654.08	2752.1	2749.14	3565.51	2774.12	1751.54	2353.14	3415.19	4047.1	2906.49	1759.69	2491.81	3097.93	3727.17	3180.25	3507.68	3061.98	4706.19	3913.26	2343.71	2625	4346.01	3619.22	3136.99	3678.92	3944.03	4782.4	4137.39	2359	3676.77	2919.84	2431.47	3401.27	2518.25	2458.46	3645.28	4611.21	2845.9
ENSG00000020633	184.641	47.2871	122.416	276.664	41.9725	51.8462	63.5145	341.129	111.54	191.299	94.9439	75.5751	182.342	122.872	101.309	105.645	36.2821	146.375	99.193	79.0434	37.3045	56.4377	175.854	95.2576	57.1537	97.6541	164.304	123.149	220.556	148.704	268.04	137.159	107.085	201.319	40.2163	193.3	166.424	275.329	151.195	161.105	69.9609	165.054	163.657	101.018	123.469	204.845	137.49
ENSG00000020922	447.317	625.205	843.663	593.082	521.134	612.343	674.545	720.737	669.208	709.864	678.383	594.907	788.876	683.409	996.393	838.904	776.049	676.547	597.318	743.102	1106.69	818.697	815.986	1040.08	596.829	685.656	686.541	1114.21	876.596	770.537	785.806	597.791	610.001	797.291	791.259	738.211	964.403	743.231	916.32	750.21	666.574	590.896	556.663	701.209	669.319	568.56	770.05
ENSG00000021300	22.2215	9.44428	12.4968	15.7286	16.9432	19.1767	9.80569	7.93844	22.6195	35.7837	31.8423	14.1298	12.9652	2.32234	10.9481	3.49652	24.8037	13.1003	7.9623	14.308	12.1418	10.7369	22.5622	7.67407	9.77582	22.215	14.3611	18.1619	22.9461	33.3984	15.2602	16.8561	17.283	5.34292	23.8493	10.1813	22.2232	18.5088	10.192	19.6739	14.7622	27.9458	19.8932	16.0986	18.8473	19.0644	10.5598
ENSG00000021355	1643.36	1626.79	2054.45	1664.25	1792.13	1344.1	1296.92	1412.41	1192.34	1640.53	1794.17	1757.78	1736.17	1345.22	1802.88	1593.7	1315.25	1694.48	1198.32	1774.3	1120.32	1483.01	1267.27	1228.91	1734.18	1336.53	2266.45	1755.59	1575.17	1675.6	1560.45	1353.45	1357.83	1938.87	1749.6	1505.44	1645.68	1686.11	1652.35	1796.38	1492.07	1851.47	2176.26	1645.08	1095.4	1682.41	1818.51
ENSG00000021461	0	0	0	0	0	0	0	0	0	0	0	0	0	0	0	0	0	0	0	0	0	0	0	0	0	0	0	0	0	0	0	0	0	0	0	0	0	0	0	0	0	0	0	0	0	0	0
ENSG00000021488	0	1.4364	1.41587	9.63985	1.37765	0	2.43749	0	0	3.38215	1.06681	0.918235	0	3.32802	1.33856	7.38059	1.47903	0.650484	0	0	7.58119	5.39183	2.26474	1.81344	1.1526	6.60716	0	1.23249	0	0	0	1.26636	5.7687	3.96723	0	1.16846	1.15465	1.99876	0	3.77043	1.87521	1.19363	0.688217	2.27764	3.10039	0	4.80509
ENSG00000021574	1201.26	835.042	881.73	848.548	878.027	1031.53	1039.8	936.384	912.808	828.32	962.385	911.389	992.2	785.025	814.206	778.323	989.572	879.848	1023.74	909.528	710.241	950.612	840.224	953.46	765.774	891.627	900.334	781.348	813.376	718.624	758.737	745.628	889.123	761.027	856.055	719.923	914.42	728.955	790.149	737.645	703.545	895.554	740.494	770.804	765.77	794.542	884.282
ENSG00000021645	46.6033	24.7968	18.6336	0.856357	4.64585	32.6094	69.4952	3.95804	3.778	8.11604	45.1307	34.2157	0.418093	4.70111	18.2665	5.67508	25.7532	3.68773	29.396	22.6539	25.1495	3.55896	7.30114	48.7902	3.51314	10.2841	16.4995	7.14035	13.8095	9.90825	8.36486	22.7681	0	4.60341	4.53901	19.6204	19.9225	7.30771	7.21418	4.64827	28.6987	38.7548	0	7.71339	2.57239	13.5988	14.3552
ENSG00000021762	819.792	1049.66	1334.16	1261.08	898.181	1145.58	1232.6	941.872	1297.18	1114.89	1267.96	1102.79	1068.42	1181.5	1199.53	1484.65	852.409	1142.63	1237.77	1580.29	1330.29	1237.3	914.968	1249.02	1013.07	1277.77	1408.74	973.198	1249.04	1466.9	1268.66	1439.56	1479.38	1182.01	1370.9	1103.7	820.034	1850.86	1406.98	1417.44	1432.99	1627.3	1559.14	1282.31	1329.1	1359.18	1161.69
ENSG00000021776	1970.91	2316.74	2163.23	2114.82	1708.26	2200.62	2129.65	2225.91	2102.58	2124.46	1741.51	2046.4	1853.44	1720.8	2311.15	2713.98	2054.05	1820.98	1969.76	1921.56	2312.14	2309.35	2150.25	2231.63	2008.52	2179.13	2329.6	2654.43	2264.19	2391.96	2602.4	2258.75	1802.98	2063.93	1993.32	2113.91	1892.33	2246.91	2329.17	2248.06	1690.19	2012.81	2207.23	1840.63	2466.23	2251.48	2076.9
ENSG00000021826	428.24	461.289	578.783	607.856	482.233	419.347	718.1	355.31	668.986	563.76	592.109	577.331	437.19	432.685	874.01	467.954	569.839	526.207	547.056	666.566	337.073	942.339	609.702	756.662	395.472	542.933	560.877	575.463	869.493	453.126	500.497	446.985	693.268	509.368	830.958	937.374	634.395	714.979	659.301	666.139	692.433	490.91	513.647	353.039	400.084	689.98	544.016
ENSG00000021852	0	0	0	0	2.5249	0.878501	0	0	0	0	0.812876	5.71281	0	0	3.08236	1.14578	2.2305	0	11.4227	0	0	0.850467	1.72816	5.98808	1.75167	1.73932	0	0	3.28516	0.848002	0.926437	3.56617	0	0	1.82265	0.866255	0.869484	2.4515	1.86361	0	0	0	0	1.71815	14.4678	0	0
ENSG00000022267	8885.9	5130.17	10996.6	4670.23	15916.1	6210.83	9933.67	6079.92	7672.01	9789.3	12167.8	7706.61	5194.71	7865.36	6745.84	4629.52	9163.11	5830.3	7113.76	4230.18	8993.44	8399.84	5929.22	10820.7	6761.03	13817.1	2102.24	7584.64	5320.37	5544.53	8361.46	11989.6	5526.76	8249.58	11838.8	8698.35	6914.72	16399.5	15227.8	4681.42	10121	8438.19	5773.15	11923.3	9559.61	7209.83	7596.34
ENSG00000022277	4305.36	4176.44	4750.39	4174.2	4492.6	4017.71	4647.46	4147.61	4318.67	3867.6	4762.24	4482.89	4269.16	4259.81	4513.01	3732.92	4160.75	3768.17	4436.48	4896.64	3776.98	3536.67	3631.07	3974.24	3976.3	4523.28	3833.49	3994.54	4167.36	4631.96	4119.83	4957.01	3437.77	4064.17	4684.74	4801.46	3878.94	4665.45	4457.63	3895.67	3978.83	4252.03	3786.08	4154.23	4264.56	4396.08	4611.57
ENSG00000022355	0	0	0	0	0	0	0	0	0	0	0	0	0	0	0	0	0	0	0	0	0	0	0	0	0	0	0	0	0	0	0.975029	0	0	0	0	0	0	0	0	0	0	0	0	0	0	0	0
ENSG00000022556	0	0	0	4.80359	0	0	0	0	2.93347	0	0	0	0	0	0	0	3.29033	0	0	0	0	0	2.62725	0	0	0	0	0	0	0	0	0	0	0	0	0	0	0	0.366352	0	0	0	0	0	0	0	2.48854
ENSG00000022567	255.26	200.144	192.603	237.425	198.953	240.689	292.76	262.183	189.231	275.641	183.712	213.378	225.828	212.781	231.559	256.962	108.33	325.024	176.801	159.417	331.473	298.298	336.218	191.168	205.053	214.361	264.462	198.062	289.702	185.288	271.391	199.023	345.208	240.625	201.02	186.453	157.326	205.458	242.189	275.683	294.565	161.345	271.034	249.138	208.421	268.386	238.848
ENSG00000022840	5992.54	6078.43	5243.93	5717.37	5798.13	4874.99	6042.7	5486.44	5834.95	5115.03	4976.24	4708.17	5351.17	5241.63	4562.83	5076.83	5449.74	6259.17	6204.18	5134.12	5231.59	5928.76	5574.29	5006.83	5853.68	5737.04	5686.48	4852.85	5431.11	5711.45	5307.78	5203.55	5236.13	5723.24	5487.6	5638.79	5468.64	5204.09	5464.55	5592.12	5883.95	5755.81	4830.28	5312.31	5128.76	5365.16	5555.67
ENSG00000022976	206.341	256.14	304.909	187.583	147.459	164.329	162.096	241.488	205.817	152.715	234.266	188.776	186.164	221.005	217.327	166.008	191.748	167.763	174.203	168.788	288.257	250.767	179.426	165.638	210.28	163.983	172.332	217.588	203.226	205.338	125.418	255.253	210.918	231.073	174.593	204.952	213.628	178.99	230.322	214.62	249.987	191.212	157.453	241.248	222.217	134.606	225.198
ENSG00000023041	1799.26	1464	1305.36	1214.54	1384.37	1325.53	1413.02	1455.96	1318.75	1390.44	1118.7	1179.59	1325.05	1326.59	1243	1405.52	1227.34	1750.43	1548.55	1160.71	1302.91	1397.85	1313.2	1381.54	1262.95	1457.68	1389.94	1803.37	1337.86	1562.52	1598.18	1212.07	1321.84	1279.5	1130.24	1230.25	1322.5	999.325	1188.88	1146.74	1326.95	1230.32	1383.93	1154.69	1194.64	1106.01	1153
ENSG00000023171	572.176	852.81	734.587	661.948	627.249	457.993	626.21	940.47	554.747	847.384	742.584	665.015	594.727	550.384	766.953	432.354	604.261	292.775	582.605	925.019	488.417	575.728	617.005	549.17	404.273	669.292	1240.46	997.032	587.243	542.189	865.549	921.379	643.073	565.935	805.558	683.815	720.932	894.1	566.47	918.029	448.262	517.648	369.426	794.244	1225.59	491.111	547.034
ENSG00000023191	5674.14	7172.61	7884.15	8392.7	6074.29	6420.71	7320.02	8670.71	6740.81	6258.97	6600.14	7503.02	8263.42	6818.71	9217.39	8457.09	6644.13	7198.02	7378.46	10227.2	9272.65	7915.43	7961.04	8355.54	7568.09	8633.83	10704	8782.35	9496.47	11917.5	10885.3	9263.34	10531.9	9620.41	10462	9322.47	9505.63	9702.69	9988.5	9683.07	9833.02	11217.3	10620.3	10452.3	9323.68	9203.73	9714.13
ENSG00000023228	4254.93	3656.89	4484.65	3793.76	3897.26	3382.57	4284.28	3646.83	2827.15	3635.07	3942.8	3767.45	4100.65	3366.55	4086.44	3269.16	3684.09	3224.65	3619.54	4869.35	3550.22	3020.49	3493.54	3548.74	3450.41	3815.02	3828.64	4484.6	3582.53	3450.43	3923.37	3708.84	3178.55	4085.16	4116.49	4250.61	3693.89	3400.44	3676.87	3565.03	3006.24	3031.28	3039.17	3247.39	3550.83	3095.55	3916.6
ENSG00000023287	4477.66	4393.22	3448.35	3544.23	4378.02	4012.14	4079.36	4070.71	4505.28	3689.05	4001.22	4034.42	4149.52	4151.2	3359.82	4695.03	4010.15	4654.95	4374.01	3100.99	4739.21	4624.99	4214.98	3985.88	4517.23	4044.05	4688.27	4280.35	3566.57	3153.98	3902.51	3110.92	4226.32	4141.94	3571.39	3724.69	4307.69	3326.3	4340.59	4307.32	3883.39	3152.18	3506.71	3847.2	3369.79	3127.89	4412.12
ENSG00000023318	3602.11	3313.77	3449.6	3260.88	3474.46	3452.2	3201.99	3303.24	3187.84	3203.45	2952.45	3412.63	3277.02	3248.48	2993.84	3322.6	3145.28	3404.52	2996.58	2889.38	3597.26	2970.31	3560.57	3542.22	3295.87	3323.28	3097.46	3484.83	3319.68	4074.24	3359.43	3548.25	3208.72	3055.74	3976.22	3559.35	3633	3315.78	3559.23	3641.09	3218.22	3334.98	3624.43	3335.76	3234.11	3232.34	3274.16
ENSG00000023330	1485.79	1822.09	1909.33	2361.53	1661.82	1435.37	1736.51	1773.98	1308.97	1872.35	1966.18	1696.98	1649.47	1489.58	2062.72	1384.72	1368.81	1392.84	1327.74	2267.99	1627.33	1418.5	1876.92	1894.52	1527.03	1829.15	1981	1749.6	1848.44	2052.57	1936.79	1978.59	1747.4	1955.27	1712.69	1890.12	1639.78	1427.33	1867.2	1823.98	1459.86	1579.44	1326.76	1468	1532.22	1628.04	1562.42
ENSG00000023445	27.7556	29.0843	51.5043	20.7918	28.0542	39.3893	67.6679	75.6313	178.618	50.9198	112.139	63.4869	85.5389	99.7939	131.363	45.2558	125.228	49.062	32.9211	18.6492	73.1868	96.5097	82.7248	84.8738	115.97	85.3954	117.635	126.36	187.95	157.34	58.5712	256.773	113.345	176.068	87.3819	157.363	180.637	99.8664	177.081	206.638	92.191	157.179	180.84	108.212	98.4092	73.1986	145.236
ENSG00000023516	3999.84	3623.79	3809.42	3218.72	3729.87	4101.84	4067.24	3175.69	3970.58	4178.88	4366.23	4017.05	3703.16	3900.03	3784.03	4320.67	4669.83	3742.89	3468.35	3632.92	4081.05	4827.84	3961.31	4515.99	4172.37	4159.67	4274.62	3838.41	3247.6	2809.08	3355.78	2888.92	3685.88	3800.05	3651.31	3799.72	3895.14	3645.75	3727.05	3906.41	3390.09	3096.57	3450.5	3518.1	3644.59	3774.56	3539.52
ENSG00000023572	354.271	304.591	337.706	372.595	254.592	313.435	353.727	263.023	306.508	351.068	289.796	284.591	298.593	288.334	317.311	274.499	298.98	297.899	327.978	287.615	332.674	261.082	308.62	363.156	275.967	330.904	304.835	297.461	298.223	331.986	279.191	275.745	314.651	316.662	317.771	277.682	285.312	259.013	311.455	266.043	311.09	286.433	289.547	277.506	292.671	299.723	267.513
ENSG00000023608	1243.2	950.675	1197.06	769.407	1159.13	889.553	1074.4	1295.5	683.665	846.086	1513.23	1166.37	911.604	965.586	1469.75	792.407	789.2	1225.72	881.52	735.051	1306.98	1056.37	742.513	1192.35	1123.04	1220.25	1293.35	1027.48	930.015	1218.69	1096.63	1210.01	734.337	1044.11	896.807	1215.74	1026.09	820.869	1129.4	929.377	838.138	739.097	793.373	1093.8	964.79	681.534	951.897
ENSG00000023697	1483.89	1227.48	1447.08	1023.61	1278.99	1151.52	1058.33	1191.23	1113.18	1233.47	1225.35	1211.65	1286.27	1070	1240.57	1187.17	1305.31	1204.36	1065.58	1256.22	980.348	1257.1	1002.26	1313.44	1191.38	1287.34	1193.35	1210.6	999.745	1296.63	1078.81	1108.06	1073.9	1027.81	1173.48	1205.98	980.365	1038.21	1099.67	1029.3	1105.93	936.138	1015.94	1053.68	878.096	1042.9	1244.75
ENSG00000023734	6422.62	5372.2	6434.8	5617.48	4632.35	5832.93	5586.46	4925.76	5058.67	4869.72	5337.74	5219.59	4920.63	5127.41	6147.04	4990.29	5730.19	5029.12	5567.06	5396.87	4195.69	4133.92	5369.32	5638.26	4883.78	5162.06	4751.6	5529.32	4927.81	5429.46	5223.03	5195.78	4097.4	4743.08	5760.47	5242.67	4875.41	5037.12	5399.51	4606.62	5072.26	5497.08	4971.51	4690.14	5145.89	5499.2	5058.49
ENSG00000023839	11.0586	7.28522	33.9764	17.1478	19.1881	29.172	32.6561	17.2319	12.0582	7.06949	37.004	26.0809	9.27901	17.7336	24.6502	23.8848	26.795	21.1992	26.9864	21.902	29.1344	97.5608	22.4739	21.3973	16.5453	26.2834	9.70334	54.1138	19.695	32.5099	35.8008	15.7583	20.3242	9.7665	53.4912	25.5165	47.3013	20.6513	28.0763	26.8041	35.4402	16.0068	13.8229	20.7686	25.1223	29.0503	15.7333
ENSG00000023892	7.13563	2.1585	24.465	2.87235	6.02324	7.08342	1.86096	6.74633	15.4263	22.3347	10.1058	28.3999	8.76733	10.1894	6.2974	3.84438	9.7485	8.79456	4.79958	22.1865	11.9083	2.77238	0.891986	4.57463	7.55462	12.0082	5.48472	6.67586	8.13596	15.8139	11.1373	2.64239	2.55968	10.2707	18.3475	13.3381	5.42992	17.9599	7.87299	6.92188	11.8566	10.569	6.04053	9.99235	5.14472	7.84148	1.65673
ENSG00000023902	2378.7	2797.51	2069.69	2713.65	2069.74	1880.46	2368.34	2714.7	1563.68	2251.38	1785.14	2120.96	2129.78	1604.12	1691.13	2646.11	1985.65	2075.68	2306.5	1864.11	1702.81	1958.69	2538.68	1691.1	2430.84	1483.72	3730.82	1942.27	2379.76	2241.47	2095.11	1732.78	2490.79	2384.45	1393.02	1793.03	1460.18	1337.48	1451.3	2267.04	1684.41	1764.31	1488.61	1861.49	1596.7	1459.85	1608.95
ENSG00000023909	2180.26	2026.97	1858.6	1590.53	1975.05	1645.24	1588.48	1868.52	1571.09	1539.36	2083.45	1426.7	1462.84	1168.68	1391.34	1056.22	1961.94	1687.08	1902.33	1579.31	2352.09	1832.65	1789.47	2268.74	1921.51	2052.14	2055.39	2801.89	1550.38	2027.14	2780.46	1781.9	1610.45	2270.78	2634.52	2326.33	2508.06	1649.16	2211.59	1122.72	1807.63	1533.5	1193.51	1567.9	2193.47	1683.97	1841.01
ENSG00000024048	1900.06	1678.02	1710.79	1862.76	1898.39	1910.42	1607.2	1889.64	1921.02	1934.17	2039.02	1823.61	1794.94	1952.25	1729.92	2166.13	1797.94	2043.76	1916.51	1713.7	1885.2	2005.04	1841.68	1767.74	1563.57	1871.74	2070.03	1840.63	1635.32	1469.12	1796.12	1549.15	1956.55	2009.34	2005.46	1732.47	2069.96	1998.88	1781.59	1676.34	1995.91	1700.76	1774	1836.21	1634.2	1918.94	1666.64
ENSG00000024422	10757.1	10021.8	11382.2	10602.1	10438.9	9880.6	10579.6	9555.78	9186.52	10409.8	14146.7	12290.4	8959.36	8342.86	10993.6	8875.16	10353.4	10491	9274.92	15560.7	11497.9	9932.7	9978.77	12890	11064.5	12506.1	11795.6	12191.4	10915.7	13739.6	14355.3	14049.2	11272.8	10984.8	14462.3	13435	12265.1	12852	14316.4	11875.7	12708.6	12441.2	12052.6	11676.2	13146.7	13278.1	12278.2
ENSG00000024526	123.157	233.273	1535.68	116.855	55.3446	67.489	290.802	90.1773	150.62	122.239	647.826	360.086	203.387	198.66	1874.78	228.112	612.451	114.494	81.3205	509.637	147.269	182.22	82.5103	1288.64	171.865	951.81	158.365	1324.7	336.738	1524.67	1128.78	661.15	140.347	152.889	1648.14	379.437	647.401	378.275	336.883	261.708	275.258	143.114	307.789	193.72	291.884	197.267	410.376
ENSG00000024862	605.631	537.076	429.551	396.947	514.506	428.707	532.474	470.278	514.018	409.306	487.402	677.679	510.248	636.949	397.688	549.286	529.281	449.574	616.864	381.403	579.2	512.986	389.85	471.566	621.654	417.767	487.591	494.173	393.85	458.455	435.209	440.199	365.536	340.865	334.423	348.364	449.912	371.481	355.779	490.974	513.7	405.435	438.651	407.88	300.67	351.521	518.632
ENSG00000025039	160.694	256.664	79.2026	629.677	257.626	263.775	230.953	231.406	81.849	195.269	109.199	175.583	319.213	850.774	225.142	566.748	119.671	359.107	266.615	48.4711	483.631	378.613	601.994	175.844	472.991	18.0895	291.943	55.1591	293.473	30.9177	76.7357	141.964	615.491	178.363	28.2413	63.8236	216.328	81.2165	167.156	320.976	364.106	246.865	271.454	208.268	248.557	313.038	226.931
ENSG00000025156	553.002	539.509	550.929	508.521	699.644	562.088	627.155	590.201	538.377	607.929	593.89	557.527	627.196	528.317	612.01	521.911	587.897	632.009	603.053	530.46	641.673	674.444	622.005	607.706	548.133	557.487	522.093	624.251	509.192	529.157	533.946	458.734	567.162	617.374	479.126	591.629	601.255	474.045	542.179	504.89	512.019	418.722	500.535	522.609	504.625	522.311	568.575
ENSG00000025293	2422.18	2137.04	2236.46	2473.77	2371.31	2494.65	2333.78	2430.3	1990.32	2401.49	2720.57	2408.92	2218.32	2024.23	2015.55	2013.53	2771.76	2587.25	2372.69	2234.72	2109.77	2418	2393.45	2394.8	2962.89	2377	2831.08	2372.35	2308.72	2234.59	2527.81	2330.23	2474.54	2370.6	2693.42	2872.5	2579.38	2160.26	2666.26	2873.86	2044.76	2304.49	2578.25	2342.39	2228.05	2363.83	2390.63
ENSG00000025423	22.8427	11.9607	8.2708	19.4583	34.8517	23.6817	45.1034	17.6383	17.3438	25.9006	25.8287	37.1484	7.37494	22.1556	21.0328	3.81664	37.9157	25.1012	9.43156	32.4996	21.4649	12.365	17.5777	46.6203	11.7239	16.5944	17.8382	24.9422	10.3632	10.2484	22.538	38.1231	20.6948	14.1436	10.8725	28.003	61.7263	15.5359	62.3895	26.3289	20.9598	33.493	21.6776	24.4702	9.50182	12.3386	22.8449
ENSG00000025434	158.408	210.715	112.957	221.553	231.012	159.339	164.557	119.343	308.478	180.753	129.257	159.095	227.65	440.743	135.512	367.764	160.023	234.97	177.759	169.265	255.277	324.956	289.341	109.434	188.836	192.448	154.406	98.5829	284.413	231.888	149.347	153.02	362.251	236.358	55.308	140.542	164.683	243.966	122.509	428.187	247.034	207.693	437.203	326.448	81.6472	276.681	232.016
ENSG00000025708	417.553	316.429	244.225	683.508	313.338	353.247	371.263	276.103	308.716	330.942	201.447	516.792	579.473	325.981	298.556	642.517	471.083	416.076	512.602	304.585	467.535	428.246	429.101	251.292	640.117	307.723	374.524	324.205	713.081	666.426	443.985	546.205	439.435	560.044	282.634	243.808	251.554	429.626	363.155	560.86	593.963	533.324	429.636	435.234	146.475	356.269	558.576
ENSG00000025770	415.928	498.936	944.306	593.528	409.603	544.367	507.633	493.628	619.583	517.533	633.792	503.035	554.744	646.124	1199.98	639.659	659.562	478.23	538.646	827.095	405.754	589.857	535.913	744.65	543.417	674.909	534.906	970.012	695.879	939.656	851.761	617.593	554.141	504.658	865.97	564.042	579.588	722.066	587.294	541.437	641.927	657.238	565.897	596.526	622.315	609.681	599.587
ENSG00000025772	1023.27	1549.56	1831.41	1446.05	1299.59	1169.59	1183.18	1521.19	1231.23	1439.02	1334.74	1148.49	1351.57	1678.83	1570.24	1778.68	1302.62	1073.49	1076.75	1625.37	1212.71	1025.52	1271.94	1152.5	1145.55	1353.38	1412.81	1176.94	1563.69	1370.32	1450.2	1207.67	1218.62	1081.67	1477.16	1298.38	1112.08	1320.01	1096.84	1250.72	1060.69	1343.61	1444.09	1383.83	1712.05	1289.68	1245.44
ENSG00000025796	10020.7	9540.15	8094.06	7518.99	7380.96	7796.43	9122.87	7638.05	7234.8	8699.31	7383.16	7533.1	7997.95	8651.48	7884.43	7401.24	9079.86	8104.72	9126.01	7783.94	8812.62	7779.01	8344.85	9405.11	8888.83	8946.18	5929.39	10299.1	8011.17	8634.14	8325.45	7934.53	6698.73	8202.71	8050.92	6874.6	7717.27	6463.85	8859.12	7123.83	8172.91	7540.49	6637.54	7435.13	7415.89	7737.86	7903.04
ENSG00000025800	3548.34	3965.8	3737.91	3866.87	3351.55	3865.87	3419.48	3118.78	3280.94	3662.57	4094.64	3397.37	3221.21	3390.27	3577.31	3299.41	3134.23	3768.88	3418.37	4067.31	3741.55	3399.02	3541.9	3807.65	3441.38	3744.03	3573.08	3490.18	3639.34	3400.96	3698.1	3290.51	3167.8	3850.28	3826.86	3742.44	3699.88	3523.09	3911.53	3554.1	3696.75	4120.84	3416.8	3533.74	3849.46	4138.68	3314.29
ENSG00000026025	239458	197559	342845	244307	446823	211455	211475	297495	370523	315541	314304	370467	394414	279124	345314	239318	292019	211560	189961	500711	177851	324130	205794	297325	208046	402285	456901	361128	273735	469407	414934	337144	355948	290077	385512	340771	302468	397221	241910	326047	257842	229070	365367	330528	333865	299753	285200
ENSG00000026036	3.22236	73.0695	40.4548	60.0953	17.9185	131.309	31.8334	54.1573	39.9348	18.7964	36.2796	80.0449	54.2033	48.8382	91.6019	64.1567	103.186	49.246	70.4528	33.6371	95.9182	25.6857	14.0192	1.8898	27.9892	23.1856	68.2538	22.5174	49.8115	56.1001	3.75432	39.5324	41.099	144.288	67.1296	28.1817	1.82686	15.9946	69.0093	32.3792	38.1291	78.4526	44.6674	116.381	13.4993	100.761	16.2526
ENSG00000026103	3446.76	3314.66	2989.88	1911.37	2205.56	2602.26	3109.66	3313.47	2629.7	2595.8	3113.12	3344.03	2489.76	2429.11	2154.47	2335.1	2710.19	1997.5	2715.88	2319.55	2664.6	2751.45	2988.28	2635.31	2901.63	2589.81	2045.94	2765.79	2770.34	2698.37	2636.74	3496.09	2752.2	2608.16	2814.46	2660.93	1966.23	2397.65	2683.08	2997.18	2813.77	2490.43	2153.1	2466.62	2498.97	2318.33	3050.57
ENSG00000026297	313.865	277.823	233.744	402.932	442.288	436.794	300.123	479.539	744.601	436.526	427.243	289.262	294.331	439.402	300.318	324.885	275.363	416.463	298.612	329.716	198.975	523.549	720.554	344.78	318.183	290.931	409.373	276.301	313.971	423.633	335.87	599.564	371.918	419.151	345.701	447.35	331.088	486.713	461.216	475.492	364.177	483.08	330.956	372.271	444.664	470.421	296.162
ENSG00000026508	23574.6	25722.9	44674.7	27773.4	41182.5	25682	22599.5	33932.4	42887	37491.4	40066.5	37108.8	32852.4	33858.2	44858.2	44059.1	34432.1	32630.2	23759.4	46503.1	36081	50512.1	33931.8	40425.1	37519.8	50235.8	43291.2	53945.6	29046.2	44228.9	54575.1	40650.4	46025.6	30981.2	55379.4	40879.6	49972.6	44276.1	34030.7	41820.7	34959.7	29850.7	39520.4	30385.9	40815.8	33153.3	41746
ENSG00000026559	247.387	151.835	121.307	145.373	140.315	207.99	215.679	93.4668	210.391	148.155	84.3739	161.274	238.581	184.134	235.346	116.675	451.11	92.3632	304.53	198.509	141.732	160.602	130.434	357.076	205.443	138.613	84.5535	402.548	142.077	367.629	312.599	207.416	150.196	123.091	97.0009	185.819	124.01	115.652	218.113	75.7371	139.514	132.563	71.6245	148.42	227.373	131.469	167.441
ENSG00000026652	551.833	631.067	677.022	793.501	535.656	761.53	826.05	760.22	584.454	612.563	671.991	681.282	681.289	657.348	790.676	610.027	585.267	577.234	688.063	593.438	481.408	534.121	619.81	524.173	707.146	559.421	725.555	438.536	805.421	618.437	306.463	508.741	616.607	616.205	328.137	358.044	260.548	644.715	445.024	518.475	529.514	597.99	532.605	596.402	441.648	594.377	714.467
ENSG00000026751	0	0	0	0	0	0	0	0	0	0	0	0	0	0	0	0	0	0	0	0	0	0	0	0	0	0	0	0	0	0	0	0	0	0	0	0	0	0	0	0	0	0	0	0	0	0	0
ENSG00000026950	1335.2	1138.23	981.838	1057.53	1258.63	1578.93	1009.34	1137.2	1434.11	1199.94	1038.7	1396.23	912.088	1451.74	899.401	1404.74	1508.08	1245.47	1094.91	1442.16	1092.15	1411.27	1094.49	827.542	1274.56	1088.44	1027.63	610.696	1052.76	936.039	681.611	932.15	1421.52	1071.2	776.059	1312.27	1246.87	1551.17	1034.26	1224.67	1109.24	1139.74	1252.47	1215.28	977.412	1234.68	1209.29
ENSG00000027001	509.19	617.24	677.263	811.746	639.843	587.544	620.185	849.753	754.455	708.247	770.845	515.585	795.495	635.087	780.092	778.55	566.372	523.076	594.46	890.204	552.995	620.965	521.534	789.233	493.042	608.71	944.756	491.337	897.615	805.237	463.099	531.552	817.11	787.186	486.26	488.787	548.573	601.878	564.875	574.248	563.45	792.693	628.814	636.933	615.579	589.619	569.617
ENSG00000027075	48.505	69.139	41.3356	19.2809	34.8597	48.5479	39.6291	44.7357	25.8457	25.3181	68.4469	113.233	22.8685	70.545	64.3983	98.6792	32.7078	35.6434	59.6475	15.4451	122.328	66.1286	69.995	67.5516	196.991	43.8167	47.2559	41.3628	35.7184	91.0392	44.5972	33.8507	32.7453	54.3487	44.1971	38.6493	75.9194	84.7089	63.8278	91.658	34.2926	25.6198	39.2435	39.4323	34.5672	30.8394	73.5788
ENSG00000027644	6.29414	7.78956	0.97382	3.87405	6.20044	25.9065	7.54621	6.8146	7.82706	5.25574	2.81811	3.96879	2.66752	11.6192	3.18079	16.8068	7.45733	18.9132	18.2512	14.4952	18.0323	38.4069	8.94696	4.64934	20.998	3.75162	5.52823	0.992695	24.3403	7.92996	7.50186	9.74988	1.72238	9.43417	2.78056	6.36254	3.67902	13.3507	6.99001	30.347	26.1027	12.4629	21.7793	12.6298	3.47461	2.60394	27.17
ENSG00000027697	3366.47	3406.13	2006.15	2568	3174.72	2636.74	3062.44	3111.97	2535.67	2983.92	2300.51	2771.26	2810.38	3463.53	2277.67	3195.41	2339.32	3461.11	3095.35	1684.16	3314.42	3628.6	3634.53	2135.77	3523.71	1970.5	2303.31	2553.13	3098.02	2499.95	2241.74	2604.16	3509.58	3333.93	1706.8	2436	2821.31	2067.37	2868.49	3072.39	3135.62	2328.42	2662.89	2697.56	1949.51	2235.21	3096.92
ENSG00000027847	757.105	942.646	621.782	779.081	733.207	808.89	819.185	663.706	721.009	634.292	644.212	639.665	756.668	824.769	786.172	602.586	691.957	775.242	815.466	974.811	827.146	650.13	806.688	748.903	719.556	725.108	654.085	762.901	737.973	808.883	781.821	865.71	642.194	736.747	856.812	692.598	765.2	751.551	915.024	677.894	779.611	850.157	705.76	812.915	712.519	778.637	725.336
ENSG00000027869	11.3795	15.7074	5.80292	1.4002	0.76861	12.504	10.1763	6.66829	3.85502	7.05335	2.77961	3.92788	2.59581	2.85983	3.83927	8.11534	8.06253	13.5617	4.3753	9.94911	8.57485	6.829	14.9911	2.68394	14.8592	7.93933	2.01198	20.8851	3.32753	3.67857	2.65786	12.2276	6.05422	3.91726	7.54669	2.62066	1.32751	3.45574	1.87176	5.12538	19.4459	10.5068	8.01676	8.72241	3.57228	5.61856	24.4437
ENSG00000028116	658.542	615.845	697.39	597.246	630.517	763.358	649.228	670.976	610.614	594.135	802.406	738.123	763.917	727.019	759.153	594.831	835.387	554.387	584.905	784.964	677.445	695.144	575.938	811.927	620.501	773.331	821.152	758.351	541.535	698.45	617.828	614.748	593.65	642.089	796.567	591.689	610.995	622.648	592.62	479.835	597.819	502.873	627.063	546.557	665.514	572.548	631.298
ENSG00000028137	201.277	286.837	287.439	683.013	432.019	468.097	399.384	433.632	505.409	716.669	327.425	280.495	359.594	306.961	180.977	521.86	190.83	616.578	291.42	257.63	214.938	589.561	832.564	302.519	442.133	322.7	1311.42	416.041	669.692	456.982	733.367	232.19	526.89	558.053	253.054	561.372	712.95	440.813	468.447	591.46	502.946	937.47	395.919	463.411	151.469	416.281	353.868
ENSG00000028203	3361.05	3509.04	2550.26	2467.86	2834.79	2396.56	2858.05	2889.12	2519.16	3045.08	2796.25	2670.58	3371.68	2141.9	2140.04	2210.12	2785.52	2665.92	2509.97	2465.24	2270.04	2991.7	2982.67	2249.96	2397.62	2152.07	3283.43	2751.45	2663.42	2339.84	2459.68	2428.13	2870.83	3026.17	2223.28	2041.18	2193.11	2074.98	2302.81	2715.32	2611.73	1771.21	2090.05	2345.12	2297.42	2287.79	2545.69
ENSG00000028277	616.073	419.985	154.362	222.611	290.507	374.967	570.643	265.609	158.465	284.812	433.792	581.979	549.242	399.497	116.74	321.277	1121.03	133.262	589.521	565.158	310.318	348.962	459.05	130.464	333.407	101.43	355.614	244.658	407.935	270.577	267.209	507.846	404.15	446.402	92.7145	367.96	257.945	153.938	216.397	216.433	273.448	181.213	144.343	176.815	373.328	115.152	319.824
ENSG00000028310	978.225	907.276	1373.85	1040.52	1042.32	999.264	960.913	1042.83	1097.9	993.482	1014.82	1096.96	1136.93	1027	1442.8	886.386	1232.93	1080.5	1171.71	1377.5	868.44	1131.88	872.659	1365.12	1066.78	1209.41	1166.85	1259.41	1053.97	1362.72	1342.67	1185.9	938.813	1180.81	1221.5	1229.52	1087.95	1141.59	1179.45	1193.34	1034.89	1114.29	955.151	1076.45	1058.36	1145.67	1067.61
ENSG00000028528	5863.49	6772.58	5841	6764.92	6373.57	6153.48	5781.65	7395.8	5219.23	6686.37	6287.68	6222.76	6335	6533.19	5952.96	7903.66	5105.36	7531.72	6372.4	5987.68	6716.59	6906.61	7350.08	5812.76	6878.93	6108.02	7064.12	5815.88	6249.11	6606.08	6215.42	5884.08	7480.9	6695.55	6021.47	6150.44	6411.72	5909.52	6044.13	7583.75	6722.81	6880.32	6785.61	7936.53	6267.03	6472.28	6421.44
ENSG00000028839	626.436	689.927	678.177	628.701	668.683	577.363	669.231	753.258	624.712	638.522	635.448	646.894	612.653	600.636	770.595	616.448	729.474	693.185	711.556	567.017	595.217	614.161	576.042	782.61	793.816	672.53	663.329	790.409	653.785	697.714	591.131	740.727	655.836	601.739	749.208	685.242	693.204	767.182	786.874	642.212	692.818	863.722	745.905	661.023	858.897	859.844	839.244
ENSG00000029153	507.373	580.396	1258.84	499.162	401.623	570.578	631.766	530.923	522.982	666.59	843.732	737.336	538.945	615.184	972.275	752.801	953.393	267.05	295.216	1180.09	401.453	541.874	621.27	827.293	573.341	753.678	652.766	1123.05	665.585	713.764	720.538	644.589	553.512	438.859	1030.93	773.983	1002.68	721.58	529.875	488.338	543.413	542.376	611.716	468.279	915.465	661.691	834.647
ENSG00000029363	6779.71	6238.84	7074.64	6328.05	5711.67	6330.94	6557.84	5712.48	4947.62	6177.85	6734.24	6317.66	6434.97	6670.33	7286.84	6368.89	6753.84	6521.49	6037.53	7233.34	5280.41	6124.06	6360.39	7257.05	6194.96	7560.93	7022.44	7709.1	6737.37	6819.93	7977.08	5758.22	6060.8	6777.11	8321.69	6478.18	6194.31	5868.72	5795.7	6552.91	5778.17	6157.2	5889.15	5632.94	5745.21	6485.01	6898.47
ENSG00000029364	3697.02	3153.19	3155.38	2800.49	3090.86	3473.62	3241.12	3154.17	3223.01	3122.6	2903.17	3104.86	3136.12	3261.96	3125.7	3032.65	3248	3386.12	3117.79	3209.6	3086.25	3130.76	3202.53	3236.08	3028.77	3186.93	2731.37	3226.01	2906.13	2868.29	3065	3103.85	2885.94	3259.25	3207.76	3239.11	3364.93	2981.84	3037.68	3077.19	2843.52	3155.56	3058.73	2790.11	3046.66	3237.7	3079.18
ENSG00000029534	3.55111	128.173	80.3857	44.8897	45.5115	32.0195	14.1019	38.0991	199.621	52.8678	70.9149	40.9217	24.3859	40.044	62.0303	96.6313	8.84686	76.9941	54.1246	67.4085	16.5325	109.617	134.552	32.0809	16.1747	233.002	199.028	78.6598	76.267	69.4503	177.581	63.6451	93.2317	124.872	253.78	68.1378	101.308	277.084	162.14	154.737	249.258	108.548	303.773	143.632	48.2842	65.6722	151.128
ENSG00000029559	0	21.5108	1.66878	0	0	0	0.920283	13.1512	0	1.83735	0	1.24351	4.34249	0	0	0	1.19863	0	0	0	0	0	0.934773	0.912212	0	0	0	0	3.59637	0	0	0	0	0	1.93646	0	0	0	0	0	1.31462	0	0	0	0.901212	1.84838	0
ENSG00000029639	271.249	224.226	251.754	198.354	191.246	159.567	309.195	271.706	141.721	235.598	271.892	231.398	254.646	247.726	250.607	213.026	321.685	159.975	306.208	280.208	221.452	211.783	281.56	248.625	154.212	208.868	284.524	254.699	217.068	264.746	197.385	235.772	190.064	234.132	180.185	154.287	214.467	169.361	240.642	162.463	188.526	172.447	162.983	222.298	189.38	250.913	267.849
ENSG00000029725	4284.26	4836.47	3982.68	4784.95	4429.35	5195.64	4051.71	4586.93	4916.4	4937.51	3807.77	3634.35	3659.79	4351.04	4178.05	4856.87	4088.05	4722.35	4532.47	3664.91	4732.64	4577.39	4768.6	3708.89	4153.05	4059.04	5098.6	4153.94	4069.43	3191.38	3871.32	3262.1	4436.85	4657.33	4000.73	4127.19	4167.57	3779.45	3606.95	4561.38	4088.89	4255.71	4763.97	4294.06	4639.83	4346.98	3356.85
ENSG00000029993	1133.36	761.909	2325.24	942.047	588.459	801.923	943.865	897.414	557.139	973.38	1298.63	766.398	753.519	830.985	1815.63	702.904	1081.52	778.4	879.7	985.731	793.03	612.201	768.036	1289.03	749.098	1389.16	515.967	1275.33	1010	1836.71	1176.88	1036.88	535.243	775.107	1657.42	941.514	751.12	876.63	758.621	650.994	583.92	795.939	553.11	668.893	730.018	752.771	871.97
ENSG00000030066	1334.21	1490.66	1978.67	1527.71	1465.87	1530.04	1625.63	1647.21	1779.52	1785.55	1647.58	1678.76	1886.05	1859.51	2019.24	2018.15	1678.54	1694.93	1472.91	1654.42	1384.97	1862.75	1876.2	2200.98	1740.57	1987.31	2007.45	2245.06	1636.62	1833.64	1928.32	1373.35	1816.45	1692.53	1806.29	1627.31	1877.69	1851.25	1794.23	1905.51	1962.6	1528.46	2184.36	1571.93	1527.78	1607.69	1949.86
ENSG00000030110	908.413	1014.38	1092.85	1091.62	775.245	1330.08	898.904	892.273	936.601	921.644	958.246	797.28	796.863	770.262	1013.91	850.644	1091.52	937.491	1028.02	1250.01	980.976	813.219	1110.9	877.036	897.014	860.725	834.749	984.933	1019.82	988.916	1147.24	915.945	909.688	1050.46	1234.93	957.869	822.255	842.676	1020.83	627.496	1032.42	1400.25	775.766	774.656	1044.77	1100.43	913.114
ENSG00000030304	4.16979	5.42182	4.09114	6.7382	14.9827	10.3624	5.27511	6.78971	31.9426	7.99006	10.7456	10.0644	7.589	26.207	19.3099	20.6242	1.74232	24.8194	3.29803	3.67518	51.051	5.56839	21.1116	25.5913	16.4761	22.2778	29.1629	13.9913	32.9566	47.1989	26.0375	10.0383	29.8244	34.626	5.7182	26.8827	31.2157	14.0503	38.0441	30.8791	42.0064	29.7095	15.8346	4.04375	13.6946	12.145	21.4875
ENSG00000030419	213.257	314.19	202.193	169.698	263.875	296.063	232.237	278.687	394.895	282.888	388.866	257.388	309.39	320.929	197.82	354.566	147.033	284.696	203.262	155.671	338.52	313.381	240.775	148.816	213.645	261.964	355.049	90.6472	190.865	115.653	63.916	247.402	262.707	272.02	205.355	192.045	252.124	239.784	195.239	259.003	385.073	267.876	333.854	286.01	248.219	228.848	296.103
ENSG00000030582	21756.3	23325.5	15389	29240.5	23721.3	22700.4	19922.5	26018.3	23725	26876.2	19233.8	21538.2	22241	26340.6	15537.6	26832.6	17197.7	21717.5	19098.1	15333.7	21090.2	23238	28418.6	15870.2	24874	17028.7	28295	17358.1	25794.9	19734.1	20867	21795.9	26017.2	22256	17735.6	20761.1	19356	20019.6	18412	26803.6	21699.6	22021.9	27293.7	25067.9	25741.1	25106.7	19343
ENSG00000031003	3611.87	3282.29	2668.26	2757.43	2940.48	3308.44	2968.59	3280.16	2836.63	2924.81	3044.56	2716.8	2891.39	2537.23	2458	2723.71	2875.61	3357.49	2988.04	2054.57	3229.23	3368.64	2929.51	3064.95	3421.65	2673.17	3685.52	3833.22	2499.35	2640.12	3569.17	2721.31	3236.77	3531.67	3172.3	2688.49	3582.11	2387.75	3249.63	3182.08	2942.2	2519.96	2760.08	2847.84	3313.76	2962.06	2936.67
ENSG00000031081	3443.74	3617.81	2641.27	2205.04	1898.09	2922.49	2090.52	1775.27	1745.82	1818.12	2950.22	2186.55	1674.02	1606.83	2644.26	1696.32	2513.28	1963.43	2666.08	2687.69	2314.19	1248.24	2544.58	2623.75	2110.77	2054.96	1728.65	1972.69	2004.63	1805.89	2174.92	2053.3	1432.05	2371.62	2109.44	2355.78	1523.68	2408.08	2103.75	1571.52	2317.02	2388.55	1590.36	1995.22	2304.64	2046.92	1670.4
ENSG00000031691	156.076	187.434	238.371	148.789	148.871	106.811	295.36	170.909	196.895	180.847	230.115	245.546	237.182	267.547	442.175	421.144	195.174	216.603	179.115	168.031	91.6997	206.99	123.307	341.985	164.684	346.491	218.268	444.666	321.312	352.566	188.06	145.308	253.965	173.295	404.886	277.353	126.501	212.131	155.643	170.015	155.403	105.276	194.635	168.173	249.644	199.64	162.544
ENSG00000031698	14386.8	11903.7	9154.75	8946.95	12602.9	12401.4	12187.4	12024.1	12638.9	10928.1	10268.7	10734.2	11522.3	10566.2	10132.9	7716.65	13491.8	10835.9	14304.7	9235.86	12665.7	9994.98	10127.6	11850.5	12322.1	10187.6	9953.04	13530.3	9918.9	12786.7	12876	11345.9	10012.6	10167.6	9846.4	10362.4	10045.9	8560.17	11997.6	9306.1	10822.8	9124.26	10651.7	9936.32	9951.47	10560.7	11063.7
ENSG00000031823	1619.01	2024.12	1679.44	1454.02	1569.26	1249.28	1516.71	1487.62	1730.33	1352.39	1711.85	1987.61	1800.18	1750.48	1913.58	1395.3	1584.93	1689.69	1719	1979.43	1828.29	1504.51	1687	1593.93	1890.37	1905.42	1730.95	1767.93	1935.6	1730.26	1762.02	1575.79	1718.01	1685.43	1849.37	1478.14	1461.65	1722.4	1742.23	1900.79	1645.65	2073.57	1758.84	2021.37	1911.63	1764.96	1563.94
ENSG00000032219	970.466	1062.39	834.118	775.995	979.431	865.849	917.77	939.478	885.834	786.189	1036.75	973.13	945.25	1038.44	906.773	972.902	872.454	990.435	890.78	843.807	912.972	1090.81	1111.97	829.384	1001.92	978.057	1222.97	746.751	791.737	600.382	719.026	882.782	984.367	1030.06	730.093	1003.98	792.821	862.715	837.979	999.387	825.78	721.871	686.647	874.987	809.995	838.446	840.576
ENSG00000032389	657.265	558.016	723.803	600.952	535.27	639.012	631.338	626.664	592.411	523.842	658.923	562.793	581.209	630.574	657.06	628.924	649.53	512.694	571.413	827.31	749.911	459.162	553.982	592.606	462.028	699.229	635.216	703.127	657.589	726.452	635.343	692.232	584.794	535.84	731.544	610.025	625.77	641.768	677.113	563.12	595.467	540.146	562	582.239	679.531	620.517	629.7
ENSG00000032444	1044.19	1247.38	1452.79	1756.39	1157.93	1127.8	1262.44	1238.69	1266.92	1628.34	1778.21	1463.47	1345.1	1184.04	1511.97	1307.06	1356.8	1127.68	1292.99	2000.14	1263.73	1300.53	1356.54	1588.45	925.305	1788.45	1868.14	1533.4	1755.15	1741.07	1911.27	1944.5	1579.96	1667.39	1868.97	1547.72	1564.77	1848.06	1570.91	1477.05	1381.93	1859.73	1185.09	1619.66	1670.01	1594.14	1519.69
ENSG00000032742	497.835	358.406	527.207	365.036	432.18	367.865	455.821	460.108	531.47	475.472	384.924	550.769	479.291	393.29	418.068	434.988	561.035	491.462	371.673	408.97	389.07	419.057	464.885	452.494	400.382	426.168	416.447	415.714	352.477	489.357	388.173	408.644	492.661	481.698	480.328	450.137	482.107	437.878	401.725	413.122	352.322	325.762	370.691	440.964	374.309	413.258	513.284
ENSG00000033011	1264.02	1570.48	1412.39	1245.17	1210.15	1229.7	1306.86	1137.49	1248.48	1101.31	1192.3	1267.14	1332.61	1163.38	1384.51	1151.1	1206.12	1164.11	1275.57	1600.56	1168.83	1051.34	1262.13	1357.56	1149.11	1155.27	1305.33	1327.55	1360.15	1439.98	1269.71	1323.42	1220.28	1292.45	1183.38	1257.42	1300.9	1446.62	1293.44	1069.65	1176.2	1221.23	1394.57	1223.41	1126.1	1225.12	1311.72
ENSG00000033030	886.99	805.148	677.34	640.694	765.148	725.994	771.358	770.589	752.076	848.664	770.573	781.305	893.756	744.698	916.842	880.213	885.194	721.707	891.286	675.65	991.844	820.587	699.984	874.707	732.585	888.431	642.617	771.539	729.743	937.025	660.477	662.302	707.988	750.432	545.486	606.712	728.438	751.652	752.365	572.998	817.38	771.773	780.147	640.011	642.667	635.118	662.828
ENSG00000033050	3248.98	3305.88	4018.65	3611.77	3233.85	3465.22	3451.59	3053.02	2986.01	3367.94	3504.01	3082.22	3561.01	3245.14	3843.64	3279.62	3337.88	3104.63	3280.47	3335.93	3527.88	2867.72	3519.54	3402.78	3250.34	3539.73	3236.06	3083.19	3388.5	3445.36	3609.84	3361.55	2945.35	3228.6	3524.62	3825.11	2963.47	3746.31	3774.5	3074.99	3276.06	3620.1	3293.25	3084.23	4017.63	3666.04	2902.89
ENSG00000033100	4142.31	5134.05	4702.07	6421.99	4764.52	5441.34	4322.14	5296.91	4608.43	4431	4759.47	4777.98	4828.24	4779.27	4869.43	4927.49	3755.62	4906.05	5108.29	6371.36	5311.24	4802.63	5277.42	4784.14	5006.31	5150.81	6143.09	4507.99	4911.13	5312.33	5217.42	5951.29	5193.71	5870.83	6433.3	5663.37	5011.68	5911.41	5812.62	6578.49	5424.37	6793.79	5804.7	5808.46	6595.78	6926.64	5362.65
ENSG00000033122	1.59707	0	0	1.11454	3.96151	7.29978	3.17532	0.397356	0	3.92514	0	0	0	2.12314	5.86047	2.9028	0.715904	5.69808	0.751584	0	1.10875	4.06888	0.554345	0	0	0	0	0	0.426234	0.380686	0	0	0	3.51823	0	1.11478	0	0	1.82624	2.72978	0.778766	0	3.42282	1.69476	2.16352	0.55607	2.74376
ENSG00000033170	3996.93	4256.05	3072.15	4654.27	4496.46	3593.24	4292.22	3669.82	5578.87	5513.69	4046.59	4488.59	3690.6	3976.54	3052.21	4567.79	3520.83	5371.52	4756.02	3826.31	4454.42	4644.49	5844.76	3475.67	5890.09	3274.28	3385.4	2337.1	4913.79	3502.16	2594.35	3384.36	4520.47	5202.67	2916.77	3662.07	4142.99	3638.69	4942.14	6009.27	4647	3452.63	4578.37	5467.67	3554.59	5390.7	4283.72
ENSG00000033178	2760.77	2083.71	2261.56	1968.22	1902.27	2163.55	2496.76	1871	2195.49	2261.24	1604.17	2147.29	1986.87	1775.42	2207.95	2184.57	2308.16	1456.87	1732.1	2316.7	1313.07	1619.41	1690.19	2301.99	2846.09	2485.14	2160.36	2633.33	1351.82	1383.88	1876.45	2029.03	1949.16	1777.95	2261.37	2508.25	2003.63	2024.94	1666.01	2562.26	1515.12	1522.73	2072.15	2152.69	1624.97	2104.92	2002.41
ENSG00000033327	1141.99	1528.15	635.442	1059.37	926.407	975.26	1382.39	1409.91	948.084	981.614	1025.24	1047.33	1394.04	1046.16	773.51	1138.82	984.266	1265.12	1326.95	819.383	1283.03	1373.66	1579.56	1114.09	1573.04	859.811	1625.18	1215.79	1662.05	950.271	1046.67	1106.47	1471.44	1120.61	922.103	1125.7	1161.58	697.167	1027.62	1796.71	1182.94	1444.07	924.97	1232.44	871.755	993.608	1498.61
ENSG00000033627	1591.19	1855.45	926.526	1736.87	1360.81	1510.31	1825.34	1436.12	1256.85	1699.67	1698.76	1531.09	1379.33	1554.37	918.986	1590.79	1400.4	1407.4	1466.66	1389.91	1880.87	1609.82	1767.18	1260.94	1592.36	1367.07	1777.98	1517.93	1883.68	1338.3	1470.66	1988.85	1848.64	1713.4	1432.82	1462.12	1582.74	1212.75	1512.71	1912.28	1522.42	2046.86	1455.81	1726.49	1954.62	1898.29	1673.29
ENSG00000033800	1797.27	1478.22	1556.07	1654.71	1660.12	1325.03	1549.31	1340.79	1466.84	1533.34	1517.56	1549.49	1592.9	1478.69	1392.61	1525.92	1236.91	1686.14	1429.54	1593.63	1502.68	1391.06	1251.53	1360.06	1511.66	1550.15	1435.09	1677.65	1218.83	1155.01	1456.53	1105.25	1361.94	1403.93	1700.31	1583.5	1707.76	1779.32	1186.71	1401.78	1409.88	1116.2	1528.91	1373.16	1444.62	1763.48	1383.44
ENSG00000033867	2536.3	2093.89	1764.53	1921.45	1533.52	1513.65	2411.23	2600.06	2091.73	2992.94	2379.29	2147.17	2053.35	1860.25	1967.58	2255.41	1503.26	2627.38	1921.46	1136.38	1880.61	2554.88	2583.33	1673.94	2521.86	2052.72	2599.08	1834.63	2031.82	1347.32	1582.56	1978.79	3354.33	2878.76	1838.63	1825.5	3031.68	1919.8	2023.43	2028.55	2267.64	1696.11	2030.04	2384.14	3369.08	2199.16	1998.56
ENSG00000034053	17.9788	0	8.78898	19.3871	10.1811	17.9978	6.03548	21.9557	5.9733	26.5361	11.1308	19.613	15.5754	8.48039	7.74979	3.55029	26.4552	6.49215	9.83286	0	18.0365	10.2248	42.9922	14.3881	1.75642	0.855749	3.37561	16.6336	34.5787	8.68437	10.0965	16.4521	20.1618	7.64962	1.99897	19.5132	1.67684	0	7.99673	17.7149	10.633	35.6479	10.2874	5.33423	60.044	2.81643	4.56721
ENSG00000034152	2062.82	3350.01	3980.3	3700.57	3055.55	2751.76	3069.67	3594.59	3038.47	3609.25	3275.46	3010.54	2870.15	2412.8	3314.71	2109.27	2848.63	3463.25	2741.69	3548.24	2435.21	3012.69	4373.45	3110.36	4994.11	3284.18	5097.34	4715.71	4052.65	3589.87	5301.71	5833.28	3420.95	5289.78	5073.64	5965.66	4204.66	3157.77	5810.67	4320.69	3353.26	5559.6	3075.66	3679.39	5995.82	3831.19	3308.3
ENSG00000034239	15.9998	21.5666	9.13401	5.28614	20.7526	8.76295	12.6653	2.30668	14.5355	20.2829	12.2792	18.4789	8.57495	19.6506	15.9714	24.3939	8.11329	21.2932	12.346	4.42911	14.5024	33.6246	21.6163	12.0438	15.2143	21.598	12.673	10.4292	10.4429	8.44547	4.21049	9.08574	26.4226	26.0253	8.21171	4.38785	45.5292	39.667	9.38276	10.5406	25.3442	3.5171	6.1157	6.21547	6.41788	6.85064	12.5463
ENSG00000034510	44433.6	36557.5	64075.9	40792.2	51422.6	39728.5	36840	36971.3	44018.6	38446.3	46770.1	47929.3	43863.6	36354.4	58920.1	40646	46812.7	36671.4	40934.5	66058.7	38915.2	35021.5	36624	48335.8	34712.2	48376.3	37929	48446	41308.8	56689.2	45647.3	51042	37232.9	35920.3	54677.2	47346.4	35275.2	45540.6	43754	38857.8	40473.9	42203.3	42118.2	38423.4	32150.1	43297.1	41244
ENSG00000034533	298.604	273.092	307.316	295.043	337.714	276.211	225.761	290.433	414.321	259.935	259.778	300.605	256.119	284.266	270.424	343.34	326.932	278.906	308.771	292.091	283.514	285.243	244.46	283.869	242.498	254.52	238.348	270.825	253.278	284.868	230.062	211.002	262.628	246.267	255.622	214.46	258.836	328.751	264.047	240.704	369.3	263.464	341.807	331.007	366.374	338.501	203.792
ENSG00000034677	2277.4	2215.25	1592.11	1433.85	1934.88	1791.42	1980.28	2332.32	1782.76	2054.14	2049.47	1880.82	2016.98	1990.05	1622.53	1860.39	2048.16	2281.53	2192.46	1247.55	2333.83	1739.68	2311.85	1887.95	2686.04	1640.67	1878.33	2180.64	2031.12	1565.14	2076.66	1870.85	2086.33	2274.91	1623.73	2127.36	2306.02	1815.6	2128.45	1969.89	1783.08	1849.48	1758.03	1819.2	1547	1630.18	1760.49
ENSG00000034693	848.41	818.502	916.424	822.479	873.214	758.487	718.327	826.817	799.891	901.215	765.479	760.998	752.167	787.615	785.365	632.79	626.459	802.836	765.712	798.601	836.593	822.555	671.42	864.611	641.426	853.375	627.554	612.868	687.772	666.401	572.648	807.357	651.369	813.365	740.936	778.879	792.278	727.841	749.536	853.742	639.662	637.704	707.21	809.502	833.291	902.838	766.759
ENSG00000034713	3512.54	2761.88	2584.46	2760.85	2921.59	2866.33	3290.36	3320.25	3011.92	3014.26	3034.91	3135.4	2731.25	2814.61	2512.61	3135.9	2734.05	3396.72	3092.89	2069.6	3132.22	2890.73	2889.11	2610.63	2711.39	2649.08	3353.2	2523.85	2913.38	2683.75	2564.21	3082.22	2786.31	2919.41	2662.65	2875.68	2969.66	2705.29	3020.94	3168.83	2778.01	3207.29	2770.56	2827.42	3134.16	3083.7	2855.23
ENSG00000034971	13.4252	12.9019	6.06686	8.27016	2.2868	4.77271	20.2063	5.80585	22.0766	17.2636	10.8024	1.54458	4.57388	10.8672	2.75677	5.46439	3.16925	3.28503	4.35768	5.09881	15.8371	1.15861	25.5287	12.7691	19.227	13.0307	39.3978	1.21432	7.60011	3.4235	6.87246	19.8662	20.384	2.58542	11.8248	2.33886	3.25463	12.3967	15.2532	10.4316	13.482	11.6848	14.7281	14.8408	14.0587	5.69222	5.68126
ENSG00000035115	1055.24	648.214	540.231	831.64	858.005	838.668	770.874	968.29	858.887	886.414	602.495	768.375	732.774	701.175	643.393	818.499	953.418	926.596	968.686	674.283	713.995	807.697	781.217	730.56	847.394	761.672	662.524	650.877	688.864	748.219	746.311	787.035	841.926	865.058	661.235	764.972	902.072	748.856	783.156	697.479	655.936	648.771	697.296	747.472	650.232	719.062	823.46
ENSG00000035141	1289.91	1156.75	1899.49	1559.98	1160.3	1565.71	1440.89	1299.79	1235.91	1258.15	1382.55	1305.28	1390.25	1337.88	1371.19	1572.92	1604.97	1337.81	1450.47	1209.17	1148.19	1184.07	1333.13	1464.47	1183.72	1631.13	1333.92	1215.77	1287.76	1392.36	1147.76	1283.17	1154.29	1186.99	1278.57	1304.19	1196.08	1439.99	1232.3	1369.52	1274.3	1441.29	1419.35	1272.07	1341.59	1427.15	1331.11
ENSG00000035403	15565.9	15250.7	21300.6	17578.6	15736.9	17837.5	16666.8	15387.1	15176.8	17679.7	18423.7	16802.3	17336.6	14343.8	15395.6	18781.7	17749.6	16389.3	15468.8	20981.9	15395.7	16667	23927.3	17703.1	18125.9	17835.1	18615.8	19154.8	20392.5	18529.1	22387	20536.5	17694.3	20780.4	23405.8	25037.7	16308.6	19734.1	18086	19000.3	19455.5	19153.3	17748.7	17076.6	18116	21159.9	15786.1
ENSG00000035499	19.4577	30.8623	251.475	25.8525	19.6382	28.5154	31.3502	15.3358	27.5572	25.983	114.853	67.6716	35.9166	44.2429	220.191	65.0899	90.7609	24.1193	13.3736	103.299	44.4161	29.5316	33.637	178.924	20.2642	152.801	28.7318	229.898	59.1957	180.608	150.646	114.687	16.5563	30.6256	187.618	71.2932	101.451	115.594	54.6728	40.6528	42.7768	25.0156	35.647	27.0155	39.2459	30.8183	75.2576
ENSG00000035664	642.437	1091.43	505.99	825.538	601.039	728.713	788.08	1193.75	614.136	957.612	499.518	638.746	652.821	988.372	615.367	1093.61	407.229	1220.13	996.274	419.679	847.165	1044.82	1076.86	768.148	1461.57	695.454	920.926	545.882	1124.99	577.469	706.651	867.015	698.01	991.306	552.799	879.184	1004.33	720.838	802.471	1000.4	1067.82	883.65	1102.48	1016.98	452.418	812.291	829.912
ENSG00000035681	3785.81	3519	2771.06	4299.18	4099.78	4556.86	4027.96	3903.65	4320.51	4427.87	3262.47	4077.9	4649.95	4644.59	2785.78	4336.38	4177.49	4671.1	4579.39	2759.94	3627.63	5083.87	3988.11	3270.96	3965.08	3507.86	6925.99	3405.1	3900.27	3335.25	2825.96	2833.85	4754.16	4041.09	2441.98	3675.92	3848.88	2854.46	3635.94	4122.4	4214.2	3332.35	5368.8	4065.95	3640.94	3117.06	3640.55
ENSG00000035687	2136.41	1919.47	2190.76	2161.65	1899	2058.6	2247.48	1780.9	2074.07	2177.23	2213.15	1933.45	1809	1693.78	2239.03	1676.79	2162.6	1881.95	2118.67	1934.62	1736.35	1869.96	1841.5	2424.12	1663.51	2145.02	2139.21	2557.29	1721.58	2061.63	2223.57	1967.94	1801.28	1896.56	2417.74	2308.95	2170.24	1678.52	2147.39	1737.3	1697.95	1987.34	1850.11	1897.64	2076.56	1948.12	1797.47
ENSG00000035720	0	0	0	0	0	0	0	0	0	0	0	0	0	0	0	0	0	0	0	0	0	0	0	0	0	0	0	0	0	0	0	0	0	0	0	0	0	0	0	0	0	0	0	0	0	0	0
ENSG00000035862	103469	116838	91691.8	136108	113474	122914	121874	141679	126619	125611	115371	123801	115873	142985	100154	178551	93863.2	131338	114001	94090.6	121561	151196	167958	115426	151909	95572.3	155369	112738	156271	108262	126093	120693	186010	127148	108819	115458	136882	109343	117666	167279	129777	148699	150928	139744	142746	126620	119421
ENSG00000035928	2194.46	1997.38	2352.08	2007.22	2337.65	2239.58	2014.11	2052.99	2567.77	2137.83	2042.29	2361.47	2214.82	2269.39	2401.62	2458.76	2362.12	2053.33	2225.63	2360.49	2963.61	3132.35	2528.01	2312.82	1819.67	2615.59	2271.48	2508.33	1831.09	2207.64	2184.46	1878.23	2146.04	2064.62	1835.26	2170.07	2067.99	2153.95	1859.93	1976.95	1888.66	1866.48	1980.25	1887.35	1962.64	2070.27	1893.13
ENSG00000036054	2706.57	2180.82	2887.34	2289.03	2371.69	2445.16	2602.04	2267.69	2647.94	2267.67	2799.53	3020.44	2167.12	2556.11	3245.85	2420.87	3018.17	2546.42	2531.61	2850.37	2687.67	2636.66	2053.36	2494.39	2650.52	2733.25	2809.32	3322.91	1978.42	2601.07	2759.63	2868.55	2594.75	2501.47	2764.83	2991.47	2399.54	2614.81	2626.2	2609.53	2650.18	2767.15	2699.73	2549.75	2434.86	2747.18	2488.04
ENSG00000036257	3334.94	3397.36	3291.78	3667.62	3615.11	3330.11	3233.42	3234.78	3106.13	3738.25	3180.99	3425.38	3429.71	2763.84	2838.53	2688.87	3037.12	3862.35	3167.89	2735.97	3558.96	3370.63	3299.54	3156.1	3390.3	2849.1	3133.25	3320.25	3244.1	3566.98	3805.11	3445.88	2881.9	3328.24	3860.34	3226.71	3138.58	2861.06	3308.01	3084.92	2866.71	3273.81	2851.54	3029.93	2912.09	3020.4	2941.69
ENSG00000036448	82.8477	24.3583	51.1908	45.2188	12.9929	38.3839	76.5544	22.4584	50.5155	75.5242	126.85	40.9641	55.602	81.6931	106.021	46.4937	134.617	61.699	20.8041	87.5376	14.4046	44.4924	56.1511	58.0873	12.0539	17.2009	33.2914	24.5781	54.8161	11.9734	66.643	90.3539	22.0281	44.1902	39.7238	64.6873	66.2362	90.531	115.45	2.96592	90.79	42.9292	15.2868	23.7206	25.9364	57.8314	80.1048
ENSG00000036473	0	0	0	0	0	0	0	0	0	0	0	0	0	0	0	0	0	0	0	0	0	0	0	0.904091	0	0	0	0	0	0	0	0	0	0	0	0	0	0	0	0	0	0	0	0.919555	0	0	0
ENSG00000036530	11.6407	17.0749	42.3815	20.4815	20.6414	6.83739	11.7348	20.5839	32.2283	16.7078	47.4973	10.8827	32.3748	13.1199	8.84654	12.3692	21.3221	12.6551	16.8185	18.5314	13.8615	27.3051	6.5845	19.2752	31.6412	27.2409	16.0215	16.3091	7.26728	13.3883	9.37227	40.209	12.8629	11.9422	28.6472	23.8023	19.3647	18.7842	33.1717	24.0997	4.33342	12.9926	13.973	19.7386	22.0779	31.4679	13.2636
ENSG00000036549	2807.78	2469.39	2352.93	2230.64	2723.48	2632.85	2854.89	2978.05	2857.76	2653.89	2685.26	2681.62	3087.89	3031.91	2362.48	2461.62	2756.22	2799.12	2992.33	2097.88	2793.16	3137.97	2425.94	2430.62	2357.36	2108.15	2706.66	2670.27	2175.2	2099.85	2335.14	2069.56	2501.92	2610.9	1776.17	2491.69	2807.45	2259.52	2607.62	1895.5	2639.78	1933.99	2447.76	2763.14	2455.23	2240.19	2569.18
ENSG00000036565	0	0	0	0	0	0	0	0	1.95005	0	0	0	0	0	0	0	0	0	0	0	0	0	0	0	0	0	0	0	0	0	0	0	0	0	0	0	0	0	0	0	0	0	0	0	0	0	0
ENSG00000036672	31.604	8.45259	25.7787	18.1908	23.2773	20.9967	27.1239	19.5856	4.66475	23.5913	17.8605	7.45939	15.509	10.1688	53.2617	32.5714	33.7574	17.5546	21.5177	22.629	106.726	19.5252	89.2312	46.9755	45.6423	33.9837	18.2532	46.1515	54.8574	11.9738	51.1507	55.104	38.7961	7.82849	16.7587	58.4572	47.594	4.90284	56.1053	40.4667	59.5775	44.1044	30.3451	11.1704	48.2908	48.8574	40.9784
ENSG00000036828	0	0	0	0	0	0	0	0	0	0	0	0	1.33664	0	0	0	0	0	0	0	0	0	0	0	0	0	0	0	0	0	0	0	0	0	0	0	0	0	0	0	0	0	0	0	0	0	0
ENSG00000037042	490.957	443.881	541.714	476.811	753.392	494.841	515.263	603.785	576.222	504.78	522.409	665.628	527.808	522.37	480.13	400.927	548.132	551.869	482.981	579.422	418.1	652.805	487.595	498.596	564.869	635.787	584.554	640.137	481.231	616.808	656.968	685.862	531.88	585.784	761.122	575.446	657.029	539.394	549.688	646.335	560.983	550.39	509.984	647.401	503.683	518.297	580.642
ENSG00000037241	989.164	955.238	1305.6	897.48	968.951	871.163	926.812	978.293	930.302	894.861	1118.2	971.406	841.293	817.619	1104.27	683.629	932.946	888.93	979.696	1174.13	769.162	732.74	753.811	883.572	781.934	950.231	932.111	995.119	858.647	1055.1	972.066	1004.01	667.345	861.906	922.374	880.84	771.259	870.308	841.083	738.276	833.388	841.353	721.39	851.24	833.45	868.852	803.666
ENSG00000037280	0	0	0.805028	5.66387	0	0.946519	4.32554	0	0.857409	0	0.382583	6.51774	1.45986	0	0	3.53008	15.8558	0.584802	7.51791	1.22667	0	2.95835	5.17504	0	0	0.751489	6.6647	0.926352	2.98282	0	6.04111	0.903631	0	14.9897	0	0	0.364877	0	0.681256	1.64891	0	7.33123	0	0.327583	0.340399	0	0
ENSG00000037474	2366.76	2265.68	2845.17	2526.82	2191.14	2416.45	2450.5	1959.1	1671.46	2335.61	2074.05	1962.31	2346.26	1945.69	2504.32	1772.26	2210.84	2137.32	2066.46	2322.11	1926.49	1946.78	2458.13	2474.94	2099.11	2167.89	2363.86	2443.05	2065.97	2433.28	2417.14	2335.48	1815.84	2193.89	2423.45	2360.64	2138.19	2070.3	2271.84	1959.63	1936.74	2261.96	1979.02	1844.02	2549.77	2120.63	2143.3
ENSG00000037637	1259.48	1312.22	1070.22	1057.95	1035.29	1284.59	1119.09	860.858	1244.45	1058.77	1136.59	1164.8	1089.68	1096.07	1043.91	1076.53	1061.76	1151.94	1380.76	918.813	1621.63	1221.53	965.945	1083.63	1398.36	875.46	889.522	828.675	1032.34	964.538	1198.33	1076.04	884.208	1069.15	1138.05	917.299	1094.33	1179.77	1262.62	1200.71	1239	1158.36	1008.05	1014.12	809.056	1172.76	1266.69
ENSG00000037749	1463.64	1555.52	1393.97	1290.19	1095.29	1422.42	1324.2	1028.2	1261.98	1120.95	1219.96	1337.61	1398.69	1513.67	1301.57	1230.18	1273.81	1184.96	1115.12	1087.44	1745.01	1402.92	1317.18	1331.65	1473.42	1405.8	1012.76	1371.3	1046.05	916.53	1311.3	914.584	1344.12	1247.65	1191.25	1196.13	1322.28	1184.68	1065.85	1099.21	1225.43	1216.27	1318.55	1230.97	1398.36	1360.49	1174.76
ENSG00000037757	430.158	280.436	585.55	481.659	462.563	501.294	421.269	467.32	407.245	537.891	536.399	410.939	503.993	309.817	575.169	560.099	495.155	496.486	509.818	564.533	230.967	525.444	448.367	466.493	429.072	323.643	629.722	402.713	394.628	365.597	576.58	476.166	565.12	518.223	283.309	479.111	504.837	540.816	534.47	413.478	388.376	583.015	530.247	287.86	648.052	210.517	491.998
ENSG00000037897	403.974	428.4	577.549	490.659	439.038	574.721	358.935	406.299	289.221	338.781	319.121	289.264	407.951	414.36	598.708	389.844	427.822	410.956	399.996	610.377	315.517	371.957	457.247	506.159	345.604	374.835	328.575	476.31	440.215	514.853	500.798	513.148	342.943	335.57	495.776	405.978	345.917	442.885	481.265	251.587	392.735	520.805	448.691	439.177	474.889	506.287	360.192
ENSG00000037965	1975.79	1421.1	1356.21	1157.98	1785.71	1625.3	1667.24	1441.8	1425.13	1595.23	1767.57	1889.58	1393.74	1028.85	1395.37	858.99	1739.76	1437.26	1635.65	1197.26	1252.62	929.558	1375.04	1824.5	1493.64	1345.33	1307.74	1935.44	1302.03	1982.71	1607.88	1696.64	1208.22	1522.23	1725.12	2072.32	1298.94	1225.68	1872.37	1072.67	1527.58	1183.59	960.49	1267.56	1498.98	1265.6	1328.04
ENSG00000038002	1200.62	1223.74	830.273	1188.61	1016.62	1057.67	567.747	1085.58	1462.21	1172.78	541.643	1156.46	1059.98	1148.8	938.906	1019.45	1191.96	850.568	1122.19	624.93	886.419	1130.11	793.093	1337.6	1058.28	1093	846.607	1321.38	1068.88	706.311	926.6	669.085	749.942	1044.93	890.692	1304.13	621.337	1187.68	958.057	1325.09	746.649	877.218	752.959	1236.92	1022.21	1234.54	846.37
ENSG00000038210	1554.3	1172.72	1904.49	1474.74	1741.3	1380.44	1232.84	1533.24	1442.48	1583.58	1537.47	1475.58	1723.83	1384.09	1858.5	1431.12	1643.52	1313.6	1436.38	1580.55	1084.55	1452.46	1310.03	1748.54	1091.08	1631.23	1760.78	1869.34	1413.44	1683.05	1609.97	1436.7	1419.81	1750.85	1558.32	1539.79	1354.98	1200.76	1188.85	1118.49	1231.77	1254.15	1198.65	1388.25	1289.56	1255.71	1237.91
ENSG00000038219	2656.87	2439.31	2424.08	2595.92	2749.13	2665.39	3173.07	2830.28	2850.48	2866.29	2604.62	2664.59	2905.83	2647.4	2650.92	2844.1	2644.12	2848.6	2614.97	2528.48	2810.76	3241.34	2886.27	2988.52	3001.54	2769.77	3125.36	3087.48	2794.89	2421.73	2809.95	2434.25	3072.06	2761.13	2630.84	2881.99	2885.55	2670.39	2813.46	2663.79	2662.07	2309.63	2275.99	2565.62	2468.7	2571.22	2410.15
ENSG00000038274	2865.36	2839.13	3082.25	2797.83	3121.94	2768.49	2610.43	2556.02	2864.54	2409.86	2779.03	3151.17	2786.78	2938.33	2755.91	2845.09	3269.77	2945.72	2927.31	2707.09	2966.4	2609.5	2378.78	2678.99	2549.83	2538.39	2335.07	2356.84	2187.96	2308.86	2266.34	2262.11	2236	2575.89	2282.43	2429.65	2454.44	2424	2479.37	2187.45	2564.14	2456.36	2393.26	2423.25	2195.76	2312.32	2397.82
ENSG00000038295	43.9175	43.9492	8.09006	17.2834	23.5052	36.8333	36.2051	0	2.50703	6.84876	7.00837	22.7821	13.409	9.82555	20.9529	22.9379	23.2369	103.324	26.4944	5.22233	66.3015	3.66113	19.3215	31.6973	5.72624	10.2481	0	14.4952	2.63613	7.93669	9.98199	3.71367	5.50138	0.991477	2.37505	11.352	8.23193	4.30173	2.98118	18.2148	2.56426	30.6503	4.65677	4.55494	1.48191	4.49876	14.044
ENSG00000038358	1028.25	979.497	1537.81	1066.19	1376.43	1054.14	1370.86	1259.07	892.403	940.153	1446.92	1414.98	1339.41	1114.34	1556.92	1154.63	1105.29	1224.03	927.966	1573.63	1130.22	1135.06	1467.45	1537.15	1549.85	1219.34	1286.19	1013.58	1275.37	1554.72	1032.67	1064.87	1194.9	1158.28	1529.8	1802.9	1144.85	1378.86	1169.92	926.514	1187.06	1102.73	1471.38	1043.69	1524.71	1027.59	1070.98
ENSG00000038382	9142.64	9217.58	10673	10052.3	9006.75	11892.4	9388.48	9860.76	9575.81	8549.06	9157.95	11293.2	8166.05	9252.41	10009.3	11597.7	11477.3	8343.95	10057.8	12010.2	10774.5	9558	8286.48	10657.9	7467.77	10612.4	9284.95	12297.7	6821.4	11454.3	12596.8	9286.12	7605.66	7413.9	12715.1	9657.86	9317.8	9757.91	7630.71	6809.08	8292.87	8927.92	7209.83	8833.21	11226.8	8353.82	7656.33
ENSG00000038427	38867.3	31363.6	18147.2	25327.9	23031.7	37251.7	31624.2	24572.1	20153.2	21911.5	35870.6	27459.6	15117.1	23261.6	25172.7	23094.5	26319.8	28565.6	28156.5	25011.8	47029.5	22957.3	27987.7	37902.7	37363.5	26908.3	13001.8	34659.8	28193.4	26081.6	22741.2	33935.6	23715.5	23394.2	29580.4	39869.1	41374.6	29509.9	38693.7	38406.5	33086.1	41803.7	22014	28433.5	37967	30941.1	26318.7
ENSG00000038532	696.58	1041.91	803.353	602.771	601.564	717.941	851.051	725.278	706.99	832.332	904.133	790.689	740.214	884.267	916.2	1040.97	817.632	660.473	689.702	879.577	800.596	878.336	794.268	780.842	909.523	1021.82	885.544	862.999	947.431	848.7	812.01	878.507	845.975	707.125	716.88	765.995	716.68	831.174	699.369	733.471	823.527	765.051	824.385	715.078	739.977	716.553	878.858
ENSG00000038945	19.2299	20.2845	9.15422	15.4608	51.9762	11.0128	23.3912	56.6682	6.47106	43.2004	19.4278	29.4641	9.15455	42.253	17.0818	35.3446	24.5516	96.1495	43.6992	11.0672	53.2575	78.9278	99.1031	27.1084	51.8226	18.0144	93.3041	24.4658	37.0583	22.198	9.38492	44.868	119.043	31.7149	83.7295	26.8389	42.6717	21.7352	27.7157	37.0634	61.0014	25.6291	26.5002	23.477	125.215	20.3851	85.2887
ENSG00000039068	37.2798	1.25058	2.40073	0.78215	8.50788	5.66828	1.78591	12.3823	2.81423	1.19707	7.80077	4.10042	2.69519	2.04802	2.76764	1.03063	6.29708	8.08846	6.32683	1.34577	4.50969	0	1.04448	4.74963	1.25141	6.4038	6.24674	2.76772	1.08044	3.04113	1.95765	17.8515	8.89828	11.1618	4.10756	1.83611	24.3338	2.23076	32.0526	6.83747	3.66404	4.39504	1.85137	4.40857	3.12569	2.43863	6.46256
ENSG00000039123	2359.33	2420.8	2792.47	2567.78	2384.56	2722.78	2488	2279.79	2821.75	2536.03	2552.65	2775.02	2539.14	2799.73	2515.16	2861.3	2963.76	2407.09	2283.33	3153.63	2585.94	3176.11	2641.11	3100.21	2215.01	2511.28	2246.93	2645.57	2534.74	2183.86	2520.32	2111.04	2456.75	2960.3	2390.1	2500.18	2595.84	2170.61	2309.15	2683.41	2290.3	2249.45	2493.5	2557.1	2306.44	2005.08	2612.41
ENSG00000039139	156.376	32.3461	195.295	58.0928	46.3734	47.1423	108.758	76.8162	80.5955	84.751	119.937	87.7834	49.0902	76.9031	244.066	21.1729	132.246	40.1666	59.8937	149.586	64.4259	49.8217	92.8835	114.092	16.9338	201.35	120.3	108.452	89.6375	144.191	142.713	62.7517	53.3126	75.6246	114.894	117.654	67.3453	76.6894	113.896	34.1287	56.5866	75.3483	35.6041	86.9598	124.32	100.969	78.1736
ENSG00000039319	2587.78	2763.27	1902.76	2648.79	2276.42	2311.2	3008.67	2510.51	2010.62	2754.65	2347.38	2361.91	3249.55	2902.14	2086.05	2917.37	2614.3	2856.81	2858.09	1504.26	3249.37	3416.41	3577.06	2280.18	3578.72	2320.81	2295.38	2287.37	3093.93	2133.9	2242.86	2253.03	2784.05	2623.02	1743.2	2409.02	2469.83	2147.28	1993.04	2485.97	2111.6	2444.98	2434.8	2090.13	2153.37	2023.29	2433.05
ENSG00000039523	2098.74	2124.57	2680.73	3054.21	1919.07	2724.61	2223.48	2862.38	2467.19	2387.22	2981.08	2506.15	2516.88	2843.81	2876.43	2338.38	2198.16	3013.02	2694.21	2770.46	2406.26	3165.01	3368.78	2656.96	2977.67	2526.99	3943.81	3089.6	2981.13	3204.38	4038.19	2346.93	3077.31	3382.95	4471.91	2780.37	2801.78	2902.04	3174.24	3578.02	3131.71	3860.63	3664.17	3643.56	4055.33	3881.41	2495.87
ENSG00000039537	0	0	0	0	0	0	0	0	0	0	0	0	0	0	0	0	0	0	0	0	0	0	0	0	0	0	0	3.75421	0	0	0	0	0	0	0	0	0	0	0	0	0.65393	0	0	0	0.457197	0	0
ENSG00000039560	9443.37	10064.2	5529.36	6818.54	5354.85	10274	8285.49	5965.25	4297.55	6495.8	6198.65	7668.02	6518.99	5748.9	4309.35	5751.36	8943.57	7735.74	7547.8	6474.23	6660.69	6406.2	7165.81	6919.9	5356.43	5828.85	7655.23	5903.81	6564.76	5369.63	4908.18	5940.78	4690.18	6975.08	6662.16	6816.54	3432.35	4018.13	6174.09	5383.34	5650.95	6709.26	4660.99	4962.48	6175.22	8324.37	5271.59
ENSG00000039600	3.95185	8.59082	2.91101	1.08003	7.16409	3.32027	4.14101	3.98959	0	0	7.53858	1.3258	2.03562	8.77976	0	2.87688	1.82042	0	4.40809	0	2.84628	3.20673	3.37269	0	3.28155	3.27654	3.41368	1.00173	3.10567	1.31606	1.15536	2.01234	0	0	0	0.955433	0	1.53695	0	0	1.51217	0	2.21378	5.29369	0	1.0789	4.33671
ENSG00000039650	366.461	366.458	370.716	427.603	295.374	337.707	487.707	339.588	321.716	382.709	520.625	478.934	400.947	402.734	530.16	360.273	376.243	432.672	334.688	480.59	279.244	340.937	297.373	568.188	343.319	458.035	448.292	382.143	446	460.909	459.773	580.444	436.438	429.626	424.498	358.892	468.973	369.348	432.428	372.3	422.113	349.35	427.216	398.932	398.259	381.897	422.155
ENSG00000039987	0	0	0	0	0	3.72617	0	0	0	0	0	0	0	3.53157	1.94761	0	0	0.823737	0	0	0	0	0	0	0	0	0	0	0	0	0	0	5.73911	0	0.861964	0	0	0	0	0	0	0	0.808732	0	0	4.13911	0
ENSG00000040199	1096.21	898.243	1054.18	1011	1032.69	1000.3	878.611	914.531	794.673	1030.93	918.378	850.147	1190.72	842.841	1290.68	1001.21	981.404	1239.95	925.901	900.022	1055.43	1113.54	1270	997.111	1175.48	791.175	1139.85	1237.67	1031.12	824.674	1312.11	904.004	881.56	1168.7	1040.85	1877.88	1411.83	1011.17	1004.42	1113.01	689.191	865.904	820.169	764.086	942.925	1195.81	1038.9
ENSG00000040275	3950.73	2337.72	5146.22	2033.78	1148.27	3664.36	2225.52	1671.84	1537.27	1218.69	2717.63	2225.98	1614.89	2226.58	4733.9	2152	2544.13	1769.88	3092.81	2742.73	2819.57	1071.57	780.243	3691.4	1194.01	3764.34	1003.82	4327.48	1679.14	3588.48	3421.09	2161.26	1042.79	1475.59	4333.91	2228.38	2051.4	2976.13	1821.06	1636.38	2338.72	3766.76	2137.26	2120.21	4018.97	2808.52	1928.71
ENSG00000040341	880.885	903.79	811.64	825.808	848.633	769.677	964.9	1066.72	885.577	908.69	1091.81	1109.62	861.845	709.063	618.747	739.611	1120.88	911.409	811.747	767.658	934.179	900.365	909.251	845.941	963.969	715.676	1052.73	951.066	777.265	622.177	764.782	960.372	1030.06	952.182	870.754	948.734	945.834	801.782	1159.27	1078.49	967.992	997.074	850.981	1067.65	1038.61	1049.55	955.752
ENSG00000040487	359.386	474.787	466.561	650.269	389.044	470.388	460.837	471.88	489.227	478.521	357.258	389.861	473.998	560.963	398.003	481.736	319.193	528.145	482.914	511.27	430.986	421.819	527.515	425.036	415.864	382.251	545.293	399.248	527.421	457.376	418.078	472.364	583.22	508.82	448.267	384.96	406.474	405.935	470.175	482.691	613.452	642.311	500.536	566.385	502.164	538.141	464.847
ENSG00000040531	893.967	1597.04	620.387	1361.01	1133.75	1242.27	1515.53	1588.91	1321.02	1460.8	1107.83	1208.81	1489.72	1393.71	693.167	1626.99	786.193	1029.34	1523.74	972.077	1439.13	1367.54	1429.94	858.676	1206.87	891.969	2619.06	663.139	1682.02	807.394	692.197	904.464	1879.09	1501.78	715.041	751.907	877.466	748.301	636.039	1592.17	1392.69	913.701	1609.59	1422.91	1006.42	1211.28	1125.83
ENSG00000040608	3.56977	2.68032	7.92426	0	0	4.85073	2.46618	0	0	1.29538	1.71613	1.20506	0	2.78768	6.8904	5.83977	11.6714	0.940826	0	3.44151	3.41882	0.951192	0	1.82569	0	1.5563	1.85914	1.6474	2.0905	0.808784	4.05804	3.66956	4.09544	1.64164	0.824699	2.30033	0.882551	6.20486	4.15072	1.55504	4.83412	3.60882	3.84205	2.75907	0.76102	3.91434	3.25371
ENSG00000040633	2312.12	2503.15	1951.75	2701.25	2462.95	2093.44	2591.25	2481.66	2111.59	2586.61	2088.06	2253.27	2383.39	1949	1821.89	1989.53	2521.16	2840.12	2535.12	2224.26	2215.34	2074.91	2701.83	2167.11	2010.09	2057.7	2368.51	2644.73	2126.05	2370.18	2993.29	2087.16	1930.37	2355.11	2348.94	2804.55	2199.59	1672.14	2542.37	1828.04	2204.61	2595.38	1938.1	2086.55	2370.65	2628.77	1592.8
ENSG00000040731	67.5649	374.698	211.783	36.5727	418.404	338.121	345.038	461.215	127.558	135.728	138.225	905.269	40.0137	417.848	411.159	272.729	391.529	220.708	341.169	199.92	445.764	291.518	271.326	193.067	387.477	269.48	3.48185	63.2026	204.079	108.419	14.1928	124.319	119.348	90.4249	664.545	206.722	245.084	119.947	346.9	187.299	77.4561	103.748	203.299	230.586	782.984	430.698	485.57
ENSG00000040933	1247.21	1121.73	1089.09	1106.56	1108.65	1253.63	1441.93	1304.97	1191.6	1276.18	1249.58	1143.78	1256.15	1320.79	1055.38	1243.4	1333.14	1205.77	1147.06	1201.12	1064.7	1430.16	1394.58	1324.19	1461.11	1439.42	1220.39	1198.86	1138.39	981.516	1205.98	1162.62	1232.64	1210.95	1118.74	1376.05	1515.74	1135.34	1307.39	1361.06	1247.67	1115.06	1206.9	1231.41	1223.1	1202.65	1357.25
ENSG00000041353	84.9057	156.625	135.164	178.136	210.548	192.168	143.843	216.484	375.334	479.637	299.292	294.661	96.5555	175.389	190.576	212.642	122.109	340.828	54.0874	173.618	169.002	372.698	225.606	143.48	498.461	254.613	288.047	172.335	188.745	201.002	223.665	224.424	543.311	296.646	270.418	221.693	595.226	286.279	308.892	976.596	443.872	129.558	933.872	330.661	666.22	406.344	163.696
ENSG00000041357	4107.14	3851.22	4563.49	4274.5	3730.58	3861.65	3475.68	3394.88	3643.06	3696.56	4077.15	3640.69	3620.93	3238.57	3867.28	3555.63	4139.21	3835.15	3610.45	4005.66	4017.72	3244.5	3459.15	3841.47	3683.75	3871.61	3187.86	3541.14	3550.71	3860.18	3311.62	3424.35	3116.83	3251.6	3778.74	3316.24	3374.32	3806.51	3619.43	3207.37	3462.22	3262.6	3626.42	3203.68	3773.33	3778.58	3409.63
ENSG00000041515	4.53299	6.22964	9.41631	16.3297	10.9904	27.3451	14.446	9.5823	1.14682	8.55187	9.09558	7.97081	3.20111	2.33062	3.00394	9.0887	16.8136	23.2436	33.0098	5.96711	52.4713	5.08862	13.503	23.4914	21.7402	0	2.50253	15.0165	3.16324	8.16667	3.79937	4.23311	6.70517	2.69617	4.41355	2.54106	5.0873	4.7248	13.2421	6.63252	4.62098	7.56483	2.52397	3.28029	4.93528	10.0025	15.7279
ENSG00000041802	1353.79	1530.1	1772.48	1649.13	1408.93	1876.21	1594.39	1456.85	1682.16	1341.24	1437.8	1415.86	1358.26	1373.09	1976.65	1575.75	1502.79	1376.08	1492.35	1464.6	1480.37	1352.65	1332.02	1454.92	1422.2	1384.03	1291.57	1362.45	1521.08	1486.45	1162.05	1201.98	1202.79	1201.34	1742.2	1198.37	1409.54	1334.69	1269.4	1173.48	1647.88	1669.41	1528.84	1356.18	1728.09	1330.89	1089.63
ENSG00000041880	1371.84	1100.71	1541.62	1251.9	1642.91	1132.34	1202.93	1452.81	1677.14	1289.26	1235.76	1574.86	1571.39	1308.19	1646.39	1192.42	1393.87	1464.88	1392.95	1945.89	1487.37	1125.93	1262.07	1567.28	1483.8	1527.5	1761.53	1762.11	1291.4	1857.29	1833.45	1379.98	1081.15	1552.01	1894.02	1749.18	1357.77	1321.91	1403.98	1122.32	1280.17	1420.22	1196.72	1612.97	1221.47	1047.84	1602.24
ENSG00000041982	126213	98420.5	60964.2	55131.8	64557.8	119617	53105.6	51097.8	13894.1	48660	42199	67553.8	53913.2	57551.8	82779.8	64667.9	87353.9	86704.7	117874	99143.4	127806	44802.8	51263.8	90570.7	105824	80077.2	18856.9	100099	67664	159483	78483.9	70609.4	29190.7	28447.5	53796.9	72051.8	40734	65718.4	60899.3	22397.4	45766.6	45910.7	24791.6	30694.1	19652.1	42902.8	74355
ENSG00000041988	362.133	362.558	350.197	303.512	376.245	366.092	361.292	392.337	572.766	294.92	450.787	368.41	454.447	502.444	462.838	358.739	340.234	425.52	507.565	403.145	405.158	357.643	365.661	365.622	367.077	399.978	395.508	369.172	358.547	426.633	365.305	478.088	445.782	354.051	484.667	302.131	467.2	475.849	434.265	328.146	499.808	392.597	503.123	484.158	410.302	427.372	447.465
ENSG00000042062	144.88	382.491	56.0429	517.818	763.059	295.451	314.966	510.757	474.536	478.331	236.521	298.823	720.532	527.682	62.4953	905.054	117.458	1047.47	333.385	148.409	493.763	1232.4	1286.52	114.374	1107.9	186.98	514.6	114.621	675.765	298.091	155.029	298.358	1293.84	1031.63	54.4974	172.569	384.288	346.283	281.26	912.986	455.611	241.136	673.206	522.675	100.822	307.822	592.245
ENSG00000042088	524.247	515.445	748.222	497.583	411.329	528.693	502.724	478.169	351.24	410.66	528.964	428.594	502.413	397.239	797.573	609.145	488.919	501.718	403.677	597.985	336.16	555.986	415.635	580.474	398.909	550.719	438.45	753.599	430.889	596.738	618.632	520.486	407.809	400.444	701.906	500.476	444.611	460.716	370.397	514.355	437.502	483.408	459.161	417.329	431.612	460.377	432.784
ENSG00000042286	755.393	801.1	591.262	1510.47	906.402	807.747	1083.87	1095.97	984.388	893.68	738.999	636.413	1112.67	876.037	772.578	1050.83	916.088	1285.46	1132.01	591.133	1126.68	1287.62	1806.32	1111	1660.18	731.319	1537.15	1206.48	1381.99	1150.76	1101.3	1326.26	1473.78	1354.13	829	1029.6	1286.15	601.799	1394.28	1496.76	1291.1	1304.7	1144.65	903.952	873.409	1041.02	1263.5
ENSG00000042304	0	0	0	0	0	0	0	0	0	0	0	0	0	0	0	0	0	0	0	0	0	0	0	0	0	0	0	0	0	0	0	0	0	0	0	0	0	0	0	0	0	0	0	0	0	0	0
ENSG00000042317	379.23	347.328	382.672	358.521	432.046	315.952	372.555	416.99	499.982	449.709	339.435	353.605	355.515	537.413	364.838	408.465	373.07	425.524	467.866	399.505	460.524	348.775	347.426	282.062	348.842	330.084	386.271	237.877	326.461	336.58	224.1	294.027	384.013	261.318	287.663	274.667	365.596	390.306	253.851	293.807	407.217	304.306	452.592	456.511	384.05	411.864	356.344
ENSG00000042429	747.558	1155.83	944.833	659.061	865.506	938.008	1022.84	1077.86	795.357	870.559	808.027	989.361	846.236	909.127	806.24	813.91	792.224	859.909	743.195	884.304	822.958	776.477	988.183	1010.54	990.329	850.694	834.434	810.937	874.959	882.537	995.408	782.407	927.09	885.164	777.032	1147.94	905.663	839.585	1130.24	838.228	911.21	708.811	677.66	722.966	927.014	888.18	820.656
ENSG00000042445	2358.32	2415.62	1890.58	2554.67	2803.48	1834.64	2258.76	3244.48	2557.13	2948.1	2351.47	2309.72	2483.89	2609.06	2227.49	2430.5	1585.87	2377.73	2388.61	2593.54	2751.38	2741.61	2688.72	2501.5	2103.78	2659.1	3122.68	2729.59	2207.79	2304.31	2675.9	2804.18	2818.77	2153.49	2772.02	2452.5	2526.43	2595.92	2410.18	3212.83	2349.22	2432.8	2755	2922.82	2722.35	2482.16	2391.43
ENSG00000042493	3576.62	3768.57	5252.23	5001.27	5486.8	3433.13	4470.48	6343.63	4683.21	3280.42	6046.96	4131.18	3407.46	4267.99	6240.28	5778.43	5821.45	2268.58	3823.81	7275.89	2889.04	4111.47	3955.92	5377.62	4624.05	5395.47	7826.07	5978.99	3965.61	4237.95	3389.17	4600.54	4425.28	4778.52	8712.8	4680.86	4466	5941.57	4095.36	3637.88	2623.55	3646.24	3682.61	3515.02	5491.18	3762.96	5932
ENSG00000042753	4426.38	4836.83	5402.15	4589.83	4568.15	3493.48	4719.26	4186.01	3641.74	3876.11	5256.1	4429.33	4409.22	3876.53	4984.69	3772.08	3970.64	3870.72	4806.33	5335.49	3794.31	3676.58	3707.14	4533.07	3691.42	4322.71	4204.98	4497.73	4647.28	5654.48	4645.22	5235.22	3245.18	4281.33	4848.89	4807.12	3572.08	3879.29	4742.52	3536.79	3929.51	4168.58	3632.05	4172.46	3640.43	3800.77	3808.94
ENSG00000042781	18.8098	23.402	3.31001	7.42856	3.57967	0.934117	19.9083	60.2539	21.0026	38.1895	14.7321	6.08348	11.2831	6.05168	1.10368	31.7644	4.7745	30.3748	10.0639	1.03199	30.2464	15.4044	29.4654	0	16.0895	9.28635	8.13333	18.4635	11.4112	3.58254	0.992441	16.1226	8.54685	43.0972	2.93963	6.54236	46.5289	0	23.9682	2.75388	6.49286	2.88805	7.57038	35.2236	30.3291	4.63315	5.69631
ENSG00000042813	0	0	0	0	0	0	0	0	0	0	0	0	0	0	0	0	0	0	0	0	0	0	0	0	0	0	0	0	0	0	0	0	0	0	0	0	0	0	0	0	0	0	0	0	0	0	0
ENSG00000042832	60.4508	82.6625	31.2443	66.2833	32.2047	24.39	102.022	123.051	42.3508	21.6416	23.3114	38.3108	62.6439	70.8038	19.8881	79.6124	108.162	78.1163	39.9019	113.456	131.672	34.0449	31.9758	60.2104	65.1808	72.874	81.8345	28.5895	61.6288	73.9271	17.743	19.5848	84.199	24.345	68.2141	37.1801	66.8624	16.9013	53.7649	90.307	97.0985	66.9438	11.9565	74.4483	29.0413	48.7163	44.1244
ENSG00000042980	30.4791	5.174	35.576	13.0921	10.1692	30.4157	8.92207	6.38802	25.9534	20.2782	3.55707	4.73333	30.3884	10.4597	12.7324	27.7603	16.7756	28.0936	4.31276	1.6297	40.4474	21.6863	37.5314	2.91119	4.74391	1.73394	10.8871	36.2346	10.3962	18.183	36.1718	5.94748	12.5228	24.1408	55.2031	9.82857	5.0388	6.91418	24.996	6.89456	8.9537	2.76555	14.8833	5.92719	5.71547	7.14365	3.04849
ENSG00000043039	0	0	0	0	0	0	0	0	0	0	0	0	0	0	0	0	0	0	0	0	0	0	0	0	0	0	0	0	0	0	0	0	0	0	0	0	0	0	0	0	0	0	0	0	0	0	0
ENSG00000043093	2045.58	1830.9	1786.03	1617.75	1833.5	1731.74	1950.88	1705	1609.38	1716.26	2026.21	1934.74	1750	1712.13	1804.38	1710.11	2041.02	1937.11	1808.53	1609.03	1479.78	1900.83	1772.09	1709.01	1900.54	1741.43	1953.63	1867.06	1612.75	1532.03	1687.6	1631.89	1698.18	1692.59	1707.52	1781.6	1991.04	1598.41	1847.55	1704.63	1617.89	1505.05	1658.64	1595.33	1747.28	1632.14	1798.07
ENSG00000043143	718.308	1091.72	1101.36	1694.01	1297.43	1053.19	1229.3	975.155	1316.67	1573.94	1510.51	1114	1414.61	1149.59	1154.77	1480.13	1378.21	1497.31	1174.36	1821.02	1178.33	1890.53	1185.76	1503.04	1230.13	1310.01	1806.62	1714.25	1418.09	1356.73	1690.23	1199.83	1664.57	1140.3	1794.9	1399.59	1988.28	1394.83	1556.63	1798.34	1680.27	1494.48	1644.83	1456.56	1757.33	1576.27	1408.26
ENSG00000043355	0	0	0	0	0.777128	0	0	0	0	0	0.723141	0	0	8.0032	0	0	0	0	0	0	1.7802	0	0	0	3.00561	0	0	0	0	0	0	0	0.693127	0	0	0.738786	0	0	0	0	0	0	0	0	0	0	0.673358
ENSG00000043462	0	0	0	0	0	0	0	0	0	0	0	0	0	0	0	0	0	0	0	0	0	0	0	0	0	0	0	0	1.43409	0	0	0	0	0	0	0	0	0	0	0	0	0	0	0	0	0	0
ENSG00000043514	700.871	375.898	580.307	551.905	576.431	547.416	520.589	549.216	484.577	470.899	536.103	478.04	502.377	386.974	572.84	470.753	445.437	545.736	539.136	327.727	488.312	482.562	336.922	638.174	482.361	560.589	433.998	407.359	363.954	513.582	459.657	482.489	468.982	579.046	366.88	358.059	493.542	703.932	685.541	509.982	509.675	453.413	556.338	491.733	436.251	470.522	529.312
ENSG00000043591	0	0	0	0.948622	0	0	0	0.962184	0	0	0	1.29687	0	0	0	0	0	0	0	0	0	0	0	0	0	0	0	0	0	0	0	0	0	0.923833	0	0	0	0	0	0	0	0	0	0	0	0	0
ENSG00000044012	0	0	0	0	0	0	0	0	0	0	0	0	0	0	0	0	0	0	0	0	0	0	0	0	0	0	0	0	0	0	0	0	0	0	0	0	0	0	0	0	0	0	0	0	0	0	0
ENSG00000044090	2238.42	1999.9	1817.77	1780.03	2327.87	1897.02	1776.66	2182.09	1909.57	2091.51	2291.56	2406.02	2453.22	1892.15	2062.65	1694.72	1994.26	1996.84	2395.84	3173.39	1669.12	2296.27	2094.41	2418.69	2087.44	2799.93	2289.18	2094.25	2317.29	2514.28	2876.55	2462.27	2035.39	2357.43	2286.49	2435.67	2038.15	2252.08	2423.67	2260.14	2094.03	1972.59	1800.99	2312.52	1933.93	1950.14	2545.81
ENSG00000044115	13860.3	15576.2	15741.3	15182.7	12956.1	14068.4	15725.2	14024.2	12773.8	15373.8	15968.8	13281.7	15538	13966.5	16945.4	16824.1	13109.6	14362.5	12974.2	15191	14936.8	14140	15698.6	16551.4	13541.1	16997.1	17700.9	17737.1	14995	14561.5	19037.9	13932.2	15635.1	15011.9	19441.5	14674.5	14418.1	15858.6	15955.2	14463.2	14432.3	17052.6	15036.2	14879.2	16568	15096.4	14078.4
ENSG00000044446	332.994	322.592	455.421	377.144	398.834	364.085	367.632	276.744	458.941	517.292	364.447	400.821	414.219	353.826	402.395	357.255	472.133	395.926	513.815	487.51	412.273	481.12	298.809	450.826	533.068	470.447	404.854	431.751	314.03	404.541	455.023	434.912	378.543	490.981	445.289	373.136	311.28	413.487	359.834	496.437	398.319	394.663	388.125	370.752	371.694	325.894	416.522
ENSG00000044459	682.753	618.382	681.356	562.358	680.939	646.434	821.14	605.294	721.256	755.968	707.56	811.86	874.501	783.837	711.892	686.911	628.912	671.738	562.056	561.607	439.211	887.201	744.275	776.211	924.969	728.464	820.744	625.268	647.965	663.693	559.359	552.982	853.588	593.055	372.976	541.799	580.824	720.353	699.192	709.628	769.154	462.468	576.27	665.456	472.59	530.027	868.603
ENSG00000044524	195.406	410.218	121.125	66.4709	85.0496	310.281	93.9234	41.4706	333.097	91.5534	98.0507	349.686	149.041	156.102	150.057	59.3722	297.518	78.8241	351.152	379.883	88.383	237.715	174.583	118.667	84.5836	8.25994	3.07775	207.142	38.0822	21.2207	61.5836	127.249	89.8993	27.6659	19.572	32.696	8.2858	5.30281	56.4736	15.4345	94.2874	80.233	8.46177	39.8942	11.0358	32.4496	50.0955
ENSG00000044574	33371.3	23685.8	24989.8	26218.8	19801.5	25279.8	25202	21915.2	18821.8	26026.2	23912.1	23245.3	23343.4	26895.5	26017.8	22239.9	25782.7	22619.3	23493.3	28551.6	31410.9	23809.4	27633.3	29987.3	22605.6	25989.1	22983	32790.8	25837.8	34033	32244.2	30218.7	26584.8	22604.4	38025.9	25435.1	22269.3	21968.2	24700.6	23667.4	22315.5	27219.6	24485.4	22757.4	29625.7	23132.4	23318.6
ENSG00000046604	0.814878	8.14361	18.7858	1.61877	20.307	9.00363	6.35374	8.15246	4.34465	87.2058	27.1033	1.06209	4.56849	22.2452	35.2258	0	15.6535	3.79354	9.94977	18.7316	2.33279	7.13724	87.3039	36.825	5.79763	16.7046	0	35.2977	0	28.8155	0	65.2589	16.7517	16.6557	22.4222	2.46529	36.6541	3.51125	18.4817	45.9992	24.0334	1.68698	0	28.1443	3.23487	2.45533	2.49418
ENSG00000046647	367.559	416.405	222.421	498.657	448.905	537.309	322.991	397.063	646.517	445.962	509.963	358.693	427.524	404.345	302.315	229.227	614.232	435.761	415.197	316.681	412.275	295.336	611.839	419.646	675.555	655.31	656.485	330.311	436.498	447.112	334.05	516.238	753.063	332.821	338.052	315.225	437.061	473.64	483.621	617.907	487.963	270.584	499.669	366.001	475.866	561.909	470.292
ENSG00000046651	528.452	526.541	401.763	570.809	584.437	618.75	726.082	683.667	600.728	608.993	706.783	451.992	689.228	498.935	364.826	631.217	717.408	537.12	658.888	529.406	670.994	616.596	780.527	627.442	854.972	661.659	791.497	411.652	769.508	520.462	436.168	840.574	763.523	553.74	359.355	430.03	583.092	737.858	708.042	628.916	821.734	427.46	611.864	509.484	731.979	686.379	666.18
ENSG00000046653	30.4518	29.6035	13.7132	42.6389	43.311	39.0443	131.568	7.83179	6.977	8.96982	5.46793	40.3645	572.012	141.624	4.15364	38.9327	24.42	141.182	71.7168	2.80979	26.9643	42.544	172.516	35.0236	68.6047	24.9576	10.9066	79.782	228.704	87.3046	113.06	38.0362	134.598	50.7352	17.7025	6.30762	41.4249	59.7409	21.1762	93.7199	96.4245	71.1579	30.1598	69.9651	15.9815	6.22653	97.4019
ENSG00000046774	0	0	0	0	0	0.933963	0	0	0	0	0	0	0	0	0	0	0	0	0	2.00515	0	0	0	0	0	0	0	0	0	0	0	0	0	0.98072	0	0	0	0	1.94696	0	0	0	0	0	0.913864	0	0
ENSG00000046889	143.676	82.709	16.2097	101.064	151.448	229.085	118.763	124.496	6.69831	130.734	9.19858	97.4633	215.37	253.873	56.2704	240.318	38.4562	426.826	201.043	15.5993	187.799	132.68	411.931	112.543	222.083	31.5344	10.5347	39.0428	145.129	23.7554	83.279	21.8193	263.19	195.314	103.616	37.2543	118.883	18.0859	10.7833	39.5573	28.0775	57.7318	8.53701	99.1291	22.4788	43.5404	55.457
ENSG00000047056	1023.87	1390.09	1048.44	1420.73	1183.94	1296.44	1340.74	1151.11	1219.22	1406.09	1235.47	1240.08	1382.4	1304.55	933.994	1435.08	1157.04	1130.07	1112.98	1191.9	1154.94	1484.35	1603.82	957.677	1595.41	1064.27	1432.94	1181.19	1497.57	1030.18	1215.99	1193.28	1447.44	1393.85	1194.85	1369.38	1042.82	971.227	1146.12	1598.49	1201.96	1341.78	1186.77	1115.59	1291.28	1229.93	1278.66
ENSG00000047188	1240.14	1327.05	1281.41	1696.22	1220.68	1393.23	1486.34	1087.62	1339.29	1273.28	1414.38	1206.52	1325.74	1167.75	1190.09	1130.12	1294.85	1401.04	1183.32	983.707	1052.92	1097.41	1572.29	1323.97	1131.35	1255.36	1328.39	1105.33	1053.51	977.088	1029.8	968.902	1059.3	1088.92	913.899	1218.57	1182.9	1066.75	1335.84	1099.34	1036.68	1035.72	1068.06	1103.84	1109.42	1037.02	1168.65
ENSG00000047230	394.162	505.479	628.008	471.166	520.151	388.886	467.905	527.98	629.077	493.383	606.299	421.782	422.15	420.288	526.629	474.638	443.377	510.873	418.85	518.978	496.829	608.45	573.311	560.559	573.715	513.916	590.514	389.032	615.013	553.579	419.392	513.136	673.53	519.357	394.499	404.101	459.486	486.421	539.58	471.694	469.76	332.245	483.197	461.868	470.445	520.406	406.766
ENSG00000047249	1691.91	1757.29	1667.54	2192.14	1788	1590.95	1951.34	2148.6	1731.48	1808.01	2136.7	1893.32	1548.32	1605.87	1741.59	1614.47	1620.91	1670.63	1722.16	1685.54	1806.03	1587.89	1804.98	1840.03	1601.78	1823.8	2290.25	1846.74	1942.23	1825.78	1638.83	1996.96	1760.45	1773.01	1725.16	1547.88	1807.74	1306.94	1994.62	1820.58	2078.85	1755.31	1767.64	2008.95	2081.73	2044.81	1833.71
ENSG00000047315	5533.91	5440.48	6138.26	7254.8	6274.54	5941.57	5513.1	5336.4	5216.37	5894.79	5394.85	4916.64	5282.41	5861.46	5391.65	5912.28	5270.68	6008.61	5588.05	5709.4	5590.41	5306.83	6148.29	5356.52	5137.45	5542.57	5278.13	4970.24	5269.99	4947.47	5007.36	4708.86	5554.76	5838.55	6155.72	5182.78	5498.58	5438.57	5105.31	5596.49	4671.9	5863.57	5196.9	4936.74	5876.33	6181.02	5531.54
ENSG00000047346	1014.58	1142.58	869.7	994.642	1193.37	690.002	1100.28	1441.6	902.872	1080.03	1100.41	1018.4	1027.26	1064.18	868.41	1073.7	873.157	944.085	966.906	945.877	1277.79	1497	1017.67	754.829	1309.28	898.442	1451.82	1128.12	1136.73	714.379	1115.91	1106.88	2196.69	1448.25	904.682	1141.24	1257.48	786.282	843.203	1310.15	1142.83	981.915	982.673	1033.44	875.109	846.162	1224.56
ENSG00000047365	7.67145	6.47751	4.79716	16.0261	13.3659	21.7169	1.51601	33.3021	4.15563	2.03615	1.44789	17.3225	5.07144	19.1189	21.3211	2.03916	13.9185	10.0527	4.19859	11.4776	60.6713	15.7471	9.21485	8.31338	45.6411	0	2.25604	7.73937	10.0772	10.1205	0	2.32288	3.99105	0	2.16154	0.774803	6.92481	0	5.11435	3.07351	5.45606	46.9082	5.53176	1.55459	4.57038	0.779768	0.78955
ENSG00000047410	5409.53	5309.93	6750.83	5763.46	5242.39	6271.66	6032.1	5416.66	5156.58	6126	6031.57	5588.96	6078.19	6615.47	6944.48	5692.72	6483.64	6088.07	5994.26	6513.08	6371.88	6124.81	6200.62	7556.19	5439.9	6461.04	6904.97	6613.6	6609.59	5243.78	6386.24	5902.56	6583	6121.39	7333.67	5810.91	7826.69	6374.58	6209.37	5012.29	6198.95	5342.37	5710.57	4901.52	6812.92	5409.08	4902.67
ENSG00000047457	15.3795	23.3794	33.8219	36.8312	10.2687	9.37678	1.95455	28.2198	38.8528	12.134	2.51033	0.880837	4.91945	34.8314	11.881	183.996	15.8063	41.7891	5.02106	0	71.3441	25.4737	110.54	9.80688	53.7176	1.27132	3.87309	1.53097	24.8186	7.54075	13.5098	11.2031	17.0235	64.6982	1.5741	3.62627	11.7606	5.61535	11.7698	59.6101	21.184	13.4883	68.9458	16.1628	17.0444	60.5992	8.47721
ENSG00000047578	787.765	767.265	822.218	776.101	898.387	699.062	908.16	722.147	869.809	773.897	837.622	1002.47	782.482	871.833	752.82	812.875	840.199	666.915	743.712	941.967	925.875	960.307	973.782	947.25	785.912	928.61	782.424	976.582	695.856	903.512	1099.27	797.076	1182.83	872.437	887.327	913.221	957.263	1028.58	1015.7	879.157	819.433	941.663	636.116	886.476	819.052	790.725	1059.32
ENSG00000047579	497.478	588.187	599.277	610.357	675.984	597.956	622.39	753.065	612.552	674.575	580.788	630.382	653.291	590.106	624.333	638.89	486.464	772.567	616.98	547.714	607.733	685.67	534.718	591.899	683.175	576.058	813.703	480.44	689.785	623.212	525.969	607.033	684.137	694.468	513.167	537.818	516.1	648.063	572.466	710.52	662.744	562.034	534.592	620.945	512.671	554.366	753.045
ENSG00000047597	0	0	0.842814	0	0	0	6.46767	0	0	0	0	0	0	1.2321	0	0	0	0	0	0	0	0	1.87628	0	0	0	0	0	0.889174	0	0	0	0	0	0	0	0	0	0	0	0	0	0	0	0	0	0
ENSG00000047617	6.65407	1.1772	0	4.12086	0.558362	0.577655	11.9958	2.84966	3.78666	2.24399	1.91894	0	0	0	1.32076	0	0	1.0586	0	0	0	2.78347	1.67123	0	0	2.25991	3.87996	8.38786	3.16125	0	0	2.07748	10.1258	9.03204	4.11384	0	5.95912	2.35434	4.24747	5.32299	3.10023	16.929	0.563102	2.19971	0.551796	2.02843	8.28253
ENSG00000047621	1582.77	1400.62	1361.93	1286.76	1151.44	1463.79	1685.22	1492.37	1438.89	1520.76	1403.42	1379.67	1362.44	1488.57	1479.65	1258.63	1438.09	1116.3	1258.1	1112.49	1294.06	1293.56	1454.86	1361.01	1314.44	1278.1	1339.23	1414.54	1300.65	1123.1	1188.02	1294.08	1374.1	1288.81	1075.68	1170.21	1330.01	1129.2	1265.33	1309.97	1201.32	1116.89	1137.85	1421.87	1254.24	1030.38	1253.62
ENSG00000047634	711.266	791.292	802.587	1098.37	652.173	841.442	959.736	848.914	756.405	1069.76	775.066	513.744	1023.15	892.695	777.91	982.423	589.296	920.574	842.689	538.133	688.166	843.037	1129.61	761.983	650.138	817.821	1086.81	610.831	871.684	673.972	699.262	590.739	805.638	1152.02	847.92	798.085	794.892	707.677	799.285	804.036	861.287	882.059	829.933	869.186	799.067	872.02	703.796
ENSG00000047644	1314.95	1375.86	1079.16	1557.38	1067.78	1567.48	1534.17	1374.37	1573.52	1344.74	1156.01	1359.18	1387.68	1780.69	1058.99	1880.76	1127.52	1397.33	1311.85	859.788	1260.88	1854.12	1767.04	1093.44	1589.11	1026.6	1581.88	1074.19	1810.79	992.378	1311.5	1338.44	1609.29	1443.85	1458.83	1303.86	1346.99	1331.29	1374.73	2093.96	1295.88	1991.4	1691.34	1493.19	1950.84	1439.95	1149.86
ENSG00000047648	83.4571	120.9	114.74	188.75	212.944	97.447	162.481	199.966	367.361	217.11	142.733	294.588	210.306	292.813	122.018	306.188	123.156	231.397	116.579	99.9228	145.207	389.373	286.479	166.8	220.378	177.776	446.424	157.292	305.356	172.591	146.574	169.326	442.48	307.363	107.392	185.366	326.433	207.411	217.628	298.234	266.588	217.966	321.309	273.731	242.262	417.632	189.538
ENSG00000047662	7.30084	3.04689	0.881807	1.88884	7.60225	12.6647	5.56087	0.95145	0	2.91484	2.70175	3.80297	0	3.73905	4.34213	1.2575	7.26817	0.874933	2.4668	8.15823	4.5787	0.916986	0	1.83095	0	0.926659	0.913067	0	3.41002	0	0	4.55979	1.80508	0	9.49743	6.38346	0	1.26803	3.79816	4.48117	0	3.66839	0	0.878671	2.6522	3.58042	0
ENSG00000047849	16992.9	14868.3	19487.9	17042.2	17096.8	16631.3	15665.5	16463.9	15855.4	15791.3	18703.4	17069.8	16159.1	15978.7	18985.1	17454.9	17155.1	14870.5	16155.1	23314.5	18348.1	17180.1	18147.7	18493.5	16712.1	19498.2	18576.7	18908.1	18196.9	17757.3	20049.1	18332.6	18458.9	16007.6	22823.8	19986.8	18237.1	20434.9	19124.4	18860.5	17773.9	19016.3	16855.4	17368.3	17414.6	17106.1	17413.5
ENSG00000047932	5493.99	3519.27	2608.1	2601.38	2849	3628.88	3822	3112.39	2728.45	3134.41	3021.95	3165	2986.72	2925.29	2837.99	2517.81	3356.78	2840.85	3623.57	2657.71	3212.18	2846.71	3339.64	3458.31	3733.31	2562.18	2388.06	3153.93	2487.81	2833.1	2888.88	3328.12	2722.07	2925.16	2716.09	2997.88	3057.19	2111.84	2706.5	2880.75	2461.11	3114.28	2667.95	2804.46	3614.85	2976.13	3148.78
ENSG00000047936	19.4998	3.78865	6.59509	4.64617	2.67839	3.72957	0.906319	0	0	0.907999	0.868719	0	0	1.20855	3.30576	0	13.1199	0.863352	5.01299	0	10.5249	1.80634	4.60675	3.63656	2.86043	4.61331	0	5.68814	1.76976	7.98103	3.94354	6.55952	0	0	13.6569	6.49002	3.70254	5.32376	3.02875	10.0973	3.89688	10.5159	0	0.926253	6.38736	2.79046	5.68139
ENSG00000048028	1481.9	1233.5	1124.02	1375.96	1426.74	1557.44	1319.93	1495.4	1505.24	1349.31	1039.98	1014.41	1653.96	1313.91	1211	1649	1363.53	1460.32	1315.47	1101.58	1339.13	1498.53	1275.85	1257.36	1211.69	1369.58	1650.79	1011.79	1122.68	1028.33	1266.05	559.501	1270.5	1407.48	953.575	991.838	1139.6	1273.4	1221.05	1426.24	1263.63	1395.05	1583.65	1420.44	1026.1	1194.88	1126.63
ENSG00000048052	414.384	601.573	396.999	389.443	226.013	461.809	806.983	765.367	448.175	526.264	627.642	726.625	543.754	645.197	326.484	554.122	642.952	410.071	568.896	239.412	350.89	428.397	548.737	422.943	333.822	386.247	548.294	523.335	397.224	414.109	417.028	412.35	546.533	456.687	292.555	454.189	525.18	334.853	440.907	300.867	410.811	364.763	337.885	605.918	572.109	434.796	352.947
ENSG00000048140	2071.05	2485.1	2203.88	2244	2251.71	2235.2	2074.07	2075.3	1963.26	1794.12	2337.96	2235.49	2106.4	1748.23	2522.5	1767.47	2243.33	1851.55	2008.15	2216.03	2270.97	1657.64	1978.54	2373.82	2112	2172.45	2254.75	1934.27	2148.96	2105.31	1976.35	2315.01	1965.01	1907.62	2518.43	2001.69	2010.6	2411.86	2185.85	1864.05	2024.92	2012.27	1764.01	2249.35	2111.76	2253.18	1906.83
ENSG00000048162	525.069	576.116	657.575	888.488	503.787	629.522	561.918	567.593	437.506	604.142	566.869	550.199	694.427	556.625	784.622	538.588	741.334	702.85	651.318	695.194	570.793	605.281	806.486	721.964	620.65	585.528	558.422	823.407	655.188	797.906	825.738	721.446	604.68	694.63	674.022	729.427	537.905	638.459	921.081	499.333	597.651	694.799	650.465	568.171	1141.43	667.776	592.937
ENSG00000048342	693.895	497.996	852.703	518.479	855.555	780.712	608.698	673.192	1143.56	767.135	1042.83	1120.53	698.462	770.123	774.761	726.255	1035.71	504.511	553.564	1207.29	688.988	680.866	642.988	1018.76	736.722	705.84	826.714	908.112	658.831	628.708	593.978	826.985	766.049	647.143	436.336	1104.63	544.816	828.276	665.761	861.506	675.669	617.002	755.593	1121.88	713.422	711.233	850.067
ENSG00000048392	3591.02	3089.81	1756.85	2274.62	2740.54	2160.24	3289.17	3558.16	3302.74	2886.08	3295.45	3218.77	2417.34	3334.35	1890.12	2635.34	2392.35	2696.72	2537.56	2101.48	3229.51	3208.18	2909.15	2022.94	2749.18	2632.97	4629.29	2360.13	2382.14	2034.64	2229.93	2407.92	3324.47	3030.09	2265.24	2713.16	3064.82	2330.12	2594.98	2972.69	2302.77	2155.22	2101.71	2870.27	3098.69	2430.08	2444.93
ENSG00000048405	688.307	740.196	737.489	643.757	766.364	719.984	725.305	724.862	752.093	743.281	780.361	738.404	765.007	797.622	788.926	718.959	606.98	662.134	701.016	667.994	801.238	783.443	857.82	732.12	994.121	724.332	763.767	779.912	815.235	717.666	699.646	755.326	784.347	762.224	782.47	760.818	627.539	574.471	752.559	868.617	641.619	661.184	732.816	685.936	862.59	792.351	857.758
ENSG00000048462	0	0	5.05239	1.40725	0	0	0	0	0	0	0	0	0	0	1.61645	0	0	0	0	0	0	0	0	1.08466	0.706406	1.09959	1.99933	0	1.05462	1.30874	0	0	0	1.17722	0	1.41628	0	0.983149	1.18723	0	0	0	0	0	0	0	0
ENSG00000048471	2915.3	3050.26	2403.8	3272.13	3499.99	2696.69	2583.36	3115.63	2791.57	3431.95	3128.65	3326.72	2903.28	3445.19	3352.62	4347.47	2879.21	3662.76	3212.48	3648.72	2745.55	5166.74	4017.7	2869.19	4739.68	3208.43	3721.31	3807.99	3350.73	2886.58	4298.12	2475.64	4108.1	3493.13	3535.15	3145.05	3304.95	3141.21	3265.32	4928.22	3024.57	3292.85	3121.69	3235.05	3138.97	3556.47	3604.17
ENSG00000048540	16.3451	32.8287	149.893	24.1705	65.7284	89.2927	42.4852	35.2088	70.4629	7.66729	59.8301	117.063	35.0494	40.8897	184.652	213.565	25.1031	104.138	129.364	71.6666	79.3524	51.8664	14.1887	55.8422	72.5839	81.3446	13.1158	62.1563	35.3288	17.174	46.0161	6.82593	21.2677	3.64849	41.8365	16.2697	13.468	28.1367	45.3966	74.0415	35.6326	41.6598	37.2638	68.5745	46.1225	52.6024	37.7172
ENSG00000048544	2490.8	2255.36	2369.2	2053.76	2353.42	2039.99	1994.48	2229.55	2023.23	2281.88	2633.09	2297.96	2225.34	2326.85	2620.93	2022.87	2460.7	2019.94	2094.64	1957.91	2155.11	2180.3	2022.5	2344.74	1984.13	2207.22	2093.19	2189.23	2044.58	2194.32	2291.21	2087.64	2197.82	2064.46	1955.91	2123.55	2316.58	1806.01	2076.2	2103.65	1892.97	2299.79	2074.09	2135.87	2041.91	2284.85	2177.64
ENSG00000048545	3.22556	2.01842	2.67978	0	1.91379	2.94726	2.77282	0	0	0.966866	0	1.27022	1.76309	0	0	0	0	0.889682	1.2492	0.991954	2.3339	0.630642	0	1.85882	0.956184	2.81268	0.924099	2.96122	0.862069	2.71952	0	0	0	0	1.92844	3.70206	0	0	0	0	2.54808	0	0.934954	0	2.74273	0	1.85274
ENSG00000048649	2095.25	2142.25	1893.68	1720.36	1876.81	1692.88	2192.64	2010.81	2040.65	2141.22	2132.24	1981.64	2005.67	1812.03	2115.01	1761.61	1969.5	1934.21	2135.3	1788.46	2317.55	1876.68	1732.02	2214.72	2159.34	1916.68	2558.37	2432.6	1631.06	1828.17	1785.99	1707.4	2242.91	2196.58	2205.32	2043.16	2351.2	1832.28	1731.63	2058.46	1629.65	1592.22	1896.45	1747.9	1844.18	1930.06	2161.61
ENSG00000048707	2858.33	3038.19	2907.97	2734.74	3954.26	3188.98	3194.37	3594.05	2944.58	3638.52	3012.15	3082.44	2541.67	3226.31	3241.75	3507.02	2406.67	4595.54	3229.56	2549.03	3731.38	3360.25	3350.89	3564.19	4346.93	3736.35	3169.46	3085	3101.88	3523.78	3314.15	2937.58	3443.25	3305.28	3265.3	3162.14	3701.18	2980.11	3825	3529.77	3469.55	3326.52	3536.3	3762.07	2866.99	4318.65	2796.26
ENSG00000048740	1918.23	3424.39	1098.03	4470.35	3932.83	3763.13	2615.84	2061.54	1758.13	4299.17	2710.21	2489.99	2689.69	4386.18	1604.2	6307.36	1916.76	4242.1	2374.42	1677.26	3466.75	5896.63	5149.5	1510.27	7242.56	1336.59	4833.09	1749.21	4183.27	2026.15	1058.49	2471.49	6381.34	4654.74	1981.85	2203.77	3880.73	1640.01	2207.8	5298.68	3613.11	2524.79	4176.15	4116.39	2383.31	3476.19	4001.82
ENSG00000048828	8528.83	8513.43	9552.53	9536.86	9273.05	9145.41	7777.32	8018.07	9465.99	8130.25	8706.67	8881.86	10141.1	8739.15	8983.27	8850.56	8487.48	8674.11	8431.49	10228.4	7542.1	8882.16	8598.76	9372.66	8192.25	9187.83	10135.5	9283.81	8097.44	8290.3	9395.51	7876.13	9005.94	9180.41	9584.84	9111.63	8347.28	10528	8723.3	8416.25	9147.61	8672.93	9976.91	9144.99	9373.77	9237.31	8231.86
ENSG00000048991	1406.68	1361.86	1765.15	1178.83	1126.42	1329.76	1251.46	933.828	1433.67	1250.31	1572.71	1226.64	1430.2	1218.95	1494.22	1176.59	1398.56	1349.18	1157.22	1817.65	1198.05	1349.51	1123.73	1490.24	1273.49	1634.03	1062	1524.15	1238.95	1391.43	1360.94	1126.42	1036.42	1341.22	1349.81	1524.84	1304.09	1524.79	1284.45	1097.34	1357.53	1246.92	1232.55	1336.31	1334.02	1123.78	1362.19
ENSG00000049089	39.0028	41.3039	38.0365	43.7713	30.3337	25.828	16.218	34.8092	42.7801	29.8325	26.5694	15.7726	12.0814	12.7669	20.3802	30.323	9.02181	41.7118	7.21722	26.281	22.4723	30.5592	36.6357	13.6528	31.9624	44.1242	92.9777	22.3073	28.5996	36.6243	69.0029	28.8111	28.169	28.468	31.8618	14.3097	15.1408	72.3223	61.0317	62.7573	42.5242	49.0953	31.2132	50.0279	26.7256	63.1678	40.6058
ENSG00000049130	5082.57	4079.41	7575.8	4646.23	7752.47	4585.8	4854.28	4706.43	7659.37	4688.71	6675.55	6122.21	7808.95	8065.64	8492.49	5937.58	4547.84	4897.37	3890.76	6187.18	3308.6	5880.13	5339.45	6238.12	4457.54	5621.71	3957.83	6402.05	4172.84	4585.74	5238.85	4712.94	4335.09	6163.57	6013.31	5859.43	4628.22	5732.89	5934.77	5331	6651.41	6434.44	4639.89	6947.97	6233.52	7491.6	6029.42
ENSG00000049167	490.507	423.832	440.855	422.238	457.7	462.319	453.739	423.143	556.75	531.727	436.071	446.765	532.52	386.865	474.766	366.709	675.288	517.786	496.959	471.708	410.156	453.598	397.876	478.493	334.424	443.476	397.213	432.867	395.802	362.259	444.066	326.732	405.338	411.165	425.517	366.612	493.109	376.263	459.857	381.719	376.926	406.111	451.533	537.003	384.338	370.652	501.72
ENSG00000049192	594.795	322.138	312.564	385.444	297.925	537.002	520.387	218.539	447.576	205.95	461.765	488.553	433.595	294.085	535.254	242.843	655.632	338.281	352.164	351.769	343.486	260.326	332.457	442.817	271.087	420.415	334.801	693.888	272.48	393.155	462.721	447.867	250.682	308.016	512.004	732.102	522.444	328.173	463.301	319.877	236.112	377.599	404.458	288.386	736.267	283.228	344.581
ENSG00000049239	5221.27	7979.49	5515.37	6373.85	9063.33	9806.25	6053.54	5608.31	11221.2	7906.74	6527.76	7188	7157.7	7217.36	5141.55	8410.59	4816.57	7912.25	7209.82	4536.2	8783.1	10275	10868	5845.81	8705.22	7034.22	7963.17	5923.86	7962.1	5199.19	5836.08	6161.22	8973.79	7136.06	5234.16	8211.63	6035.42	7597.52	8142.01	9672.27	8778.46	7897.83	8107.48	6714.82	6321.2	9078.21	5473
ENSG00000049245	6692.43	6730.66	7898.46	7910.88	7004.1	6905.32	7384.79	7509.97	6446.9	7218.64	7901.94	6620.7	7495.43	7119.4	8064.42	6360.6	6252.38	6605.52	6601.43	7041.42	6704.42	7048.44	7282.92	6902.78	6575.74	7200.65	7973.83	6513.35	7387.94	7034.02	6949.02	7092.45	6762.35	6892.79	7382.29	6945.57	6750.27	7276.82	7541.1	8287.48	7641.88	7815.73	6725.2	7767.65	7253.54	7355.8	6631.81
ENSG00000049246	653.52	574.314	1034.64	848.427	925.884	860.746	690.78	835.29	1172.28	718.892	855.107	857.318	1052.99	722.137	1054.05	1006.56	1189.64	845.033	654.692	1349.22	842.016	1811.83	888.264	891.546	1069.97	825.061	829.578	1186.94	696.321	1295.7	1726.93	806.445	837.109	900.568	1644.78	1205.98	1516.86	1001.16	963.183	1000.73	781.203	781.446	773.575	913.676	769.469	896.473	1211.37
ENSG00000049247	0	0	0	0.356327	0	0	0	0	5.58335	0	0	0	0	0	0	0	3.58817	0	0	0	0	0	0	0	0	0	0	0	0	0	0	0	0	0	0	0	0	0	0	1.36293	0.49921	1.42212	0	0	0	0	0
ENSG00000049249	0	0	3.48475	0	0	2.72088	0	0	0	0	2.71471	0	11.5068	0	6.7694	1.83478	3.58965	0	0	1.07106	0	0.478033	0.485367	0.972475	8.48032	5.51855	0.956566	0	0	2.69472	2.9703	0.502131	0	0	0.523022	4.49795	1.39249	0	0	0	0	0	1.41881	11.6852	0	0.985872	0
ENSG00000049283	0	0	0	0	0	0	0	0	0	0	0	0	1.34794	0	0	0	0	0	0	0	0	0	0	1.29332	0	1.34807	0	0	0	0	0	0	1.30273	1.32841	0	0	0	0	0	0.615631	0	0	0	0	0	0	0
ENSG00000049323	9802.9	19623.4	9318.35	9811.78	14671.3	11220.7	14994.4	10162	6747.3	10584.3	10541.3	9994.87	21515	11329	7077.01	3846.84	12360.4	5810.31	6676.61	7171.02	11404.3	20083.1	6673.86	19788.5	15889.7	5611.68	11541.7	12998.8	11325.2	7381.34	21280.5	11984.9	5565.96	9295.36	8837.01	11243.9	12734.7	9632.27	10738.4	10745.1	11530.3	10498.7	8547.91	7102.67	13881.8	12885.2	11545.5
ENSG00000049449	38180.6	28092.4	31617.4	36719.5	43675.4	35288.8	28714.8	32063.8	35336.9	31754.2	27830.3	30588.7	32437.8	32152.1	30137.4	28449.3	28158.6	30459.9	32720.4	29279.5	27633.5	29586.7	35978.7	31345.2	30327.9	33426.8	30920	36451.1	29045.8	35947.6	35511.9	34389	27844.9	37448.2	30205.6	36045.5	34507.6	34040.7	31722.4	27177.4	28241	31233.3	31325.2	33402.9	29770.6	31702.2	26621.5
ENSG00000049540	16827.1	24215.3	18124.2	3685.91	10338.4	35581.8	4844.09	9880.37	2710.37	4839.68	11526.4	9364.3	3659.64	10634.3	37636	7503.61	13097.1	14566.9	24937.9	7626.59	47275.4	5969.63	8480.44	33985.5	40657.3	23682.7	2809.39	49832.9	6749.5	32347.2	41132.6	17860.4	7859.47	6192.48	59617.9	11931.8	20478	15066.7	36069.7	10468.3	18604.1	24200.6	7534.98	9734.38	8637.09	6800.87	26009.1
ENSG00000049541	343.663	422.289	1172.31	577.592	422.589	371.798	576.923	476.213	413.65	473.374	618.78	535.337	573.689	580.565	1323.25	739.481	696.721	445.686	420.74	622.19	449.442	492.899	487.669	857.581	416.517	866.006	400.397	910.633	625.508	958.427	706.303	621.464	465.067	442.891	806.826	499.173	486.427	623.218	501.839	527.608	652.655	522.411	653.52	515.35	531.388	434.68	586.092
ENSG00000049618	2786.3	3024.46	3450.54	3182.51	4212.67	3152.93	2750.6	2565.77	2591.85	2426.91	2510.56	2654.38	3260.84	2792.97	2298.93	3580.9	2847.82	2863	3128	3282.98	3882.16	3292.77	3424.39	2541.5	3761.53	2591.25	3578.82	2754.24	3084.39	2380.61	2163.81	2300.04	3076.25	3034.55	2491.23	2888.39	2688.69	2948.26	2880.37	2816.37	2771.32	2804.58	2714.51	2650.71	2809.42	2391.41	2631.5
ENSG00000049656	3050.72	3033.25	3210.66	3410.04	3254.09	2933.44	3081.72	3571.76	3033.63	3256.82	3413.39	2878.16	3059.22	3205.7	3312.83	3235.5	2914.76	3097.62	2971.95	2965.06	3824.29	3048.35	3247.1	3503.07	3210.55	3508.68	3268.59	3772.85	3355.77	3994.42	3317.3	3590.64	3077.46	3122.73	3965.24	3563.17	3413.53	2855.1	3503.85	3162.9	3010.87	2993.82	3109.59	3259.4	3316.53	3427.64	2920.89
ENSG00000049759	171.091	144.361	203.104	429.244	137.511	141.715	483.165	218.664	241.297	354.173	457.882	251.511	270.185	345.974	329.64	556.523	174.366	477.568	293.227	226.407	261.19	380.651	503.738	213.195	455.19	160.945	431.961	247.051	473.379	234.003	298.052	242.437	586.774	353.856	295.14	306.922	385.775	296.428	255.722	482.86	423.661	295.844	272.763	359.525	192.386	299.671	349.273
ENSG00000049768	5.29233	0	0.830949	0	1.77712	1.79324	4.94763	0	2.18266	3.59239	3.61397	1.14811	0	0	8.46768	5.63896	2.38517	0	4.29439	3.29385	7.1109	4.08649	1.7177	4.86872	1.61793	0.826066	5.39078	2.68009	3.57368	13.6286	3.30264	8.28006	1.51398	1.66171	3.54183	5.60202	1.76122	3.21086	6.22645	2.30905	9.45253	9.38877	0	5.1841	0	0.76547	4.43807
ENSG00000049769	69.8363	79.7714	86.5249	106.113	62.3998	89.2039	146.285	133.682	179.534	127.185	90.9989	75.2709	88.6618	153.792	116.118	128.532	60.0492	115.469	148.258	123.541	60.6266	153.541	135.464	110.543	79.7181	99.7801	78.8938	57.38	145.092	131.683	162.667	81.1563	153.616	150.062	113.389	88.8401	93.2649	117.238	134.148	113.649	143.508	124.067	196.926	146.816	133.574	129.314	144.632
ENSG00000049860	9689.62	11181.6	7202.32	13916.1	11584.4	11075.1	9709.14	10668.9	12403.7	12810	9822.58	10239.1	11264.4	12611.1	6010.84	12916.1	7912.65	10225.5	8251.9	7718.08	8960.61	11775.3	14099	8310.63	10828	7850.43	14739	9394.28	11078.7	10989.3	8535.95	9809.02	11401.3	11772	9370.21	9041.45	11157.7	9974.96	7964.36	12738.5	9065.41	8397.94	13564.8	12004.6	12036.6	10734	8663.3
ENSG00000049883	629.562	680.167	802.075	400.397	636.049	500.431	511.705	501.758	662.251	714.566	695.403	656.801	527.301	655.313	715.76	408.145	737.793	500.768	485.129	721.96	503.38	619.921	397.655	667.773	514.436	837.04	558.297	589.54	529.859	529.716	411.369	572.288	553.694	745.502	513.496	396.121	598.844	513.812	583.989	408.878	533.632	517.959	595.181	611.764	559.555	538.135	697.605
ENSG00000050030	0	1.85205	0	0	1.76162	0	0	0	0	0	0	2.41239	0.862082	1.19749	3.31648	0	0	0	0	0	5.46879	0	1.82748	0.90613	0	0	0	0	0	0.882165	0	0.934342	0	0.993527	0	0	0	1.3366	0	0	0	0	1.88679	0.928422	0	0.922341	0
ENSG00000050130	2446.21	2245.21	2109.57	1795.16	2259.19	1958.73	1984.54	2272.7	1996.59	2429.92	2296.15	2242.08	2100.59	1869.08	1969.29	1572.46	2324.96	1813.85	1843.72	1749.57	1832.19	1933.24	1943.09	2149.68	2333.32	2022.56	1911.14	2254.09	1917.57	2028	1880.22	2128.99	1868.68	2119.26	2305.46	2294.32	2297.01	1629.75	2531.32	2151.96	1784.88	2254.97	1892.96	1904.35	2117.61	2112.42	2082.34
ENSG00000050165	23487.1	9670.97	15688.9	15818	12119.2	10637.5	11103.6	10388.1	14749.3	15046.5	23271.1	18268.6	10983.1	8153.5	10955.5	3214.02	9351.13	8627.84	8650.69	16739	6900.12	8745.59	7580.92	10231.7	6932.53	9653.58	11228.3	14167.5	6872.19	11184.1	14258.3	12771.6	7496.78	15433.4	16095.5	18195.9	10776.2	18260.9	10782.8	8654.52	4346.48	5368.23	7042.79	17797.2	28417.2	9990.4	5356.09
ENSG00000050327	489.839	737.857	256.752	480.573	331.358	536.608	638.434	344.121	371.143	496.929	418.525	450.293	225.208	493.772	515.429	493.243	324.104	439.485	459.131	399.891	492.934	484.239	453.588	429.698	688.278	444.384	660.842	602.388	313.789	396.531	686.605	687.948	473.823	769.147	324.929	491.414	770.454	454.573	583.756	649.068	749.01	557.565	362.527	563.914	122.97	587.987	341.319
ENSG00000050344	50.0329	2.08596	26.387	32.5794	9.20565	35.8809	118.212	16.3164	35.5602	47.7326	30.8795	43.3014	45.8466	5.31858	33.6665	20.1849	15.6909	13.4114	8.21158	19.1811	6.04328	38.2326	14.5479	5.27378	3.95124	5.81146	34.1279	6.87863	15.9821	82.1617	4.23365	10.689	32.6547	79.0182	16.2275	111.651	13.5041	22.198	8.78238	9.98974	8.28366	26.0526	20.8104	24.4703	74.4446	14.5978	6.67396
ENSG00000050393	1522.94	1426.85	1516.85	1422.65	1415.47	1238.83	1606.26	1377.36	1412.65	1422.88	1307.08	1217.3	1353.11	1414.82	1360.74	1205.92	1385.06	1339.02	1547.97	1155.89	881.042	1310.82	1439.91	1469.11	1361.58	1222.76	1504.98	1695.01	1366.05	1434.32	1501.26	1379.09	1421.28	1579.39	1374.76	1333.75	1267.45	1104.34	1293.39	1539.07	1030.36	1224.74	1332.95	1280.63	1439.95	1189.54	1421.78
ENSG00000050405	34828.3	26586.1	27141.1	31218.7	24317.6	31104.2	26823	21459.6	22489.1	23270.7	27022.4	24476.9	21499.7	22065.1	21865.3	22138.5	27527.4	26195.5	27773	22465.4	24235.3	16853	24414.6	23249.9	27645.3	22980.7	19197.8	19794.8	20199.1	19598.6	25207.1	28682.1	15988.7	21859.6	29056.9	30202.6	22992.3	24124.4	29456.1	22410.8	20079	27415.2	23047.3	25646.7	25425.3	28933.9	19780
ENSG00000050426	1330.36	1178.01	799.585	983.675	1906.75	1314	1242.65	1636.69	2404.47	1431.93	1094.72	1345.06	1246.85	1566.09	1000.36	1217.16	1553.77	1522.37	1774.41	1193.29	1063.33	1662.94	1378.67	1221.68	1470.22	1133.82	1433.84	1185.94	1378.01	1215.43	963.91	1193.65	1866.3	1409.38	969.21	1187.8	1662.38	1469.56	1270.84	1566.9	1529.27	1344.37	1887.41	1527.72	1365.35	1567.24	1472.91
ENSG00000050438	221.592	202.06	710.27	175.338	281.338	157.822	199.012	209.591	120.476	146.093	359.76	288.496	225.517	114.121	578.341	433.126	245.774	88.4661	157.279	412.613	174.712	126.696	136.04	551.391	125.865	383.453	204.432	494.197	165.881	563.501	557.681	407.971	152.747	153.475	406.118	353.49	435.903	273.353	180.702	225.512	180.86	203.303	115.569	208.469	452.315	263.668	240.462
ENSG00000050555	0	3.17291	2.11394	21.287	9.42827	0	11.6593	11.1696	0	16.4882	0	0.921372	22.4177	13.3655	2.81486	11.5694	0.846931	12.8219	16.8491	0	11.2511	9.49907	10.0277	1.24937	5.73415	2.53281	5.24688	2.06268	49.1792	5.22674	13.3598	17.058	21.0305	44.0488	10.4424	0	19.8882	11.4457	1.10429	16.4258	26.086	10.1651	2.27603	7.48293	0.561528	2.25781	14.2089
ENSG00000050628	208.009	345.981	511.446	136.106	264.248	316.146	282.05	336.437	206.468	280.424	472.731	282.646	110.714	314.615	382.471	516.995	445.096	262.028	237.997	449.318	218.157	573.306	594.584	222.497	484.166	140.51	651.823	119.385	303.799	390	141.042	579.936	341.78	300.932	158.027	349.286	92.165	168.555	233.346	318.198	443.295	181.03	225.073	197.578	168.753	105.388	189.169
ENSG00000050730	69.8821	55.0495	68.6136	45.0172	67.7912	28.981	33.5228	54.848	58.4666	46.2686	64.1042	49.1908	58.6431	59.9209	99.8341	70.1353	141.24	26.0882	54.633	117.407	21.998	61.7279	56.2445	47.2132	40.7808	48.4217	61.7849	102.813	21.5768	102.893	68.0889	49.5866	62.1485	34.8662	106.688	57.4966	86.8691	45.5157	34.3988	64.3146	17.8674	33.8067	21.8388	42.9871	46.1608	13.0645	65.177
ENSG00000050748	2154.64	2076.27	2498.32	2247.38	2374.07	2301.23	2312.4	2426.29	2320.62	2342.64	1842.4	2080.56	2428.98	2342.87	2224.52	2255.89	1941.09	2520.15	2140.24	1706.1	2136.15	2411.81	2449.93	2030.48	1933.29	2280.17	2452.94	2243.74	1994.5	1982.9	2271.52	2083.64	2036.47	2600.04	2208.38	2144.85	2242.33	2171.63	2091.54	2026.13	1865.29	1985.74	2150.25	1875.25	2472.78	2150.61	2214.38
ENSG00000050767	11.0526	1.18892	2.98001	54.4274	1.1037	0	0	0	0	1.12546	12.0847	1.39938	9.08093	4.02056	0	0	5.07955	3.66745	1.10433	0	0	1.90329	10.6503	0.929152	0.956691	0.944498	0	0	95.9649	2.61549	0.893079	0	1.59797	67.5405	4.49018	0	0.911702	9.55582	0	0.849568	0	2.47094	1.50491	0	0	0	3.80267
ENSG00000050820	1165.74	1286.08	1287.99	1771.63	1036.49	1255.27	1620.06	1721.94	1222.04	1325.27	1300.05	1104.98	1628.72	933.075	1459.32	878.711	1443.03	1501.97	1696.44	1670.21	1339.24	1370.19	1972.86	1522.81	1543.98	1510.13	1897.68	1911.53	1864.05	1779.54	2015.57	1984.64	1642.26	2376.18	1639.39	2168.24	1473.21	1208.81	1723.32	1566.24	1329.28	1798.65	1387.4	1542.38	1284.92	1613.79	1946.46
ENSG00000051009	400.509	486.819	404.982	442.112	511.771	432.516	513.08	551.363	470.867	536.426	423.932	486.047	588.556	467.062	486.907	435.897	623.207	389.031	503.323	476.029	676.875	623.434	517.512	537.207	735.75	592.999	583.19	614.142	535.663	717.336	513.851	580.511	766.125	517.574	553.64	554.124	507.789	410.1	552.914	800.429	685.26	539.985	555.619	580.394	394.225	654.301	690.943
ENSG00000051108	9857.18	7615.7	3648.41	3935.97	5794.16	6473.77	8031.48	6870.24	5292.86	4986.04	6325.16	6204.91	6873.63	6442.4	6218.35	4506.48	6665.9	5417.27	8347.39	4475.66	8321.09	5756.84	6105.6	6293.37	9134.5	4989.4	4819.05	8558.57	5583.21	5987.44	5109.2	7131.85	4588.76	6362.61	4342.61	4598.93	5359.48	3745.97	5904.78	3821.08	5448.24	3418.03	4652.56	5396.82	4450.13	3894.41	5983.85
ENSG00000051128	1059.35	1607.84	1691.91	2124.17	1634.33	1538.04	1611.51	2009.59	1504.65	1581.22	1474.98	1509.23	1616.01	1531.93	1520.19	1795.3	1491.21	1800.06	1621.74	1770.72	1348.85	1611.38	1499.86	1349.23	1456.17	1558.51	1891.78	1425.75	2034.39	1576.66	1592.43	1540.48	1856.02	1734.07	1714.04	1441.8	1419.73	1833.33	1341.03	1710.73	1556.06	1810.84	1762.66	1992.93	1818.83	1727.81	1685.13
ENSG00000051180	103.533	159.751	621.752	144.72	70.0018	135.162	165.273	147.801	160.426	241.108	294.136	135.084	182.848	214.779	758.244	274.051	262.327	102.347	143.636	378.636	113.699	173.08	181.873	585.739	105.32	352.737	148.951	577.933	250.396	445.217	389.545	186.781	206.048	191.35	496.499	201.829	220.926	291.142	191.688	173.908	232.604	156.588	188.864	135.617	138.942	144.869	157.134
ENSG00000051341	59.9426	84.2733	628.455	60.0024	33.1051	41.67	102.739	77.2354	102.728	87.5161	333.28	133.569	116.431	186.136	740.444	166.339	252.754	53.2479	36.9811	190.918	43.928	107.161	91.7609	496.199	67.7226	427.741	82.9385	527.369	227.453	378.888	364.256	221.979	93.3452	67.3004	480.801	140.171	303.991	166.311	141.299	207.112	141.063	89.723	127.379	134.916	157.013	91.7228	202.804
ENSG00000051382	781.172	793.567	726.473	651.687	708.345	507.433	899.345	943.487	671.6	762.401	838.328	698.551	793.899	532.571	643.017	553.372	597.92	716.475	644.584	666.37	703.144	837.334	702.907	788.832	690.491	859.631	928.072	768.068	671.748	565.553	719.079	851.559	717.576	915.71	717.41	591.266	820.433	608.69	680.489	582.391	483.756	570.696	600.478	847.14	681.848	416.706	906.878
ENSG00000051523	629.741	1005.93	632.474	894.914	990.999	752.591	598.596	1122.08	875.604	793.41	684.321	908.414	1080.94	724.513	1160.49	1091.18	561.061	769.204	912.456	895.044	874.533	744.022	585.074	980.211	863.117	663.588	775.557	817.824	844.316	1089.41	833.927	1047.1	350.5	948.68	953.735	870.693	463.908	888.676	815.833	970.848	853.681	937.398	792.239	1187.03	734.805	764.071	907.287
ENSG00000051596	487.923	312.926	526.416	499.516	479.104	411.305	874.355	592.004	435.749	735.697	645.51	636.951	601.223	850.975	946.644	691.316	836.059	589.53	414.527	516.729	720.469	735.427	418.873	814.567	310.436	579.445	554.605	532.413	350.147	822.057	757.754	397.947	575.296	464.802	609.793	446.129	381.463	801.925	752.668	491.164	590.09	600.037	618.308	789.257	384.321	490.88	529.7
ENSG00000051620	1695.68	2226.43	2439.67	2414.02	1661.64	1780.14	2623.12	3042.8	1522.63	2404.11	1554.01	2200.64	1651.7	2032.89	2403.1	1803.15	2360.99	2611.98	2529.69	1846	1788.89	1668.21	2149.82	2674.42	2592.84	2414.98	2047.8	2676.54	1468.99	2652.02	2997.38	1731.65	1667.12	2749.62	2612.83	2182.09	2830.93	1637.33	1809.3	1844.41	2003.72	1949.4	1928.81	1928.25	2094.43	1977.54	2238.84
ENSG00000051825	619.832	691.507	1040.38	405.395	489.485	422.452	814.489	458.247	651.952	418.451	699.963	569.065	560.145	765.558	1023.93	491.288	721.582	368.734	623.891	928.781	548.918	719.411	545.477	919.603	569.8	812.409	504.386	1144.38	504.037	916.319	839.875	783.284	389.78	562.173	973.82	613.707	706.222	604.528	463.722	640.199	566.066	457.973	578.737	640.476	510.92	367.952	574.982
ENSG00000052126	1249.31	1835.52	1531.43	1834.35	1655.06	1446.75	1594.36	1851.23	2027.35	1730.05	1423.09	1896.92	1810.6	2097.52	1366.99	2308.94	1026.49	1622.2	1910.88	1574.94	1623.02	1965.16	1639.82	1262.61	1752.87	1544.98	1583.47	1261.3	1765.57	1557.26	1303.1	1267.63	1795.55	2008.35	1220	1438.55	1487.89	1447.62	1597.24	1881.53	1942.64	1682.09	1793.1	1854.32	1775.85	1836.59	1555.04
ENSG00000052344	0	0	0	0	0	0	0	0	4.64279	0	0	0	0	0	0	0	0	0	0	0	0	0	0	0	0	0	0	1.74795	0	0	0	1.07819	0	0	0	1.39744	1.59692	0	0	0	0	0	0.741318	1.43196	0	0	0
ENSG00000052723	2333.05	2169.51	1978.16	1491.38	1814.71	2132.25	1736.18	2034.08	1981.56	1604.12	1873.99	1958.25	2146.96	1611.57	1838.13	1609.95	2320.67	1797.4	1903.56	1913.24	1653.78	1732.68	1735.96	1699.63	1888.23	2108.07	1572.5	1932.76	1679.84	1650.35	1442.14	1716.43	1516.65	1867.2	1448.95	1631.38	1424.19	1599.68	1844.87	1519.25	1719.28	1647.72	1918.36	1778.77	1483.25	1453.93	1868.29
ENSG00000052749	516.495	733.079	756.648	903.743	480.427	738.002	616.016	557.578	569.85	678.973	629.876	459.035	673.686	644.716	835.165	580.522	634.698	568.516	566.292	960.473	580.993	604.652	612.566	718.79	641.883	611.375	549.451	669.626	658.36	690.819	718.231	683.372	565.339	664.281	714.406	724.942	598.097	721.409	799.312	552.178	613.621	897.904	759.295	651.892	1018.08	968.305	597.062
ENSG00000052795	1871.43	4434.59	1180.36	2124.07	1430.85	1914.26	2772.88	3183.42	1450.05	2083.72	2303.74	2162.59	1443.69	1968.53	1537.6	2683.78	1448.4	1892.11	1834.98	1114.36	2054.41	1558.71	2582.15	1512.8	2099.99	1193.01	2966.87	1911.67	2487.55	995.393	1548.72	1656.13	2713.84	2323.16	1541.86	1704.14	2146.96	1203.48	2384.1	2311.3	2752.18	2025.08	1648.73	2457.28	2418.03	1535.25	1753.57
ENSG00000052802	6045.25	7003.84	2759.82	10117.9	5734.72	5599.66	5657.85	6115.55	6366.63	8470.74	4924.92	5677.22	8189.44	10325.8	1872.09	10067	2439.11	6851.33	5222.93	3976.63	5315.01	7298.92	11645.3	2387.2	6969.16	2861.68	7946.67	1382.2	7279.02	3214.65	1727.09	4809.83	9088.97	7003.36	1205.18	3644.73	4445.94	3923.58	3101.98	7785.54	5993.11	6914.63	6038.29	6604.87	7659.05	7168.72	4722.99
ENSG00000052841	2843.72	3613.67	2310.41	2652.02	3109.5	3221.36	3473.01	3006.62	2896.17	3041.14	2397.81	2985.05	3079.55	2635.63	2143.48	2499.37	2967.38	3681.92	3328.64	2121.96	3764.91	3089.15	2907.05	2647.33	3302.9	2611.01	3624.23	3057.23	2982.05	2858.76	3034.54	2924.77	2791.57	3290.81	2792.79	3470.84	3187.16	2649.72	2970.82	3533.61	3346.47	3080.91	3067.54	3116.79	3011.78	2989.25	3115.77
ENSG00000052850	0	27.0875	55.1903	22.2333	3.03662	30.8089	15.1463	265.348	41.8259	0	33.5179	7.88975	14.2983	38.6167	3.23487	16.8055	123.156	1.79907	1.23015	2.94726	6.49217	26.2526	306.63	56.9444	48.9331	7.54103	2.77707	8.90453	22.3121	7.10654	0	55.3585	39.2545	18.0939	19.7326	17.4564	42.5315	13.584	16.983	5.27074	16.8672	77.9781	1.76372	24.7849	6.14378	55.8476	1.7088
ENSG00000053108	0	0	0	0	0.44097	0	0	0	0	0	0	0	0	0	0	0	0	0	0	0	0	0	0	0	0	0	0	0	0	0	0	0	0	0	0	0	0	0	0	0	0	0	0	0	0	0	1.93507
ENSG00000053254	5774.74	5780.72	3039.85	4645.79	5755.32	6145.07	6133.5	5390.55	5780.83	4088.85	4921.74	5553.77	4890.19	5087.97	2523.75	6900.6	5392.96	6777.26	6344.29	3564.95	6784.64	6300.66	6383.22	3617.6	6993.04	3643.4	5024.91	3423.11	5463.04	2816.83	3798.62	2900.08	5522.12	5265.97	2987.62	4406.8	4016.75	3499.64	3978.02	5068.99	4574.28	3828.07	5063.14	4407.01	4029.83	4159.97	5171.39
ENSG00000053328	19.3205	55.7561	17.7899	43.7697	24.5678	50.4856	30.136	23.5803	44.6604	41.2956	20.9284	25.7086	36.6252	78.3156	25.2417	117.187	18.0848	75.8268	29.9633	8.86995	42.7614	50.3247	58.7024	28.4816	72.2293	31.0479	24.6379	25.324	45.0306	31.3695	26.6739	25.3657	74.1825	53.5906	34.4223	40.4895	76.6003	45.7974	44.6299	103.319	106.95	61.8171	75.5576	70.583	36.8681	57.9648	29.7683
ENSG00000053371	1580.16	1894.54	1875.2	1916.93	2013.57	1704.79	1652.18	2299.08	2164.75	1939.95	1613.16	1941.74	1900.11	2412.57	1731.8	2427.16	1759	2016.83	1798.74	2000.89	1609.14	1871.74	1713.04	1434.57	1541.75	1881.35	1687.42	1639.08	2210.61	1941.49	1796.9	1875.88	2130.23	2153.08	1786.28	1735.42	1569.4	2325.92	1727.59	2245.66	2005.37	2033.32	1883.96	2112.23	2009.65	2027.68	1959.48
ENSG00000053372	1333.68	1336.07	2293.33	1655.97	1382.36	1527.99	1385.93	1288.46	1268.16	1437.72	1418.53	1325.17	1421.88	1584.86	2218.1	1623.52	1538.55	1351.86	1395.93	1536.61	1305.11	1174.55	1310.6	1677.45	1170.39	1614.26	1428.07	1444.15	1452.82	1922.12	1601.96	1453.56	1183.02	1416.89	1674.86	1491.33	1256.84	1653.27	1512.39	1184.58	1378.91	1565.3	1345.65	1321.97	1733.68	1269.24	1269.13
ENSG00000053438	0	15.7159	3.92565	9.44721	5.21282	7.35493	2.8574	0.984551	1.31732	15.2597	1.91089	0	19.9089	9.16635	0	9.1674	1.26269	0	8.63015	7.82027	10.239	10.4299	13.9628	7.54962	0.968419	4.7819	0.93785	0	14.8837	9.80204	0	3.59113	44.614	0.954605	0	0.931429	0	11.1071	3.55934	13.2521	10.8669	1.80499	0	6.36297	1.776	5.5987	1.71687
ENSG00000053501	365.749	387.623	425.655	441.182	433.542	388.232	456.327	444.678	522.83	369.611	420.22	398.343	536.693	541.12	390.18	467.9	483.715	460.542	451.573	493.253	398.518	462.473	501.294	334.656	425.961	407.791	483.556	421.875	531.925	451.018	414.062	627.859	555.379	477.407	403.521	488.399	406.774	426.162	401.042	506.477	537.403	470.88	531.714	522.407	453.521	473.823	477.149
ENSG00000053524	2.37502	3.60967	0	3.58339	0.913711	1.21848	0	0	2.79434	2.34223	4.36179	0	8.01698	0	0	0	0	0	0	1.29661	0	5.96448	0.299107	2.36944	0.538003	0	0.513221	0	0	0	0	0	0	0.561049	6.31822	0	0	0	0.31526	1.18812	0	3.73643	0.969805	0	4.88612	1.57626	5.04235
ENSG00000053702	0	0	0	0	0	0	0	0	3.77458	0	0	0	0	0	0	1.24791	1.2115	0	0	0	0	0	0	0	0	0	0	0	0	0	0	0	0	0	0	0	0	1.27378	0	0	0	0	0	0	0	0	0
ENSG00000053747	85.7416	187.737	133.952	440.407	223.125	184.809	373.489	635.656	311.566	252.46	242.291	316.875	60.9082	204.682	227.951	252.762	96.4225	639.766	149.042	255.711	502.437	132.986	395.14	344.699	267.223	754.191	1420.7	303.121	528.407	368.971	623.504	276.403	317.912	440.066	386.032	363.482	466.206	318.846	496.738	595.731	594.87	310.642	520.924	342.376	643.371	790.512	209.222
ENSG00000053770	2079.57	2052.87	1811.93	1750.38	1700.63	1672.1	2007.99	1693.17	1729.95	1700.73	1889.39	1785.07	1831.98	1837.95	1694.12	1695.19	1769.95	1571.34	1543.08	1723.75	1568.44	1959.69	1507.43	1709.24	1502.4	1665.29	1943.24	1571.8	1508	1477.33	1520.25	1567.78	1553.81	1757.54	1667.16	1627.77	1609.61	1524.64	1398.65	1785.8	1397.48	1525.91	1535.74	1789.43	1637.67	1579.2	1814.56
ENSG00000053900	772.089	750.152	800.588	908.089	767.607	717.438	798.764	878.236	662.936	918.043	848.323	1031.41	890.133	847.011	808.558	748.832	868.564	954.527	692.335	691.995	1436.48	960.352	791.15	1025.31	916.309	808.808	947.681	891.447	732.495	988.719	868.405	858.391	814.344	844.621	770.369	808.533	848.067	667.381	842.734	735.638	710.616	606.431	739.71	670.752	761.498	803.881	843.201
ENSG00000053918	0	0	0	0	0	0	0	0	0	0	0	0	0	0	0	0	0	0	0	0	0	0	0	0	0.955239	0	0	0	0	0	0	0	0	0	0	0	0	0	0	0	0	0	0	0	0	0	0
ENSG00000054116	2837.04	2568.14	2541.17	2423.44	2513.92	2586.95	2656.67	2540.74	2415.44	2508.67	2597.54	2489.51	2241.89	2368.51	2347	2441.92	2807.69	2574.11	2638.84	2308.32	2552.2	2353.88	2486.59	2372.36	2392.42	2405.61	2663.83	2252.45	2659.42	2684.46	2286.67	2591.44	2764.99	2362.31	2417.99	2350.92	2349.55	2445.09	2694.26	2581.08	2614.91	2630.44	2610.4	2460.34	2713.75	2565.37	2653.5
ENSG00000054118	5092.73	4723.35	5511.75	4714.16	5291.07	4985.96	5534.96	4960.02	5068.85	5573.13	5183.41	5209.22	5519.79	5144.04	5698.71	4570.49	5465.49	6034.36	5342.29	6118.68	5030.01	5211.04	5689.95	5722.17	6441.77	6053.17	5510.88	6769.16	6665.93	5830.82	6550.72	5694.77	5046.14	5652.08	6351.08	6902.94	5741.68	5211.35	5839.37	5314.72	5168.18	4737.41	4305.57	4567.07	4617.3	5274.76	4567.49
ENSG00000054148	2052.05	1847.82	1724.11	1993.22	2008.77	1968.22	1836.79	2311.66	2103.1	1909.43	2120.84	2106.02	1888.54	1918.55	1748	1653.23	1827.75	1897.55	1804.29	2446.29	1862.2	1532.76	1819.96	1870.39	1743.95	1902.9	1872.66	1891.08	1947.32	2299.24	2079.65	2058.23	1765.41	1841.39	1845.61	1994.93	2056.92	2027.4	1904.63	1806.76	1756.21	1751.18	2070.56	1937.15	2140.27	2192.75	1929.82
ENSG00000054179	0	0	0	0	0	0	0	0	0	0	0	0	0	0	0	0	0	0	0	0	0	0	0	0	0	0	0	0	0	0	0	0.757243	2.65033	0	0	0	1.60499	0	0	0	0	0	0	0	0	0	0
ENSG00000054219	147.695	66.8725	79.2896	226.213	152.108	171.597	109.243	87.1762	161.304	175.969	171.985	232.02	201.678	45.235	78.5608	313.573	19.9744	198.873	76.8638	92.1645	175.187	331.426	254.551	132.327	36.2038	169.092	838.698	116.791	62.995	126.399	45.8871	89.1813	277.653	271.457	65.2067	69.3156	142.309	57.5589	88.1276	197.256	238.967	38.2735	194.713	161.144	116.202	146.449	90.9982
ENSG00000054267	2101.91	1615.22	1498.73	1595.95	1878.74	1692.11	1849.75	1771.9	1862.85	1722.69	1602.88	1981.3	2076.23	1393.2	1146.94	1636.22	1805.09	1621.58	1887.54	1402.53	2023	1891.27	1678.75	1619.22	1667.65	1889.53	1734.64	1850.57	1551.75	1364.69	1535.07	1516.17	1596.42	1825.98	1592.19	1653.79	1638.14	1389.77	1627.59	1781.08	2067.64	1425.61	1540.92	1543.86	1505.47	1599.72	1814.42
ENSG00000054277	364.99	245.01	203.2	438.267	155.92	381.429	382.944	356.73	295.989	369.891	262.53	193.137	399.168	257.028	200.685	364.051	259.375	349.638	280.7	210.199	302.768	200.286	329.081	178.033	235.819	180.075	193.55	191.796	264.149	166.919	253.853	160.921	347.537	256.262	204.446	224.061	113.056	91.2496	147.508	221.617	200.971	241.858	184.208	155.906	111.209	136.459	158.908
ENSG00000054282	1244.4	1198.2	822.579	745.638	1449.84	1178.72	1386.77	1180.04	1412.15	1264.05	1226.44	1185.2	1584.68	1359.44	1001.1	924.959	1375.24	993.851	1246.26	904.695	1376.28	1263.44	1113.98	1130.37	1351.66	1225.58	1287.38	956.919	1098.04	1030.25	1039.77	1091.73	1179.04	1166.25	856.364	1076.66	1301.24	742.891	1242.59	1189.48	1137.32	859.091	923.509	1275.24	1078.93	749.078	1163.19
ENSG00000054356	253.005	462.753	1979.74	243.173	1139.02	473.078	114.263	20.2751	146.989	193.383	317.873	612.939	384.613	418.855	870.859	112.445	1324.55	140.142	645.904	542.379	188.178	443.621	199.647	1003.16	200.317	167.372	22.5284	565.021	112.547	935.716	159.301	337.576	46.7537	86.2612	147.195	503.228	43.7009	155.246	129.484	61.8189	27.0308	112.062	13.568	116.767	210.316	115.891	73.0861
ENSG00000054392	1006.39	355.498	121.602	306.94	202.002	365.685	567.929	418.57	153.057	196.015	199.115	219.1	234.696	261.927	97.4534	132.432	390.744	240.411	422.004	119.584	296.323	148.805	229.591	212.077	290.882	133.097	128.64	179.338	183.233	111.996	183.587	316.262	169.025	370.198	211.076	235.065	169.76	188.425	324.139	210.601	166.619	214.902	138.897	249.861	143.465	218.206	366.186
ENSG00000054523	3423.25	3534.64	4462.01	4610.35	4291.26	3798.22	3374.87	3589.38	3237.83	4263.22	3738.27	3456.08	4181.95	3446.25	3337.02	3852.3	4059.2	4068.34	3512.09	3805.36	3116.08	3709.21	4394	4277.61	3513.8	3585.24	4403.74	4705.09	3003.11	3325.17	4905.29	2910.19	3855.27	3338.04	5548.68	4744.27	4299.48	3444.4	3469	2943.53	2891.2	3776.86	2944.07	3038.66	3852.54	3902.52	2984
ENSG00000054598	417.576	375.87	452.803	155.778	273.045	239.994	339.214	344.948	296.934	272.484	485.774	399.801	191.814	259.99	410.978	202.315	446.633	228.065	331.057	189.17	390.963	280.485	276.094	364.096	375.152	359.199	298.35	273.38	381.729	406.182	270.203	364.859	337.723	330.674	329.672	348.009	297.32	253.579	407.984	294.62	284.774	316.027	238.736	257.042	278.062	155.871	461.445
ENSG00000054611	955.94	974.746	1074.41	947.783	1063.09	931.432	976.395	990.232	1058.27	946.988	1003.71	989.875	913.906	954.787	1071.54	885.226	842.454	940.625	1037.51	1036.04	993.553	891.09	974.826	928.879	875.212	912.655	1146.27	911.79	966.944	951.485	1147.03	960.898	982.02	1035.73	1007.38	1099.02	950.585	1052.23	1109.4	1059.62	1150.96	954.855	890.993	972.321	940.015	1038.63	1051.22
ENSG00000054654	268.433	179.111	435.625	322.8	361.343	317.356	242.375	301.037	292.089	468.634	380.805	419.409	274.536	455.727	502.668	917.441	419.421	261.719	167.841	323.316	356.37	378.45	606.225	448.177	287.792	404.295	331.904	589.646	565.536	536.619	463.715	466.219	485.42	559.899	402.353	362.571	771.711	502.66	254.755	277.787	421.152	273.422	209.967	271.782	357.177	301.141	337.958
ENSG00000054690	6.29847	10.7352	36.3458	24.5712	11.9176	16.4927	7.61185	47.1676	9.3951	6.93113	6.02709	23.6069	10.4299	10.0322	9.21535	5.20734	12.783	16.8289	4.52385	17.4146	2.37251	6.22318	8.10197	3.35483	18.2119	12.7607	3.79502	31.2558	4.8797	3.26108	3.56027	17.056	4.80065	5.11126	7.39239	28.4778	8.03749	14.462	2.95738	18.0989	7.24353	4.9135	4.80998	2.33618	20.9748	5.69618	3.32922
ENSG00000054793	3183.31	3957.89	2834.14	3584.58	3685.11	3502.07	3872.03	4721.13	4114.49	4043.92	3550.42	4086.65	4137.55	3890.32	3376.76	4789.44	3871.87	3731.07	4578.12	4212.99	3692.86	4509.61	4707.48	3404.61	3679.28	3240.17	4602.07	3899.27	4497.64	3249.71	3691.91	3312.71	4942.92	3905.69	4174.88	4031.37	3528.28	4044	3452.03	3490.19	4138.12	4358.77	3957.93	4111.37	4222.65	3897.97	3543.29
ENSG00000054796	0	0	0	0	0	0	0	0	0	0	0	0	0	0	0	0	0	0	0	0	0	0	0	0	0	0	0	0	0	0	0	0	0	0	0	0	0	0	0	0	0	0	0	0	0	0	0
ENSG00000054803	0	0	0	0	0	0	0	0	0	0	0	0	0	0	0	0	0	0	0	0	0	0	0	0	0	0	0	0	0	0	0	0	0	0	0	0	0	0	0	0	0	0	0	0	0	0	0
ENSG00000054938	0.921627	9.79413	2.1338	13.6234	0	6.05809	15.0977	1.68269	6.68992	2.08052	2.10207	0	3.9514	30.2474	1.17068	8.47179	9.0348	16.2932	7.1291	0	7.21473	15.803	48.2609	7.40907	24.8686	2.72951	0	0	4.14643	5.75234	2.04362	12.8924	0	6.83096	0	0	6.74686	13.436	2.55895	2.20453	4.33576	15.0183	21.6926	13.1061	13.4061	4.96798	9.28977
ENSG00000054965	4096.16	3419.89	3140.03	3084.81	3296.47	2928.97	3323.96	2824.9	3303.25	3153.11	3921.94	3611.2	3128.8	3401.85	3314.71	3349.53	3544.4	3138.36	3453.63	3461.62	3320.47	3431.64	3325.73	3121.66	3609.95	3538.97	2901.7	2983.56	3089.64	2865.79	3013.41	2889.97	3263.26	2969.1	3184.34	3322.92	3694.94	3524.47	3067.06	3455.94	3429.1	3280.02	3269.37	3313.57	3279.66	2828.82	3160.24
ENSG00000054967	116.651	124.801	159.752	182.917	86.0199	148.425	162.711	128.593	130.676	163.552	94.581	90.6367	115.99	110.539	169.047	106.675	98.1594	107.376	164.287	107.222	93.2664	106.723	172.796	165.089	178.237	133.792	197.755	249.873	187.831	208.444	225.122	156.87	112.091	183.07	173.122	154.372	109.533	81.5247	143.469	127	115.262	230.153	83.8063	105.338	306.85	126.033	99.6488
ENSG00000054983	1476.28	1775.8	1098.81	1841.97	1560.62	1677	1580.52	1803.8	1508.65	1608.85	1263.32	1609.1	1620.12	1287.76	1069.81	1531.3	1420.72	1546.46	1301	1071.82	1350.31	1536.9	1880.02	940.738	1809.33	1070.06	1573.97	1040.2	1252.9	1011.42	1107.6	1138.53	1688.88	1506.06	948.594	1285.98	1451.4	1069.93	1234.61	1776.15	1283.11	1424.39	1534.57	1157.96	1246.68	1288.28	1255.89
ENSG00000055044	1410.31	1093.57	2373.81	1822.49	1402.66	1607.96	1533.78	1148.23	1395.3	1536.07	1579.23	1474.25	1748.12	1398.64	1895.64	1378.34	1829	1515.82	1198.7	1859.26	1448.87	1471.12	1496.19	1651.12	1611.11	1722.05	1403.82	1625.21	1744.39	1543.6	1614.1	1602.3	1323.77	1566.02	1662.68	1654.68	1387.68	1720.74	1578.61	1276.52	1528.78	1512.3	1656.74	1265.3	1638.58	1544.77	1302.67
ENSG00000055070	7073.03	9604.59	9149.13	9669.05	7923.22	7401.03	8795.34	10196.4	7586.08	8162.07	7886.24	8685.35	9438.65	8751.1	9243.14	9118.55	8372.82	8229.24	9519.25	8739.76	7390.2	7923.26	8778.67	7475.03	7568.97	7932.21	9582.79	8479.53	9221.24	7844.5	8199.78	7864.68	8830.22	9406.97	8433.33	8257.1	7207.49	8268.12	8135.49	8064.09	7887.11	8909.39	8887.97	8662.64	8048.85	8158.67	8214.19
ENSG00000055118	0	0	1.02183	3.12178	0	0	0	0	0	0	1.02116	0	0	0	0	0	0	0.982423	0	0	2.24567	1.01409	0.836488	3.01051	4.06163	0.88524	0.998281	0	0.738206	0	2.01077	3.21955	0	1.73159	1.00487	1.98741	0	1.30265	0.763396	0.932031	0	2.33945	5.61367	0	0	0	0
ENSG00000055130	3192.25	2825.51	3263.79	3133.04	2856.21	3261.43	3007.29	2686.85	2820.53	3116.75	2937.5	2776.74	2967.61	2652.66	2911.04	2828.26	2804.84	3362.61	3176.8	2686.18	3318.37	2999.15	3066.54	3151.14	2993.31	3034.07	3339.09	2960.72	2902.19	2998.86	3160.19	2905.37	2594.85	2996.38	3326.2	3205.01	2972.68	2947.45	3266.61	3070.4	2902.67	2714.3	2881.25	2812.61	3090.8	2968.1	2799.85
ENSG00000055147	1803.62	1507.99	1620.06	1166.09	1529.44	1425.93	1504.85	1365.09	1152.44	1483.69	1590.15	1342.15	1478.91	1235.34	1352.43	1139.75	1476.07	1092.12	1523.46	1589.78	1226.92	1171.67	1208.04	1240.85	1253.19	1465.23	1350.7	1329.19	1157.93	1346.68	1157.5	1252.66	1343.53	1363.86	1244.78	1271.04	1384.62	1306.71	1242.68	1062.81	1257.52	941.974	1072.93	1231.12	1116.07	1113.15	1270.45
ENSG00000055163	215.509	308.033	91.9323	218.51	178.866	180.006	150.437	186.411	157.004	305.258	154.993	355.002	125.916	180.111	56.197	99.7611	285.589	178.824	133.434	249.662	181.491	329.344	163.246	117.722	331.776	100.619	104.944	118.215	183.143	349.557	175.277	214.47	167.708	178.521	223.41	199.942	227.789	161.63	314.047	305.204	186.805	376.473	191.344	231.555	305.668	435.438	220.006
ENSG00000055208	5414.53	4875.28	4275.5	4300.19	4932.8	4312.44	4487.53	5930.32	3910.42	4457.74	4043.53	4359.78	4923.5	4006.07	3392.07	4463.57	4088.2	4244.7	4524.76	3504.98	4824.97	4308.02	4184.42	3761.06	4197.33	3822.11	4261.36	4384.69	4092.72	3757.7	4089.42	3667.93	4471.95	4504.5	3512.78	4153.87	3459.83	3614.08	3759.71	3974.28	3551.2	3727.77	3502.09	3997.64	3649.45	3418.01	3981.26
ENSG00000055211	3966.19	3911.38	3611.26	4493.87	4658.27	4244.65	3806.25	4541.22	4025.56	4188.82	4120.64	3886.76	3714.93	4375.69	3770.33	4639	3588.38	4722.38	3636.32	2652.14	4382.31	4444.14	4668.53	3989.82	4630.37	3426.96	4691.28	3831.63	3395.51	3664.32	4182.9	4136.87	4528.91	4249.64	4383.98	3941.09	4482.96	3538.8	4501.44	4689.31	3900.9	4024.94	4646.82	4261.12	4277.66	4202.27	3854.94
ENSG00000055332	4269.44	3665.37	4336.29	4134.84	4766.77	4885.59	4186.48	3931.33	4192.58	4670.66	4400.82	3960.64	4200.01	4545.72	4847.98	4456.46	3996.32	4423.76	4139.28	3945.77	4263.33	4597.6	4331.65	4137.64	4204.32	4594.32	4134.28	3941.39	3832.68	3137.91	3908.79	3217.34	4130.14	4542.34	4036.92	4482.08	4598.76	4130.31	4104.95	4054.4	3919.09	3714.13	4156.28	4233.89	3981.58	4229.21	3730.94
ENSG00000055483	1073.54	1476.1	1280.07	1488.18	1367.18	1718.3	1522.93	1343.52	1506.81	2014.64	1013.29	1203.61	1467.89	1260.33	1141.57	1581.23	1800.64	1787.18	1621.76	1550.56	1520.18	1453.65	2168.24	1624.79	2102.38	1320.91	1534.88	1919.1	1531.56	1236.32	1678.2	1226	1910.61	1724.45	1611.84	1722.07	1668.93	1212.33	1652.12	1881.32	1310.83	1412.59	1320.86	1279.81	1689.6	1652.28	1379.87
ENSG00000055609	2647.33	2862.85	2687.43	3210.22	2741.71	2821.22	2868.43	2937.12	2643.97	3018.42	2449.46	2655.74	2727.08	3317.48	2363.56	3496.58	2970.43	2897.27	3199.56	2771.34	3037.51	3109.9	3462.69	2776.84	3417.86	2746.19	3042	2986.81	2903.2	2166.3	2648.6	2462.09	3332.58	2925.01	3164.48	3101.9	3473.01	3119.53	2515.38	2728.48	2525.04	2597.33	2819.45	2336.28	3189.51	2580.82	2126.64
ENSG00000055732	38.6731	32.0581	11.6539	58.2798	13.5773	57.8777	100.328	109.722	34.298	32.5494	32.0621	62.7452	79.2195	25.1405	4.1591	40.1881	53.2936	29.1889	57.4907	13.7655	93.7249	87.6436	27.4404	12.9954	24.5852	25.6097	206.121	5.64669	35.9392	18.3008	8.89968	17.7903	9.13088	51.1318	9.53503	0.929709	32.7121	18.2307	22.3626	98.3197	26.0462	27.6501	96.3968	39.0793	35.6518	84.2226	35.7619
ENSG00000055813	494.407	522.093	313.349	96.0451	425.693	297.216	103.176	460.156	177.703	298.692	135.598	635.686	306.708	344.457	285.309	113.899	482.836	188.778	482.609	346.038	569.763	292.292	282.802	543.141	444.307	160.582	71.6027	768.9	303.065	462.706	218.779	569.049	206.4	263.229	541.402	368.587	500.579	315.335	228.64	254.223	334.983	286.853	249.383	230.922	425.911	200.551	207.401
ENSG00000055917	4731.45	4058.68	4237.34	3742.31	4088.12	4118.99	4434.26	4066.84	3954.74	3895.37	4468.33	4247.81	3881.32	3956.48	4300.8	4509.72	4351.61	4241.27	4340.43	3538.52	3964.7	4458.65	3797.04	4672.82	3593.25	4462.08	3770.1	4720.36	3363.81	3486.82	4141.01	3256.17	3904.52	3741.8	4403.44	4002.89	4388.65	3808.72	3860.7	3429.53	3440.36	3816.36	3816.64	4031.56	4059.41	3989.87	3866.42
ENSG00000055950	1223.33	1177.24	1243.77	1242.4	1095.75	1010.93	1124.49	1186.48	1263.23	1132.02	1340.85	1325.64	1083.94	1146.24	1311.95	1161.48	1115.59	1184.08	1159.43	1212.25	1009.83	969.762	1036.57	1155.35	1067.55	1216.3	1173.3	1044.76	1247.58	1317.25	1243.99	1509.29	1208.17	1018.94	1139.71	1193.6	1243.94	1323.93	1425.83	1182.77	1160.08	1183.46	1225.52	1267.09	1428.17	1262.44	1407.87
ENSG00000055955	3.72898	23.6073	18.9607	8.26957	2.96425	0	0.392449	22.8538	2.12597	17.2741	29.0438	51.3154	24.3473	10.041	0	2.53765	18.2835	2.81218	17.2903	8.31433	2.1193	1.86065	21.4851	8.07541	9.88494	2.43186	14.1203	3.24944	11.5886	5.53361	15.5586	8.86053	11.4853	10.8592	23.2776	11.4847	33.2891	2.96331	9.65738	10.7381	23.94	0	15.4403	14.4924	4.56529	6.378	11.7221
ENSG00000055957	0	2.75696	0	1.34231	0	0	0	0	0	0	0	0	0	1.7353	0	1.73967	0	0	3.37991	0	0	0	5.69714	1.31228	2.43883	0	2.59857	0	4.16965	1.27239	0.68407	0	1.28658	2.61363	0	0	0	0.892196	0	0.632801	0	5.21386	0	3.41544	2.22	4.66638	0
ENSG00000056050	757.141	569.756	1045.2	713.028	878.914	848.763	774.046	858.558	851.878	708.302	858.648	787.474	799.938	755.137	962.183	968.438	1094.59	764.854	684.418	806.779	709.245	799.92	767.358	877.691	723.757	796.363	577.47	820.3	913.436	824.943	673.39	790.713	776.739	698.778	802.199	705.432	888.181	775.171	743.493	684.133	844.7	736.132	782.551	654.11	712.026	744.963	895.005
ENSG00000056097	7125.42	5338.87	5186.27	6137.63	5493.41	5897.26	5954.2	5825.59	5550.91	5897.62	5836.89	5881.02	5423.86	6437.69	5224.34	5383.42	6244.23	5515.96	6129.1	4613.14	6197.78	6193.88	5646.18	6508.68	5881.27	5905.95	5807.93	5821.93	5277.45	5180.49	5275.1	5701.4	5782.73	6112.91	6044.91	5791.45	6099.03	5290.03	5888.72	5500.46	6341.95	5518.16	5252.99	5790.36	6209.47	5661.51	5937.02
ENSG00000056277	135.325	164.181	166.19	170.624	174.327	159.744	130.227	140.831	191.909	142.191	161.445	158.888	204.576	193.902	143.887	182.23	134.071	187.219	146.237	149.117	84.9552	199.589	181.852	132.972	127.545	132.284	161.043	138.421	131.193	122.629	142.33	139.706	147.362	193.499	121.553	180.469	154.162	156.194	142.295	122.854	127.412	116.904	143.954	144.294	115.321	132.039	123.048
ENSG00000056291	0	0	0	0	0	0	0	0	0	0	0	0	0	0	0	0	0	0	0	0	0	0	0	0	0	0	0	0	0	0	0	0	0	0	0	0	0	0	0	0	0	0	0	0	0	0	0
ENSG00000056487	0	0	0	0.632742	0	0	0	0	0	0	0	0.857478	0	0	0	1.67477	0	0.579539	0	0	0	0.606295	0	0	0	0	0	0	0	1.71626	0	0	0	0	0	0	0	0	0	0	0	0	0	0	0	4.22264	0
ENSG00000056558	35.2308	30.2769	27.7207	39.8133	74.0135	56.7766	51.8345	58.1959	66.8887	76.1126	34.5321	58.6155	52.8451	35.3358	48.4868	25.8982	71.9168	41.8277	40.4589	36.0536	55.4686	67.5681	45.7738	66.4676	80.8013	82.126	86.5737	41.6212	69.4976	67.7491	48.1043	77.2969	95.5111	76.7668	41.9787	76.9678	64.9277	54.8713	88.9269	74.8578	73.1764	84.5873	79.8947	88.069	58.0325	42.0254	89.4687
ENSG00000056586	3784.47	3356.37	2818.5	2531.96	2690.65	3156.06	3505	2846.17	2888.2	2879.58	3040.98	3009.29	3824.71	2811.2	3120.4	2422.82	3158.17	2861.79	2832.35	2312.64	3632.51	2888.73	2824.54	2782.66	2730.09	3202.04	3201.69	2970.81	2485.27	2440.74	2730.56	2563.02	2468.08	2767.94	2819.38	2852.81	2856.86	2765.97	2553.42	2261.44	2368.31	2394.05	2321.85	2468.6	2531.54	2357.42	2471.44
ENSG00000056736	10.5205	25.3764	10.6826	25.8444	44.3703	12.0925	17.077	38.9395	67.6921	124.31	39.0419	8.41371	46.6607	34.1402	16.4938	42.8083	8.97525	12.1311	13.8451	16.29	5.07895	28.4156	6.79947	19.6184	13.1721	63.8116	45.9381	51.0884	17.2702	41.1042	83.6061	28.9891	49.0665	24.2356	86.5154	10.3547	47.0009	90.5065	38.2832	12.78	22.0214	16.8119	88.1896	54.5866	83.6886	28.0008	25.8717
ENSG00000056972	1381.76	2343.81	2117.4	2940.97	3381.58	2128.73	1489.29	2309.17	2695.09	2990.65	2355.4	2365.74	2642.31	2415.65	2068.06	3198.71	1728.62	2832.2	1846.43	2772.24	2202.43	2657.88	2777.05	2228	2853.77	2602.19	2994.08	2211.52	2270.95	2841.28	2045.52	2174.44	2523.17	2645.63	2205.42	2506.58	2821.23	2771.58	2546.78	2705.34	2680.17	2222.74	2631.85	2407.98	2261.79	2753.53	2524.52
ENSG00000056998	110.745	47.5655	83.8269	192.067	147.958	103.38	129.093	32.2752	73.7705	89.8061	172.988	72.7475	59.0454	79.0796	55.3962	41.364	42.4191	156.641	90.8875	23.9015	100.557	110.249	129.886	73.1891	155.882	83.4555	178.32	110.024	66.6236	100.559	36.6115	176.226	49.163	176.551	78.8415	150.897	171.119	124.96	161.838	202.042	197.892	162.369	223.991	189.38	178.904	393.598	146.63
ENSG00000057019	4388.52	4657.23	8286.05	6131.74	3855.91	6431.07	5976.02	3604.5	7410.92	4846.54	7993.44	5835.34	3953.37	6078.41	5504.23	6437.29	7823.43	3774.86	4551.85	8140.61	3993.88	5547.41	4516.27	7231.61	4389.77	8846.48	5511.47	7631.09	4941.38	6228.96	6952.82	5400.01	4884.48	5034.13	10262.3	7106.07	5679.97	6460.18	4879.7	6190.82	5703.73	6963.96	6728.99	5468.83	12140	6464.69	6184.66
ENSG00000057149	0	1.63547	2.61679	0	0.946532	0	0	0	0	11.3418	0.919338	2.59596	6.42592	0	0	1.29718	1.26336	0	0	0	0	3.82183	3.23951	0	0	1.94863	0	0	0	0.935281	1.03073	0	0	2.10232	0	0	0	0	0.890757	0	1.38695	0	0	2.95117	0	0	0.825968
ENSG00000057252	3197.46	5115.83	3722.7	5282.13	4042.78	3946.77	4685.9	4485.7	3261.27	4711.69	4426.62	3860.82	4053.28	4444.15	3340.76	4194.13	2885.39	3915.24	3632.68	3308.72	4168.74	4220.46	5109.51	4183.03	3749.31	3699.36	7759.47	3560.97	4698.66	3624.8	3585.54	3308.57	4887.37	5286.52	3442.69	4036.96	3740.63	2820.89	3914.27	5268.08	3440.29	3423.43	3551.83	4328.66	3884.2	3562.77	3068.24
ENSG00000057294	5.09438	0	0	0	0.456526	19.5554	11.9212	0	0	0.469075	5.92676	6.3018	0.430115	0	0	4.11617	1.78245	5.72906	1.23041	2.48314	0	0	0	6.30656	15.2242	0	0	0	0.422104	3.07684	2.95742	12.1992	0	0	0.477462	3.44228	12.5295	0	6.78874	6.03697	5.83156	2.40244	0.455305	0.444874	0.447724	7.05245	12.8712
ENSG00000057468	0.940803	2.87835	0	0	3.60643	3.76985	0	0	6.30129	5.77581	2.62703	27.1286	0	1.21262	3.34922	22.1523	0	0	1.27079	3.13567	0	0	1.83446	0.91068	3.84034	0	1.80907	0.936331	2.62548	6.91911	1.94375	2.76284	0	1.98272	1.96985	1.88771	5.55109	1.35196	1.01366	0.919243	0	6.63808	0.948808	0	1.84825	3.77921	0
ENSG00000057593	2.14227	0	0	3.53056	0.929954	18.0171	0.883074	0.903828	4.8295	2.27069	0.869693	2.42015	2.49644	7.28596	1.01594	0	0	3.35768	5.70705	0	0	1.74474	6.82273	0	4.35233	9.76175	3.43996	7.58411	0.778382	4.14665	0	0.858873	0.825462	8.10397	0.885717	3.43908	0	19.8032	15.725	4.11569	8.03125	4.94088	4.18152	7.37004	0	0.827154	5.6404
ENSG00000057608	12575.4	11358.8	12790.3	12111.2	11598.4	12014.5	10726.6	11172.4	12425.6	12120.9	11484.9	11595.6	12567.5	11739.4	11784.6	11887.8	12353	11621.7	11887.3	13321.7	10502.5	11299.1	10313.7	10859.2	10317.3	11218.7	11252.4	10543.8	10994.2	11879.2	10470.5	10342.7	11279.5	10997.2	11744.3	10345.5	10527.8	11801.6	10542.6	10587.9	10595.5	9927.17	11710.8	10530.8	10793.8	12132.2	10764
ENSG00000057657	481.646	322.826	381.439	317.542	354.466	552.185	300.644	712.846	280.76	342.167	337.851	414.2	587.731	375.044	344.085	482.333	339.409	383.149	388.526	562.007	529.864	673.646	225.783	449.036	280.562	589.591	469.941	631.944	476.653	385.066	502.594	254.408	501.161	467.882	524.396	446.556	348.899	418.044	280.971	407.371	455.913	378.028	329.896	556.102	594.067	139.319	521.311
ENSG00000057663	2402.21	1699.16	1830.3	1532.06	1878.62	1761.2	1822.51	1903.96	1718.66	1462.69	1655.9	1843.93	1694.09	1637.13	1639.32	1733.7	1764.76	1779.64	1732.78	1470.31	1886.76	1486.6	1526.87	1743.73	1765.74	1715.75	1635.96	1962.89	1561.27	1708.3	1655.67	1440.8	1496.16	1679.71	1636.62	1429.5	1798.68	1574.74	1674.06	1544.1	1512.45	1315.06	1596.54	1672.43	1512.65	1453.39	1743.44
ENSG00000057704	2.85001	12.018	3.82009	0.698559	4.72372	7.72435	1.65334	5.59477	2.26115	0	5.55162	25.0113	3.96785	36.4905	4.13666	15.7209	3.27946	6.51169	4.721	0.928638	13.5773	10.8197	22.1489	1.67568	11.3884	0	0.829527	3.5465	0	3.29056	0	2.60425	8.62528	0.911186	2.67576	0	0.849031	0	2.7071	9.66683	0	4.39965	0	4.20826	0	0	2.58306
ENSG00000057757	1440.47	1632.47	1615.52	1710.66	1313.38	1616.05	1420.76	1339.47	1280.51	1556.67	1460.17	1375.48	1437.58	1607.9	1804.5	1899.58	1522.27	1417.71	1409.95	1287.54	1552.44	1674.86	1595.68	1630.32	1580.46	1339.95	1203.99	1577.38	1536.98	1730.75	1406.68	1504.71	1508.92	1312	1591.41	1425.9	1381.26	1254.48	1341.58	1496.34	1477.04	1562.94	1383.47	1320.41	1419.73	1509.97	1376.9
ENSG00000057935	1404.83	1500.77	1250.29	1150.31	1621.64	1339.18	1256.24	1323.42	1277.17	1629.17	1345.96	1353.07	1404.17	1195.35	1120.54	1048.66	1290.07	1361.98	1228.03	1278.42	1463.66	1178.72	1200.57	1295.31	1225.1	1284.31	1221.47	1016.65	1208.23	1247.5	1152.7	1266.91	1225.83	1288.55	1055.82	1225.64	1338.71	1207.9	1179.05	1267.84	1123.3	990.32	1079.62	1146.53	1034.16	1187.88	1141.87
ENSG00000058056	873.855	1380.34	1882.87	1126.76	976.734	1323.49	1256.35	1305.76	939.492	1090.5	1381.37	1334.53	1127.73	1004.91	1951.33	1128.05	1443	883.5	970.11	1157.48	944.611	1105.21	1047.93	1570.48	1091.87	1582.88	1048.45	1411.24	934.636	1348.59	1014.75	1117.88	938.98	837.213	1445.21	1210.62	1141.11	1023.35	942.16	1040.13	1039.98	1148.39	1495.27	1426.17	1386.54	1132.19	993.866
ENSG00000058063	6034.9	5585.72	4418.92	4119.34	4157.53	5056.16	5491.77	4002.93	4397.04	4134.33	4308.94	4209.45	5281.65	4146.32	3671.04	4246.34	5343.65	4810.62	5012.68	3387.07	4741.66	4447.18	4633.4	4533.97	4781.74	3950.52	5094.23	4741.44	3994.11	3335.79	4370.28	4002.76	4203.82	4780.25	4328.02	4277.52	4394.75	3877.01	4245.47	4038.45	3824.83	4479.01	4115.62	4217.19	4066.8	4321.18	4742.92
ENSG00000058085	279.255	177.745	234.067	166.307	324.268	234.564	141.443	214.135	309.615	301.791	658.803	311.849	154.467	273.309	257.246	264.952	287.71	313.298	175.565	507.26	324.98	436.015	240.969	363.933	332.525	451.19	385.849	577.399	223.94	460.831	1022.47	777.371	286.946	275.171	232.41	288.265	436.275	331.17	366.275	247.8	344.023	346.819	291.687	252.696	320.014	184.964	301.716
ENSG00000058091	3392.4	3640.11	2330.13	2765.62	1864.22	3685.93	3330.2	2436.49	1953.45	1836.61	2566.81	2763.28	3353.87	3297.98	2091.47	2895.14	2774.66	3080.65	3886.86	2362.83	3241.56	2431.13	3009.36	3072.6	2970.43	2206.17	1907.43	2152.63	2719.31	1875.13	1451.7	2001.54	2267.45	2607.2	1561.22	2094.04	1929.21	2060.14	2097.2	2612.1	2494.96	3042.68	2690.73	2396.73	1861.96	2616.09	2826.15
ENSG00000058262	28727	30950.4	25914.6	27753	26668	30646.3	25533.1	25069.2	22667.9	28526.1	25580.6	24457.5	26506	25846.3	26368.9	26408.8	23589.4	24398.1	26686.9	28044.5	28647.4	24381.7	28446.5	27043.4	28047.1	27870.1	26399.1	32271.4	25537.9	29972.8	31138.6	26158.2	25390.9	25203.6	28472.2	27305.8	24736.3	25347.9	25863.5	23555.8	27205.5	27956.9	25611.3	25938.6	26542.1	28099.4	25549
ENSG00000058272	4331.68	3806.71	6030.46	2779.88	3363.77	3217.86	4061.92	3537.67	3155.38	3311.44	4289.37	4178.22	3306.91	3462.76	4992.21	3232.07	4708.5	3073.55	3334.5	4885.74	4635.4	3128.37	3420.98	4274.54	3498.61	4569.22	3317.66	4614.39	3184.43	4282.39	4781.85	3634.65	2840.5	3784.17	5438.22	4595.09	3847.46	4194.94	3712.19	3181.07	2691.28	2647.92	2561.87	3119.16	3599.53	3196.91	3296.18
ENSG00000058335	0	4.43236	0	2.02095	0.820937	0	4.82811	6.95581	4.92693	0.825247	2.33698	1.09909	0.764524	2.1785	0	1.09514	0	0	2.18788	0	0	0	1.93357	0	0	0	0.803942	0	2.60672	1.58282	0.412492	0	8.55563	3.47006	0	4.0474	0.785333	9.17585	4.23766	0	0	0	0	0.378624	0.797049	0.80859	0
ENSG00000058404	4.75239	2.15279	12.7825	0	5.43697	2.19328	9.45993	13.5449	6.15924	6.89224	3.13352	31.9845	3.37074	6.49306	25.5603	5.70932	3.12338	2.82992	19.5128	16.7792	2.30684	10.0081	6.78824	3.17337	14.6566	7.39252	34.0029	56.8916	17.8037	7.88661	5.21107	1.23554	4.8093	19.8509	11.275	21.2897	6.02685	17.9415	14.3201	1.80247	24.0458	10.3289	6.64419	5.28115	8.2561	14.0274	2.36656
ENSG00000058453	232.415	349.885	211.824	239.772	277.464	342.321	315.405	411.223	401.919	215.635	323.352	323.89	244.228	291.137	398.171	221.951	443.607	292.069	468.211	485.096	246.344	350.763	374.253	373.939	286.444	385.852	397.515	217.426	426.493	442.634	332.775	476.593	534.454	479.093	344.346	240.648	370.91	445.882	373.039	486.098	474.092	489.028	374.052	423.159	336.2	277.419	635.276
ENSG00000058600	614.75	749.061	701.445	941.757	537.274	766.171	747.882	570.704	796.892	761.003	494.174	429.102	718.837	730.707	762.134	736.28	759.135	861.406	886.444	740.577	492.656	695.897	799.481	691.866	790.132	793.508	621.389	537.621	674.249	619.236	733.382	648.376	827.817	801.672	822.604	729.521	928.187	684.286	616.688	629.383	853.129	714.318	809.483	629.061	853.026	608.603	750.855
ENSG00000058668	10868.5	11525.8	19057.8	17096.9	19793.1	11449.9	13560.2	16069.8	17353.8	20361.5	22411.3	18309	12925.6	12252.9	15129.9	13671.3	11173.5	12660.5	9776.29	18465.5	16448.2	16011	17413.4	17315.1	12565.4	18822.7	33775.2	21819.1	14786.1	16740.6	24513.1	20420.6	21327.1	22833.6	26244.6	20386.1	25896.1	20873.7	17001.7	13572.7	18653.4	12738	16632	19005.6	25084.7	17935.7	13796.9
ENSG00000058673	5906.31	5048.95	5128.18	4660.26	6040.57	5539.02	5577.94	6269.68	4746.97	5139.8	5295.27	5928.61	5194.66	5773.51	4813.21	6088.85	5272.56	5094.24	5091.16	4494.04	6663.67	6275.66	5788.41	4745.32	5885.6	5110.76	5635.86	5545.2	6391.98	6293.86	6074.69	5603.18	4974.94	5827.31	6209.26	6145.75	5883.1	6234.65	6297.54	5336.26	6329.63	5801.3	6014.67	5623.02	5007.97	5758.68	5992.16
ENSG00000058729	1810.54	1298.67	1839.28	1719.64	1629.28	1586.72	1536.88	1345.89	1338.84	1158.03	1344.59	1480.09	1438.25	1633.63	1607.01	1360.02	1438.89	1424.72	1364.03	1500.67	1140.61	1485.38	1144.36	1366.78	1075.76	1584.62	1296.62	1890.26	1194.44	1669.86	1497.73	1466.39	1316.05	1613.81	1864.69	1225.33	1156.11	1559.79	1449.26	1077.63	914.861	1276.62	1108.14	1151.65	1485.81	1227.04	1561.33
ENSG00000058799	755.229	889.811	635.086	972.574	864.103	790.891	739.567	691.111	727.731	724.71	788.332	798.472	757.912	768.769	749.929	707.586	741.613	870.447	750.143	681.186	810.403	517.512	742.382	738.1	809.901	700.22	810.685	753.634	815.117	798.315	686.629	776.104	778.811	789.127	658.49	702.056	825.257	719.299	871.069	932.719	835.429	803.267	822.892	777.08	686.335	904.511	796.932
ENSG00000058804	535.203	666.393	1493.67	649.574	565.797	791.377	928.333	685.055	773.869	660.256	978.143	670.028	940.3	1017.92	1751.31	1065.9	1095.13	697.674	670.286	806.38	693.33	850.023	723.027	1486.84	574.263	1232.83	614.705	1581.32	869.113	1237.92	1216.17	875.466	617.273	612.539	1198.29	914.967	1031.77	780.769	823.723	725.204	747.301	772.451	883.662	752.951	841.638	785.762	823.664
ENSG00000058866	2.91413	4.98807	2.20087	8.99941	0	16.1578	1.20566	4.99995	5.27706	4.60354	3.51389	6.61428	0	0	4.44358	6.5435	2.59674	2.32065	0	3.13353	0	0.572192	2.04057	2.43236	0	1.42949	0	0	2.38992	0	3.93268	1.2644	5.75297	0.245791	1.30361	5.69917	1.57107	3.55876	5.69326	0	3.5243	1.87735	2.86248	0	0	2.6712	2.05538
ENSG00000059122	636.645	851.255	526.74	835.304	867.481	628.512	917.928	1094.29	919.931	893.949	976.783	1190.05	750.527	988.938	830.665	761.621	836.785	986.796	1046.06	1081.37	1283.79	984.115	1026.32	1048.47	1327.2	1079.06	1150.54	1146.28	1182.86	1122.55	1225.69	1294.42	1195.49	1193.58	1005.76	1016.02	992.078	1070.94	1271	1452	1247.38	1283.68	1202.8	1097.11	1051.82	1231.5	1505.94
ENSG00000059145	618.85	583.381	557.443	471.476	526.807	509.564	558.829	556.859	437.733	554.903	564.645	494.245	471.183	557.18	593.608	522.618	444.051	772.56	591.007	450.373	961.179	686.703	542.34	809.085	686.405	853.699	513.579	838.417	558.439	843.643	1137.29	747.567	542.091	588.283	711.342	668.816	742.542	685.74	668.485	566.06	751.021	716.741	570.139	604.842	506.823	505.256	670.682
ENSG00000059377	5.09234	2.94405	6.23868	3.17274	3.77701	0.894205	3.93847	1.93359	2.53783	1.5759	5.83191	2.56361	2.38111	1.56782	12.1359	2.5597	2.0739	2.01563	7.02877	13.0156	0	1.85999	1.31606	7.48959	1.09157	2.85826	5.86085	3.36714	4.45486	5.91548	9.10015	1.88521	5.66135	2.00132	11.1726	5.03248	3.77698	7.37915	7.54951	1.65458	5.85856	0.95143	6.07685	4.83674	3.47922	1.73689	7.70975
ENSG00000059378	292.169	295.206	400.726	489.582	239.359	427.986	332.877	353.003	378.752	344.185	368.922	312.707	395.665	378.675	447.244	424.919	457.806	413.74	330.66	435.494	332.923	414.545	374.18	308.501	409.57	322.713	482.549	238.092	306.956	404.324	268.378	279.105	384.099	414.888	246.301	317.435	323.466	399.162	372.083	221.006	453.918	241.222	462.899	387.327	354.019	337.391	366.942
ENSG00000059573	4587.23	4234.6	4647.81	4245.57	3517.8	5219.14	3678.83	3683.67	3447.2	4232.59	4129.37	3392.54	4028.84	3661.89	4778.39	3663.99	3704.35	3752.97	3993.45	4944.66	3587.25	3277.41	3767.33	4699.95	3231.29	4710.7	3040.76	3529.66	3912.21	4742.72	4478.42	4315.73	3482.55	3633.07	4818.42	4340.32	3408.87	5029.04	4817.04	3379.44	4090.46	4915.03	3871.23	3614.77	4001.79	4520.51	4082.04
ENSG00000059588	532.633	599.068	416.073	650.511	513.509	688.47	631.537	711.238	657.26	614.494	568.296	666.883	598.823	817.638	690.816	727.978	744.843	593.398	575.261	580.435	420.848	983.442	601.097	519.991	581.049	641.327	650.524	522.373	551.536	542.954	515.518	667.895	699.313	672.036	490.375	596.817	705.723	722.849	528.693	608.305	636.906	611.773	626.647	617.179	822.71	745.516	564.98
ENSG00000059691	728.082	824.225	848.165	803.166	984.685	830.373	894.781	881.189	806.922	900.932	1013.74	812.966	809.606	1023.75	889.508	766.454	788.183	841.556	577.966	1104.63	875.601	900.144	735.7	761.204	770.872	884.877	836.114	805.008	650.794	878.746	786.363	848.301	956.648	797.557	834.06	871.487	845.58	802.047	852.128	819.576	759.521	669.25	909.602	824.677	852.293	672.86	822.528
ENSG00000059728	508.445	845.844	272.896	496.084	392.701	382.574	620.956	808.151	458.277	454.563	421.766	445.765	601.883	651.842	354.977	545.245	513.888	410.285	726.39	357.002	549.203	555.314	499.769	340.3	613.781	327.202	390.809	411.291	545.269	427.858	331.312	386.267	594.735	447.708	298.459	338.675	392.609	275.501	395.48	392.557	505.778	511.498	464.29	550.679	305.6	427.817	508.27
ENSG00000059758	2182.54	1767.54	1848.3	1792.93	1900.23	2090.96	1827.51	1694.85	1649.94	1676.59	2090.82	2116.67	2014.71	1709.34	2343.63	1805.09	1951.33	1831.35	1468.07	1845.75	1454.86	1930.61	1722.31	1761.32	1985.62	1679.24	1865.85	1863.42	1877.2	1939.48	1566.33	1643.64	1620.68	1774.82	1551.15	1749	1763.65	1456.08	1830.65	1550.09	1665.52	1097.25	1374.3	1609.93	1633.54	1341.14	1761.11
ENSG00000059769	607.759	607.848	515.139	619.112	563.547	560.518	546.789	582.413	493.008	585.187	482.871	435.835	598.45	508.576	512.331	531.89	439.448	686.166	547.287	434.672	715.269	575.864	685.945	549.273	593.803	512.463	532.606	628.137	429.978	540.85	531.841	495.437	548.818	617.864	606.678	493.555	569.232	436.05	567.8	620.159	537.723	589.694	560.149	533.053	486.331	611.21	495.036
ENSG00000059804	3894.12	8212.88	2906.06	5158.05	3598.52	4090.02	5642.61	3668.96	3946.94	4532.4	3931.2	4300.41	4406.49	4387.75	3138.45	3978.82	4738.36	3656.14	4495.92	3205.46	5377.94	6485.51	5538.29	3113.24	6568.36	6987.94	5520.24	2733.05	4988.13	6115.2	2238.34	4949.41	5034.51	6350.96	2246.53	3956.66	3002.59	3156.61	5865.72	6034.89	4587.5	2500.28	3401.64	4309.14	2619.35	3112.86	6079.85
ENSG00000059915	4.78385	11.9452	4.68389	3.28274	3.92131	10.8735	8.49942	7.68775	5.97057	1.25221	7.61406	9.21569	18.4398	65.6223	44.8826	21.3142	2.81173	10.5763	7.16407	17.0975	8.35392	5.22436	3.41623	5.63145	17.1952	15.5487	16.3661	3.28173	34.4799	26.3333	4.49177	14.8701	43.8758	32.9206	3.92245	1.49172	3.47363	10.3426	11.7806	30.8944	19.9045	17.9032	20.9702	24.5072	42.57	24.482	8.66584
ENSG00000060069	429.464	519.116	519.2	618.672	522.12	529.273	519.843	538.583	516.483	507.86	475.048	463.725	526.486	469.545	574.706	542.131	471.758	520.419	590.992	563.96	583.893	635.167	685.399	525.586	599.142	523.566	643.482	562.634	658.136	537.904	627.066	642.572	685.146	579.105	624.626	586.736	550.75	498.739	623.214	673.553	624.726	750.845	649.594	619.843	631.512	636.967	715.789
ENSG00000060138	4602.72	4882.78	4260.43	5404.16	5587.01	5155.07	5045.95	6210.68	5802.07	5919.23	4963.52	4958.03	5860.05	5992.97	4134.68	5907.84	4964.71	6008.67	4933.85	5234.51	5409.7	6709.04	6004.25	4554.22	6489.68	4411	6296.51	4197.32	6185.47	5184.84	5023.94	5613.38	6624.44	5353.88	4698.22	5691.72	5802.28	5187.25	5658.64	6640.84	6340.4	6234.42	6506.6	5479.53	5574.93	6401.02	5461.08
ENSG00000060140	13.8788	43.5347	16.1979	12.0468	7.48786	2.60514	18.5678	4.53401	1.72477	7.6399	14.4154	15.2452	7.19887	10.1169	71.0858	5.94811	6.64026	4.80459	6.07655	15.137	12.4199	1.26289	18.6118	8.26102	9.99954	3.8511	20.7549	12.5903	17.9456	37.5914	38.8063	14.3866	6.39357	23.7662	19.6089	14.1875	25.8498	16.9769	8.23372	2.53282	0.898933	5.32206	0.651678	3.84016	13.3653	4.55503	24.7903
ENSG00000060237	10565.1	10710.1	9423.68	10173.7	9886.48	9363.73	10662.5	9563.5	8782.7	9555.88	10199.2	8522.21	9782.94	9208.51	9056.15	9378.18	9142.7	9620.12	10331.6	10099	10499.3	10250.4	10368.4	10702	11134.2	10173.7	12095.6	10255.2	9212.07	7574.44	8917.87	7888.59	9897.58	9840.96	11171.2	11823.6	9519.49	9547.29	10078.2	9719.38	9228.25	9302.33	9501.72	10542.9	9897.02	10218.8	9626.93
ENSG00000060303	0	0	0	0	0	0	0	0	0	0	0	0	0	0	0	0	0	0	0	0	0	0	0	0	0	0	0	0	0	0	0	0	0	0	0	0	0	0	0	0	0	0	0	0	0	0	0
ENSG00000060339	3067.89	2403.18	2892.97	2369.77	2129.08	2460.93	2264.64	2651.77	2473.37	2432.22	2722.29	2628.5	2200.53	2635.87	3181.73	2857.4	2674.89	2247.75	2423.94	2742.9	3513.16	2229.56	2395.31	3024.64	2762.65	3120.1	2641.7	3376.79	2480.74	3023.82	2049.64	3010.8	2554.01	2222.21	3595.58	2604.79	2722.77	2957.3	2726.03	2265.44	2149.49	2920.43	2785.94	2975.74	2500.78	2364.62	2735.36
ENSG00000060491	507.548	539.763	712.272	889.414	666.918	624.92	580.013	684.027	673.547	673.555	690.295	627.487	733.349	653.995	671.936	584.485	675.388	854.979	744.521	801.745	625.288	723.846	786.996	672.928	747.633	780.595	793.659	723.468	849.484	684.536	885.618	704.874	800.713	802.722	960.904	820.092	731.107	820.83	853.541	761.123	833.693	896.52	913.528	700.216	814.088	1009.28	702.893
ENSG00000060558	2.46839	0	0	0	0	2.04901	0	0	0	0	0	1.31755	1.75818	0	0	0	0	0	0	0	0	0	0	0	1.90763	0	0	0	0.803613	0	0	1.73226	0	0	0	2.66902	1.80726	0	0	0.854789	0	0	0	0	0.84709	0	0
ENSG00000060566	0	0	0	1.39891	0	0	0	0	0	0	0	0	0	0	0	0	0	0	0	4.05194	0	0	0	0	0	0	0	0	0	0	1.33328	0.561459	0	0	0.578629	0	0	0	0	0	0	0	0	0	0	0.541176	0.525245
ENSG00000060642	678.789	568.33	551.86	478.261	667.696	538.095	706.362	739.907	745.977	693.968	550.009	813.194	637.706	703.41	612.183	584.981	586.319	587.101	692.63	610.718	764.374	792.478	611.482	569.157	701.019	756.549	698.843	670.214	598.967	709.664	651.566	720.155	799.184	570.572	545.746	709.54	806.926	629.629	663.969	658.933	713.595	581.588	787.769	665.363	535.902	604.109	840.258
ENSG00000060656	559.465	885.9	442.837	1350.74	1157.9	1094.07	1209.36	2134.21	1582.14	1507.81	554.357	819.836	1884.17	1744.52	458.266	1917.08	350.275	1548.47	1276.17	528.495	722.836	2133.82	2157.3	429.503	1714.64	487.333	1756.99	332.279	1323.44	759.703	784.449	686.723	3184.82	2075.44	430.392	569.475	1139.91	967.783	885.221	1519.8	1399.86	1061.52	1198.92	1276.22	994.21	959.002	1082.25
ENSG00000060688	1027.83	1046.34	1416.04	1188.71	1036.06	1257.37	1034.44	995.454	1176.78	1051.98	1021.45	1019.32	1167.15	1246.36	1536.81	1365.3	1250.8	1260.14	1108.77	1105.22	969.555	1024.34	1164.51	1232.92	932.924	1307.49	875.535	1142.67	1076.74	1252.38	1132.01	1079.48	1084.15	1126.08	1078.74	1029.25	1020.96	1307.73	1175.49	917.423	1168.19	1253.63	1267.9	1055.09	1131.62	1287.4	990.825
ENSG00000060709	0.629103	0	0	0	7.75074	0	0	0	1.93432	0	0	1.18611	0	12.6834	1.95433	15.1778	1.12273	0.813825	0.73553	0.897056	1.90639	0	0	0	0	0	0	0	0	0	0.870852	0.830439	0.806511	0.875652	0	2.49107	0.843732	0	0	0	1.1144	1.93277	5.07498	0.787125	0	1.63336	0
ENSG00000060718	8699.9	7122.96	1636.61	928.422	1480.51	3685.82	9155.94	1413.98	661.15	1960.71	1497.97	1751.4	1233.09	2613.1	977.116	455.2	11417.3	1134.17	15325.4	2425.32	6282.6	275.882	3643.47	1064.73	3982.8	699.46	202.644	2683.1	2960.52	119.644	255.655	3857.7	532.455	561.325	430.701	1009.74	1792.4	311.697	958.935	1008.81	954.37	3306.57	199.569	719.892	1187.73	1491.56	1832.43
ENSG00000060749	2257.67	2040.84	3008.91	2653.92	2207.22	3077.42	2668.18	1948.69	2335.95	2657.84	2639.01	2089.19	2261.17	2592.37	2795.72	3513.92	2590.57	2830.22	2275.7	2276.95	2083.44	2734.71	2602.94	2834.07	2333.67	2659.69	2151.42	2536.62	2134.25	2195.35	2666.81	1832.89	2470.99	2168.64	3180.66	2781.52	2437.02	2413.23	2728.12	2134.64	2274.03	2500.57	3322.46	2302.46	2928.98	2682.26	2157.59
ENSG00000060762	1033.26	804.882	984.292	940.451	843.69	953.542	776.382	912.04	907.128	982.52	869.497	851.79	887.603	1000.48	873.621	829.965	892.931	937.91	787.219	782.595	785.426	941.225	961.737	936.898	727.515	768.639	805.056	947.579	949.016	907.505	941.415	860.102	956.294	862.786	950.64	723.415	846.375	830.042	740.443	863.963	830.956	890.359	883.259	1002.31	749.142	748.236	890.032
ENSG00000060971	1578.02	1473.09	1481.76	1576.85	1728.53	1443.38	1368.85	1663.23	1663.55	1538.29	1646.06	1594.12	1702.61	1508.83	1342.56	1571.98	1528.1	1533.26	1624.83	1373.2	1535.84	1550.78	1601.5	1425.92	1540.17	1648.24	1459.64	1157.27	1547.91	1516.64	1328.92	1687.28	1609.32	1528.02	1593.43	1586.59	1544.94	1419.75	1368.96	1639.07	1561.94	1565.9	1415.59	1458.13	1522.63	1627.85	1636.51
ENSG00000060982	6444.03	6333.19	4146.77	4311.99	5219.38	6497.42	5650.39	3318.32	6662.81	3943.97	5559.27	4737.27	4781.92	4051.87	6334.15	3551.35	11061.8	3313.74	5029.19	7918.55	6016.71	4844.31	5536.24	6634.88	3453.17	4020.19	3131.37	7034.35	5309.02	4947.03	5820.58	5211.59	4301.02	3834.37	5160.4	5289.26	5280.46	4615.75	6846.41	3642	5583.67	4560.68	3062.73	4094.88	3550.76	4397.45	4279.19
ENSG00000061273	3480.07	4618.68	3734.32	4407.49	4460.92	4685.5	4514.93	3969.6	4494.95	4461.21	4068.31	4759.28	4258.81	3925.15	3416.48	4393.91	4803.4	5422.28	5393.12	4770.08	5029.12	5311.34	4827.24	4541.93	5185.61	4594.85	4576.72	3986.51	4473.24	4354.84	4474.37	4572.52	5462.57	4513.03	4201.7	4945.54	4697.8	4643.73	5313.01	5514.4	5815.33	6019.71	5341.39	4712.53	4212.91	5221.53	5324.84
ENSG00000061337	84.0136	405.84	294.855	48.9706	54.7514	20.0085	105.574	55.6611	109.55	109.482	216.579	76.9952	45.2703	51.5888	80.5865	16.8291	123.98	14.2912	76.2392	126.894	60.3862	54.6846	114.202	66.6233	16.2876	103.298	54.1067	98.1947	43.1152	112.842	132.521	136.57	29.1268	86.1523	57.3426	142.233	48.313	105.79	77.6866	26.4363	85.3762	74.9664	19.6783	65.8771	45.9954	29.7463	37.0077
ENSG00000061455	20.5557	6.5315	48.7359	7.53331	7.30319	11.7482	16.3977	15.6789	11.6729	10.0353	15.099	11.4203	135.118	44.1175	30.6311	35.4583	2.23858	4.32394	82.7434	32.3835	35.2609	60.0793	7.96898	53.9612	3.57271	10.3724	6.20034	13.1001	10.1902	7.61653	31.5186	9.18483	6.45794	27.786	25.6488	18.0462	47.1349	34.562	5.48791	24.7136	18.4212	4.12033	27.2969	13.2138	42.0949	16.2373	8.70184
ENSG00000061492	0	0	0	0	0	0	0	0	0	0	0	0	0	0	0	0	0	0	0	0	0	0	0	0	0	0	0	0	0	0	0	0	0	0	0	0	0	0	0	0	0	0	0	0	0	0	0
ENSG00000061656	107.27	50.2214	44.8205	57.6621	78.5272	50.3188	79.7145	80.3179	38.2108	43.7737	32.9069	41.9678	47.1781	53.8079	33.7467	75.0783	34.7441	71.178	140.288	90.5542	99.7952	47.8353	44.2616	35.7838	36.1899	26.4753	23.6017	46.0937	48.5283	69.8554	48.4704	71.4869	23.4189	64.3959	21.9163	64.6901	25.9656	33.5627	43.8238	23.2722	31.6717	48.2969	10.6094	43.8695	48.3707	41.0575	45.3296
ENSG00000061676	14281.7	13118.7	12944.2	11760.1	12386.4	14318.4	13279.7	12194.4	11180.9	11977.1	13106	12327.8	11799.7	11226	10798.7	11355.4	13951.3	12050.5	12440.4	10566.8	11817.4	11608.1	12122.9	13523.7	11796.5	12643.8	14008.7	12734.5	10853.6	10994.9	11928.7	11108.3	11858.3	11682.3	12143.6	11722.9	12204	10937.6	11970.4	11646.8	11513.9	11364.6	10756.6	11473.8	12609.8	11655.7	11178.5
ENSG00000061794	1802.84	1613.79	1918.6	1886.87	1747.6	1822.84	1834.15	1833.15	1742.48	1802.67	1806.54	1697.71	1833.16	1676.45	2000.5	1690.22	1829.92	1682.12	1850.06	1839.48	1542.22	1663.17	1609.84	1801.69	1480.42	1722.33	1803.68	1596.19	1584.22	1663.49	1515.21	1566.09	1512.27	1589.36	1563.74	1694.62	1573.46	1570.86	1662.81	1426.4	1658.09	1697.43	1597.8	1638.98	1601.74	1844.9	1613.52
ENSG00000061918	297.45	275.536	458.085	509.209	833.692	390.592	244.858	484.677	653.255	552.191	345.665	373.067	761.711	473.93	320.466	695.37	414.861	390.917	356.349	380.541	382.97	766.551	606.979	308.871	376.612	365.466	295.347	304.409	445.401	421.005	235.815	308.706	627.672	357.944	154.973	426.498	384.994	520.069	195.672	541.02	396.795	324.382	673.95	547.808	328.139	244.606	422.226
ENSG00000061936	787.547	1019.11	901.506	876.456	799.865	1060.85	1064.8	800.129	759.07	894.447	740.147	735.917	957.329	932.416	1220.9	906.966	976.905	907.084	841.195	1123.99	921.2	1075.88	1178.59	993.088	891.478	899.534	834.095	902.482	967.176	1000.84	1025.51	753.291	934.922	821.074	957.966	979.658	837.216	752.672	979.394	797.349	968.813	1004.71	948.877	797.055	926.863	1156.96	914.46
ENSG00000061938	419.526	645.74	447.744	651.652	383.013	343.578	561.335	656.719	481.608	542.283	480.818	547.713	602.166	543.076	435.162	609.749	569.412	493.576	721.021	699.179	695.298	667.079	559.851	560.227	476.968	542.917	804.778	448.005	665.567	491.856	743.858	606.216	724.068	711.113	893.246	653.608	592.93	717.898	520.788	535.392	521.688	689.666	543.357	743.178	858.822	486.518	703.058
ENSG00000061987	2620.21	2167.99	2130.51	2216.44	2480.22	2743.82	2198.32	2856.23	2828.81	2654.14	2190.29	3067.7	2315.5	2273.33	1862.78	2032.27	2282	2359.68	2313.78	2395.7	2194.64	2674.36	2355.71	2206.97	3134.47	2594.7	2599.04	2451.78	2454.43	2425.25	2306.79	2075.49	2298.74	2874.83	2406.53	2489.92	2956.44	2445.8	2600.48	2369.4	1985.66	2210.03	2517.61	2112	1860.6	2810.44	3130.55
ENSG00000062038	0	0.421075	0	3.45047	0.798062	0	0	2.88499	0	0.467561	0	0	0	0	1.94538	0	0	3.23903	0	0	18.8404	0	0	8.47252	0	0	0	0	5.55945	0	0	1.85089	0	2.40879	0	0	2.85233	3.93628	0	0	0.823508	3.41081	0	0.739116	0	5.91874	0
ENSG00000062096	0.987136	0.952271	0	3.74306	0	0.94863	0	0.939792	1.2472	0.916449	0	0	2.60977	0	0	2.47457	1.20253	0	0	0	0	0	0	0	0	0	0	0	0	0.91418	0	0	0	0.998266	0	0	0.937709	2.61185	1.9533	0.916296	0	0.97076	0	0	0	0	0
ENSG00000062194	2501.96	2553.75	2490.88	1936.08	2407.18	2364.47	2697.41	2341.47	2688.73	2331.82	2275.74	2366.43	2454.95	2558.4	2599.93	2442.48	2572.9	2667.71	2967.84	2105.73	2553.41	2642.24	2410.97	2336.42	2544.96	2620.34	2237.45	2590.66	2480.2	2579.13	2417	2444.51	2283.2	2340.89	2230.73	2290.8	2512.07	2335.19	2560.89	2292.6	2582.78	2205.64	2508.76	2407.14	1923.99	2232.65	2446.11
ENSG00000062282	72.7279	161.667	137.897	112.779	188.736	88.841	114.141	65.9876	52.0856	157.555	69.8638	96.4263	72.9036	63.3504	117.171	78.733	80.8302	136.438	130.695	143.487	199.38	90.4583	126.938	163.891	109.841	72.3938	47.8025	157.352	49.2587	196.603	79.7757	124.822	68.5969	73.4839	58.3301	80.7759	67.8958	34.995	105.44	96.5474	83.5445	55.5312	64.2979	43.1054	53.2348	40.7491	69.0743
ENSG00000062370	260.06	221.239	235.04	239.678	288.705	224.253	197.753	253.436	251.496	265.841	216.965	218.958	246.168	311.627	277.332	285.892	236.247	293.031	275.074	236.251	216.263	240.664	249.011	248.391	243.123	264.44	201.281	253.812	183.039	205.598	254.175	163.23	228.447	273.077	208.3	200.21	277.879	272.358	242.068	218.504	291.69	206.579	278.4	258.206	249.362	224.568	203.731
ENSG00000062485	3968.76	4171.35	5996.01	5374.65	4715.15	4394.71	4095.09	4782.91	4995.04	4683.19	4811.89	4545.52	4700.25	4817.92	5476.67	4729.95	4872	4724.94	3934.86	5940.24	3631.98	4260.08	4855.19	5283.27	4140.95	4963.27	4721.47	4778.72	4731.76	4946.67	4889.01	4382.07	4801.63	4296.42	5030.96	5059.24	4455.64	5286.37	4379.99	4646.86	4448.4	4236.29	5595.49	4492.41	5060.49	4825.4	4233.74
ENSG00000062524	6.44308	2.43689	1.07003	6.04795	4.08675	6.42445	2.94845	10.1844	1.35805	4.26794	5.84459	3.34251	2.80042	1.39825	3.39572	0	4.16442	0	5.20156	0.800512	3.40518	0	0.74358	3.8832	0.999376	1.5695	3.85931	13.7338	6.03802	7.30212	7.74821	8.71993	0	4.64317	2.31359	0	0.974445	1.31723	0.714322	0.93373	0	2.91896	0	1.75397	0	0	3.8302
ENSG00000062582	1398.93	1349.21	1600.08	1748.94	1677.75	1356.39	1368.82	1305.27	1639.33	1443.62	1685.64	1636.21	1552.12	1291.85	1431.7	1333.67	1398.51	1529.95	1361.99	1764.61	1229.16	1318.8	1315.3	1287.79	1454.72	1538.6	1720.44	1345.08	1358.2	1725.17	1364.71	1517.92	1397.36	1525.03	1346.84	1497.55	1580.52	1735.43	1570.45	1522.11	1238.41	1297.23	1752.35	1569.15	1586.92	1580.38	1448.24
ENSG00000062598	1780.28	2365.78	1928.92	2102.21	1780.42	2005.68	1999.92	2334.83	1682.2	2351.2	1707.66	1524.71	1936.52	1864.75	1596.78	2031.66	1898.28	2116.15	2260.31	1958.81	2131.75	1974.38	2217.91	1794.58	1973.45	1702.22	2211.43	1989.86	2146.12	2008.57	2013.69	1777.39	2668.73	1977.29	1797.22	1903.79	1841.07	1768.05	2163.9	2007.84	2199.97	2330.91	1914.64	2038.21	1642.78	1963.38	1958.8
ENSG00000062650	2712.79	2557.22	2688.15	2494.26	2534.78	2680.21	2444.58	2453.5	2207.42	2622.47	2401.01	2297.53	2621.69	2157.87	2364.86	2096.77	2577.8	2454.34	2349.61	2337.07	2267.47	2569.04	2869.73	2905.73	2477.67	2383.9	2535.72	2972.58	2431.34	2460.49	2872.86	2133.28	2302.12	2941.59	2902.28	2580.64	2525.08	2313.27	2594.26	2239.1	2134.93	2521.76	2120.49	2160.75	2629.06	2679.75	2304.3
ENSG00000062716	5140.23	4749.12	3981.5	3835.73	3737.7	3948.31	4237.1	3913.28	3226.29	3513.04	3845.55	3959.35	3425.35	3384.75	3672.7	3695.59	3899.1	4087.51	4308.84	3212.02	4259.06	3320.35	3660.36	4523.84	4512.08	3870.98	3499.28	3220.39	3276.25	3770.1	3187.56	3807.34	3257.02	3616.57	3257.06	3502.76	3264.93	3536.95	3514.27	3614.31	4139.85	3901.87	3533.6	3514.58	3039.04	3383.52	4145.54
ENSG00000062725	2856.34	2790.91	2221.79	2017.93	2667.57	2549.96	2177.36	1925.03	2275.23	2245.18	2654.26	2147.33	2331.59	1968.45	2053.45	2169.43	1944.33	2527.23	2347.17	2380.97	2314.45	2330.14	2353.6	2269.44	2191.28	2437.3	2258.1	2260.49	1850.22	1832.43	2221.37	1728.16	2044.72	2255.62	2249.7	2079.27	2201.97	2327.04	2014.55	2272.43	2395.84	2007.5	2229.89	2008.42	2120.22	2257.79	2099.41
ENSG00000062822	165.328	289.838	367.278	235.517	137.433	165.981	169.124	160.291	142.368	249.955	198.777	200.369	174.69	224.592	423.95	346.667	208.35	146.844	125.504	275.769	189.1	156.866	167.523	345.85	149.796	302.835	203.653	342.813	311.288	375.114	314.952	219.478	225.981	186.152	376.658	150.715	199.83	358.545	235.903	254.26	260.673	212.466	237.341	222.653	160.066	142.538	235.563
ENSG00000063015	0	0	0	0	0	0	0	0	0	0	0	0	0	0	0	0	0	0	0	0	0	0	0	0	0	0	0	0	0	0	0	0	0	0	0	0	0	0	0	0	0	0	0	0	0	0	0
ENSG00000063046	32105.2	28468.1	23244.2	34615.8	40006.9	40902.4	37596.9	30988.8	46452.6	34319.1	27169.5	30591.2	40211.3	35740.2	23599	34925.5	31712.4	42265.7	43029.4	30257.5	31009	34030.3	32968.2	24468.1	29660.1	24337.8	35207.4	20859.5	30011.3	21990	20930.2	21019.8	33851.1	32876.4	16422.4	28404.1	30323.5	29788.8	25825	28734.9	30432.2	27010.8	41310	31392.1	26459.8	33567.2	26574.3
ENSG00000063127	0.956576	1.86157	2.07305	22.2844	32.0216	54.4094	9.1435	25.4639	46.4316	9.38594	7.45408	9.6848	8.37218	11.7725	1.09117	25.2639	4.63833	41.7797	4.39767	32.8179	1.23855	9.37	5.50444	1.83642	23.063	1.86172	8.80963	2.48266	7.07091	3.49752	17.8624	7.57863	17.2329	9.42881	2.76382	13.1558	13.2463	5.12237	6.72533	2.73174	8.931	9.89124	5.19761	9.38748	3.15493	19.7609	1.88706
ENSG00000063169	186.019	246.057	265.915	255.646	266.641	156.945	221.297	277.675	154.901	266.427	235.974	277.446	247.497	267.733	217.833	241.944	189.171	247.81	246.696	201.031	126.099	251.966	214.937	268.924	181.478	240.879	236.299	259.77	245.419	194.135	319.527	204.568	260.782	253.803	235.7	253.888	266.21	230.837	203.343	242.441	231.266	280.851	180.852	200.971	178.6	305.459	195.368
ENSG00000063176	350.486	396.199	386.024	375.316	381.427	224.323	288.972	320.463	405.784	345.338	419.231	444.878	437.703	407.055	400.61	336.553	317.3	289.756	333.59	372.271	407.958	309.733	440.489	355.278	354.96	346.346	401.76	465.431	451.108	419.86	396.826	405.895	486.777	389.327	410.53	302.12	394.007	319.782	415.569	352.172	444.063	338.132	469.972	388.734	371.361	347.615	442.296
ENSG00000063177	11122.5	12223.7	10229.3	13445.4	13773.6	13933.8	12856.2	12319.8	17210.1	12211.5	10464.4	11862.7	14382	15214.6	12643.7	14980.2	14114.7	14157.4	15193.8	14473.4	11902.9	12728.3	13154.2	11445.7	12243.2	11146.7	11813.9	10777.4	14297.6	13694.1	11151.3	11339.8	13257.4	12907.5	8982.47	11671.8	10309.3	12807.6	13661.4	12396.1	14483.7	13107.9	16877.2	13247.1	10478.5	13700	11782.8
ENSG00000063180	73.8186	70.0526	5.04736	85.4779	53.2456	53.3049	46.0937	49.1808	65.5572	47.9998	45.6921	28.2645	51.3161	97.4544	38.0688	52.1505	84.6327	89.8899	24.4998	73.304	47.7031	56.1236	45.6551	43.0243	52.8663	23.2303	22.2164	30.1901	67.5464	62.5755	56.5167	53.1642	54.714	46.3695	44.3265	77.4508	41.7638	61.7005	18.9036	81.7119	54.2689	52.5823	20.2256	45.547	35.5143	54.1951	20.9285
ENSG00000063241	588.521	588.223	638.223	729.354	847.798	791.335	580.086	483.946	655.879	583.808	679.821	761.707	736.205	684.13	768.426	598.81	589.557	512.727	732.198	1004.8	675.158	556.386	771.302	845.851	710.669	822.473	591.699	508.06	818.296	969.742	827.05	870.337	759.72	688.318	840.206	757.84	778.018	928.526	849.175	614.04	829.756	776.897	810.98	815.954	732.411	754.63	824.561
ENSG00000063244	3153.06	3919.25	5755.18	4606.84	3966.21	3856.41	3996.26	3651.47	3829.05	3708.14	4326.89	4114.47	4263.5	4165.18	5866.49	4243.23	4503.14	3823.67	4215.42	5756.06	3765.15	3968.12	4135.06	5176.14	3853.85	5171.57	4209.68	4846.58	4311.89	5690.32	5213.6	4726.03	3915.5	4184.94	5155.23	4613.4	3869.66	4867.96	4740.73	4395.35	4448.12	4815.09	4269.33	3981.49	4602.81	4587.89	4245.9
ENSG00000063245	1991.85	2107.01	2590.51	2377.36	2208.31	2065.83	2066.38	2135.88	2263.43	1948.04	2577.8	2432.16	2248.5	2288.58	3089.91	2572.91	2141.96	2191.42	2403.96	3271.64	2260.28	2420.88	2462.64	2492.22	2399.59	2837.26	2695.97	2545.82	2812.28	3170.13	3065.25	3030.85	2796.71	2739.12	3159.45	2846.31	2552.66	3039.15	3010.42	2834.05	2821.78	3219.28	2925.31	2860.06	2589.52	2747.87	2973.02
ENSG00000063322	1779.2	2054.01	1957.92	2217.18	2229.19	2030.88	1896.59	2108.42	2244.31	2038.81	2242.18	2255.59	2120.65	2466.76	2041.34	2723.84	2174.54	2072.73	2222.68	2257.82	2443.03	2853.09	2278.29	2068.33	2286.67	1916.32	2261.45	1917.71	2509.06	2026.71	2119.92	2186.96	2972.9	2242.24	1951.04	2136.83	2566.43	2311.62	2254.83	2731.1	2554.33	2492.84	2678.73	2379.59	2410.55	2567.45	2323.66
ENSG00000063438	1833.98	1681.03	1993.32	3117.55	2689.24	1896.27	1538.3	2341.29	2078.88	2201.21	2029.72	2169.04	2543.92	1417.59	1573.87	1442.54	1390.11	2123.84	2388.16	2441.85	1469.96	1871.43	1398.87	2045.92	1330.62	3273.85	3101.65	2794.8	1493.63	2164.17	3966.59	1488.95	1745.07	2825.19	3059.69	1774.76	1917.81	2726.49	1619.68	1149.72	1591.02	1830.12	1742.35	2063.13	2410.03	1673.33	1870.57
ENSG00000063515	0	0	0	0	0	0	0	0	0	0	0	0	0	0	0	0	0	0	0	0	0	0	0	0	0	0	0	0	0	0	0	0	0	0	0	0	0	0	0	0	0	0	0	0	0	0	0
ENSG00000063587	1418.42	1858.69	1221.22	1419.37	1781.72	1803.28	1600.45	1451.2	1247.48	1585.96	1219.76	1566.26	1462.74	1469.21	1351.1	1702.44	1472.56	1781.35	1785.88	1163.32	1517.76	1538.77	2274.09	1340.33	2246	1289.05	1445.58	1531.22	1559.18	1387.21	1640.64	1323.57	1572.47	1904.06	1421.57	1877.55	1547.04	1249.19	1777.13	1401.23	1547.28	1744.62	1418.16	1294.99	1163.67	1607.72	1323.46
ENSG00000063601	771.112	749.279	665.878	791.115	929.096	964.107	1002.68	716.213	876.756	911.43	1094.14	1064.54	764.376	792.581	582.509	826.588	825.279	969.185	918.476	821.546	854.988	905.613	870.375	749.083	818.713	968.202	1027.32	805.071	720.856	742.327	868.94	781.901	826.235	704.249	891.749	869.38	1070.62	835.221	935.3	777.665	728.099	754.039	908.738	805.914	942.275	844.352	791.369
ENSG00000063660	3700.67	4686.84	6354.23	5187.24	4654.72	3657.91	3811.78	4571.93	4709.42	4380.16	6154.33	4582.92	3609.98	4383.4	5806.31	2918.42	4322.69	3099.37	3623.67	6490.07	5008.13	4071.28	5906.17	5636.93	4372.1	4887.02	6224.39	6145.33	4855.97	6472.25	7229.82	9169.8	5515.44	5418.31	7560.85	5910.72	5216.16	6981.66	6815.61	5489.9	4935.26	6461.07	4898.04	7555.57	8147.91	5437.18	5150.35
ENSG00000063761	187.299	200.704	204.478	181.67	196	183.782	173.207	231.425	233.916	231.636	245.305	214.046	231.353	189.939	150.781	180.463	228.469	190.405	205.26	251.002	226.001	260.82	226.341	161.842	228.707	151.668	227.478	141.491	240.506	201.538	164.766	208.918	221.082	239.159	162.803	249.542	175.176	196.364	247.463	258.274	234.199	196.433	212.04	250.267	187.297	222.597	250.573
ENSG00000063854	635.536	702.97	675.826	699.526	448.814	485.571	784.518	805.53	673.033	644.91	714.323	571.432	609.421	583.918	784.4	683.594	720.879	723.13	679.712	497.219	754.372	615.267	700.249	767.682	701.757	689.147	873.046	763.386	710.397	794.763	830.701	1030.58	881.848	720.4	987.591	599.609	891.727	606.714	778.929	775.725	679.307	812.304	609.658	721.964	874.153	627.781	753.924
ENSG00000063978	3346.73	3430.24	3838.91	3524.83	3004.74	3852.15	3377.76	2942.93	2789.03	2891.49	2803.34	2938.67	3255.94	2858.9	3434	2990.44	3469.08	3414.87	3678.14	2832.29	3080.29	2907.73	3545.28	3441.99	2973.77	3140.44	2877.11	3906.9	3068.91	3297.25	3560.35	3201.35	3144.31	2885.18	3920.18	3267.22	3243.28	2789.12	3314	3226.15	2836.46	3270.11	2894.42	2681.56	3376.31	3457.71	3199.9
ENSG00000064012	597.215	499.935	491.689	429.576	754.022	570.148	477.064	468.637	800.21	459.287	469.846	729.19	686.575	600.163	502.507	461.932	660.369	405.985	439.41	784.315	614.75	379.034	460.064	535.807	503.651	697.146	473.641	433.781	506.978	633.855	397.702	549.171	619.725	499.378	452.223	582.219	554.361	633.089	482.271	462.915	540.616	318.126	551.75	480.08	392.173	508.694	550.79
ENSG00000064042	1866.86	1995.53	627.764	1640.55	1748.9	2174.65	5858.37	2260.71	369.107	852.115	2092.11	3951.28	322.38	829.342	1914.4	404.813	619.271	1148.54	5184.29	1186.14	1675.89	1448.82	755.116	2908.28	2210.76	1936.67	215.591	1602.32	2085.59	616.046	1892.64	2856.83	325.148	2008.28	941.197	2567.23	2179.28	594.136	2590.75	1027.95	1794.21	5323.13	1313.32	2919.8	2076.43	3480.67	3048.08
ENSG00000064102	1240.9	761.024	973.8	998.43	827.01	829.985	1002.35	942.853	804.53	817.479	1022.2	1190.78	723.383	831.686	1098.1	1149.73	904.045	814.01	682.578	977.377	837.715	649.642	1004.94	949.317	758.307	1227.45	697.947	960.276	823.676	936.239	968.673	1142.57	668.944	1003.51	1120.92	776.388	791.446	771.281	1151.26	725.45	1031.1	763.182	1132.36	977.74	1037.9	910.389	1193.28
ENSG00000064115	2359.44	2086.23	1769.97	2127.21	2253.04	1677.99	2289.38	2368.71	1603.99	1869.95	2020.28	2236.16	2020.01	1960.28	1715.99	2171.22	2588.87	1563.37	1389.81	2457.79	1576.63	1900.38	2172.37	1724.52	1872.13	1803.79	1717.38	1747.87	2502.23	1980.27	1963.94	1884.42	2324.01	1992.6	2231.33	1764.52	2452.89	2465.08	1982.41	2170.72	1674.75	1958.37	2007.08	1876.16	2275.72	2074.96	2424.62
ENSG00000064195	6.55633	6.98573	6.96756	2.69036	0	0	3.4936	1.79922	1.20867	17.9405	2.58211	0	0	4.75633	27.1206	3.57432	3.46396	2.50024	0	1.85466	3.99332	6.09128	4.2131	6.07004	43.0892	15.7448	0	61.4442	8.54262	14.0793	100.297	50.4274	17.2565	15.0463	57.9728	11.1173	18.1142	13.8949	48.1867	60.0923	43.0901	53.2304	10.7742	4.82426	27.1261	27.4627	8.09862
ENSG00000064199	334.868	338.296	762.394	294.412	343.92	349.827	395.076	287.822	318.105	379.426	604.071	382.176	301.076	329.003	583.43	299.275	431.203	274.198	288.032	460.674	188.22	286.995	261.632	468.4	318.667	505.041	342.047	401.268	391.647	539.768	387.301	490.682	345.811	288.884	490.41	405.347	390.592	415.51	408.442	279.384	310.4	383.409	288.822	329.158	297.986	340.252	398.39
ENSG00000064201	0	1.00751	2.51586	0	0	0	2.37145	0.189121	1.12698	0	0	3.39496	0	0	0	0	11.3635	0.657434	1.68442	2.90836	0	2.27794	0.726232	0	0.176641	0	1.53739	0	0	0.717868	6.76708	0	2.02901	0	0	0.924192	2.45009	0	0	0	0.931711	1.09021	0	2.09356	10.9532	1.78021	0
ENSG00000064205	6882.18	9975.94	2664.8	19242.8	14460.5	12285.3	5445.98	16719	12228.6	13402.4	11152.3	11115.6	7866.36	13847.5	4192.37	35147.2	4747.64	29395.1	8291.04	7404.6	14162.9	19645.4	19052.3	5164.41	25575.4	4824.37	33041.7	7041.53	12586	13567.4	12362.3	9325.13	19239.7	15953.9	12792.9	6272.59	16286.2	5266.56	7639.22	19456.8	18274.4	10173.7	23795.2	14655.5	13439.9	12170.7	18003.5
ENSG00000064218	0	0	0	0	0	0	0	0	0	0	0	0	0	0	0	0	0	0	0	0	0	0	0	0	0	0	0	0	0	0	0	0	0	0	0	0	0	0	0	0	0	0	0	0	0	0	0
ENSG00000064225	22.1421	78.2044	5.61157	52.9973	36.6455	43.9907	109.413	127.683	22.2043	15.4748	63.8735	56.05	25.9228	60.7394	33.9352	114.209	65.4133	31.4102	76.6003	5.38914	182.928	41.356	120.192	14.4028	114.821	7.10423	8.55546	26.0011	55.371	38.24	8.1762	38.2462	33.292	10.3058	12.0653	6.98153	12.1898	5.11118	22.1379	46.0487	36.816	52.2634	42.9652	26.0636	27.8728	51.1785	45.569
ENSG00000064270	0	0	0	0	0	0	0	0	0	0	0	0	0	0	0	0	0	0	0	0	0	0	0	0	0	0	2.75746	0	0	0	0	0	0	0	0	0	0	0	0	0	0	0	0	0	0	0	0
ENSG00000064300	10.9941	4.18716	9.38796	0	3.97165	6.92868	2.54973	4.60424	1.23973	2.02271	0.896009	2.53178	0	35.5585	6.94146	1.22766	1.17032	0	3.36876	2.63241	5.42491	2.6391	2.49278	4.33979	1.75631	0	15.81	6.54797	0.743187	29.3939	4.27325	2.40721	0	4.29287	56.9499	4.20154	16.2205	3.29629	2.36822	59.1936	7.60825	10.3322	1.57453	226.403	0	1.59031	7.39801
ENSG00000064309	1326.06	1310.15	1785.24	3037.76	4396.42	1958.21	1392.64	2506.86	2506.35	4100.02	1813.93	2100.74	2899.17	3302.31	1824.08	5691.42	1708.65	3603.53	1554.17	1879.69	3096.09	3856.3	3776.53	1581.64	2927.47	4128.74	4688.62	2090.77	2454.12	1643.23	3180.21	1604.95	5737.48	3041.5	2720.41	2098.44	3795.05	3910.18	2519.23	4406.49	3332.36	2423.49	3558.61	4047.21	3209.27	3330.38	2523.47
ENSG00000064313	1656.32	1635.99	1829.5	1678.03	1421.72	1701.34	1742.45	1504.8	1592.67	1583.71	1763.58	1663.82	1583.89	1345.33	1643.17	1409.72	1598.07	1632.74	1555.65	1753.58	1780.49	1544.48	1405.67	1759.47	1687.85	1783.9	1649.69	1673.46	1469.18	1498.54	1645.18	1435.98	1318.33	1546.19	1520.17	1591.78	1624.98	1672.02	1535.03	1580.24	1311.07	1641	1558.72	1735.04	1619.95	1579.15	1335.97
ENSG00000064393	1303.92	1595.14	1773.08	2492.37	1654.9	2062	1770.8	1310.85	1273.87	1488.14	1603.4	1461.9	1417.95	1743.04	1624.95	2538.63	1263.39	1761.28	1671.11	1321.57	1541.85	1926.38	2062.41	1860.89	1789.01	1576.09	1853.8	2053.31	1062.02	1157.52	2384.76	1164.42	1538.08	1599.67	2871.7	1760.98	1999.91	1756.3	1200.94	1245.29	1433.36	1525.63	1511.35	1299.69	2688.73	1577.58	1517.17
ENSG00000064419	2698.49	2525.18	3036.2	2662.24	2471.51	2625.87	2502.8	2454.06	2545.88	2309.16	2667.55	2520.84	2427.24	2531.98	2988.92	2450.12	2534.32	2435.89	2410.54	2876.79	2460.04	2441.28	2617.89	2972.09	2348.76	2770.46	2675.58	3167.83	2473.24	2720.58	2939.48	2401.77	2334.88	2373.1	2866.25	2378.32	2635.66	2602.44	2611.54	2412.3	2475.39	2399.55	2498.3	2489.42	2658.22	2511.57	2368.19
ENSG00000064489	78.3291	64.4931	107.737	92.21	95.0033	88.6997	84.8506	104.585	101.977	58.8681	76.4919	92.0236	61.6069	76.9044	60.6786	66.7482	63.631	86.6426	106.365	116.968	188.341	103.442	81.2183	78.0413	89.6243	102.872	93.4758	82.5227	76.4309	78.4516	141.567	119.91	128.62	115.623	101.613	81.0902	93.0805	105.502	156.682	88.0988	98.8735	114.213	134.754	144.182	102.957	113.54	99.2856
ENSG00000064490	742.419	655.223	701.494	651.364	729.519	673.847	567.874	687.612	789.305	670.793	716.01	755.908	704.969	675.974	666.852	667.778	750.009	628.837	716.212	844.551	599.568	585.847	571.58	642.158	639.519	730.104	791.681	672.566	787.043	849.799	609.338	782.066	572.277	686.123	583.246	687.574	530.92	624.224	600.339	623.2	728.662	605.86	619.549	624.92	519.574	614.595	697.044
ENSG00000064545	198.762	229.505	297.773	240.998	185.22	213.674	267.22	259.543	328.438	264.674	300.079	302.631	333.043	279.514	260.208	228.444	186.399	294.315	358.099	359.358	295.215	213.483	413.685	310.216	380.991	399.48	294.05	302.055	300.954	305.451	236.536	325.143	331.954	236.571	242.773	281.99	353.044	262.008	352.306	360.954	383.402	309.682	384.025	306.364	309.111	283.199	356.452
ENSG00000064547	17.163	8.68848	23.5263	21.983	20.8968	26.525	23.7184	26.4126	17.026	19.1032	15.004	34.4635	16.6483	19.0313	22.9626	24.5968	18.0941	26.2483	27.3055	16.4123	8.55671	19.7013	32.9861	28.348	29.651	14.2729	27.4514	13.2612	39.1783	33.1091	22.0176	29.5617	21.0429	27.0104	9.32385	18.9635	23.4717	34.099	36.956	25.6221	38.3199	24.3523	12.124	22.2176	33.3106	47.3729	26.0995
ENSG00000064601	15978.5	22751.4	14392.3	33646	21144.1	22293.7	17279.9	25213.7	24915	25168.6	18985.9	22091.3	20321.9	21535	16678.7	28343.6	13032.6	24880.1	16214.4	19376.3	23220.2	24256.4	29237	20236.7	29132.5	19111.2	37857.7	19288.3	24956.6	22928.5	21630	21692.3	26559.7	23975.8	20176	21611.5	20694.8	23010.3	21220.2	32439.4	22600.5	22795.8	33189	27525.7	25377.1	28792.5	20288.4
ENSG00000064607	1763.89	1746.92	1892.74	1676.94	1546.77	1650.96	1865.79	1602.97	1516.82	1881.08	1725.79	1697.32	1674.52	1461.69	2281.62	1544.05	1941.66	1488.75	1898.08	1621.67	1540.18	1583.68	1699.66	2061.84	1662.98	1888.54	1713.27	1840.47	1851.83	1959.28	1766.78	1954.65	1748.33	1812.68	2079.76	1812.62	1622.2	1726.4	1635.28	1578.27	1429.12	1339.38	1406.76	1656.56	1776.3	1594.14	1570.9
ENSG00000064651	976.96	1007.54	851.591	1073	1036.15	1135.89	843.235	745.645	1156.08	851.741	940.264	993.63	1024.59	851.827	773.202	920.492	919.513	864.091	846.468	951.21	746.51	973.732	900.037	928.776	843.527	1075.5	845.818	827.451	895.662	683.012	767.976	727.837	773.304	1026.96	783.669	899.304	716.493	1171	786.597	723.174	746.931	871.912	850.361	970.639	943.282	1074.58	728.653
ENSG00000064652	734.257	546.447	487.274	400.584	483.788	500.507	500.914	372.185	368.301	451.619	524.46	535.969	574.191	349.619	599.314	452.457	496.957	487.674	473.768	348.986	526.689	356.903	379.134	465.887	439.547	415.323	524.107	557.053	364.207	430.393	444.572	460.505	281.282	387.324	504.453	484.141	413.387	350.45	410.471	369.473	461.039	441.357	281.68	328.896	431.477	389.703	481.19
ENSG00000064655	48.8165	36.8042	135.102	39.5277	111.495	21.2047	97.6888	121.149	98.2548	47.049	28.0114	25.03	21.4493	53.5816	186.834	78.3472	75.5194	99.7116	215.805	45.6234	96.6278	105.569	92.135	58.6669	89.1586	154.494	32.0706	190.851	119.751	57.9479	267.39	150.602	30.7157	64.191	215.088	68.9102	223.351	150.283	123.202	173.237	77.9451	215.441	212.024	178.854	215.933	123.86	156.048
ENSG00000064666	18189.9	15831.8	14183.2	14687.7	13974.7	14349.8	17009.1	14021.1	8963.82	12743.2	13014	14578.9	11591.8	8803.63	12756.3	10741.4	13245.8	15151.1	18061.7	15243.9	12097	11205	14255.3	11376.9	18213.8	12025.6	9737.15	12939.3	15224.2	17395.8	15493	16891.1	10451.6	16147.7	10636.2	16329	9884.5	10865.5	14472.1	12133.7	12015.5	12988	9535.63	12107.7	9828.79	11115.6	14483.5
ENSG00000064687	67.0852	67.7788	53.8233	112.831	125.82	96.6257	166.198	313.289	128.503	144.145	113.508	192.885	75.9479	64.3298	134.519	149.108	186.6	116.765	180.913	152.944	82.3051	221.11	291.254	87.4881	256.368	138.601	69.513	107.724	140.907	58.0226	88.3542	107.558	114.339	89.7031	195.36	112.219	112.105	153.322	121.937	143.133	107.217	149.519	151.82	103.798	121.843	256.855	148.137
ENSG00000064692	173.216	194.631	274.773	136.703	199.735	181.993	132.317	149.953	214.203	105.879	157.129	270.177	159.104	191.828	165.866	160.831	178.648	66.8929	189.084	278.577	216.655	95.6276	121.16	183.834	171.373	128.103	58.2839	82.0411	119.506	85.5571	74.9385	62.0239	118.342	39.732	88.7811	107.018	29.1185	51.6614	49.6034	95.8143	68.7875	113.435	80.2444	208.413	179.981	106.989	94.1561
ENSG00000064703	833.711	818.003	811.723	719.577	759.302	756.79	727.245	778.065	788.449	747.848	729.764	588.968	815.261	748.927	940.136	677.137	681.017	634.635	692.263	622.233	764.587	628.956	794.583	775.299	631.993	733.198	693.87	748.54	905.371	723.441	727.492	728.109	716.849	923.704	745.989	742.229	728.851	652.352	916.037	630.039	768.817	726.411	734.112	707.512	649.502	888.847	551.51
ENSG00000064726	4669.42	4133.52	4634.88	4967.24	4633.15	5078.94	4285.11	4394.78	4492.24	4276.93	4097.22	3757.78	4615.05	5172	4147.24	4955.75	4171.74	4233.86	4228.59	3799.55	4142.72	4553.54	4984.17	3604.73	4337.58	3840.87	4602.8	3817.12	4169.13	3301.46	3730.66	3842.38	4270.7	4029.85	3752.36	4144.02	3939.25	4426.98	4338.46	4437.29	4130.33	4552.63	4487.13	4157.51	4620.09	4633.67	3778.88
ENSG00000064763	135.669	212.244	351.565	281.69	335.554	181.036	364.156	322.423	247.025	201.266	172.275	336.803	542.364	419.381	618.258	647.388	182.405	275.018	189.087	374.378	313.133	422.736	390.753	265.099	171.317	254.474	553.692	194.908	438.943	485.292	180.206	238.686	509.604	415.492	289.475	300.295	276.449	197.444	190.131	458.698	574.727	389.216	657.047	370.595	136.636	181.4	454.996
ENSG00000064787	31.8109	268.211	56.1467	146.512	124.407	49.9488	111.222	130.673	174.91	204.248	116.946	181.405	276.362	246.604	41.1275	427.814	40.9403	401.932	91.7413	114.933	164.025	288.502	224.746	97.4162	253.172	170.336	260.567	84.3524	271.976	148.413	69.677	154.002	183.214	431.982	121.006	129.959	348.856	272.03	100.35	351.084	119.756	121.991	221.159	318.695	131.265	296.699	261.545
ENSG00000064835	0	0	0	0	0	0	0	0	0	0	0	0	0	0	0	0	0	0	0	0	0	0	0	0	0	0	0	0	0	0	0	0	0	0	0	0	0	0	0	0	0	0	0	0	0	0	0
ENSG00000064886	28.0929	47.3281	24.1079	55.2421	96.8496	37.2867	37.441	119.272	41.7724	69.778	16.3081	26.4302	26.7524	30.4583	28.812	216.436	26.4011	52.9281	10.7762	24.9654	168.954	184.651	197.836	33.8004	93.8407	51.7502	53.0921	27.5944	83.3295	60.5058	56.5534	46.4504	578.041	171.998	44.1985	46.4228	64.2249	63.6046	102.353	226.434	53.6937	50.4459	71.9967	96.0026	28.402	92.4815	100.906
ENSG00000064932	1005.8	1162.2	935.982	1125.57	1302.28	1295.19	1745.34	1317.73	1183.83	1411.52	1390.27	1102.68	1535.13	1247.88	1188	1520.75	1275.09	1630.76	1865	1638.74	1715.27	1509.05	2090.49	1333.95	2048.63	1384.35	1978.4	1887.2	1833.64	1520.52	1791.5	1743.48	1887.98	2151.81	980.89	2105.06	1769.52	1643.75	2033.72	1655.01	1910.21	1387.99	1463.73	1411.34	857.109	1491.79	1630.23
ENSG00000064933	659.542	461.047	636.163	457.601	616.189	580.014	705.565	586.404	643.701	690.511	542.079	460.724	583.307	637.737	589.601	528.332	706.585	430.433	460.79	421.863	653.281	588.318	563.959	599.035	550.132	532.026	514.117	675.108	634.327	581.815	528.871	508.928	518.931	446.539	487.847	596.437	568.618	503.969	710.978	585.613	595.033	574.655	470.055	498.045	508.956	512.232	515.209
ENSG00000064961	877.495	1045.35	1527.88	1192.18	1029.28	847.265	1025.48	1002.74	1360.46	896.236	1467.75	1275.4	1139.23	1108.17	1462.52	1164.66	1210.78	1066.3	1033.8	1496.3	971.794	1050.42	978.281	1311.01	1017.14	1203.32	1182.73	1109.02	1251.51	1649.66	1245.21	1389.7	1244.06	1136.58	1493.94	1335.53	1151.41	1509.59	1170.1	1189.42	1199.76	1245.55	1178.22	1295.36	1371.48	1178.53	1398.71
ENSG00000064989	75.8028	76.5475	44.0904	31.3061	29.461	59.1363	71.1988	18.3739	55.0668	24.4722	44.7443	61.0414	18.9352	121.5	10.988	49.7939	70.057	17.7904	57.0892	118.757	43.2495	26.3909	51.025	29.4023	40.1975	16.6703	24.9063	23.8404	47.5294	32.4902	15.8427	32.8071	40.4641	14.3431	13.832	27.002	64.741	14.6109	23.4625	25.6042	42.1497	15.4377	56.2169	33.8407	24.2872	20.9595	52.5228
ENSG00000064995	1051.07	967.391	975.73	735.712	721.827	1046.47	1019.21	875.909	871.713	823.429	1049.54	1031.75	819.169	882.349	929.927	799.129	1191.14	906.015	1085.37	742.967	1064.2	857.731	965.115	1055.36	978.87	883.176	751.781	992.42	853.585	881.978	866.223	939.914	772.255	794.294	782.427	912.916	900.446	866.157	988.95	799.827	946.37	1000.83	849.575	848.075	925.051	879.404	921.584
ENSG00000064999	564.487	627.319	632.848	559.984	551.125	530.915	630.137	592.812	657.807	594.738	666.97	646.461	600.172	732.778	633.608	612.155	501.073	541.82	604.562	751.162	653.848	715.437	761.767	591.625	718.161	613.74	713.49	529.057	742.02	584.054	623.957	544.001	624.47	710.054	567.36	595.716	581.604	651.786	572.282	602.894	648.775	592.702	626.461	675.561	550.925	650.822	637.765
ENSG00000065000	4101.56	4298.62	4988.2	6101.98	4376.81	5067.43	5232.42	5104.38	4730	5155.44	4909.23	4599.78	5045.97	4724.54	5292.59	5165.47	4401.24	4788.48	4673.13	6562.23	4863.62	4975.33	5687.25	5190.64	4743.93	5361.67	6197.16	5035.8	6706.11	6293.86	5138.59	5594.64	5655.83	5764.24	5566.23	4802.72	4599.24	5017.07	5249.56	5521.61	5613.18	6405.76	5718.15	5332.37	5324.07	5783.17	5439.86
ENSG00000065029	698.017	695.037	603.467	537.507	695.495	528.747	797.962	689.335	630.566	650.656	720.432	638.273	646.712	620.749	640.484	540.205	701.598	640.45	717.618	622.256	558.097	581.045	652.139	589.181	699.949	619.411	646.688	746.947	757.102	638.652	738.75	587.691	697.988	687.787	582.934	583.031	550.149	547.841	734.375	749.683	626.615	530.587	558.512	619.264	582.003	640.625	796.407
ENSG00000065054	433.296	168.919	521.053	414.564	176.027	205.03	295.237	478.683	502.006	334.958	509.454	279.778	455.254	162.393	343.989	143.111	218.559	229.599	234.771	596.828	242.088	204.531	249.381	406.467	204.121	406.611	367.064	531.429	366.057	497.138	1114.43	561.529	367.784	527.609	489.182	480.705	280.026	1006.46	386.424	297.942	391.016	500.238	231.829	436.271	287.24	280.877	368.4
ENSG00000065057	83.9494	84.6798	189.327	195.243	172.154	102.095	133.531	159.864	224.008	149.869	187.47	167.511	183.231	160.159	190.001	188.578	149.898	143.065	176.056	308.824	145.714	160.393	135.383	180.511	122.455	235.797	202.411	197.587	192.3	212.604	169.561	269.641	240.631	223.314	188.845	210.77	238.851	268.876	206.215	157.77	246.556	187.641	212.598	224.353	181.639	155.569	239.047
ENSG00000065060	1111.39	1191.72	848.12	568.996	929.861	733.455	906.895	995.217	732.476	726.212	812.889	1022.47	802.028	902.236	697.109	469.601	935.26	725.154	976.065	662.818	984.269	704.088	966.521	830.057	1164.12	788.275	545.064	941.265	858.671	647.758	655.037	953.988	724.484	975.044	1124.53	799.535	1123.28	604.894	1156.49	622.509	718.829	441.619	591.141	669.79	744.502	613.704	1028.13
ENSG00000065135	5492.87	4999.29	6387.94	6007.64	5239.52	5917.09	5376.2	4965.43	4714.84	4911.49	5688.93	4871.05	5163.51	4651.75	5835.06	5079.96	5800.36	5639.8	5560.83	6116.45	4824.14	5066.01	5769.07	5726.02	4960.1	5446.21	5822.79	6306.74	5382.66	5947.35	5828.08	5374.4	4937.9	5412.16	6101.96	5456.98	5370.91	5174.38	5441.01	4838.16	4934.65	5034.23	4821.14	4770.15	5147.6	5148.57	5516.8
ENSG00000065150	19277	17007.4	19631.9	17628.8	20556.9	18816.7	16462.7	13800.7	20547.1	17699.6	18001.4	19376.9	19546.5	19730.1	24012.5	22494.5	21658.1	17118.1	17524.1	16999.1	17964.9	17354.7	16356.1	19920.4	16129.8	19419	17460.1	22729.2	17031.1	18541	16658.2	16344.6	21203.4	16851.9	17770.6	19862.8	19171.5	20844.2	20398.8	16890.7	18535.2	17145.9	19042.3	16961.2	16295.7	14810.4	16747.9
ENSG00000065154	9682.95	8400.06	8644.81	8917.91	8687.47	9863.68	7557.97	8408.56	8929.8	8346.11	7936.54	7893.88	7768.75	7686.47	7973.36	7929.89	8386.52	8059.11	7893.97	8736.19	8194.23	7103.86	7432.45	7947.27	6795.11	7341.24	8791.78	8471.8	7119.73	7418.86	7187.35	7692.4	7279.38	7735.03	8876.65	7844.44	8159.33	8510.15	8268.09	8030.12	7869.85	8802.74	7870.66	7982.25	8550.21	8402.14	7559.99
ENSG00000065183	1630.4	1345.68	2007.69	1877.18	1374.77	1410.14	1843.61	1229.94	1827.37	1676.27	1496.41	1687.52	1662.12	1499.49	1761.87	1555.38	1822.54	1462.34	1584.47	1473.31	1121.85	1468.18	2064.44	1606.22	1130.96	1623.32	1406.77	1447.48	1219.29	1344.37	1753.74	1650.77	1245.31	1465.74	1457.88	1716.06	1587.96	1491.59	1550.26	1503.11	1345.4	1221.76	1385.26	1410.83	1961.63	1543.41	1541.69
ENSG00000065243	2495.07	1969.29	2363.49	2013.75	2274.18	2455.98	2309.32	2364.06	2106.77	2092.65	2637.67	2448.7	2307.12	2251.54	2583.09	2299.07	2176.78	2025.37	2132.21	1842.44	1979.66	2389.9	2178.58	2148.31	2325	2337.16	2539.86	2182.43	2183.94	2128.61	1968.23	1954.33	2143.83	2607.69	2102.54	2296.65	2220.25	1863.4	2230.42	2123.76	2001.37	1717.65	2350.46	2169.67	1901.88	2078.56	2111.01
ENSG00000065268	532.738	227.438	792.702	278.034	277.3	367.896	445.079	308.73	368.755	380.575	523.672	333.029	481.874	374.155	558.003	455.347	715.154	242.27	512.792	784.22	594.391	396.103	538.179	662.203	285.625	448.068	538.432	303.983	405.357	431.643	330.433	588.864	320.875	410.128	483.653	720.494	450.282	457.457	579.59	368.878	297.441	483.895	675.118	587.691	538.181	291.278	616.775
ENSG00000065308	17563.7	16309.9	15367.8	15626.9	13050.9	15003.1	15858.4	14519.9	15187.3	16328.3	19768.5	15856.1	14572.7	10050.4	14780.2	11733.5	12914.6	15444.6	13154.4	14532.1	13518.4	12041.2	12909.7	15374.1	14030.5	17333.1	21835.4	19738.9	13572.5	13896.7	22041.8	12590.2	13924.4	16749.2	20358.1	15977	16758.9	15270.9	16337.3	13554.5	15340.3	14158.2	13474.7	15042.5	16416.6	13734	13701.3
ENSG00000065320	322.186	549.17	166.651	1627.41	1358.44	484.96	581.438	954.52	435.564	791.696	112.859	502.517	1166.46	840.609	327.791	1505.7	91.2363	2040.82	335.233	118.773	821.889	1372.7	787.421	308.285	608	473.372	1656.51	212.045	511.825	614.783	459.989	415.674	1333.83	841.07	570.985	543.457	1390.53	1224.99	323.976	784.87	215.972	203.181	1377.07	1069.64	881.023	178.847	363.185
ENSG00000065325	6.96007	0	0.598467	0	0.643404	1.70673	0	0	2.22722	15.254	0	3.70566	0	0.860871	1.53343	0	0	0	0	0	0	0	0.644235	0	3.36012	0.653401	0	6.34576	1.82285	0	0.693392	1.98369	2.62623	1.39127	1.72317	0.653206	6.79714	0	0	0.636536	0	0.671115	0	0	2.57068	1.30632	0
ENSG00000065328	99.8972	71.1667	540.269	100.976	21.1867	49.4054	123.187	47.4144	93.1879	121.236	162.466	98.1761	323.253	233.149	540.018	244.565	188.875	52.5012	23.8665	173.752	43.6348	169.376	99.3972	336.27	45.4306	291.478	79.262	303.662	152.178	258.366	243.916	154.644	107.402	64.9025	275.133	150.354	161.469	202.489	116.218	104.292	190.674	71.2805	138.063	119.004	99.6109	90.466	93.8165
ENSG00000065357	900.311	1029.83	709.684	625.842	860.672	832.637	760.005	898.311	1013.34	903.425	1060.11	963.028	622.199	659.042	692.702	643.76	1068.74	775.219	766.688	801.937	857.67	916.888	783.949	888.358	1105.21	956.455	1067.86	861.276	835.65	742.834	1070.7	1045.72	834.967	805.392	1425.6	1094.52	1527.09	919.769	975.47	1416.39	951.501	1171.33	983.11	894.078	1212.25	1090.55	1009.07
ENSG00000065361	6.77376	11.6862	4.97574	14.3316	16.5257	1.4248	4.76952	2.496	25.7973	9.79614	21.3543	11.4301	6.74734	4.64739	5.02038	6.98075	1.79377	14.9928	0.800918	24.1675	13.1855	15.312	12.1943	9.2404	5.97504	10.3401	11.6792	28.485	20.9417	43.5479	63.5582	5.93296	6.70006	11.0482	54.4551	9.30127	32.2828	18.6984	93.6817	36.5282	18.5016	23.2453	19.4937	20.083	36.8543	12.6824	30.2139
ENSG00000065371	0.88773	1.24129	0	0	0	0	0.822952	0	0	0	0	0	0	0	0	0	0	0	0	0	0	0	0	0	0	0	0	0	0	0	0	0	0	0	0	0	0	0	0	0	1.84706	0	1.72229	1.32253	0	1.36921	0
ENSG00000065413	557.607	767.176	231.074	323.768	237.145	313.253	330.06	263.5	112.478	167.529	411.787	386.903	205.074	290.685	170.378	354.928	392.615	205.306	563.655	210.55	510.466	172.152	221.953	293.417	269.326	306.353	206.119	361.881	388.836	241.681	119.248	251.241	137.885	247.375	235.332	163.448	179.237	161.781	159.768	232.821	471.203	361.492	416.045	167.384	212.458	223.668	315.089
ENSG00000065427	5119.77	4806.45	6147.32	5671.28	5299.87	5171.81	4572.89	4171.81	4853.74	4679.26	4702.22	4914.82	5198.95	4663.32	5539.25	5183.93	4857.98	4991.94	4643.93	5770.87	4594.91	4281.66	4515.27	5183.55	4447.24	4714.35	4281.39	4291.43	4873.42	5256.64	4652.94	4648.57	4058.07	4556.67	4887.08	4811.57	4498.68	4695.3	4817.56	4499.43	4830.85	4919.58	4952.24	4507.69	4508.39	5054.33	4439.64
ENSG00000065457	764.295	788.945	737.913	628.44	485.63	700.271	729.491	717.36	599.57	785.421	673.801	732.539	839.055	948.567	791.7	682.05	892.599	566.325	617.424	579.044	703.056	726.161	717.295	730.689	659.559	649.828	611.453	647.832	722.527	614.109	654.54	621.907	615.414	636.618	674.615	668.127	660.628	488.456	506.215	757.471	588.398	668.131	601.558	603.031	639.651	687.346	721.118
ENSG00000065485	3619.41	3406.41	3500.85	3110.88	5396.98	4237.87	2270.67	3275.97	3725.04	2886.14	2585.31	2874.69	2851.18	3374.96	3340.39	3141.29	2741.23	2408.11	2371.02	4383.4	2838.38	2802	3005.29	3553.2	3449.12	3386.14	3530.67	3263.91	2618.72	4641.92	3395.7	3243.6	2352.02	2893.15	4290.32	3565.81	3077.13	3522.87	1994.79	3364.69	2411.5	2486.04	3397.27	3317.52	2313.21	2977.77	2859.99
ENSG00000065491	651.32	689.343	528.651	502.98	564.598	789.15	706.404	520.427	563.619	462.193	684.757	825.491	534.35	695.995	611.785	748.379	713.93	687.209	651.771	676.137	877.963	585.337	557.76	573.585	762.295	601.866	555.446	535.918	525.965	617.963	574.056	561.218	573.258	524.95	478.043	630.717	634.308	608.341	624.853	630.979	592.604	627.958	594.803	602.582	625.034	688.365	701.114
ENSG00000065518	1788.98	1714.33	1771.89	2109.72	1911.91	1798.68	1890.09	1976.66	1995.24	1886.43	1937.65	1885.4	1810.49	1824.31	1933.67	1923.77	1990.71	2161.59	2100.92	1975.1	2410.26	1795.93	1919.92	1719.72	1789.3	1739.02	1735.58	1737.92	1864.41	2078.71	1715.32	2118.19	1962.97	1955.37	1855.63	2002.1	1954.45	2022.08	2100.83	2170.02	2055.47	2188.99	2092.09	1960.22	1971.81	2266.83	2032.91
ENSG00000065526	2880.31	2430.84	3262.66	3241.84	1991.34	3106.02	2969.41	3068.55	2714.3	2686.71	2171.6	2214.72	2508.13	2110.1	2900.74	3131.94	2952.77	2814.53	3461.63	3425.37	2956.89	3078.79	3694.35	3338	4166.44	2894.95	2845.9	3478.77	3286.59	3052.56	3561.65	2897.83	3230.31	3524.72	3673.19	4815.74	2777.83	2749.29	3928.4	2883.88	2946.74	4167.28	3231.3	2466.81	3295.64	3836.54	2591.87
ENSG00000065534	13613.5	13594.9	14421	8938.55	4869.94	7974.93	21778.6	11234.3	3773.18	9071.98	10149.3	9502.86	7765.67	5433.88	9215.55	4203.18	8128.91	8092.21	11280.2	7322.19	6688.3	4257.95	8520.05	15211.3	5662.12	7175.46	5721.09	7895.48	7074.63	7487.1	11351.1	8707.03	3473.05	14303	8149.7	11000.7	5804.98	5108.67	6961.61	4748.29	5662.51	6694.19	4046.87	9156.15	6800.27	6045.64	4824.4
ENSG00000065548	2980.06	2674.57	3135.51	2982.7	2666.5	2993.67	2961.9	2676.89	2768.6	2692.63	2697.49	2515.17	2680.58	2833.71	3179.57	2918.07	3039.81	2691.55	2805.29	2703.33	2831.92	2465.94	2633.71	2837.25	2290.61	2704.03	2484.94	2685.98	2575.3	2735.76	2487.67	2381.84	2399.43	2530.56	2807.13	2554.07	2541.77	2600.51	2594.5	2335.84	2551.68	2840.13	2693.28	2448.88	2656.97	2669.34	2644.6
ENSG00000065559	1791.8	1904.22	1972.67	2097.4	1635.11	1801.29	1834.78	1683.87	1608.81	1919.29	1587.71	1575.71	1653.17	1681.16	1569.72	1561.79	1593.74	1922.71	2007.56	1359.97	1948.69	1629.21	1819.44	1578.14	1754.15	1648.93	1672.7	1654.51	1570.56	1457.34	1596.6	1673.11	1606.5	1729.26	1837.39	1795.21	1658.52	1446.09	1562.93	1799.15	1511.03	1849.2	1590.75	1544.61	1830.88	1779.61	1434.28
ENSG00000065600	218.067	348.326	197.239	273.199	182.865	207.489	261.649	333.584	247.299	179.526	209.933	241.917	203.043	269.832	213.537	293.201	213.401	263.317	266.259	218.651	256.116	249.77	267.008	256.16	230.883	265.652	271.124	191.096	188.887	192.805	185.062	196.161	211.393	179.434	259.665	126.56	168.769	190.328	254.506	265.645	227.087	250.903	261.36	320.972	271.173	144.203	269.571
ENSG00000065609	1.61865	0.525816	0	1.56502	9.05132	3.02468	4.64966	0	0.692608	2.10244	0	0	4.40505	0	0.617996	2.71468	0	0.489162	0	0	0	1.12989	0.514145	0	0	0	3.38634	0	3.78685	0	3.79059	1.05615	4.68341	0	1.2269	0	0	0	0	1.13937	0	10.1121	1.8313	5.35661	0	1.04586	2.47842
ENSG00000065613	3922.39	3860.33	4321.11	4568.99	3971.13	4514.99	4147.2	3858.73	4138.2	4437.37	4035.28	3768.13	4286.96	4340.39	3303.02	4610.61	4913.81	4479.75	3920.84	3576.73	4877.65	5954.56	4590.53	4260.24	4364.89	4325.72	5232.95	4425.01	4373.37	3417.21	4246.94	3470.32	5033.46	4672.38	4821.6	4106.53	4544.7	3774.02	3578.45	4857.22	4040.17	4036.11	4527.72	3835.18	4707.96	4332.12	4230.54
ENSG00000065615	895.677	895.432	1018.62	1089.61	1031.26	830.835	952.473	1249.85	682.894	921.455	697.618	1004.69	1107.8	1066.19	1079.02	931.294	1062.12	1258.34	758.865	779.811	425.832	851.186	1104.99	772.502	1021.36	892.697	1271.64	903.035	838.61	841.296	802.084	774.274	927.73	1226.62	835.421	744.084	947.817	763.992	654.597	793.971	650.947	568.111	669.951	829.642	616.68	537.723	947.938
ENSG00000065618	0	0	3.42675	0.711521	0	0	2.09246	1.43383	0	0.740895	5.84966	0.964023	9.19804	1.79616	8.04007	3.79492	0	1.88888	0	30.9366	4.83695	18.7765	0.643582	6.89085	4.26637	4.17983	1.95189	11.0799	1.88354	4.42663	7.43309	0.678893	3.77605	0	12.6707	1.35998	0	12.1629	2.61226	7.94932	4.58812	22.1696	0	0.647901	1.31456	3.15167	38.765
ENSG00000065621	37.5685	77.6974	45.3633	33.0313	73.3909	96.3992	67.4932	15.0452	62.8538	107.06	62.7336	133.33	33.9348	61.9191	118.306	61.4132	70.0896	53.9331	64.8358	159.068	122.911	54.0122	43.702	98.1733	75.752	37.4614	74.349	49.4679	81.3549	61.8187	70.3679	72.3862	53.8563	282.848	60.5607	61.9387	59.1285	47.7689	52.3342	87.5503	59.9001	78.4102	80.8835	45.5902	55.7583	58.5645	62.7917
ENSG00000065665	200.998	279.088	219.24	199.144	223.143	158.297	200.726	235.877	120.18	193.301	308.596	198.619	133.131	260.713	215.254	195.323	175.465	190.188	200.935	134.363	151.718	179.222	192.317	198.668	167.82	240.823	168.593	228.218	173.503	201.627	229.093	227.324	281.245	166.916	279.241	232.069	221.906	160.398	274.035	199.242	204.775	190.146	298.073	182.318	155.919	195.343	180.253
ENSG00000065675	0.958148	2.83672	0	0.934417	7.2548	0.956108	0	1.87178	0	0	1.75464	0	4.36533	3.676	3.31865	0	0	3.49524	1.2603	1.03443	0	3.66187	2.78317	0	0	0.934761	0	0	2.65679	0	0	0	0	2.00865	0	0	1.87226	1.31988	0	0	0	0	0.945375	0	0	0	0
ENSG00000065717	120.956	162.837	128.9	95.0652	149.938	129.298	57.6046	100.43	120.34	122.267	85.9835	115.855	171.583	349.758	73.7376	171.231	113.461	216.492	131.433	113.249	204.062	135.854	113.256	186.421	228.892	145.251	96.7103	74.6564	258.023	94.3797	178.255	223.272	98.0079	100.574	80.6976	160.618	153.263	185.942	239.647	260.222	212.249	300.628	267.692	194.586	90.1562	344.387	176.244
ENSG00000065802	1634.02	1570.26	1745.23	1481.18	1813.72	1618.75	2348.55	1376.04	1451.91	1523.2	2095.12	1933.2	1760.13	1507.43	1899.57	1437.65	2878.28	1475.8	1872.03	2247	1057.42	1714.1	1781.75	2279.09	2010.02	2040.08	1564.11	3392.3	1397.52	2458.91	2336.18	2345.32	1501.35	1788.88	3156.85	2263.54	1929.68	2129.42	2543.17	1695.15	2179.3	1646.04	1469.93	1603.94	1850.46	1623.85	2117.58
ENSG00000065809	361.552	617.396	652.946	727.064	401.669	582.547	700.765	441.264	419.603	473.255	512.481	414.628	530.982	474.649	537.089	735.033	522.82	752.784	530.149	548.262	818.491	802.032	1148.84	584.76	617.231	656.646	1000.55	1274.97	933.09	736.523	845.931	492.362	1065.8	841.28	1118.82	979.126	822.242	678.766	413.302	1246.02	935.738	880.039	742.042	746.548	774.252	590.427	594.023
ENSG00000065833	2494.45	2066	1241.6	2341.3	2105.37	1815.77	1922.84	2446.18	1573.43	2195.63	1830.27	1631.11	1901.94	1372.74	1012.27	1264.5	1333.84	2129.73	1921	1535.73	1856.33	1713.14	2512.97	1450.56	2238.87	1229.4	2965.94	1243.56	2061.9	1477.23	1145.82	1846.63	2126.73	2435.78	1053.04	1164.4	1551.76	1164.67	1532.21	1465.29	1760.25	1393.28	1448.99	1654.78	1818.62	1885.25	1538.49
ENSG00000065882	841.084	1435.54	1797.2	1340.25	1157.39	1218.28	1109.05	1046.96	1154.19	1080.72	1176.8	1326.29	1567.11	1192.18	1726.9	1026.44	1321.97	1062.64	1065.65	1545.55	954.312	1248.77	1245.87	1604.75	879.735	1296.27	1506.53	1257.43	960.045	1118.67	1107.63	1140.47	1196.66	1198.76	1721.63	996.045	1126.76	1410.59	945.433	773.485	893.853	1179.24	1119.21	1304.48	1007.24	1029.53	867.376
ENSG00000065883	2141.7	1887.32	1824.46	1823.53	2070.27	1929.77	1803.71	1745.72	1883.63	1938.32	1688.2	1758.98	1852.62	1807.93	1537.87	1797.53	1700.5	1992.08	1923.64	1667.4	1765.77	1943.35	1772.55	2020.36	1961.08	1775.69	2044.83	1980.13	1714.32	1708.6	2067.26	1587.55	1673.73	1870.02	2151.3	1941.09	1720.31	1686.73	1890.06	1662.17	1679.19	1808.19	1697.9	1544.6	1863.41	1838.2	1563.03
ENSG00000065911	11115.4	7576.61	4276.67	2482.62	8026.78	5581.06	6913.35	7102.22	5916.1	5791.61	5883.43	5302.22	6335.32	4528.87	5255.15	2207.18	9657.87	5434.04	8670.14	3869.07	5269.53	5625	4887.3	9437.68	6544.19	6419.21	4076.83	13921.1	4508.4	8481.47	10705	6288.52	4433.26	5696.72	5387.57	5698.6	5908.43	2795.79	8022.99	3281.9	5569.84	2917.48	3333.32	4443.63	2927.45	3046.64	6186.65
ENSG00000065923	2345.1	1600.49	2746.77	2373.27	1726.6	1931.41	2380.62	1623.65	1857.4	1734.9	3217.1	2608.72	2388.27	1852.38	2161.36	1898.58	2411.16	1390.26	1686.96	3176.37	1362	1988.06	2004.54	2180.29	1305.83	2284.25	1172.15	3825.19	1413.76	2582.11	3171.19	2351.09	1359.41	1725.5	5202.37	2734.97	2860.97	2058.59	2237.89	2110.51	1549.29	1757.95	1655.16	1714.65	3151.99	1638.31	1482.12
ENSG00000065970	1649.17	1495.47	1564.49	1348.32	1563.54	1697.21	1514.14	1514.35	1626.22	1470	1468.73	1502.44	1646.9	1599.39	1565.55	1603.36	1688.61	1607.52	1543.52	1645.99	1447.51	1871.86	1684.52	1770.48	1850.81	1636.36	1475.26	1951.46	1404.6	1717.51	1901.7	1364.49	1479.43	1453.38	1790.95	1852.75	1495.84	1539.05	1599.82	1502.8	1470.42	1430.02	1359.72	1372.34	1278.42	1506.68	1494.48
ENSG00000065978	21921.4	21920.1	25895.7	25966.5	21905.2	21567.1	23303.3	22676.7	23064.9	22335.8	24746.1	23213.9	24278.8	23620.8	24980.5	26944.3	26605.5	22570.1	21626	25539.6	21149.2	23356.9	23466	23633.1	19751.5	25299.6	22764.4	24766	25223	26339.9	25236.6	26069.6	23066	21067.9	24525.8	24236.3	23184.2	25517.6	22947.9	21627.4	22612.6	21560.5	24176.5	21478	24571.9	24958.5	22934.2
ENSG00000065989	752.127	915.397	970.208	1103.59	1107.93	1100.11	1008.24	1095.85	1118.98	862.444	794.522	981.797	1155.07	832.31	817.289	1132.67	882.01	1348.92	1250.82	1031.39	835.016	1105.7	1015.85	943.86	1073.42	983.42	1595.6	835.552	1264.98	950.245	1066.76	1003.49	932.415	1263.22	835.436	1040.05	1079.2	1127.61	1130.59	1012.62	1203.66	1191.7	1372.74	1154.23	930.11	964.403	1016.76
ENSG00000066027	1528.04	1494.07	1832.04	1617.59	1639.99	1606.04	1442.83	1437.6	1911.77	1621.59	1400.78	1598.7	1766.34	1731.37	1600.74	1764.92	1638.1	1566.11	1400.52	1706.01	1452.31	1748.37	1502.84	1382.24	1315.85	1560.07	1885.17	1550.47	1386.35	1502.18	1580.04	1320.79	1581.79	1394.35	1724.82	1524.43	1555.58	2094.4	1352.38	1447.85	1457.62	1553.51	1693.52	1516.36	1429.95	1759.73	1516.05
ENSG00000066032	0	1.85091	2.41664	0	0.886333	0	0	0	0	0	0	3.62192	0	0	0	6.05976	0	0.840652	3.70074	0	0	1.79135	0.912061	1.79738	3.71815	0	1.78897	0.940425	0.871846	0.885987	2.92061	1.86476	3.7319	0	0	0	1.82869	0	1.97795	1.81091	0	0	0	0	0.898877	1.81531	0
ENSG00000066044	2411.58	2243.65	3523.5	2914.94	2079.6	2697.12	2684.21	2297.15	2271.68	2416.44	2600.85	2385.06	2595.05	2777.96	3424.96	2907.17	2793.84	2460.44	2469.6	2687.17	2357.2	2426.91	2724.98	2924.64	2413.61	3097.2	2350.46	2803.68	2688.02	3157.49	2849.07	2669.94	2560.12	2434.06	2972.7	2930.38	2541.22	2758.1	2759.02	2251.74	2643.25	2777.7	2854.98	2443.55	2585.68	2556.35	2411.88
ENSG00000066056	0	2.78365	0	4.75752	0.658127	3.22194	0	13.9484	0	0	0	0	0	0	0	0	1.597	0	0.783696	0	0	4.72736	0	1.19908	0	0	0	0	1.5734	0	0.605203	0.571503	1.66039	0.608039	0.600772	1.76368	0	0	1.68941	1.12338	0.766278	1.14701	1.69001	0	1.12252	1.70071	7.7914
ENSG00000066084	1946.92	1995.92	1569.85	1442.29	1620.8	1502.91	1810.23	1636.76	1721.54	1395.05	1857.23	1766.47	1830.52	1768.06	1536.66	1761.54	1505.2	1544.71	1653.3	1735.06	1652.01	1858.59	1989.01	1756.64	2076.15	1708.64	1635.56	1529.85	1701.87	1395.77	1388.79	1396.52	1752.97	1795	1433.86	1403.95	1500.68	1192.31	1569	1761.8	1421.9	1233.41	1511.88	1606.07	1713.8	1391.56	1670.54
ENSG00000066117	1838.73	2017.2	2417.54	2156.17	2052.71	1827.34	2036.18	1972.87	1837.34	2033.71	2167.42	1701.93	2200.72	1832.88	1964.49	1946.58	2174	1747.8	1928.14	2020.31	1680.68	2065.19	2246.33	1727.79	2218.01	1967.27	2273.38	2347.74	2025.85	1961.98	2314.92	1920.09	1926.45	2100.72	1988.05	2314.22	1848.22	1865.53	1877.68	1849.86	1640.12	1863.27	1453.7	1565.65	1865.76	1978.45	2201.85
ENSG00000066135	2656.89	2468.02	2037.36	1669.93	2470.54	2124.93	2274.15	2409.9	2400.17	2263.61	2362.41	2564.32	2054.06	2369.44	1981.59	2297.26	2296.32	2232.65	2477.54	2534.94	2420.45	2301.43	2246.61	2333.62	2211.18	2205.15	1781.78	2306.2	1883.48	2061.68	2214.28	2172.07	2162.04	2120.97	1823.92	2245.05	2081.54	1917.48	2035.52	2175.76	2270.06	1948.47	1836.75	2308.46	1778.58	1924.51	2261.2
ENSG00000066136	844.859	853.575	720.056	776.487	862.997	566.624	611.017	741.417	767.934	770.435	738.806	795.86	687.481	683.962	724.16	734.011	811.477	614.929	829.632	854.025	777.84	703.539	615.607	598.75	758.017	917.742	893.956	588.429	786.114	854.137	664.705	774.734	805.442	663.936	697.218	635.498	705.62	869.346	745.674	645.585	736.663	534.546	688.687	718.207	625.968	472.607	805.916
ENSG00000066185	15.1903	13.2652	7.41083	8.87255	56.0715	8.85929	20.7089	10.9168	20.1688	70.167	16.5015	37.3284	7.36775	26.4846	17.0571	7.49428	20.529	33.955	21.1658	30.685	0	33.0875	32.5867	15.4623	42.0047	14.4027	14.6078	15.0046	3.56274	26.0597	25.9566	21.433	32.1753	15.4294	29.3174	22.8047	40.3848	20.1273	22.4041	23.9312	26.647	4.68628	16.999	28.3387	13.6881	40.5877	26.4762
ENSG00000066230	0	0	0	0	1.85906	0	0	0	0	0	0	0	0	0	0	0	0	0	0	0	0	0	0	0	0	0	0	0	0	0	0	0	0	0	0	0	0	0	0	0	0	0	0	0	0	0	0
ENSG00000066248	4.67578	3.27672	15.282	2.86231	0.630803	35.5174	5.39218	13.4428	4.13968	42.0177	56.0369	21.9925	3.40051	0	64.9411	37.6106	16.5441	26.1165	14.8039	79.5172	94.7577	38.8299	8.24182	108.083	0	217.803	66.6339	118.997	3.3393	74.6242	16.7281	89.2919	14.7997	2.76786	152.751	119.984	159.015	147.597	101.718	9.86324	113.372	161.279	165.209	140.813	20.921	76.8019	186.974
ENSG00000066279	289.63	230.391	3609.26	212.73	145.847	166.029	595.758	219.444	298.221	212.402	1541.82	876.075	378.898	524.291	4271.19	647.558	1190.15	179.378	157.563	1270.54	170.736	535.642	288.174	2911.08	213.57	2078.02	242.493	2636	1147.51	3014.63	2084.53	1431.25	322.364	300.31	4216.75	1146.02	1679.08	1341.69	710.437	558.853	258.942	540.952	539.893	391.761	673.267	574.258	1130.56
ENSG00000066294	0	0	0	0	0	0	0	0	0	0	0	0	0	0	0	0	0	0	0	0	2.5559	0	0	0	0	0	0	0	0	0	0	0.903819	0	0	0	0.896594	0	0	0	0	0	1.84077	0.905058	0	0	0	0
ENSG00000066322	3686.47	3484.47	4116.53	3755.57	3260	3252.66	3440.91	3624.9	2841.04	3330.24	3485.31	3250.41	3633.16	2812.89	3827.5	3194.94	3277.73	3268.78	3090.91	3863.62	3211.99	3142.57	3322.35	3744.18	3134.76	3502.22	3914.77	4206.83	3156.14	3774.67	3742.8	3575.82	3345.4	3326.2	4278.36	3399.2	3193.94	3095.55	3507.72	2725.66	2924.2	3068.4	3084.87	3137.96	3431.94	3332.22	3210.77
ENSG00000066336	0	0	0	0	0	0	0	0	0	0	0	0	0	0	0	0	0	0	0	0	3.09865	1.62115	0	0	0	0	0	0	0	0	0	2.11679	0	0	0	0	0	0	0	2.14335	1.53589	0	1.39963	0.538703	1.41163	0	2.59519
ENSG00000066379	451.257	394.973	371.728	370.37	458.153	380.148	392.757	337.461	531.385	317.188	400.765	528.226	490.143	505.287	436	399.397	435.248	425.876	468.168	438.61	405.427	392.609	350.342	375.905	313.019	411.184	304.872	347.879	389.151	540.62	294.363	317.54	345.607	520.012	258.921	361.989	330.269	423.952	351.313	351.583	466.932	350.082	426.915	356.999	360.463	386.512	365.91
ENSG00000066382	28.3877	29.5394	1.14048	6.02724	11.0014	3.24015	2.51309	5.99876	0	1.30307	3.04422	5.09276	4.75993	10.8745	6.98448	16.7498	14.6784	6.22203	47.9396	0	35.5254	0	13.9268	13.3219	86.933	1.94112	0	0	4.99832	1.2366	0	14.0718	8.58873	2.08898	2.77243	1.32924	7.48652	1.18418	9.96536	1.28352	5.83223	0	0.670771	10.5796	17.6851	14.4421	0.67197
ENSG00000066405	0	0	0	0	0	0	0	0	0	0	0	0	0	0	0	0	0	0	0	0	0	0	0	0	0	0	0	0	0	0	0	0	0.928245	0	0	0	0	0	0	0	0	0	0	0	0	0	0
ENSG00000066422	1046.07	930.836	1171.68	967.337	916.38	1133.56	1043.41	923.941	1033.84	1001.55	996.636	1020.66	994.965	1176.12	1105.32	1006.78	1190.09	978.579	1132.01	1054.29	834.763	1005.33	1105.12	1027.3	880.963	1273.05	1037.77	1171.35	926.182	948.264	1028.89	833.276	1083.68	998.019	956.136	1065.7	1139.12	987.093	1005.19	907.511	896.066	1008.11	1014.6	889.314	1046.58	978.627	707.442
ENSG00000066427	840.741	887.222	965.501	734.256	949.67	744.701	1004.87	816.597	934.784	1146.17	1062.27	1015.43	963.152	1053.55	1167.47	880.355	1024.21	938.417	928.954	922.039	1166.51	1232.83	946.667	872.162	882.351	982.379	1072.55	1285.2	1106.48	981.468	1007.63	651.767	819.543	835.782	872.279	910.555	957.568	908.347	861.288	911.961	887.044	513.595	719.6	899.72	809.216	643.867	977.8
ENSG00000066455	5085.71	3985.86	3921.03	3462.74	3968.94	5104.71	4157.45	4118.38	3813.74	4079.64	3499.06	4013.42	4238.1	4064.86	3996.6	4083.21	3928.17	4315.08	4473.61	3487.83	4123.89	3732.07	3753.44	4030.41	3785.39	3871.14	3496.51	3919.97	3749.81	4014.33	4165.13	4009.24	3175.37	3596.06	4037.82	3794.83	3780.1	3693.17	3726.83	3494.59	3653.15	4215.98	3701.55	3639.49	3468.07	4144.71	3610.51
ENSG00000066468	356.03	92.869	297.102	165.431	78.7785	23.0384	108.849	281.407	107.258	161.943	13.3931	18.7902	49.1249	58.0426	45.0906	39.952	130.237	85.6792	52.2929	5.59416	114.904	26.1171	75.7761	77.0955	41.6196	130.626	2.18099	11.4668	26.6992	51.768	46.7001	63.5282	52.3512	59.0135	39.8483	51.2989	83.9967	361.969	82.9701	32.5283	68.4042	134.253	9.12367	101.887	64.2744	23.7222	39.5974
ENSG00000066557	987.43	859.039	1040.22	879.905	822.431	976.891	980.417	925.686	800.094	782.1	852.047	878.944	989.668	852.476	1050.96	838.538	965.42	823.478	761.999	734.982	852.217	722.891	836.695	937.979	756.594	892.541	849.06	839.596	753.677	811.9	774.833	703.744	673.64	799.747	864.987	817.804	760.919	704.443	805.143	662.987	714.305	656.459	769.055	731.03	753.817	646.453	721.449
ENSG00000066583	245.221	236.181	233.986	354.419	248.668	301.749	278.446	262.127	303.967	278.429	244.045	237.62	286.504	234.011	234.657	303.051	220.11	317.014	246.915	203.782	159.673	323.82	244.609	244.591	211.793	236.499	198.094	181.532	245.465	255.959	189.171	237.618	213.906	231.568	133.025	222.83	222.842	221.627	217.42	279.46	222.692	257.736	267.285	236.837	216.863	287.563	225.163
ENSG00000066629	1539.04	1483.77	1747.42	2160.26	2362.49	2165.59	1351.79	2048.96	1961.72	2282.97	1881.27	1956.08	2073.27	2224.15	2005.11	2675.74	1772.42	1431.7	1341.41	1979.06	2044.62	2249.13	1880.63	1981.02	1590.07	1885.13	1879.64	1898.22	1584.42	1728.34	2575.59	1745.18	2649.77	1762.93	2378.15	1712.79	2483.18	2743.2	1771.89	2338.79	1850.88	1729.58	2117.15	2087.51	2097.76	1916.59	1933.55
ENSG00000066651	509.171	482.232	407.76	423.52	495.233	517.466	437.879	494.307	541.09	467.369	398.64	475.054	459.959	523.173	393.528	552.548	603.253	638.075	525.916	373.579	555.25	536.25	532.032	479.512	462.755	549.157	477.744	490.73	447.888	519.494	438.13	475.77	546.836	474.88	336.043	499.31	473.734	313.837	507.224	578.685	575.573	434.728	594.083	470.725	464.662	520.226	503.803
ENSG00000066654	1596.16	1669.56	1661.19	1787.9	1508.21	1664.34	1693.53	1472.53	1672.88	1770.08	1570.31	1586.36	1607.27	1837.1	1573.44	1696.45	1717.78	1798.07	1547.5	1298.84	1191.48	1626.03	1698.69	1430.93	1797.71	1524.16	1541.32	1568.11	1675.26	1425.28	1537.03	1536.91	1588.39	1522.12	1446.6	1716.14	1619.47	1519.7	1566.53	1485.22	1430.17	1542.75	1532.41	1428.02	1476.16	1474.48	1404.01
ENSG00000066697	1900.06	2284.91	1984.02	2628.12	2069.87	2306.18	2252.91	2275.97	2338.22	2117.01	1879.42	2012.55	2205.5	2194.88	1903.63	2722.56	2079.58	2342.29	2173.37	1913.07	1958.59	2104.71	2205.23	2063.88	2045.14	1864.47	3270.09	2052.74	2045	2170.94	2052.65	1751.67	2277.02	2086.26	2202.69	1856.82	1838.08	1736.44	1771.63	2086.9	1851.43	1884.14	2161.17	1867.78	2342.13	1744.96	1646.97
ENSG00000066735	0	1.23706	3.28523	2.71857	1.11629	0	0	0	1.27058	0	0.962418	0	0	1.25682	1.80985	0	0	0	0	0	0	0.85279	0	0	0	0.848513	0	1.31626	2.65235	0	1.4309	0	0	0	0	0	0	1.2516	0	0	2.28597	0.831033	0	0	0	0	1.59158
ENSG00000066739	2758.25	2348.09	2255.88	2323.7	1862.41	2506.84	2544.38	2276.07	2515.38	2259.5	2526.99	2621.92	2563.69	2056.46	2216.2	2418.22	2803.72	2631.54	2804.95	2903.26	2453.23	2901.11	2361.66	2491.1	3044.76	2470.87	2673.69	2010.11	2631.13	1709.18	2023.45	1997.72	2469.89	2695.05	2304.99	2562.82	2486.51	1919.1	2049.09	2213.93	2380.39	2055.16	1853.44	2172.74	2456.07	2370.29	2210.03
ENSG00000066777	3734.74	3291.1	3278.11	3696.64	3757.35	3740.84	3460	3198.69	3122.85	3412.79	3501.77	3328.59	3464.01	3004.74	3036.21	3111.2	3451.36	3499.37	3801.17	3204.85	3106.09	3130.03	3201.52	3188.53	2955.25	3233.65	3455.82	3473.19	3355.52	3038.99	3390.18	3078.87	3089.79	3223.59	3258.68	3580.72	3269.71	2886.56	3090.55	2637.23	3063.62	3098.94	2890.96	2946.51	3164.96	3245.29	2954.82
ENSG00000066813	0	0	0	0	0	0	0	0	0	0	0	0	0	0	0	0	0	0	0	0	0	0	0	0	0	0	0	0	0	0	0	0	0	0	0	0	0	0	0	0	0	0	0	0	0	0	0
ENSG00000066827	327.815	534.208	331.328	315.718	313.572	337.185	332.718	439.508	502.749	392.79	329.967	377.471	391.791	510.446	307.724	387.943	366.061	422.744	361.765	381.858	352.121	458.203	13066.8	394.533	316.64	340.672	521.711	340.808	588.28	350.704	353.254	393.52	483.097	387.461	325.675	368.158	397.361	363.385	468.52	446.076	341.587	450.075	463.747	438.291	453.035	445.713	400.138
ENSG00000066855	1250.35	846.669	1150.97	893.45	890.497	1056.97	979.993	948.853	960.812	923.749	1089.4	789.231	929.941	933.057	1105.53	989.113	1019.72	943.329	763.843	837.594	869.458	916.254	929.942	1040.52	783.136	886.78	961.291	972.195	783.471	990.101	942.975	793.002	877.631	841.032	933.281	774.885	871.228	865.758	822.914	766.863	736.496	818.204	792.964	923.137	835.789	772.732	929.241
ENSG00000066923	13.1532	25.4153	8.05666	15.9525	11.3993	2.56723	11.616	6.60601	0.641577	7.70029	15.9235	26.755	8.9583	3.84947	22.2579	8.28581	38.5815	1.62234	29.1886	33.7557	5.45158	5.30035	9.64551	12.2143	23.3696	7.98546	3.88706	26.8456	29.9649	22.5368	7.32279	27.38	6.67413	18.1637	5.17318	22.6142	8.51532	6.20016	12.7069	19.4489	7.35536	27.1151	16.428	7.09637	9.1337	63.8875	10.9772
ENSG00000066926	1843.16	1401.34	1611.32	1289.34	1403.33	1549.62	1307.49	1302.19	1186.15	1102.02	1231.37	1506.9	1794.92	1018.66	1550.35	877.812	1635.66	1271.4	1316.95	1606.34	1337.42	955.089	1240.03	1434.25	1262.1	1604.74	1531.8	1758.11	1086.49	1292.7	1055.37	1324.46	1186.48	1152.89	1343.97	1368.39	1326.51	1169.59	1298.92	1281.14	1296.92	1187.79	1212.06	1345.02	1234.66	1119	1450.31
ENSG00000066933	2580.28	2302.37	2187.74	2261.03	2342.68	2764.46	2427.65	2118.48	2457.34	2184.98	2159.7	2220.93	2441.59	2039.49	2204.23	2410.51	2725.62	2230.08	2508.66	2434.84	2335.24	2534.71	2108.56	2477.44	2393.8	2493.93	2904.54	2676.81	2067.19	1837.99	2260.97	1659.31	2327.69	2657.58	2748.08	2102.83	2528.95	2398	2073.58	2035.89	1753.22	1832.88	1978.35	2031.6	1969.55	1831.23	2201.19
ENSG00000067048	2785.27	17.4357	2393.61	7.02429	2313.1	2.17766	2918.13	2419.01	3.12512	2534.83	2.02008	2407.96	2238.91	2339.72	2453.76	2497.39	5.54771	2606.87	2860.12	1935.6	2.87668	2086.73	3.87486	7.99805	2.41242	2.14445	6.06755	2520.26	2539.02	2148.65	2711.98	2.36033	8.06538	2712.18	3657.21	2867.6	2679.1	7.90176	1.70513	8.27406	7.70351	2779.72	8.62261	2371.5	3.10043	8.41135	2314.4
ENSG00000067057	2429.29	2203.43	2129.44	2047.6	1544.79	2342.72	2937.84	1372.57	1357.95	1649.67	2167.49	1718.01	1914.61	1438.72	2885.44	2115.25	1966.07	1719.69	2476.08	3159.92	2231.17	1566.04	1518.81	3350.28	1565.22	2532	1220.91	3430.86	1594.77	2565.97	3426.44	2086	1415.02	1527.39	3475.06	2319.68	1317.44	1637.89	2423.05	1413.75	2099.98	2741.04	1718.67	1897.04	2617.3	1675.71	1927.2
ENSG00000067064	3670.27	4297.52	2331.22	6689.9	4077.61	3478.02	3997.72	4962.33	4803.63	5745.5	3478.92	3478.1	5817.49	5199.03	1319.89	5115.72	1795.89	4728.88	3505.51	2577.25	3535.32	5481.34	6828.29	1724.9	4718.3	2261.98	7574.64	1486.19	5506.53	2400.69	1492	3431.82	5742.42	5554.03	1266.73	2467.26	2977.88	2417.39	2150.97	4811.7	3501.16	4141.67	3544.83	4013.9	4621.14	4597.03	3424.62
ENSG00000067066	3598.07	3237.36	2703.09	3159.67	3439.93	3164.48	3484.33	3753.08	3539.57	3833.61	3444.05	3525.79	3042.83	3373.45	2613.5	3640.53	2949.13	3726.03	3604.27	3221.48	3669.45	4448.13	3463.1	2998.51	3445.59	2592.74	3932.64	2809.95	3403.65	2981.22	2338.73	2651.81	4026.19	3490.18	2395.47	3032.19	3346.97	2999.86	2923.77	3620.72	3410.12	2951.88	3231.67	3086.34	3079.12	2765.88	3155.12
ENSG00000067082	5825.29	7656.93	7480.12	7939.79	6396.2	6819.25	6080.44	8236.93	5587.31	8478.32	7404.88	6084.63	11469.7	7123.76	5704.01	7552.18	6483.05	4318.94	5635.15	6890.41	6878.22	8840.34	4776.11	4835.37	4042.81	6794.4	10988.3	6435.15	5576.16	4763.43	6728.79	6490.13	7922.85	6066.25	5921.33	3237.5	4080.85	6421.07	2873.4	5745.95	6699.27	5348.6	7883.19	7595.48	7526.9	3931.03	7642.06
ENSG00000067113	5484.18	5146.99	7374.8	4233.93	5712.83	3797.35	3372.77	7178.89	6303.77	5377.7	4149.98	5556.56	4105.49	4064.08	4453.42	4215.49	3473.02	6358.61	3387.35	4816.31	4506.1	5113.58	3965.47	4441.58	8041.27	5910.29	7068.36	3788.53	5118.59	4987.88	5270.17	5356.83	4573.11	5264.07	6514.79	5751.75	5970.58	7226.8	4989.6	7532.32	3873.93	4576.68	7051.65	5627.21	6944.27	7081.06	5576.09
ENSG00000067141	3875.05	4381.12	4051.93	3586.47	4456.45	3047.98	4203.22	3619.62	3280.96	4749.15	1639.14	2837.51	2579.53	4025.17	2054.3	2566.59	2847.41	2808.5	3513.42	4281.44	3554.99	2903.38	3623.14	2347.61	3276.83	2563.58	1542.1	3473.29	3180.16	2486.17	3007.55	2111.81	2899.23	2423.99	1304.37	2113.05	1791.62	2321.39	1808.47	1713	2271.09	2357.06	1595.1	3321.55	2632.9	1697.04	2307.22
ENSG00000067167	22037.1	19730.7	15850.4	19363.3	19046.3	21547.1	21057.8	17511.4	15415.3	18038.8	18173.8	15919.8	18546.3	18360.2	16131.2	18667.3	15535.8	21558.6	19621.9	12423.3	15832.5	15323.2	18659.9	15781	17800.3	17878	18080	16654.7	15940.9	14276.8	16135	16187.4	15314.3	18303.2	15596.8	18124.6	18482.2	14174.2	19279.8	17202	18151.4	19256	17486.2	17628.7	14516.9	19775.2	16830.8
ENSG00000067177	205.635	219.233	106.89	191.902	135.232	238.595	350.212	127.748	152.963	142.699	109.52	104.061	140.972	125.796	71.8777	155.778	119.597	142.466	117.915	128.906	185.701	145.63	165.155	177.673	159.351	161.468	129.633	90.4357	143.668	89.856	71.9688	164.081	105.524	77.9423	266.593	119.771	144.166	76.0112	103.715	83.291	83.0778	117.721	126.408	131.3	155.584	111.367	117.413
ENSG00000067182	5630.93	6402.54	5751.59	6132.95	7292.92	6588.8	5852.25	5588.77	6925.53	7221.55	6976.67	6540.44	5646.92	5876.55	5933.6	6604.78	6116.71	8404.02	5920.52	6992.97	10761.4	8390.89	7325.97	6565.08	8176.22	7319.74	6646.74	6698.42	6682.03	7713.01	7787.89	7114.55	8202.85	7767.28	6377.21	7400.95	7318.49	7318.87	8928.18	8061.87	8204.45	7293.71	8049.78	7073.94	5714.06	8253.01	8109.32
ENSG00000067191	216.7	296.898	189.033	293.341	246.061	335.582	296.063	258.677	298.058	324.472	215.08	268.726	251.885	287.601	269.815	349.614	350.257	331.517	319.542	280.477	328.146	259.506	430.014	266.473	253.845	260.053	241.58	413.695	369.48	354.211	405.742	368.307	264.873	282.284	257.082	399.242	313.28	264.396	341.705	304.862	404.942	262.69	219.743	251.014	218.958	261.024	263.996
ENSG00000067208	1322.16	1454.97	1142.75	1358.71	1262.18	1538.4	1234	1075.2	1362.62	1019.85	1391.8	1205.26	1375.82	1167.62	1331.88	1092.24	1306.46	1143.02	1275.29	1157.38	1533.19	1525.91	1347.38	1690.18	1253.95	1322.07	1231.24	1282.99	970.232	1044.79	1487.53	1187.49	1218.44	1273.34	1461.05	1225.94	1391.76	1116.51	1435.89	1434.9	1667.56	1270.55	1233.87	1257.68	1348.36	1306.63	1546.86
ENSG00000067221	461.807	486.495	666.375	445.372	604.222	498.295	470.524	562.771	423.528	319.309	569.025	526.936	632.995	456.866	610.359	462.399	674.705	391.851	600.081	727.64	516.622	475.929	489.711	555.001	561.347	652.29	516.254	764.359	609.321	702.71	584.276	733.692	675.367	483.385	803.891	612.112	545.917	614.642	561.707	435.34	710.458	518.743	379.296	557.309	497.95	449.092	918.601
ENSG00000067225	50693.5	48105.9	75565.3	64992.3	49529.3	44375.4	53026.9	55243.4	43245.1	49037.2	72267	59236.2	52845.6	50016.1	66923.1	60050.2	54499.3	46963	48673	92520.3	54701.7	44054.4	55916.5	62136.4	40388.7	64663.8	50332.9	58873.2	57510.2	74640.5	62820.6	62481	41658.3	55102.7	82165.7	70935.8	51807.7	63016	58992.1	53466.8	56467.4	57115.7	51160.6	51938.8	65492.9	53383.2	52126.4
ENSG00000067248	2702.71	2394.37	3038.36	2729.6	2700.55	2719.72	2849.62	2698.8	2552.69	2782.03	2706.62	2635.61	2561.84	2514.44	2782.46	2586.34	2832.89	2712.73	2658.8	2861.33	2484.29	3005.7	2953.96	2809.74	2628.31	2917.11	2683.4	2809.03	2774.4	2532.77	2918.81	2591.96	2600.55	3084.24	3083.28	2830.07	2783.13	2633.19	2777.1	2650.14	2405.54	2545.44	2588.13	2463.3	2739.99	2801.93	2452.87
ENSG00000067334	2224.99	1956.71	2680.46	2293.22	1837.92	2258.69	2630.42	2342.73	1983.69	2289.41	2246.09	2026.14	2182.92	2149.45	2541.39	2289.29	2118.96	2005.64	2166.55	1884.86	2253.36	2201.14	2603.06	2562.33	2317.95	2319.28	2261.29	2288	2388.37	2240.31	2077.9	1960.77	2137.07	2355.71	2197.46	2651.1	2090.49	1938.64	2342.9	2287.29	1814.75	2411.07	2003.24	2430.01	2650.21	2207.26	2165.72
ENSG00000067365	579.04	565.885	612.334	423.242	629.829	612.367	684.886	493.806	591.778	332.214	663.675	781.162	537.62	547.861	607.946	449.684	711.303	572.363	647.435	717.29	544.797	518.32	555.988	741.419	582.955	652.438	512.205	556.874	630.864	655.159	651.682	752.371	443.191	553.442	596.411	586.707	641.547	682.531	878.79	686.927	849.629	675.727	546.51	676.546	573.711	702.42	646.862
ENSG00000067369	4162.14	3870.01	3877.35	3483.88	3880.36	3636.96	3769.1	3763.13	3702.71	4073.3	3917.14	4037.68	3335.23	3756.43	3817.84	3686.44	3657.06	3247.63	3823.62	4635.8	4142.14	3987.09	3440.36	4398.56	4204.27	4450.81	3610.77	3602.26	3605.89	3944.43	3720.29	3735.42	3315.67	3645.98	4093.21	4598.2	4158.87	4431.9	4103.22	4149.15	3315.73	3805.56	3968.49	3749.03	3447.86	4233.23	3574.45
ENSG00000067445	565.772	401.71	326.774	375.769	498.445	584.853	429.919	133.953	561.945	366.59	234.168	56.1509	449.413	514.39	230.884	499.44	426.902	519.416	435.803	480.406	531.748	238.631	295.42	312.824	556.998	367.489	230.413	331.79	399.658	234.396	292.503	294.091	331.657	277.921	278.393	420.367	386.464	213.133	189.877	515.258	146.389	394.336	334.271	298.534	290.213	384.601	237.216
ENSG00000067533	550.196	671.291	871.657	646.351	731.765	610.326	830.399	606.262	679.984	632.935	678.726	771.723	733.139	546.459	980.623	746.15	889.175	619.707	837.478	647.056	849.682	622.546	787.921	875.036	608.308	759.307	741.567	897.398	656.398	774.705	601.731	561.676	465.225	728.774	800.658	999.535	729.625	677.309	824.396	666.441	458.72	804.21	508.167	558.088	585.244	662.739	648.052
ENSG00000067560	28725.8	26341.4	34535.8	25656.9	25860	26517.1	25328.2	25333.3	24774	26087.8	27874.4	25730.1	28107.8	25211.7	33585.9	25386.5	24281	23846.1	26113.2	29497.3	27612	22204.7	22378.8	27386.5	20779.4	28344.9	27061.6	27178.2	27060.8	30331.6	28160.1	26224.3	22928.8	24254.5	28913	24417.5	21589.1	26573.6	24710.4	25536.4	24513.1	26756.6	24767	25619	22588.9	23107.3	22886.4
ENSG00000067596	1866.81	2227.47	2428.96	2042.77	2003.63	1747.25	2201.07	1748.41	1919.5	2011.42	2182.55	2493.6	1849.8	1928.6	2226.49	2305.98	1898.72	2163.67	2307.58	2191.65	2158.04	2053.68	2035.83	2013.67	1890.09	1998.24	2137.19	1925.86	2069.56	2426.52	2057.02	2048.15	2149.13	2002.8	2126.96	2056.07	2075	2052	2192.45	2337.78	2232.36	2382.35	1830.36	2096.74	2250.22	1948.38	1820.24
ENSG00000067601	44.4782	52.3772	49.3934	31.4343	32.2891	22.202	35.9737	46.8251	33.6273	36.9538	74.7953	42.2842	29.6593	36.2055	33.7652	21.6742	26.9619	34.4783	26.3151	32.1956	42.9807	26.1172	31.7162	48.7964	33.5333	32.3456	34.4013	29.2383	30.2516	31.6473	27.0107	26.582	30.1338	37.8811	30.2827	34.2977	42.9856	33.3231	30.4743	39.213	37.8027	31.5003	42.9568	32.5178	36.917	30.7152	43.5892
ENSG00000067606	18.1811	31.3042	15.4744	31.1351	32.0262	16.4521	58.6472	14.2041	111.003	31.0813	31.4866	26.1933	29.5663	18.919	34.3146	14.094	26.5302	32.4549	20.7723	57.7826	41.8289	30.358	17.6703	45.0397	32.577	70.5789	30.9287	31.0472	51.9587	29.5111	27.7251	18.3759	59.3556	21.5004	52.7346	60.5947	32.2406	50.9548	70.8446	40.1063	43.6278	28.1449	16.3631	31.6149	83.2778	44.2848	46.3285
ENSG00000067646	982.56	1.49573	861.431	1.28594	965.96	4.53833	1061.35	801.526	3.47169	871.087	1.21993	1085.93	1034.4	834.236	854.948	809.896	11.7541	1009.35	787.836	609.926	0	797.285	1.49885	0.916	2.83304	0.930784	0.733183	896.696	691.858	701.182	806.378	4.02414	0	915.543	738.338	783.867	923.339	16.4314	0	0.753117	1.8204	668.219	1.3243	837.682	0	0.935999	637.878
ENSG00000067704	5183.03	4773.11	5550.52	5443.54	5452.31	5421.59	5194.56	5403.49	5636.31	5546.41	6023.11	4802.34	5259.54	4928.99	5219.62	5420.11	5511.73	5206.05	5055.27	4947.66	5412.7	5222.3	5233.11	5173.17	4606.5	5681.8	5844.82	5254.04	4941.75	4861.92	5163.15	4922.68	5002.07	5236.93	5760.78	5498.24	5714.74	5464.56	5440.24	4953.22	4886.55	4511.79	5163.92	5249.86	5548.02	5059.88	5148.71
ENSG00000067715	16.532	28.9039	16.3214	0	10.7254	19.0679	10.0521	9.12496	19.223	42.9189	11.5377	31.6193	21.2713	1.76528	4.85081	2.6897	10.8431	5.07284	10.5235	18.5924	20.0105	37.1181	12.3244	11.7039	26.9867	2.69598	20.7513	1.39809	27.2623	11.8308	3.55183	8.77929	4.58818	10.3306	151.003	9.78892	17.8532	3.8917	17.7551	14.8214	1.50298	4.15022	2.61365	16.0143	88.6734	34.0026	6.83641
ENSG00000067798	1676.6	1715.32	985.671	823.019	958.128	1408.24	1668.21	1176.47	1381.03	1417.36	1460.62	1423.18	1409.11	1289.24	756.696	1194.66	1973.04	1627.46	1225.36	1343.46	889.58	1246.31	1478.37	1648.53	1560.64	1253	917.573	1841.78	1231.53	1126.31	1718.7	1669.8	1074.61	1264.26	945.214	1325.22	1568.24	1027.82	1602.9	1561.46	1205.73	1200.26	1032	1114.06	1768.28	1634.25	1231.58
ENSG00000067829	1041.61	1122.81	1296.45	1324.62	1256.2	1088.93	1051.9	1346.25	1082.04	1143.77	1203.98	1221.18	1341.36	1097.58	1292.4	1219.88	1012.91	1126.96	1238.02	1855.3	1178.3	954.585	1115.86	1117.52	1139.8	1348.48	1561.43	1139.45	1392.92	1486.1	1306.02	1415.47	1180.57	1241.57	1298.11	1259.12	1072.07	1293.04	1195.64	1245.35	1172.81	1247.12	1246.98	1229.11	1260.91	1162.83	1261.01
ENSG00000067836	252.65	188.345	334.169	202.982	183.42	225.955	236.379	227.432	177.715	192.933	294.754	251.457	176.22	179.764	370.64	261.45	274.368	184.915	240.613	354.941	176.389	156.632	196.447	313.738	237.892	367.536	230.969	210.741	236.484	310.3	330.914	340.065	222.709	217.636	330.688	226.763	193.8	354.403	306.003	208.771	208.314	295.354	198.002	259.624	286.519	238.999	269.138
ENSG00000067840	7.72454	6.36887	1.66494	2.65473	7.81825	6.00413	15.5333	1.78282	3.20359	8.9239	10.5387	1.23382	15.3032	4.23597	0.944879	5.34483	5.0745	18.3107	14.1679	3.56289	6.60205	15.3814	7.7768	4.1814	0.863789	5.91776	1.49908	1.7429	8.5841	4.93231	8.69514	14.9781	7.18756	2.45248	2.90681	5.60612	4.89181	10.2788	3.76413	5.47415	3.06449	6.78938	6.72231	6.9994	5.98678	2.27583	3.13751
ENSG00000067842	0	1.09115	0	0	0	0	1.71124	0	0	5.88642	0	0	0	1.28687	0	0	0	0	0	0	0	0	0	0	1.1777	0.57337	0	0	0.832302	0	0	0	0	0	0	0	0	0	0	0.548611	0	0	0	0	0	0	0
ENSG00000067900	5487.79	5565.59	6284.99	5234.18	4637.21	6017.78	5706.93	5123.01	5093.34	5354.53	5555.74	5901.8	5051.84	4651.5	5643.15	5245.81	5823.64	5205.37	5531.79	5351.35	5543.82	5195.04	5597.28	6395.41	5063.69	5833.92	5619.71	7071.31	4912.1	5006.82	6679.76	4970.23	4718.09	5653.81	6974.33	6507.96	5474.47	5337.23	5886.53	5083.46	5022.18	5247.84	5053.61	5422	6310.83	6233.33	4952.39
ENSG00000067955	2133.67	2311.24	3318.96	2439.45	2103.59	2461.41	2266.82	2357.32	1936.06	2212.55	1901.03	2051.69	2359.8	2354.44	2750.73	2727.76	2524.49	2329.79	2275.33	2365.64	1693.43	2172.37	2378.97	2461.61	2159.71	2106.63	2294.61	2572.1	2124.32	2522.35	2506.63	2007.17	1841.69	2001.48	2433.94	2303.37	1788.27	1709.64	1995.5	2180.27	1874.09	2638.98	1974.52	1935.01	2981.8	1968.34	2063.5
ENSG00000067992	116.258	68.537	65.2967	55.9819	64.1125	50.7373	139.551	43.8055	30.1045	54.2351	52.4151	63.091	83.191	82.2107	66.7458	81.3328	58.8963	71.2195	96.7847	112.329	102.485	60.3291	81.3535	59.3437	60.2087	19.3985	39.3526	22.0424	31.7306	44.4991	41.3648	64.5214	44.6305	45.5893	25.1563	50.8558	35.0575	28.7663	45.4073	46.1967	41.2364	39.9295	20.9303	37.8604	42.2205	37.8193	20.817
ENSG00000068001	780.166	1168.58	1083.56	1602.41	1257.52	1176.19	1229.02	1474.05	1228.08	1464.43	1047.94	1117.94	1148.63	1213.24	1157.85	1340.37	1030.08	1254.5	1183.01	1461.41	1164.42	1278.07	1444.7	1130.73	1203.34	1163.4	1479.71	1010.56	1436.98	1164.36	1068.31	1410.11	1584.96	1455.82	1288.18	1351.24	1173.53	1442.84	1331.87	1621.14	1295.63	1647.42	1538.88	1457.03	1625.1	1612.21	1217.9
ENSG00000068024	823.839	648.025	661.126	802.013	784.994	876.155	680.632	755.771	659.785	695.991	590.662	742.958	1033.76	729.248	636.602	742.492	1330.26	939.914	585.809	858.62	609.504	1026.05	995.632	682.244	1347.76	760.363	670.175	784.283	808.693	616.037	903.145	676.25	965.495	761.884	770.871	958.627	1026.3	911.982	715.136	1222.61	794.779	978.303	967.378	734.181	581.691	827.555	901.36
ENSG00000068028	957.387	1093.24	1591.77	1287.07	964.037	1249.38	1202.87	1192.29	1164.03	1054.45	1148.46	1295.31	1057.96	1188.91	1762.45	1542.98	1337.55	1298.86	1386.53	1403.18	999.509	1005.57	1193.25	1483.62	897.504	1331.99	986.387	2033.18	1237.53	1614.14	1619.83	1563.48	1310.86	1125.72	1920.71	1325.77	1359.16	1422.42	1304.28	1200.95	1411.67	1510.72	1172.51	1310.15	1190.01	1530.68	1071.58
ENSG00000068078	4.18241	5.03903	23.4872	9.61712	9.56699	9.3272	5.12888	18.3579	16.8006	4.27965	19.7065	14.5178	4.81785	16.6314	25.9908	24.3402	14.6422	5.27668	11.5215	12.1768	13.1825	12.8591	8.49691	19.1723	5.17153	18.2932	0.993775	58.9264	11.6652	17.6884	54.1329	8.10841	4.34684	3.5509	36.27	10.5852	12.5516	33.2446	9.79474	6.35578	16.4727	38.4946	23.1009	15.8258	36.477	34.6871	7.63265
ENSG00000068079	809.211	668.254	714.932	621.648	841.259	647.365	608.804	724.582	736.975	709.334	897.213	867.735	741.033	643.286	646.388	661.409	720.848	846.33	664.548	879.022	619.006	756.399	660.558	609.192	779.09	689.522	895.627	564.571	850.152	637.612	561.303	836.791	815.729	758.165	695.23	738.599	633.25	904.557	716.589	824.332	944.534	652.792	825.35	769.993	616.174	637.218	877.774
ENSG00000068097	758.209	657.12	663.176	569.704	635.983	596.812	621.781	594.909	542.676	569.175	665.67	861.707	684.577	690.029	742.297	536.252	674.713	669.027	571.907	702.965	546.555	681.591	620.648	755.562	625.894	671.338	525.842	627.921	720.022	608.577	617.714	514.756	622.962	598.054	552.028	550.064	687.513	767.116	759.878	608.567	665.679	567.616	711.008	624.682	517.178	755.24	632.706
ENSG00000068120	1222.72	1591.81	1491.83	1627.61	1181.16	1464.01	1449.72	1659.12	1571.49	1385.97	1546.84	1435.58	1401.67	1465.74	1541.71	1319.92	1435.44	1563.38	1388.04	1785.06	1457.14	1433.27	1253.53	1263.62	1466.47	1513.29	1522.35	1339.08	1569.62	1415.2	1495.36	1662.39	1300.16	1421.97	1463.16	1566.14	1507.75	1755.97	1668.6	1630.01	1550.62	1402.93	1930.37	1486.3	1459.59	1642.25	1594.23
ENSG00000068137	270.772	381.693	211.566	345.357	281.41	303.432	382.905	536.265	434.073	436.282	338.608	470.764	448.028	297.008	210.897	260.251	507.808	479.187	431.147	330.468	431.9	425.402	411.239	293.429	386.371	337.937	483.479	404.386	465.485	461.965	370.293	542.875	480.387	507.509	346.587	697.508	416.818	321.546	474.95	452.719	470.093	415.026	461.523	386.411	312.445	431.746	524.115
ENSG00000068305	3040.14	2738.13	2059.19	2573.36	3608.05	2703.54	3257.31	3032.52	2889.41	3077.81	2657.29	2637.91	2995.31	2618.96	2092.8	2447.59	2501.55	3116.66	2896.01	2282.39	2134.4	3246.56	2667.5	2770.27	2885.72	3204.54	5424.46	3249.85	2528.15	1970.88	3707.67	2112.18	2854.69	3001.13	2948.09	2780.19	3042.43	2691.96	2464.51	2512.74	2297.97	2520.25	2898.72	3092.49	3785.43	2813.51	2577.21
ENSG00000068308	2217.17	1996.54	1957.57	1790.91	2124.85	1949.21	1784.44	1787.21	1629.43	1644.24	1997.24	1882.24	1732.49	1684.01	1875.72	1832.19	1870.84	1785.23	2049.47	2302.92	2053.45	1838.94	1824.92	1947.62	1865.6	1899.26	1965.47	2064.79	1941.04	1984.66	2120.31	1914.49	1532.83	1807.58	1977.19	1987.4	1655.82	1870.48	1823.11	1662.33	1757.45	1960.93	1747.84	1777.14	1768.94	1926.09	2059.01
ENSG00000068323	4931.97	4518.72	4900.29	4146.63	5052.58	4114.03	4346.69	4551.85	4191.22	4167.52	4923.69	4876.27	4620.15	3765.63	4145.54	3741.42	4515.78	4428.74	4446.21	4897.52	4347.31	4316.87	4474.04	4544.79	4906.99	4726.28	4556.97	5169.11	4508.26	5122.81	5186.3	5098.03	4541.83	5016.81	4918.97	4910.78	4542.24	4623.37	5088.36	4600.64	4274.94	4074.56	3845.54	4380.11	4415.5	4231.16	4565.16
ENSG00000068354	525.777	682.955	525.869	597.802	658.63	468.973	643.229	650.01	563.02	637.187	683.37	706.379	677.293	561.824	604.463	595.428	642.715	694.111	527.002	635.414	481.464	790.954	790.924	589.14	806.217	615.153	677.371	564.938	792.525	678.698	619.785	820.135	884.647	751.089	551.903	662.159	645.812	704.708	769.866	842.012	696.518	603.009	764.769	627.459	517.055	580.812	739.316
ENSG00000068366	4116.54	4526.2	4640.14	5759.47	4233.54	4486.56	4713.61	3981.13	4533.34	5136.35	4872.47	4934.62	4682.72	4628.23	4702.28	5491.32	4426.49	6387.15	4027.42	4715.52	4596.7	5930.39	5768.94	4874.69	5239.17	4659.64	6825.92	4756.74	5897.84	4645.23	4839.39	4825.92	5363.39	5433.1	4395.26	5329.42	4585.09	4408.25	4771.13	5896.66	4783.85	5780.38	5877.65	4345.48	6247.49	6037.88	5084.17
ENSG00000068383	946.401	1568.05	1514.34	1503.88	1075.4	1228.81	1433.62	1366.92	1219.4	1265.5	1191.16	1129.05	1075.5	1037.26	1322.22	1229.51	1011.56	1349.33	1461.18	1473.43	1204.77	1295.57	1248.79	1285.93	1046.35	1458.61	1619.74	1559	1388.74	1192.88	1380.53	1280.57	1283.72	1432.34	1495.61	1139.41	999.122	1547.99	1227.51	1154.66	1332.68	1499.8	1354.72	1379.91	1449.38	1359.69	1187.39
ENSG00000068394	587.912	609.422	746.2	697.985	648.986	649.066	655.902	618.206	683.096	677.048	735.141	666.325	759.452	670.923	798.493	655.076	640.277	699.782	616.471	798.128	743.92	692.176	665.641	638.436	631.03	725.668	679.26	609.332	766.817	830.751	702.727	704.281	628.034	604.834	715.13	782.394	609.918	798.718	762.453	746.572	682.857	774.515	806.781	741.187	699.892	680.101	704.519
ENSG00000068400	962.162	610.744	1010.87	599.514	835.967	686.864	877.689	766.471	635.402	748.542	1223.85	828.95	672.499	736.823	737.441	602.439	825.012	656.581	667.587	829.713	890.197	823.104	853.287	682.215	878.198	839.547	828.639	1110.81	790.791	906.961	827.4	934.096	859.674	890.571	815.09	924.317	895.449	767.324	873.433	711.735	741.96	755.466	636.036	798.791	721.947	677.554	858.639
ENSG00000068438	1741.92	1206.08	1507.84	1385.72	1073.47	1385.8	1168.79	1669.24	907.873	1127.54	1309.15	1246.75	1326.91	1291.5	1754.13	1231.39	1335.71	1211.69	1401.61	1891.7	1544.64	1074.1	1349.04	1392.25	1034.49	1399.67	1093.52	1541.47	1112.03	1738.99	1551.77	1584.01	1088.28	1196.37	1516.97	1202.47	1171.64	1406.1	1305.72	1069.13	1324.84	1581.29	1264.51	1161.87	1181.28	1228.59	1436.75
ENSG00000068489	271.121	215.108	2411.26	131.351	141.224	143.874	331.084	127.421	219.293	326.49	1010.35	683.14	274.934	274.491	2072.57	382.669	1056.5	185.117	105.637	828.728	227.335	271.153	144.137	1790.48	258.744	1484.39	196.121	1487.47	679.586	1488.2	1127.9	808.339	231.263	314.713	1552.15	599.77	1004.22	603.498	441.525	356.221	310.603	325.656	365.39	253.902	454.552	289.485	791.572
ENSG00000068615	3.58646	3.39286	3.01601	1.33884	5.47369	0.680268	6.54914	2.01742	0	0	0.627995	0	0.629841	4.37611	3.19742	7.02194	4.49183	0	0	7.1568	3.8456	5.15464	1.32288	3.95884	0.683426	5.35934	4.76262	2.07986	9.52978	1.90188	8.10306	0.671077	2.04635	0.716734	0.708049	8.42562	0.669283	4.80453	0.712706	1.31999	1.86045	2.91739	0	2.67207	9.35632	2.6805	1.35552
ENSG00000068650	915.048	1341.5	1051.36	1516.88	1366.34	1443.38	1093.01	1433.17	1050.16	1066.56	1060.04	1075.27	1496.06	1257.81	878.027	1317.97	1098.02	1438.02	1067.79	1304.85	1457.27	1426.7	1686.61	1099.91	1540.43	1160.64	1679.04	1388.01	1183.15	865.803	1180.55	949.597	1753.27	1626.58	1035.84	1424.11	1495.79	1214.26	1341.21	1496.76	1358.5	1296.78	1314.99	1473.16	1293.03	1377.21	1195.88
ENSG00000068654	1870.95	2752.74	1982.37	2212.36	1729.28	1944.96	1969.06	1685.78	1732.6	1858.75	2224.14	1635.35	1842.95	2132.35	2082.7	2430.56	1874.47	2173.72	2039.11	2457.4	1857.08	1954.78	2696.17	2345.04	2006.55	2258.79	1853.91	1833.75	2028.01	1893.96	2088.05	1588.22	2542.38	1941.98	2174.51	2400.92	1763.78	1857.23	2140.22	1569.84	2056.51	1858.71	1907.72	1958.78	2286.45	2032.46	1641.43
ENSG00000068697	21585.8	22022.7	17491.6	23850.5	26808.8	25339.4	19235	22234.8	25236.6	24523.5	20948.9	20067.8	20926.3	24399.9	17409.1	26125.9	17663.3	24518.1	20602.6	15545.5	22061.5	24846.9	24328.6	18032.1	24733	18355.9	20807.8	19923.5	21809.5	20328.8	19942.6	23000.8	25854.5	21501.7	21444.3	22596	23909.3	21670.1	21329.3	26068.5	21537.2	24326.6	24824.1	22846.7	22336.5	26664.6	21527.1
ENSG00000068724	1972.61	1955.71	2445.5	2949.66	2238.51	2748.65	2028.37	2412.95	2283.54	2740.59	2053.49	2421.83	2101.39	2491.68	2456.06	3320.98	1976.81	2769.08	2294.53	2679.54	2218.83	2561.01	2519.86	2807.26	2632.32	2895.18	2388.37	2846.47	2465.78	2150.54	4061.58	2561.33	2368.98	3013.23	3253.9	3121.49	2937.6	2751.95	2559.59	2431.75	2761.3	3928.44	2463.57	2857.22	2529.25	3406.79	2624.77
ENSG00000068745	1302.6	1328.59	1159.13	1078.63	1546.24	1153.71	1346.39	1422.27	1575.52	1413.33	1410.91	1746.73	1478.01	1419.4	1218.59	1401.27	1513.85	1308.43	1262.59	1406.82	1506.65	1519.69	1141.77	1423.36	1452.62	1402	1138.76	1166.92	1285.94	1337.3	1397.18	1462.98	1338.57	1222.62	1248.84	1357.04	1341.29	1387.95	1254.74	1469.69	1633.64	1463.54	1241.79	1431.27	1281.54	1405.89	1498.76
ENSG00000068781	55.0763	97.8196	47.8229	64.5528	97.2637	36.0124	34.1361	45.7967	100.524	1.91483	0	132.109	5.01389	26.3361	14.9133	37.3195	0	54.7708	2.65099	4.51085	12.3009	73.8384	60.3776	0	141.561	101.036	1.90893	27.2747	25.4935	106.212	58.9755	1.81455	15.9975	90.4923	4.68796	4.46055	23.2342	129.043	16.1842	69.907	46.1973	73.4725	102.37	46.2815	0	40.3085	69.1014
ENSG00000068784	763.403	678.643	544.99	499.497	641.12	702.261	661.075	689.626	801.359	719.442	713.476	623.271	688.54	831.948	780.719	722.587	699.84	566.249	644.191	660.801	689.751	669.456	609.925	840.321	641.268	631.323	536.163	684.561	727.093	748.362	544.439	746.311	651.08	701.399	578.467	704.064	763.739	616.539	680.16	786.493	686.184	568.931	699.858	663.681	631.152	564.93	620.329
ENSG00000068796	1640.66	1802.7	1657.68	1599.39	1328.7	1475.18	1643.65	1252.2	1585.07	1648.45	1371.24	1312.78	1708.59	1500.03	1179.4	1303.77	1596.7	1459.17	1516.14	1181.91	1571.87	1431.94	1750.41	1590.79	1432.39	1644.77	1724.37	1699.16	1300.76	1408.24	1355.36	1444.69	1390.05	1450.5	1468.38	1607.58	1619.67	1110.65	1281.19	1255.74	1425.35	1359.32	1472.23	1309.74	1337.18	1376.97	1479.53
ENSG00000068831	13.7229	2.60213	19.6459	25.5182	5.5061	16.5647	8.26808	12.8973	11.2215	4.37093	8.87031	4.45842	13.485	0	13.322	14.0106	0	8.98082	5.0152	1.52505	1.72103	6.67998	6.16327	15.2546	9.83365	3.58932	1.15365	5.21208	1.9544	6.45928	7.31791	3.69829	5.03866	23.5546	3.39697	5.47151	9.04992	10.8666	10.4604	7.33141	5.20191	5.1994	12.5213	3.95814	3.19474	4.75179	4.47706
ENSG00000068878	3069.76	2884.54	3727.89	3590.32	3205.14	3571.15	2904.84	3303.77	2620.33	2635.17	3164.17	3338.5	2707.3	2376.68	3032.41	2808.63	3307.68	3060.81	3133.51	3417.69	2966.66	2699.28	3343.46	3522.97	3596.65	3532.02	3195.95	3817.36	3647.45	3674.98	3684.11	3393.08	3152.28	3387.99	4089.83	3983.94	3842.64	3609.43	3612.18	2760.95	3046.08	3411.88	2723.35	2796.08	4220.27	4133.75	2764.05
ENSG00000068885	3054	2964.1	2266.9	3057.46	2958.8	3603.43	3012.95	3099.77	3383.12	3285.06	2742	3771.08	3015.87	4147.19	2746.7	5645.81	4225.43	2933.36	3415.13	3713.57	3633.22	4206.11	2945.83	2801.69	3652.53	2870.63	2258.32	2360.36	2920.72	2691.26	2152.6	2529.61	3563.71	1930.69	2353.44	2695.29	2625.93	3134.28	2242.68	3292.56	3106.93	2565.84	4256.26	2987.08	2226.81	4101.44	3824.27
ENSG00000068903	1835.98	2446.96	1651.95	2498.52	2315.02	1995.44	1783.06	2379.27	2387.47	2125.09	2046.17	2046.5	1957.94	2142.3	1441.93	2118	1960.09	2222.3	2084.85	1871.06	2275.75	2196.19	2292.36	1391.86	2493.26	1661.68	2551.96	1553.13	2351.48	1758.44	1685.21	1936.29	2342.69	2165.15	1522.15	1627.28	1935.64	1988.96	1703.63	2577.74	2020.07	1824.02	2421.9	2204.43	2155.99	2213.7	2037.72
ENSG00000068912	5362.81	4458.93	4699.26	4144.16	4545.53	5518.3	4328.14	4633.88	4754.3	4425.69	4619.85	4885.24	4152.1	4886.82	4578.47	4578.07	4532.39	4252.88	4634.3	4352.97	4569.57	4521.89	4296.43	4544.91	4282.53	4776.12	3890.79	4971.33	4034.24	4359.21	4462.94	4913.82	3996.2	4052.52	5678.75	4949.19	4984.03	4671.01	4904.96	4593.77	4209.38	5124.85	5013.95	4465.29	5042.5	4899.32	4559.8
ENSG00000068971	655.218	709.541	563.377	558.341	498.251	634.301	605.891	858.199	652.061	611.59	756.598	613.744	623.806	601.4	579.798	576.789	701.152	514.999	773.59	605.883	605.832	637.121	598.156	548.536	712.382	631.191	814.411	573.504	555.391	619.482	593.922	742.82	719.514	671.128	776.412	650.252	587.303	595.799	646.346	686.105	450.761	656.159	617.008	655.746	630.324	586.675	686.769
ENSG00000068976	2.75622	0.858684	2.98447	2.34643	2.39495	1.61867	18.6278	0	6.26283	2.16619	0	5.22464	2.8615	4.12118	6.96544	0	3.25898	2.89908	0	3.25095	1.74639	6.82423	1.04326	1.50868	3.1315	1.5241	0	5.47411	1.67496	1.02274	0	19.2856	2.91697	1.57598	2.31253	11.6739	3.7044	8.72649	4.49299	3.54621	3.00929	5.18171	2.11487	4.06562	1.03579	2.21289	3.6202
ENSG00000068985	0	0	0	0	0	0	0	0	0	0	0	0	0	0	0	0	0	0	0	0	0	0	0	0	0	0	0	0	0	0	0	0	0	0	0	0	0	0	0	0	0	0	0	0	0	0	0
ENSG00000069011	12.9875	19.0054	43.1563	88.7509	46.1027	51.9253	81.5608	89.3098	51.8798	48.3603	16.4486	12.3196	36.5266	38.1429	95.1717	35.509	37.758	42.1155	45.3333	82.6466	42.9577	28.0251	44.254	56.7692	19.0619	87.7052	171.564	76.3657	57.7265	81.2321	41.632	90.5826	110.479	66.5743	62.4307	85.3309	70.2525	146.05	61.1399	49.122	58.9803	47.2324	111.239	56.5323	118.931	47.1403	40.3393
ENSG00000069018	0	0	0	0	0	0	0	0	2.60284	0	0	0	0	0	0	0	0	0	0	0	0	0	0	0	0	0	0	0	0	0	0	0	0.67551	0	0	0	0	0	0	0	0	0	0	0	0.603465	0	0
ENSG00000069020	550.224	430.332	433.325	264.324	444.447	519.508	388.496	519.549	704.807	599.491	716.522	912.608	434.701	696.118	554.66	790.682	451.469	407.604	371.969	595.785	341.387	499.079	372.453	310.932	508.642	361.704	259.292	387.374	626.039	394.467	314.659	399.169	482.299	492.309	358.359	775.269	598.143	742.878	447.503	593.286	446.718	388.949	457.373	579.901	503.808	558.064	493.591
ENSG00000069122	2.85982	2.88561	22.661	0.708645	16.7936	19.1895	0	0	0	1.39005	26.3285	0.930211	0	12.1298	0	0.931889	0.911751	0	0.959406	0	3.98979	0	18.5204	2.09094	2.18659	4.23282	0	3.65327	0	0	0.754054	28.2756	0	0.762618	0	7.82572	2.83716	1.01423	0	0	5.95924	1.46584	0	0	36.6836	0.697594	7.9866
ENSG00000069188	26.0944	15.8236	17.9836	32.4876	3.72884	7.68165	3.80116	0	3.49835	21.5146	14.9029	3.52858	6.5833	1.72892	9.70934	2.05498	25.5774	9.11763	7.23586	7.54376	5.40395	11.0205	8.06907	10.8719	1.27469	5.06212	2.91366	4.0216	18.2394	8.33352	5.09353	5.24337	3.52649	40.2163	6.91694	11.6435	26.0796	35.3991	2.4006	9.82791	19.5294	2.75096	0.594512	65.1348	6.46947	2.70679	14.1938
ENSG00000069206	0	0	0	0	0	0	0	0	0	0	0	0	0	0	0	0	0	0	0	0	0	0	0	0	0	0	0	0	0	0	0	0	0	0	0	0	0	0	0	0	0	0	0	0	0	0	0
ENSG00000069248	1880.93	1851.25	2465.17	2152.79	1741.84	2053.37	1520.74	2186.44	2154.6	2509.53	2046.61	2097.77	1800.65	1732.15	1796.39	2120.95	2150.04	1625.69	1451.37	2393.96	1563.33	2238.39	1592.71	1689.66	1554.23	1839.19	1838.33	1983.23	1580.79	1579.68	1751.17	1494.59	2475.67	1679.91	2038.85	1685.47	2051.85	1889.12	1563.56	2362.1	2246.65	1576.34	1796.7	1602.17	1660.92	1754.04	1476.48
ENSG00000069275	14225.6	13652.3	21056.3	13434.4	11875.1	13424.2	13092.1	10795.1	13242.4	11827.1	13967	14306.2	15346.8	14344.3	19224.2	14599.2	16058.9	11912.4	12256.1	15178.7	9016.45	12411.8	13340.2	16487.1	13002.6	16463.9	10011.3	16303.8	13109.9	14829.5	15678.4	12396.5	11727.5	11921.8	17344.7	14615.8	15093	13751.1	13099.2	11965.2	10635.4	11346.9	15376.1	12169.2	13508.8	12304.2	12465.6
ENSG00000069329	6944.74	7015.81	7417.22	7145.01	7000.01	6962.97	6768.52	7089.22	6205.68	6970.68	6876.81	6208.6	7085.21	6436.53	7062.77	6996.03	5936.68	6306.46	5936.03	6740.81	5640.03	7177.51	6075.02	6715.73	5605.89	6481.76	8021.71	6828.82	5853.74	5911.97	6116.43	6264.15	6056.29	7096.57	6767.25	5936.9	6431.97	6078.84	5798.23	5967.02	6293.08	6182.86	6236.46	6952.53	6180.31	6331.33	5799.7
ENSG00000069345	3225.45	3193.56	3410	3105.76	2992.59	3166.79	3030.3	3381.62	3062.54	3296.74	3293.92	3134.68	3018.62	2831.73	3199.13	2947.81	3025.12	3438.16	3113.43	2955.5	3257.26	2983.6	2970.39	3150.92	3250	3060.85	2996.48	3136.57	2950.22	3272.37	3430.44	3227.8	2984	3226.05	3421.27	3269.8	3207.24	2876.52	3488.4	3165.9	2942.6	3362.06	2958.27	2919.98	3527.44	3353.95	3240.5
ENSG00000069399	378.477	645.298	439.662	340.85	588.305	423.694	587.613	389.65	577.658	556.901	562.865	680.688	642.7	506.032	489.852	505.891	681.775	704.842	456.342	581.834	473.616	752.295	981.957	665.556	1031.51	670.328	781.46	709.58	783.85	888.458	491.767	841.366	784.684	754.139	320.309	931.095	751.859	430.798	1176.21	823.081	837.502	493.29	585.784	470.372	322.115	584.698	758.439
ENSG00000069424	256.335	285.306	247.377	189.699	268.587	251.895	207.669	317.368	276.942	255.567	276.781	260.713	329.011	266.082	328.829	393.888	272.819	255.705	320.128	295.945	224.517	280.177	368.082	246.779	335.441	285.507	341.779	298.773	285.729	236.559	301.024	292.182	255.905	263.818	189.522	296.876	201.334	390.948	255.851	321.168	272.141	219.452	214.704	227.149	216.363	229.922	293.264
ENSG00000069431	1826.3	3594.65	1448.11	2763.76	2919.01	7612.85	2407.54	1068.4	6326.82	3837.89	5959.09	3067.82	2138.7	3329.98	937.192	2495.17	1712.88	3239.31	3526.27	1939.27	4089.18	3165.14	4769.75	3503.53	9614.39	2458.15	1207.41	2663.3	946.568	977.23	1446.36	2268.79	2209.58	1647.25	3904.75	766.622	2097.82	1158.99	2406.94	3133.2	1315.46	972.153	6453.9	971.746	2573.02	6511.42	2128.66
ENSG00000069482	1.09702	1.0227	20.0646	0	7.7872	0	0	0	2.55131	1.96763	4.51272	7.64529	0	2.52589	42.6938	1.27202	2.4601	0	1.22637	25.9491	2.40854	0	0	41.534	0	23.6275	6.52617	71.6383	0	39.4597	19.8226	24.0603	6.05214	0	17.2416	7.50236	18.6341	16.2627	7.98084	5.26263	0	2.70277	1.76854	0	23.3673	3.66687	15.4423
ENSG00000069493	112.875	66.1345	45.4125	91.1643	64.8211	120.211	166.085	110.158	84.7709	66.241	29.6533	86.3189	87.3583	157.963	77.9347	67.1848	111.898	90.8974	143.179	53.9098	35.9615	71.9266	83.1974	112.644	41.1105	47.3269	73.906	62.6888	51.2169	68.0917	73.2202	47.6453	123.464	60.604	25.0372	66.7014	68.0363	37.0966	50.7371	33.2038	80.8834	77.9746	33.706	88.8941	30.8013	52.2255	47.6708
ENSG00000069509	415.632	366.159	434.168	413.488	468.506	383.998	427.61	465.476	497.732	428.903	518.008	537.677	380.453	406.843	376.838	324.8	418.718	417.684	378.795	351.252	446.691	415.84	417.904	433.472	429.101	414.954	502.601	408.46	365.485	423.008	391.343	477.8	420.292	408.832	394.463	388.268	398.562	462.207	433.041	459.208	387.054	581.134	339.761	417.12	446.988	440.351	431.369
ENSG00000069535	6.6608	9.39393	7.45262	41.25	12.5117	21.4337	9.88657	0	1.23023	11.7408	1.72648	12.1753	8.58598	45.7697	10.873	36.5038	4.73451	18.0956	11.1397	6.07506	16.6899	16.2393	10.8053	25.388	20.5524	23.8817	0.894826	11.5787	11.2609	8.04654	15.6213	5.61714	20.3937	16.7013	3.84769	8.25232	20.2379	16.8474	8.80515	34.3551	31.9401	30.2892	10.1915	15.3906	2.70468	16.3113	12.0185
ENSG00000069667	852.764	795.978	712.904	592.898	693.73	1142.55	1363.48	865.959	1465.48	1023.52	931.26	819.764	600.458	737.049	504.873	725.62	1338.51	582.353	1037.03	482.906	873.119	860.524	1130.12	475.635	886.46	486.609	704.898	1191.36	566.308	308.902	666.096	617.481	639.095	677.962	540.067	1168.08	605.899	578.641	1039.24	1135.87	429.418	431.122	391.235	504.576	835.897	1121.26	649.285
ENSG00000069696	0	0	0	0	0	0	0	1.4027	0	0	0	0	0	0	0	1.88859	0	0	2.73989	0	2.30807	0	0	2.34149	0	0	0	0	0.847357	0	1.89621	0.832599	1.48117	1.9038	0	1.11757	0	0	3.15627	1.87385	1.09566	1.6127	0.824806	0.779867	0	0	0.669856
ENSG00000069702	3397.46	3994.88	3624.39	5981.78	9708.02	9136.39	2641.3	5182.98	8121.56	7443.76	8825.84	6910.94	5571.45	7931.7	4337.14	9062.69	2968.75	7619.52	2745.23	5770.54	7025.61	11254	8073.18	3917.4	10808.2	8058.61	12140.8	4292.85	5010.09	5453.51	6016.32	7552.76	11408.4	6053.4	8314.25	5773.22	11149.1	11800.6	7000.01	14551.2	8077.77	5459.47	9768.16	8531.41	10552.1	7470.19	7849.88
ENSG00000069712	28.2678	23.9919	54.0781	0	67.863	0	58.2758	0	138.553	96.2003	60.9899	142.808	0	91.4845	93.5169	80.1422	0	54.3349	77.5842	0	212.912	78.1881	49.4541	70.4067	0	65.9188	52.9364	46.9281	46.7541	53.8764	42.5397	87.3347	64.5557	43.3618	55.2628	0	26.1595	89.4044	59.252	0	0	0	34.3385	70.2369	31.2336	56.0713	121.52
ENSG00000069764	0	0	0	0	0	0	0	0	0	0	0	0	0	0	0	0	0	0	0	0	0	0	0	0	0	0	0	0	0	0	0	0	0	0	0	0	0	0	0	0	0	0	0	0	0	0	0
ENSG00000069812	16.0577	2.54264	0	1.20371	0	1.24047	1.7497	18.564	4.81288	0	0	3.99129	0.556723	28.2144	0	0	0	19.3229	2.35265	1.25543	6.33391	0.585897	1.15916	0	2.40952	0	0	1.24745	4.30255	0	3.09021	0.589255	4.03549	1.23474	0.606162	27.8633	1.76362	3.20691	0.590638	16.2126	2.38133	0	2.31644	1.68581	8.56036	17.4901	2.83905
ENSG00000069849	3556.51	5062.37	5396.6	6704.69	4128.36	3891.87	4079	4471.34	3835.79	4340.38	4191.46	3730.06	4767.82	4535.25	4601.16	5525.68	3889.14	4491.04	3278.22	4319.78	3228.73	3660.27	4437.11	4408.26	3537.05	4117.77	5116.97	4509.32	4083.68	4463.98	4294.06	4356.15	4148.11	4321.05	5743.5	4084.42	3769.42	3894.18	3486.98	3865.76	3593.71	3966.64	4749.31	4386.66	4705.93	4133.51	3294.78
ENSG00000069869	2867.62	1793.11	2080.78	1431.56	1846.81	1580.47	1580.93	1434.26	1425.36	1175.33	1956.14	2066.19	1467.37	1672.08	1646.86	1676.09	2482.29	1369.35	1863.35	1757.59	1712	1578.6	1526.74	1541.95	1412.95	1687.77	1443.8	1672.37	1105.05	1551.98	1712.42	1269.77	1454.81	1343	1919.59	1406.16	1306.02	1466.12	1351.06	1405.13	1256.03	978.276	1185.68	1318.71	1282.19	1130.83	1406.98
ENSG00000069943	502.63	403.346	443.542	589.679	594.493	614.65	572.56	619.431	394.448	526.381	487.558	572.828	511.043	381.865	348.107	481.892	445.764	501.45	482.365	470.618	311.724	491.962	788.377	431.95	392.933	457.137	703.252	455.895	494.102	476.097	467.611	546.663	536.2	705.626	606.597	508.892	592.47	692.754	547.598	540.444	605.557	512.03	514.062	535.253	675.335	514.326	521.347
ENSG00000069956	6466.18	6150.23	4781.41	4821.27	4567.31	5073.11	5179.74	5314.18	4429.09	4963.82	4554.65	4766.2	4947.33	4495.45	4551.31	5587.09	5117.56	4880.69	5252.39	4312.5	5753.52	4459.57	4697.83	5388.43	5651.96	4561.65	5542.3	5868.83	4610.81	4097.59	4609.66	4144.93	5245.46	4928.85	4378.05	4991.73	4538.1	3702.39	4366.48	4962.74	4098.97	4160.41	4316.95	4478.54	4283.47	4376.84	4729.31
ENSG00000069966	1149.89	1053.89	930.473	1041.02	982.503	915.183	975.816	1193.11	1111.07	905.223	891.001	855.334	1040.19	856.705	936.872	1104.61	926.317	912.3	1006.9	959.206	885.171	964.156	970.965	893.299	1045.62	762.741	1146.63	1018.07	853.034	621.56	1210.62	894.562	1121.42	986.327	837.901	747.648	1044.68	885.521	897.287	1107.59	824.333	894.489	954.847	915.308	913.642	926.134	916.193
ENSG00000069974	1043.64	1497.5	1295.81	1239.36	1150.23	1217.61	1352.55	887.493	1059.61	1188.34	1054.54	1134.89	1212.27	1141.41	1006.05	760.486	1147.11	1184.61	1269.08	1258.83	1307.97	1037.47	1104.17	1156.84	1254.26	1107.78	1193.19	1315.34	1006.11	1062.7	1085.2	876.636	929.191	1189.93	794.809	912.034	929.789	705.886	887.405	999.79	960.513	975.967	696.985	811.6	749.938	871.291	977.607
ENSG00000069998	834.995	957.193	974.784	1076.72	1015.76	935.249	908.009	705.538	884.948	852.91	713.545	716.124	866.253	864.372	830.243	937.442	859.529	1079.16	1141.03	811.545	868.568	752.851	936.275	827.833	753.226	851.709	783.762	619.074	815.607	978.308	719.744	819.633	701.5	789.88	704.676	835.001	692.436	560.485	627.325	722.706	866.166	821.275	753.131	888.175	657.291	680.084	805.534
ENSG00000070010	1755.03	1675.94	1992.86	1885.69	1366.29	1738.55	1660.19	1628.05	1438.21	1433.21	1908.45	1549.37	1509.35	1632.52	1984.12	1744.95	1785.3	1649.13	1579.6	1641.65	1742.53	1266.93	1526.02	1748.05	1260.2	1788.37	1464.66	1984.78	1663.5	2132.68	1637.28	1804.23	1395.77	1384.06	1774.84	1567.93	1478.88	1672.62	1474.08	1397.89	1487.26	1678.09	1369.46	1528.37	1575.16	1449.3	1307.74
ENSG00000070018	2434.77	2045.04	1976.81	1780.6	1986.39	2674.41	1995.31	1990.29	1944.63	2285.18	2204.26	1801.26	1795.29	2173.47	1835.1	2436.14	2033.36	2301.71	2787.02	2228.07	2191.18	2452.24	2124.78	2524.48	2393.21	2200.07	1930.49	2194.13	2223.61	2253.82	2339.59	1663.72	2596.39	2731.77	1984.72	2174.29	2040.76	2470.29	2456.54	2681.96	2408.88	2331.35	2216.95	2083.96	2744.19	2574.35	2628.14
ENSG00000070019	0	0	0	0	2.28145	0	0	0	1.05297	0	0	2.07578	0	0	0	0	0	0	0	0	0	0	0	0	0	0	0	0	0	0	0	0	0	0	0	0.787486	0	0	0	4.36594	0	0	0	0	0	0.78173	0
ENSG00000070031	0	0	0	0	0	0	0	0	0	0	0	0	0	0	0	0	0	0	0	0	0	0	0	0	0	0	0	0	0	0	0	0	0	0.98601	0	0	0	0	0	0	0	0	0	0	0	0	0
ENSG00000070047	722.312	880.474	1012.2	1073.1	782.626	754.542	998.172	878.706	839.835	924.926	840.805	852.914	928.166	992.091	990.552	994.152	843.283	948.497	992.531	1157.29	1107.35	1040.42	1205.54	1049.45	960.056	1043.17	1072.08	1044.8	1039.54	1088.36	1360.25	1123.4	1207.86	1175.9	1360.78	1233.79	1027.46	1043.57	1218.65	1029.8	1063.39	1254.99	1095.71	969.097	1166.99	1247.19	1081.24
ENSG00000070061	1688.4	1396.49	1747.18	1294.32	1307.46	1435.79	1490.69	1365.51	1391.93	1568.06	1915.21	1403.91	1360.07	1346.97	1388.95	1349.76	1936.24	1354.83	1148.08	1592.19	1428.64	1820.8	1442.02	1704.41	1235.61	1945.99	1453.02	1522.59	1427.03	1529.75	1472.66	1808.8	1666.04	1657.04	1564.79	1595.63	1991.51	1648.69	1889.34	1569.66	1356.39	1347.61	1309.86	1412.96	1568.27	1423.44	1684.17
ENSG00000070081	6760.2	4214.27	6143.88	3734.73	5565.62	5759.04	5218.31	4907.95	5431.94	4313.48	5611.9	5309.78	4208.2	4204.46	5191.71	3896.2	6702.64	4034.7	4426.65	5239.01	5826.3	4709.21	4839.62	7141.7	4584.24	6351.53	4261.97	6842.44	4503.57	7393.26	5790.34	6642.4	3546.49	4373.51	7530.73	7101.64	6874.01	6359.04	5395.73	5395.57	4019.84	4714.28	5860.25	5189.49	5935.04	5747.77	5788.73
ENSG00000070087	9884.24	6637.54	8610.32	6502.73	6946.16	6044.11	7311.37	6387.05	8075.62	6207.01	9396.53	7791.12	5940.16	5312.22	6405.83	4850.55	6916.87	5599.14	6965.46	7283.88	5403.95	5135.43	5687.39	6598.37	5537.88	6244.74	6720.65	6009.4	5068.55	5826.61	5566.83	7408.29	4381.65	5277	6850.46	8630	7145.24	7888.11	7798.22	4964.14	5748.84	6331.18	4815.67	6750.13	8475.85	6702.64	6384.71
ENSG00000070159	12.845	69.4447	26.9337	14.9124	7.16833	11.9449	12.2636	3.70582	19.7246	6.53279	6.22158	3.88583	15.2506	11.6238	36.0475	14.6665	9.54409	9.00029	6.01359	12.3751	17.9297	10.8863	8.82835	54.6244	0	11.1263	5.80356	16.2109	7.37697	11.4052	30.7053	23.3715	3.7911	10.3837	20.3601	4.47522	6.68987	8.44474	3.95861	8.05952	4.14664	9.58221	2.26419	19.8589	5.15292	2.9568	35.3211
ENSG00000070182	11.9025	11.4153	5.14305	0	3.53419	0	0.703714	1.66247	0	0	6.43066	1.0201	0.693799	0	1.79028	0	0	0.696704	2.04289	0	0	0	0	4.37615	0	2.2006	0	17.4276	4.00134	0	16.5154	11.5529	0	0	8.46669	0.709239	0.724096	4.05169	0	0	1.93237	0	0	0	4.93016	0.7049	2.06605
ENSG00000070190	0	0	0	0	0.731066	0	0	0.778377	0	0	0	0	0	0	0	0	0	1.59944	0	0	2.73646	0	0	0	5.20395	0	0	0	0	0	0	0	0.815591	0	0	0	0	0	1.07398	2.93533	0	0	0	0	0	0	1.00939
ENSG00000070193	8.92792	4.92124	0	1.60458	1.27828	5.68493	2.46351	3.2513	1.08414	1.28263	0	1.06201	5.30146	23.7128	4.34829	0	1.03891	7.96628	0	0	5.65728	2.02742	0	4.75611	23.0745	0	0	0	9.55991	0	0	2.49967	2.50885	0.868509	6.43864	0.81896	15.8016	1.17883	3.53245	31.3183	2.28655	8.36502	15.6722	0	1.21298	5.74613	2.05234
ENSG00000070214	10982.1	7474.52	6457.52	7861.38	8728.85	8087.65	7575.06	7439.27	7927.84	7533.22	6242.23	7318.69	8140.46	8379.35	5178.43	9157.43	6326.15	7997.64	8863.9	7041.07	7573.27	9582.36	7489.48	5748.37	9469.15	6674.74	5041.12	7920.08	6799.66	5265.95	8464.84	6183.25	7918.05	6967.96	9162.2	7838.28	6926.37	8530.41	6183.94	7375.82	7502.26	5446.67	8883.88	7632.13	8380.03	6438.63	8656.82
ENSG00000070269	868.683	1290.69	732.429	792.483	1025.6	898.239	927.515	931.964	1018.7	1003.44	820.022	962.545	1074.4	833.433	603.801	837.159	746.889	1003.9	851.82	832.075	882.397	888.004	865.563	800.832	1031.3	871.798	923.629	784.229	852.366	833.39	783.276	709.265	962.494	826.006	666.282	820.736	936.675	842.999	773.881	836.94	907.674	818.181	920.784	1019.46	960.565	861.423	865.78
ENSG00000070366	2695.4	3564.87	3031.46	2585.79	3418.71	3928.64	2329.05	2753.04	2354.16	2908.92	3837.96	4580.92	2737.01	2900.41	3274.43	5345.75	3201.9	4239.85	3614.51	4598.4	4861.53	2776.13	2728.91	3278	3689.47	2979.49	1892.93	2542.92	2529.26	3125.58	2653.8	2887.46	3082.35	2751.19	2595.84	2516.39	2722.78	2879.31	3087.74	3506.83	3672.53	3172.12	3085.47	2793.44	2732.44	2821.46	3438.25
ENSG00000070367	5303.41	4934.74	5356.25	3841.65	3722.88	4382.01	4839.07	4200.35	3451.72	3706.28	4622.53	4215	4358.43	4008.03	4403.1	4064.15	4527.37	4145.36	4370.68	3691.68	4608.25	3996.43	3867.19	4956.36	3840.71	4275.72	4745.57	4612.77	3501.33	3097.17	3986.66	3484.91	3590.76	4245.9	3827.94	3854.84	3753.97	3193.06	3780	3703.15	3655.06	3469.86	3521.73	3753.44	3931.45	3442.49	3563.49
ENSG00000070371	613.37	370.083	277.533	289.751	187.865	375.808	477.788	361.324	356.621	269.763	499.673	339.193	242.248	240.241	295.821	224.714	438.873	222.041	475.486	293.106	240.529	234.241	179.098	464.462	324.121	321.017	250.4	406.948	347.29	282.617	368.673	307.246	228.914	207.941	283.085	297.882	246.63	353.761	377.598	288.769	272.071	422.059	257.177	251.577	307.473	267.763	291.504
ENSG00000070388	0	0	0	0	1.47079	0	1.13603	0	3.24237	4.58472	2.46911	0	4.09279	4.76907	0	4.6737	0	0	2.41809	1.9728	0	2.0166	0	0	0	2.08562	1.03197	0	0	0.896946	1.71049	2.2942	1.39693	2.58015	0	0.935347	0.955519	0	3.02701	2.38614	3.05437	4.947	0.745901	1.4188	3.88884	1.66131	1.90959
ENSG00000070404	1498.32	1534.17	899.167	694.564	759.747	1308.42	1684.49	1456.1	915.669	995.962	1344.5	987.927	590.2	467.833	1102.09	415.18	884.058	1273.3	1225.89	692.983	1446.64	510.197	738.395	1306.89	1871.15	862.018	624.593	2126.12	1509.3	805.684	1533.55	1807.38	657.047	929.606	950.328	1129.79	879.906	563.567	2025.87	1690.56	1069.5	1784.82	730.762	1380.65	1503.93	1244.4	1104.48
ENSG00000070413	1774.13	2528.63	2265.15	2925.77	2427.1	2178.51	2414.52	2433.42	3088.08	2588.35	2470.41	2529.81	2659.58	2698.37	2253.42	2851.72	1855.1	2581.9	2488.88	2635.57	2557.95	3166.26	3127.05	2369.79	2749.39	2509.66	2909.33	2179.18	2999.37	2483.38	2182.37	2624.69	3576.55	3027.47	2492.88	2525.08	2574.76	2785.52	2735.59	3272.92	2715.14	3186.28	3236.23	2824.43	2754.71	2904.32	2826.05
ENSG00000070423	293.308	390.664	366.109	338.558	258.18	307.226	396.073	281.153	303.86	283.835	348.381	295.952	298.538	267.333	462.34	250.267	328.038	349.847	413.954	430.577	323.261	273.91	380.896	449.169	429.269	369.772	404.09	446.158	467.462	401.694	512.591	526.176	333.929	366.022	405.529	394.059	336.725	303.97	437.936	345.452	365.045	511.581	379.081	280.956	502.313	456.229	463.135
ENSG00000070444	723.853	963.456	589.645	937.682	962.209	747.648	1154.41	1157.19	864.634	1044.7	900.203	1059.75	1028.14	701.658	708.775	940.545	1191.88	1161.32	1180.44	883.259	707.478	1565.85	2132.01	1009.97	2047	756.157	1513.15	1424.51	1996.72	988.238	991.3	1507.33	1594.37	1621.81	679.482	1916.38	1283.7	578.453	1698.84	1962.59	849.469	1128.6	844.502	858.523	639.252	1036.52	1415.86
ENSG00000070476	453.46	492.341	379.018	373.412	385.587	407.908	439.171	368.634	418.888	473.95	435.981	381.22	438.211	376.033	460.49	382.873	411.343	386.508	466.764	414.269	472.964	451.938	428.626	549.253	505.219	448.358	435.496	445.038	403.307	465.201	405.973	421.342	488.714	409.997	400.332	450.283	409.456	325.431	463.292	385.28	449.827	372.741	414.966	414.612	357.729	301.813	409.544
ENSG00000070495	1385.97	1628.95	913.978	1062.49	983.517	1088.06	1399.04	1163.3	721.94	1128.26	1100.39	940.944	1060.99	630.734	877.492	858.252	1352.28	1025.03	1434.16	934.395	1227.28	1354.55	1779.93	919.381	2396.19	792.502	1567.63	1295.65	1733.58	1136.23	1129.89	1661.71	1272.47	1596.9	877.521	1281.95	913.206	661.095	1308.27	1341.59	775.096	1197.61	685.369	741.816	845.082	959.621	1492.02
ENSG00000070501	356.954	297.351	317.968	218.828	299.123	263.503	270.334	297.343	298.527	264.28	309.197	282.292	304.899	238.675	326.04	260.511	315.342	246.465	227.949	299.038	265.238	303.147	242.309	287.325	237.781	235.717	216.83	250.62	234.727	271.728	269.737	260.602	177.658	247.719	189.91	241.19	288.82	228.489	296.65	203.706	226.459	217.53	203.185	211.828	237.664	256.506	286.913
ENSG00000070526	0	0	0	0	0	2.1119	0	0	0	0	0	0	0.397149	0	0	0	0	0	0	0	0	0	0	0	0	0	0	0	0	0	0	1.6122	0.677999	0	0	0	0	0	0	0	0	0	0	0	0	0	0
[truncated: 57,184 more rows]
