# Supplementary material for: Abnormal molecular signatures of inflammation, energy metabolism, and vesicle biology in human Huntington disease peripheral tissues
Source: Genome Biol. 2022 Sep 7;23:189. doi: 10.1186/s13059-022-02752-5 (PMC9450392; doi:10.1186/s13059-022-02752-5)
Supplement: Supplementary file 7 — Additional file 7. RNAseq fibroblasts analysis file; DESeq2 analysis results. [file 13059_2022_2752_MOESM7_ESM.xlsx]

## Sheet: fibroblasts
gene_information												pre-HD vs. control							early-HD vs. control							early-HD vs. pre-HD
geneid	gene_name	chr	start	stop	strand	assembly	gene_version	gene_biotype	duplicate_gene_names	gene_source		geneid	baseMean	log2FoldChange	lfcSE	pvalue	padj		geneid	baseMean	log2FoldChange	lfcSE	pvalue	padj		geneid	baseMean	log2FoldChange	lfcSE	pvalue	padj
ENSG00000160307	S100B	21	46598962	46605208	-	ensembl_havana	9	protein_coding		ensembl_havana		ENSG00000160307	1.0033	-22.2601	2.26442	4.69959e-23	1.48817e-18		ENSG00000160307	1.0033	-0.00150994	0.08356	0.376824	1		ENSG00000160307	1.0033	20.2512	2.64364	1.32285e-14	1.8135e-11
ENSG00000100365	NCF4	22	36860988	36878015	+	ensembl_havana	14	protein_coding		ensembl_havana		ENSG00000100365	0.205324	-28.9807	3.87646	2.81818e-14	5.7026e-11		ENSG00000100365	0.205324	0.0268769	0.49474	0.0775698	1		ENSG00000100365	0.205324	35.8793	4.54045	9.28222e-16	1.95954e-12
ENSG00000121871	SLITRK3	3	165186720	165197109	-	ensembl_havana	3	protein_coding		ensembl_havana		ENSG00000121871	0.725084	-28.982	3.87413	2.71672e-14	5.7026e-11		ENSG00000121871	0.725084	-0.000997926	0.123187	0.776217	1		ENSG00000121871	0.725084	27.9099	4.53278	3.80187e-10	2.31519e-07
ENSG00000128617	OPN1SW	7	128772491	128775790	-	ensembl_havana	2	protein_coding		ensembl_havana		ENSG00000128617	4.32124	-28.9899	3.85903	2.13921e-14	5.7026e-11		ENSG00000128617	4.32124	-2.6139	5.54235	0.000623285	0.10411		ENSG00000128617	4.32124	4.87862	7.71786	0.00039316	0.0669345
ENSG00000151834	GABRA2	4	46248427	46475230	-	ensembl_havana	15	protein_coding		ensembl_havana		ENSG00000151834	0.198238	-28.9827	3.8727	2.65597e-14	5.7026e-11		ENSG00000151834	0.198238	19.3406	4.22466	5.35335e-07	0.000174775		ENSG00000151834	0.198238	48.5187	4.53715	1.52484e-27	3.98582e-23
ENSG00000187140	FOXD3	1	63323041	63325126	+	ensembl_havana	5	protein_coding		ensembl_havana		ENSG00000187140	0.112978	-28.9823	3.87342	2.68647e-14	5.7026e-11		ENSG00000187140	0.112978	0.0189838	0.407038	0.107836	1		ENSG00000187140	0.112978	35.2701	4.53627	2.64529e-15	4.40873e-12
ENSG00000206585	RNVU1-7	1	148038753	148038916	-	ensembl	1	snRNA		ensembl		ENSG00000206585	0.875792	-28.981	3.87601	2.79832e-14	5.7026e-11		ENSG00000206585	0.875792	-28.9415	3.94878	8.5179e-14	1.39239e-10		ENSG00000206585	0.875792	0	0.146081	1	1
ENSG00000226516	FAM138B	2	113577382	113578852	+	havana	7	lincRNA		havana		ENSG00000226516	0.23208	-28.9837	3.87079	2.57739e-14	5.7026e-11		ENSG00000226516	0.23208	0.00175663	0.135067	0.639945	1		ENSG00000226516	0.23208	30.8288	4.52942	4.48234e-12	3.54845e-09
ENSG00000237429	BX293535.1	1	27525805	27530561	+	havana	1	antisense_RNA		havana		ENSG00000237429	0.082338	-28.9806	3.87673	2.8301e-14	5.7026e-11		ENSG00000237429	0.082338	0.014897	0.355331	0.134839	1		ENSG00000237429	0.082338	34.8232	4.54239	6.37769e-15	1.00978e-11
ENSG00000241571	ATP5A1P7	9	62686912	62688190	+	havana	2	processed_pseudogene		havana		ENSG00000241571	0.104787	-28.98	3.87788	2.88138e-14	5.7026e-11		ENSG00000241571	0.104787	0.218423	1.5772	0.0096269	0.633532		ENSG00000241571	0.104787	39.0845	4.54259	2.13546e-18	1.35243e-14
ENSG00000251451	GTF2IP9	7	66407288	66409239	-	havana	1	transcribed_unprocessed_pseudogene		havana		ENSG00000251451	0.143235	-28.9666	3.87595	2.87862e-14	5.7026e-11		ENSG00000251451	0.143235	-25.6485	3.94964	3.79873e-11	2.2273e-08		ENSG00000251451	0.143235	0	0.146093	1	1
ENSG00000251689	AC079140.5	4	269866	270175	-	havana	1	processed_pseudogene		havana		ENSG00000251689	0.251385	-28.9839	3.87054	2.56706e-14	5.7026e-11		ENSG00000251689	0.251385	0.00940659	0.275663	0.203104	1		ENSG00000251689	0.251385	33.9553	4.53559	2.67934e-14	3.26323e-11
ENSG00000259050	CHORDC2P	14	89736965	89738391	-	havana	2	processed_pseudogene		havana		ENSG00000259050	0.144403	-28.9811	3.87581	2.78944e-14	5.7026e-11		ENSG00000259050	0.144403	-0.124019	1.15773	0.0170878	0.800134		ENSG00000259050	0.144403	18.3509	6.68347	9.73527e-06	0.00242738
ENSG00000279809	AC005538.2	2	233865496	233867359	-	havana	1	TEC		havana		ENSG00000279809	4.74285	28.983	3.87224	2.63681e-14	5.7026e-11		ENSG00000279809	4.74285	0	0.117042	1	1		ENSG00000279809	4.74285	-48.2743	4.53327	2.51741e-27	3.98582e-23
ENSG00000279845	AC097372.4	4	146180851	146181316	+	havana	1	TEC		havana		ENSG00000279845	0.163234	-28.9782	3.87557	2.7956e-14	5.7026e-11		ENSG00000279845	0.163234	6.16374e-05	0.116525	0.98546	1		ENSG00000279845	0.163234	29.0777	4.5381	7.21917e-11	4.66535e-08
ENSG00000282785	AC140479.6	2	110279606	110285681	+	havana	1	transcribed_unprocessed_pseudogene		havana		ENSG00000282785	0.726053	-28.9808	3.87644	2.81722e-14	5.7026e-11		ENSG00000282785	0.726053	-28.9412	3.9493	8.58454e-14	1.39239e-10		ENSG00000282785	0.726053	0	0.146079	1	1
ENSG00000204652	RPS26P8	17	45608571	45608918	+	havana	6	processed_pseudogene		havana		ENSG00000204652	0.268435	-28.7059	3.87483	4.79664e-14	8.93473e-11		ENSG00000204652	0.268435	0.00240651	0.147229	0.548937	1		ENSG00000204652	0.268435	31.0603	4.53397	3.25414e-12	2.78501e-09
ENSG00000243297	RPL31P61	19	36901742	36902117	+	havana	2	processed_pseudogene		havana		ENSG00000243297	0.121943	-28.6422	3.87627	5.56596e-14	9.79176e-11		ENSG00000243297	0.121943	-3.35022	6.1782	0.000457948	0.0822303		ENSG00000243297	0.121943	2.98469	6.33089	0.000759466	0.11452
ENSG00000226403	AL392089.1	9	547317	549531	+	havana	1	sense_intronic		havana		ENSG00000226403	0.404687	-28.5017	3.86676	6.44162e-14	1.07358e-10		ENSG00000226403	0.404687	0.00221634	0.143615	0.57357	1		ENSG00000226403	0.404687	30.712	4.53207	5.54154e-12	4.27996e-09
ENSG00000259512	HNRNPA1P5	15	67627852	67629135	+	havana	3	processed_pseudogene		havana		ENSG00000259512	0.120338	-28.4943	3.87585	7.43908e-14	1.17783e-10		ENSG00000259512	0.120338	-24.0987	3.94988	5.2036e-10	2.37301e-07		ENSG00000259512	0.120338	0	0.14609	1	1
ENSG00000243659	FO393419.3	1	27311240	27311838	+	havana	1	processed_pseudogene		havana		ENSG00000243659	0.112515	-28.44	3.87682	8.40443e-14	1.26731e-10		ENSG00000243659	0.112515	-0.00691751	0.234182	0.264041	1		ENSG00000243659	0.112515	24.1049	4.58747	6.65318e-08	3.00971e-05
ENSG00000172799	ZBTB8OSP2	2	231433923	231434426	-	havana	5	processed_pseudogene		havana		ENSG00000172799	0.543133	-28.2848	3.8675	1.00422e-13	1.44544e-10		ENSG00000172799	0.543133	-0.00966822	0.279415	0.197207	1		ENSG00000172799	0.543133	23.2793	4.62871	1.66148e-07	7.015e-05
ENSG00000268083	AC008982.1	19	38817471	38840178	-	havana	5	protein_coding		havana		ENSG00000268083	0.486695	-28.3186	3.87746	1.07961e-13	1.48638e-10		ENSG00000268083	0.486695	0.00604216	0.218071	0.292968	1		ENSG00000268083	0.486695	32.4276	4.52881	3.31448e-13	3.38569e-10
ENSG00000168070	MAJIN	11	64937517	64972085	-	ensembl_havana	11	protein_coding		ensembl_havana		ENSG00000168070	0.238612	-28.1794	3.87647	1.40281e-13	1.77686e-10		ENSG00000168070	0.238612	1.37511	4.11343	0.00134648	0.190399		ENSG00000168070	0.238612	40.664	4.53674	7.878e-20	8.31549e-16
ENSG00000234667	ACTBP13	3	49873347	49877305	-	havana	2	unitary_pseudogene		havana		ENSG00000234667	0.155473	-28.1904	3.87732	1.38872e-13	1.77686e-10		ENSG00000234667	0.155473	-11.4319	7.82114	4.62972e-05	0.0110843		ENSG00000234667	0.155473	0.504685	2.61454	0.00554577	0.463357
ENSG00000134545	KLRC1	12	10442264	10454685	-	ensembl_havana	13	protein_coding		ensembl_havana		ENSG00000134545	0.619654	-28.07	3.87258	1.64975e-13	2.00927e-10		ENSG00000134545	0.619654	0.00184476	0.13638	0.625242	1		ENSG00000134545	0.619654	29.9918	4.52855	1.64552e-11	1.15793e-08
ENSG00000260211	AC139426.1	15	32313126	32315654	-	havana	2	processed_pseudogene		havana		ENSG00000260211	0.526166	-17.5931	2.41551	2.26906e-13	2.66118e-10		ENSG00000260211	0.526166	0.000526601	0.0631928	0.711284	1		ENSG00000260211	0.526166	18.5042	2.82445	4.2869e-11	2.88827e-08
ENSG00000234944	AL365199.1	10	42871521	42874060	+	havana	1	lincRNA		havana		ENSG00000234944	0.329477	-27.4539	3.86855	5.20235e-13	5.88349e-10		ENSG00000234944	0.329477	-0.000267879	0.116914	0.936973	1		ENSG00000234944	0.329477	27.1711	4.53789	1.12465e-09	6.24791e-07
ENSG00000276593	AC022306.3	15	49353485	49354034	+	havana	1	sense_intronic		havana		ENSG00000276593	0.30548	-26.7647	3.87803	2.1864e-12	2.3874e-09		ENSG00000276593	0.30548	0.00420383	0.18305	0.38577	1		ENSG00000276593	0.30548	30.1583	4.52906	1.27816e-11	9.41261e-09
ENSG00000266076	AC004805.1	17	65538102	65641033	-	havana	1	protein_coding		havana		ENSG00000266076	0.637075	-26.7172	3.87401	2.27331e-12	2.39956e-09		ENSG00000266076	0.637075	-0.404411	2.19155	0.00505441	0.470364		ENSG00000266076	0.637075	5.03908	7.81739	0.000376713	0.0648315
ENSG00000278570	NR2E3	15	71792638	71818259	+	ensembl_havana	4	protein_coding		ensembl_havana		ENSG00000278570	0.331168	26.5624	3.87019	2.89779e-12	2.96005e-09		ENSG00000278570	0.331168	24.8344	3.95108	1.55486e-10	7.83703e-08		ENSG00000278570	0.331168	-0.00186946	0.160568	0.70384	1
ENSG00000163612	FAM86KP	4	9153296	9165451	+	havana	10	unprocessed_pseudogene		havana		ENSG00000163612	0.123096	-26.5788	3.87614	3.02469e-12	2.99312e-09		ENSG00000163612	0.123096	-0.176272	1.40263	0.0119414	0.703953		ENSG00000163612	0.123096	8.44524	9.01394	0.000161073	0.0304265
ENSG00000240270	RPL12P37	17	80976454	80976948	+	havana	1	processed_pseudogene		havana		ENSG00000240270	0.0875394	-26.3766	3.87626	4.41247e-12	4.2341e-09		ENSG00000240270	0.0875394	1.05619	3.61022	0.00181382	0.232953		ENSG00000240270	0.0875394	38.5376	4.54044	6.06012e-18	2.74142e-14
ENSG00000253632	AC084026.2	8	29527312	29530323	+	havana	1	lincRNA		havana		ENSG00000253632	0.103936	-26.2243	3.87475	5.7421e-12	5.34792e-09		ENSG00000253632	0.103936	-0.0615401	0.785638	0.0344026	0.9786		ENSG00000253632	0.103936	13.2233	8.87511	5.3603e-05	0.0115469
ENSG00000185101	ANO9	11	417933	442011	-	ensembl_havana	12	protein_coding		ensembl_havana		ENSG00000185101	0.185981	25.7277	3.87577	1.44005e-11	1.30288e-08		ENSG00000185101	0.185981	6.96094	7.83631	0.000150107	0.0324253		ENSG00000185101	0.185981	-0.208872	1.62605	0.0137682	0.765198
ENSG00000272573	MUSTN1	3	52833114	52835219	-	ensembl_havana	5	protein_coding		ensembl_havana		ENSG00000272573	0.528372	-25.4049	3.86681	2.32507e-11	2.04516e-08		ENSG00000272573	0.528372	-28.5542	3.94972	1.83202e-13	1.94941e-10		ENSG00000272573	0.528372	-0.00422516	0.201553	0.473519	1
ENSG00000244757	AL137024.1	9	116288618	116318689	-	havana	1	antisense_RNA		havana		ENSG00000244757	0.098103	-25.4188	3.87499	2.48821e-11	2.07346e-08		ENSG00000244757	0.098103	-0.0139611	0.342746	0.143131	1		ENSG00000244757	0.098103	18.3665	6.67292	9.65608e-06	0.00242738
ENSG00000256975	AC092821.2	12	9506347	9508440	-	havana	1	processed_pseudogene		havana		ENSG00000256975	0.159252	-25.4499	3.87822	2.4413e-11	2.07346e-08		ENSG00000256975	0.159252	-0.0046989	0.193171	0.35775	1		ENSG00000256975	0.159252	21.7055	4.9578	9.5004e-07	0.000334266
ENSG00000205777	GAGE1	X	49589496	49608536	+	ensembl_havana	17	protein_coding		ensembl_havana		ENSG00000205777	0.561653	-25.0966	3.86881	4.12081e-11	3.34588e-08		ENSG00000205777	0.561653	-0.00808024	0.254085	0.231644	1		ENSG00000205777	0.561653	19.7394	5.85333	4.48217e-06	0.00129433
ENSG00000256274	AC018630.2	12	11076769	11079171	-	havana	1	transcribed_processed_pseudogene		havana		ENSG00000256274	0.169971	25.0363	3.87499	4.90858e-11	3.88588e-08		ENSG00000256274	0.169971	27.5521	3.95327	1.2838e-12	1.05382e-09		ENSG00000256274	0.169971	0.00309649	0.181135	0.566427	1
ENSG00000262358	AC116914.1	17	3729361	3730493	+	havana	1	antisense_RNA		havana		ENSG00000262358	0.221981	-24.4459	3.87351	1.35169e-10	1.04396e-07		ENSG00000262358	0.221981	0.0229636	0.452793	0.0900197	1		ENSG00000262358	0.221981	31.0655	4.5347	3.25225e-12	2.78501e-09
ENSG00000272897	AL109827.1	20	35632340	35674544	-	havana	5	protein_coding		havana		ENSG00000272897	0.46364	-24.1769	3.86377	1.93821e-10	1.46132e-07		ENSG00000272897	0.46364	-20.6342	4.00703	9.56653e-08	3.3114e-05		ENSG00000272897	0.46364	0.00483593	0.212785	0.433796	1
ENSG00000265554	AP005271.1	18	10125340	10144406	+	havana	1	lincRNA		havana		ENSG00000265554	0.150169	-24.185	3.87388	2.12124e-10	1.56212e-07		ENSG00000265554	0.150169	0.0023373	0.146118	0.558656	1		ENSG00000265554	0.150169	26.4799	4.54045	2.94355e-09	1.56489e-06
ENSG00000278848	TP53TG3F	16	33459045	33462249	+	ensembl_havana	2	protein_coding		ensembl_havana		ENSG00000278848	0.836561	23.9387	3.86908	3.06726e-10	2.20745e-07		ENSG00000278848	0.836561	0.0155311	0.363831	0.129998	1		ENSG00000278848	0.836561	-13.4579	8.7928	5.00905e-05	0.0108642
ENSG00000175676	GOLGA8EP	15	23157366	23170711	+	ensembl_havana	15	transcribed_unprocessed_pseudogene		ensembl_havana		ENSG00000175676	0.223029	23.6196	3.87427	5.50939e-10	3.8769e-07		ENSG00000175676	0.223029	-0.000321461	0.117753	0.925013	1		ENSG00000175676	0.223029	-23.9883	4.58998	7.54645e-08	3.36572e-05
ENSG00000223431	MTND6P21	21	44472895	44473739	+	havana	1	processed_pseudogene		havana		ENSG00000223431	0.13369	-23.5129	3.87439	6.58106e-10	4.53034e-07		ENSG00000223431	0.13369	0.836017	3.20671	0.00234512	0.279566		ENSG00000223431	0.13369	35.3798	4.53418	2.10974e-15	3.7115e-12
ENSG00000224659	GAGE12J	X	49322057	49329384	+	ensembl_havana	2	protein_coding		ensembl_havana		ENSG00000224659	1.28104	-23.3965	3.87197	7.78751e-10	5.13748e-07		ENSG00000224659	1.28104	-0.0315683	0.541401	0.0663951	1		ENSG00000224659	1.28104	6.34451	8.42815	0.000265405	0.0480246
ENSG00000229404	LINC00858	10	84279980	84294659	+	havana	5	lincRNA		havana		ENSG00000229404	0.197533	23.4025	3.87212	7.72129e-10	5.13748e-07		ENSG00000229404	0.197533	0.00174156	0.135207	0.643875	1		ENSG00000229404	0.197533	-21.3857	5.04809	1.24268e-06	0.000423126
ENSG00000207110	RNU1-106P	8	127999131	127999294	+	ensembl	1	snRNA		ensembl		ENSG00000207110	0.304639	-23.3581	3.8736	8.42335e-10	5.39568e-07		ENSG00000207110	0.304639	0.000302888	0.117397	0.929084	1		ENSG00000207110	0.304639	23.7002	4.60308	1.04817e-07	4.48533e-05
ENSG00000234283	LINC01731	1	148271884	148280749	-	havana	1	lincRNA		havana		ENSG00000234283	0.146935	-23.3705	3.87693	8.51967e-10	5.39568e-07		ENSG00000234283	0.146935	-0.0685929	0.835275	0.0310265	0.949299		ENSG00000234283	0.146935	2.90538	6.25551	0.000785162	0.117423
ENSG00000251538	LINC02201	5	122628952	122730685	-	havana	5	lincRNA		havana		ENSG00000251538	0.118723	-23.3434	3.87896	9.07887e-10	5.63709e-07		ENSG00000251538	0.118723	0.369249	2.09116	0.00559253	0.497441		ENSG00000251538	0.118723	34.1523	4.54072	2.02929e-14	2.57038e-11
ENSG00000248986	AC104825.1	4	8320279	8323965	+	havana	1	lincRNA		havana		ENSG00000248986	0.198023	-23.2851	3.87946	1.00306e-09	6.10822e-07		ENSG00000248986	0.198023	0.240005	1.65943	0.00873377	0.604737		ENSG00000248986	0.198023	33.5114	4.54247	6.26461e-14	6.84052e-11
ENSG00000265933	LINC00668	18	6919496	6929966	-	havana	5	lincRNA		havana		ENSG00000265933	2.27759	23.2398	3.87431	1.02854e-09	6.14523e-07		ENSG00000265933	2.27759	28.94	3.95159	8.88198e-14	1.39239e-10		ENSG00000265933	2.27759	0.0131946	0.350403	0.197718	1
ENSG00000182601	HS3ST4	16	25692026	26137688	+	havana	6	protein_coding		havana		ENSG00000182601	0.0944093	-23.1959	3.87701	1.13289e-09	6.64333e-07		ENSG00000182601	0.0944093	-0.0030194	0.159867	0.483568	1		ENSG00000182601	0.0944093	19.7694	5.84381	4.42166e-06	0.00129433
ENSG00000136574	GATA4	8	11676959	11760002	+	ensembl_havana	17	protein_coding		ensembl_havana		ENSG00000136574	0.502124	-22.8056	3.87648	2.10636e-09	1.21273e-06		ENSG00000136574	0.502124	-0.367273	2.08148	0.00558271	0.497441		ENSG00000136574	0.502124	0.417087	2.36171	0.00675914	0.510823
ENSG00000243501	AL365232.1	6	73209746	73263196	-	havana	5	protein_coding		havana		ENSG00000243501	0.267991	22.3545	3.87323	4.13611e-09	2.33882e-06		ENSG00000243501	0.267991	25.0472	3.95407	1.11903e-10	5.84541e-08		ENSG00000243501	0.267991	0.00338108	0.186097	0.539896	1
ENSG00000256029	AL590560.1	1	159857900	159873053	-	havana	5	protein_coding		havana		ENSG00000256029	0.233395	21.9581	3.87485	7.61452e-09	4.2302e-06		ENSG00000256029	0.233395	16.3415	5.69739	6.95111e-06	0.00188401		ENSG00000256029	0.233395	-0.00760108	0.262043	0.311529	1
ENSG00000139574	NPFF	12	53506690	53507638	-	ensembl_havana	8	protein_coding		ensembl_havana		ENSG00000139574	0.20369	-21.2195	3.89737	2.52525e-08	1.3787e-05		ENSG00000139574	0.20369	-0.00418787	0.182844	0.387353	1		ENSG00000139574	0.20369	12.7677	8.95207	5.96337e-05	0.0127442
ENSG00000254836	AL035078.3	11	32052843	32053260	-	havana	1	antisense_RNA		havana		ENSG00000254836	0.14289	-21.1633	3.89671	2.70426e-08	1.45141e-05		ENSG00000254836	0.14289	-0.327928	1.95962	0.00628559	0.529575		ENSG00000254836	0.14289	0.164209	1.42549	0.0175636	0.857362
ENSG00000254536	AL360181.3	10	133390834	133420495	+	havana	1	protein_coding		havana		ENSG00000254536	0.787986	-21.0289	3.90396	3.36635e-08	1.77665e-05		ENSG00000254536	0.787986	-0.00387009	0.176547	0.409473	1		ENSG00000254536	0.787986	12.6216	8.98091	6.18212e-05	0.0130509
ENSG00000275665	AC006449.3	17	38715328	38720272	-	havana	1	antisense_RNA		havana		ENSG00000275665	0.213349	-20.8042	3.90298	4.4038e-08	2.28608e-05		ENSG00000275665	0.213349	-0.00801856	0.252834	0.232414	1		ENSG00000275665	0.213349	6.1575	8.34692	0.000277649	0.0496725
ENSG00000273734	AC005258.1	19	2269525	2341172	+	havana	1	protein_coding		havana		ENSG00000273734	0.865137	-20.571	3.90411	5.81816e-08	2.97158e-05		ENSG00000273734	0.865137	-28.9395	3.9525	9.00182e-14	1.39239e-10		ENSG00000273734	0.865137	-0.0480442	0.720245	0.0593079	1
ENSG00000125820	NKX2-2	20	21511010	21514026	-	ensembl_havana	5	protein_coding		ensembl_havana		ENSG00000125820	0.310046	19.9535	3.97496	1.5354e-07	7.71747e-05		ENSG00000125820	0.310046	28.9385	3.95434	9.25109e-14	1.39239e-10		ENSG00000125820	0.310046	0.0654791	0.857022	0.0439706	1
ENSG00000233844	KCNQ5-IT1	6	72630495	72678558	+	havana	1	sense_intronic		havana		ENSG00000233844	0.176747	19.8788	3.97822	1.65996e-07	8.21315e-05		ENSG00000233844	0.176747	0.179968	1.41995	0.0117412	0.703953		ENSG00000233844	0.176747	-0.12459	1.22451	0.0231815	0.950861
ENSG00000256150	ITFG2-AS1	12	2695765	2812902	-	havana	2	processed_transcript	yes	havana		ENSG00000256150	0.790654	19.4519	4.01792	2.6894e-07	0.000131019		ENSG00000256150	0.790654	0.869236	3.26721	0.00223705	0.270044		ENSG00000256150	0.790654	-0.0332406	0.584646	0.0837768	1
ENSG00000268173	AC007192.1	19	18153158	18178117	+	havana	3	protein_coding		havana		ENSG00000268173	0.354909	-19.4591	4.045	2.92673e-07	0.000140421		ENSG00000268173	0.354909	-0.000572172	0.118461	0.866839	1		ENSG00000268173	0.354909	16.2781	7.77221	2.20667e-05	0.00517602
ENSG00000167774	AC010323.1	19	8308283	8321379	-	havana	2	protein_coding		havana		ENSG00000167774	6.91343	19.3859	4.03886	3.01796e-07	0.000142637		ENSG00000167774	6.91343	0	0.117029	1	1		ENSG00000167774	6.91343	-33.144	4.52748	9.7751e-14	1.03179e-10
ENSG00000277619	AC008406.3	5	135034521	135035894	+	havana	1	antisense_RNA		havana		ENSG00000277619	0.166742	19.3003	4.06964	3.51348e-07	0.000163614		ENSG00000277619	0.166742	1.08769	3.66473	0.00175719	0.229295		ENSG00000277619	0.166742	-0.0263957	0.514654	0.105116	1
ENSG00000228187	AC093433.1	1	77194825	77195395	+	havana	1	processed_pseudogene		havana		ENSG00000228187	0.160538	-19.181	4.10063	4.13554e-07	0.000189791		ENSG00000228187	0.160538	-0.0332542	0.557112	0.0629655	1		ENSG00000228187	0.160538	0.411167	2.34461	0.00687103	0.515588
ENSG00000270711	AL162431.4	1	180970837	180971247	+	havana	1	processed_pseudogene		havana		ENSG00000270711	0.106381	18.8602	4.18604	6.10667e-07	0.000276248		ENSG00000270711	0.106381	0	0.117071	1	1		ENSG00000270711	0.106381	-32.4705	4.53832	3.44356e-13	3.40762e-10
ENSG00000283528	AC073264.3	7	143639230	143647646	-	havana	2	protein_coding		havana		ENSG00000283528	0.697675	-18.6732	4.24229	7.53664e-07	0.000336134		ENSG00000283528	0.697675	0.00146799	0.129831	0.686732	1		ENSG00000283528	0.697675	19.692	5.84466	4.49803e-06	0.00129433
ENSG00000226761	TAS2R46	12	11061365	11062294	-	ensembl_havana	3	protein_coding		ensembl_havana		ENSG00000226761	0.0846712	-18.5963	4.2679	8.20788e-07	0.000360987		ENSG00000226761	0.0846712	-0.072047	0.85736	0.0293869	0.929533		ENSG00000226761	0.0846712	0.140776	1.31005	0.0205255	0.919586
ENSG00000213979	RPL7AP14	20	37444733	37445534	-	havana	3	processed_pseudogene		havana		ENSG00000213979	0.0937731	-18.4744	4.31841	9.49533e-07	0.000411889		ENSG00000213979	0.0937731	0.00571624	0.212376	0.30752	1		ENSG00000213979	0.0937731	22.5782	4.74161	3.87679e-07	0.000147907
ENSG00000094796	KRT31	17	41393724	41397592	-	ensembl_havana	4	protein_coding		ensembl_havana		ENSG00000094796	0.233824	-18.1658	4.43316	1.29049e-06	0.000552226		ENSG00000094796	0.233824	0.000255991	0.117432	0.940128	1		ENSG00000094796	0.233824	15.7003	8.06465	2.69694e-05	0.00623367
ENSG00000228133	AC099684.1	17	2017716	2020706	+	havana	2	antisense_RNA		havana		ENSG00000228133	0.158864	18.0483	4.47829	1.43668e-06	0.000606585		ENSG00000228133	0.158864	27.4133	3.95451	1.68714e-12	1.27556e-09		ENSG00000228133	0.158864	0.0702854	0.891362	0.0409659	1
ENSG00000177238	TRIM72	16	31214021	31231537	+	ensembl_havana	13	protein_coding		ensembl_havana		ENSG00000177238	0.284362	-17.992	4.50801	1.52625e-06	0.000635925		ENSG00000177238	0.284362	-28.7562	3.94986	1.24106e-13	1.48565e-10		ENSG00000177238	0.284362	-0.155789	1.38456	0.0185014	0.884994
ENSG00000223972	DDX11L1	1	11869	14409	+	havana	5	transcribed_unprocessed_pseudogene		havana		ENSG00000223972	0.433744	-17.713	4.66115	2.02239e-06	0.000831699		ENSG00000223972	0.433744	-0.00246216	0.148626	0.54355	1		ENSG00000223972	0.433744	4.73476	7.64304	0.000411954	0.0693879
ENSG00000210825	SNORA40	11	93735111	93735236	-	ensembl	1	snoRNA	yes	ensembl		ENSG00000210825	0.160867	-17.5865	4.72385	2.25309e-06	0.000914696		ENSG00000210825	0.160867	-0.000852441	0.121838	0.807129	1		ENSG00000210825	0.160867	9.41008	9.14441	0.000129688	0.0256669
ENSG00000180178	FAR2P1	2	129990456	130051131	-	ensembl_havana	10	transcribed_unprocessed_pseudogene		ensembl_havana		ENSG00000180178	0.423731	-17.5019	4.75406	2.38465e-06	0.000955854		ENSG00000180178	0.423731	2.20063	5.1486	0.000779816	0.124467		ENSG00000180178	0.423731	31.0551	4.53822	3.43137e-12	2.85941e-09
ENSG00000181333	HEPHL1	11	94021361	94113751	+	ensembl_havana	11	protein_coding		ensembl_havana		ENSG00000181333	0.215092	-17.1004	4.99857	3.35948e-06	0.00132976		ENSG00000181333	0.215092	-28.9434	3.94536	8.09578e-14	1.39239e-10		ENSG00000181333	0.215092	0	0.145933	1	1
ENSG00000267697	LUZP6	7	135927274	135927450	-	havana	1	protein_coding		havana		ENSG00000267697	1.43176	-17.0071	5.03628	3.55244e-06	0.00138879		ENSG00000267697	1.43176	0.20865	1.53782	0.0100685	0.643548		ENSG00000267697	1.43176	27.6694	4.53886	5.6376e-10	3.3683e-07
ENSG00000248477	AC139495.1	5	69607099	69624049	+	havana	6	transcribed_unprocessed_pseudogene		havana		ENSG00000248477	0.809337	16.9473	5.07664	3.72986e-06	0.00144036		ENSG00000248477	0.809337	0.0589036	0.76748	0.0360921	0.987548		ENSG00000248477	0.809337	-0.0856746	0.994997	0.0336479	1
ENSG00000230385	AC012507.1	2	230908852	230910102	+	havana	1	antisense_RNA		havana		ENSG00000230385	0.360389	16.7778	5.16968	4.18713e-06	0.00157845		ENSG00000230385	0.360389	17.3934	5.07545	3.48449e-06	0.000981464		ENSG00000230385	0.360389	0.000540537	0.147268	0.907252	1
ENSG00000259383	AC012414.3	15	20759311	20774794	-	havana	1	lincRNA		havana		ENSG00000259383	0.486096	16.7765	5.16046	4.15794e-06	0.00157845		ENSG00000259383	0.486096	0.00366857	0.172874	0.42647	1		ENSG00000259383	0.486096	-2.03674	5.30439	0.00119736	0.162033
ENSG00000249363	AC011411.1	5	145728360	145729349	-	havana	1	processed_pseudogene		havana		ENSG00000249363	0.317284	-16.559	5.29512	4.84131e-06	0.00180359		ENSG00000249363	0.317284	-0.000309544	0.117168	0.927332	1		ENSG00000249363	0.317284	9.34573	9.12702	0.000131085	0.0257822
ENSG00000267767	LINC01801	19	34788582	34832869	-	havana	2	lincRNA		havana		ENSG00000267767	0.186089	16.3138	5.43162	5.62538e-06	0.00207132		ENSG00000267767	0.186089	-5.06954	7.20371	0.000255016	0.051235		ENSG00000267767	0.186089	-31.5135	4.53095	1.52202e-12	1.41754e-09
ENSG00000249743	AC116345.1	5	73213947	73294934	+	havana	5	lincRNA		havana		ENSG00000249743	0.118863	16.0086	5.65757	6.9431e-06	0.00252713		ENSG00000249743	0.118863	28.1014	3.95501	4.67432e-13	4.33204e-10		ENSG00000249743	0.118863	0.211752	1.63858	0.0135904	0.763426
ENSG00000146722	AC211486.1	7	75391955	75395434	-	havana	11	transcribed_unprocessed_pseudogene		havana		ENSG00000146722	0.132644	-15.8163	5.7717	7.73181e-06	0.00278222		ENSG00000146722	0.132644	-0.0636	0.801072	0.0334741	0.964605		ENSG00000146722	0.132644	0	0.146084	1	1
ENSG00000229547	UBE2DNL	X	84934151	84934890	+	havana	4	transcribed_processed_pseudogene		havana		ENSG00000229547	0.0925519	-15.2968	6.08447	1.01789e-05	0.00362164		ENSG00000229547	0.0925519	16.4756	5.63132	6.48527e-06	0.00177449		ENSG00000229547	0.0925519	34.3887	4.54255	1.37447e-14	1.8135e-11
ENSG00000257925	AC008083.1	12	47237734	47279021	-	havana	1	antisense_RNA		havana		ENSG00000257925	0.17945	-15.1652	6.15112	1.0804e-05	0.00380131		ENSG00000257925	0.17945	-0.00212094	0.141789	0.586414	1		ENSG00000257925	0.17945	2.35241	5.68135	0.00101372	0.143306
ENSG00000134258	VTCN1	1	117143587	117210960	-	ensembl_havana	16	protein_coding		ensembl_havana		ENSG00000134258	0.300062	14.8835	6.30392	1.22984e-05	0.00423796		ENSG00000134258	0.300062	0.0895883	0.968552	0.0237781	0.875791		ENSG00000134258	0.300062	-0.0362956	0.615498	0.0777803	1
ENSG00000279833	AL031846.2	22	39133090	39136760	+	havana	1	antisense_RNA		havana		ENSG00000279833	0.134221	14.8604	6.29759	1.23126e-05	0.00423796		ENSG00000279833	0.134221	0.0393969	0.613067	0.0535835	1		ENSG00000279833	0.134221	-0.0711518	0.896699	0.0403116	1
ENSG00000230435	AC004160.2	7	11406955	11414078	+	havana	1	antisense_RNA		havana		ENSG00000230435	0.31372	14.5478	6.47322	1.41917e-05	0.00483219		ENSG00000230435	0.31372	6.47931	7.70816	0.000170198	0.0359543		ENSG00000230435	0.31372	-0.0021662	0.165029	0.665939	1
ENSG00000279917	AC079331.2	17	67611277	67613822	+	havana	1	TEC		havana		ENSG00000279917	0.143468	-14.4638	6.54066	1.48708e-05	0.00500955		ENSG00000279917	0.143468	0.000744623	0.120858	0.830358	1		ENSG00000279917	0.143468	10.5169	9.19053	0.000101171	0.0205365
ENSG00000259818	AL606760.3	1	53220663	53224253	+	havana	1	antisense_RNA		havana		ENSG00000259818	0.226835	-14.2327	6.61109	1.60195e-05	0.00528411		ENSG00000259818	0.226835	0.000371096	0.117825	0.91343	1		ENSG00000259818	0.226835	8.40599	9.00451	0.000162385	0.0304265
ENSG00000274879	AC009804.1	12	114929757	114929935	-	havana	1	processed_pseudogene		havana		ENSG00000274879	0.0834319	-14.2887	6.62292	1.5941e-05	0.00528411		ENSG00000274879	0.0834319	-16.9637	5.31942	4.70031e-06	0.00131107		ENSG00000274879	0.0834319	0	0.145974	1	1
ENSG00000101890	GUCY2F	X	109372906	109482072	-	ensembl_havana	4	protein_coding		ensembl_havana		ENSG00000101890	0.275228	-14.2114	6.64781	1.63495e-05	0.00533737		ENSG00000101890	0.275228	-26.3909	3.95501	1.08962e-11	7.11475e-09		ENSG00000101890	0.275228	-0.117414	1.18537	0.0246308	0.976168
ENSG00000228170	AL031963.1	6	3138394	3153062	-	havana	1	antisense_RNA		havana		ENSG00000228170	0.108028	-13.8517	6.83021	1.89122e-05	0.00598875		ENSG00000228170	0.108028	-0.057259	0.755588	0.037144	0.996655		ENSG00000228170	0.108028	0	0.146085	1	1
ENSG00000248608	AC133963.1	4	25504997	25506675	+	havana	2	processed_pseudogene		havana		ENSG00000248608	0.108028	-13.8517	6.83021	1.89122e-05	0.00598875		ENSG00000248608	0.108028	-0.057259	0.755588	0.037144	0.996655		ENSG00000248608	0.108028	0	0.146085	1	1
ENSG00000257195	HNRNPA1P50	12	92883773	92884700	+	havana	1	processed_pseudogene		havana		ENSG00000257195	0.108028	-13.8517	6.83021	1.89122e-05	0.00598875		ENSG00000257195	0.108028	-0.0572589	0.755587	0.037144	0.996655		ENSG00000257195	0.108028	0	0.146085	1	1
ENSG00000262730	AC104581.3	17	7925931	7930622	-	havana	1	protein_coding		havana		ENSG00000262730	0.218022	13.6509	6.87965	2.00386e-05	0.00628261		ENSG00000262730	0.218022	0.266436	1.75556	0.00784178	0.583664		ENSG00000262730	0.218022	-0.0139522	0.360642	0.187002	1
ENSG00000268643	AC006486.1	19	42234583	42255132	-	havana	1	protein_coding		havana		ENSG00000268643	0.965823	-13.5533	6.91688	2.07241e-05	0.00637134		ENSG00000268643	0.965823	-0.00701447	0.23547	0.259431	1		ENSG00000268643	0.965823	0.351545	2.15327	0.00804075	0.567079
ENSG00000273024	INTS4P2	7	65647823	65718688	+	ensembl_havana	6	transcribed_unprocessed_pseudogene		ensembl_havana		ENSG00000273024	0.413555	-13.6165	6.92406	2.0546e-05	0.00637134		ENSG00000273024	0.413555	-0.0746248	0.874741	0.0284502	0.918399		ENSG00000273024	0.413555	0.0336332	0.589607	0.083572	1
ENSG00000234832	AL096677.1	20	23346941	23351486	-	havana	1	antisense_RNA		havana		ENSG00000234832	0.237114	13.5395	6.96693	2.12149e-05	0.00645952		ENSG00000234832	0.237114	25.798	3.95196	3.00197e-11	1.83503e-08		ENSG00000234832	0.237114	0.094363	1.04994	0.0305861	1
ENSG00000267618	AC004223.3	17	35011349	35121493	-	havana	5	protein_coding		havana		ENSG00000267618	0.42528	12.8535	7.20916	2.65823e-05	0.00801671		ENSG00000267618	0.42528	0.159563	1.32914	0.0132434	0.730298		ENSG00000267618	0.42528	-0.0174025	0.407394	0.153577	1
ENSG00000225656	AL118511.2	1	230823641	230824707	-	havana	1	lincRNA		havana		ENSG00000225656	0.0791951	-12.4384	7.39334	3.08961e-05	0.00922978		ENSG00000225656	0.0791951	-0.000175281	0.117317	0.958988	1		ENSG00000225656	0.0791951	4.51942	7.51497	0.000440582	0.0734287
ENSG00000233425	KRT18P67	9	122837557	122838820	+	havana	1	processed_pseudogene		havana		ENSG00000233425	0.136718	12.2205	7.45435	3.29801e-05	0.00968665		ENSG00000233425	0.136718	0	0.117091	1	1		ENSG00000233425	0.136718	-16.6107	7.64872	1.99526e-05	0.00471507
ENSG00000260125	AGBL1-AS1	15	86295649	86317173	-	havana	1	antisense_RNA		havana		ENSG00000260125	0.161639	12.1897	7.44311	3.30373e-05	0.00968665		ENSG00000260125	0.161639	-0.0118531	0.313026	0.165968	1		ENSG00000260125	0.161639	-20.831	5.26106	1.9737e-06	0.000631305
ENSG00000267748	AC011479.1	19	38289151	38304910	+	havana	4	protein_coding		havana		ENSG00000267748	0.138276	12.1652	7.47373	3.35817e-05	0.00975596		ENSG00000267748	0.138276	-0.0109879	0.300367	0.177912	1		ENSG00000267748	0.138276	-20.6421	5.38376	2.38577e-06	0.000747998
ENSG00000276700	RNA5-8S5	KI270733.1	128877	129029	+	ensembl	1	rRNA		ensembl		ENSG00000276700	25.4761	11.6242	7.52517	3.81148e-05	0.0109722		ENSG00000276700	25.4761	-0.766095	3.05887	0.00255432	0.298316		ENSG00000276700	25.4761	-27.2429	4.50596	7.84457e-10	4.60011e-07
ENSG00000274419	TBC1D3D	17	38003976	38014902	+	ensembl_havana	6	protein_coding		ensembl_havana		ENSG00000274419	5.87898	-7.43269	5.35521	3.87399e-05	0.0110517		ENSG00000274419	5.87898	0.017116	0.330512	0.0581029	1		ENSG00000274419	5.87898	15.603	3.17261	2.55548e-07	0.000102433
ENSG00000226141	AC244107.1	X	154654546	154655325	+	havana	1	unprocessed_pseudogene		havana		ENSG00000226141	0.109375	11.599	7.6266	3.97803e-05	0.0112472		ENSG00000226141	0.109375	0	0.117092	1	1		ENSG00000226141	0.109375	-19.1295	6.2293	6.54427e-06	0.0017712
ENSG00000235333	PVRIG2P	7	100352360	100353692	+	havana	3	transcribed_unprocessed_pseudogene		havana		ENSG00000235333	0.115282	-11.5626	7.64064	4.02825e-05	0.0112884		ENSG00000235333	0.115282	-4.60956	6.9758	0.000293856	0.0574318		ENSG00000235333	0.115282	0	0.146077	1	1
ENSG00000277022	AL031663.3	20	45435272	45448325	-	havana	1	lincRNA		havana		ENSG00000277022	0.178487	11.3237	7.68875	4.30551e-05	0.0119595		ENSG00000277022	0.178487	0	0.117069	1	1		ENSG00000277022	0.178487	-21.8227	4.91984	8.45105e-07	0.000304103
ENSG00000281181	FP236383.3	21	8437629	8438551	-	havana	1	lincRNA		havana		ENSG00000281181	23.0389	6.69157	5.16966	4.3902e-05	0.0120887		ENSG00000281181	23.0389	0.0366542	0.496022	0.025385	0.89158		ENSG00000281181	23.0389	-0.00972186	0.247226	0.118642	1
ENSG00000196589	MBD3L2B	19	7018969	7021450	-	ensembl_havana	6	protein_coding		ensembl_havana		ENSG00000196589	0.220992	10.8579	7.77348	4.89797e-05	0.0133706		ENSG00000196589	0.220992	7.79294	7.97252	0.000120312	0.0270043		ENSG00000196589	0.220992	-0.000548424	0.146853	0.905537	1
ENSG00000229344	MTCO2P12	1	632757	633438	+	havana	1	unprocessed_pseudogene		havana		ENSG00000229344	80.7206	2.16589	2.55043	5.87764e-05	0.0159078		ENSG00000229344	80.7206	0.00375522	0.104649	0.0565146	1		ENSG00000229344	80.7206	-0.00480876	0.124571	0.0595928	1
ENSG00000267001	AC006538.2	19	2717769	2740048	-	havana	1	protein_coding		havana		ENSG00000267001	0.615568	9.95754	7.89751	6.26623e-05	0.0168158		ENSG00000267001	0.615568	-22.8076	3.95529	4.16139e-09	1.70795e-06		ENSG00000267001	0.615568	-38.1152	4.53799	1.32762e-17	5.25506e-14
ENSG00000263165	AC087292.1	17	4163910	4164713	+	havana	1	antisense_RNA		havana		ENSG00000263165	0.100665	-8.98596	7.95281	8.12599e-05	0.0216233		ENSG00000263165	0.100665	0.00184678	0.137102	0.627653	1		ENSG00000263165	0.100665	8.77167	9.06674	0.000149592	0.0285361
ENSG00000249395	CASC9	8	75223404	75324741	-	havana	2	lincRNA		havana		ENSG00000249395	0.105534	8.64656	7.9375	8.84676e-05	0.0233451		ENSG00000249395	0.105534	0	0.117085	1	1		ENSG00000249395	0.105534	-24.8881	4.55771	2.43802e-08	1.15227e-05
ENSG00000255710	AP003170.1	11	113820856	113821885	-	havana	2	processed_pseudogene		havana		ENSG00000255710	0.237265	7.99589	7.88801	0.00010454	0.0273585		ENSG00000255710	0.237265	28.7864	3.94866	1.15123e-13	1.43803e-10		ENSG00000255710	0.237265	1.59478	4.71571	0.00158943	0.200522
ENSG00000223930	AC109779.1	3	178202050	178385417	-	havana	5	lincRNA		havana		ENSG00000223930	17.1877	-0.255942	0.648082	0.000112886	0.0293005		ENSG00000223930	17.1877	-4.81922e-05	0.00672713	0.507437	1		ENSG00000223930	17.1877	0.00776543	0.110437	0.00654215	0.500629
ENSG00000236208	C10orf71-AS1	10	49296112	49299018	-	havana	1	antisense_RNA		havana		ENSG00000236208	0.0576408	-7.22479	7.79136	0.000128503	0.0330828		ENSG00000236208	0.0576408	-0.12483	1.16248	0.0170147	0.800134		ENSG00000236208	0.0576408	0	0.146081	1	1
ENSG00000204174	NPY4R	10	46461099	46465881	-	ensembl_havana	7	protein_coding		ensembl_havana		ENSG00000204174	1.00612	-3.50459	4.51566	0.000130457	0.0333149		ENSG00000204174	1.00612	0.180911	1.14723	0.00447964	0.43616		ENSG00000204174	1.00612	15.3501	2.70845	1.09088e-08	5.57157e-06
ENSG00000205745	AC083864.1	7	36079084	36085736	+	ensembl_havana	2	lincRNA		ensembl_havana		ENSG00000205745	0.0578224	-7.04653	7.75713	0.000134717	0.0341276		ENSG00000205745	0.0578224	-0.131471	1.196	0.0161455	0.788806		ENSG00000205745	0.0578224	0	0.146081	1	1
ENSG00000180016	OR1E1	17	3397104	3398410	-	ensembl_havana	2	protein_coding		ensembl_havana		ENSG00000180016	1.05941	6.3505	7.18571	0.000137452	0.0345442		ENSG00000180016	1.05941	12.7492	6.66101	2.26187e-05	0.00560836		ENSG00000180016	1.05941	0.00195351	0.149701	0.656906	1
ENSG00000230224	PHBP9	10	100248271	100249095	+	havana	1	processed_pseudogene		havana		ENSG00000230224	0.183609	6.6864	7.6709	0.000147975	0.0368958		ENSG00000230224	0.183609	-0.0937108	0.992907	0.022728	0.864619		ENSG00000230224	0.183609	-23.2872	4.64459	1.75428e-07	7.30934e-05
ENSG00000125388	GRK4	4	2963608	3040747	+	ensembl_havana	19	protein_coding		ensembl_havana		ENSG00000125388	191.936	0.00615368	0.0431658	0.000171579	0.0424469		ENSG00000125388	191.936	0.000189088	0.00340525	0.040955	1		ENSG00000125388	191.936	-0.000805308	0.0101376	0.146816	1
ENSG00000204655	MOG	6	29656981	29672372	+	ensembl_havana	11	protein_coding		ensembl_havana		ENSG00000204655	0.228155	-5.71413	7.36962	0.000192893	0.0473499		ENSG00000204655	0.228155	0.0306795	0.532507	0.0680769	1		ENSG00000204655	0.228155	20.9257	5.22826	1.84512e-06	0.000596199
ENSG00000237585	LINC00407	13	44651812	44701016	+	havana	1	lincRNA		havana		ENSG00000237585	0.0834869	-5.59196	7.34158	0.00020121	0.0490116		ENSG00000237585	0.0834869	0.00179608	0.136049	0.63487	1		ENSG00000237585	0.0834869	5.50847	8.06469	0.000330752	0.0575472
ENSG00000232938	RPL23AP87	17	83226897	83240804	+	havana	2	transcribed_processed_pseudogene		havana		ENSG00000232938	26.6237	0.134828	0.465599	0.000206973	0.0499052		ENSG00000232938	26.6237	1.21704	1.01279	1.03255e-05	0.00272158		ENSG00000232938	26.6237	0.0001692	0.0119056	0.499879	1
ENSG00000234695	AC002076.1	7	93890913	93893601	+	havana	1	antisense_RNA		havana		ENSG00000234695	0.167573	5.46965	7.28953	0.00020803	0.0499052		ENSG00000234695	0.167573	0.139335	1.23439	0.0152074	0.778554		ENSG00000234695	0.167573	-0.00826248	0.273499	0.292365	1
ENSG00000144407	PTH2R	2	208359714	208854503	+	ensembl_havana	9	protein_coding		ensembl_havana		ENSG00000144407	1.38813	-3.58102	5.25925	0.000209812	0.0499542		ENSG00000144407	1.38813	-0.0306291	0.475039	0.0396975	1		ENSG00000144407	1.38813	0.00873537	0.247574	0.171681	1
ENSG00000183632	TP53TG3	16	32673528	32676732	-	ensembl_havana	14	protein_coding		ensembl_havana		ENSG00000183632	0.899117	4.99105	7.07898	0.000239178	0.0565209		ENSG00000183632	0.899117	-0.00551715	0.208809	0.316826	1		ENSG00000183632	0.899117	-12.7299	8.94782	5.9966e-05	0.0127442
ENSG00000009724	MASP2	1	11026523	11047233	-	ensembl_havana	16	protein_coding		ensembl_havana		ENSG00000009724	0.0832887	-4.92934	7.06477	0.000245319	0.0575428		ENSG00000009724	0.0832887	0.000700574	0.120263	0.839574	1		ENSG00000009724	0.0832887	2.52373	5.86942	0.000932212	0.133893
ENSG00000253525	AC104966.1	8	91157285	91158748	+	havana	1	processed_pseudogene		havana		ENSG00000253525	0.119321	4.68854	6.94475	0.000264088	0.0614897		ENSG00000253525	0.119321	0.00881908	0.266501	0.215645	1		ENSG00000253525	0.119321	-0.0688814	0.881425	0.0417964	1
ENSG00000260899	AC106886.2	16	30740667	30751381	+	havana	1	processed_transcript		havana		ENSG00000260899	0.84225	3.41795	5.43811	0.000266758	0.0616582		ENSG00000260899	0.84225	0.0291203	0.47662	0.0485174	1		ENSG00000260899	0.84225	-0.0106433	0.284892	0.164756	1
ENSG00000170374	SP7	12	53326575	53345315	-	ensembl_havana	5	protein_coding		ensembl_havana		ENSG00000170374	0.138258	-4.51915	6.85564	0.00027858	0.0639241		ENSG00000170374	0.138258	-25.4787	3.95363	5.32341e-11	2.94118e-08		ENSG00000170374	0.138258	-0.323501	2.06089	0.0087934	0.597536
ENSG00000274266	SNORA73A	1	28507366	28507571	+	ensembl	1	snoRNA		ensembl		ENSG00000274266	3.07613	0.416372	1.15552	0.000283978	0.064694		ENSG00000274266	3.07613	0.00111896	0.0477263	0.106461	1		ENSG00000274266	3.07613	-0.00262301	0.0777171	0.0624352	1
ENSG00000167165	UGT1A6	2	233691607	233773300	+	ensembl_havana	18	protein_coding		ensembl_havana		ENSG00000167165	0.1362	4.17476	6.66594	0.000312596	0.0703497		ENSG00000167165	0.1362	0	0.117047	1	1		ENSG00000167165	0.1362	-27.3358	4.53531	8.75665e-10	4.95157e-07
ENSG00000168575	SLC20A2	8	42416475	42541926	-	ensembl_havana	9	protein_coding		ensembl_havana		ENSG00000168575	2095.3	0.00570174	0.0469828	0.000313248	0.0703497		ENSG00000168575	2095.3	0.000133579	0.00351915	0.0720395	1		ENSG00000168575	2095.3	-0.000840043	0.0113535	0.130455	1
ENSG00000132681	ATP1A4	1	160151570	160186977	+	ensembl_havana	16	protein_coding		ensembl_havana		ENSG00000132681	0.187438	4.04712	6.59062	0.000326738	0.0728626		ENSG00000132681	0.187438	0.311333	1.90877	0.0066757	0.543323		ENSG00000132681	0.187438	-0.00411668	0.199706	0.481832	1
ENSG00000091181	IL5RA	3	3066326	3126613	-	ensembl_havana	19	protein_coding		ensembl_havana		ENSG00000091181	0.143078	-3.63826	6.3318	0.000379429	0.083209		ENSG00000091181	0.143078	0.000144559	0.116951	0.966046	1		ENSG00000091181	0.143078	1.24137	4.16682	0.00210956	0.252069
ENSG00000232294	AL031674.1	20	52671917	52690929	+	havana	5	lincRNA		havana		ENSG00000232294	0.703394	-1.70801	3.54161	0.000381018	0.083209		ENSG00000232294	0.703394	-0.00211473	0.100776	0.313829	1		ENSG00000232294	0.703394	0.0374343	0.520102	0.0309954	1
ENSG00000258610	AF111169.2	14	76778952	76782249	+	havana	1	lincRNA		havana		ENSG00000258610	1.82756	3.61729	6.297	0.000378322	0.083209		ENSG00000258610	1.82756	0.0418465	0.633156	0.0501588	1		ENSG00000258610	1.82756	-0.0141938	0.363397	0.182831	1
ENSG00000235254	TMEM185AP1	X	149768897	149771368	+	havana	3	unprocessed_pseudogene		havana		ENSG00000235254	2.65866	-3.5521	6.27156	0.000391813	0.0849806		ENSG00000235254	2.65866	-28.0122	3.95006	5.1916e-13	4.65563e-10		ENSG00000235254	2.65866	-2.16533	5.46712	0.00111959	0.154144
ENSG00000240125	RPL23AP75	17	40439467	40439917	-	havana	1	processed_pseudogene		havana		ENSG00000240125	0.140754	-3.41091	6.16864	0.000413275	0.0890256		ENSG00000240125	0.140754	-1.08298	3.6572	0.00176648	0.229295		ENSG00000240125	0.140754	0.00138599	0.154811	0.77301	1
ENSG00000278233	RNA5-8SN5	21	8212572	8212724	+	ensembl	1	rRNA	yes	ensembl		ENSG00000278233	133.003	-1.50808	3.3382	0.000435758	0.0932346		ENSG00000278233	133.003	-0.000392998	0.0584213	0.763772	1		ENSG00000278233	133.003	0.184194	1.23983	0.00627343	0.486989
ENSG00000234709	UPF3AP3	9	99998301	99999069	-	havana	2	transcribed_processed_pseudogene		havana		ENSG00000234709	4.09319	0.0690462	0.33636	0.000442073	0.0939509		ENSG00000234709	4.09319	0.000134235	0.010369	0.204972	1		ENSG00000234709	4.09319	-0.00152799	0.0388948	0.0334962	1
ENSG00000146555	SDK1	7	3301448	4269000	+	ensembl_havana	18	protein_coding		ensembl_havana		ENSG00000146555	59.25	-0.122174	0.518491	0.000455946	0.0962532		ENSG00000146555	59.25	-3.36032e-05	0.00833987	0.740669	1		ENSG00000146555	59.25	0.0123365	0.162461	0.00697372	0.522057
ENSG00000142233	NTN5	19	48661407	48673081	-	ensembl_havana	11	protein_coding		ensembl_havana		ENSG00000142233	4.2436	-0.090642	0.416786	0.000464694	0.0974503		ENSG00000142233	4.2436	-2.02027e-05	0.00623212	0.779189	1		ENSG00000142233	4.2436	0.0121954	0.150568	0.00519576	0.447386
ENSG00000237252	AC233981.1	X	76222637	76223097	+	havana	1	processed_pseudogene		havana		ENSG00000237252	0.171535	3.08248	5.91612	0.000471841	0.0982113		ENSG00000237252	0.171535	17.8027	4.85516	2.53735e-06	0.000736346		ENSG00000237252	0.171535	0.00942271	0.292797	0.263288	1
ENSG00000265693	AC026271.5	17	18704640	18704769	+	havana	1	transcribed_processed_pseudogene		havana		ENSG00000265693	0.258591	3.06712	5.90236	0.000474526	0.0982113		ENSG00000265693	0.258591	18.4414	4.53912	1.41619e-06	0.000432461		ENSG00000265693	0.258591	0.0115918	0.32665	0.221008	1
ENSG00000248769	AC139495.2	5	69653248	69654334	+	havana	1	unprocessed_pseudogene		havana		ENSG00000248769	0.268244	2.85042	5.72554	0.000522519	0.107442		ENSG00000248769	0.268244	26.5167	3.95298	8.49812e-12	5.81312e-09		ENSG00000248769	0.268244	0.972826	3.68004	0.00274995	0.303021
ENSG00000108849	PPY	17	43940804	43942468	-	ensembl_havana	7	protein_coding		ensembl_havana		ENSG00000108849	0.240526	2.72181	5.61161	0.000553667	0.113112		ENSG00000108849	0.240526	13.6805	7.09733	2.28395e-05	0.00560836		ENSG00000108849	0.240526	0.00441158	0.204971	0.460678	1
ENSG00000241020	AP000873.1	11	83213005	83213404	+	havana	1	processed_pseudogene		havana		ENSG00000241020	0.306276	2.66122	5.5574	0.000569755	0.115653		ENSG00000241020	0.306276	0.0847407	0.939165	0.0251338	0.88611		ENSG00000241020	0.306276	-0.00731481	0.257394	0.322028	1
ENSG00000269896	AL513477.1	1	2350414	2352820	-	havana	2	transcribed_processed_pseudogene		havana		ENSG00000269896	40.1938	0.0266823	0.175529	0.000581275	0.11724		ENSG00000269896	40.1938	6.40141e-05	0.00581391	0.289938	1		ENSG00000269896	40.1938	-0.00104698	0.0244626	0.0415621	1
ENSG00000075035	WSCD2	12	108129471	108250537	+	ensembl_havana	9	protein_coding		ensembl_havana		ENSG00000075035	1.17983	0.976065	2.60793	0.000601564	0.120564		ENSG00000075035	1.17983	0.00250471	0.105758	0.239737	1		ENSG00000075035	1.17983	-0.0159977	0.310484	0.0578868	1
ENSG00000198443	KRTAP4-1	17	41184102	41185342	-	ensembl_havana	6	protein_coding		ensembl_havana		ENSG00000198443	0.224607	-2.15006	5.04808	0.000739015	0.14626		ENSG00000198443	0.224607	-0.5362	2.54482	0.0037639	0.380414		ENSG00000198443	0.224607	0.00174882	0.15911	0.720684	1
ENSG00000259970	AC099668.1	3	49684480	49684983	-	havana	1	processed_transcript		havana		ENSG00000259970	0.164698	2.16143	5.06464	0.00073657	0.14626		ENSG00000259970	0.164698	0.00145498	0.130397	0.691632	1		ENSG00000259970	0.164698	-0.257343	1.82113	0.0111201	0.694535
ENSG00000221949	LINC01465	12	62601751	62603690	-	ensembl_havana	5	lincRNA		ensembl_havana		ENSG00000221949	32.1269	-0.0049394	0.0518962	0.000772669	0.151971		ENSG00000221949	32.1269	-6.29383e-05	0.0032483	0.236887	1		ENSG00000221949	32.1269	0.00103746	0.0143882	0.063151	1
ENSG00000196735	HLA-DQA1	6	32628179	32647062	+	ensembl_havana	11	protein_coding		ensembl_havana		ENSG00000196735	0.302075	-2.01025	4.89547	0.000801918	0.15675		ENSG00000196735	0.302075	-28.9445	3.94327	7.84639e-14	1.39239e-10		ENSG00000196735	0.302075	-6.23753	8.38484	0.000272596	0.0490456
ENSG00000109991	P2RX3	11	57338374	57370600	+	ensembl_havana	8	protein_coding		ensembl_havana		ENSG00000109991	0.322901	1.90621	4.77307	0.000852443	0.165604		ENSG00000109991	0.322901	0.0410504	0.62694	0.0513213	1		ENSG00000109991	0.322901	-0.00996268	0.301069	0.250257	1
ENSG00000222328	RNU2-2P	11	62841619	62841809	-	ensembl	1	snRNA		ensembl		ENSG00000222328	0.226705	-1.74654	4.58079	0.000945144	0.178324		ENSG00000222328	0.226705	-28.9383	3.95475	9.3078e-14	1.39239e-10		ENSG00000222328	0.226705	-6.90546	8.62625	0.00023077	0.0424858
ENSG00000228142	AL354861.2	9	95650154	95715718	+	havana	2	lincRNA		havana		ENSG00000228142	0.0972663	1.75606	4.59558	0.000941362	0.178324		ENSG00000228142	0.0972663	16.971	5.34044	4.76715e-06	0.00131693		ENSG00000228142	0.0972663	0.0103792	0.30809	0.243082	1
ENSG00000255062	AP001318.3	11	126294298	126304318	-	havana	1	antisense_RNA		havana		ENSG00000255062	3.67172	-0.0357028	0.243226	0.000945041	0.178324		ENSG00000255062	3.67172	-1.59029e-05	0.00533283	0.792639	1		ENSG00000255062	3.67172	0.00484444	0.0860899	0.0117846	0.712159
ENSG00000255072	PIGY	4	88521573	88521789	-	havana	1	protein_coding		havana		ENSG00000255072	3.70644	1.74472	4.57824	0.000946076	0.178324		ENSG00000255072	3.70644	19.7833	4.10717	2.93096e-07	9.90665e-05		ENSG00000255072	3.70644	0.027759	0.52894	0.0998546	1
ENSG00000260170	AC090527.2	15	45587351	45676314	+	havana	1	protein_coding		havana		ENSG00000260170	7.87136	-0.681055	2.21348	0.000938232	0.178324		ENSG00000260170	7.87136	-0.00042586	0.0540563	0.713007	1		ENSG00000260170	7.87136	0.0812606	0.772704	0.0124353	0.729375
ENSG00000255886	AC020611.2	12	64038562	64097618	-	havana	1	antisense_RNA		havana		ENSG00000255886	0.0829672	1.72649	4.56118	0.000962119	0.180275		ENSG00000255886	0.0829672	-24.8881	3.94912	1.39189e-10	7.14092e-08		ENSG00000255886	0.0829672	-37.5405	4.54005	4.14292e-17	1.19263e-13
ENSG00000178038	ALS2CL	3	46668997	46693704	-	ensembl_havana	16	protein_coding		ensembl_havana		ENSG00000178038	78.7999	0.00883559	0.0864424	0.001022	0.190369		ENSG00000178038	78.7999	0.0021017	0.0397283	0.00471157	0.453092		ENSG00000178038	78.7999	-0.000104505	0.00923172	0.726196	1
ENSG00000163743	RCHY1	4	75479037	75514764	-	ensembl_havana	13	protein_coding		ensembl_havana		ENSG00000163743	543.916	-0.00123998	0.0170416	0.00105872	0.195725		ENSG00000163743	543.916	-5.87226e-05	0.00261307	0.470327	1		ENSG00000163743	543.916	0.00229551	0.0185769	0.0296253	1
ENSG00000275215	RNA5-8SN4	21	8395607	8395759	+	ensembl	1	rRNA		ensembl		ENSG00000275215	21.1186	1.5776	4.3629	0.00106312	0.195725		ENSG00000275215	21.1186	-27.203	3.94242	2.14492e-12	1.58009e-09		ENSG00000275215	21.1186	-39.7193	4.53266	5.06598e-19	4.01049e-15
ENSG00000179564	LSMEM2	3	50279027	50288114	+	ensembl_havana	3	protein_coding		ensembl_havana		ENSG00000179564	0.122192	1.54366	4.32312	0.00109537	0.199345		ENSG00000179564	0.122192	0.0275724	0.501955	0.0757413	1		ENSG00000179564	0.122192	-0.0120055	0.333066	0.214936	1
ENSG00000272789	AC010976.2	2	127625997	127626848	-	havana	1	antisense_RNA		havana		ENSG00000272789	0.677907	0.543333	1.93372	0.0010904	0.199345		ENSG00000272789	0.677907	9.45025	2.92031	3.24838e-06	0.000933261		ENSG00000272789	0.677907	0.00394191	0.140028	0.198764	1
ENSG00000261409	AL035425.3	X	108719949	108724944	-	havana	1	sense_overlapping		havana		ENSG00000261409	0.0845619	1.51479	4.28357	0.00111911	0.202502		ENSG00000261409	0.0845619	0.0552374	0.740639	0.0384951	1		ENSG00000261409	0.0845619	-0.00716109	0.25485	0.327806	1
ENSG00000274956	UG0898H09	8	62977861	62984900	+	ensembl_havana	2	lincRNA		ensembl_havana		ENSG00000274956	0.123464	-1.48365	4.24016	0.00114555	0.206108		ENSG00000274956	0.123464	-22.8389	3.94971	3.78782e-09	1.57716e-06		ENSG00000274956	0.123464	-0.153947	1.37594	0.0187496	0.887146
ENSG00000010610	CD4	12	6786858	6820808	+	ensembl_havana	9	protein_coding		ensembl_havana		ENSG00000010610	17.7948	0.0521521	0.337863	0.00115745	0.207072		ENSG00000010610	17.7948	0.00147826	0.0483789	0.0410986	1		ENSG00000010610	17.7948	-0.000348773	0.0200942	0.294989	1
ENSG00000188886	ASTL	2	96123850	96138436	-	ensembl_havana	3	protein_coding		ensembl_havana		ENSG00000188886	0.23021	-1.45512	4.19987	0.00117076	0.208277		ENSG00000188886	0.23021	-0.00705136	0.236524	0.259866	1		ENSG00000188886	0.23021	0.0386254	0.637573	0.0733832	1
ENSG00000184792	OSBP2	22	30693782	30907824	+	ensembl_havana	15	protein_coding		ensembl_havana		ENSG00000184792	113.924	0.0100414	0.0983638	0.00118145	0.209004		ENSG00000184792	113.924	-2.21255e-05	0.00370099	0.61019	1		ENSG00000184792	113.924	-0.0145526	0.122951	0.00129591	0.170984
ENSG00000056736	IL17RB	3	53846580	53865800	+	ensembl_havana	9	protein_coding		ensembl_havana		ENSG00000056736	36.1385	0.0154023	0.137066	0.00122976	0.216342		ENSG00000056736	36.1385	8.28662e-05	0.00707591	0.248999	1		ENSG00000056736	36.1385	-0.000757002	0.020806	0.0725423	1
ENSG00000250535	STK19B	6	32013270	32013787	+	havana	1	unprocessed_pseudogene		havana		ENSG00000250535	1.03616	1.36369	4.06218	0.00125267	0.219155		ENSG00000250535	1.03616	0.00217515	0.143102	0.580266	1		ENSG00000250535	1.03616	-0.124274	1.22142	0.0231216	0.950799
ENSG00000078579	FGF20	8	16992169	17002181	-	ensembl_havana	8	protein_coding		ensembl_havana		ENSG00000078579	0.508232	-1.32432	4.00823	0.00129975	0.225145		ENSG00000078579	0.508232	0.000818719	0.120985	0.813236	1		ENSG00000078579	0.508232	0.860059	3.45236	0.00313528	0.328748
ENSG00000131269	ABCB7	X	75053172	75156732	-	ensembl_havana	15	protein_coding		ensembl_havana		ENSG00000131269	478.366	-0.0008516	0.0116497	0.00132214	0.225145		ENSG00000131269	478.366	-0.000474861	0.00715692	0.00381776	0.382175		ENSG00000131269	478.366	7.86555e-05	0.00526992	0.817679	1
ENSG00000139192	TAPBPL	12	6451690	6466517	+	ensembl_havana	11	protein_coding		ensembl_havana		ENSG00000139192	596.869	-0.00260332	0.0354388	0.00132865	0.225145		ENSG00000139192	596.869	-7.1019e-05	0.00329726	0.200639	1		ENSG00000139192	596.869	0.000834442	0.0125057	0.103896	1
ENSG00000228144	AC078927.1	12	66123917	66169985	-	havana	2	protein_coding		havana		ENSG00000228144	1.67662	0.483073	1.85351	0.00132957	0.225145		ENSG00000228144	1.67662	0.0348975	0.456176	0.020312	0.840868		ENSG00000228144	1.67662	-0.00142473	0.0858449	0.452938	1
ENSG00000267629	AC138430.1	19	19254748	19273369	-	havana	3	processed_transcript		havana		ENSG00000267629	0.934179	-0.601614	2.18178	0.00131022	0.225145		ENSG00000267629	0.934179	-0.000157945	0.0573288	0.904763	1		ENSG00000267629	0.934179	0.153341	1.13362	0.00787038	0.562581
ENSG00000282416	AC092299.1	19	197310	198066	-	havana	1	processed_pseudogene		havana		ENSG00000282416	0.946828	-1.30219	3.97288	0.00132191	0.225145		ENSG00000282416	0.946828	-0.0164005	0.374211	0.122334	1		ENSG00000282416	0.946828	0.0164692	0.395563	0.162141	1
ENSG00000100146	SOX10	22	37970686	37987422	-	ensembl_havana	16	protein_coding		ensembl_havana		ENSG00000100146	0.670259	-1.22562	3.85691	0.00141671	0.238625		ENSG00000100146	0.670259	-25.6267	3.95193	4.04515e-11	2.32434e-08		ENSG00000100146	0.670259	-1.11272	3.94026	0.00237357	0.27248
ENSG00000279960	AL137783.1	6	132891924	132893819	+	havana	1	TEC		havana		ENSG00000279960	0.0859063	1.18658	3.80022	0.00147594	0.247287		ENSG00000279960	0.0859063	-24.4061	3.94934	3.12365e-10	1.49571e-07		ENSG00000279960	0.0859063	-36.592	4.54005	2.47852e-16	6.03887e-13
ENSG00000214338	SOGA3	6	127472794	127519191	-	havana	10	protein_coding	yes	havana		ENSG00000214338	44.4477	0.0066398	0.0755689	0.00148506	0.247505		ENSG00000214338	44.4477	9.83877e-05	0.00628074	0.144041	1		ENSG00000214338	44.4477	-0.000531202	0.0127779	0.142499	1
ENSG00000164855	TMEM184A	7	1542235	1560821	-	ensembl_havana	15	protein_coding		ensembl_havana		ENSG00000164855	4.89018	0.0362985	0.272647	0.00150192	0.249004		ENSG00000164855	4.89018	0.0695434	0.37952	0.000777547	0.124467		ENSG00000164855	4.89018	2.5568e-05	0.0123868	0.913875	1
ENSG00000221857	AC020907.2	19	35138824	35151336	+	havana	7	processed_transcript		havana		ENSG00000221857	9.78699	0.294069	1.31474	0.00152379	0.251315		ENSG00000221857	9.78699	0.00185617	0.08313	0.226564	1		ENSG00000221857	9.78699	-0.00621855	0.169426	0.099438	1
ENSG00000258924	AC002094.1	17	28357647	28381697	+	havana	4	processed_transcript		havana		ENSG00000258924	5.66453	0.765851	2.74951	0.00158762	0.260485		ENSG00000258924	5.66453	0.00818967	0.233091	0.155955	1		ENSG00000258924	5.66453	-0.0124366	0.308848	0.139618	1
ENSG00000126890	CTAG2	X	154651972	154653579	-	ensembl_havana	13	protein_coding		ensembl_havana		ENSG00000126890	19.2349	1.0911	3.63592	0.00160607	0.262153		ENSG00000126890	19.2349	0.00128747	0.127046	0.719456	1		ENSG00000126890	19.2349	-0.167428	1.43715	0.0170308	0.853803
ENSG00000100335	MIEF1	22	39499432	39518132	+	ensembl_havana	13	protein_coding		ensembl_havana		ENSG00000100335	2227.22	0.000865386	0.0131818	0.00162712	0.262334		ENSG00000100335	2227.22	3.83197e-05	0.00259635	0.641956	1		ENSG00000100335	2227.22	-0.00277096	0.0206338	0.0222247	0.94037
ENSG00000204525	HLA-C	6	31268749	31272130	-	ensembl_havana	16	protein_coding		ensembl_havana		ENSG00000204525	11000.3	0.00348507	0.0469643	0.0016361	0.262334		ENSG00000204525	11000.3	4.56201e-05	0.0033866	0.33449	1		ENSG00000204525	11000.3	-0.000908233	0.0146667	0.0644419	1
ENSG00000251518	LINC02110	5	37948491	37951055	+	havana	1	lincRNA		havana		ENSG00000251518	0.161884	-1.07887	3.62363	0.00164031	0.262334		ENSG00000251518	0.161884	-28.8757	3.94882	9.69294e-14	1.39239e-10		ENSG00000251518	0.161884	-8.80453	9.0716	0.000148491	0.0284976
ENSG00000267520	AC010733.2	2	60925909	60931610	+	havana	2	3prime_overlapping_ncRNA		havana		ENSG00000267520	20.5673	0.241476	1.15095	0.0016309	0.262334		ENSG00000267520	20.5673	0.00406933	0.124529	0.0984143	1		ENSG00000267520	20.5673	-0.00236109	0.095777	0.209771	1
ENSG00000003096	KLHL13	X	117897813	118117340	-	ensembl_havana	14	protein_coding		ensembl_havana		ENSG00000003096	38.3303	-0.00964963	0.103088	0.00167648	0.266771		ENSG00000003096	38.3303	-0.00306133	0.0555749	0.00571738	0.503866		ENSG00000003096	38.3303	7.17345e-05	0.0099649	0.780801	1
ENSG00000205592	MUC19	12	40393395	40570832	+	havana	13	processed_transcript		havana		ENSG00000205592	11.1186	0.133232	0.742092	0.00169152	0.267819		ENSG00000205592	11.1186	0.000120715	0.0220878	0.735432	1		ENSG00000205592	11.1186	-0.022364	0.298656	0.0140902	0.77271
ENSG00000175471	MCTP1	5	94703741	95284575	-	ensembl_havana	19	protein_coding		ensembl_havana		ENSG00000175471	27.7284	-0.0151745	0.145929	0.00172361	0.271542		ENSG00000175471	27.7284	1.39591e-05	0.00491241	0.801224	1		ENSG00000175471	27.7284	0.0103659	0.123517	0.00391983	0.370524
ENSG00000107736	CDH23	10	71396934	71815947	+	ensembl_havana	19	protein_coding		ensembl_havana		ENSG00000107736	6.73459	-0.0200828	0.180888	0.00175552	0.2752		ENSG00000107736	6.73459	-0.000306924	0.0176015	0.112394	1		ENSG00000107736	6.73459	0.000428884	0.0189161	0.19729	1
ENSG00000099282	TSPAN15	10	69451473	69507669	+	ensembl_havana	9	protein_coding		ensembl_havana		ENSG00000099282	15.2559	-0.012066	0.12353	0.0017722	0.276445		ENSG00000099282	15.2559	-0.000157933	0.0107042	0.146975	1		ENSG00000099282	15.2559	0.000441717	0.0158087	0.169832	1
ENSG00000146352	CLVS2	6	122995971	123072927	+	ensembl_havana	12	protein_coding		ensembl_havana		ENSG00000146352	0.388851	0.294908	1.37289	0.00182536	0.283342		ENSG00000146352	0.388851	0.000389821	0.0470895	0.682154	1		ENSG00000146352	0.388851	-0.0392217	0.492112	0.0200463	0.910742
ENSG00000232453	AC105277.1	1	58882868	58903747	-	havana	6	lincRNA		havana		ENSG00000232453	24.8419	0.00388813	0.0526928	0.00186388	0.28791		ENSG00000232453	24.8419	-3.05723e-05	0.00330435	0.48384	1		ENSG00000232453	24.8419	-0.0111234	0.0914783	0.00115798	0.158738
ENSG00000267787	AC027097.2	18	57639455	57738044	+	havana	5	antisense_RNA		havana		ENSG00000267787	17.0585	-0.00652441	0.0787542	0.00190128	0.292262		ENSG00000267787	17.0585	-3.16969e-05	0.00399284	0.488454	1		ENSG00000267787	17.0585	0.00106925	0.0225046	0.0379943	1
ENSG00000261270	AC012181.3	16	56940278	56941342	+	havana	1	sense_intronic		havana		ENSG00000261270	2.52671	0.0294698	0.250523	0.00208781	0.319385		ENSG00000261270	2.52671	0.00011802	0.011987	0.385451	1		ENSG00000261270	2.52671	-0.00211473	0.0573987	0.0396133	1
ENSG00000136541	ERMN	2	157318625	157327713	-	ensembl_havana	14	protein_coding		ensembl_havana		ENSG00000136541	5.47043	0.019054	0.182061	0.00216951	0.330287		ENSG00000136541	5.47043	8.03221e-05	0.00907509	0.415542	1		ENSG00000136541	5.47043	-0.00141098	0.0411768	0.0483168	1
ENSG00000184307	ZDHHC23	3	113947901	113965401	+	ensembl_havana	14	protein_coding		ensembl_havana		ENSG00000184307	104.83	0.00179113	0.0294453	0.00219127	0.332003		ENSG00000184307	104.83	7.08028e-05	0.00343063	0.195405	1		ENSG00000184307	104.83	-0.000707007	0.0117334	0.133656	1
ENSG00000272762	AC115284.1	3	51961212	51974031	-	havana	5	processed_transcript		havana		ENSG00000272762	0.272672	0.799223	3.10919	0.00227013	0.342313		ENSG00000272762	0.272672	-0.000527303	0.118692	0.877748	1		ENSG00000272762	0.272672	-0.461739	2.49006	0.00604697	0.481856
ENSG00000214708	AC116407.1	17	32141226	32143135	-	havana	4	antisense_RNA		havana		ENSG00000214708	4.71153	0.0106856	0.119209	0.00229256	0.344058		ENSG00000214708	4.71153	0.000131196	0.0101928	0.206957	1		ENSG00000214708	4.71153	-0.000518374	0.0177342	0.135483	1
ENSG00000261126	RBFADN	18	80046900	80095482	+	havana	7	lincRNA		havana		ENSG00000261126	10.4893	0.00510364	0.0681608	0.00230987	0.345021		ENSG00000261126	10.4893	-1.80168e-05	0.00359222	0.671984	1		ENSG00000261126	10.4893	-0.00720383	0.0811687	0.00277856	0.303021
ENSG00000143816	WNT9A	1	227918656	227947898	-	ensembl_havana	7	protein_coding		ensembl_havana		ENSG00000143816	86.2848	0.00284133	0.0434674	0.00234892	0.347194		ENSG00000143816	86.2848	1.0585e-05	0.0029585	0.799155	1		ENSG00000143816	86.2848	-0.0017008	0.0242089	0.0167298	0.848983
ENSG00000204618	RNF39	6	30070266	30075887	-	ensembl_havana	8	protein_coding		ensembl_havana		ENSG00000204618	0.098058	0.776358	3.06545	0.00234925	0.347194		ENSG00000204618	0.098058	0	0.117053	1	1		ENSG00000204618	0.098058	-22.6201	4.72256	3.58538e-07	0.000138457
ENSG00000225963	AC009950.1	2	230121370	230174223	+	havana	7	antisense_RNA		havana		ENSG00000225963	0.454727	-0.273375	1.37567	0.00236997	0.347194		ENSG00000225963	0.454727	-0.00631536	0.1753	0.10355	1		ENSG00000225963	0.454727	0.00339725	0.131494	0.24109	1
ENSG00000254485	AC026191.1	3	9292588	9363303	-	havana	5	antisense_RNA		havana		ENSG00000254485	6.3707	-0.0198835	0.19147	0.00236158	0.347194		ENSG00000254485	6.3707	0.000116989	0.010713	0.304861	1		ENSG00000254485	6.3707	0.134039	0.549976	0.000476765	0.0782241
ENSG00000280571	AC099329.3	3	42757177	42804518	-	havana	1	protein_coding		havana		ENSG00000280571	0.310686	-0.766087	3.04322	0.00237924	0.347194		ENSG00000280571	0.310686	0.01378	0.340136	0.1446	1		ENSG00000280571	0.310686	10.1152	9.17196	0.00011024	0.0220941
ENSG00000137252	HCRTR2	6	55106460	55282620	+	ensembl_havana	9	protein_coding		ensembl_havana		ENSG00000137252	0.201518	-0.755083	3.02251	0.00242251	0.351886		ENSG00000137252	0.201518	0.0635336	0.799868	0.0333661	0.964605		ENSG00000137252	0.201518	18.5466	6.56251	8.82558e-06	0.00227212
ENSG00000260903	XKR7	20	31968002	32003387	+	ensembl_havana	2	protein_coding		ensembl_havana		ENSG00000260903	0.261036	0.73966	2.99137	0.00247964	0.35854		ENSG00000260903	0.261036	26.5521	3.95157	7.84567e-12	5.49771e-09		ENSG00000260903	0.261036	3.06222	6.3998	0.000734344	0.111262
ENSG00000277149	TYW1B	7	72558744	72828198	-	ensembl_havana	4	protein_coding		ensembl_havana		ENSG00000277149	93.3166	0.00732482	0.0913355	0.00250402	0.360419		ENSG00000277149	93.3166	3.28901e-05	0.00479216	0.527827	1		ENSG00000277149	93.3166	-0.00108937	0.0269551	0.0418035	1
ENSG00000064300	NGFR	17	49495293	49515017	+	ensembl_havana	8	protein_coding		ensembl_havana		ENSG00000064300	12.2866	-0.0343644	0.292879	0.00252126	0.361258		ENSG00000064300	12.2866	-9.6123e-05	0.0125107	0.536543	1		ENSG00000064300	12.2866	0.00321724	0.0828592	0.0404704	1
ENSG00000279088	AC022400.7	10	73742995	73744230	-	havana	1	TEC		havana		ENSG00000279088	88.0396	-0.000874993	0.01588	0.00254762	0.363391		ENSG00000279088	88.0396	-3.24784e-05	0.00264117	0.612356	1		ENSG00000279088	88.0396	0.00187819	0.0179044	0.0322394	1
ENSG00000248167	TRIM39-RPP21	6	30328907	30346854	+	havana	7	protein_coding		havana		ENSG00000248167	0.610075	-0.709501	2.92046	0.00256771	0.364615		ENSG00000248167	0.610075	-0.134924	1.21113	0.0156135	0.780133		ENSG00000248167	0.610075	0.00236469	0.168212	0.642242	1
ENSG00000255154	HTD2	3	58306262	58318574	+	havana	7	protein_coding		havana		ENSG00000255154	201.784	0.000730758	0.0132452	0.00272439	0.385136		ENSG00000255154	201.784	1.9725e-05	0.00261061	0.776221	1		ENSG00000255154	201.784	-0.00264223	0.0212226	0.0199586	0.910678
ENSG00000167972	ABCA3	16	2275881	2340746	-	ensembl_havana	13	protein_coding		ensembl_havana		ENSG00000167972	75.5859	0.00361994	0.0548826	0.00285888	0.402353		ENSG00000167972	75.5859	0.000454764	0.0168774	0.0261164	0.895743		ENSG00000167972	75.5859	-0.000182103	0.00973041	0.537513	1
ENSG00000272691	AC092807.2	1	85578500	85578742	-	havana	1	lincRNA		havana		ENSG00000272691	0.162755	0.6369	2.76845	0.00291086	0.407856		ENSG00000272691	0.162755	23.2242	3.95494	2.19513e-09	9.70247e-07		ENSG00000272691	0.162755	0.374195	2.22894	0.00757109	0.546119
ENSG00000163762	TM4SF18	3	149318498	149334414	-	ensembl_havana	6	protein_coding		ensembl_havana		ENSG00000163762	1.70561	-0.0337742	0.30244	0.00310755	0.431595		ENSG00000163762	1.70561	-0.000160134	0.0158721	0.41666	1		ENSG00000163762	1.70561	0.00261857	0.0758596	0.0568132	1
ENSG00000270362	HMGN3-AS1	6	79233718	79236797	+	havana	1	antisense_RNA		havana		ENSG00000270362	45.3692	0.000971203	0.0187829	0.00309545	0.431595		ENSG00000270362	45.3692	0.00117641	0.0212524	0.00267328	0.302375		ENSG00000270362	45.3692	2.93842e-05	0.00733179	0.93551	1
ENSG00000138617	PARP16	15	65234460	65300618	-	ensembl_havana	14	protein_coding		ensembl_havana		ENSG00000138617	363.355	-0.000654304	0.0122252	0.00314261	0.432774		ENSG00000138617	363.355	-0.000128618	0.00315629	0.0905538	1		ENSG00000138617	363.355	0.000466878	0.00847929	0.29512	1
ENSG00000250400	LINC00977	8	129216467	129241250	-	havana	3	lincRNA		havana		ENSG00000250400	0.122747	0.592841	2.66731	0.00314337	0.432774		ENSG00000250400	0.122747	0.336518	1.99035	0.0061633	0.522543		ENSG00000250400	0.122747	-0.000630651	0.148033	0.892374	1
ENSG00000125962	ARMCX5	X	102599168	102604159	+	ensembl_havana	14	protein_coding		ensembl_havana		ENSG00000125962	370.001	-0.000507711	0.0074452	0.00317152	0.434759		ENSG00000125962	370.001	-8.97155e-05	0.00260371	0.356567	1		ENSG00000125962	370.001	0.00117452	0.0117783	0.0853258	1
ENSG00000118785	SPP1	4	87975650	87983426	+	ensembl_havana	13	protein_coding		ensembl_havana		ENSG00000118785	33.9597	0.00569184	0.0794805	0.00318612	0.434878		ENSG00000118785	33.9597	-5.51005e-05	0.00572648	0.356746	1		ENSG00000118785	33.9597	-0.0311525	0.207149	0.000862905	0.127092
ENSG00000237753	AC079922.2	2	112641832	112645690	-	havana	1	lincRNA		havana		ENSG00000237753	53.3602	-0.0021458	0.0374504	0.00322888	0.43814		ENSG00000237753	53.3602	-2.67029e-05	0.00316954	0.536166	1		ENSG00000237753	53.3602	0.000992298	0.0165672	0.0482035	1
ENSG00000264501	RN7SL731P	1	10306465	10306757	+	ensembl	2	misc_RNA		ensembl		ENSG00000264501	3.50056	-0.368936	1.85799	0.00323769	0.43814		ENSG00000264501	3.50056	0.000651176	0.0840502	0.757671	1		ENSG00000264501	3.50056	0.326572	1.85837	0.00543486	0.457713
ENSG00000241852	C8orf58	8	22599601	22604150	+	ensembl_havana	9	protein_coding		ensembl_havana		ENSG00000241852	688.392	-0.000796384	0.0156585	0.00327521	0.441331		ENSG00000241852	688.392	4.41541e-05	0.00270583	0.4604	1		ENSG00000241852	688.392	0.00867851	0.0477449	0.00161604	0.202267
ENSG00000133636	NTS	12	85874295	85882992	+	ensembl_havana	10	protein_coding		ensembl_havana		ENSG00000133636	0.35555	0.562614	2.59172	0.00330431	0.443365		ENSG00000133636	0.35555	-25.2718	3.94794	7.15361e-11	3.8778e-08		ENSG00000133636	0.35555	-36.5081	4.52929	2.47917e-16	6.03887e-13
ENSG00000068615	REEP1	2	86213993	86338083	-	ensembl_havana	17	protein_coding		ensembl_havana		ENSG00000068615	3.00373	0.0134365	0.153544	0.0033292	0.444255		ENSG00000068615	3.00373	0.000170398	0.0138078	0.260706	1		ENSG00000068615	3.00373	-0.000602027	0.0252925	0.14725	1
ENSG00000158683	PKD1L1	7	47774652	47948491	-	ensembl_havana	7	protein_coding		ensembl_havana		ENSG00000158683	8.26356	0.00667105	0.0905734	0.003339	0.444255		ENSG00000158683	8.26356	6.85583e-05	0.0072708	0.36373	1		ENSG00000158683	8.26356	-0.0005855	0.019455	0.114508	1
ENSG00000171604	CXXC5	5	139647299	139683882	+	ensembl_havana	11	protein_coding		ensembl_havana		ENSG00000171604	2628.5	0.000779989	0.0155623	0.00343137	0.454634		ENSG00000171604	2628.5	-0.000141822	0.00416732	0.056788	1		ENSG00000171604	2628.5	-0.107431	0.207607	3.18354e-05	0.00709929
ENSG00000165194	PCDH19	X	100291644	100410273	-	ensembl_havana	15	protein_coding		ensembl_havana		ENSG00000165194	6.67745	0.0131539	0.15314	0.00354311	0.467484		ENSG00000165194	6.67745	0.000594878	0.0275934	0.0800098	1		ENSG00000165194	6.67745	-0.000288063	0.0166087	0.324758	1
ENSG00000149124	GLYAT	11	58640426	58731974	-	ensembl_havana	10	protein_coding		ensembl_havana		ENSG00000149124	0.539369	0.211946	1.24698	0.00360756	0.472054		ENSG00000149124	0.539369	0.000914705	0.0709331	0.55053	1		ENSG00000149124	0.539369	-0.0217101	0.38084	0.0506882	1
ENSG00000233016	SNHG7	9	136721366	136728184	-	havana	6	antisense_RNA		havana		ENSG00000233016	640.847	-0.00103212	0.0207702	0.00359903	0.472054		ENSG00000233016	640.847	3.36314e-05	0.00280681	0.505655	1		ENSG00000233016	640.847	0.00604104	0.0452295	0.00217074	0.257449
ENSG00000180758	GPR157	1	9100305	9129170	-	ensembl_havana	11	protein_coding		ensembl_havana		ENSG00000180758	123.577	0.00202279	0.0368456	0.00368669	0.474564		ENSG00000180758	123.577	8.11551e-05	0.00497406	0.163065	1		ENSG00000180758	123.577	-0.00046249	0.0111747	0.203903	1
ENSG00000204248	COL11A2	6	33162681	33192499	-	ensembl_havana	10	protein_coding		ensembl_havana		ENSG00000204248	18.2017	-0.0030724	0.0511227	0.00367434	0.474564		ENSG00000204248	18.2017	1.77674e-05	0.00348894	0.672467	1		ENSG00000204248	18.2017	0.00476464	0.0622061	0.00438839	0.398174
ENSG00000221887	HMSD	18	63949301	63981774	+	ensembl_havana	5	protein_coding		ensembl_havana		ENSG00000221887	26.9818	-0.0166646	0.184245	0.00366012	0.474564		ENSG00000221887	26.9818	6.1713e-05	0.0096264	0.590816	1		ENSG00000221887	26.9818	0.0287103	0.261087	0.00312569	0.328748
ENSG00000258569	AC007376.2	14	76710658	76761388	-	havana	1	lincRNA		havana		ENSG00000258569	0.0818068	0.515921	2.48047	0.00364418	0.474564		ENSG00000258569	0.0818068	15.4541	6.23169	1.11572e-05	0.00291405		ENSG00000258569	0.0818068	0.0147641	0.372704	0.17929	1
ENSG00000178209	PLEC	8	143915147	143976734	-	ensembl_havana	14	protein_coding		ensembl_havana		ENSG00000178209	11235.8	0.000798054	0.0164016	0.00373772	0.479185		ENSG00000178209	11235.8	4.26185e-05	0.00274924	0.448629	1		ENSG00000178209	11235.8	-0.00112475	0.0139937	0.0693163	1
ENSG00000186416	NKRF	X	119588337	119605895	-	ensembl_havana	13	protein_coding		ensembl_havana		ENSG00000186416	446.407	0.00046811	0.00528039	0.00378929	0.483837		ENSG00000186416	446.407	0.000104664	0.00258263	0.380319	1		ENSG00000186416	446.407	-0.00112719	0.0105634	0.0855893	1
ENSG00000118094	TREH	11	118657316	118679690	-	ensembl_havana	11	protein_coding		ensembl_havana		ENSG00000118094	0.173012	0.491869	2.41832	0.00382817	0.484892		ENSG00000118094	0.173012	0.00678494	0.231891	0.268467	1		ENSG00000118094	0.173012	-0.0207005	0.449377	0.131976	1
ENSG00000172548	NIPAL4	5	157460019	157474717	+	ensembl_havana	14	protein_coding		ensembl_havana		ENSG00000172548	13.9453	-0.00807891	0.107755	0.00381716	0.484892		ENSG00000172548	13.9453	-0.00010213	0.00923857	0.284345	1		ENSG00000172548	13.9453	0.000592776	0.0216527	0.12292	1
ENSG00000188933	USP32P1	17	16786489	16804455	+	ensembl_havana	14	transcribed_unprocessed_pseudogene		ensembl_havana		ENSG00000188933	114.761	-0.00940038	0.121017	0.003848	0.485462		ENSG00000188933	114.761	-4.02668e-05	0.00680259	0.595346	1		ENSG00000188933	114.761	0.00143561	0.0408931	0.0451467	1
ENSG00000280061	AC011504.1	19	30553956	30558058	+	havana	1	TEC		havana		ENSG00000280061	11.6602	0.00583935	0.0845979	0.00388461	0.488135		ENSG00000280061	11.6602	0.000160837	0.01083	0.144743	1		ENSG00000280061	11.6602	-0.000384819	0.0144473	0.20638	1
ENSG00000100036	SLC35E4	22	30635652	30669016	+	ensembl_havana	12	protein_coding		ensembl_havana		ENSG00000100036	288.36	0.000793962	0.0165575	0.00391092	0.489499		ENSG00000100036	288.36	-2.15591e-05	0.00268351	0.692249	1		ENSG00000100036	288.36	-0.0042445	0.0322441	0.004925	0.433845
ENSG00000124839	RAB17	2	237574322	237601614	-	ensembl_havana	12	protein_coding		ensembl_havana		ENSG00000124839	10.1058	-0.00342645	0.0565758	0.00396975	0.494906		ENSG00000124839	10.1058	-5.09766e-05	0.00487815	0.334496	1		ENSG00000124839	10.1058	0.000612424	0.0157508	0.100808	1
ENSG00000171819	ANGPTL7	1	11189341	11195981	+	ensembl_havana	4	protein_coding		ensembl_havana		ENSG00000171819	0.296729	-0.466681	2.35081	0.0040359	0.501179		ENSG00000171819	0.296729	-0.000866306	0.121952	0.804134	1		ENSG00000171819	0.296729	0.114826	1.17019	0.0251202	0.98944
ENSG00000160282	FTCD	21	46136262	46155567	-	ensembl_havana	13	protein_coding		ensembl_havana		ENSG00000160282	5.13118	0.0415175	0.374899	0.00410217	0.507419		ENSG00000160282	5.13118	-1.55118e-05	0.0171213	0.953889	1		ENSG00000160282	5.13118	-0.0220666	0.279962	0.010892	0.684335
ENSG00000106560	GIMAP2	7	150685697	150693641	+	ensembl_havana	10	protein_coding		ensembl_havana		ENSG00000106560	84.2303	-0.00379588	0.0617072	0.00412022	0.507669		ENSG00000106560	84.2303	-5.64409e-05	0.00549576	0.3281	1		ENSG00000106560	84.2303	0.000578041	0.0161071	0.11025	1
ENSG00000099814	CEP170B	14	104865280	104896770	+	ensembl_havana	15	protein_coding		ensembl_havana		ENSG00000099814	1177.4	0.00047422	0.00840625	0.00419693	0.515116		ENSG00000099814	1177.4	-4.69208e-05	0.00260447	0.560771	1		ENSG00000099814	1177.4	-0.00903117	0.0412087	0.00314774	0.328965
ENSG00000124140	SLC12A5	20	46021690	46060152	+	ensembl_havana	13	protein_coding		ensembl_havana		ENSG00000124140	2.23295	-0.028267	0.284056	0.00432675	0.529		ENSG00000124140	2.23295	0.000226817	0.019809	0.375149	1		ENSG00000124140	2.23295	0.11057	0.627182	0.00162704	0.202842
ENSG00000262633	AC005670.2	17	46923133	47049932	+	havana	2	protein_coding		havana		ENSG00000262633	0.772038	0.434354	2.26425	0.00435904	0.530897		ENSG00000262633	0.772038	1.51858	4.31622	0.00120116	0.175174		ENSG00000262633	0.772038	0.00189132	0.160853	0.700867	1
ENSG00000224631	RPS27AP16	16	61055399	61055964	-	havana	4	transcribed_processed_pseudogene		havana		ENSG00000224631	110.823	-0.00202762	0.0384096	0.00437752	0.531105		ENSG00000224631	110.823	-6.74163e-05	0.0048015	0.217749	1		ENSG00000224631	110.823	0.000488856	0.0119248	0.1722	1
ENSG00000130702	LAMA5	20	62307955	62367312	-	ensembl_havana	15	protein_coding		ensembl_havana		ENSG00000130702	124.717	0.00395033	0.0645615	0.0044068	0.532618		ENSG00000130702	124.717	0.000539871	0.0211267	0.0352009	0.984469		ENSG00000130702	124.717	-0.000157501	0.0105253	0.547763	1
ENSG00000091128	LAMB4	7	108023548	108130356	-	ensembl_havana	12	protein_coding		ensembl_havana		ENSG00000091128	3.0727	-0.0123154	0.152984	0.00444654	0.535377		ENSG00000091128	3.0727	-9.02667e-06	0.00703756	0.915629	1		ENSG00000091128	3.0727	0.00430195	0.0885559	0.0196695	0.904667
ENSG00000189350	TOGARAM2	2	28956611	29061373	+	ensembl_havana	12	protein_coding		ensembl_havana		ENSG00000189350	2.52907	-0.0303428	0.301903	0.00448505	0.535938		ENSG00000189350	2.52907	-0.00294757	0.0832038	0.0449301	1		ENSG00000189350	2.52907	0.000328663	0.0267211	0.463643	1
ENSG00000247765	AC068446.2	15	21298233	21325241	-	havana	2	lincRNA		havana		ENSG00000247765	4.28971	0.0529414	0.458628	0.00447749	0.535938		ENSG00000247765	4.28971	0.000208195	0.0255132	0.610535	1		ENSG00000247765	4.28971	-0.00766719	0.166023	0.0422125	1
ENSG00000173200	PARP15	3	122577602	122639047	+	ensembl_havana	12	protein_coding		ensembl_havana		ENSG00000173200	26.6805	-0.00235417	0.0434834	0.0045028	0.536036		ENSG00000173200	26.6805	-1.81601e-06	0.0032485	0.964096	1		ENSG00000173200	26.6805	0.0017718	0.0306728	0.0160822	0.836806
ENSG00000233912	AC026202.2	3	5156905	5187329	-	havana	1	antisense_RNA		havana		ENSG00000233912	2.27605	0.0146571	0.175462	0.00457596	0.542705		ENSG00000233912	2.27605	0.000111446	0.012361	0.444991	1		ENSG00000233912	2.27605	-0.0015104	0.0484061	0.0638555	1
ENSG00000106785	TRIM14	9	98069275	98119212	-	ensembl_havana	14	protein_coding		ensembl_havana		ENSG00000106785	387.384	0.00134677	0.0279655	0.00464794	0.549185		ENSG00000106785	387.384	2.20138e-05	0.003014	0.609498	1		ENSG00000106785	387.384	-0.00102504	0.0161602	0.0482037	1
ENSG00000004660	CAMKK1	17	3860315	3894891	-	ensembl_havana	14	protein_coding		ensembl_havana		ENSG00000004660	410.987	0.00124323	0.0261944	0.0046779	0.550671		ENSG00000004660	410.987	-1.44399e-05	0.00289877	0.737124	1		ENSG00000004660	410.987	-0.00286307	0.033322	0.00675388	0.510823
ENSG00000144290	SLC4A10	2	161424332	161985282	+	ensembl_havana	16	protein_coding		ensembl_havana		ENSG00000144290	0.517312	0.398781	2.16027	0.00473301	0.555094		ENSG00000144290	0.517312	0.0033442	0.166213	0.452564	1		ENSG00000144290	0.517312	-0.0353481	0.605649	0.0792938	1
ENSG00000153207	AHCTF1	1	246839098	246931978	-	ensembl_havana	14	protein_coding		ensembl_havana		ENSG00000153207	2348.05	0.000433347	0.00745306	0.00477357	0.556504		ENSG00000153207	2348.05	0.000123168	0.00274618	0.152535	1		ENSG00000153207	2348.05	-0.000543517	0.00830925	0.244415	1
ENSG00000180053	NKX2-6	8	23702451	23706598	-	ensembl_havana	7	protein_coding		ensembl_havana		ENSG00000180053	5.13732	0.0162267	0.191183	0.00478018	0.556504		ENSG00000180053	5.13732	0.000330087	0.0209924	0.178897	1		ENSG00000180053	5.13732	-0.000770573	0.0327832	0.139597	1
ENSG00000171574	ZNF584	19	58401504	58418327	+	ensembl_havana	17	protein_coding		ensembl_havana		ENSG00000171574	419.748	0.000425742	0.00706639	0.00483053	0.560306		ENSG00000171574	419.748	0.00014661	0.0028224	0.103978	1		ENSG00000171574	419.748	-0.000424997	0.00738084	0.320426	1
ENSG00000214407	LINC02085	3	101940859	101997926	+	havana	3	lincRNA		havana		ENSG00000214407	1.08274	-0.108581	0.801964	0.00484962	0.560468		ENSG00000214407	1.08274	-0.0639147	0.608117	0.00906991	0.61824		ENSG00000214407	1.08274	0.000135221	0.052215	0.909704	1
ENSG00000093217	XYLB	3	38346760	38421348	+	ensembl_havana	9	protein_coding		ensembl_havana		ENSG00000093217	205.445	0.000626227	0.0138825	0.00489166	0.56327		ENSG00000093217	205.445	6.3132e-05	0.00287418	0.282208	1		ENSG00000093217	205.445	-0.000762354	0.0113609	0.139631	1
ENSG00000085741	WNT11	11	76186325	76210736	-	ensembl_havana	12	protein_coding		ensembl_havana		ENSG00000085741	14.6948	0.00416254	0.068805	0.00491491	0.563897		ENSG00000085741	14.6948	-3.89989e-05	0.00534651	0.495749	1		ENSG00000085741	14.6948	-0.012099	0.126938	0.00262469	0.292653
ENSG00000249908	BRD9P2	5	767382	768930	-	havana	2	unprocessed_pseudogene		havana		ENSG00000249908	0.212951	0.386308	2.12843	0.00493369	0.564008		ENSG00000249908	0.212951	0	0.117047	1	1		ENSG00000249908	0.212951	-21.4126	5.04128	1.21801e-06	0.000419235
ENSG00000271996	AC019080.4	2	177306373	177310572	+	havana	1	antisense_RNA		havana		ENSG00000271996	0.0844715	-0.379547	2.10906	0.00503048	0.573005		ENSG00000271996	0.0844715	-0.00210878	0.141755	0.588925	1		ENSG00000271996	0.0844715	0.0530985	0.762135	0.0539383	1
ENSG00000213471	TTLL13P	15	90249530	90265482	+	havana	10	protein_coding		havana		ENSG00000213471	2.19773	0.0311397	0.317771	0.00520453	0.588595		ENSG00000213471	2.19773	0.000610341	0.036931	0.252738	1		ENSG00000213471	2.19773	-0.00121833	0.0537934	0.175162	1
ENSG00000272842	AL391834.1	9	19371386	19371945	-	havana	1	antisense_RNA		havana		ENSG00000272842	6.19878	-0.00332449	0.0586325	0.00519416	0.588595		ENSG00000272842	6.19878	-2.68472e-05	0.0042241	0.569572	1		ENSG00000272842	6.19878	0.000905844	0.0229848	0.0538086	1
ENSG00000214940	NPIPA8	16	18317942	18336736	-	ensembl_havana	8	protein_coding		ensembl_havana		ENSG00000214940	149.324	-0.0277216	0.292621	0.00532717	0.591369		ENSG00000214940	149.324	-0.000446414	0.0299466	0.278603	1		ENSG00000214940	149.324	0.00134591	0.0560878	0.151547	1
ENSG00000238178	AC078993.1	X	16152941	16170869	-	havana	6	antisense_RNA		havana		ENSG00000238178	0.509333	0.358414	2.03981	0.00527627	0.591369		ENSG00000238178	0.509333	0.014531	0.349524	0.136342	1		ENSG00000238178	0.509333	-0.00873592	0.280453	0.276478	1
ENSG00000249899	AC025180.1	5	52932419	52990278	-	havana	5	antisense_RNA		havana		ENSG00000249899	0.135595	0.359705	2.04888	0.0053118	0.591369		ENSG00000249899	0.135595	-13.7047	7.10699	2.28277e-05	0.00560836		ENSG00000249899	0.135595	-27.1078	4.53499	1.1997e-09	6.54996e-07
ENSG00000253967	AC022730.4	8	70471134	70485687	+	havana	1	lincRNA		havana		ENSG00000253967	4.68133	0.0573553	0.504245	0.00525849	0.591369		ENSG00000253967	4.68133	0.00449731	0.125422	0.0705797	1		ENSG00000253967	4.68133	-0.000706301	0.0487772	0.437172	1
ENSG00000279337	AC127024.7	17	30724982	30725181	-	havana	1	TEC		havana		ENSG00000279337	0.767271	-0.020434	0.232411	0.00530005	0.591369		ENSG00000279337	0.767271	-0.0009702	0.0428261	0.106594	1		ENSG00000279337	0.767271	0.000446182	0.0293731	0.350994	1
ENSG00000283155	AC116353.4	5	140562443	140592123	-	havana	1	processed_transcript		havana		ENSG00000283155	0.389027	0.357456	2.04154	0.00534111	0.591369		ENSG00000283155	0.389027	15.0747	6.44632	1.33099e-05	0.00344498		ENSG00000283155	0.389027	0.0172609	0.406217	0.155823	1
ENSG00000143376	SNX27	1	151612065	151699091	+	ensembl_havana	12	protein_coding		ensembl_havana		ENSG00000143376	931.967	-0.000403284	0.00478417	0.00567236	0.623684		ENSG00000143376	931.967	-0.000305789	0.00354268	0.0151468	0.778554		ENSG00000143376	931.967	8.26085e-05	0.00479213	0.801673	1
ENSG00000235872	AC078777.1	12	67658991	67670919	-	havana	2	antisense_RNA		havana		ENSG00000235872	0.114353	-0.338973	1.9856	0.00565683	0.623684		ENSG00000235872	0.114353	-20.9595	3.9943	6.35567e-08	2.22681e-05		ENSG00000235872	0.114353	0	0.146018	1	1
ENSG00000156299	TIAM1	21	31118416	31559977	-	ensembl_havana	13	protein_coding		ensembl_havana		ENSG00000156299	224.436	0.000901127	0.0208818	0.00572275	0.627047		ENSG00000156299	224.436	-2.09639e-05	0.00287123	0.641071	1		ENSG00000156299	224.436	-0.00320904	0.033788	0.00569459	0.468376
ENSG00000228049	POLR2J2	7	102665368	102671629	-	ensembl_havana	7	protein_coding	yes	ensembl_havana		ENSG00000228049	6.78376	-0.0160071	0.1971	0.00579114	0.632352		ENSG00000228049	6.78376	-3.08504e-05	0.0107627	0.82997	1		ENSG00000228049	6.78376	0.0043681	0.100866	0.0323781	1
ENSG00000269925	Z98884.2	1	7776383	7776775	+	havana	1	sense_intronic		havana		ENSG00000269925	3.94931	0.00554819	0.0891795	0.00595013	0.647481		ENSG00000269925	3.94931	8.09047e-05	0.0084348	0.361478	1		ENSG00000269925	3.94931	-0.000664783	0.0232862	0.10542	1
ENSG00000227078	LINC02094	17	19419035	19424357	+	havana	1	lincRNA		havana		ENSG00000227078	0.231042	0.31927	1.92213	0.00600733	0.651236		ENSG00000227078	0.231042	0.00184073	0.136962	0.628453	1		ENSG00000227078	0.231042	-0.0525197	0.757546	0.0545424	1
ENSG00000250007	AC087457.1	15	34755084	34812923	+	havana	6	antisense_RNA		havana		ENSG00000250007	3.12449	-0.0144082	0.183638	0.00602577	0.651236		ENSG00000250007	3.12449	-0.000100955	0.0125765	0.514189	1		ENSG00000250007	3.12449	0.00186417	0.0599482	0.0696243	1
ENSG00000211677	IGLC2	22	22900976	22901437	+	havana	2	IG_C_gene		havana		ENSG00000211677	0.584535	0.30127	1.8417	0.00607353	0.654164		ENSG00000211677	0.584535	0.00238536	0.144069	0.538731	1		ENSG00000211677	0.584535	-0.0379882	0.624688	0.070761	1
ENSG00000183833	MAATS1	3	119703022	119767102	+	ensembl_havana	16	protein_coding		ensembl_havana		ENSG00000183833	5.86535	-0.00712918	0.108488	0.00613226	0.658251		ENSG00000183833	5.86535	-0.000233925	0.0157845	0.172834	1		ENSG00000183833	5.86535	0.000388661	0.0191727	0.235905	1
ENSG00000177406	AC021054.1	12	630891	663706	+	havana	4	antisense_RNA		havana		ENSG00000177406	268.176	-0.000869437	0.0206558	0.00618603	0.661779		ENSG00000177406	268.176	-2.28629e-05	0.00290494	0.609516	1		ENSG00000177406	268.176	0.000991117	0.0149114	0.0582444	1
ENSG00000250349	AF241726.2	X	37349330	38687674	+	havana	3	protein_coding		havana		ENSG00000250349	0.263254	0.30771	1.88454	0.0062409	0.665402		ENSG00000250349	0.263254	-25.0675	3.94881	1.02354e-10	5.44561e-08		ENSG00000250349	0.263254	-35.5471	4.5351	1.57831e-15	2.93993e-12
ENSG00000167195	GOLGA6C	15	75258599	75270199	+	ensembl_havana	7	protein_coding		ensembl_havana		ENSG00000167195	0.167898	0.305761	1.87894	0.00629344	0.668752		ENSG00000167195	0.167898	4.24586	6.77615	0.000331278	0.0629345		ENSG00000167195	0.167898	0.00498194	0.21568	0.426038	1
ENSG00000248672	LY75-CD302	2	159771851	159904710	-	ensembl_havana	5	protein_coding		ensembl_havana		ENSG00000248672	6.14157	0.192566	1.31495	0.0063187	0.669191		ENSG00000248672	6.14157	0.000856871	0.0879146	0.695162	1		ENSG00000248672	6.14157	-0.0382917	0.574153	0.0459337	1
ENSG00000144230	GPR17	2	127645864	127652639	+	ensembl_havana	16	protein_coding		ensembl_havana		ENSG00000144230	0.510724	-0.219111	1.4534	0.00634135	0.669351		ENSG00000144230	0.510724	-0.0175039	0.362309	0.0833891	1		ENSG00000144230	0.510724	0.0036603	0.167756	0.4115	1
ENSG00000167105	TMEM92	17	50271406	50281485	+	ensembl_havana	7	protein_coding		ensembl_havana		ENSG00000167105	12.3269	-0.00416009	0.0727565	0.00638305	0.671513		ENSG00000167105	12.3269	-0.0617061	0.310184	0.000470513	0.0834434		ENSG00000167105	12.3269	-0.000185097	0.0121772	0.465684	1
ENSG00000117643	MAN1C1	1	25617468	25786207	+	ensembl_havana	14	protein_coding		ensembl_havana		ENSG00000117643	2456.48	-0.000918988	0.0219248	0.00643292	0.672465		ENSG00000117643	2456.48	-0.000113497	0.00553113	0.092871	1		ENSG00000117643	2456.48	0.000306641	0.0094965	0.388292	1
ENSG00000125726	CD70	19	6583183	6604103	-	ensembl_havana	10	protein_coding		ensembl_havana		ENSG00000125726	10.076	-0.0095413	0.136539	0.00643456	0.672465		ENSG00000125726	10.076	-4.35854e-05	0.00882438	0.683453	1		ENSG00000125726	10.076	0.00203199	0.0582348	0.0473796	1
ENSG00000112981	NME5	5	138115172	138139443	-	ensembl_havana	4	protein_coding		ensembl_havana		ENSG00000112981	40.6059	-0.00119938	0.0275491	0.0064803	0.675017		ENSG00000112981	40.6059	-0.000289518	0.0116926	0.0327718	0.96075		ENSG00000112981	40.6059	0.000148552	0.00916194	0.635322	1
ENSG00000134072	CAMK1	3	9757342	9769992	-	ensembl_havana	10	protein_coding		ensembl_havana		ENSG00000134072	598.148	0.000369522	0.00593708	0.00650264	0.675123		ENSG00000134072	598.148	2.55767e-05	0.00258524	0.773663	1		ENSG00000134072	598.148	-0.00201963	0.0166923	0.0380373	1
ENSG00000133561	GIMAP6	7	150625375	150632648	-	ensembl_havana	15	protein_coding		ensembl_havana		ENSG00000133561	0.337325	0.289598	1.82301	0.00662616	0.679805		ENSG00000133561	0.337325	0.0484128	0.687408	0.0436304	1		ENSG00000133561	0.337325	-0.00298134	0.178646	0.575966	1
ENSG00000137825	ITPKA	15	41493393	41503551	+	ensembl_havana	10	protein_coding		ensembl_havana		ENSG00000137825	11.2246	0.00209473	0.0432669	0.00662056	0.679805		ENSG00000137825	11.2246	0.000198888	0.0108908	0.0807851	1		ENSG00000137825	11.2246	-0.00023337	0.0105945	0.411948	1
ENSG00000230262	MIRLET7DHG	9	94176602	94204568	-	havana	6	lincRNA		havana		ENSG00000230262	0.116157	0.292691	1.83519	0.00658043	0.679805		ENSG00000230262	0.116157	0	0.117052	1	1		ENSG00000230262	0.116157	-19.0419	6.25624	6.76451e-06	0.0018153
ENSG00000258548	LINC00645	14	27612588	27639636	+	havana	5	lincRNA		havana		ENSG00000258548	0.287446	0.290049	1.82571	0.00663361	0.679805		ENSG00000258548	0.287446	-27.4313	3.94681	1.483e-12	1.18352e-09		ENSG00000258548	0.287446	-37.8389	4.53252	2.08013e-17	7.31882e-14
ENSG00000091137	SLC26A4	7	107660635	107717809	+	ensembl_havana	11	protein_coding		ensembl_havana		ENSG00000091137	20.0641	-0.00388596	0.0697754	0.00668968	0.68334		ENSG00000091137	20.0641	-0.000570358	0.0237295	0.0475619	1		ENSG00000091137	20.0641	0.000151146	0.0115269	0.542702	1
ENSG00000164934	DCAF13	8	103414714	103443453	+	ensembl_havana	13	protein_coding		ensembl_havana		ENSG00000164934	1925.94	0.0003675	0.00507702	0.00678729	0.688866		ENSG00000164934	1925.94	-9.39584e-05	0.00260171	0.347295	1		ENSG00000164934	1925.94	-0.016319	0.0525481	0.00173431	0.213691
ENSG00000261082	LINC01228	16	79798050	79827150	-	havana	1	lincRNA		havana		ENSG00000261082	0.106475	0.284606	1.80815	0.00677895	0.688866		ENSG00000261082	0.106475	0	0.11705	1	1		ENSG00000261082	0.106475	-18.9656	6.30966	7.08711e-06	0.00188589
ENSG00000115468	EFHD1	2	232606057	232682781	+	ensembl_havana	11	protein_coding		ensembl_havana		ENSG00000115468	12.9133	0.00762852	0.116868	0.00684574	0.692152		ENSG00000115468	12.9133	0.000302613	0.019228	0.166243	1		ENSG00000115468	12.9133	-0.000371333	0.0197834	0.262614	1
ENSG00000177243	DEFB103B	8	7428888	7430348	-	ensembl_havana	3	protein_coding		ensembl_havana		ENSG00000177243	0.103505	0.28122	1.79657	0.00686338	0.692152		ENSG00000177243	0.103505	0	0.11705	1	1		ENSG00000177243	0.103505	-18.9086	6.34386	7.30926e-06	0.00192395
ENSG00000168350	DEGS2	14	100143957	100160163	-	ensembl_havana	7	protein_coding		ensembl_havana		ENSG00000168350	4.22713	-0.0094529	0.13771	0.00692627	0.694073		ENSG00000168350	4.22713	-4.21059e-06	0.00818076	0.967434	1		ENSG00000168350	4.22713	0.00414167	0.0904784	0.0244807	0.973877
ENSG00000215482	CALM2P3	13	41170700	41171148	-	havana	3	processed_pseudogene		havana		ENSG00000215482	0.103204	0.279278	1.78992	0.00691295	0.694073		ENSG00000215482	0.103204	5.46115	7.37152	0.000227015	0.0462563		ENSG00000215482	0.103204	0.00622824	0.238357	0.364029	1
ENSG00000106236	NPTX2	7	98617297	98629868	+	ensembl_havana	3	protein_coding		ensembl_havana		ENSG00000106236	17.7396	0.00887714	0.131761	0.00703167	0.702413		ENSG00000106236	17.7396	0.00251742	0.0660991	0.0261707	0.895743		ENSG00000106236	17.7396	-9.58977e-05	0.0143008	0.709738	1
ENSG00000108639	SYNGR2	17	78168558	78173527	+	ensembl_havana	7	protein_coding		ensembl_havana		ENSG00000108639	163.152	0.00112405	0.0266682	0.00707392	0.704411		ENSG00000108639	163.152	0.000618741	0.0189036	0.0143703	0.757139		ENSG00000108639	163.152	-5.29202e-05	0.00892217	0.863392	1
ENSG00000277662	AL354696.1	13	41229180	41229676	-	havana	1	sense_intronic		havana		ENSG00000277662	2.25052	-0.00918119	0.135713	0.00717232	0.711971		ENSG00000277662	2.25052	-3.10436e-05	0.00797193	0.746888	1		ENSG00000277662	2.25052	0.00237956	0.0655586	0.0438938	1
ENSG00000205403	CFI	4	109740694	109802179	-	ensembl_havana	12	protein_coding		ensembl_havana		ENSG00000205403	222.425	-0.00156312	0.0350196	0.00721033	0.713507		ENSG00000205403	222.425	-0.0438877	0.211751	0.000267936	0.0534569		ENSG00000205403	222.425	-0.000264339	0.010422	0.378832	1
ENSG00000261792	DNM1P28	15	30098826	30102093	-	havana	1	unprocessed_pseudogene		havana		ENSG00000261792	0.319302	-0.213278	1.46824	0.00725982	0.716166		ENSG00000261792	0.319302	-0.00141047	0.112682	0.632411	1		ENSG00000261792	0.319302	0.0370229	0.593478	0.0608839	1
ENSG00000279058	AGAP14	10	46337224	46358714	+	ensembl_havana	2	unprocessed_pseudogene		ensembl_havana		ENSG00000279058	3.60418	-0.0164741	0.211768	0.00734332	0.722154		ENSG00000279058	3.60418	-0.000234395	0.0203303	0.375695	1		ENSG00000279058	3.60418	0.00136118	0.0544858	0.132097	1
ENSG00000095752	IL11	19	55364389	55370463	-	ensembl_havana	6	protein_coding		ensembl_havana		ENSG00000095752	120.321	0.00288251	0.0566985	0.00736804	0.722342		ENSG00000095752	120.321	9.72218e-05	0.00809754	0.235047	1		ENSG00000095752	120.321	-0.000380916	0.0142989	0.209354	1
ENSG00000267419	AC011477.1	19	19776602	19836073	+	havana	2	transcribed_unprocessed_pseudogene		havana		ENSG00000267419	11.2836	-0.00173524	0.038377	0.00749474	0.732495		ENSG00000267419	11.2836	-6.89493e-06	0.00340193	0.866673	1		ENSG00000267419	11.2836	0.00122256	0.025339	0.0307298	1
ENSG00000135083	CCNJL	5	160251652	160345396	-	ensembl_havana	14	protein_coding		ensembl_havana		ENSG00000135083	10.8345	-0.00435171	0.0781054	0.00758076	0.734176		ENSG00000135083	10.8345	1.12307e-05	0.00547286	0.858152	1		ENSG00000135083	10.8345	0.00368492	0.0714962	0.0144453	0.787305
ENSG00000169228	RAB24	5	177301198	177303744	-	ensembl_havana	13	protein_coding		ensembl_havana		ENSG00000169228	657.019	-0.00035629	0.00471961	0.00758149	0.734176		ENSG00000169228	657.019	-5.83676e-05	0.00258263	0.56825	1		ENSG00000169228	657.019	0.00128576	0.0121662	0.0744712	1
ENSG00000177051	FBXO46	19	45710629	45730904	-	ensembl_havana	5	protein_coding		ensembl_havana		ENSG00000177051	149.626	-0.000366766	0.00774487	0.00757808	0.734176		ENSG00000177051	149.626	-0.00027679	0.00607848	0.0134349	0.738022		ENSG00000177051	149.626	5.22644e-05	0.00642577	0.885636	1
ENSG00000271303	SRXN1	20	646615	653370	-	ensembl_havana	1	protein_coding		ensembl_havana		ENSG00000271303	3957.68	0.000361387	0.00753937	0.00767795	0.74125		ENSG00000271303	3957.68	8.87324e-05	0.0027599	0.222128	1		ENSG00000271303	3957.68	-0.000583972	0.00921542	0.224905	1
ENSG00000236123	CEACAMP11	19	43278933	43284318	-	havana	1	unprocessed_pseudogene		havana		ENSG00000236123	0.0774381	0.249839	1.68558	0.0077498	0.741405		ENSG00000236123	0.0774381	0	0.117054	1	1		ENSG00000236123	0.0774381	-19.883	5.76482	4.05797e-06	0.00121228
ENSG00000260900	AC145350.3	16	33059936	33060098	+	havana	1	processed_pseudogene		havana		ENSG00000260900	0.0774381	0.24984	1.68558	0.00774979	0.741405		ENSG00000260900	0.0774381	0	0.117054	1	1		ENSG00000260900	0.0774381	-19.883	5.76482	4.05802e-06	0.00121228
ENSG00000261238	AC009166.1	16	51149239	51149819	+	havana	1	antisense_RNA		havana		ENSG00000261238	0.0774381	0.249839	1.68558	0.0077498	0.741405		ENSG00000261238	0.0774381	0	0.117054	1	1		ENSG00000261238	0.0774381	-19.883	5.76482	4.05797e-06	0.00121228
ENSG00000260761	AC106754.1	5	25319834	25321346	+	havana	1	lincRNA		havana		ENSG00000260761	2.02979	-0.0703511	0.64119	0.00785482	0.749189		ENSG00000260761	2.02979	-0.000213103	0.0438799	0.814699	1		ENSG00000260761	2.02979	0.0193435	0.33544	0.0418549	1
ENSG00000267199	AP001029.2	18	12438890	12448205	+	havana	1	antisense_RNA		havana		ENSG00000267199	6.12385	0.00754157	0.119491	0.0079232	0.753442		ENSG00000267199	6.12385	6.79603e-05	0.00986909	0.560657	1		ENSG00000267199	6.12385	-0.00133422	0.0441861	0.0696089	1
ENSG00000133706	LARS	5	146113038	146182660	-	ensembl_havana	17	protein_coding		ensembl_havana		ENSG00000133706	6202.5	0.00038314	0.0038394	0.00804755	0.759786		ENSG00000133706	6202.5	0.000331813	0.00336817	0.0142272	0.755002		ENSG00000133706	6202.5	-4.0769e-05	0.00444279	0.898321	1
ENSG00000226648	PLCG1-AS1	20	41098329	41138003	-	havana	1	antisense_RNA		havana		ENSG00000226648	1.40517	-0.0147818	0.19891	0.00803335	0.759786		ENSG00000226648	1.40517	-0.00029644	0.0216976	0.271795	1		ENSG00000226648	1.40517	0.00109036	0.0469494	0.152544	1
ENSG00000280614	FP236383.2	21	8393419	8394341	-	havana	1	lincRNA		havana		ENSG00000280614	12.9036	0.235632	1.6253	0.0080619	0.759786		ENSG00000280614	12.9036	0.00502227	0.199049	0.338718	1		ENSG00000280614	12.9036	-0.0168866	0.399966	0.156632	1
ENSG00000104957	CCDC130	19	13731760	13763296	+	ensembl_havana	13	protein_coding		ensembl_havana		ENSG00000104957	374.454	-0.000358332	0.00424814	0.00818459	0.76906		ENSG00000104957	374.454	4.82874e-05	0.00257582	0.663531	1		ENSG00000104957	374.454	0.00593745	0.0291326	0.00838411	0.582217
ENSG00000170160	CCDC144A	17	16689537	16777881	+	ensembl_havana	17	protein_coding		ensembl_havana		ENSG00000170160	50.5133	-0.00509478	0.0895368	0.0082173	0.769849		ENSG00000170160	50.5133	-6.13592e-05	0.00815386	0.495893	1		ENSG00000170160	50.5133	0.000841467	0.0302863	0.0939052	1
ENSG00000163394	CCKAR	4	26481400	26490462	-	ensembl_havana	5	protein_coding		ensembl_havana		ENSG00000163394	0.112054	0.232305	1.62106	0.00835969	0.771657		ENSG00000163394	0.112054	-27.4278	3.94858	1.52602e-12	1.18493e-09		ENSG00000163394	0.112054	-37.5507	4.53958	4.03406e-17	1.19263e-13
ENSG00000175220	ARHGAP1	11	46677080	46700615	-	ensembl_havana	11	protein_coding		ensembl_havana		ENSG00000175220	6124.66	-0.000339291	0.0047913	0.00838281	0.771657		ENSG00000175220	6124.66	-0.000261775	0.00369293	0.0193499	0.838168		ENSG00000175220	6124.66	7.26489e-05	0.00521657	0.830597	1
ENSG00000198491	AC007920.1	3	187197090	187207629	-	havana	3	antisense_RNA		havana		ENSG00000198491	0.394441	0.133695	1.05842	0.00835271	0.771657		ENSG00000198491	0.394441	0.00366971	0.146373	0.273432	1		ENSG00000198491	0.394441	-0.00733859	0.224111	0.196776	1
ENSG00000241030	AC063943.1	12	120522664	120523443	-	havana	1	processed_pseudogene		havana		ENSG00000241030	0.0798565	0.233334	1.62487	0.00832041	0.771657		ENSG00000241030	0.0798565	0	0.117052	1	1		ENSG00000241030	0.0798565	-19.278	6.12415	5.9487e-06	0.00163801
ENSG00000241217	RN7SL809P	12	56670450	56670746	-	ensembl	3	misc_RNA		ensembl		ENSG00000241217	0.0798565	0.233334	1.62487	0.00832041	0.771657		ENSG00000241217	0.0798565	0	0.117052	1	1		ENSG00000241217	0.0798565	-19.278	6.12415	5.9487e-06	0.00163801
ENSG00000277801	AL138478.1	14	89156743	89157574	+	havana	1	lincRNA		havana		ENSG00000277801	0.0798565	0.233334	1.62487	0.00832041	0.771657		ENSG00000277801	0.0798565	0	0.117052	1	1		ENSG00000277801	0.0798565	-19.278	6.12415	5.9487e-06	0.00163801
ENSG00000270136	MINOS1-NBL1	1	19596979	19658056	+	ensembl_havana	5	protein_coding		ensembl_havana		ENSG00000270136	4.55164	-0.227114	1.59683	0.00845176	0.775749		ENSG00000270136	4.55164	-0.0253605	0.476201	0.0798698	1		ENSG00000270136	4.55164	0.00433982	0.202717	0.461836	1
ENSG00000182612	TSPAN10	17	81637171	81648749	+	ensembl_havana	10	protein_coding		ensembl_havana		ENSG00000182612	86.2655	0.000766979	0.0201421	0.00852338	0.777814		ENSG00000182612	86.2655	5.04453e-05	0.00358452	0.295765	1		ENSG00000182612	86.2655	-0.00052876	0.01129	0.177901	1
ENSG00000272602	ZNF595	4	53285	88211	+	ensembl_havana	5	protein_coding		ensembl_havana		ENSG00000272602	277.117	-0.00192368	0.042803	0.00851045	0.777814		ENSG00000272602	277.117	3.90174e-05	0.00481732	0.453399	1		ENSG00000272602	277.117	0.00722541	0.0892478	0.00371164	0.359428
ENSG00000234518	PTGES3P1	1	89104285	89104767	-	havana	2	processed_pseudogene		havana		ENSG00000234518	14.3705	-0.0010756	0.0269479	0.00858299	0.781003		ENSG00000234518	14.3705	-0.000241375	0.0108291	0.0453489	1		ENSG00000234518	14.3705	0.000161776	0.00945941	0.591669	1
ENSG00000101888	NXT2	X	109535781	109544690	+	ensembl_havana	11	protein_coding		ensembl_havana		ENSG00000101888	392.203	-0.000342208	0.00440677	0.00874162	0.788688		ENSG00000101888	392.203	-0.000189363	0.00277456	0.0774708	1		ENSG00000101888	392.203	0.000261475	0.00575618	0.477812	1
ENSG00000111186	WNT5B	12	1529891	1647243	+	ensembl_havana	12	protein_coding		ensembl_havana		ENSG00000111186	2361.28	0.000491912	0.0131018	0.00870859	0.788688		ENSG00000111186	2361.28	1.84206e-05	0.00273798	0.708383	1		ENSG00000111186	2361.28	-0.00114228	0.0149087	0.0554882	1
ENSG00000116396	KCNC4	1	110211343	110283100	+	ensembl_havana	14	protein_coding		ensembl_havana		ENSG00000116396	327.653	0.000591762	0.0159423	0.00877647	0.788688		ENSG00000116396	327.653	2.93663e-05	0.00291863	0.525819	1		ENSG00000116396	327.653	-0.000817406	0.013069	0.0916499	1
ENSG00000215915	ATAD3C	1	1449689	1470158	+	ensembl_havana	9	protein_coding		ensembl_havana		ENSG00000215915	8.00784	0.00667712	0.111386	0.00878017	0.788688		ENSG00000215915	8.00784	-9.51194e-05	0.0110147	0.453842	1		ENSG00000215915	8.00784	-0.0291289	0.25786	0.00281088	0.303787
ENSG00000273403	AC107294.3	3	184741937	184742462	+	havana	1	lincRNA		havana		ENSG00000273403	3.88494	-0.00417221	0.0780659	0.00879198	0.788688		ENSG00000273403	3.88494	-0.000162329	0.0119115	0.188286	1		ENSG00000273403	3.88494	0.000391482	0.0176409	0.217002	1
ENSG00000171723	GPHN	14	66507407	67181803	+	ensembl_havana	15	protein_coding		ensembl_havana		ENSG00000171723	374.879	0.000594155	0.016044	0.00884406	0.791119		ENSG00000171723	374.879	4.40762e-06	0.00278498	0.92139	1		ENSG00000171723	374.879	-0.00135748	0.0178524	0.0314971	1
ENSG00000059915	PSD	10	102402617	102421539	-	ensembl_havana	16	protein_coding		ensembl_havana		ENSG00000059915	15.3306	-0.00323874	0.0646669	0.00897419	0.798912		ENSG00000059915	15.3306	-6.59322e-05	0.00744011	0.399469	1		ENSG00000059915	15.3306	0.000531224	0.0199359	0.140376	1
ENSG00000166575	TMEM135	11	87037844	87323758	+	ensembl_havana	16	protein_coding		ensembl_havana		ENSG00000166575	899.172	-0.00054489	0.0147804	0.00898164	0.798912		ENSG00000166575	899.172	-0.000369043	0.011564	0.0155006	0.778554		ENSG00000166575	899.172	4.21356e-05	0.00810292	0.903051	1
ENSG00000120899	PTK2B	8	27311482	27459391	+	ensembl_havana	17	protein_coding		ensembl_havana		ENSG00000120899	352.427	-0.000736779	0.0197256	0.00900948	0.799143		ENSG00000120899	352.427	-2.67978e-05	0.0030942	0.538598	1		ENSG00000120899	352.427	0.000752854	0.0134509	0.09035	1
ENSG00000173406	DAB1	1	56994778	58546734	-	ensembl_havana	15	protein_coding		ensembl_havana		ENSG00000173406	884.678	-0.001058	0.0270034	0.00915999	0.810224		ENSG00000173406	884.678	-0.000124168	0.00722271	0.10705	1		ENSG00000173406	884.678	0.000254655	0.0100247	0.411447	1
ENSG00000141977	CIB3	19	16161368	16173525	-	ensembl_havana	9	protein_coding		ensembl_havana		ENSG00000141977	0.107431	0.21128	1.54029	0.009221	0.811679		ENSG00000141977	0.107431	28.94	3.95161	8.88404e-14	1.39239e-10		ENSG00000141977	0.107431	16.6855	7.60833	1.94043e-05	0.00461997
ENSG00000228903	RASA4CP	7	44026951	44041892	-	havana	7	transcribed_unprocessed_pseudogene		havana		ENSG00000228903	21.5551	0.00335019	0.0667911	0.00925334	0.811679		ENSG00000228903	21.5551	2.85318e-05	0.00587665	0.663533	1		ENSG00000228903	21.5551	-0.00100015	0.0305778	0.06208	1
ENSG00000261613	AC093525.6	16	2554060	2556060	-	havana	2	antisense_RNA		havana		ENSG00000261613	268.984	0.000369047	0.00915792	0.00923306	0.811679		ENSG00000261613	268.984	-1.43471e-05	0.00264408	0.8063	1		ENSG00000261613	268.984	-0.00264087	0.0226864	0.0148066	0.801482
ENSG00000241404	EGFL8	6	32164583	32168281	+	ensembl_havana	6	protein_coding		ensembl_havana		ENSG00000241404	34.1249	-0.000907564	0.0238801	0.00935673	0.818481		ENSG00000241404	34.1249	-3.12647e-05	0.00345944	0.475041	1		ENSG00000241404	34.1249	0.000629091	0.0132427	0.111477	1
ENSG00000185761	ADAMTSL5	19	1505018	1513604	-	ensembl_havana	10	protein_coding		ensembl_havana		ENSG00000185761	213.491	0.000465636	0.012692	0.00944365	0.823809		ENSG00000185761	213.491	6.14166e-05	0.00315877	0.250489	1		ENSG00000185761	213.491	-0.000526439	0.0102649	0.221799	1
ENSG00000155511	GRIA1	5	153489615	153813869	+	ensembl_havana	17	protein_coding		ensembl_havana		ENSG00000155511	227.254	-0.00220485	0.0489939	0.00972889	0.842165		ENSG00000155511	227.254	-7.27217e-05	0.00696794	0.307877	1		ENSG00000155511	227.254	0.000413452	0.0150068	0.186378	1
ENSG00000179097	HTR1F	3	87990696	87993835	+	ensembl_havana	5	protein_coding		ensembl_havana		ENSG00000179097	5.12453	0.0151783	0.21104	0.00968864	0.842165		ENSG00000179097	5.12453	0.00077137	0.0401953	0.175415	1		ENSG00000179097	5.12453	-0.000630766	0.0364257	0.288279	1
ENSG00000265478	AC107982.3	17	18809956	18810940	+	havana	2	lincRNA		havana		ENSG00000265478	5.78782	0.0018684	0.0430984	0.00973386	0.842165		ENSG00000265478	5.78782	0.000108578	0.0082449	0.191566	1		ENSG00000265478	5.78782	-0.000328306	0.0122409	0.264	1
ENSG00000251013	GAPDHP62	8	100550724	100551713	-	havana	1	processed_pseudogene		havana		ENSG00000251013	2.76435	-0.0265284	0.322394	0.00985363	0.847894		ENSG00000251013	2.76435	-0.018137	0.265914	0.0162869	0.788806		ENSG00000251013	2.76435	3.5906e-05	0.0318597	0.954851	1
ENSG00000258325	ITFG2-AS1	12	2796877	2812902	-	havana	2	antisense_RNA	yes	havana		ENSG00000258325	4.94645	-0.00278071	0.0587084	0.00984674	0.847894		ENSG00000258325	4.94645	-9.74899e-05	0.00847586	0.258064	1		ENSG00000258325	4.94645	0.000396006	0.0161858	0.20285	1
ENSG00000104442	ARMC1	8	65602456	65634217	-	ensembl_havana	9	protein_coding		ensembl_havana		ENSG00000104442	1560.68	-0.000360807	0.00354125	0.0104984	0.900932		ENSG00000104442	1560.68	8.25961e-05	0.00257483	0.506732	1		ENSG00000104442	1560.68	0.00802312	0.0330131	0.00566826	0.468376
ENSG00000185630	PBX1	1	164555584	164899296	+	ensembl_havana	18	protein_coding		ensembl_havana		ENSG00000185630	7519.05	-0.000306336	0.00659993	0.0105619	0.903927		ENSG00000185630	7519.05	-8.00955e-05	0.0027326	0.260651	1		ENSG00000185630	7519.05	0.000575656	0.00921455	0.22876	1
ENSG00000064545	TMEM161A	19	19119169	19138513	-	ensembl_havana	14	protein_coding		ensembl_havana		ENSG00000064545	296.149	-0.000312988	0.0071685	0.010594	0.90423		ENSG00000064545	296.149	-2.11505e-05	0.00262112	0.748055	1		ENSG00000064545	296.149	0.00139857	0.0148885	0.0568919	1
ENSG00000182180	MRPS16	10	73248843	73252693	-	ensembl_havana	13	protein_coding		ensembl_havana		ENSG00000182180	2454.31	-0.000373186	0.00339666	0.0106859	0.909626		ENSG00000182180	2454.31	-6.11843e-05	0.0025704	0.64028	1		ENSG00000182180	2454.31	0.00119424	0.0104762	0.0758125	1
ENSG00000270130	AC068790.7	12	123960717	123961244	-	havana	1	sense_intronic		havana		ENSG00000270130	0.37063	0.17957	1.40903	0.0108482	0.920964		ENSG00000270130	0.37063	0.0179492	0.394334	0.113472	1		ENSG00000270130	0.37063	-0.00495556	0.214889	0.42635	1
ENSG00000119661	DNAL1	14	73644875	73703732	+	ensembl_havana	14	protein_coding		ensembl_havana		ENSG00000119661	672.674	0.000352838	0.00939275	0.0108883	0.921897		ENSG00000119661	672.674	2.88144e-05	0.00269714	0.602162	1		ENSG00000119661	672.674	-0.00100226	0.0131647	0.0851866	1
ENSG00000081665	ZNF506	19	19785839	19821751	-	ensembl_havana	13	protein_coding		ensembl_havana		ENSG00000081665	351.144	-0.0003383	0.008845	0.0110702	0.934796		ENSG00000081665	351.144	-5.68868e-05	0.00280975	0.331448	1		ENSG00000081665	351.144	0.000641449	0.0104539	0.184303	1
ENSG00000132286	TIMM10B	11	6481447	6484679	+	ensembl_havana	11	protein_coding		ensembl_havana		ENSG00000132286	1679.13	-0.000295683	0.00512243	0.0111021	0.934907		ENSG00000132286	1679.13	-6.51175e-06	0.00258777	0.937402	1		ENSG00000132286	1679.13	0.0020684	0.0173205	0.0355459	1
ENSG00000213735	ANAPC10P1	1	52253621	52254176	+	havana	2	processed_pseudogene		havana		ENSG00000213735	0.210035	-0.174974	1.39044	0.0111785	0.934907		ENSG00000213735	0.210035	-0.00104818	0.124307	0.767323	1		ENSG00000213735	0.210035	0.050981	0.745049	0.0561493	1
ENSG00000246792	AC106038.1	8	90646441	90656598	+	havana	2	antisense_RNA		havana		ENSG00000246792	3.23168	0.00596579	0.107567	0.0111533	0.934907		ENSG00000246792	3.23168	0.000106536	0.0121549	0.459332	1		ENSG00000246792	3.23168	-0.000873911	0.0353506	0.121838	1
ENSG00000274049	INO80B-WBP1	2	74455088	74460884	+	havana	4	protein_coding		havana		ENSG00000274049	15.2431	-0.173575	1.3821	0.0111896	0.934907		ENSG00000274049	15.2431	-0.332214	1.96817	0.00613476	0.522543		ENSG00000274049	15.2431	-0.00096766	0.149763	0.836242	1
ENSG00000173068	BNC2	9	16409503	16870843	-	ensembl_havana	17	protein_coding		ensembl_havana		ENSG00000173068	2000.62	-0.00029272	0.00573415	0.0112516	0.937616		ENSG00000173068	2000.62	-0.000141887	0.00307676	0.0820505	1		ENSG00000173068	2000.62	0.000252729	0.00682788	0.515119	1
ENSG00000127399	LRRC61	7	150322639	150338150	+	ensembl_havana	14	protein_coding		ensembl_havana		ENSG00000127399	21.1799	-0.00172406	0.041916	0.0114052	0.939197		ENSG00000127399	21.1799	-4.48987e-06	0.00414818	0.924396	1		ENSG00000127399	21.1799	0.00118828	0.0296376	0.038556	1
ENSG00000142408	CACNG8	19	53963040	53990215	+	ensembl_havana	4	protein_coding		ensembl_havana		ENSG00000142408	2.41165	-0.008111	0.136114	0.0113565	0.939197		ENSG00000142408	2.41165	-0.00118257	0.047299	0.0835889	1		ENSG00000142408	2.41165	0.000199589	0.0202169	0.56114	1
ENSG00000143631	FLG	1	152302175	152325203	-	ensembl_havana	10	protein_coding		ensembl_havana		ENSG00000143631	98.6943	0.00654279	0.115748	0.0113493	0.939197		ENSG00000143631	98.6943	0.0448788	0.329577	0.00181627	0.232953		ENSG00000143631	98.6943	0.000161193	0.016873	0.580062	1
ENSG00000171150	SOCS5	2	46698952	46763129	+	ensembl_havana	7	protein_coding		ensembl_havana		ENSG00000171150	7280.7	0.000308831	0.00420335	0.0114153	0.939197		ENSG00000171150	7280.7	-1.60336e-05	0.00257818	0.87053	1		ENSG00000171150	7280.7	-0.00304302	0.0205498	0.0212731	0.930722
ENSG00000181481	RNF135	17	30968785	30999911	+	ensembl_havana	13	protein_coding		ensembl_havana		ENSG00000181481	835.741	-0.000329807	0.00375905	0.0114217	0.939197		ENSG00000181481	835.741	-0.00014118	0.00261422	0.209497	1		ENSG00000181481	835.741	0.000446751	0.00662497	0.284828	1
ENSG00000183454	GRIN2A	16	9753404	10182754	-	ensembl_havana	16	protein_coding		ensembl_havana		ENSG00000183454	75.2293	-0.00274709	0.0600652	0.0114486	0.939197		ENSG00000183454	75.2293	-0.852984	1.02133	2.40822e-05	0.0058634		ENSG00000183454	75.2293	-0.000581708	0.0216583	0.127719	1
ENSG00000119737	GPR75	2	53852913	53859989	-	ensembl_havana	5	protein_coding		ensembl_havana		ENSG00000119737	13.5155	0.000932771	0.0257161	0.0115236	0.940482		ENSG00000119737	13.5155	8.99332e-05	0.00604431	0.164245	1		ENSG00000119737	13.5155	-0.000308613	0.0105566	0.325749	1
ENSG00000225439	BOLA3-AS1	2	74148009	74150061	+	havana	2	antisense_RNA		havana		ENSG00000225439	80.618	0.000302427	0.00714244	0.0115118	0.940482		ENSG00000225439	80.618	-9.49406e-05	0.0029481	0.163608	1		ENSG00000225439	80.618	-0.0158141	0.0642261	0.000703797	0.107664
ENSG00000146453	PNLDC1	6	159800249	159820704	+	ensembl_havana	12	protein_coding		ensembl_havana		ENSG00000146453	12.3887	-0.02161	0.286586	0.0117389	0.953151		ENSG00000146453	12.3887	-0.000149951	0.0245316	0.712316	1		ENSG00000146453	12.3887	0.00537226	0.139102	0.0667698	1
ENSG00000284740	AL645728.2	1	1503250	1509452	+	havana	1	transcribed_unprocessed_pseudogene		havana		ENSG00000284740	2.34561	0.00767316	0.131445	0.011739	0.953151		ENSG00000284740	2.34561	0.00627705	0.120508	0.0168934	0.800134		ENSG00000284740	2.34561	7.22129e-06	0.0162745	0.980161	1
ENSG00000088881	EBF4	20	2692878	2760108	+	ensembl_havana	20	protein_coding		ensembl_havana		ENSG00000088881	26.7196	-0.00155914	0.039028	0.0117807	0.954086		ENSG00000088881	26.7196	-5.18357e-05	0.00560532	0.377903	1		ENSG00000088881	26.7196	0.000445647	0.0147253	0.166707	1
ENSG00000253553	AC090568.2	8	88326836	88737134	+	havana	5	antisense_RNA		havana		ENSG00000253553	1.51752	0.00874331	0.145222	0.0118139	0.954331		ENSG00000253553	1.51752	0.00145113	0.0545767	0.0787291	1		ENSG00000253553	1.51752	-0.000190053	0.0193535	0.563727	1
ENSG00000261578	AP003119.3	11	76800364	76804555	+	havana	1	sense_overlapping		havana		ENSG00000261578	28.4874	0.000998887	0.0274041	0.0118767	0.956964		ENSG00000261578	28.4874	2.85542e-05	0.00384324	0.522582	1		ENSG00000261578	28.4874	-0.000596524	0.0144663	0.109054	1
ENSG00000160803	UBQLN4	1	156035301	156053794	-	ensembl_havana	7	protein_coding		ensembl_havana		ENSG00000160803	1238.42	0.00029823	0.00435182	0.0119197	0.957992		ENSG00000160803	1238.42	-0.000116787	0.0026465	0.218241	1		ENSG00000160803	1238.42	-0.0186973	0.0577993	0.00127842	0.170502
ENSG00000131732	ZCCHC9	5	81301590	81313297	+	ensembl_havana	11	protein_coding		ensembl_havana		ENSG00000131732	908.052	-0.000323639	0.00373609	0.0119934	0.959045		ENSG00000131732	908.052	-3.70558e-05	0.00257481	0.737261	1		ENSG00000131732	908.052	0.00142294	0.0125344	0.0634979	1
ENSG00000147168	IL2RG	X	71107404	71112108	-	ensembl_havana	12	protein_coding		ensembl_havana		ENSG00000147168	0.293345	-0.162814	1.33553	0.0119725	0.959045		ENSG00000147168	0.293345	0.00140999	0.129485	0.698919	1		ENSG00000147168	0.293345	0.219017	1.66789	0.0130939	0.746082
ENSG00000205181	LINC00654	20	5496067	5504613	-	havana	5	lincRNA		havana		ENSG00000205181	528.767	-0.0003504	0.00982632	0.0120483	0.961007		ENSG00000205181	528.767	-0.000102017	0.00378413	0.106505	1		ENSG00000205181	528.767	0.000287173	0.00844149	0.459521	1
ENSG00000215252	GOLGA8B	15	34525207	34588503	-	ensembl_havana	11	protein_coding		ensembl_havana		ENSG00000215252	135.296	0.000784835	0.0225624	0.0122033	0.970926		ENSG00000215252	135.296	0.000440514	0.0160901	0.0244096	0.879654		ENSG00000215252	135.296	-5.36024e-05	0.00914565	0.855698	1
ENSG00000263235	AC006111.2	16	3650636	3651703	-	havana	1	sense_overlapping		havana		ENSG00000263235	6.11073	0.00844472	0.142535	0.0122476	0.972014		ENSG00000263235	6.11073	0.000330747	0.0242134	0.294226	1		ENSG00000263235	6.11073	-0.000617917	0.0331255	0.241278	1
ENSG00000148218	ALAD	9	113386317	113401333	-	ensembl_havana	15	protein_coding		ensembl_havana		ENSG00000148218	2064.34	-0.000281574	0.00527926	0.0123225	0.97551		ENSG00000148218	2064.34	-0.000160672	0.00320656	0.0610194	1		ENSG00000148218	2064.34	0.000188782	0.0063871	0.613173	1
ENSG00000165806	CASP7	10	113679162	113730907	+	ensembl_havana	19	protein_coding		ensembl_havana		ENSG00000165806	1253.35	0.00028132	0.00582349	0.0123723	0.975937		ENSG00000165806	1253.35	-4.25522e-05	0.00262194	0.556462	1		ENSG00000165806	1253.35	-0.00459159	0.0290521	0.00807043	0.567907
ENSG00000186439	TRDN	6	123216339	123637093	-	ensembl_havana	12	protein_coding		ensembl_havana		ENSG00000186439	0.342677	-0.157507	1.31178	0.0123895	0.975937		ENSG00000186439	0.342677	0.000976257	0.123195	0.781303	1		ENSG00000186439	0.342677	0.164452	1.42629	0.0175183	0.857362
ENSG00000205339	IPO7	11	9384622	9448126	+	ensembl_havana	9	protein_coding		ensembl_havana		ENSG00000205339	10500.9	0.000371104	0.00321215	0.0124587	0.978952		ENSG00000205339	10500.9	-7.45271e-05	0.00257021	0.582179	1		ENSG00000205339	10500.9	-0.00571914	0.0264263	0.00893313	0.603148
ENSG00000237522	NONOP2	2	60936819	60938049	-	havana	1	processed_pseudogene		havana		ENSG00000237522	2.86197	-0.00362109	0.0756546	0.0126148	0.988334		ENSG00000237522	2.86197	-0.000175211	0.0136169	0.23333	1		ENSG00000237522	2.86197	0.000350627	0.0188793	0.273736	1
ENSG00000258537	FRMD6-AS2	14	51454512	51599952	-	havana	5	lincRNA		havana		ENSG00000258537	4.18783	0.0026001	0.0588183	0.0126405	0.988334		ENSG00000258537	4.18783	0.000982917	0.0335042	0.0321585	0.959078		ENSG00000258537	4.18783	-9.54243e-05	0.0111771	0.690608	1
ENSG00000271384	AL161729.3	9	95406990	95407662	-	havana	1	lincRNA		havana		ENSG00000271384	0.135238	-0.153625	1.29476	0.0127382	0.99352		ENSG00000271384	0.135238	-28.7322	3.95556	1.40492e-13	1.61454e-10		ENSG00000271384	0.135238	-17.3489	7.24796	1.50222e-05	0.00365375
ENSG00000000003	TSPAN6	X	100627109	100639991	-	ensembl_havana	14	protein_coding		ensembl_havana		ENSG00000000003	1238.94	5.04444e-05	0.00258969	0.582283	1		ENSG00000000003	1238.94	-9.19705e-05	0.00262402	0.310125	1		ENSG00000000003	1238.94	-0.000700842	0.0091055	0.175592	1
ENSG00000000005	TNMD	X	100584802	100599885	+	ensembl_havana	5	protein_coding		ensembl_havana		ENSG00000000005	0.382733	0.00102535	0.118852	0.754334	1		ENSG00000000005	0.382733	0.000609534	0.119662	0.859885	1		ENSG00000000005	0.382733	-0.000524657	0.147197	0.90994	1
ENSG00000000419	DPM1	20	50934867	50958555	-	ensembl_havana	12	protein_coding		ensembl_havana		ENSG00000000419	1716.51	4.05154e-05	0.00256813	0.773907	1		ENSG00000000419	1716.51	-2.92099e-06	0.00256718	0.983146	1		ENSG00000000419	1716.51	-8.36768e-05	0.00421816	0.791912	1
ENSG00000000457	SCYL3	1	169849631	169894267	-	ensembl_havana	13	protein_coding		ensembl_havana		ENSG00000000457	413.788	-0.000149882	0.00283336	0.0970472	1		ENSG00000000457	413.788	-2.76127e-05	0.00258924	0.745456	1		ENSG00000000457	413.788	0.000519251	0.00809082	0.257449	1
ENSG00000000460	C1orf112	1	169662007	169854080	+	ensembl_havana	16	protein_coding		ensembl_havana		ENSG00000000460	179.356	2.8882e-05	0.00324777	0.500738	1		ENSG00000000460	179.356	2.55979e-05	0.00323971	0.549161	1		ENSG00000000460	179.356	-1.64611e-05	0.00885748	0.957472	1
ENSG00000000938	FGR	1	27612064	27635277	-	ensembl_havana	12	protein_coding		ensembl_havana		ENSG00000000938	5.32327	-7.59232e-06	0.00492574	0.890823	1		ENSG00000000938	5.32327	-2.93538e-05	0.00562156	0.636318	1		ENSG00000000938	5.32327	-6.88736e-05	0.0110551	0.771213	1
ENSG00000000971	CFH	1	196651878	196747504	+	ensembl_havana	15	protein_coding		ensembl_havana		ENSG00000000971	1417.84	-9.85378e-05	0.00626422	0.138846	1		ENSG00000000971	1417.84	-6.52776e-05	0.00499247	0.236844	1		ENSG00000000971	1417.84	6.73529e-05	0.00928501	0.815504	1
ENSG00000001036	FUCA2	6	143494811	143511690	-	ensembl_havana	13	protein_coding		ensembl_havana		ENSG00000001036	4541.2	-5.23337e-05	0.00259472	0.552942	1		ENSG00000001036	4541.2	-3.2291e-05	0.00258919	0.708543	1		ENSG00000001036	4541.2	6.31976e-05	0.00560591	0.856312	1
ENSG00000001084	GCLC	6	53497341	53616970	-	ensembl_havana	10	protein_coding		ensembl_havana		ENSG00000001084	645.298	0.000223153	0.00499098	0.0208295	1		ENSG00000001084	645.298	4.32032e-05	0.00263808	0.528139	1		ENSG00000001084	645.298	-0.000766313	0.0106071	0.153581	1
ENSG00000001167	NFYA	6	41072945	41099976	+	ensembl_havana	14	protein_coding		ensembl_havana		ENSG00000001167	1105.5	6.22249e-05	0.00259298	0.504116	1		ENSG00000001167	1105.5	2.91143e-05	0.00258412	0.749599	1		ENSG00000001167	1105.5	-0.000101934	0.00550015	0.769628	1
ENSG00000001460	STPG1	1	24356999	24416934	-	ensembl_havana	17	protein_coding		ensembl_havana		ENSG00000001460	390.25	4.90959e-05	0.0027414	0.401781	1		ENSG00000001460	390.25	6.40884e-05	0.00286965	0.278829	1		ENSG00000001460	390.25	8.30659e-05	0.00728508	0.820856	1
ENSG00000001461	NIPAL3	1	24415794	24472976	+	ensembl_havana	16	protein_coding		ensembl_havana		ENSG00000001461	2354.8	3.00726e-05	0.00296203	0.506669	1		ENSG00000001461	2354.8	1.6067e-05	0.00286683	0.71472	1		ENSG00000001461	2354.8	-8.36021e-05	0.00844701	0.803592	1
ENSG00000001497	LAS1L	X	65512582	65534775	-	ensembl_havana	16	protein_coding		ensembl_havana		ENSG00000001497	909.478	0.000106257	0.00259854	0.317099	1		ENSG00000001497	909.478	-3.21326e-06	0.00257546	0.975271	1		ENSG00000001497	909.478	-0.000344908	0.00623537	0.378079	1
ENSG00000001561	ENPP4	6	46129993	46146699	+	ensembl_havana	6	protein_coding		ensembl_havana		ENSG00000001561	237.047	0.000114457	0.00778439	0.144692	1		ENSG00000001561	237.047	6.85612e-06	0.0036657	0.872734	1		ENSG00000001561	237.047	-0.000332113	0.0117678	0.267813	1
ENSG00000001617	SEMA3F	3	50155045	50189075	+	ensembl_havana	11	protein_coding		ensembl_havana		ENSG00000001617	199.544	0.000169453	0.00777942	0.0550258	1		ENSG00000001617	199.544	0.000135172	0.00673064	0.0786234	1		ENSG00000001617	199.544	-3.4847e-05	0.0087252	0.912471	1
ENSG00000001626	CFTR	7	117465784	117715971	+	ensembl_havana	14	protein_coding		ensembl_havana		ENSG00000001626	2.15044	0.000167516	0.0202895	0.564849	1		ENSG00000001626	2.15044	-0.000107927	0.0190885	0.711772	1		ENSG00000001626	2.15044	-0.000464717	0.0338113	0.42003	1
ENSG00000001629	ANKIB1	7	92246234	92401384	+	ensembl_havana	9	protein_coding		ensembl_havana		ENSG00000001629	4450.59	4.43889e-05	0.00257299	0.710451	1		ENSG00000001629	4450.59	-6.3341e-05	0.00257513	0.589131	1		ENSG00000001629	4450.59	-0.000288086	0.00548702	0.430797	1
ENSG00000001630	CYP51A1	7	92112151	92142952	-	ensembl_havana	15	protein_coding		ensembl_havana		ENSG00000001630	5210.8	-1.68549e-05	0.00287153	0.698291	1		ENSG00000001630	5210.8	-3.32265e-06	0.00284252	0.938169	1		ENSG00000001630	5210.8	8.76157e-05	0.00853856	0.792155	1
ENSG00000001631	KRIT1	7	92198969	92246166	-	ensembl_havana	15	protein_coding		ensembl_havana		ENSG00000001631	1452.81	-7.69765e-05	0.00257708	0.516519	1		ENSG00000001631	1452.81	-7.08256e-05	0.00257666	0.542918	1		ENSG00000001631	1452.81	7.8859e-06	0.00458459	0.980449	1
ENSG00000002016	RAD52	12	912077	990053	-	ensembl_havana	17	protein_coding		ensembl_havana		ENSG00000002016	213.013	1.47762e-06	0.00276339	0.973728	1		ENSG00000002016	213.013	-0.000144674	0.00609845	0.0600713	1		ENSG00000002016	213.013	-0.000793886	0.0129174	0.0960858	1
ENSG00000002079	MYH16	7	99238829	99311130	+	havana	14	transcribed_unitary_pseudogene		havana		ENSG00000002079	0.351053	0.000346476	0.112153	0.912473	1		ENSG00000002079	0.351053	0.000347821	0.11769	0.91877	1		ENSG00000002079	0.351053	-2.35067e-05	0.145928	0.995934	1
ENSG00000002330	BAD	11	64269830	64284704	-	ensembl_havana	13	protein_coding		ensembl_havana		ENSG00000002330	979.899	-3.64477e-05	0.00257821	0.724642	1		ENSG00000002330	979.899	7.73645e-05	0.00258934	0.448023	1		ENSG00000002330	979.899	0.000390737	0.00659629	0.336788	1
ENSG00000002549	LAP3	4	17577192	17607972	+	ensembl_havana	12	protein_coding		ensembl_havana		ENSG00000002549	2430.14	-6.09415e-05	0.00258022	0.569808	1		ENSG00000002549	2430.14	-5.03079e-05	0.00257901	0.632367	1		ENSG00000002549	2430.14	2.27284e-05	0.00489287	0.945061	1
ENSG00000002586	CD99	X	2691179	2741309	+	ensembl_havana	18	protein_coding		ensembl_havana		ENSG00000002586	24153.4	-1.03482e-05	0.00258703	0.90218	1		ENSG00000002586	24153.4	5.34209e-05	0.00260471	0.5194	1		ENSG00000002586	24153.4	0.000255877	0.00650829	0.50504	1
ENSG00000002587	HS3ST1	4	11393150	11429765	-	ensembl_havana	9	protein_coding		ensembl_havana		ENSG00000002587	2.02881	-0.000166447	0.0191556	0.529477	1		ENSG00000002587	2.02881	-0.010593	0.178582	0.0168277	0.800134		ENSG00000002587	2.02881	-0.00198316	0.0721227	0.117357	1
ENSG00000002726	AOC1	7	150824627	150861504	+	ensembl_havana	20	protein_coding		ensembl_havana		ENSG00000002726	0.124587	-0.000231308	0.111688	0.941363	1		ENSG00000002726	0.124587	-0.000252722	0.117428	0.940892	1		ENSG00000002726	0.124587	-8.12974e-06	0.146057	0.998595	1
ENSG00000002745	WNT16	7	121325367	121341104	+	ensembl_havana	12	protein_coding		ensembl_havana		ENSG00000002745	52.056	9.91281e-05	0.0101362	0.358272	1		ENSG00000002745	52.056	-4.07098e-05	0.00759283	0.64234	1		ENSG00000002745	52.056	-0.000396581	0.0195686	0.232943	1
ENSG00000002746	HECW1	7	43112599	43566001	+	ensembl_havana	14	protein_coding		ensembl_havana		ENSG00000002746	127.897	-6.07187e-05	0.00375962	0.228795	1		ENSG00000002746	127.897	1.30921e-05	0.00290959	0.758633	1		ENSG00000002746	127.897	0.000504855	0.0110187	0.195081	1
ENSG00000002822	MAD1L1	7	1815793	2233243	-	ensembl_havana	15	protein_coding		ensembl_havana		ENSG00000002822	497.517	9.35463e-06	0.00260978	0.889664	1		ENSG00000002822	497.517	1.00025e-05	0.00261359	0.880164	1		ENSG00000002822	497.517	4.63248e-06	0.00655553	0.989835	1
ENSG00000002834	LASP1	17	38869859	38921770	+	ensembl_havana	17	protein_coding		ensembl_havana		ENSG00000002834	17394.4	7.38499e-06	0.00258603	0.930877	1		ENSG00000002834	17394.4	-7.07331e-05	0.00261835	0.400366	1		ENSG00000002834	17394.4	-0.000323012	0.0068589	0.419597	1
ENSG00000002919	SNX11	17	48103357	48123074	+	ensembl_havana	14	protein_coding		ensembl_havana		ENSG00000002919	750.493	-7.7137e-05	0.0026032	0.403661	1		ENSG00000002919	750.493	0.000133235	0.00270979	0.150208	1		ENSG00000002919	750.493	0.00170885	0.0150377	0.049191	1
ENSG00000002933	TMEM176A	7	150800403	150805120	+	ensembl_havana	7	protein_coding		ensembl_havana		ENSG00000002933	119.076	-0.000267204	0.0205355	0.28433	1		ENSG00000002933	119.076	-0.000178122	0.0170382	0.406638	1		ENSG00000002933	119.076	5.91034e-05	0.0171076	0.845509	1
ENSG00000003056	M6PR	12	8940363	8949955	-	ensembl_havana	7	protein_coding		ensembl_havana		ENSG00000003056	5331.59	-6.22328e-05	0.00264738	0.396001	1		ENSG00000003056	5331.59	-9.25885e-06	0.00260305	0.896596	1		ENSG00000003056	5331.59	0.000236858	0.00695005	0.540634	1
ENSG00000003137	CYP26B1	2	72129238	72148038	-	ensembl_havana	8	protein_coding		ensembl_havana		ENSG00000003137	471.721	3.18762e-05	0.00401701	0.481622	1		ENSG00000003137	471.721	-1.59445e-05	0.00365186	0.70958	1		ENSG00000003137	471.721	-0.000271951	0.0107903	0.3547	1
ENSG00000003147	ICA1	7	8113184	8262687	-	ensembl_havana	17	protein_coding		ensembl_havana		ENSG00000003147	8.54529	-0.000246947	0.0165863	0.168845	1		ENSG00000003147	8.54529	0.000592061	0.0272149	0.0764612	1		ENSG00000003147	8.54529	0.0109894	0.144173	0.00615844	0.484525
ENSG00000003249	DBNDD1	16	90004865	90020128	-	ensembl_havana	13	protein_coding		ensembl_havana		ENSG00000003249	27.4042	0.000187201	0.0109456	0.0936338	1		ENSG00000003249	27.4042	7.28994e-05	0.00638144	0.265651	1		ENSG00000003249	27.4042	-0.000119115	0.0101753	0.647764	1
ENSG00000003393	ALS2	2	201700554	201781189	-	ensembl_havana	14	protein_coding		ensembl_havana		ENSG00000003393	1556.13	-7.27281e-05	0.00258574	0.483816	1		ENSG00000003393	1556.13	4.5667e-06	0.00257626	0.964173	1		ENSG00000003393	1556.13	0.000230825	0.00565203	0.523966	1
ENSG00000003400	CASP10	2	201182881	201229406	+	ensembl_havana	14	protein_coding		ensembl_havana		ENSG00000003400	323.847	-7.65444e-05	0.00321252	0.183429	1		ENSG00000003400	323.847	-5.40313e-05	0.00293498	0.317338	1		ENSG00000003400	323.847	9.59651e-05	0.00771946	0.790837	1
ENSG00000003402	CFLAR	2	201116104	201176687	+	ensembl_havana	19	protein_coding		ensembl_havana		ENSG00000003402	2958.84	3.19677e-05	0.0025954	0.692679	1		ENSG00000003402	2958.84	0.00017514	0.00334141	0.0485652	1		ENSG00000003402	2958.84	0.000732429	0.00979175	0.167318	1
ENSG00000003436	TFPI	2	187464230	187565760	-	ensembl_havana	15	protein_coding		ensembl_havana		ENSG00000003436	2255.77	-6.66244e-05	0.00302786	0.23685	1		ENSG00000003436	2255.77	-5.81902e-05	0.00296482	0.2892	1		ENSG00000003436	2255.77	3.11405e-05	0.00757693	0.930986	1
ENSG00000003509	NDUFAF7	2	37231631	37253403	+	ensembl_havana	15	protein_coding		ensembl_havana		ENSG00000003509	505.739	-5.36932e-05	0.00257622	0.634375	1		ENSG00000003509	505.739	-0.000118528	0.00259819	0.287226	1		ENSG00000003509	505.739	-0.000178793	0.00513196	0.603347	1
ENSG00000003756	RBM5	3	50088908	50119021	+	ensembl_havana	16	protein_coding		ensembl_havana		ENSG00000003756	2307.57	1.14968e-05	0.00257077	0.925594	1		ENSG00000003756	2307.57	9.77502e-06	0.00257055	0.935456	1		ENSG00000003756	2307.57	-2.94837e-06	0.00447987	0.992633	1
ENSG00000003987	MTMR7	8	17298030	17413528	-	ensembl_havana	13	protein_coding		ensembl_havana		ENSG00000003987	0.195176	-0.000205598	0.111565	0.947823	1		ENSG00000003987	0.195176	8.80531e-05	0.11715	0.979371	1		ENSG00000003987	0.195176	0.000363389	0.146724	0.93748	1
ENSG00000003989	SLC7A2	8	17497088	17570573	+	ensembl_havana	17	protein_coding		ensembl_havana		ENSG00000003989	23.3097	6.67808e-06	0.00730963	0.939631	1		ENSG00000003989	23.3097	1.25311e-05	0.00762334	0.893751	1		ENSG00000003989	23.3097	1.24212e-05	0.0129912	0.959047	1
ENSG00000004059	ARF5	7	127588345	127591705	+	ensembl_havana	10	protein_coding		ensembl_havana		ENSG00000004059	3783.45	-0.000129625	0.00257044	0.400428	1		ENSG00000004059	3783.45	-0.000139997	0.00257194	0.35445	1		ENSG00000004059	3783.45	-2.75973e-05	0.0039596	0.929625	1
ENSG00000004139	SARM1	17	28364356	28404049	+	ensembl_havana	13	protein_coding		ensembl_havana		ENSG00000004139	522.775	0.000109368	0.00260122	0.301566	1		ENSG00000004139	522.775	0.000137022	0.00263573	0.190562	1		ENSG00000004139	522.775	8.57475e-05	0.00503856	0.79822	1
ENSG00000004142	POLDIP2	17	28347177	28357522	-	ensembl_havana	11	protein_coding		ensembl_havana		ENSG00000004142	3537.68	-6.81875e-05	0.00256928	0.628152	1		ENSG00000004142	3537.68	-6.11016e-05	0.00256871	0.658056	1		ENSG00000004142	3537.68	8.86541e-06	0.00414564	0.977427	1
ENSG00000004399	PLXND1	3	129555175	129606818	-	ensembl_havana	12	protein_coding		ensembl_havana		ENSG00000004399	7545.33	-6.29666e-06	0.0026347	0.914751	1		ENSG00000004399	7545.33	-3.16174e-06	0.00264015	0.956458	1		ENSG00000004399	7545.33	1.59935e-05	0.00709823	0.965021	1
ENSG00000004455	AK2	1	33007940	33080996	-	ensembl_havana	16	protein_coding		ensembl_havana		ENSG00000004455	3530.91	-1.85827e-05	0.00257541	0.861735	1		ENSG00000004455	3530.91	-5.45542e-05	0.00258009	0.602396	1		ENSG00000004455	3530.91	-0.000102652	0.0050411	0.760169	1
ENSG00000004468	CD38	4	15778275	15853230	+	ensembl_havana	12	protein_coding		ensembl_havana		ENSG00000004468	2.17394	-0.000606809	0.0343376	0.1862	1		ENSG00000004468	2.17394	-4.77361e-05	0.0142979	0.817682	1		ENSG00000004468	2.17394	0.000477152	0.0316319	0.359381	1
ENSG00000004478	FKBP4	12	2794953	2805423	+	ensembl_havana	7	protein_coding		ensembl_havana		ENSG00000004478	1469.16	0.000175277	0.00284712	0.0746857	1		ENSG00000004478	1469.16	2.37447e-05	0.00258231	0.797376	1		ENSG00000004478	1469.16	-0.00064643	0.00863105	0.193794	1
ENSG00000004487	KDM1A	1	23019448	23083689	+	ensembl_havana	15	protein_coding		ensembl_havana		ENSG00000004487	2807.73	1.22833e-05	0.00257224	0.916205	1		ENSG00000004487	2807.73	-0.000130075	0.00259935	0.258381	1		ENSG00000004487	2807.73	-0.000446613	0.00652476	0.282496	1
ENSG00000004534	RBM6	3	49940007	50100045	+	ensembl_havana	14	protein_coding		ensembl_havana		ENSG00000004534	2246.9	-6.38151e-05	0.00261865	0.43025	1		ENSG00000004534	2246.9	4.23794e-05	0.00260436	0.592179	1		ENSG00000004534	2246.9	0.00052906	0.00842233	0.254087	1
ENSG00000004700	RECQL	12	21468911	21501669	-	ensembl_havana	15	protein_coding		ensembl_havana		ENSG00000004700	4020.56	7.12532e-05	0.00262845	0.378566	1		ENSG00000004700	4020.56	-2.5973e-06	0.00259179	0.973679	1		ENSG00000004700	4020.56	-0.000312947	0.00701045	0.434802	1
ENSG00000004766	VPS50	7	93232340	93361121	+	ensembl_havana	15	protein_coding		ensembl_havana		ENSG00000004766	959.289	-6.90328e-05	0.00263836	0.374432	1		ENSG00000004766	959.289	-2.09066e-05	0.0025991	0.782316	1		ENSG00000004766	959.289	0.000194979	0.00652786	0.604366	1
ENSG00000004776	HSPB6	19	35754569	35758079	-	ensembl_havana	12	protein_coding		ensembl_havana		ENSG00000004776	4955.17	3.859e-06	0.00281577	0.928514	1		ENSG00000004776	4955.17	-4.66317e-05	0.00334982	0.327915	1		ENSG00000004776	4955.17	-0.000336824	0.00964232	0.352673	1
ENSG00000004777	ARHGAP33	19	35774532	35788822	+	ensembl_havana	18	protein_coding		ensembl_havana		ENSG00000004777	69.7932	-4.80517e-06	0.00322574	0.903884	1		ENSG00000004777	69.7932	-2.60831e-05	0.00365448	0.548828	1		ENSG00000004777	69.7932	-0.000120363	0.00951237	0.675257	1
ENSG00000004779	NDUFAB1	16	23581002	23596356	-	ensembl_havana	9	protein_coding		ensembl_havana		ENSG00000004779	914.687	2.73267e-05	0.00257972	0.780827	1		ENSG00000004779	914.687	-1.44131e-05	0.00257907	0.881114	1		ENSG00000004779	914.687	-0.000127629	0.00538748	0.712755	1
ENSG00000004799	PDK4	7	95583499	95596491	-	ensembl_havana	7	protein_coding		ensembl_havana		ENSG00000004799	44.9926	-2.06545e-05	0.0047484	0.691346	1		ENSG00000004799	44.9926	1.49143e-05	0.00472274	0.778799	1		ENSG00000004799	44.9926	0.000144818	0.0111836	0.561223	1
ENSG00000004809	SLC22A16	6	110424687	110476641	-	ensembl_havana	13	protein_coding		ensembl_havana		ENSG00000004809	0.0615318	0.000364838	0.112345	0.908006	1		ENSG00000004809	0.0615318	-0.000236103	0.117472	0.944818	1		ENSG00000004809	0.0615318	-0.000743768	0.148756	0.873627	1
ENSG00000004838	ZMYND10	3	50341110	50346852	-	ensembl_havana	13	protein_coding		ensembl_havana		ENSG00000004838	21.1169	4.66417e-05	0.00565581	0.427656	1		ENSG00000004838	21.1169	-2.22105e-05	0.00477743	0.674953	1		ENSG00000004838	21.1169	-0.000290385	0.0128718	0.298434	1
ENSG00000004846	ABCB5	7	20615207	20777038	+	ensembl_havana	16	protein_coding		ensembl_havana		ENSG00000004846	3.87988	-0.00922523	0.165322	0.0181836	1		ENSG00000004846	3.87988	-0.00141055	0.0573199	0.110269	1		ENSG00000004846	3.87988	0.000348688	0.029531	0.492058	1
ENSG00000004864	SLC25A13	7	96120220	96322147	-	ensembl_havana	13	protein_coding		ensembl_havana		ENSG00000004864	423.63	-9.73646e-06	0.00264674	0.863493	1		ENSG00000004864	423.63	-7.2211e-06	0.00265241	0.897127	1		ENSG00000004864	423.63	1.24884e-05	0.00724929	0.972601	1
ENSG00000004866	ST7	7	116953238	117230103	+	ensembl_havana	20	protein_coding		ensembl_havana		ENSG00000004866	822.193	-4.18076e-05	0.00259524	0.619241	1		ENSG00000004866	822.193	-0.000112485	0.00271658	0.182895	1		ENSG00000004866	822.193	-0.000288484	0.00670468	0.461811	1
ENSG00000004897	CDC27	17	47117703	47189422	-	ensembl_havana	11	protein_coding		ensembl_havana		ENSG00000004897	4885.37	9.05561e-05	0.00258764	0.404189	1		ENSG00000004897	4885.37	-7.22404e-05	0.00258335	0.496851	1		ENSG00000004897	4885.37	-0.000632276	0.00801302	0.191989	1
ENSG00000004939	SLC4A1	17	44248385	44268141	-	ensembl_havana	13	protein_coding		ensembl_havana		ENSG00000004939	0.0189315	-0.000129612	0.111411	0.967072	1		ENSG00000004939	0.0189315	-7.80684e-05	0.117142	0.98171	NA		ENSG00000004939	0.0189315	0	0.146116	1	1
ENSG00000004961	HCCS	X	11111301	11123078	+	ensembl_havana	14	protein_coding		ensembl_havana		ENSG00000004961	922.091	-5.5794e-05	0.00257354	0.644326	1		ENSG00000004961	922.091	3.8613e-05	0.00257221	0.744764	1		ENSG00000004961	922.091	0.000238727	0.0051939	0.497924	1
ENSG00000004975	DVL2	17	7225341	7234545	-	ensembl_havana	11	protein_coding		ensembl_havana		ENSG00000004975	2134.87	-8.52628e-05	0.0027283	0.2425	1		ENSG00000004975	2134.87	-6.62951e-05	0.00267762	0.350135	1		ENSG00000004975	2134.87	6.69666e-05	0.00640942	0.853958	1
ENSG00000005001	PRSS22	16	2852727	2858170	-	ensembl_havana	9	protein_coding		ensembl_havana		ENSG00000005001	0.162292	0.000550993	0.113603	0.862423	1		ENSG00000005001	0.162292	-0.00013984	0.117214	0.967252	1		ENSG00000005001	0.162292	-0.00086276	0.149648	0.854205	1
ENSG00000005007	UPF1	19	18831938	18868236	+	ensembl_havana	12	protein_coding		ensembl_havana		ENSG00000005007	2842.14	8.99206e-05	0.0026262	0.310995	1		ENSG00000005007	2842.14	3.63427e-05	0.00259046	0.674011	1		ENSG00000005007	2842.14	-0.000182101	0.00598524	0.617878	1
ENSG00000005020	SKAP2	7	26667062	26995239	-	ensembl_havana	12	protein_coding		ensembl_havana		ENSG00000005020	1255.35	5.03442e-05	0.00296915	0.329843	1		ENSG00000005020	1255.35	5.4033e-05	0.00306528	0.298644	1		ENSG00000005020	1255.35	2.58562e-05	0.00786441	0.94156	1
ENSG00000005022	SLC25A5	X	119468400	119471319	+	ensembl_havana	5	protein_coding		ensembl_havana		ENSG00000005022	4999.25	-3.15293e-05	0.00258794	0.718438	1		ENSG00000005022	4999.25	-0.000117137	0.00270036	0.181389	1		ENSG00000005022	4999.25	-0.000347343	0.00691694	0.391549	1
ENSG00000005059	MCUB	4	109560205	109688726	+	ensembl_havana	15	protein_coding		ensembl_havana		ENSG00000005059	1091.91	8.2947e-07	0.00258297	0.992579	1		ENSG00000005059	1091.91	-2.14031e-05	0.00258557	0.806984	1		ENSG00000005059	1091.91	-7.70202e-05	0.00558252	0.825314	1
ENSG00000005073	HOXA11	7	27181510	27185223	-	ensembl_havana	5	protein_coding		ensembl_havana		ENSG00000005073	735.57	1.4457e-05	0.00265606	0.795632	1		ENSG00000005073	735.57	-6.43381e-05	0.00291756	0.267594	1		ENSG00000005073	735.57	-0.000535399	0.00981493	0.235252	1
ENSG00000005075	POLR2J	7	102473118	102478907	-	ensembl_havana	15	protein_coding		ensembl_havana		ENSG00000005075	1199.93	-7.46853e-05	0.00257328	0.557746	1		ENSG00000005075	1199.93	-9.70494e-06	0.00256963	0.938056	1		ENSG00000005075	1199.93	0.000142548	0.00463658	0.665073	1
ENSG00000005100	DHX33	17	5440912	5469060	-	ensembl_havana	12	protein_coding		ensembl_havana		ENSG00000005100	874.669	7.48212e-06	0.00258375	0.932462	1		ENSG00000005100	874.669	-0.000106824	0.00266479	0.225098	1		ENSG00000005100	874.669	-0.00051497	0.00798671	0.259045	1
ENSG00000005102	MEOX1	17	43640388	43661954	-	ensembl_havana	12	protein_coding		ensembl_havana		ENSG00000005102	2.30251	0.000628645	0.0318893	0.120336	1		ENSG00000005102	2.30251	-9.06755e-05	0.0127294	0.576144	1		ENSG00000005102	2.30251	-0.00189467	0.0599068	0.0658872	1
ENSG00000005108	THSD7A	7	11370357	11832198	-	ensembl_havana	15	protein_coding		ensembl_havana		ENSG00000005108	3.87191	0.000706221	0.0395121	0.205851	1		ENSG00000005108	3.87191	0.00350984	0.0978396	0.0521443	1		ENSG00000005108	3.87191	0.000323888	0.0293682	0.526364	1
ENSG00000005156	LIG3	17	34980494	35009743	+	ensembl_havana	11	protein_coding		ensembl_havana		ENSG00000005156	833.92	-8.53349e-06	0.0026683	0.872081	1		ENSG00000005156	833.92	-3.14247e-06	0.00267433	0.952095	1		ENSG00000005156	833.92	3.07257e-05	0.00752844	0.932063	1
ENSG00000005175	RPAP3	12	47661249	47706061	-	ensembl_havana	9	protein_coding		ensembl_havana		ENSG00000005175	1157.69	3.37605e-05	0.00258405	0.716062	1		ENSG00000005175	1157.69	-0.000191876	0.00307389	0.0499518	1		ENSG00000005175	1157.69	-0.00185588	0.0157521	0.0435218	1
ENSG00000005187	ACSM3	16	20610243	20797581	+	ensembl_havana	11	protein_coding		ensembl_havana		ENSG00000005187	11.372	-1.4668e-05	0.00464309	0.775528	1		ENSG00000005187	11.372	-5.69511e-05	0.00648264	0.400418	1		ENSG00000005187	11.372	-0.000119226	0.0110155	0.626947	1
ENSG00000005189	REXO5	16	20806429	20849668	+	ensembl_havana	19	protein_coding		ensembl_havana		ENSG00000005189	171.147	-0.000121526	0.00581608	0.0816011	1		ENSG00000005189	171.147	6.14114e-06	0.0028779	0.884489	1		ENSG00000005189	171.147	0.000704481	0.0127833	0.106604	1
ENSG00000005194	CIAPIN1	16	57428169	57447528	-	ensembl_havana	14	protein_coding		ensembl_havana		ENSG00000005194	1287.1	1.42106e-06	0.00258235	0.987428	1		ENSG00000005194	1287.1	-5.51567e-05	0.00259552	0.534751	1		ENSG00000005194	1287.1	-0.000203492	0.00599128	0.579529	1
ENSG00000005206	SPPL2B	19	2328615	2354806	+	ensembl_havana	16	protein_coding		ensembl_havana		ENSG00000005206	495.984	-5.75167e-05	0.00265706	0.410483	1		ENSG00000005206	495.984	-3.26527e-06	0.00260833	0.961721	1		ENSG00000005206	495.984	0.000259987	0.00725465	0.508464	1
ENSG00000005238	FAM214B	9	35104112	35116341	-	ensembl_havana	19	protein_coding		ensembl_havana		ENSG00000005238	1741.41	9.08195e-05	0.00275176	0.216251	1		ENSG00000005238	1741.41	0.000156343	0.00355104	0.054181	1		ENSG00000005238	1741.41	0.000241139	0.00703669	0.53484	1
ENSG00000005243	COPZ2	17	48026167	48038030	-	ensembl_havana	9	protein_coding		ensembl_havana		ENSG00000005243	2904.76	1.45855e-05	0.00260013	0.842511	1		ENSG00000005243	2904.76	4.01827e-05	0.00261918	0.578777	1		ENSG00000005243	2904.76	0.000115192	0.00640171	0.753419	1
ENSG00000005249	PRKAR2B	7	107044649	107161811	+	ensembl_havana	12	protein_coding		ensembl_havana		ENSG00000005249	140.46	-1.1072e-05	0.00271398	0.820361	1		ENSG00000005249	140.46	-3.37615e-05	0.00283301	0.496854	1		ENSG00000005249	140.46	-0.000142261	0.00809507	0.692258	1
ENSG00000005302	MSL3	X	11758159	11775753	+	ensembl_havana	17	protein_coding		ensembl_havana		ENSG00000005302	1134.46	-9.3945e-05	0.00258098	0.425563	1		ENSG00000005302	1134.46	-8.44225e-05	0.00257983	0.465434	1		ENSG00000005302	1134.46	1.45862e-05	0.00460801	0.963915	1
ENSG00000005339	CREBBP	16	3725054	3880726	-	ensembl_havana	14	protein_coding		ensembl_havana		ENSG00000005339	3102.25	-0.000170438	0.00286316	0.0760907	1		ENSG00000005339	3102.25	-4.45914e-05	0.00258915	0.621242	1		ENSG00000005339	3102.25	0.000480898	0.00761257	0.277955	1
ENSG00000005379	TSPOAP1	17	58301228	58328760	-	ensembl_havana	15	protein_coding		ensembl_havana		ENSG00000005379	110.318	-0.000112447	0.00863341	0.189928	1		ENSG00000005379	110.318	-6.10189e-05	0.00634508	0.352625	1		ENSG00000005379	110.318	7.63111e-05	0.0104158	0.756593	1
ENSG00000005381	MPO	17	58269856	58280935	-	ensembl_havana	7	protein_coding		ensembl_havana		ENSG00000005381	3.3408	-0.000414502	0.0237631	0.136781	1		ENSG00000005381	3.3408	-8.34538e-05	0.0109006	0.519674	1		ENSG00000005381	3.3408	0.000204243	0.0169131	0.481853	1
ENSG00000005421	PON1	7	95297676	95324707	-	ensembl_havana	8	protein_coding		ensembl_havana		ENSG00000005421	0.286209	-0.000425663	0.112451	0.892651	1		ENSG00000005421	0.286209	-0.00100875	0.123846	0.775329	1		ENSG00000005421	0.286209	-0.000621243	0.147641	0.893624	1
ENSG00000005436	GCFC2	2	75652000	75710989	-	ensembl_havana	13	protein_coding		ensembl_havana		ENSG00000005436	421.452	4.71668e-05	0.00265373	0.478196	1		ENSG00000005436	421.452	-7.3959e-05	0.00276203	0.270249	1		ENSG00000005436	421.452	-0.00090287	0.0117258	0.117317	1
ENSG00000005448	WDR54	2	74421678	74425755	+	ensembl_havana	16	protein_coding		ensembl_havana		ENSG00000005448	370.264	-2.38547e-06	0.0026542	0.965154	1		ENSG00000005448	370.264	-1.78195e-05	0.00267831	0.741805	1		ENSG00000005448	370.264	-9.11889e-05	0.00749454	0.802839	1
ENSG00000005469	CROT	7	87345681	87399795	+	ensembl_havana	11	protein_coding		ensembl_havana		ENSG00000005469	666.77	2.41727e-05	0.00259887	0.751398	1		ENSG00000005469	666.77	3.56994e-06	0.00259664	0.961962	1		ENSG00000005469	666.77	-8.27734e-05	0.00617244	0.818769	1
ENSG00000005471	ABCB4	7	87401697	87480435	-	ensembl_havana	15	protein_coding		ensembl_havana		ENSG00000005471	201.746	4.11167e-05	0.0043953	0.394487	1		ENSG00000005471	201.746	-1.32131e-05	0.00362128	0.756094	1		ENSG00000005471	201.746	-0.000296737	0.0110759	0.318081	1
ENSG00000005483	KMT2E	7	105014179	105114361	+	ensembl_havana	20	protein_coding		ensembl_havana		ENSG00000005483	2496.89	4.10418e-05	0.00259999	0.611128	1		ENSG00000005483	2496.89	7.64906e-05	0.00264394	0.338747	1		ENSG00000005483	2496.89	0.000145818	0.00615632	0.689725	1
ENSG00000005486	RHBDD2	7	75842602	75888926	+	ensembl_havana	16	protein_coding		ensembl_havana		ENSG00000005486	1438.26	-4.73844e-06	0.00258288	0.95775	1		ENSG00000005486	1438.26	0.000108993	0.00266262	0.221731	1		ENSG00000005486	1438.26	0.000500434	0.00783883	0.267086	1
ENSG00000005513	SOX8	16	981808	986979	+	ensembl_havana	9	protein_coding		ensembl_havana		ENSG00000005513	6.77705	0.000382047	0.0224641	0.141349	1		ENSG00000005513	6.77705	0.000511412	0.0264378	0.112003	1		ENSG00000005513	6.77705	2.50821e-05	0.0134133	0.919031	1
ENSG00000005700	IBTK	6	82169983	82247754	-	ensembl_havana	14	protein_coding		ensembl_havana		ENSG00000005700	4214.43	8.24829e-05	0.00257205	0.537505	1		ENSG00000005700	4214.43	7.90174e-05	0.00257187	0.546872	1		ENSG00000005700	4214.43	-6.11511e-07	0.0042658	0.998451	1
ENSG00000005801	ZNF195	11	3339261	3379222	-	ensembl_havana	16	protein_coding		ensembl_havana		ENSG00000005801	406.763	3.2209e-05	0.00259171	0.701239	1		ENSG00000005801	406.763	-6.64465e-05	0.00261648	0.423819	1		ENSG00000005801	406.763	-0.00044718	0.00771089	0.306135	1
ENSG00000005810	MYCBP2	13	77044655	77327050	-	ensembl_havana	17	protein_coding		ensembl_havana		ENSG00000005810	5936.61	-2.96488e-05	0.00263767	0.640016	1		ENSG00000005810	5936.61	8.04381e-06	0.00262522	0.896932	1		ENSG00000005810	5936.61	0.000195567	0.00727565	0.608351	1
ENSG00000005812	FBXL3	13	76992598	77027195	-	ensembl_havana	10	protein_coding		ensembl_havana		ENSG00000005812	2338.92	5.70934e-05	0.00258135	0.583383	1		ENSG00000005812	2338.92	0.000164566	0.00270356	0.114792	1		ENSG00000005812	2338.92	0.000358898	0.00637481	0.365538	1
ENSG00000005844	ITGAL	16	30472658	30523185	+	ensembl_havana	17	protein_coding		ensembl_havana		ENSG00000005844	3.16461	-0.00983458	0.170891	0.0169042	1		ENSG00000005844	3.16461	-0.00043725	0.0308211	0.319874	1		ENSG00000005844	3.16461	0.000885864	0.0463931	0.253974	1
ENSG00000005882	PDK2	17	50094737	50112152	+	ensembl_havana	11	protein_coding		ensembl_havana		ENSG00000005882	1102.68	7.92138e-05	0.00271331	0.270214	1		ENSG00000005882	1102.68	-3.8267e-05	0.00262732	0.580844	1		ENSG00000005882	1102.68	-0.000763911	0.0105395	0.154865	1
ENSG00000005884	ITGA3	17	50055968	50090481	+	ensembl_havana	17	protein_coding		ensembl_havana		ENSG00000005884	1727.08	0.000175469	0.00921319	0.070918	1		ENSG00000005884	1727.08	1.44072e-05	0.00336852	0.72721	1		ENSG00000005884	1727.08	-0.000410904	0.011609	0.215462	1
ENSG00000005889	ZFX	X	24149173	24216255	+	ensembl_havana	15	protein_coding		ensembl_havana		ENSG00000005889	1693.34	-3.97275e-05	0.00257783	0.705563	1		ENSG00000005889	1693.34	4.02654e-05	0.00257845	0.696305	1		ENSG00000005889	1693.34	0.000241054	0.00565569	0.507214	1
ENSG00000005893	LAMP2	X	120427827	120469365	-	ensembl_havana	15	protein_coding		ensembl_havana		ENSG00000005893	14008.2	-1.19505e-05	0.00259121	0.881148	1		ENSG00000005893	14008.2	6.47088e-05	0.00262764	0.413131	1		ENSG00000005893	14008.2	0.000344101	0.00721562	0.400307	1
ENSG00000005961	ITGA2B	17	44372180	44389505	-	ensembl_havana	17	protein_coding		ensembl_havana		ENSG00000005961	1.76361	-9.745e-05	0.0183757	0.723137	1		ENSG00000005961	1.76361	-6.60558e-06	0.0170828	0.980322	1		ENSG00000005961	1.76361	0.000130181	0.0255092	0.781653	1
ENSG00000005981	ASB4	7	95478444	95540232	+	ensembl_havana	12	protein_coding		ensembl_havana		ENSG00000005981	0.138096	3.93439e-05	0.111234	0.989988	1		ENSG00000005981	0.138096	-0.000457449	0.118346	0.893713	1		ENSG00000005981	0.138096	-0.000590961	0.147623	0.898844	1
ENSG00000006007	GDE1	16	19501689	19522145	-	ensembl_havana	11	protein_coding		ensembl_havana		ENSG00000006007	4050.97	-6.12766e-05	0.00258675	0.534085	1		ENSG00000006007	4050.97	-4.59562e-05	0.00258379	0.634173	1		ENSG00000006007	4050.97	3.93703e-05	0.00518417	0.907225	1
ENSG00000006015	C19orf60	19	18588685	18592336	+	ensembl_havana	17	protein_coding		ensembl_havana		ENSG00000006015	203.739	-5.09817e-06	0.0026237	0.934201	1		ENSG00000006015	203.739	-5.66237e-05	0.0027334	0.363825	1		ENSG00000006015	203.739	-0.000285799	0.00781671	0.472774	1
ENSG00000006025	OSBPL7	17	47807372	47821834	-	ensembl_havana	11	protein_coding		ensembl_havana		ENSG00000006025	124.152	-0.000499639	0.0161021	0.0155607	1		ENSG00000006025	124.152	-9.10322e-05	0.00526913	0.138092	1		ENSG00000006025	124.152	0.000255099	0.00955401	0.440589	1
ENSG00000006042	TMEM98	17	32927910	32945106	+	ensembl_havana	11	protein_coding		ensembl_havana		ENSG00000006042	4471.16	-3.8479e-05	0.00260325	0.621797	1		ENSG00000006042	4471.16	3.59015e-05	0.00260505	0.639216	1		ENSG00000006042	4471.16	0.000339445	0.00728263	0.406519	1
ENSG00000006047	YBX2	17	7288252	7294615	-	ensembl_havana	12	protein_coding		ensembl_havana		ENSG00000006047	0.817782	0.000247635	0.0294202	0.610606	1		ENSG00000006047	0.817782	2.94077e-05	0.0257775	0.949059	1		ENSG00000006047	0.817782	-0.000274447	0.036811	0.703854	1
ENSG00000006059	KRT33A	17	41346092	41350812	-	ensembl_havana	3	protein_coding		ensembl_havana		ENSG00000006059	0.0208512	0	0.111273	1	1		ENSG00000006059	0.0208512	0.00014577	0.117253	0.965877	NA		ENSG00000006059	0.0208512	0.00017885	0.146273	0.969148	1
ENSG00000006062	MAP3K14	17	45263121	45317040	-	ensembl_havana	14	protein_coding		ensembl_havana		ENSG00000006062	323.253	-1.17613e-05	0.00268738	0.818454	1		ENSG00000006062	323.253	7.16711e-05	0.00322622	0.202542	1		ENSG00000006062	323.253	0.000592063	0.0105701	0.191928	1
ENSG00000006071	ABCC8	11	17392885	17476845	-	ensembl_havana	12	protein_coding		ensembl_havana		ENSG00000006071	0.0536814	-9.93301e-05	0.111353	0.974753	1		ENSG00000006071	0.0536814	-0.000210071	0.117379	0.950865	1		ENSG00000006071	0.0536814	-0.000123263	0.146164	0.978721	1
ENSG00000006116	CACNG3	16	24255553	24362801	+	ensembl_havana	3	protein_coding		ensembl_havana		ENSG00000006116	0.0196098	0	0.111273	1	1		ENSG00000006116	0.0196098	0.00014577	0.117253	0.965877	NA		ENSG00000006116	0.0196098	0.00017885	0.146273	0.969148	1
ENSG00000006118	TMEM132A	11	60924463	60937159	+	ensembl_havana	14	protein_coding		ensembl_havana		ENSG00000006118	717.185	-4.02305e-06	0.00270156	0.934474	1		ENSG00000006118	717.185	0.000120447	0.00470046	0.0762526	1		ENSG00000006118	717.185	0.000812898	0.0124484	0.106229	1
ENSG00000006125	AP2B1	17	35578046	35726409	+	ensembl_havana	17	protein_coding		ensembl_havana		ENSG00000006125	11540.6	0.000114411	0.00259268	0.312567	1		ENSG00000006125	11540.6	-0.000113209	0.00259538	0.30821	1		ENSG00000006125	11540.6	-0.00120543	0.0113348	0.079975	1
ENSG00000006128	TAC1	7	97731908	97740472	+	ensembl_havana	11	protein_coding		ensembl_havana		ENSG00000006128	3.94637	7.65474e-05	0.00887431	0.419947	1		ENSG00000006128	3.94637	9.28709e-05	0.00974956	0.379007	1		ENSG00000006128	3.94637	1.63969e-05	0.0119663	0.944026	1
ENSG00000006194	ZNF263	16	3263800	3301401	+	ensembl_havana	9	protein_coding		ensembl_havana		ENSG00000006194	1250.7	8.80949e-05	0.0026135	0.338889	1		ENSG00000006194	1250.7	3.79724e-05	0.00258742	0.672558	1		ENSG00000006194	1250.7	-0.000160659	0.00575527	0.653604	1
ENSG00000006210	CX3CL1	16	57372458	57385048	+	ensembl_havana	6	protein_coding		ensembl_havana		ENSG00000006210	0.318281	7.7718e-05	0.0701199	0.963695	1		ENSG00000006210	0.318281	8.37293e-05	0.0739314	0.96406	1		ENSG00000006210	0.318281	1.10493e-06	0.0922218	0.999651	1
ENSG00000006282	SPATA20	17	50543058	50555852	+	ensembl_havana	20	protein_coding		ensembl_havana		ENSG00000006282	2244.16	2.26588e-05	0.00269305	0.670446	1		ENSG00000006282	2244.16	5.9944e-05	0.00296595	0.280036	1		ENSG00000006282	2244.16	0.000218249	0.00806195	0.56309	1
ENSG00000006283	CACNA1G	17	50561068	50627474	+	ensembl_havana	17	protein_coding		ensembl_havana		ENSG00000006283	113.165	0.00024107	0.0134442	0.0849808	1		ENSG00000006283	113.165	1.86103e-05	0.0044774	0.709927	1		ENSG00000006283	113.165	-0.000334558	0.0131768	0.250835	1
ENSG00000006327	TNFRSF12A	16	3018445	3022383	+	ensembl_havana	13	protein_coding		ensembl_havana		ENSG00000006327	4737.31	5.51864e-05	0.00303914	0.290882	1		ENSG00000006327	4737.31	3.76058e-05	0.00287053	0.451049	1		ENSG00000006327	4737.31	-8.7056e-05	0.00795535	0.806221	1
ENSG00000006377	DLX6	7	97005548	97011039	+	ensembl_havana	10	protein_coding		ensembl_havana		ENSG00000006377	0.0480529	0.000165303	0.111496	0.958034	1		ENSG00000006377	0.0480529	0.000240534	0.11751	0.943803	1		ENSG00000006377	0.0480529	7.62298e-05	0.146135	0.986838	1
ENSG00000006432	MAP3K9	14	70722526	70809534	-	ensembl_havana	15	protein_coding		ensembl_havana		ENSG00000006432	5.04955	-3.31951e-05	0.00613329	0.620309	1		ENSG00000006432	5.04955	-0.00127908	0.0396694	0.0271859	0.9082		ENSG00000006432	5.04955	-0.000552394	0.0213373	0.139279	1
ENSG00000006451	RALA	7	39623483	39708124	+	ensembl_havana	7	protein_coding		ensembl_havana		ENSG00000006451	4988.44	3.83461e-05	0.00262402	0.582615	1		ENSG00000006451	4988.44	2.63318e-05	0.00261766	0.700298	1		ENSG00000006451	4988.44	-4.87585e-05	0.00646978	0.893359	1
ENSG00000006453	BAIAP2L1	7	98291651	98401068	-	ensembl_havana	13	protein_coding		ensembl_havana		ENSG00000006453	133.992	5.517e-05	0.00523967	0.314935	1		ENSG00000006453	133.992	1.93151e-05	0.00395139	0.668065	1		ENSG00000006453	133.992	-0.000129503	0.0100525	0.627819	1
ENSG00000006459	KDM7A	7	140084746	140177035	-	ensembl_havana	10	protein_coding		ensembl_havana		ENSG00000006459	838.257	-6.99934e-06	0.00294274	0.863914	1		ENSG00000006459	838.257	2.00444e-05	0.00309853	0.634015	1		ENSG00000006459	838.257	0.00018087	0.00917702	0.57457	1
ENSG00000006468	ETV1	7	13891228	13991425	-	ensembl_havana	13	protein_coding		ensembl_havana		ENSG00000006468	687.424	5.6619e-06	0.00324474	0.887055	1		ENSG00000006468	687.424	2.98425e-06	0.00329545	0.941278	1		ENSG00000006468	687.424	-1.6131e-05	0.00931114	0.954446	1
ENSG00000006530	AGK	7	141551189	141655244	+	ensembl_havana	15	protein_coding		ensembl_havana		ENSG00000006530	781.448	6.70042e-05	0.00260046	0.456369	1		ENSG00000006530	781.448	9.23553e-06	0.00258382	0.91644	1		ENSG00000006530	781.448	-0.000200215	0.0059996	0.585497	1
ENSG00000006534	ALDH3B1	11	68008578	68029282	+	ensembl_havana	15	protein_coding		ensembl_havana		ENSG00000006534	1345.84	1.82024e-05	0.00269086	0.72766	1		ENSG00000006534	1345.84	7.43827e-05	0.00322313	0.193201	1		ENSG00000006534	1345.84	0.000330752	0.00872738	0.403136	1
ENSG00000006555	TTC22	1	54779712	54801267	-	ensembl_havana	10	protein_coding		ensembl_havana		ENSG00000006555	0.0160232	0	0.111273	1	1		ENSG00000006555	0.0160232	0.000133498	0.117228	0.968744	NA		ENSG00000006555	0.0160232	0.000159827	0.146242	0.972424	1
ENSG00000006576	PHTF2	7	77798792	77957503	+	ensembl_havana	16	protein_coding		ensembl_havana		ENSG00000006576	2011.7	-4.35942e-06	0.00260364	0.950411	1		ENSG00000006576	2011.7	2.06761e-05	0.00261214	0.76438	1		ENSG00000006576	2011.7	0.000115926	0.00657748	0.753265	1
ENSG00000006606	CCL26	7	75769533	75789896	-	ensembl_havana	8	protein_coding		ensembl_havana		ENSG00000006606	55.954	3.09281e-05	0.00351051	0.474439	1		ENSG00000006606	55.954	-3.26219e-06	0.003142	0.935353	1		ENSG00000006606	55.954	-0.000208171	0.00968713	0.496882	1
ENSG00000006607	FARP2	2	241356243	241494841	+	ensembl_havana	13	protein_coding		ensembl_havana		ENSG00000006607	1984.82	9.60917e-05	0.00295425	0.157392	1		ENSG00000006607	1984.82	-2.54506e-05	0.00263628	0.685969	1		ENSG00000006607	1984.82	-0.000885632	0.0117478	0.118659	1
ENSG00000006625	GGCT	7	30496621	30504844	-	ensembl_havana	17	protein_coding		ensembl_havana		ENSG00000006625	969.497	-6.34199e-05	0.00261023	0.449427	1		ENSG00000006625	969.497	-4.19247e-05	0.00259877	0.609378	1		ENSG00000006625	969.497	7.11215e-05	0.00581314	0.840747	1
ENSG00000006634	DBF4	7	87876216	87909541	+	ensembl_havana	7	protein_coding		ensembl_havana		ENSG00000006634	432.026	1.67656e-05	0.00283054	0.706163	1		ENSG00000006634	432.026	2.7161e-05	0.00294616	0.547974	1		ENSG00000006634	432.026	6.79375e-05	0.00837687	0.840367	1
ENSG00000006638	TBXA2R	19	3594506	3606840	-	ensembl_havana	11	protein_coding		ensembl_havana		ENSG00000006638	57.1759	3.97973e-06	0.00301874	0.920768	1		ENSG00000006638	57.1759	-1.49377e-06	0.00305115	0.970463	1		ENSG00000006638	57.1759	-3.52851e-05	0.00898742	0.907048	1
ENSG00000006652	IFRD1	7	112422968	112481017	+	ensembl_havana	13	protein_coding		ensembl_havana		ENSG00000006652	2149.11	-1.67449e-05	0.00272333	0.733768	1		ENSG00000006652	2149.11	3.74017e-05	0.00286025	0.455318	1		ENSG00000006652	2149.11	0.000372672	0.00923281	0.346553	1
ENSG00000006695	COX10	17	14069496	14208677	+	ensembl_havana	10	protein_coding		ensembl_havana		ENSG00000006695	451.228	-3.78334e-05	0.00259781	0.640564	1		ENSG00000006695	451.228	-3.5287e-05	0.00259933	0.657217	1		ENSG00000006695	451.228	4.27493e-06	0.00586219	0.990353	1
ENSG00000006704	GTF2IRD1	7	74453790	74602604	+	ensembl_havana	10	protein_coding		ensembl_havana		ENSG00000006704	623.887	0.000114157	0.00387729	0.0849169	1		ENSG00000006704	623.887	-3.44189e-05	0.00274007	0.523313	1		ENSG00000006704	623.887	-0.00140386	0.0161477	0.0426119	1
ENSG00000006712	PAF1	19	39385852	39391195	-	ensembl_havana	14	protein_coding		ensembl_havana		ENSG00000006712	1779.38	-0.000159029	0.00261563	0.178342	1		ENSG00000006712	1779.38	1.22319e-05	0.00257203	0.915245	1		ENSG00000006712	1779.38	0.0005661	0.0072816	0.214224	1
ENSG00000006715	VPS41	7	38722963	38932394	-	ensembl_havana	15	protein_coding		ensembl_havana		ENSG00000006715	3163.61	-6.91052e-05	0.00266218	0.347486	1		ENSG00000006715	3163.61	-2.27277e-05	0.00260786	0.750087	1		ENSG00000006715	3163.61	0.000199427	0.00676645	0.599566	1
ENSG00000006740	ARHGAP44	17	12789539	12991643	+	ensembl_havana	16	protein_coding		ensembl_havana		ENSG00000006740	88.1011	-1.20687e-05	0.0028838	0.77561	1		ENSG00000006740	88.1011	-0.000137482	0.00653461	0.0727206	1		ENSG00000006740	88.1011	-0.000514535	0.0111516	0.18699	1
ENSG00000006744	ELAC2	17	12992391	13018187	-	ensembl_havana	18	protein_coding		ensembl_havana		ENSG00000006744	1677.85	5.3126e-05	0.00260046	0.530704	1		ENSG00000006744	1677.85	-2.89989e-05	0.00259194	0.726699	1		ENSG00000006744	1677.85	-0.000340562	0.00699623	0.400932	1
ENSG00000006747	SCIN	7	12570577	12660179	+	ensembl_havana	14	protein_coding		ensembl_havana		ENSG00000006747	183.743	0.00013918	0.0116051	0.247942	1		ENSG00000006747	183.743	6.54127e-05	0.00825859	0.469596	1		ENSG00000006747	183.743	-8.51452e-05	0.0122137	0.72078	1
ENSG00000006756	ARSD	X	2903970	2929351	-	ensembl_havana	15	protein_coding		ensembl_havana		ENSG00000006756	1039.18	-4.58097e-06	0.00261001	0.94539	1		ENSG00000006756	1039.18	0.000138805	0.00350021	0.067906	1		ENSG00000006756	1039.18	0.00100692	0.0123695	0.0992286	1
ENSG00000006757	PNPLA4	X	7898247	7927739	-	ensembl_havana	11	protein_coding		ensembl_havana		ENSG00000006757	387.438	-3.69539e-05	0.00273739	0.497296	1		ENSG00000006757	387.438	-3.17138e-05	0.00273147	0.553796	1		ENSG00000006757	387.438	2.30809e-05	0.007482	0.949012	1
ENSG00000006788	MYH13	17	10300865	10373130	-	ensembl_havana	13	protein_coding		ensembl_havana		ENSG00000006788	0.631554	0.000226764	0.0286964	0.633843	1		ENSG00000006788	0.631554	5.78525e-05	0.0254866	0.897876	1		ENSG00000006788	0.631554	-0.00020793	0.0352767	0.765758	1
ENSG00000006831	ADIPOR2	12	1688574	1788678	+	ensembl_havana	9	protein_coding		ensembl_havana		ENSG00000006831	3573.14	-5.68728e-05	0.00257625	0.617334	1		ENSG00000006831	3573.14	6.65667e-05	0.00257838	0.551146	1		ENSG00000006831	3573.14	0.000372888	0.00615186	0.344001	1
ENSG00000006837	CDKL3	5	134286350	134371047	-	ensembl_havana	11	protein_coding		ensembl_havana		ENSG00000006837	73.3974	4.61693e-05	0.00300698	0.352697	1		ENSG00000006837	73.3974	7.31256e-05	0.00356649	0.182847	1		ENSG00000006837	73.3974	0.000124903	0.00820115	0.723268	1
ENSG00000007001	UPP2	2	157876702	158136154	+	ensembl_havana	12	protein_coding		ensembl_havana		ENSG00000007001	0.134721	-0.000135484	0.111383	0.965567	1		ENSG00000007001	0.134721	-0.000534106	0.119034	0.876621	1		ENSG00000007001	0.134721	-0.000456619	0.147059	0.921594	1
ENSG00000007038	PRSS21	16	2817180	2826304	+	ensembl_havana	10	protein_coding		ensembl_havana		ENSG00000007038	3.09078	-0.00149011	0.057256	0.0853657	1		ENSG00000007038	3.09078	6.53677e-05	0.0147008	0.75658	1		ENSG00000007038	3.09078	0.00242829	0.0771998	0.0789708	1
ENSG00000007047	MARK4	19	45079288	45305283	+	ensembl_havana	14	protein_coding		ensembl_havana		ENSG00000007047	1153.4	0.000118134	0.00266931	0.194908	1		ENSG00000007047	1153.4	-3.58799e-06	0.00258362	0.96745	1		ENSG00000007047	1153.4	-0.00052395	0.00799252	0.25316	1
ENSG00000007062	PROM1	4	15963076	16084378	-	ensembl_havana	11	protein_coding		ensembl_havana		ENSG00000007062	0.718081	1.62043e-05	0.023142	0.967177	1		ENSG00000007062	0.718081	-2.88405e-05	0.0238672	0.944672	1		ENSG00000007062	0.718081	-5.98572e-05	0.0318531	0.924615	1
ENSG00000007080	CCDC124	19	17933016	17943991	+	ensembl_havana	10	protein_coding		ensembl_havana		ENSG00000007080	741.229	-4.7797e-05	0.00261669	0.526734	1		ENSG00000007080	741.229	-3.74179e-05	0.00261183	0.613457	1		ENSG00000007080	741.229	3.6209e-05	0.00615447	0.919713	1
ENSG00000007168	PAFAH1B1	17	2593210	2685615	+	ensembl_havana	12	protein_coding		ensembl_havana		ENSG00000007168	8439.73	0.00016808	0.00259055	0.213124	1		ENSG00000007168	8439.73	0.000140893	0.00258316	0.28635	1		ENSG00000007168	8439.73	-4.24957e-05	0.00427456	0.892983	1
ENSG00000007171	NOS2	17	27756766	27800499	-	ensembl_havana	16	protein_coding		ensembl_havana		ENSG00000007171	0.310769	0.000167261	0.111457	0.957516	1		ENSG00000007171	0.310769	0.000224133	0.117407	0.947585	1		ENSG00000007171	0.310769	5.44942e-05	0.146058	0.990585	1
ENSG00000007174	DNAH9	17	11598431	11969748	+	ensembl_havana	17	protein_coding		ensembl_havana		ENSG00000007174	1.11839	-0.000560762	0.0487444	0.538822	1		ENSG00000007174	1.11839	6.10773e-05	0.0400546	0.940959	1		ENSG00000007174	1.11839	0.000800509	0.0635839	0.556909	1
ENSG00000007202	KIAA0100	17	28614440	28645454	-	ensembl_havana	14	protein_coding		ensembl_havana		ENSG00000007202	10771.6	0.000224032	0.00259529	0.139063	1		ENSG00000007202	10771.6	6.54524e-05	0.00256702	0.657629	1		ENSG00000007202	10771.6	-0.000315366	0.004899	0.380156	1
ENSG00000007237	GAS7	17	9910609	10198551	-	ensembl_havana	18	protein_coding		ensembl_havana		ENSG00000007237	2703.13	5.54477e-05	0.00315206	0.277851	1		ENSG00000007237	2703.13	-0.000118687	0.00495143	0.0795483	1		ENSG00000007237	2703.13	-0.00208635	0.0230107	0.0140704	0.77271
ENSG00000007255	TRAPPC6A	19	45162928	45178237	-	ensembl_havana	10	protein_coding		ensembl_havana		ENSG00000007255	171.704	-4.76891e-05	0.00306201	0.335119	1		ENSG00000007255	171.704	-1.82481e-05	0.0027991	0.693832	1		ENSG00000007255	171.704	0.000170583	0.00842549	0.630307	1
ENSG00000007264	MATK	19	3777970	3802129	-	ensembl_havana	14	protein_coding		ensembl_havana		ENSG00000007264	1.54259	0.000173853	0.020334	0.547606	1		ENSG00000007264	1.54259	8.99056e-05	0.0181143	0.744684	1		ENSG00000007264	1.54259	-9.97735e-05	0.0238947	0.819733	1
ENSG00000007306	CEACAM7	19	41673307	41706976	-	ensembl_havana	14	protein_coding		ensembl_havana		ENSG00000007306	0.0195878	0.000163217	0.111491	0.958561	1		ENSG00000007306	0.0195878	0	0.117098	1	NA		ENSG00000007306	0.0195878	-0.000220932	0.146356	0.961908	1
ENSG00000007312	CD79B	17	63928740	63932354	-	ensembl_havana	12	protein_coding		ensembl_havana		ENSG00000007312	25.9151	-7.00707e-05	0.00770407	0.378339	1		ENSG00000007312	25.9151	-0.000105895	0.00952931	0.283492	1		ENSG00000007312	25.9151	-4.14582e-05	0.0112321	0.859054	1
ENSG00000007314	SCN4A	17	63938554	63972918	-	ensembl_havana	12	protein_coding		ensembl_havana		ENSG00000007314	0.331563	0.00035347	0.0513189	0.742866	1		ENSG00000007314	0.331563	0.000513478	0.0568368	0.672906	1		ENSG00000007314	0.331563	0.000135961	0.0633906	0.929634	1
ENSG00000007341	ST7L	1	112523518	112620825	-	ensembl_havana	18	protein_coding		ensembl_havana		ENSG00000007341	560.167	-6.4968e-05	0.00319218	0.227833	1		ENSG00000007341	560.167	0.000203093	0.00710505	0.0318495	0.955182		ENSG00000007341	560.167	0.00434864	0.0368877	0.00373142	0.360241
ENSG00000007350	TKTL1	X	154295671	154330350	+	ensembl_havana	16	protein_coding		ensembl_havana		ENSG00000007350	0.20613	0.000345291	0.112081	0.9127	1		ENSG00000007350	0.20613	0.000213564	0.117377	0.950045	1		ENSG00000007350	0.20613	-0.000180106	0.146194	0.968909	1
ENSG00000007372	PAX6	11	31784779	31818062	-	ensembl_havana	21	protein_coding		ensembl_havana		ENSG00000007372	20.3176	1.65655e-05	0.005029	0.766369	1		ENSG00000007372	20.3176	2.77192e-05	0.00545541	0.645516	1		ENSG00000007372	20.3176	3.30631e-05	0.0108277	0.888283	1
ENSG00000007376	RPUSD1	16	784974	788397	-	ensembl_havana	7	protein_coding		ensembl_havana		ENSG00000007376	353.655	2.87749e-05	0.00262357	0.666388	1		ENSG00000007376	353.655	-0.000102865	0.00298222	0.142679	1		ENSG00000007376	353.655	-0.000996765	0.0123266	0.100522	1
ENSG00000007384	RHBDF1	16	58059	76355	-	ensembl_havana	15	protein_coding		ensembl_havana		ENSG00000007384	1671.03	-2.73297e-05	0.00259296	0.737424	1		ENSG00000007384	1671.03	-2.83031e-05	0.00259538	0.723734	1		ENSG00000007384	1671.03	-7.56279e-06	0.00583218	0.982906	1
ENSG00000007392	LUC7L	16	188969	229463	-	ensembl_havana	16	protein_coding		ensembl_havana		ENSG00000007392	551.733	2.00561e-05	0.00261254	0.768735	1		ENSG00000007392	551.733	2.07853e-05	0.00261723	0.756624	1		ENSG00000007392	551.733	6.8622e-06	0.0065124	0.984929	1
ENSG00000007402	CACNA2D2	3	50362799	50504244	-	ensembl_havana	11	protein_coding		ensembl_havana		ENSG00000007402	4.73048	4.53991e-06	0.00478366	0.932682	1		ENSG00000007402	4.73048	0.000184661	0.0126525	0.159976	1		ENSG00000007402	4.73048	0.000355776	0.0151796	0.232398	1
ENSG00000007516	BAIAP3	16	1333601	1349441	+	ensembl_havana	13	protein_coding		ensembl_havana		ENSG00000007516	3.25888	2.4923e-05	0.0101041	0.849232	1		ENSG00000007516	3.25888	-0.000794412	0.036481	0.102956	1		ENSG00000007516	3.25888	-0.0010995	0.0436489	0.118043	1
ENSG00000007520	TSR3	16	1349240	1351911	-	ensembl_havana	3	protein_coding		ensembl_havana		ENSG00000007520	1004.68	-3.58635e-05	0.00258333	0.704032	1		ENSG00000007520	1004.68	2.16754e-05	0.00258189	0.815141	1		ENSG00000007520	1004.68	0.000190627	0.00577689	0.597578	1
ENSG00000007541	PIGQ	16	566995	584136	+	ensembl_havana	16	protein_coding		ensembl_havana		ENSG00000007541	678.114	-5.9808e-05	0.0026002	0.493659	1		ENSG00000007541	678.114	0.000111048	0.00268246	0.203498	1		ENSG00000007541	678.114	0.00112257	0.0120067	0.0912894	1
ENSG00000007545	CRAMP1	16	1612325	1677908	+	ensembl_havana	15	protein_coding		ensembl_havana		ENSG00000007545	965.422	0.000222455	0.00322823	0.0330663	1		ENSG00000007545	965.422	-1.61359e-05	0.00258069	0.863241	1		ENSG00000007545	965.422	-0.00172507	0.0149361	0.0487815	1
ENSG00000007866	TEAD3	6	35473597	35497076	-	ensembl_havana	19	protein_coding		ensembl_havana		ENSG00000007866	1165.41	6.74899e-05	0.00270207	0.323645	1		ENSG00000007866	1165.41	1.66902e-05	0.00261771	0.800238	1		ENSG00000007866	1165.41	-0.00024288	0.00727582	0.53349	1
ENSG00000007908	SELE	1	169722641	169764705	-	ensembl_havana	15	protein_coding		ensembl_havana		ENSG00000007908	0.0205208	0	0.111273	1	1		ENSG00000007908	0.0205208	0.000137411	0.117236	0.967829	NA		ENSG00000007908	0.0205208	2.86357e-05	0.14612	0.995056	1
ENSG00000007923	DNAJC11	1	6634168	6701924	-	ensembl_havana	15	protein_coding		ensembl_havana		ENSG00000007923	1676.26	2.49956e-05	0.00257545	0.81635	1		ENSG00000007923	1676.26	-5.50749e-05	0.00257959	0.602375	1		ENSG00000007923	1676.26	-0.000234832	0.00554678	0.514345	1
ENSG00000007933	FMO3	1	171090877	171117819	+	ensembl_havana	12	protein_coding		ensembl_havana		ENSG00000007933	2.90968	0.000442479	0.0272339	0.194223	1		ENSG00000007933	2.90968	3.35828e-05	0.0129613	0.854993	1		ENSG00000007933	2.90968	-0.000398724	0.0263237	0.349367	1
ENSG00000007944	MYLIP	6	16129125	16148248	+	ensembl_havana	14	protein_coding		ensembl_havana		ENSG00000007944	814.595	-1.30605e-05	0.00278455	0.772838	1		ENSG00000007944	814.595	-3.50172e-06	0.0027816	0.937616	1		ENSG00000007944	814.595	6.09323e-05	0.00825842	0.8584	1
ENSG00000007952	NOX1	X	100843324	100874345	-	ensembl_havana	17	protein_coding		ensembl_havana		ENSG00000007952	0.232195	-0.000246914	0.111715	0.937412	1		ENSG00000007952	0.232195	-0.000411614	0.118225	0.904329	1		ENSG00000007952	0.232195	-0.000174138	0.146231	0.96995	1
ENSG00000007968	E2F2	1	23506430	23531220	-	ensembl_havana	6	protein_coding		ensembl_havana		ENSG00000007968	43.2888	-3.33256e-05	0.00552349	0.573485	1		ENSG00000007968	43.2888	-2.76705e-05	0.00545256	0.645946	1		ENSG00000007968	43.2888	1.89094e-05	0.0107528	0.935978	1
ENSG00000008018	PSMB1	6	170535117	170553341	-	ensembl_havana	8	protein_coding		ensembl_havana		ENSG00000008018	4906.74	-6.09647e-05	0.00257009	0.651962	1		ENSG00000008018	4906.74	-4.36327e-05	0.00256905	0.741828	1		ENSG00000008018	4906.74	3.09608e-05	0.00425211	0.921748	1
ENSG00000008056	SYN1	X	47571898	47619943	-	ensembl_havana	13	protein_coding		ensembl_havana		ENSG00000008056	12.2097	-1.02501e-05	0.00470116	0.845094	1		ENSG00000008056	12.2097	-0.000303286	0.0165095	0.0909907	1		ENSG00000008056	12.2097	-0.000414461	0.0161966	0.189042	1
ENSG00000008083	JARID2	6	15246296	15522040	+	ensembl_havana	13	protein_coding		ensembl_havana		ENSG00000008083	435.27	0.000148918	0.00480109	0.0488679	1		ENSG00000008083	435.27	6.22492e-05	0.00296262	0.269357	1		ENSG00000008083	435.27	-0.000280648	0.00831698	0.470868	1
ENSG00000008086	CDKL5	X	18425583	18653629	+	ensembl_havana	11	protein_coding		ensembl_havana		ENSG00000008086	434.567	1.04824e-05	0.00283179	0.80855	1		ENSG00000008086	434.567	3.53344e-05	0.00311603	0.439009	1		ENSG00000008086	434.567	0.000158186	0.00871923	0.640409	1
ENSG00000008118	CAMK1G	1	209583717	209613938	+	ensembl_havana	9	protein_coding		ensembl_havana		ENSG00000008118	5.16815	-0.000618106	0.0309628	0.111781	1		ENSG00000008118	5.16815	-0.000292832	0.0202738	0.222994	1		ENSG00000008118	5.16815	9.06397e-05	0.0157508	0.744697	1
ENSG00000008128	CDK11A	1	1702730	1724324	-	ensembl_havana	22	protein_coding		ensembl_havana		ENSG00000008128	395.44	1.04624e-05	0.00282028	0.810289	1		ENSG00000008128	395.44	1.29412e-05	0.00285688	0.766544	1		ENSG00000008128	395.44	1.78127e-05	0.00839457	0.957321	1
ENSG00000008130	NADK	1	1751232	1780457	-	ensembl_havana	15	protein_coding		ensembl_havana		ENSG00000008130	2370.82	5.251e-05	0.002568	0.715343	1		ENSG00000008130	2370.82	8.36851e-06	0.00256675	0.952742	1		ENSG00000008130	2370.82	-8.22844e-05	0.00416723	0.79487	1
ENSG00000008196	TFAP2B	6	50818723	50847613	+	ensembl_havana	12	protein_coding		ensembl_havana		ENSG00000008196	2.07392	-0.00295344	0.0962477	0.0863623	1		ENSG00000008196	2.07392	-0.00137908	0.062272	0.173639	1		ENSG00000008196	2.07392	0.000215902	0.0341717	0.746032	1
ENSG00000008226	DLEC1	3	38039205	38124025	+	ensembl_havana	19	protein_coding		ensembl_havana		ENSG00000008226	1.92989	-0.000279998	0.0201235	0.236119	1		ENSG00000008226	1.92989	0.000596249	0.0311531	0.136578	1		ENSG00000008226	1.92989	0.00493155	0.106825	0.027173	1
ENSG00000008256	CYTH3	7	6161776	6272644	-	ensembl_havana	15	protein_coding		ensembl_havana		ENSG00000008256	4700.91	8.30489e-05	0.00269513	0.267761	1		ENSG00000008256	4700.91	0.000131577	0.00307619	0.0923761	1		ENSG00000008256	4700.91	0.000197053	0.00671049	0.603042	1
ENSG00000008277	ADAM22	7	87934143	88202889	+	ensembl_havana	14	protein_coding		ensembl_havana		ENSG00000008277	78.5004	-3.25853e-05	0.0045902	0.510335	1		ENSG00000008277	78.5004	-2.78398e-05	0.00453799	0.57742	1		ENSG00000008277	78.5004	1.87122e-05	0.00998031	0.940741	1
ENSG00000008282	SYPL1	7	106090503	106112576	-	ensembl_havana	8	protein_coding		ensembl_havana		ENSG00000008282	4937.03	-4.71535e-05	0.00257016	0.72004	1		ENSG00000008282	4937.03	-6.05101e-05	0.00257085	0.639166	1		ENSG00000008282	4937.03	-3.23243e-05	0.00431869	0.918617	1
ENSG00000008283	CYB561	17	63432304	63446378	-	ensembl_havana	15	protein_coding		ensembl_havana		ENSG00000008283	1831.25	2.68267e-05	0.00271165	0.611916	1		ENSG00000008283	1831.25	-3.42276e-05	0.00276116	0.515961	1		ENSG00000008283	1831.25	-0.000413773	0.00922642	0.317563	1
ENSG00000008294	SPAG9	17	50962174	51120865	-	ensembl_havana	20	protein_coding		ensembl_havana		ENSG00000008294	7533.81	9.01522e-05	0.00261376	0.331395	1		ENSG00000008294	7533.81	1.14732e-05	0.00258236	0.898986	1		ENSG00000008294	7533.81	-0.000274919	0.00629403	0.472063	1
ENSG00000008300	CELSR3	3	48636469	48662915	-	ensembl_havana	16	protein_coding		ensembl_havana		ENSG00000008300	95.6292	9.6011e-05	0.00422627	0.111789	1		ENSG00000008300	95.6292	2.14796e-05	0.00282053	0.643711	1		ENSG00000008300	95.6292	-0.000364925	0.00944753	0.341891	1
ENSG00000008311	AASS	7	122075647	122144280	-	ensembl_havana	14	protein_coding		ensembl_havana		ENSG00000008311	347.553	2.54896e-05	0.00265077	0.668577	1		ENSG00000008311	347.553	-9.22688e-06	0.00264033	0.874525	1		ENSG00000008311	347.553	-0.000191161	0.00749802	0.614799	1
ENSG00000008323	PLEKHG6	12	6310436	6328506	+	ensembl_havana	15	protein_coding		ensembl_havana		ENSG00000008323	0.410598	-0.000329072	0.058582	0.801487	1		ENSG00000008323	0.410598	-6.3069e-05	0.0591452	0.963647	1		ENSG00000008323	0.410598	0.000336362	0.075853	0.86151	1
ENSG00000008324	SS18L2	3	42581840	42595114	+	ensembl_havana	11	protein_coding		ensembl_havana		ENSG00000008324	399.723	5.18674e-05	0.00257906	0.625556	1		ENSG00000008324	399.723	7.91105e-05	0.0025869	0.450847	1		ENSG00000008324	399.723	7.93841e-05	0.00498648	0.812007	1
ENSG00000008382	MPND	19	4343527	4360086	+	ensembl_havana	15	protein_coding		ensembl_havana		ENSG00000008382	194.305	0.000117114	0.00317084	0.101666	1		ENSG00000008382	194.305	0.000113252	0.00317283	0.109089	1		ENSG00000008382	194.305	-2.64186e-06	0.00670514	0.994218	1
ENSG00000008394	MGST1	12	16347142	16609259	+	ensembl_havana	12	protein_coding		ensembl_havana		ENSG00000008394	8846.53	-3.27141e-05	0.00260081	0.673009	1		ENSG00000008394	8846.53	4.70781e-07	0.00259509	0.995053	1		ENSG00000008394	8846.53	0.000133957	0.00626195	0.714441	1
ENSG00000008405	CRY1	12	106991364	107093829	-	ensembl_havana	11	protein_coding		ensembl_havana		ENSG00000008405	671.234	-1.2587e-05	0.00261994	0.843853	1		ENSG00000008405	671.234	-6.74134e-05	0.00276134	0.297349	1		ENSG00000008405	671.234	-0.000297012	0.00775221	0.459111	1
ENSG00000008441	NFIX	19	12995608	13098796	+	ensembl_havana	16	protein_coding		ensembl_havana		ENSG00000008441	14054.5	6.35903e-05	0.00257557	0.588728	1		ENSG00000008441	14054.5	-0.000259723	0.0029745	0.0326147	0.959078		ENSG00000008441	14054.5	-0.00320949	0.020068	0.0201122	0.912424
ENSG00000008513	ST3GAL1	8	133454848	133571940	-	ensembl_havana	14	protein_coding		ensembl_havana		ENSG00000008513	4260.29	1.5861e-05	0.00276767	0.733231	1		ENSG00000008513	4260.29	2.47157e-05	0.0028393	0.597093	1		ENSG00000008513	4260.29	5.86939e-05	0.00813361	0.865331	1
ENSG00000008516	MMP25	16	3046681	3060726	+	ensembl_havana	16	protein_coding		ensembl_havana		ENSG00000008516	1.6031	-8.29889e-05	0.01131	0.538994	1		ENSG00000008516	1.6031	4.43624e-05	0.00973053	0.716699	1		ENSG00000008516	1.6031	0.000275189	0.0196333	0.398788	1
ENSG00000008517	IL32	16	3065297	3082192	+	ensembl_havana	16	protein_coding		ensembl_havana		ENSG00000008517	148.86	1.30517e-05	0.00418802	0.779967	1		ENSG00000008517	148.86	1.40638e-05	0.004337	0.773558	1		ENSG00000008517	148.86	2.97709e-06	0.0101585	0.99034	1
ENSG00000008710	PKD1	16	2088710	2135898	-	ensembl_havana	19	protein_coding		ensembl_havana		ENSG00000008710	3424.67	5.80047e-06	0.00261359	0.929347	1		ENSG00000008710	3424.67	0.000111152	0.0031319	0.114897	1		ENSG00000008710	3424.67	0.000643227	0.00996545	0.194226	1
ENSG00000008735	MAPK8IP2	22	50600685	50613981	+	ensembl_havana	13	protein_coding		ensembl_havana		ENSG00000008735	15.3952	7.05578e-06	0.00346448	0.862819	1		ENSG00000008735	15.3952	7.67561e-05	0.0059271	0.217073	1		ENSG00000008735	15.3952	0.000268333	0.0107375	0.36089	1
ENSG00000008838	MED24	17	40019097	40061215	-	ensembl_havana	19	protein_coding		ensembl_havana		ENSG00000008838	1306.53	-5.56646e-05	0.00259668	0.527162	1		ENSG00000008838	1306.53	-6.97464e-05	0.00261023	0.420994	1		ENSG00000008838	1306.53	-5.5961e-05	0.0056015	0.872499	1
ENSG00000008853	RHOBTB2	8	22987417	23020199	+	ensembl_havana	16	protein_coding		ensembl_havana		ENSG00000008853	1430.12	-3.80489e-05	0.00261288	0.604413	1		ENSG00000008853	1430.12	7.60984e-05	0.00269008	0.299276	1		ENSG00000008853	1430.12	0.00069648	0.00991683	0.178062	1
ENSG00000008869	HEATR5B	2	36968383	37084342	-	ensembl_havana	11	protein_coding		ensembl_havana		ENSG00000008869	694.814	-0.000100402	0.00263536	0.267178	1		ENSG00000008869	694.814	-4.38118e-05	0.00259122	0.619132	1		ENSG00000008869	694.814	0.000188361	0.00594627	0.605593	1
ENSG00000008952	SEC62	3	169966635	169998373	+	ensembl_havana	16	protein_coding		ensembl_havana		ENSG00000008952	8003.27	6.24263e-05	0.00257017	0.644216	1		ENSG00000008952	8003.27	-6.14074e-05	0.00257002	0.643054	1		ENSG00000008952	8003.27	-0.000284713	0.00507801	0.424639	1
ENSG00000008988	RPS20	8	56067295	56074581	-	ensembl_havana	9	protein_coding		ensembl_havana		ENSG00000008988	24482.8	-3.78929e-05	0.00259136	0.659451	1		ENSG00000008988	24482.8	1.22457e-05	0.00258712	0.884404	1		ENSG00000008988	24482.8	0.000184835	0.0060824	0.614847	1
ENSG00000009307	CSDE1	1	114716913	114758676	-	ensembl_havana	15	protein_coding		ensembl_havana		ENSG00000009307	30016	4.74957e-05	0.00256414	0.781414	1		ENSG00000009307	30016	-0.000202903	0.00257387	0.227247	1		ENSG00000009307	30016	-0.0005449	0.00570072	0.197231	1
ENSG00000009335	UBE3C	7	157138913	157269372	+	ensembl_havana	17	protein_coding		ensembl_havana		ENSG00000009335	5800.85	0.000188918	0.00257237	0.260223	1		ENSG00000009335	5800.85	-0.000169814	0.00257065	0.30185	1		ENSG00000009335	5800.85	-0.00124873	0.00960991	0.0626687	1
ENSG00000009413	REV3L	6	111299028	111483715	-	ensembl_havana	15	protein_coding		ensembl_havana		ENSG00000009413	11573.4	6.80826e-08	0.00275549	0.998799	1		ENSG00000009413	11573.4	-7.93412e-06	0.00278393	0.860163	1		ENSG00000009413	11573.4	-5.29927e-05	0.00822295	0.876939	1
ENSG00000009694	TENM1	X	124375903	124963817	-	ensembl_havana	13	protein_coding		ensembl_havana		ENSG00000009694	0.782793	0.000364188	0.0637565	0.803649	1		ENSG00000009694	0.782793	0.00061892	0.0710554	0.709293	1		ENSG00000009694	0.782793	0.000240078	0.080797	0.909477	1
ENSG00000009709	PAX7	1	18631006	18748866	+	ensembl_havana	11	protein_coding		ensembl_havana		ENSG00000009709	0.0370651	-7.66034e-05	0.111321	0.980525	1		ENSG00000009709	0.0370651	-3.21021e-05	0.117105	0.992477	NA		ENSG00000009709	0.0370651	5.8378e-05	0.146132	0.989921	1
ENSG00000009765	IYD	6	150368892	150405969	+	ensembl_havana	14	protein_coding		ensembl_havana		ENSG00000009765	0.368044	0.00426852	0.169304	0.292204	1		ENSG00000009765	0.368044	0.00651433	0.213221	0.221416	1		ENSG00000009765	0.368044	0.000596946	0.120501	0.866227	1
ENSG00000009780	FAM76A	1	27725979	27763122	+	ensembl_havana	15	protein_coding		ensembl_havana		ENSG00000009780	443.404	-9.44672e-05	0.00262629	0.296493	1		ENSG00000009780	443.404	-6.81272e-05	0.00260464	0.441504	1		ENSG00000009780	443.404	7.75488e-05	0.00556327	0.823916	1
ENSG00000009790	TRAF3IP3	1	209756032	209782320	+	ensembl_havana	14	protein_coding		ensembl_havana		ENSG00000009790	0.299768	-0.000590233	0.113511	0.852276	1		ENSG00000009790	0.299768	-0.000451336	0.118432	0.895249	1		ENSG00000009790	0.299768	0.000202469	0.145955	0.964969	1
ENSG00000009830	POMT2	14	77274956	77320884	-	ensembl_havana	11	protein_coding		ensembl_havana		ENSG00000009830	941.084	-3.77385e-05	0.00267594	0.529221	1		ENSG00000009830	941.084	-4.42955e-05	0.00271072	0.456302	1		ENSG00000009830	941.084	-4.07536e-05	0.00707801	0.911216	1
ENSG00000009844	VTA1	6	142147162	142224689	+	ensembl_havana	15	protein_coding		ensembl_havana		ENSG00000009844	2636.77	5.38714e-05	0.00257708	0.627391	1		ENSG00000009844	2636.77	5.54373e-05	0.00257789	0.610566	1		ENSG00000009844	2636.77	9.47013e-06	0.00478	0.976878	1
ENSG00000009950	MLXIPL	7	73593194	73624543	-	ensembl_havana	15	protein_coding		ensembl_havana		ENSG00000009950	7.1114	-0.00144406	0.0520515	0.0604493	1		ENSG00000009950	7.1114	-9.47174e-05	0.0128952	0.563225	1		ENSG00000009950	7.1114	0.000518107	0.0289327	0.260084	1
ENSG00000009954	BAZ1B	7	73440398	73522278	-	ensembl_havana	10	protein_coding		ensembl_havana		ENSG00000009954	5677.8	0.000112436	0.00257138	0.439784	1		ENSG00000009954	5677.8	-0.000100479	0.00257043	0.481078	1		ENSG00000009954	5677.8	-0.000555313	0.00639029	0.202706	1
ENSG00000010017	RANBP9	6	13621498	13711564	-	ensembl_havana	12	protein_coding		ensembl_havana		ENSG00000010017	4012.14	-3.71823e-05	0.002592	0.662568	1		ENSG00000010017	4012.14	0.000217265	0.00377459	0.0271698	0.9082		ENSG00000010017	4012.14	0.00284532	0.0208554	0.0215635	0.930722
ENSG00000010030	ETV7	6	36354091	36387800	-	ensembl_havana	13	protein_coding		ensembl_havana		ENSG00000010030	31.9135	-0.000122173	0.00711887	0.104899	1		ENSG00000010030	31.9135	-7.34413e-05	0.00523939	0.20336	1		ENSG00000010030	31.9135	8.24084e-05	0.00928423	0.777148	1
ENSG00000010072	SPRTN	1	231337104	231355023	+	ensembl_havana	15	protein_coding		ensembl_havana		ENSG00000010072	480.739	-3.68362e-05	0.00257478	0.742371	1		ENSG00000010072	480.739	0.000165373	0.00265062	0.139493	1		ENSG00000010072	480.739	0.000910464	0.00963378	0.117764	1
ENSG00000010165	METTL13	1	171781664	171814023	+	ensembl_havana	19	protein_coding		ensembl_havana		ENSG00000010165	1645.7	-5.25755e-05	0.00258454	0.591897	1		ENSG00000010165	1645.7	2.44491e-06	0.00257872	0.97971	1		ENSG00000010165	1645.7	0.000170056	0.00555642	0.630931	1
ENSG00000010219	DYRK4	12	4562204	4615302	+	ensembl_havana	13	protein_coding		ensembl_havana		ENSG00000010219	720.353	5.29779e-05	0.00260432	0.521267	1		ENSG00000010219	720.353	4.06933e-05	0.00259968	0.615767	1		ENSG00000010219	720.353	-3.93513e-05	0.00581047	0.911222	1
ENSG00000010244	ZNF207	17	32350117	32381886	+	ensembl_havana	18	protein_coding		ensembl_havana		ENSG00000010244	4702.92	2.21389e-05	0.00257841	0.824442	1		ENSG00000010244	4702.92	-3.67492e-05	0.0025809	0.70738	1		ENSG00000010244	4702.92	-0.000183437	0.00555273	0.605382	1
ENSG00000010256	UQCRC1	3	48599002	48610976	-	ensembl_havana	10	protein_coding		ensembl_havana		ENSG00000010256	3302.96	-2.95412e-05	0.00258062	0.760876	1		ENSG00000010256	3302.96	-6.8281e-05	0.00259312	0.474451	1		ENSG00000010256	3302.96	-0.000126259	0.0054254	0.716389	1
ENSG00000010270	STARD3NL	7	38178222	38230671	+	ensembl_havana	13	protein_coding		ensembl_havana		ENSG00000010270	1126.35	8.78875e-05	0.00257159	0.521237	1		ENSG00000010270	1126.35	0.000120842	0.0025763	0.37028	1		ENSG00000010270	1126.35	7.31212e-05	0.00426701	0.817663	1
ENSG00000010278	CD9	12	6199715	6238271	+	ensembl_havana	12	protein_coding		ensembl_havana		ENSG00000010278	1290.44	0.000194567	0.0105904	0.076245	1		ENSG00000010278	1290.44	2.95058e-05	0.00409028	0.523406	1		ENSG00000010278	1290.44	-0.000281042	0.0109769	0.338013	1
ENSG00000010282	HHATL	3	42692663	42702827	-	ensembl_havana	14	protein_coding		ensembl_havana		ENSG00000010282	0.0762501	0.000506335	0.113261	0.873239	1		ENSG00000010282	0.0762501	-0.000184307	0.117251	0.956841	1		ENSG00000010282	0.0762501	-0.000861129	0.149644	0.854482	1
ENSG00000010292	NCAPD2	12	6493356	6531955	+	ensembl_havana	12	protein_coding		ensembl_havana		ENSG00000010292	2610.94	7.84353e-07	0.00280536	0.985523	1		ENSG00000010292	2610.94	1.28963e-05	0.00286353	0.766519	1		ENSG00000010292	2610.94	8.12526e-05	0.00848847	0.807752	1
ENSG00000010295	IFFO1	12	6538375	6556083	-	ensembl_havana	19	protein_coding		ensembl_havana		ENSG00000010295	1187.26	-2.68492e-05	0.0027594	0.590411	1		ENSG00000010295	1187.26	-3.15413e-05	0.00280894	0.526287	1		ENSG00000010295	1187.26	-3.26831e-05	0.00783766	0.926379	1
ENSG00000010310	GIPR	19	45668244	45683724	+	ensembl_havana	8	protein_coding		ensembl_havana		ENSG00000010310	7.66706	7.84257e-05	0.0070627	0.268209	1		ENSG00000010310	7.66706	1.57014e-05	0.00443617	0.75264	1		ENSG00000010310	7.66706	-0.000178729	0.0110393	0.490725	1
ENSG00000010318	PHF7	3	52410657	52423641	+	ensembl_havana	20	protein_coding		ensembl_havana		ENSG00000010318	122.058	-3.96773e-05	0.00271369	0.486739	1		ENSG00000010318	122.058	3.13259e-05	0.00269791	0.576034	1		ENSG00000010318	122.058	0.000470643	0.00933472	0.27967	1
ENSG00000010319	SEMA3G	3	52433053	52445085	-	ensembl_havana	6	protein_coding		ensembl_havana		ENSG00000010319	5.96142	-1.34955e-05	0.00715754	0.874322	1		ENSG00000010319	5.96142	-3.21914e-05	0.00789158	0.733724	1		ENSG00000010319	5.96142	-3.90607e-05	0.0128683	0.871177	1
ENSG00000010322	NISCH	3	52455118	52493071	+	ensembl_havana	15	protein_coding		ensembl_havana		ENSG00000010322	2176.01	8.05867e-05	0.00258685	0.445376	1		ENSG00000010322	2176.01	-2.81406e-05	0.00257688	0.785403	1		ENSG00000010322	2176.01	-0.000349094	0.00627337	0.374162	1
ENSG00000010327	STAB1	3	52495338	52524495	+	ensembl_havana	10	protein_coding		ensembl_havana		ENSG00000010327	3.97466	4.04872e-05	0.00851457	0.688417	1		ENSG00000010327	3.97466	-2.15443e-05	0.00881541	0.847128	1		ENSG00000010327	3.97466	-0.000134973	0.0154049	0.619112	1
ENSG00000010361	FUZ	19	49806869	49817376	-	ensembl_havana	13	protein_coding		ensembl_havana		ENSG00000010361	269.486	6.97674e-05	0.00280043	0.269558	1		ENSG00000010361	269.486	-3.26397e-07	0.00263087	0.995663	1		ENSG00000010361	269.486	-0.000402375	0.00857481	0.34304	1
ENSG00000010379	SLC6A13	12	220621	262873	-	ensembl_havana	15	protein_coding		ensembl_havana		ENSG00000010379	0.906087	-3.79663e-05	0.0179599	0.891986	1		ENSG00000010379	0.906087	8.79058e-05	0.0201354	0.784561	1		ENSG00000010379	0.906087	0.000179562	0.0278867	0.727758	1
ENSG00000010404	IDS	X	149476990	149521096	-	ensembl_havana	17	protein_coding		ensembl_havana		ENSG00000010404	5460.5	5.12734e-05	0.00265282	0.452137	1		ENSG00000010404	5460.5	-3.55318e-05	0.00263402	0.594143	1		ENSG00000010404	5460.5	-0.00050469	0.00888756	0.26841	1
ENSG00000010438	PRSS3	9	33750466	33799231	+	ensembl_havana	16	protein_coding		ensembl_havana		ENSG00000010438	33.592	1.76593e-06	0.00441161	0.971548	1		ENSG00000010438	33.592	-0.00122204	0.0361315	0.020802	0.844191		ENSG00000010438	33.592	-0.00120009	0.0319096	0.0423639	1
ENSG00000010539	ZNF200	16	3222325	3236221	-	ensembl_havana	11	protein_coding		ensembl_havana		ENSG00000010539	272.741	-0.000148101	0.00292993	0.0865675	1		ENSG00000010539	272.741	-1.17426e-05	0.00259067	0.884021	1		ENSG00000010539	272.741	0.000689981	0.00946595	0.181326	1
ENSG00000010626	LRRC23	12	6873569	6914243	+	ensembl_havana	14	protein_coding		ensembl_havana		ENSG00000010626	230.252	-0.000140446	0.00285363	0.103575	1		ENSG00000010626	230.252	-5.01348e-05	0.0026042	0.54073	1		ENSG00000010626	230.252	0.000354686	0.00716673	0.387628	1
ENSG00000010671	BTK	X	101349447	101390796	-	ensembl_havana	15	protein_coding		ensembl_havana		ENSG00000010671	0.300147	-0.000476501	0.113041	0.8805	1		ENSG00000010671	0.300147	0.000117475	0.1171	0.972459	1		ENSG00000010671	0.300147	0.000740856	0.148689	0.874052	1
ENSG00000010704	HFE	6	26087281	26098343	+	ensembl_havana	18	protein_coding		ensembl_havana		ENSG00000010704	1115.9	-4.8296e-05	0.00266736	0.456859	1		ENSG00000010704	1115.9	-8.05773e-05	0.0028424	0.222141	1		ENSG00000010704	1115.9	-0.000161128	0.00707282	0.66865	1
ENSG00000010803	SCMH1	1	41027200	41242154	-	ensembl_havana	16	protein_coding		ensembl_havana		ENSG00000010803	1492.34	6.86685e-05	0.00258154	0.524321	1		ENSG00000010803	1492.34	-1.72504e-05	0.00257516	0.87027	1		ENSG00000010803	1492.34	-0.000249721	0.00562018	0.492279	1
ENSG00000010810	FYN	6	111660332	111873452	-	ensembl_havana	17	protein_coding		ensembl_havana		ENSG00000010810	5306.51	5.16089e-05	0.00266289	0.439579	1		ENSG00000010810	5306.51	2.28689e-05	0.00262532	0.725053	1		ENSG00000010810	5306.51	-0.00013168	0.00685942	0.723587	1
ENSG00000010818	HIVEP2	6	142751467	142956698	-	ensembl_havana	9	protein_coding		ensembl_havana		ENSG00000010818	3936.43	4.15727e-05	0.00260861	0.586584	1		ENSG00000010818	3936.43	9.1555e-06	0.00259731	0.902601	1		ENSG00000010818	3936.43	-0.000131222	0.00631001	0.720419	1
ENSG00000010932	FMO1	1	171248471	171285978	+	ensembl_havana	16	protein_coding		ensembl_havana		ENSG00000010932	62.0233	-0.000265624	0.0181167	0.188209	1		ENSG00000010932	62.0233	-0.000156402	0.0137157	0.31059	1		ENSG00000010932	62.0233	6.20202e-05	0.0135657	0.803042	1
ENSG00000011007	ELOA	1	23743155	23762059	+	ensembl_havana	12	protein_coding		ensembl_havana		ENSG00000011007	2742.03	4.90461e-05	0.0025845	0.612858	1		ENSG00000011007	2742.03	0.000163244	0.00277763	0.0964024	1		ENSG00000011007	2742.03	0.000430967	0.00709136	0.309505	1
ENSG00000011009	LYPLA2	1	23790970	23795539	+	ensembl_havana	10	protein_coding		ensembl_havana		ENSG00000011009	877.359	-4.74682e-05	0.00258529	0.618849	1		ENSG00000011009	877.359	-6.92498e-05	0.00259563	0.461541	1		ENSG00000011009	877.359	-7.36981e-05	0.00534472	0.829844	1
ENSG00000011021	CLCN6	1	11806096	11843144	+	ensembl_havana	21	protein_coding		ensembl_havana		ENSG00000011021	1098.15	-6.74765e-05	0.00343127	0.204606	1		ENSG00000011021	1098.15	-2.83959e-06	0.00275231	0.950815	1		ENSG00000011021	1098.15	0.000404624	0.00968283	0.303013	1
ENSG00000011028	MRC2	17	62627401	62693597	+	ensembl_havana	13	protein_coding		ensembl_havana		ENSG00000011028	33370.9	-3.30665e-05	0.00257674	0.754958	1		ENSG00000011028	33370.9	1.52384e-05	0.00257576	0.883297	1		ENSG00000011028	33370.9	0.000134693	0.00516391	0.693166	1
ENSG00000011052	NME1-NME2	17	51153590	51171744	+	ensembl_havana	21	protein_coding		ensembl_havana		ENSG00000011052	190.4	7.93552e-05	0.00487576	0.1632	1		ENSG00000011052	190.4	7.47354e-05	0.00479186	0.183327	1		ENSG00000011052	190.4	-1.0177e-05	0.00886593	0.973643	1
ENSG00000011083	SLC6A7	5	150189957	150222788	+	ensembl_havana	8	protein_coding		ensembl_havana		ENSG00000011083	0.446847	0.000446929	0.0725709	0.796678	1		ENSG00000011083	0.446847	-0.000434816	0.0760498	0.817435	1		ENSG00000011083	0.446847	-0.00114451	0.103073	0.673178	1
ENSG00000011105	TSPAN9	12	3077355	3286564	+	ensembl_havana	12	protein_coding		ensembl_havana		ENSG00000011105	1221.4	7.917e-05	0.00327916	0.17121	1		ENSG00000011105	1221.4	-1.30075e-05	0.00269775	0.798822	1		ENSG00000011105	1221.4	-0.00065602	0.0110046	0.16423	1
ENSG00000011114	BTBD7	14	93237550	93333092	-	ensembl_havana	14	protein_coding		ensembl_havana		ENSG00000011114	2195.12	8.34512e-06	0.00256964	0.948297	1		ENSG00000011114	2195.12	-0.000147973	0.00259164	0.243443	1		ENSG00000011114	2195.12	-0.000432151	0.00608621	0.284233	1
ENSG00000011132	APBA3	19	3750819	3761699	-	ensembl_havana	11	protein_coding		ensembl_havana		ENSG00000011132	218.777	-0.000259351	0.00397459	0.0174625	1		ENSG00000011132	218.777	2.92435e-05	0.00258451	0.747273	1		ENSG00000011132	218.777	0.00299361	0.0209984	0.0209003	0.924006
ENSG00000011143	MKS1	17	58205437	58219605	-	ensembl_havana	16	protein_coding		ensembl_havana		ENSG00000011143	300.96	-9.78932e-06	0.00261982	0.877513	1		ENSG00000011143	300.96	-5.34124e-05	0.00270188	0.400875	1		ENSG00000011143	300.96	-0.000232879	0.00743091	0.548525	1
ENSG00000011198	ABHD5	3	43690113	43734371	+	ensembl_havana	7	protein_coding		ensembl_havana		ENSG00000011198	890.606	3.57148e-05	0.00261335	0.622151	1		ENSG00000011198	890.606	0.000104833	0.00284893	0.15928	1		ENSG00000011198	890.606	0.000328132	0.00747926	0.421447	1
ENSG00000011201	ANOS1	X	8528874	8732186	-	ensembl_havana	11	protein_coding		ensembl_havana		ENSG00000011201	2.14227	0.00043915	0.0411277	0.548953	1		ENSG00000011201	2.14227	-0.000353944	0.0390218	0.62395	1		ENSG00000011201	2.14227	-0.00132343	0.0719772	0.350765	1
ENSG00000011243	AKAP8L	19	15380048	15419141	-	ensembl_havana	17	protein_coding		ensembl_havana		ENSG00000011243	833.115	5.01322e-06	0.00259462	0.947573	1		ENSG00000011243	833.115	-6.02945e-05	0.00263506	0.4249	1		ENSG00000011243	833.115	-0.000300045	0.0071197	0.452805	1
ENSG00000011258	MBTD1	17	51177425	51260163	-	ensembl_havana	15	protein_coding		ensembl_havana		ENSG00000011258	523.699	-1.63907e-05	0.00259174	0.837917	1		ENSG00000011258	523.699	-3.77396e-05	0.00260198	0.631915	1		ENSG00000011258	523.699	-8.70352e-05	0.00599707	0.808106	1
ENSG00000011260	UTP18	17	51260528	51297936	+	ensembl_havana	13	protein_coding		ensembl_havana		ENSG00000011260	1142.19	-1.16866e-05	0.00257461	0.914041	1		ENSG00000011260	1142.19	-0.000115313	0.00260441	0.280426	1		ENSG00000011260	1142.19	-0.000325544	0.00603366	0.396251	1
ENSG00000011275	RNF216	7	5620047	5781739	-	ensembl_havana	18	protein_coding		ensembl_havana		ENSG00000011275	2553.07	0.000239358	0.0025899	0.136488	1		ENSG00000011275	2553.07	-0.000208632	0.00258229	0.185192	1		ENSG00000011275	2553.07	-0.00362979	0.0191366	0.0152811	0.818529
ENSG00000011295	TTC19	17	15999380	16045015	+	ensembl_havana	15	protein_coding		ensembl_havana		ENSG00000011295	987.182	-4.51183e-06	0.00257851	0.96311	1		ENSG00000011295	987.182	0.000176922	0.00283621	0.0764467	1		ENSG00000011295	987.182	0.000959785	0.0105189	0.113504	1
ENSG00000011304	PTBP1	19	797075	812327	+	ensembl_havana	19	protein_coding		ensembl_havana		ENSG00000011304	5114.75	8.79909e-05	0.00259098	0.399965	1		ENSG00000011304	5114.75	-2.2673e-05	0.00257692	0.824382	1		ENSG00000011304	5114.75	-0.000362867	0.00639539	0.361593	1
ENSG00000011332	DPF1	19	38211006	38229714	-	ensembl_havana	19	protein_coding		ensembl_havana		ENSG00000011332	26.6258	4.61312e-05	0.00456237	0.353692	1		ENSG00000011332	26.6258	9.51471e-06	0.00354335	0.82057	1		ENSG00000011332	26.6258	-0.000165711	0.0099998	0.552928	1
ENSG00000011347	SYT7	11	61515313	61581148	-	ensembl_havana	9	protein_coding		ensembl_havana		ENSG00000011347	143.604	0.000656681	0.0236631	0.0273344	1		ENSG00000011347	143.604	-4.91603e-06	0.00400426	0.914602	1		ENSG00000011347	143.604	-0.000983402	0.0247996	0.0481436	1
ENSG00000011376	LARS2	3	45388506	45549421	+	ensembl_havana	9	protein_coding		ensembl_havana		ENSG00000011376	959.134	2.0569e-05	0.00258046	0.829381	1		ENSG00000011376	959.134	-0.00011521	0.00264375	0.224248	1		ENSG00000011376	959.134	-0.000595852	0.00824785	0.214036	1
ENSG00000011405	PIK3C2A	11	17077730	17207983	-	ensembl_havana	13	protein_coding		ensembl_havana		ENSG00000011405	2903.24	-1.59533e-05	0.00259265	0.840426	1		ENSG00000011405	2903.24	-4.68013e-05	0.00261013	0.5488	1		ENSG00000011405	2903.24	-0.000127518	0.00615291	0.725911	1
ENSG00000011422	PLAUR	19	43646095	43670547	-	ensembl_havana	11	protein_coding		ensembl_havana		ENSG00000011422	1948.56	1.95281e-05	0.00261617	0.769591	1		ENSG00000011422	1948.56	0.000109725	0.00306475	0.122318	1		ENSG00000011422	1948.56	0.000496809	0.0088829	0.273128	1
ENSG00000011426	ANLN	7	36389806	36453791	+	ensembl_havana	10	protein_coding		ensembl_havana		ENSG00000011426	2552.08	1.43478e-05	0.00552595	0.817796	1		ENSG00000011426	2552.08	3.9939e-05	0.00660608	0.584703	1		ENSG00000011426	2552.08	6.56945e-05	0.0115269	0.779758	1
ENSG00000011451	WIZ	19	15419980	15449951	-	ensembl_havana	17	protein_coding		ensembl_havana		ENSG00000011451	2613.8	4.68772e-05	0.00257344	0.692933	1		ENSG00000011451	2613.8	-7.2465e-05	0.00257687	0.534171	1		ENSG00000011451	2613.8	-0.000332743	0.00576666	0.379749	1
ENSG00000011454	RABGAP1	9	122940833	123104866	+	ensembl_havana	16	protein_coding		ensembl_havana		ENSG00000011454	3534.2	1.80508e-05	0.00272521	0.714914	1		ENSG00000011454	3534.2	6.82858e-05	0.00329895	0.211039	1		ENSG00000011454	3534.2	0.000297252	0.00876728	0.436482	1
ENSG00000011465	DCN	12	91140484	91183123	-	ensembl_havana	16	protein_coding		ensembl_havana		ENSG00000011465	266660	-2.69945e-05	0.00321898	0.525849	1		ENSG00000011465	266660	-1.00916e-05	0.00304217	0.805109	1		ENSG00000011465	266660	0.000101611	0.00899644	0.743828	1
ENSG00000011478	QPCTL	19	45692483	45703989	+	ensembl_havana	11	protein_coding		ensembl_havana		ENSG00000011478	339.561	-3.98796e-05	0.00268507	0.504248	1		ENSG00000011478	339.561	-1.62998e-05	0.00264735	0.779765	1		ENSG00000011478	339.561	0.000121358	0.00726437	0.74353	1
ENSG00000011485	PPP5C	19	46346994	46392981	+	ensembl_havana	14	protein_coding		ensembl_havana		ENSG00000011485	2568.3	-7.13935e-06	0.00258125	0.938338	1		ENSG00000011485	2568.3	-9.6798e-07	0.00258185	0.991467	1		ENSG00000011485	2568.3	1.94559e-05	0.00538536	0.954732	1
ENSG00000011523	CEP68	2	65056366	65087004	+	ensembl_havana	13	protein_coding		ensembl_havana		ENSG00000011523	851.613	2.57e-05	0.00260222	0.730674	1		ENSG00000011523	851.613	7.34609e-05	0.00267178	0.323568	1		ENSG00000011523	851.613	0.000216047	0.00674457	0.571561	1
ENSG00000011566	MAP4K3	2	39249266	39437312	-	ensembl_havana	14	protein_coding		ensembl_havana		ENSG00000011566	1168.15	-0.000146981	0.00282229	0.101717	1		ENSG00000011566	1168.15	0.000182702	0.00319997	0.049162	1		ENSG00000011566	1168.15	0.0132388	0.0499574	0.00185932	0.228207
ENSG00000011590	ZBTB32	19	35704527	35717038	+	ensembl_havana	13	protein_coding		ensembl_havana		ENSG00000011590	0.0392559	-0.000302329	0.111977	0.923532	1		ENSG00000011590	0.0392559	-8.00901e-05	0.117145	0.981236	1		ENSG00000011590	0.0392559	0	0.146079	1	1
ENSG00000011600	TYROBP	19	35904401	35908295	-	ensembl_havana	11	protein_coding		ensembl_havana		ENSG00000011600	0.364984	-0.000380719	0.0911243	0.87319	1		ENSG00000011600	0.364984	-0.000995962	0.103028	0.713821	1		ENSG00000011600	0.364984	-0.00064423	0.120342	0.855179	1
ENSG00000011638	TMEM159	16	21158377	21180616	+	ensembl_havana	10	protein_coding		ensembl_havana		ENSG00000011638	1297.99	-3.51748e-05	0.00270191	0.533106	1		ENSG00000011638	1297.99	-3.89304e-05	0.00273266	0.486554	1		ENSG00000011638	1297.99	-2.67744e-05	0.0073188	0.941237	1
ENSG00000011677	GABRA3	X	152166234	152451358	-	ensembl_havana	12	protein_coding		ensembl_havana		ENSG00000011677	0.198461	0.000130999	0.11132	0.966684	1		ENSG00000011677	0.198461	-0.000232293	0.117476	0.945713	1		ENSG00000011677	0.198461	-0.00044085	0.147022	0.92429	1
ENSG00000012048	BRCA1	17	43044295	43170245	-	ensembl_havana	20	protein_coding		ensembl_havana		ENSG00000012048	530.76	2.8001e-05	0.00358164	0.514166	1		ENSG00000012048	530.76	5.83964e-05	0.00475064	0.269844	1		ENSG00000012048	530.76	0.000117244	0.00944513	0.685933	1
ENSG00000012061	ERCC1	19	45407333	45478828	-	ensembl_havana	15	protein_coding		ensembl_havana		ENSG00000012061	2458.05	3.30611e-05	0.00257848	0.745921	1		ENSG00000012061	2458.05	-5.16501e-06	0.00257696	0.958816	1		ENSG00000012061	2458.05	-0.000109731	0.00520686	0.747594	1
ENSG00000012124	CD22	19	35319261	35347355	+	ensembl_havana	16	protein_coding		ensembl_havana		ENSG00000012124	3.89718	-0.000119164	0.0118818	0.36308	1		ENSG00000012124	3.89718	6.17422e-05	0.00900162	0.552436	1		ENSG00000012124	3.89718	0.000500425	0.0241422	0.200648	1
ENSG00000012171	SEMA3B	3	50267558	50277546	+	ensembl_havana	19	protein_coding		ensembl_havana		ENSG00000012171	384.564	-4.92488e-06	0.00310349	0.901418	1		ENSG00000012171	384.564	-1.98697e-05	0.00333117	0.634336	1		ENSG00000012171	384.564	-9.1339e-05	0.00922129	0.75789	1
ENSG00000012174	MBTPS2	X	21839636	21885424	+	ensembl_havana	11	protein_coding		ensembl_havana		ENSG00000012174	1716.97	7.11003e-05	0.00257078	0.598411	1		ENSG00000012174	1716.97	0.00016328	0.00259088	0.219905	1		ENSG00000012174	1716.97	0.000209097	0.00472195	0.536812	1
ENSG00000012211	PRICKLE3	X	49175264	49186528	-	ensembl_havana	12	protein_coding		ensembl_havana		ENSG00000012211	200.42	-3.8081e-06	0.00259612	0.959503	1		ENSG00000012211	200.42	-2.6351e-05	0.00260415	0.722279	1		ENSG00000012211	200.42	-9.62555e-05	0.00626376	0.79113	1
ENSG00000012223	LTF	3	46435645	46485234	-	ensembl_havana	12	protein_coding		ensembl_havana		ENSG00000012223	0.733139	0.000221099	0.0542489	0.853587	1		ENSG00000012223	0.733139	0.00124412	0.0793418	0.459899	1		ENSG00000012223	0.733139	0.000964326	0.082386	0.626036	1
ENSG00000012232	EXTL3	8	28600469	28755599	+	ensembl_havana	8	protein_coding		ensembl_havana		ENSG00000012232	3729.11	2.78758e-05	0.00259069	0.739035	1		ENSG00000012232	3729.11	4.42575e-05	0.00259974	0.590607	1		ENSG00000012232	3729.11	6.50781e-05	0.00579332	0.853857	1
ENSG00000012504	NR1H4	12	100473708	100564413	+	ensembl_havana	13	protein_coding		ensembl_havana		ENSG00000012504	0.0197945	-5.43994e-05	0.111298	0.986167	1		ENSG00000012504	0.0197945	-0.000115443	0.117195	0.972964	NA		ENSG00000012504	0.0197945	0	0.146116	1	1
ENSG00000012660	ELOVL5	6	53267398	53349179	-	ensembl_havana	13	protein_coding		ensembl_havana		ENSG00000012660	6601.48	-5.33035e-05	0.00263249	0.465357	1		ENSG00000012660	6601.48	-2.46823e-05	0.00260917	0.729118	1		ENSG00000012660	6601.48	0.000118321	0.0064589	0.747596	1
ENSG00000012779	ALOX5	10	45374176	45446119	+	ensembl_havana	10	protein_coding		ensembl_havana		ENSG00000012779	0.0256495	0.000217726	0.111659	0.944797	1		ENSG00000012779	0.0256495	0	0.117098	1	NA		ENSG00000012779	0.0256495	-0.000305659	0.146575	0.94737	1
ENSG00000012817	KDM5D	Y	19703865	19744939	-	ensembl_havana	15	protein_coding		ensembl_havana		ENSG00000012817	443.415	-2.40661e-05	0.00296669	0.580937	1		ENSG00000012817	443.415	-1.50251e-05	0.00291288	0.726116	1		ENSG00000012817	443.415	4.97884e-05	0.00872755	0.875627	1
ENSG00000012822	CALCOCO1	12	53708517	53727745	-	ensembl_havana	15	protein_coding		ensembl_havana		ENSG00000012822	4331.03	-3.1228e-05	0.0025947	0.700548	1		ENSG00000012822	4331.03	0.000100634	0.00270198	0.216245	1		ENSG00000012822	4331.03	0.000757825	0.00994916	0.159684	1
ENSG00000012963	UBR7	14	93207056	93229215	+	ensembl_havana	14	protein_coding		ensembl_havana		ENSG00000012963	1511.89	4.75678e-05	0.00270458	0.432947	1		ENSG00000012963	1511.89	3.35969e-05	0.00267446	0.570683	1		ENSG00000012963	1511.89	-6.43926e-05	0.00709105	0.860585	1
ENSG00000012983	MAP4K5	14	50418501	50561126	-	ensembl_havana	11	protein_coding		ensembl_havana		ENSG00000012983	3808.58	3.50671e-05	0.00259829	0.660429	1		ENSG00000012983	3808.58	9.54448e-05	0.00269729	0.232234	1		ENSG00000012983	3808.58	0.000258126	0.00671872	0.505454	1
ENSG00000013016	EHD3	2	31234337	31269447	+	ensembl_havana	15	protein_coding		ensembl_havana		ENSG00000013016	1133.88	2.69339e-05	0.00274069	0.59693	1		ENSG00000013016	1133.88	-5.09569e-05	0.00295696	0.332234	1		ENSG00000013016	1133.88	-0.000581042	0.0105638	0.19473	1
ENSG00000013275	PSMC4	19	39971005	39981441	+	ensembl_havana	7	protein_coding		ensembl_havana		ENSG00000013275	2206.79	1.739e-05	0.00257565	0.869497	1		ENSG00000013275	2206.79	-1.83136e-05	0.00257593	0.859951	1		ENSG00000013275	2206.79	-9.89636e-05	0.00505704	0.768688	1
ENSG00000013288	MAN2B2	4	6575175	6623362	+	ensembl_havana	8	protein_coding		ensembl_havana		ENSG00000013288	4889.19	-4.50673e-06	0.00257988	0.96204	1		ENSG00000013288	4889.19	-8.46735e-05	0.00260785	0.364882	1		ENSG00000013288	4889.19	-0.000287165	0.00626939	0.453926	1
ENSG00000013293	SLC7A14	3	170459584	170586074	-	ensembl_havana	5	protein_coding		ensembl_havana		ENSG00000013293	437.771	-0.00012623	0.00874836	0.148151	1		ENSG00000013293	437.771	-5.98646e-05	0.00588028	0.326936	1		ENSG00000013293	437.771	9.7466e-05	0.0101686	0.703505	1
ENSG00000013297	CLDN11	3	170418865	170860380	+	ensembl_havana	10	protein_coding		ensembl_havana		ENSG00000013297	21650.7	-2.99978e-05	0.00333854	0.485314	1		ENSG00000013297	21650.7	-0.00059178	0.0185784	0.0156134	0.780133		ENSG00000013297	21650.7	-0.000583267	0.0126082	0.130639	1
ENSG00000013306	SLC25A39	17	44319625	44324870	-	ensembl_havana	15	protein_coding		ensembl_havana		ENSG00000013306	2206	1.08961e-05	0.00257635	0.9159	1		ENSG00000013306	2206	-2.75526e-05	0.00257778	0.785584	1		ENSG00000013306	2206	-0.000111292	0.00517301	0.74355	1
ENSG00000013364	MVP	16	29820394	29848039	+	ensembl_havana	18	protein_coding		ensembl_havana		ENSG00000013364	8545.39	-1.12682e-05	0.00258424	0.898043	1		ENSG00000013364	8545.39	-0.000105273	0.0026636	0.229732	1		ENSG00000013364	8545.39	-0.000391697	0.00717785	0.348605	1
ENSG00000013374	NUB1	7	151341699	151378449	+	ensembl_havana	15	protein_coding		ensembl_havana		ENSG00000013374	2390.6	-9.45144e-05	0.00256556	0.573584	1		ENSG00000013374	2390.6	-0.000268312	0.00259757	0.104912	1		ENSG00000013374	2390.6	-0.000336952	0.00467836	0.351719	1
ENSG00000013375	PGM3	6	83161150	83193936	-	ensembl_havana	15	protein_coding		ensembl_havana		ENSG00000013375	4554.02	1.5533e-05	0.00263072	0.799798	1		ENSG00000013375	4554.02	-4.48642e-05	0.00269461	0.462645	1		ENSG00000013375	4554.02	-0.000353747	0.0082514	0.391489	1
ENSG00000013392	RWDD2A	6	83193379	83198932	+	ensembl_havana	7	protein_coding		ensembl_havana		ENSG00000013392	408.099	-5.37363e-06	0.00260931	0.936316	1		ENSG00000013392	408.099	-4.39121e-06	0.00261291	0.947013	1		ENSG00000013392	408.099	3.74875e-06	0.00656512	0.991776	1
ENSG00000013441	CLK1	2	200853009	200864744	-	ensembl_havana	15	protein_coding		ensembl_havana		ENSG00000013441	1128.12	4.50404e-07	0.00281575	0.991624	1		ENSG00000013441	1128.12	4.2539e-06	0.00284443	0.9209	1		ENSG00000013441	1128.12	2.56169e-05	0.0084571	0.938167	1
ENSG00000013503	POLR3B	12	106357658	106510198	+	ensembl_havana	9	protein_coding		ensembl_havana		ENSG00000013503	604.21	6.47528e-05	0.00262491	0.414568	1		ENSG00000013503	604.21	-8.1139e-05	0.00266291	0.30175	1		ENSG00000013503	604.21	-0.000978566	0.0115165	0.110348	1
ENSG00000013523	ANGEL1	14	76786178	76826246	-	ensembl_havana	9	protein_coding		ensembl_havana		ENSG00000013523	511.99	-3.08093e-05	0.00261131	0.66747	1		ENSG00000013523	511.99	-6.88883e-05	0.00268133	0.335413	1		ENSG00000013523	511.99	-0.000177805	0.00672328	0.636857	1
ENSG00000013561	RNF14	5	141958328	141990291	+	ensembl_havana	17	protein_coding		ensembl_havana		ENSG00000013561	2569.63	-3.46176e-06	0.0025798	0.970878	1		ENSG00000013561	2569.63	4.02586e-05	0.00258508	0.665684	1		ENSG00000013561	2569.63	0.000143532	0.00556218	0.683526	1
ENSG00000013563	DNASE1L1	X	154401238	154412112	-	ensembl_havana	13	protein_coding		ensembl_havana		ENSG00000013563	717	-4.16001e-05	0.00311096	0.376739	1		ENSG00000013563	717	-7.5136e-05	0.0040137	0.171058	1		ENSG00000013563	717	-0.000149617	0.0085931	0.662034	1
ENSG00000013573	DDX11	12	31073845	31104791	+	ensembl_havana	16	protein_coding		ensembl_havana		ENSG00000013573	213.051	8.78598e-06	0.00306017	0.82675	1		ENSG00000013573	213.051	4.28814e-05	0.00382188	0.358054	1		ENSG00000013573	213.051	0.000190549	0.0094619	0.539916	1
ENSG00000013583	HEBP1	12	12974864	13000273	-	ensembl_havana	8	protein_coding		ensembl_havana		ENSG00000013583	2214.33	-0.000111248	0.00278843	0.15829	1		ENSG00000013583	2214.33	3.54059e-05	0.00260831	0.636365	1		ENSG00000013583	2214.33	0.00100062	0.0118038	0.105822	1
ENSG00000013588	GPRC5A	12	12890782	12917937	+	ensembl_havana	7	protein_coding		ensembl_havana		ENSG00000013588	435.072	-3.23806e-05	0.00422264	0.487369	1		ENSG00000013588	435.072	1.63294e-05	0.0038236	0.710789	1		ENSG00000013588	435.072	0.000262166	0.0109947	0.359777	1
ENSG00000013619	MAMLD1	X	150361422	150514178	+	ensembl_havana	13	protein_coding		ensembl_havana		ENSG00000013619	1182	3.93605e-05	0.00282345	0.443504	1		ENSG00000013619	1182	4.61081e-05	0.00291764	0.372161	1		ENSG00000013619	1182	4.38714e-05	0.00778946	0.901796	1
ENSG00000013725	CD6	11	60971680	61020377	+	ensembl_havana	14	protein_coding		ensembl_havana		ENSG00000013725	0.0197499	-7.27411e-05	0.111317	0.981506	1		ENSG00000013725	0.0197499	-0.000210049	0.117419	0.950892	NA		ENSG00000013725	0.0197499	0	0.146116	1	1
ENSG00000013810	TACC3	4	1721490	1745176	+	ensembl_havana	18	protein_coding		ensembl_havana		ENSG00000013810	846.885	-4.03052e-07	0.00448114	0.993607	1		ENSG00000013810	846.885	2.18783e-05	0.00502303	0.695243	1		ENSG00000013810	846.885	8.41017e-05	0.0107873	0.727609	1
ENSG00000014123	UFL1	6	96521595	96555276	+	ensembl_havana	9	protein_coding		ensembl_havana		ENSG00000014123	1707.61	-0.000254742	0.00266818	0.0670434	1		ENSG00000014123	1707.61	-0.000172466	0.00259279	0.201485	1		ENSG00000014123	1707.61	0.000147547	0.00445426	0.651199	1
ENSG00000014138	POLA2	11	65261762	65305589	+	ensembl_havana	8	protein_coding		ensembl_havana		ENSG00000014138	485.911	2.22769e-05	0.00318982	0.592971	1		ENSG00000014138	485.911	-1.13489e-06	0.00304475	0.977568	1		ENSG00000014138	485.911	-0.000149102	0.00922647	0.630465	1
ENSG00000014164	ZC3H3	8	143437655	143541453	-	ensembl_havana	6	protein_coding		ensembl_havana		ENSG00000014164	380.974	-1.84263e-05	0.00258539	0.833077	1		ENSG00000014164	380.974	2.16921e-06	0.00258483	0.979934	1		ENSG00000014164	380.974	7.06696e-05	0.00564232	0.840041	1
ENSG00000014216	CAPN1	11	65180566	65212006	+	ensembl_havana	15	protein_coding		ensembl_havana		ENSG00000014216	4899.2	-1.6651e-05	0.00257618	0.873146	1		ENSG00000014216	4899.2	-0.00014992	0.00266481	0.149237	1		ENSG00000014216	4899.2	-0.00049144	0.00722342	0.262657	1
ENSG00000014257	ACPP	3	132317367	132368298	+	ensembl_havana	15	protein_coding		ensembl_havana		ENSG00000014257	3.05479	-0.000736996	0.0367125	0.130908	1		ENSG00000014257	3.05479	3.08263e-05	0.0125639	0.861502	1		ENSG00000014257	3.05479	0.00103298	0.0451146	0.156325	1
ENSG00000014641	MDH1	2	63588609	63607197	+	ensembl_havana	17	protein_coding		ensembl_havana		ENSG00000014641	5211.41	-2.39225e-05	0.00256843	0.861265	1		ENSG00000014641	5211.41	-0.000190584	0.00260372	0.158216	1		ENSG00000014641	5211.41	-0.000430894	0.00586103	0.279984	1
ENSG00000014824	SLC30A9	4	41990472	42090457	+	ensembl_havana	13	protein_coding		ensembl_havana		ENSG00000014824	3034.91	0.000163185	0.00259254	0.215144	1		ENSG00000014824	3034.91	0.000157679	0.00259344	0.222087	1		ENSG00000014824	3034.91	1.40985e-06	0.00431564	0.996439	1
ENSG00000014914	MTMR11	1	149928651	149936869	-	ensembl_havana	20	protein_coding		ensembl_havana		ENSG00000014914	539.763	5.57303e-05	0.00270652	0.380455	1		ENSG00000014914	539.763	-3.29432e-05	0.00265505	0.593609	1		ENSG00000014914	539.763	-0.000571461	0.00964626	0.225167	1
ENSG00000014919	COX15	10	99711844	99732100	-	ensembl_havana	12	protein_coding		ensembl_havana		ENSG00000014919	861.883	-0.000129781	0.00267414	0.170898	1		ENSG00000014919	861.883	-4.93106e-05	0.00258935	0.590637	1		ENSG00000014919	861.883	0.000266295	0.00620968	0.482701	1
ENSG00000015133	CCDC88C	14	91271323	91417844	-	ensembl_havana	18	protein_coding		ensembl_havana		ENSG00000015133	2.21475	9.18622e-05	0.0133638	0.592228	1		ENSG00000015133	2.21475	0.00902333	0.149639	0.0128323	0.722376		ENSG00000015133	2.21475	0.00200432	0.0648194	0.0740686	1
ENSG00000015153	YAF2	12	42157104	42238349	-	ensembl_havana	14	protein_coding		ensembl_havana		ENSG00000015153	551.197	0.000106277	0.00265379	0.232869	1		ENSG00000015153	551.197	5.36578e-05	0.00259799	0.535957	1		ENSG00000015153	551.197	-0.000175464	0.00595462	0.62955	1
ENSG00000015171	ZMYND11	10	134465	254637	+	ensembl_havana	19	protein_coding		ensembl_havana		ENSG00000015171	4743.28	7.31685e-05	0.00257069	0.590443	1		ENSG00000015171	4743.28	2.71949e-05	0.00256835	0.838214	1		ENSG00000015171	4743.28	-8.99518e-05	0.00432067	0.778004	1
ENSG00000015285	WAS	X	48676596	48691427	+	ensembl_havana	10	protein_coding		ensembl_havana		ENSG00000015285	2.84517	3.71491e-06	0.0080668	0.970332	1		ENSG00000015285	2.84517	-5.61806e-05	0.00935118	0.615624	1		ENSG00000015285	2.84517	-0.000120777	0.0149658	0.649734	1
ENSG00000015413	DPEP1	16	89613308	89638456	+	ensembl_havana	9	protein_coding		ensembl_havana		ENSG00000015413	2.44371	-0.000287821	0.020053	0.216126	1		ENSG00000015413	2.44371	2.74137e-05	0.00929671	0.817492	1		ENSG00000015413	2.44371	0.000564603	0.0282214	0.20712	1
ENSG00000015475	BID	22	17734138	17774770	-	ensembl_havana	18	protein_coding		ensembl_havana		ENSG00000015475	662.244	2.33729e-06	0.00261799	0.97065	1		ENSG00000015475	662.244	-9.48972e-05	0.00299668	0.157423	1		ENSG00000015475	662.244	-0.000611529	0.00985114	0.206569	1
ENSG00000015479	MATR3	5	139293648	139331677	+	ensembl_havana	18	protein_coding	yes	ensembl_havana		ENSG00000015479	12109.9	0.000194818	0.00256361	0.334379	1		ENSG00000015479	12109.9	-0.000201242	0.00256392	0.308804	1		ENSG00000015479	12109.9	-0.000924625	0.00702373	0.0869615	1
ENSG00000015520	NPC1L1	7	44512535	44541315	-	ensembl_havana	14	protein_coding		ensembl_havana		ENSG00000015520	0.683339	-6.01189e-05	0.021308	0.863016	1		ENSG00000015520	0.683339	-0.000298675	0.0289201	0.513559	1		ENSG00000015520	0.683339	-0.000255937	0.0326734	0.677972	1
ENSG00000015532	XYLT2	17	50346092	50363138	+	ensembl_havana	9	protein_coding		ensembl_havana		ENSG00000015532	1064.17	-7.41926e-05	0.00260604	0.408887	1		ENSG00000015532	1064.17	-0.000146912	0.00280427	0.10692	1		ENSG00000015532	1064.17	-0.000267041	0.00636062	0.485191	1
ENSG00000015568	RGPD5	2	109792758	109857695	+	ensembl_havana	12	protein_coding		ensembl_havana		ENSG00000015568	22.7274	-1.48909e-05	0.00603584	0.829252	1		ENSG00000015568	22.7274	-8.19474e-05	0.00912861	0.407768	1		ENSG00000015568	22.7274	-0.000134584	0.0128343	0.58481	1
ENSG00000015592	STMN4	8	27235323	27258420	-	ensembl_havana	16	protein_coding		ensembl_havana		ENSG00000015592	0.162848	-0.000250084	0.111768	0.936646	1		ENSG00000015592	0.162848	0.000340247	0.117877	0.920716	1		ENSG00000015592	0.162848	0.000722499	0.148547	0.877062	1
ENSG00000015676	NUDCD3	7	44379121	44490880	-	ensembl_havana	17	protein_coding		ensembl_havana		ENSG00000015676	3148.12	4.18929e-05	0.00256834	0.764803	1		ENSG00000015676	3148.12	8.35889e-05	0.00257041	0.543043	1		ENSG00000015676	3148.12	8.7066e-05	0.00424119	0.784045	1
ENSG00000016082	ISL1	5	51383391	51394738	+	ensembl_havana	14	protein_coding		ensembl_havana		ENSG00000016082	0.316973	0.000117708	0.0583323	0.929753	1		ENSG00000016082	0.316973	-0.000105806	0.0612097	0.941659	1		ENSG00000016082	0.316973	-0.00027768	0.0776309	0.88945	1
ENSG00000016391	CHDH	3	53812335	53846390	-	ensembl_havana	10	protein_coding		ensembl_havana		ENSG00000016391	145.26	5.02703e-05	0.00443729	0.310758	1		ENSG00000016391	145.26	-4.48016e-05	0.00431274	0.358982	1		ENSG00000016391	145.26	-0.000644629	0.0148384	0.095911	1
ENSG00000016402	IL20RA	6	136999971	137045180	-	ensembl_havana	13	protein_coding		ensembl_havana		ENSG00000016402	56.2909	-0.000639335	0.0219304	0.0218681	1		ENSG00000016402	56.2909	-0.000409503	0.0169969	0.0378579	1		ENSG00000016402	56.2909	3.74865e-05	0.00964007	0.888206	1
ENSG00000016490	CLCA1	1	86468368	86500289	+	ensembl_havana	15	protein_coding		ensembl_havana		ENSG00000016490	0.117436	0.000145646	0.111436	0.963005	1		ENSG00000016490	0.117436	-0.000431209	0.118429	0.899962	1		ENSG00000016490	0.117436	-0.000696841	0.148463	0.881396	1
ENSG00000016602	CLCA4	1	86547078	86580754	+	ensembl_havana	9	protein_coding		ensembl_havana		ENSG00000016602	0.0186614	0	0.111273	1	1		ENSG00000016602	0.0186614	0.000169557	0.117307	0.960325	NA		ENSG00000016602	0.0186614	0.000233354	0.146384	0.959773	1
ENSG00000016864	GLT8D1	3	52694488	52706032	-	ensembl_havana	18	protein_coding		ensembl_havana		ENSG00000016864	3931.56	-8.16479e-05	0.00259862	0.398316	1		ENSG00000016864	3931.56	-0.000167091	0.00280593	0.0880774	1		ENSG00000016864	3931.56	-0.000293732	0.00625187	0.444311	1
ENSG00000017260	ATP2C1	3	130850595	131016712	+	ensembl_havana	19	protein_coding		ensembl_havana		ENSG00000017260	5591.97	2.56445e-05	0.00258482	0.774951	1		ENSG00000017260	5591.97	1.04545e-05	0.00258396	0.905382	1		ENSG00000017260	5591.97	-4.8736e-05	0.00551522	0.888128	1
ENSG00000017427	IGF1	12	102395867	102480645	-	ensembl_havana	15	protein_coding		ensembl_havana		ENSG00000017427	137.23	-0.000189487	0.0142144	0.209742	1		ENSG00000017427	137.23	-8.91562e-05	0.00983793	0.410377	1		ENSG00000017427	137.23	8.56092e-05	0.0127636	0.723066	1
ENSG00000017483	SLC38A5	X	48458537	48470256	-	ensembl_havana	14	protein_coding		ensembl_havana		ENSG00000017483	711.569	7.40144e-06	0.00356904	0.858446	1		ENSG00000017483	711.569	1.21665e-05	0.00372611	0.778602	1		ENSG00000017483	711.569	2.447e-05	0.00967531	0.926174	1
ENSG00000017797	RALBP1	18	9475009	9538116	+	ensembl_havana	12	protein_coding		ensembl_havana		ENSG00000017797	4772.48	0.000100125	0.00256928	0.503219	1		ENSG00000017797	4772.48	0.000336678	0.00282218	0.0261273	0.895743		ENSG00000017797	4772.48	0.000625689	0.00670329	0.172025	1
ENSG00000018189	RUFY3	4	70704204	70807315	+	ensembl_havana	12	protein_coding		ensembl_havana		ENSG00000018189	734.038	-1.01855e-05	0.00259266	0.896598	1		ENSG00000018189	734.038	-2.72793e-05	0.00259935	0.723548	1		ENSG00000018189	734.038	-7.05941e-05	0.00604215	0.843871	1
ENSG00000018236	CNTN1	12	40692442	41072418	+	ensembl_havana	14	protein_coding		ensembl_havana		ENSG00000018236	88.9049	-3.40806e-05	0.00532537	0.548318	1		ENSG00000018236	88.9049	-4.10994e-05	0.00574254	0.503754	1		ENSG00000018236	88.9049	-1.59601e-05	0.0105285	0.946597	1
ENSG00000018280	SLC11A1	2	218382029	218396894	+	ensembl_havana	16	protein_coding		ensembl_havana		ENSG00000018280	8.32734	-2.98965e-05	0.0047679	0.560129	1		ENSG00000018280	8.32734	-7.95131e-06	0.00420835	0.867994	1		ENSG00000018280	8.32734	8.77108e-05	0.0104324	0.723351	1
ENSG00000018408	WWTR1	3	149517235	149736714	-	ensembl_havana	14	protein_coding		ensembl_havana		ENSG00000018408	5968.83	-5.01036e-07	0.00262372	0.993506	1		ENSG00000018408	5968.83	-3.67087e-05	0.00266803	0.548207	1		ENSG00000018408	5968.83	-0.000197096	0.0073776	0.605537	1
ENSG00000018510	AGPS	2	177392644	177559299	+	ensembl_havana	13	protein_coding		ensembl_havana		ENSG00000018510	2381.61	0.00016603	0.00261913	0.164711	1		ENSG00000018510	2381.61	5.37371e-05	0.00257434	0.643897	1		ENSG00000018510	2381.61	-0.000287403	0.00551115	0.432452	1
ENSG00000018610	CXorf56	X	119538149	119565408	-	ensembl_havana	13	protein_coding		ensembl_havana		ENSG00000018610	730.537	-5.6858e-05	0.00258067	0.588526	1		ENSG00000018610	730.537	5.65594e-05	0.00258151	0.583691	1		ENSG00000018610	730.537	0.000377171	0.00645668	0.347484	1
ENSG00000018625	ATP1A2	1	160115759	160143591	+	ensembl_havana	14	protein_coding		ensembl_havana		ENSG00000018625	3.18205	0.000180939	0.0173577	0.402531	1		ENSG00000018625	3.18205	-8.0034e-05	0.0134147	0.656858	1		ENSG00000018625	3.18205	-0.000537649	0.030621	0.271262	1
ENSG00000018699	TTC27	2	32628032	32821051	+	ensembl_havana	11	protein_coding		ensembl_havana		ENSG00000018699	766.256	4.8323e-05	0.00259964	0.562688	1		ENSG00000018699	766.256	-7.18138e-05	0.0026255	0.383405	1		ENSG00000018699	766.256	-0.000616343	0.0088899	0.209789	1
ENSG00000018869	ZNF582	19	56375846	56393545	-	ensembl_havana	16	protein_coding		ensembl_havana		ENSG00000018869	98.1374	6.01767e-06	0.00276426	0.89385	1		ENSG00000018869	98.1374	3.9205e-06	0.00278113	0.93024	1		ENSG00000018869	98.1374	-1.27965e-05	0.00821553	0.970013	1
ENSG00000019102	VSIG2	11	124747472	124752238	-	ensembl_havana	11	protein_coding		ensembl_havana		ENSG00000019102	0.289681	-4.95314e-05	0.0933078	0.984127	1		ENSG00000019102	0.289681	0.00031525	0.0988759	0.907399	1		ENSG00000019102	0.289681	0.000436588	0.123677	0.905836	1
ENSG00000019144	PHLDB1	11	118606440	118658038	+	ensembl_havana	18	protein_coding		ensembl_havana		ENSG00000019144	3614.04	8.37726e-05	0.00276195	0.233014	1		ENSG00000019144	3614.04	-0.000641781	0.0125223	0.00366298	0.373182		ENSG00000019144	3614.04	-0.0240044	0.0792732	0.00038297	0.0655521
ENSG00000019169	MARCO	2	118942166	118994660	+	ensembl_havana	10	protein_coding		ensembl_havana		ENSG00000019169	1.51041	-0.000106271	0.0150723	0.596573	1		ENSG00000019169	1.51041	5.66548e-05	0.0129784	0.751635	1		ENSG00000019169	1.51041	0.00029092	0.0238905	0.464516	1
ENSG00000019186	CYP24A1	20	54153449	54173973	-	ensembl_havana	9	protein_coding		ensembl_havana		ENSG00000019186	62.6321	6.45068e-05	0.00923508	0.539229	1		ENSG00000019186	62.6321	-0.00132824	0.0451466	0.0436954	1		ENSG00000019186	62.6321	-0.0038311	0.0830323	0.0224662	0.94037
ENSG00000019485	PRDM11	11	45095806	45235110	+	ensembl_havana	13	protein_coding		ensembl_havana		ENSG00000019485	207.064	3.11818e-05	0.00270666	0.568496	1		ENSG00000019485	207.064	-2.02688e-05	0.00268786	0.705648	1		ENSG00000019485	207.064	-0.00032553	0.00854431	0.414053	1
ENSG00000019505	SYT13	11	45240301	45286319	-	ensembl_havana	7	protein_coding		ensembl_havana		ENSG00000019505	0.0620313	0	0.111271	1	1		ENSG00000019505	0.0620313	0.000287097	0.117684	0.933013	1		ENSG00000019505	0.0620313	0.000156127	0.146232	0.97306	1
ENSG00000019549	SNAI2	8	48917768	48921740	-	ensembl_havana	9	protein_coding		ensembl_havana		ENSG00000019549	4697.58	-2.38925e-05	0.00268561	0.660244	1		ENSG00000019549	4697.58	5.42468e-05	0.00286967	0.329746	1		ENSG00000019549	4697.58	0.000553713	0.0100672	0.220565	1
ENSG00000019582	CD74	5	150401637	150412929	-	ensembl_havana	14	protein_coding		ensembl_havana		ENSG00000019582	73.3221	-1.34722e-06	0.00716621	0.987533	1		ENSG00000019582	73.3221	1.28016e-05	0.00759408	0.890915	1		ENSG00000019582	73.3221	3.22592e-05	0.0130681	0.894318	1
ENSG00000019991	HGF	7	81699006	81770438	-	ensembl_havana	15	protein_coding		ensembl_havana		ENSG00000019991	436.919	-9.07387e-05	0.00721636	0.208931	1		ENSG00000019991	436.919	-1.24724e-05	0.00405879	0.786999	1		ENSG00000019991	436.919	0.000228088	0.0111726	0.40206	1
ENSG00000019995	ZRANB1	10	124942123	124988189	+	ensembl_havana	6	protein_coding		ensembl_havana		ENSG00000019995	2103.21	-8.42976e-05	0.00258705	0.429898	1		ENSG00000019995	2103.21	0.000127273	0.00261959	0.227406	1		ENSG00000019995	2103.21	0.00117245	0.0114114	0.0843934	1
ENSG00000020129	NCDN	1	35557473	35567274	+	ensembl_havana	15	protein_coding		ensembl_havana		ENSG00000020129	1305.53	0.00015682	0.00267146	0.135045	1		ENSG00000020129	1305.53	-0.000127064	0.00263009	0.21443	1		ENSG00000020129	1305.53	-0.00337886	0.0216491	0.0183978	0.882338
ENSG00000020181	ADGRA2	8	37784191	37844896	+	ensembl_havana	17	protein_coding		ensembl_havana		ENSG00000020181	14778.8	-1.5003e-06	0.00260056	0.983337	1		ENSG00000020181	14778.8	-3.57126e-05	0.00261926	0.614068	1		ENSG00000020181	14778.8	-0.000157419	0.00662602	0.673223	1
ENSG00000020219	CCT8L1P	7	152445477	152447150	+	havana	9	processed_pseudogene		havana		ENSG00000020219	0.318252	-0.000160561	0.0578118	0.902822	1		ENSG00000020219	0.318252	-0.000291537	0.0620239	0.840336	1		ENSG00000020219	0.318252	-0.000139006	0.0758355	0.943173	1
ENSG00000020256	ZFP64	20	52051663	52204308	-	ensembl_havana	19	protein_coding		ensembl_havana		ENSG00000020256	669.592	2.3029e-05	0.00259461	0.770896	1		ENSG00000020256	669.592	-0.000141346	0.00299501	0.0886103	1		ENSG00000020256	669.592	-0.00117893	0.0127647	0.0832778	1
ENSG00000020426	MNAT1	14	60734742	60969953	+	ensembl_havana	10	protein_coding		ensembl_havana		ENSG00000020426	699.712	5.23288e-06	0.00258259	0.953599	1		ENSG00000020426	699.712	6.95247e-05	0.0026052	0.433581	1		ENSG00000020426	699.712	0.000236949	0.00616974	0.527288	1
ENSG00000020577	SAMD4A	14	54567097	54793315	+	ensembl_havana	13	protein_coding		ensembl_havana		ENSG00000020577	3173.17	9.4374e-05	0.00343069	0.126794	1		ENSG00000020577	3173.17	7.62929e-05	0.00316294	0.191226	1		ENSG00000020577	3173.17	-5.99199e-05	0.00750492	0.868663	1
ENSG00000020633	RUNX3	1	24899511	24965121	-	ensembl_havana	18	protein_coding		ensembl_havana		ENSG00000020633	134.445	1.94255e-05	0.00357627	0.643551	1		ENSG00000020633	134.445	0.000154485	0.00900022	0.0979511	1		ENSG00000020633	134.445	0.000319525	0.0111005	0.295265	1
ENSG00000020922	MRE11	11	94415578	94493908	-	ensembl_havana	12	protein_coding		ensembl_havana		ENSG00000020922	734.481	5.54341e-05	0.00273296	0.366941	1		ENSG00000020922	734.481	7.10489e-05	0.00286078	0.251446	1		ENSG00000020922	734.481	8.41108e-05	0.00710076	0.819212	1
ENSG00000021300	PLEKHB1	11	73646178	73662819	+	ensembl_havana	13	protein_coding		ensembl_havana		ENSG00000021300	16.3522	1.14516e-05	0.00345545	0.779604	1		ENSG00000021300	16.3522	-8.04878e-05	0.00609119	0.206265	1		ENSG00000021300	16.3522	-0.000441843	0.0126522	0.180432	1
ENSG00000021355	SERPINB1	6	2832332	2842006	-	ensembl_havana	12	protein_coding		ensembl_havana		ENSG00000021355	1598.51	-0.000125474	0.00293781	0.110077	1		ENSG00000021355	1598.51	-3.22502e-05	0.00261064	0.65808	1		ENSG00000021355	1598.51	0.000424817	0.00801606	0.32745	1
ENSG00000021488	SLC7A9	19	32830509	32869766	-	ensembl_havana	12	protein_coding		ensembl_havana		ENSG00000021488	2.01977	0.00210005	0.0588274	0.0275019	1		ENSG00000021488	2.01977	-0.000188162	0.0162442	0.328965	1		ENSG00000021488	2.01977	-0.014427	0.182216	0.00675009	0.510823
ENSG00000021574	SPAST	2	32063611	32157637	+	ensembl_havana	11	protein_coding		ensembl_havana		ENSG00000021574	855.786	-3.82039e-05	0.00257526	0.730814	1		ENSG00000021574	855.786	-9.02067e-05	0.00258661	0.409663	1		ENSG00000021574	855.786	-0.000143451	0.00504137	0.672056	1
ENSG00000021645	NRXN3	14	78170373	79868290	+	ensembl_havana	18	protein_coding		ensembl_havana		ENSG00000021645	16.0431	-2.51454e-06	0.00646561	0.973611	1		ENSG00000021645	16.0431	-0.000104445	0.0106514	0.371618	1		ENSG00000021645	16.0431	-0.000202341	0.0148229	0.449846	1
ENSG00000021762	OSBPL5	11	3087116	3166739	-	ensembl_havana	19	protein_coding		ensembl_havana		ENSG00000021762	1243.07	-2.68978e-05	0.00261467	0.697469	1		ENSG00000021762	1243.07	-0.000122463	0.00313382	0.0991203	1		ENSG00000021762	1243.07	-0.000504221	0.00880561	0.269293	1
ENSG00000021776	AQR	15	34851782	34969839	-	ensembl_havana	10	protein_coding		ensembl_havana		ENSG00000021776	2130.62	0.00018844	0.00272551	0.0867297	1		ENSG00000021776	2130.62	0.000188137	0.0027518	0.0825345	1		ENSG00000021776	2130.62	1.60311e-05	0.00488267	0.961195	1
ENSG00000021826	CPS1	2	210477682	210679107	+	ensembl_havana	14	protein_coding		ensembl_havana		ENSG00000021826	580.752	2.23177e-05	0.00276375	0.644323	1		ENSG00000021826	580.752	1.94219e-05	0.0027706	0.684483	1		ENSG00000021826	580.752	-1.40235e-05	0.00794989	0.968026	1
ENSG00000021852	C8B	1	56929210	56966140	-	ensembl_havana	12	protein_coding		ensembl_havana		ENSG00000021852	1.54369	7.47247e-05	0.0169865	0.766805	1		ENSG00000021852	1.54369	2.37527e-05	0.0177777	0.932727	1		ENSG00000021852	1.54369	-7.6215e-05	0.0238503	0.862425	1
ENSG00000022267	FHL1	X	136146702	136211359	+	ensembl_havana	16	protein_coding		ensembl_havana		ENSG00000022267	8291.79	0.000522437	0.0160935	0.0134618	1		ENSG00000022267	8291.79	3.70114e-05	0.00330779	0.412761	1		ENSG00000022267	8291.79	-0.000550415	0.011587	0.162412	1
ENSG00000022277	RTFDC1	20	56468585	56519449	+	ensembl_havana	12	protein_coding		ensembl_havana		ENSG00000022277	4226.21	3.08909e-05	0.00257129	0.80203	1		ENSG00000022277	4226.21	6.90377e-05	0.00257442	0.567837	1		ENSG00000022277	4226.21	9.1998e-05	0.00458512	0.77671	1
ENSG00000022355	GABRA1	5	161847063	161899981	+	ensembl_havana	16	protein_coding		ensembl_havana		ENSG00000022355	0.0207453	0	0.111273	1	1		ENSG00000022355	0.0207453	0.00013734	0.117235	0.967846	NA		ENSG00000022355	0.0207453	2.86142e-05	0.14612	0.995059	1
ENSG00000022556	NLRP2	19	54953130	55001142	+	ensembl_havana	15	protein_coding		ensembl_havana		ENSG00000022556	0.351267	0.00084859	0.116515	0.792853	1		ENSG00000022556	0.351267	0.000467048	0.118445	0.891579	1		ENSG00000022556	0.351267	-0.000487629	0.146698	0.915964	1
ENSG00000022567	SLC45A4	8	141207166	141308305	-	ensembl_havana	9	protein_coding		ensembl_havana		ENSG00000022567	233.38	-5.53749e-05	0.00286003	0.321547	1		ENSG00000022567	233.38	1.09324e-05	0.00267548	0.836622	1		ENSG00000022567	233.38	0.000432573	0.00926026	0.304264	1
ENSG00000022840	RNF10	12	120533480	120577594	+	ensembl_havana	15	protein_coding		ensembl_havana		ENSG00000022840	5453.64	2.07771e-06	0.00256701	0.988575	1		ENSG00000022840	5453.64	0.00015645	0.00257941	0.272703	1		ENSG00000022840	5453.64	0.000349579	0.00519654	0.345498	1
ENSG00000022976	ZNF839	14	102317377	102342702	+	ensembl_havana	15	protein_coding		ensembl_havana		ENSG00000022976	201.35	-7.47341e-05	0.00282062	0.244373	1		ENSG00000022976	201.35	6.14186e-05	0.00275786	0.32692	1		ENSG00000022976	201.35	0.00124325	0.0142817	0.0649025	1
ENSG00000023041	ZDHHC6	10	112424428	112446917	-	ensembl_havana	11	protein_coding		ensembl_havana		ENSG00000023041	1330.76	-4.85348e-05	0.00258875	0.597643	1		ENSG00000023041	1330.76	5.58001e-05	0.00259364	0.537189	1		ENSG00000023041	1330.76	0.000418656	0.00719798	0.322923	1
ENSG00000023171	GRAMD1B	11	123358428	123627774	+	ensembl_havana	16	protein_coding		ensembl_havana		ENSG00000023171	674.068	5.29224e-05	0.00313396	0.294071	1		ENSG00000023171	674.068	7.27719e-05	0.00363703	0.182574	1		ENSG00000023171	674.068	9.25312e-05	0.00817447	0.790604	1
ENSG00000023191	RNH1	11	494512	507300	-	ensembl_havana	16	protein_coding		ensembl_havana		ENSG00000023191	8699.01	-7.02063e-05	0.00259258	0.466705	1		ENSG00000023191	8699.01	-4.18116e-05	0.00258447	0.657815	1		ENSG00000023191	8699.01	8.08118e-05	0.00533023	0.813652	1
ENSG00000023228	NDUFS1	2	206114817	206159603	-	ensembl_havana	13	protein_coding		ensembl_havana		ENSG00000023228	3670.32	8.7701e-05	0.00258446	0.429254	1		ENSG00000023228	3670.32	9.15611e-05	0.00258772	0.400214	1		ENSG00000023228	3670.32	1.89135e-05	0.00479072	0.95389	1
ENSG00000023287	RB1CC1	8	52622456	52745843	-	ensembl_havana	12	protein_coding		ensembl_havana		ENSG00000023287	3983.06	1.32536e-06	0.00258338	0.988059	1		ENSG00000023287	3983.06	9.67509e-05	0.00264289	0.271351	1		ENSG00000023287	3983.06	0.000396125	0.00718094	0.34424	1
ENSG00000023318	ERP44	9	99979179	100099040	-	ensembl_havana	7	protein_coding		ensembl_havana		ENSG00000023318	3350.4	-5.47743e-05	0.00256688	0.717465	1		ENSG00000023318	3350.4	0.000120486	0.00257058	0.417391	1		ENSG00000023318	3350.4	0.000384423	0.00524837	0.309917	1
ENSG00000023330	ALAS1	3	52198086	52214327	+	ensembl_havana	14	protein_coding		ensembl_havana		ENSG00000023330	1708.85	3.86178e-06	0.00259998	0.957395	1		ENSG00000023330	1708.85	5.56999e-05	0.00264513	0.437457	1		ENSG00000023330	1708.85	0.000245422	0.00700661	0.528107	1
ENSG00000023445	BIRC3	11	102317450	102339403	+	ensembl_havana	13	protein_coding		ensembl_havana		ENSG00000023445	102.761	2.96578e-07	0.00310952	0.99403	1		ENSG00000023445	102.761	0.00175622	0.0361841	0.00583501	0.511097		ENSG00000023445	102.761	0.00172029	0.0286282	0.0163817	0.839789
ENSG00000023516	AKAP11	13	42272153	42323267	+	ensembl_havana	8	protein_coding		ensembl_havana		ENSG00000023516	3790.19	0.000149035	0.00263493	0.17079	1		ENSG00000023516	3790.19	-4.53741e-05	0.00257798	0.667239	1		ENSG00000023516	3790.19	-0.000893697	0.00970612	0.122358	1
ENSG00000023572	GLRX2	1	193096468	193106114	-	ensembl_havana	8	protein_coding		ensembl_havana		ENSG00000023572	302.341	-4.18563e-06	0.00257329	0.970261	1		ENSG00000023572	302.341	-5.22371e-05	0.00257641	0.637491	1		ENSG00000023572	302.341	-0.000126232	0.00494864	0.706564	1
ENSG00000023608	SNAPC1	14	61762357	61796428	+	ensembl_havana	4	protein_coding		ensembl_havana		ENSG00000023608	1017.79	-1.19839e-05	0.00262628	0.846261	1		ENSG00000023608	1017.79	0.000113532	0.00335274	0.0998733	1		ENSG00000023608	1017.79	0.000917174	0.0120958	0.109751	1
ENSG00000023697	DERA	12	15911172	16037282	+	ensembl_havana	12	protein_coding		ensembl_havana		ENSG00000023697	1150.78	-8.57847e-06	0.00257567	0.934801	1		ENSG00000023697	1150.78	3.64377e-05	0.002578	0.723487	1		ENSG00000023697	1150.78	0.000129023	0.0051747	0.705388	1
ENSG00000023734	STRAP	12	15882391	15903478	+	ensembl_havana	10	protein_coding		ensembl_havana		ENSG00000023734	5199.06	-4.92871e-05	0.00257287	0.684356	1		ENSG00000023734	5199.06	2.09108e-05	0.00257127	0.860285	1		ENSG00000023734	5199.06	0.0001687	0.00487151	0.616565	1
ENSG00000023839	ABCC2	10	99782732	99852192	+	ensembl_havana	10	protein_coding		ensembl_havana		ENSG00000023839	25.3449	-1.72913e-05	0.0034198	0.674375	1		ENSG00000023839	25.3449	-5.76896e-05	0.00490545	0.282278	1		ENSG00000023839	25.3449	-0.000165617	0.00981042	0.563309	1
ENSG00000023892	DEF6	6	35297852	35321771	+	ensembl_havana	10	protein_coding		ensembl_havana		ENSG00000023892	9.2477	-3.67991e-05	0.00531725	0.513508	1		ENSG00000023892	9.2477	-6.50105e-05	0.00676699	0.352413	1		ENSG00000023892	9.2477	-5.98589e-05	0.0106039	0.803486	1
ENSG00000023902	PLEKHO1	1	150149183	150164720	+	ensembl_havana	13	protein_coding		ensembl_havana		ENSG00000023902	2020.99	-3.59249e-05	0.00273742	0.506551	1		ENSG00000023902	2020.99	4.29813e-05	0.00279908	0.426095	1		ENSG00000023902	2020.99	0.000573989	0.010274	0.207263	1
ENSG00000023909	GCLM	1	93885205	93909456	-	ensembl_havana	9	protein_coding		ensembl_havana		ENSG00000023909	1849.63	0.000125212	0.00358437	0.0770107	1		ENSG00000023909	1849.63	6.38973e-05	0.00279942	0.29925	1		ENSG00000023909	1849.63	-0.000235008	0.00763133	0.544318	1
ENSG00000024048	UBR2	6	42564062	42693504	+	ensembl_havana	10	protein_coding		ensembl_havana		ENSG00000024048	1837.08	4.54052e-07	0.00257018	0.997117	1		ENSG00000024048	1837.08	-0.000150912	0.00259749	0.223546	1		ENSG00000024048	1837.08	-0.000430044	0.00615738	0.287847	1
ENSG00000024422	EHD2	19	47713343	47743134	+	ensembl_havana	11	protein_coding		ensembl_havana		ENSG00000024422	11618.4	2.59003e-05	0.00257432	0.81571	1		ENSG00000024422	11618.4	-0.000205144	0.00277672	0.0679715	1		ENSG00000024422	11618.4	-0.00128462	0.0118472	0.0735063	1
ENSG00000024526	DEPDC1	1	68474152	68497221	-	ensembl_havana	16	protein_coding		ensembl_havana		ENSG00000024526	454.034	-1.13768e-05	0.00567261	0.860071	1		ENSG00000024526	454.034	5.49532e-05	0.00747984	0.501264	1		ENSG00000024526	454.034	0.00018885	0.0133253	0.461261	1
ENSG00000024862	CCDC28A	6	138773509	138793319	+	ensembl_havana	17	protein_coding		ensembl_havana		ENSG00000024862	463.217	-0.000117978	0.00279716	0.144389	1		ENSG00000024862	463.217	0.000112466	0.00279581	0.156712	1		ENSG00000024862	463.217	0.00364966	0.0248552	0.0130999	0.746082
ENSG00000025039	RRAGD	6	89364636	89412270	-	ensembl_havana	14	protein_coding		ensembl_havana		ENSG00000025039	255.315	-3.76313e-05	0.00530216	0.502028	1		ENSG00000025039	255.315	1.21613e-05	0.00456473	0.813361	1		ENSG00000025039	255.315	0.000202713	0.0116593	0.43569	1
ENSG00000025156	HSF2	6	122399546	122433119	+	ensembl_havana	12	protein_coding		ensembl_havana		ENSG00000025156	560.16	3.84454e-05	0.00257307	0.744278	1		ENSG00000025156	560.16	-1.84908e-05	0.00257196	0.873195	1		ENSG00000025156	560.16	-0.000139372	0.00484644	0.676231	1
ENSG00000025293	PHF20	20	35771974	35950381	+	ensembl_havana	16	protein_coding		ensembl_havana		ENSG00000025293	2401.33	1.82838e-05	0.00257152	0.879264	1		ENSG00000025293	2401.33	-2.60517e-06	0.0025711	0.982395	1		ENSG00000025293	2401.33	-4.80023e-05	0.00457096	0.881546	1
ENSG00000025423	HSD17B6	12	56752161	56787790	+	ensembl_havana	11	protein_coding		ensembl_havana		ENSG00000025423	23.0795	3.46986e-05	0.00422356	0.457958	1		ENSG00000025423	23.0795	-1.82613e-05	0.00380495	0.677555	1		ENSG00000025423	23.0795	-0.000293816	0.0111743	0.318283	1
ENSG00000025434	NR1H3	11	47248300	47269032	+	ensembl_havana	18	protein_coding		ensembl_havana		ENSG00000025434	214.12	-0.000102099	0.00589307	0.11936	1		ENSG00000025434	214.12	-3.92473e-05	0.00366127	0.389476	1		ENSG00000025434	214.12	0.000181339	0.00937046	0.561561	1
ENSG00000025708	TYMP	22	50525752	50530056	-	ensembl_havana	13	protein_coding		ensembl_havana		ENSG00000025708	418.329	-3.77307e-05	0.00326881	0.401889	1		ENSG00000025708	418.329	1.12243e-05	0.00294472	0.788499	1		ENSG00000025708	418.329	0.000332477	0.00987033	0.342337	1
ENSG00000025770	NCAPH2	22	50508216	50523472	+	ensembl_havana	18	protein_coding		ensembl_havana		ENSG00000025770	628.566	-1.03989e-05	0.0026696	0.844722	1		ENSG00000025770	628.566	1.5378e-05	0.00268724	0.769778	1		ENSG00000025770	628.566	0.000155945	0.00779781	0.672862	1
ENSG00000025772	TOMM34	20	44942130	44960486	-	ensembl_havana	7	protein_coding		ensembl_havana		ENSG00000025772	1325.81	7.55959e-05	0.002668	0.314975	1		ENSG00000025772	1325.81	2.38607e-05	0.00260526	0.743455	1		ENSG00000025772	1325.81	-0.000219659	0.00678264	0.566109	1
ENSG00000025796	SEC63	6	107867756	107958189	-	ensembl_havana	13	protein_coding		ensembl_havana		ENSG00000025796	8045.46	4.02157e-05	0.00257648	0.710651	1		ENSG00000025796	8045.46	0.000175372	0.00269986	0.106083	1		ENSG00000025796	8045.46	0.000467077	0.00692436	0.27501	1
ENSG00000025800	KPNA6	1	32108038	32176568	+	ensembl_havana	13	protein_coding		ensembl_havana		ENSG00000025800	3602.16	-2.33857e-05	0.00256755	0.8696	1		ENSG00000025800	3602.16	-0.000228839	0.00262284	0.104606	1		ENSG00000025800	3602.16	-0.00055807	0.00648565	0.20294	1
ENSG00000026025	VIM	10	17228259	17237593	+	ensembl_havana	15	protein_coding		ensembl_havana		ENSG00000026025	312445	-6.11733e-06	0.00269727	0.901623	1		ENSG00000026025	312445	-1.69386e-05	0.00273266	0.730749	1		ENSG00000026025	312445	-6.91492e-05	0.00785675	0.845868	1
ENSG00000026036	RTEL1-TNFRSF6B	20	63659300	63698684	+	havana	21	protein_coding		havana		ENSG00000026036	49.7691	-0.000414163	0.020365	0.0713884	1		ENSG00000026036	49.7691	-0.000111953	0.00970789	0.263424	1		ENSG00000026036	49.7691	0.000138986	0.0118972	0.570182	1
ENSG00000026103	FAS	10	88990582	89015785	+	ensembl_havana	21	protein_coding		ensembl_havana		ENSG00000026103	2666.89	-6.61664e-05	0.00261625	0.423229	1		ENSG00000026103	2666.89	0.000149837	0.00298694	0.0815569	1		ENSG00000026103	2666.89	0.00239297	0.0190499	0.0276734	1
ENSG00000026297	RNASET2	6	166929504	166957191	-	ensembl_havana	15	protein_coding		ensembl_havana		ENSG00000026297	389.785	1.26958e-05	0.00271484	0.795499	1		ENSG00000026297	389.785	4.85297e-05	0.00298335	0.343992	1		ENSG00000026297	389.785	0.000222561	0.00840271	0.546823	1
ENSG00000026508	CD44	11	35138870	35232402	+	ensembl_havana	17	protein_coding		ensembl_havana		ENSG00000026508	38380.6	5.43718e-05	0.00282151	0.337953	1		ENSG00000026508	38380.6	1.27228e-05	0.0026698	0.813891	1		ENSG00000026508	38380.6	-0.000234705	0.0080079	0.539669	1
ENSG00000026559	KCNG1	20	51003656	51023129	-	ensembl_havana	13	protein_coding		ensembl_havana		ENSG00000026559	181.012	7.43434e-05	0.00475023	0.179592	1		ENSG00000026559	181.012	4.55132e-05	0.00380279	0.334531	1		ENSG00000026559	181.012	-9.46277e-05	0.00901963	0.758878	1
ENSG00000026652	AGPAT4	6	161129979	161274061	-	ensembl_havana	13	protein_coding		ensembl_havana		ENSG00000026652	593.5	-8.70133e-05	0.00301035	0.171842	1		ENSG00000026652	593.5	-1.07794e-05	0.0026415	0.853573	1		ENSG00000026652	593.5	0.000433586	0.00888414	0.313847	1
ENSG00000026950	BTN3A1	6	26402237	26415216	+	ensembl_havana	16	protein_coding		ensembl_havana		ENSG00000026950	1155.96	-2.62264e-05	0.00263625	0.675521	1		ENSG00000026950	1155.96	-0.000189031	0.00499697	0.0306588	0.94803		ENSG00000026950	1155.96	-0.000842874	0.0115404	0.126786	1
ENSG00000027001	MIPEP	13	23730189	23889419	-	ensembl_havana	9	protein_coding		ensembl_havana		ENSG00000027001	651.296	-1.10174e-05	0.00262908	0.856349	1		ENSG00000027001	651.296	-5.24524e-05	0.00272802	0.391171	1		ENSG00000027001	651.296	-0.000229362	0.00757287	0.553222	1
ENSG00000027075	PRKCH	14	61187559	61550976	+	ensembl_havana	14	protein_coding		ensembl_havana		ENSG00000027075	55.3846	-2.88533e-05	0.00363059	0.504137	1		ENSG00000027075	55.3846	6.26106e-05	0.00494662	0.251013	1		ENSG00000027075	55.3846	0.000583071	0.0137614	0.11707	1
ENSG00000027644	INSRR	1	156840063	156859018	-	ensembl_havana	4	protein_coding		ensembl_havana		ENSG00000027644	10.8591	-0.000128101	0.010318	0.218883	1		ENSG00000027644	10.8591	-8.04337e-05	0.00823258	0.349063	1		ENSG00000027644	10.8591	5.34791e-05	0.0111907	0.81963	1
ENSG00000027697	IFNGR1	6	137197484	137219449	-	ensembl_havana	13	protein_coding		ensembl_havana		ENSG00000027697	2759.16	-7.03216e-05	0.0027975	0.268258	1		ENSG00000027697	2759.16	6.10137e-05	0.00276541	0.325793	1		ENSG00000027697	2759.16	0.00117261	0.0138525	0.0715129	1
ENSG00000027847	B4GALT7	5	177600100	177610347	+	ensembl_havana	13	protein_coding		ensembl_havana		ENSG00000027847	754.985	-6.23462e-05	0.0025848	0.537758	1		ENSG00000027847	754.985	6.52719e-05	0.00258709	0.512148	1		ENSG00000027847	754.985	0.000478683	0.00725313	0.272976	1
ENSG00000027869	SH2D2A	1	156806243	156816862	-	ensembl_havana	11	protein_coding		ensembl_havana		ENSG00000027869	7.4105	-5.24929e-05	0.00655828	0.442382	1		ENSG00000027869	7.4105	-5.01756e-05	0.00650587	0.468914	1		ENSG00000027869	7.4105	8.11671e-06	0.0109021	0.972301	1
ENSG00000028116	VRK2	2	57907651	58159920	+	ensembl_havana	16	protein_coding		ensembl_havana		ENSG00000028116	657.725	7.03934e-05	0.00259405	0.460627	1		ENSG00000028116	657.725	1.40546e-05	0.00258063	0.880498	1		ENSG00000028116	657.725	-0.000179168	0.0056932	0.616829	1
ENSG00000028137	TNFRSF1B	1	12167003	12209228	+	ensembl_havana	18	protein_coding		ensembl_havana		ENSG00000028137	459.703	1.41842e-05	0.00322925	0.725803	1		ENSG00000028137	459.703	3.23218e-05	0.00369667	0.467273	1		ENSG00000028137	459.703	9.77851e-05	0.0093027	0.738665	1
ENSG00000028203	VEZT	12	95217746	95302790	+	ensembl_havana	17	protein_coding		ensembl_havana		ENSG00000028203	2565	-8.43232e-05	0.00266941	0.28202	1		ENSG00000028203	2565	5.49583e-05	0.0026243	0.471046	1		ENSG00000028203	2565	0.000912963	0.0111749	0.121806	1
ENSG00000028277	POU2F2	19	42086110	42196585	-	ensembl_havana	21	protein_coding		ensembl_havana		ENSG00000028277	332.916	7.13639e-06	0.00346155	0.861217	1		ENSG00000028277	332.916	-1.06587e-05	0.00358546	0.800816	1		ENSG00000028277	332.916	-0.000100684	0.00972854	0.711835	1
ENSG00000028310	BRD9	5	850291	892824	-	ensembl_havana	17	protein_coding		ensembl_havana		ENSG00000028310	1115.22	-6.23083e-05	0.00259654	0.491618	1		ENSG00000028310	1115.22	2.53121e-05	0.00258541	0.775282	1		ENSG00000028310	1115.22	0.000334045	0.00671827	0.403178	1
ENSG00000028528	SNX1	15	64094123	64146090	+	ensembl_havana	14	protein_coding		ensembl_havana		ENSG00000028528	6478.21	-0.000188581	0.00261353	0.145795	1		ENSG00000028528	6478.21	-0.000157124	0.00259671	0.21517	1		ENSG00000028528	6478.21	5.18063e-05	0.00439707	0.87077	1
ENSG00000028839	TBPL1	6	133952170	133990432	+	ensembl_havana	9	protein_coding		ensembl_havana		ENSG00000028839	689.645	0.000159672	0.00264688	0.146887	1		ENSG00000028839	689.645	0.000106272	0.00259723	0.321794	1		ENSG00000028839	689.645	-0.000127928	0.00505737	0.705223	1
ENSG00000029153	ARNTL2	12	27332854	27425289	+	ensembl_havana	14	protein_coding		ensembl_havana		ENSG00000029153	674.102	4.71743e-05	0.00322441	0.325112	1		ENSG00000029153	674.102	-1.91458e-05	0.00288224	0.665606	1		ENSG00000029153	674.102	-0.000481447	0.0105497	0.223436	1
ENSG00000029363	BCLAF1	6	136256627	136289851	-	ensembl_havana	16	protein_coding		ensembl_havana		ENSG00000029363	6460.77	2.55861e-05	0.00257306	0.824391	1		ENSG00000029363	6460.77	3.44626e-05	0.00257366	0.760462	1		ENSG00000029363	6460.77	2.46759e-05	0.0046722	0.939313	1
ENSG00000029364	SLC39A9	14	69398015	69462388	+	ensembl_havana	11	protein_coding		ensembl_havana		ENSG00000029364	3120.74	-2.60929e-05	0.00256139	0.893677	1		ENSG00000029364	3120.74	-1.9552e-05	0.00256078	0.918775	1		ENSG00000029364	3120.74	8.24088e-06	0.00356229	0.979632	1
ENSG00000029534	ANK1	8	41653220	41896762	-	ensembl_havana	19	protein_coding		ensembl_havana		ENSG00000029534	99.8659	-2.49488e-05	0.00448598	0.610043	1		ENSG00000029534	99.8659	-1.05453e-05	0.00421346	0.825331	1		ENSG00000029534	99.8659	6.06733e-05	0.0102125	0.807199	1
ENSG00000029559	IBSP	4	87799581	87812435	+	ensembl_havana	6	protein_coding		ensembl_havana		ENSG00000029559	1.21951	-0.000152706	0.0331043	0.803918	1		ENSG00000029559	1.21951	0.00285889	0.10147	0.131601	1		ENSG00000029559	1.21951	0.00412806	0.13028	0.125682	1
ENSG00000029639	TFB1M	6	155257509	155314493	-	ensembl_havana	10	protein_coding		ensembl_havana		ENSG00000029639	224.951	-2.81331e-05	0.00263927	0.652981	1		ENSG00000029639	224.951	2.12827e-05	0.0026369	0.729911	1		ENSG00000029639	224.951	0.000271056	0.00769032	0.492931	1
ENSG00000029725	RABEP1	17	5282265	5385812	+	ensembl_havana	16	protein_coding		ensembl_havana		ENSG00000029725	4260.25	7.22548e-06	0.00257658	0.943694	1		ENSG00000029725	4260.25	-5.49688e-05	0.0025831	0.58432	1		ENSG00000029725	4260.25	-0.000190306	0.00549933	0.591209	1
ENSG00000029993	HMGB3	X	150980509	150990775	+	ensembl_havana	14	protein_coding		ensembl_havana		ENSG00000029993	939.866	5.68443e-06	0.00286189	0.892316	1		ENSG00000029993	939.866	2.76728e-05	0.00308795	0.527833	1		ENSG00000029993	939.866	0.000143325	0.00882346	0.663759	1
ENSG00000030066	NUP160	11	47778087	47848555	-	ensembl_havana	13	protein_coding		ensembl_havana		ENSG00000030066	1756.52	-1.09196e-05	0.00258743	0.896303	1		ENSG00000030066	1756.52	4.26776e-05	0.00259856	0.604661	1		ENSG00000030066	1756.52	0.000210424	0.00628972	0.57382	1
ENSG00000030110	BAK1	6	33572547	33580293	-	ensembl_havana	12	protein_coding		ensembl_havana		ENSG00000030110	963.731	1.997e-05	0.00260391	0.782326	1		ENSG00000030110	963.731	-8.03212e-05	0.00271416	0.269164	1		ENSG00000030110	963.731	-0.000572709	0.00910962	0.23073	1
ENSG00000030304	MUSK	9	110668771	110801620	+	ensembl_havana	13	protein_coding		ensembl_havana		ENSG00000030304	18.6694	-2.96828e-05	0.00495597	0.577395	1		ENSG00000030304	18.6694	5.32812e-05	0.00608727	0.402712	1		ENSG00000030304	18.6694	0.00035783	0.0140809	0.228156	1
ENSG00000030419	IKZF2	2	212999691	213152427	-	ensembl_havana	16	protein_coding		ensembl_havana		ENSG00000030419	250.479	-4.22596e-05	0.00308128	0.374052	1		ENSG00000030419	250.479	-3.10244e-05	0.00296678	0.49994	1		ENSG00000030419	250.479	5.8125e-05	0.00830662	0.863972	1
ENSG00000030582	GRN	17	44345086	44353102	+	ensembl_havana	17	protein_coding		ensembl_havana		ENSG00000030582	22122.2	6.68909e-06	0.00261049	0.920265	1		ENSG00000030582	22122.2	4.59088e-05	0.0026552	0.488754	1		ENSG00000030582	22122.2	0.000197724	0.00706822	0.604497	1
ENSG00000031003	FAM13B	5	137937960	138051961	-	ensembl_havana	10	protein_coding		ensembl_havana		ENSG00000031003	3003.74	-2.40426e-05	0.00258889	0.77604	1		ENSG00000031003	3003.74	4.15626e-05	0.00259694	0.616939	1		ENSG00000031003	3003.74	0.000261328	0.00652586	0.49721	1
ENSG00000031081	ARHGAP31	3	119294373	119420714	+	ensembl_havana	10	protein_coding		ensembl_havana		ENSG00000031081	2161.12	-9.35947e-06	0.00264455	0.869585	1		ENSG00000031081	2161.12	-3.72232e-05	0.00271046	0.513406	1		ENSG00000031081	2161.12	-0.000160671	0.00753088	0.667667	1
ENSG00000031691	CENPQ	6	49463378	49493107	+	ensembl_havana	6	protein_coding		ensembl_havana		ENSG00000031691	221.009	4.3658e-05	0.00336711	0.345758	1		ENSG00000031691	221.009	3.68418e-05	0.00327155	0.415591	1		ENSG00000031691	221.009	-3.1343e-05	0.00861896	0.922566	1
ENSG00000031698	SARS	1	109213918	109238169	+	ensembl_havana	12	protein_coding		ensembl_havana		ENSG00000031698	10977.7	-4.08712e-05	0.00259112	0.639106	1		ENSG00000031698	10977.7	0.00012584	0.0027359	0.1517	1		ENSG00000031698	10977.7	0.00106271	0.0116389	0.0989147	1
ENSG00000031823	RANBP3	19	5916139	5978142	-	ensembl_havana	14	protein_coding		ensembl_havana		ENSG00000031823	1711.15	-0.000191468	0.0027424	0.0807999	1		ENSG00000031823	1711.15	6.35009e-05	0.002582	0.545106	1		ENSG00000031823	1711.15	0.00186566	0.015043	0.0436389	1
ENSG00000032219	ARID4A	14	58298385	58373887	+	ensembl_havana	18	protein_coding		ensembl_havana		ENSG00000032219	898.228	-4.11779e-05	0.00258911	0.644158	1		ENSG00000032219	898.228	0.000108274	0.00266321	0.222929	1		ENSG00000032219	898.228	0.000809238	0.00992931	0.145367	1
ENSG00000032389	EIPR1	2	3188925	3377882	-	ensembl_havana	12	protein_coding		ensembl_havana		ENSG00000032389	619.478	2.8028e-06	0.00257825	0.977202	1		ENSG00000032389	619.478	-3.06704e-05	0.00258084	0.750354	1		ENSG00000032389	619.478	-0.000103468	0.00531977	0.763302	1
ENSG00000032444	PNPLA6	19	7534004	7561764	+	ensembl_havana	15	protein_coding		ensembl_havana		ENSG00000032444	1499.62	8.26299e-05	0.00270653	0.262294	1		ENSG00000032444	1499.62	-5.62863e-05	0.00264719	0.431643	1		ENSG00000032444	1499.62	-0.00102178	0.0121602	0.100592	1
ENSG00000032742	IFT88	13	20567069	20691437	+	ensembl_havana	17	protein_coding		ensembl_havana		ENSG00000032742	434.447	-2.58178e-05	0.00258868	0.761757	1		ENSG00000032742	434.447	-4.97975e-05	0.00260027	0.552975	1		ENSG00000032742	434.447	-9.10463e-05	0.00578272	0.797114	1
ENSG00000033011	ALG1	16	5033960	5087379	+	ensembl_havana	11	protein_coding		ensembl_havana		ENSG00000033011	1263.33	-0.000128212	0.00259425	0.2747	1		ENSG00000033011	1263.33	-4.39385e-05	0.00257387	0.70187	1		ENSG00000033011	1263.33	0.000208705	0.00515457	0.548354	1
ENSG00000033030	ZCCHC8	12	122471600	122501073	-	ensembl_havana	13	protein_coding		ensembl_havana		ENSG00000033030	757.086	5.02055e-05	0.00258115	0.622958	1		ENSG00000033030	757.086	3.04637e-05	0.00257869	0.760958	1		ENSG00000033030	757.086	-5.20562e-05	0.00507699	0.876613	1
ENSG00000033050	ABCF2	7	151207837	151227230	-	ensembl_havana	7	protein_coding		ensembl_havana		ENSG00000033050	3372.19	0.000183284	0.00261191	0.153417	1		ENSG00000033050	3372.19	8.2296e-05	0.00257452	0.510413	1		ENSG00000033050	3372.19	-0.000222908	0.00495432	0.518127	1
ENSG00000033100	CHPF2	7	151232489	151238827	+	ensembl_havana	16	protein_coding		ensembl_havana		ENSG00000033100	5317.35	-8.60016e-05	0.00258966	0.412412	1		ENSG00000033100	5317.35	-0.000113097	0.00261054	0.273579	1		ENSG00000033100	5317.35	-8.52994e-05	0.00506215	0.799604	1
ENSG00000033122	LRRC7	1	69568398	70151945	+	ensembl_havana	18	protein_coding		ensembl_havana		ENSG00000033122	1.41724	-2.39942e-05	0.0106642	0.864816	1		ENSG00000033122	1.41724	-0.00124102	0.0493786	0.0861448	1		ENSG00000033122	1.41724	-0.00092371	0.0410524	0.159191	1
ENSG00000033170	FUT8	14	65410592	65744121	+	ensembl_havana	16	protein_coding		ensembl_havana		ENSG00000033170	4224.07	-0.000130167	0.00350706	0.0738473	1		ENSG00000033170	4224.07	-7.27319e-05	0.00281139	0.258016	1		ENSG00000033170	4224.07	0.000207586	0.00734446	0.588403	1
ENSG00000033178	UBA6	4	67612652	67701179	-	ensembl_havana	12	protein_coding		ensembl_havana		ENSG00000033178	2023.91	4.4024e-05	0.00266288	0.491176	1		ENSG00000033178	2023.91	3.85225e-05	0.00266054	0.539721	1		ENSG00000033178	2023.91	-1.963e-05	0.00680797	0.957122	1
ENSG00000033327	GAB2	11	78215297	78418348	-	ensembl_havana	12	protein_coding		ensembl_havana		ENSG00000033327	1163.2	-4.78302e-05	0.00273139	0.415418	1		ENSG00000033327	1163.2	0.000131834	0.00406314	0.0657728	1		ENSG00000033327	1163.2	0.00211246	0.0200561	0.0215048	0.930722
ENSG00000033627	ATP6V0A1	17	42458844	42522611	+	ensembl_havana	16	protein_coding		ensembl_havana		ENSG00000033627	1573.36	5.24213e-05	0.00263815	0.4628	1		ENSG00000033627	1573.36	-9.76757e-06	0.00260629	0.888366	1		ENSG00000033627	1573.36	-0.000301328	0.00739572	0.453556	1
ENSG00000033800	PIAS1	15	68054179	68198603	+	ensembl_havana	13	protein_coding		ensembl_havana		ENSG00000033800	1470.76	3.49957e-05	0.00257979	0.726259	1		ENSG00000033800	1470.76	-9.51454e-05	0.00260528	0.334874	1		ENSG00000033800	1470.76	-0.000509681	0.00750015	0.254933	1
ENSG00000033867	SLC4A7	3	27372721	27484420	-	ensembl_havana	16	protein_coding		ensembl_havana		ENSG00000033867	2144.63	9.09762e-06	0.00266348	0.865592	1		ENSG00000033867	2144.63	-1.10475e-05	0.00267503	0.835151	1		ENSG00000033867	2144.63	-0.000119467	0.00763115	0.744459	1
ENSG00000034053	APBA2	15	28884483	29118315	+	ensembl_havana	14	protein_coding		ensembl_havana		ENSG00000034053	13.3581	0.000194929	0.014412	0.203266	1		ENSG00000034053	13.3581	4.02399e-05	0.00757007	0.645343	1		ENSG00000034053	13.3581	-0.000181064	0.014123	0.486124	1
ENSG00000034152	MAP2K3	17	21284672	21315240	+	ensembl_havana	18	protein_coding		ensembl_havana		ENSG00000034152	3779.9	5.62334e-05	0.00278384	0.340052	1		ENSG00000034152	3779.9	0.000121429	0.00384979	0.078452	1		ENSG00000034152	3779.9	0.000283319	0.00809329	0.472385	1
ENSG00000034239	EFCAB1	8	48710789	48735311	-	ensembl_havana	10	protein_coding		ensembl_havana		ENSG00000034239	14.6358	-1.07011e-06	0.00420808	0.981955	1		ENSG00000034239	14.6358	-1.55109e-05	0.00454219	0.76099	1		ENSG00000034239	14.6358	-5.91844e-05	0.0104401	0.807792	1
ENSG00000034510	TMSB10	2	84905625	84906675	+	ensembl_havana	5	protein_coding		ensembl_havana		ENSG00000034510	43400.2	-4.82901e-05	0.00263496	0.493674	1		ENSG00000034510	43400.2	-3.22527e-05	0.00262128	0.640351	1		ENSG00000034510	43400.2	6.46322e-05	0.00646216	0.859179	1
ENSG00000034533	ASTE1	3	131013875	131027649	-	ensembl_havana	11	protein_coding		ensembl_havana		ENSG00000034533	282.292	-5.76776e-05	0.00261558	0.468714	1		ENSG00000034533	282.292	-0.000188085	0.00362321	0.0376858	1		ENSG00000034533	282.292	-0.000564352	0.00871981	0.235156	1
ENSG00000034677	RNF19A	8	100257060	100336218	-	ensembl_havana	12	protein_coding		ensembl_havana		ENSG00000034677	1941.85	-2.61463e-07	0.00259077	0.997377	1		ENSG00000034677	1941.85	0.000176652	0.00342299	0.045911	1		ENSG00000034677	1941.85	0.00119706	0.0128443	0.081523	1
ENSG00000034693	PEX3	6	143450807	143490010	+	ensembl_havana	14	protein_coding		ensembl_havana		ENSG00000034693	762.368	-5.09928e-05	0.00258472	0.600235	1		ENSG00000034693	762.368	-6.63035e-05	0.00259191	0.488195	1		ENSG00000034693	762.368	-5.29334e-05	0.00524325	0.876164	1
ENSG00000034713	GABARAPL2	16	75566351	75577881	+	ensembl_havana	7	protein_coding		ensembl_havana		ENSG00000034713	2903.64	-1.0119e-05	0.00257441	0.925891	1		ENSG00000034713	2903.64	5.09344e-05	0.00257823	0.633322	1		ENSG00000034713	2903.64	0.000171082	0.00521492	0.620453	1
ENSG00000034971	MYOC	1	171635417	171652683	-	ensembl_havana	16	protein_coding		ensembl_havana		ENSG00000034971	10.4161	9.65146e-05	0.00801997	0.226815	1		ENSG00000034971	10.4161	0.000248527	0.0138505	0.0896698	1		ENSG00000034971	10.4161	0.000102662	0.0104934	0.680619	1
ENSG00000035115	SH3YL1	2	217730	266398	-	ensembl_havana	21	protein_coding		ensembl_havana		ENSG00000035115	769.777	4.48806e-05	0.00260436	0.573054	1		ENSG00000035115	769.777	-5.2754e-06	0.00259274	0.946087	1		ENSG00000035115	769.777	-0.000203309	0.00644986	0.588811	1
ENSG00000035141	FAM136A	2	70295975	70302090	-	ensembl_havana	7	protein_coding		ensembl_havana		ENSG00000035141	1342.63	-2.7731e-05	0.00257297	0.811084	1		ENSG00000035141	1342.63	-0.000170166	0.00264321	0.139318	1		ENSG00000035141	1342.63	-0.000453855	0.00659482	0.278086	1
ENSG00000035403	VCL	10	73995193	74121363	+	ensembl_havana	17	protein_coding		ensembl_havana		ENSG00000035403	18248.2	2.93949e-05	0.00258302	0.752274	1		ENSG00000035403	18248.2	-4.0615e-05	0.00258675	0.656718	1		ENSG00000035403	18248.2	-0.000245992	0.00609955	0.511168	1
ENSG00000035499	DEPDC1B	5	60596912	60700190	-	ensembl_havana	12	protein_coding		ensembl_havana		ENSG00000035499	71.7686	1.44463e-05	0.00502009	0.796009	1		ENSG00000035499	71.7686	2.36853e-05	0.00546967	0.698369	1		ENSG00000035499	71.7686	2.75371e-05	0.0108919	0.906513	1
ENSG00000035664	DAPK2	15	63907036	64072033	-	ensembl_havana	11	protein_coding		ensembl_havana		ENSG00000035664	828.347	-4.74167e-05	0.00292812	0.356497	1		ENSG00000035664	828.347	9.27896e-05	0.00390025	0.122857	1		ENSG00000035664	828.347	0.00145463	0.0173698	0.0329989	1
ENSG00000035681	NSMAF	8	58583504	58659844	-	ensembl_havana	7	protein_coding		ensembl_havana		ENSG00000035681	3895.35	-4.35059e-05	0.00269893	0.465917	1		ENSG00000035681	3895.35	-9.95601e-06	0.00264326	0.863521	1		ENSG00000035681	3895.35	0.000178717	0.00747877	0.636173	1
ENSG00000035687	ADSS	1	244408494	244452134	-	ensembl_havana	9	protein_coding		ensembl_havana		ENSG00000035687	2001.56	0.000140625	0.00264029	0.178382	1		ENSG00000035687	2001.56	2.54527e-06	0.00257641	0.979944	1		ENSG00000035687	2001.56	-0.000498224	0.00730432	0.259315	1
ENSG00000035862	TIMP2	17	78852977	78925387	-	ensembl_havana	12	protein_coding		ensembl_havana		ENSG00000035862	128083	-1.91089e-05	0.00260704	0.786239	1		ENSG00000035862	128083	5.08935e-06	0.00260627	0.941322	1		ENSG00000035862	128083	0.000108824	0.00654187	0.767362	1
ENSG00000035928	RFC1	4	39287456	39366375	-	ensembl_havana	15	protein_coding		ensembl_havana		ENSG00000035928	2185.7	6.73626e-05	0.00258039	0.537221	1		ENSG00000035928	2185.7	9.84364e-06	0.00257443	0.926624	1		ENSG00000035928	2185.7	-0.000152815	0.00513688	0.654998	1
ENSG00000036054	TBC1D23	3	100261000	100325251	+	ensembl_havana	12	protein_coding		ensembl_havana		ENSG00000036054	2613.99	-4.67462e-05	0.00257731	0.666009	1		ENSG00000036054	2613.99	-5.30384e-05	0.00257889	0.617644	1		ENSG00000036054	2613.99	-2.17557e-05	0.00486102	0.947272	1
ENSG00000036257	CUL3	2	224470150	224585397	-	ensembl_havana	12	protein_coding		ensembl_havana		ENSG00000036257	3229.92	3.10241e-05	0.00257237	0.794069	1		ENSG00000036257	3229.92	0.000129438	0.00259557	0.269184	1		ENSG00000036257	3229.92	0.00026654	0.00538797	0.459509	1
ENSG00000036448	MYOM2	8	2045040	2165552	+	ensembl_havana	9	protein_coding		ensembl_havana		ENSG00000036448	53.3784	0.000153315	0.0103029	0.137242	1		ENSG00000036448	53.3784	1.58657e-05	0.00443186	0.749854	1		ENSG00000036448	53.3784	-0.00027705	0.0123107	0.317959	1
ENSG00000036473	OTC	X	38352545	38421450	+	ensembl_havana	6	protein_coding		ensembl_havana		ENSG00000036473	0.038801	6.65704e-05	0.11131	0.983074	1		ENSG00000036473	0.038801	-0.000224382	0.117464	0.94756	1		ENSG00000036473	0.038801	-0.000349631	0.146716	0.939851	1
ENSG00000036530	CYP46A1	14	99684304	99727301	+	ensembl_havana	8	protein_coding		ensembl_havana		ENSG00000036530	19.441	1.04409e-05	0.00350873	0.799827	1		ENSG00000036530	19.441	5.53133e-05	0.00506392	0.309279	1		ENSG00000036530	19.441	0.000185985	0.0101537	0.507301	1
ENSG00000036549	ZZZ3	1	77562416	77683419	-	ensembl_havana	12	protein_coding		ensembl_havana		ENSG00000036549	2528.25	-1.12419e-05	0.00258067	0.904494	1		ENSG00000036549	2528.25	1.6899e-05	0.00258184	0.854139	1		ENSG00000036549	2528.25	9.09258e-05	0.00544213	0.792768	1
ENSG00000036565	SLC18A1	8	20144855	20183206	-	ensembl_havana	14	protein_coding		ensembl_havana		ENSG00000036565	0.0414905	0	0.111273	1	1		ENSG00000036565	0.0414905	0.000249563	0.11755	0.941713	1		ENSG00000036565	0.0414905	0.000339767	0.146683	0.941536	1
ENSG00000036672	USP2	11	119355215	119381726	-	ensembl_havana	15	protein_coding		ensembl_havana		ENSG00000036672	33.3907	0.000129597	0.0093507	0.163736	1		ENSG00000036672	33.3907	0.000150734	0.0102849	0.148555	1		ENSG00000036672	33.3907	1.48161e-05	0.0102224	0.951673	1
ENSG00000036828	CASR	3	122183683	122291629	+	ensembl_havana	15	protein_coding		ensembl_havana		ENSG00000036828	0.0284391	0	0.111273	1	1		ENSG00000036828	0.0284391	0.000200326	0.11739	0.953155	NA		ENSG00000036828	0.0284391	0.000284885	0.146515	0.950929	1
ENSG00000037042	TUBG2	17	42659305	42667006	+	ensembl_havana	8	protein_coding		ensembl_havana		ENSG00000037042	560.1	-5.11317e-05	0.00259374	0.563449	1		ENSG00000037042	560.1	6.32932e-05	0.00260368	0.467618	1		ENSG00000037042	560.1	0.000511796	0.00796747	0.260943	1
ENSG00000037241	RPL26L1	5	172958729	172969771	+	ensembl_havana	7	protein_coding		ensembl_havana		ENSG00000037241	898.409	-0.000104765	0.00264799	0.241988	1		ENSG00000037241	898.409	-7.36413e-06	0.00258462	0.932374	1		ENSG00000037241	898.409	0.00038469	0.00711465	0.354565	1
ENSG00000037280	FLT4	5	180601506	180649624	-	ensembl_havana	15	protein_coding		ensembl_havana		ENSG00000037280	2.16513	6.7802e-05	0.0163356	0.777759	1		ENSG00000037280	2.16513	8.64446e-05	0.0171071	0.734802	1		ENSG00000037280	2.16513	1.95618e-05	0.0216161	0.960505	1
ENSG00000037474	NSUN2	5	6599239	6633291	-	ensembl_havana	14	protein_coding		ensembl_havana		ENSG00000037474	2203.65	9.85599e-05	0.00261057	0.311132	1		ENSG00000037474	2203.65	5.59174e-05	0.00258829	0.556105	1		ENSG00000037474	2203.65	-0.000122409	0.00542554	0.724506	1
ENSG00000037637	FBXO42	1	16246839	16352454	-	ensembl_havana	10	protein_coding		ensembl_havana		ENSG00000037637	1106.25	-0.000107333	0.00266302	0.222634	1		ENSG00000037637	1106.25	3.88895e-05	0.00259286	0.647966	1		ENSG00000037637	1106.25	0.000792408	0.00992558	0.149938	1
ENSG00000037749	MFAP3	5	154038906	154220478	+	ensembl_havana	11	protein_coding		ensembl_havana		ENSG00000037749	1264.76	3.20234e-05	0.00258823	0.713681	1		ENSG00000037749	1264.76	-1.09389e-05	0.00258583	0.898305	1		ENSG00000037749	1264.76	-0.000153182	0.00589435	0.670949	1
ENSG00000037757	MRI1	19	13764532	13774282	+	ensembl_havana	13	protein_coding		ensembl_havana		ENSG00000037757	463.545	6.90877e-05	0.00299943	0.230611	1		ENSG00000037757	463.545	-5.38103e-05	0.00287127	0.331921	1		ENSG00000037757	463.545	-0.00116672	0.0144966	0.0613794	1
ENSG00000037897	METTL1	12	57768471	57772793	-	ensembl_havana	16	protein_coding		ensembl_havana		ENSG00000037897	424.806	1.70126e-05	0.0026314	0.781693	1		ENSG00000037897	424.806	-2.56676e-05	0.00264827	0.67179	1		ENSG00000037897	424.806	-0.000235263	0.00757228	0.544345	1
ENSG00000037965	HOXC8	12	54009106	54012362	+	ensembl_havana	5	protein_coding		ensembl_havana		ENSG00000037965	1465.49	2.63569e-05	0.00264852	0.66153	1		ENSG00000037965	1465.49	3.92907e-05	0.00268782	0.510737	1		ENSG00000037965	1465.49	7.31159e-05	0.00708728	0.842182	1
ENSG00000038002	AGA	4	177430770	177442503	-	ensembl_havana	8	protein_coding		ensembl_havana		ENSG00000038002	1002.06	5.54197e-05	0.00290864	0.310307	1		ENSG00000038002	1002.06	0.000142151	0.00494467	0.0554273	1		ENSG00000038002	1002.06	0.000315095	0.00864184	0.421943	1
ENSG00000038210	PI4K2B	4	25233975	25279092	+	ensembl_havana	12	protein_coding		ensembl_havana		ENSG00000038210	1457.1	3.16142e-05	0.00258929	0.713372	1		ENSG00000038210	1457.1	1.05143e-05	0.00258675	0.900909	1		ENSG00000038210	1457.1	-7.22513e-05	0.00570315	0.837176	1
ENSG00000038219	BOD1L1	4	13568738	13627723	-	ensembl_havana	12	protein_coding		ensembl_havana		ENSG00000038219	2728.06	0.000166696	0.00258903	0.219575	1		ENSG00000038219	2728.06	0.000221281	0.00263806	0.0992299	1		ENSG00000038219	2728.06	0.000125083	0.00441791	0.699021	1
ENSG00000038274	MAT2B	5	163503114	163519336	+	ensembl_havana	16	protein_coding		ensembl_havana		ENSG00000038274	2601.56	-0.000113929	0.00256683	0.489979	1		ENSG00000038274	2601.56	-0.000192405	0.00257514	0.235249	1		ENSG00000038274	2601.56	-0.000143305	0.00400032	0.656993	1
ENSG00000038295	TLL1	4	165873258	166103895	+	ensembl_havana	7	protein_coding		ensembl_havana		ENSG00000038295	16.3075	2.62209e-06	0.00560212	0.967393	1		ENSG00000038295	16.3075	-0.000461655	0.0226174	0.0806797	1		ENSG00000038295	16.3075	-0.000638643	0.0241526	0.12066	1
ENSG00000038358	EDC4	16	67873023	67884503	+	ensembl_havana	14	protein_coding		ensembl_havana		ENSG00000038358	1241.78	4.65369e-05	0.00265272	0.483645	1		ENSG00000038358	1241.78	-1.91811e-05	0.00262282	0.767333	1		ENSG00000038358	1241.78	-0.000355427	0.00799247	0.392042	1
ENSG00000038382	TRIO	5	14143702	14532128	+	ensembl_havana	18	protein_coding		ensembl_havana		ENSG00000038382	9558.12	0.000137346	0.00281409	0.113763	1		ENSG00000038382	9558.12	-7.87285e-05	0.00263488	0.34123	1		ENSG00000038382	9558.12	-0.00232971	0.0186532	0.0292231	1
ENSG00000038427	VCAN	5	83471465	83582303	+	ensembl_havana	15	protein_coding		ensembl_havana		ENSG00000038427	29237.3	3.11807e-05	0.00277438	0.537228	1		ENSG00000038427	29237.3	-2.41239e-05	0.00275829	0.627126	1		ENSG00000038427	29237.3	-0.000379472	0.00922311	0.341852	1
ENSG00000038532	CLEC16A	16	10944488	11182189	+	ensembl_havana	14	protein_coding		ensembl_havana		ENSG00000038532	804.347	8.10518e-05	0.00260798	0.376327	1		ENSG00000038532	804.347	8.6083e-05	0.00261785	0.340054	1		ENSG00000038532	804.347	2.54162e-05	0.00543342	0.941104	1
ENSG00000038945	MSR1	8	16107878	16567490	-	ensembl_havana	14	protein_coding		ensembl_havana		ENSG00000038945	40.4801	5.71134e-05	0.00645246	0.388746	1		ENSG00000038945	40.4801	1.99913e-05	0.00497688	0.718885	1		ENSG00000038945	40.4801	-0.000103628	0.0109394	0.669878	1
ENSG00000039068	CDH1	16	68737225	68835548	+	ensembl_havana	18	protein_coding		ensembl_havana		ENSG00000039068	6.06975	-0.000234049	0.0156994	0.162157	1		ENSG00000039068	6.06975	1.05854e-05	0.00666214	0.894091	1		ENSG00000039068	6.06975	0.000465868	0.0208907	0.188506	1
ENSG00000039123	SKIV2L2	5	55307760	55425581	+	ensembl_havana	15	protein_coding		ensembl_havana		ENSG00000039123	2537.81	2.9555e-05	0.00257437	0.79128	1		ENSG00000039123	2537.81	-0.000170742	0.00266552	0.124991	1		ENSG00000039123	2537.81	-0.000909392	0.00964647	0.11813	1
ENSG00000039139	DNAH5	5	13690331	13944543	-	ensembl_havana	9	protein_coding		ensembl_havana		ENSG00000039139	91.2011	2.54763e-05	0.00389898	0.564115	1		ENSG00000039139	91.2011	1.58446e-05	0.00373749	0.715007	1		ENSG00000039139	91.2011	-4.64662e-05	0.00964588	0.861987	1
ENSG00000039319	ZFYVE16	5	80408013	80479350	+	ensembl_havana	16	protein_coding		ensembl_havana		ENSG00000039319	2501.02	6.64528e-05	0.0026707	0.351799	1		ENSG00000039319	2501.02	0.000136462	0.00327493	0.0769581	1		ENSG00000039319	2501.02	0.000299673	0.00741048	0.455728	1
ENSG00000039523	RIPOR1	16	67518418	67546788	+	ensembl_havana	19	protein_coding		ensembl_havana		ENSG00000039523	2955.06	-9.65679e-05	0.00272808	0.210823	1		ENSG00000039523	2955.06	-3.93192e-05	0.00261347	0.595612	1		ENSG00000039523	2955.06	0.000233552	0.00680172	0.544158	1
ENSG00000039537	C6	5	41142234	41261438	-	ensembl_havana	13	protein_coding		ensembl_havana		ENSG00000039537	0.103518	0.000118394	0.11134	0.9699	1		ENSG00000039537	0.103518	8.7172e-05	0.117142	0.979576	1		ENSG00000039537	0.103518	-4.57682e-05	0.146024	0.99209	1
ENSG00000039560	RAI14	5	34656237	34832627	+	ensembl_havana	13	protein_coding		ensembl_havana		ENSG00000039560	6383.23	-1.02783e-05	0.00265409	0.852787	1		ENSG00000039560	6383.23	-2.49209e-05	0.00268806	0.650192	1		ENSG00000039560	6383.23	-8.65761e-05	0.007431	0.812818	1
ENSG00000039600	SOX30	5	157625679	157671480	-	ensembl_havana	10	protein_coding		ensembl_havana		ENSG00000039600	2.31596	-1.7731e-05	0.00936903	0.882274	1		ENSG00000039600	2.31596	0.000355091	0.0227289	0.194932	1		ENSG00000039600	2.31596	0.000580565	0.0286305	0.200782	1
ENSG00000039650	PNKP	19	49859882	49878351	-	ensembl_havana	11	protein_coding		ensembl_havana		ENSG00000039650	407.893	-4.45614e-05	0.002616	0.550125	1		ENSG00000039650	407.893	-6.65749e-05	0.0026561	0.36835	1		ENSG00000039650	407.893	-9.89672e-05	0.00631024	0.785879	1
ENSG00000039987	BEST2	19	12751702	12758458	+	ensembl_havana	6	protein_coding		ensembl_havana		ENSG00000039987	0.459107	-0.00147682	0.126019	0.665646	1		ENSG00000039987	0.459107	-0.000717433	0.11991	0.834971	1		ENSG00000039987	0.459107	0.000880102	0.149453	0.850958	1
ENSG00000040199	PHLPP2	16	71637835	71724701	-	ensembl_havana	18	protein_coding		ensembl_havana		ENSG00000040199	1032.58	6.61915e-05	0.00272811	0.314493	1		ENSG00000040199	1032.58	8.18623e-05	0.00284998	0.216285	1		ENSG00000040199	1032.58	7.99926e-05	0.00682583	0.827787	1
ENSG00000040275	SPDL1	5	169583634	169604778	+	ensembl_havana	16	protein_coding		ensembl_havana		ENSG00000040275	2488.13	-1.8278e-06	0.0030547	0.963353	1		ENSG00000040275	2488.13	-4.20761e-05	0.00385559	0.366438	1		ENSG00000040275	2488.13	-0.000234416	0.00975265	0.454411	1
ENSG00000040341	STAU2	8	73420369	73747708	-	ensembl_havana	17	protein_coding		ensembl_havana		ENSG00000040341	908.962	-4.31319e-06	0.00259128	0.956542	1		ENSG00000040341	908.962	-2.48267e-05	0.00259729	0.749651	1		ENSG00000040341	908.962	-8.30495e-05	0.00603198	0.816964	1
ENSG00000040487	PQLC2	1	19312326	19329300	+	ensembl_havana	12	protein_coding		ensembl_havana		ENSG00000040487	471.401	-0.000134448	0.00281373	0.11734	1		ENSG00000040487	471.401	-8.1299e-05	0.00264212	0.322477	1		ENSG00000040487	471.401	0.000176448	0.00618965	0.632192	1
ENSG00000040531	CTNS	17	3636468	3661542	+	ensembl_havana	14	protein_coding		ensembl_havana		ENSG00000040531	1202.4	-7.96224e-05	0.0042543	0.153333	1		ENSG00000040531	1202.4	-9.72013e-06	0.00286697	0.820652	1		ENSG00000040531	1202.4	0.000376107	0.00993719	0.306646	1
ENSG00000040608	RTN4R	22	20241415	20283246	-	ensembl_havana	13	protein_coding		ensembl_havana		ENSG00000040608	2.6339	-9.66315e-06	0.00673955	0.903329	1		ENSG00000040608	2.6339	-0.00025292	0.0172522	0.189546	1		ENSG00000040608	2.6339	-0.000335958	0.0184936	0.286246	1
ENSG00000040633	PHF23	17	7235028	7239722	-	ensembl_havana	12	protein_coding		ensembl_havana		ENSG00000040633	2283.33	8.5315e-05	0.00264396	0.303233	1		ENSG00000040633	2283.33	4.04169e-05	0.00260036	0.616012	1		ENSG00000040633	2283.33	-0.00016234	0.00615789	0.657992	1
ENSG00000040731	CDH10	5	24487100	24644978	-	ensembl_havana	10	protein_coding		ensembl_havana		ENSG00000040731	266.515	5.19604e-05	0.00707549	0.490438	1		ENSG00000040731	266.515	7.3256e-06	0.00573106	0.912429	1		ENSG00000040731	266.515	-0.000119254	0.0121308	0.621835	1
ENSG00000040933	INPP4A	2	98444854	98594390	+	ensembl_havana	15	protein_coding		ensembl_havana		ENSG00000040933	1237.48	0.000146427	0.00260391	0.216513	1		ENSG00000040933	1237.48	8.46078e-05	0.00257983	0.464695	1		ENSG00000040933	1237.48	-0.00014004	0.00485272	0.674956	1
ENSG00000041353	RAB27B	18	54717860	54895516	+	ensembl_havana	9	protein_coding		ensembl_havana		ENSG00000041353	290.808	-4.05955e-05	0.00409998	0.384409	1		ENSG00000041353	290.808	-0.000212299	0.0107278	0.064107	1		ENSG00000041353	290.808	-0.000261313	0.0103773	0.384576	1
ENSG00000041357	PSMA4	15	78540405	78552419	+	ensembl_havana	15	protein_coding		ensembl_havana		ENSG00000041357	3641.94	2.94571e-05	0.00256733	0.8386	1		ENSG00000041357	3641.94	-0.000185294	0.00258931	0.193044	1		ENSG00000041357	3641.94	-0.000583295	0.00658032	0.190816	1
ENSG00000041515	MYO16	13	108596152	109208007	+	ensembl_havana	15	protein_coding		ensembl_havana		ENSG00000041515	10.0036	-2.80317e-05	0.0052736	0.623361	1		ENSG00000041515	10.0036	-0.000192787	0.0128465	0.148736	1		ENSG00000041515	10.0036	-0.000225254	0.0127015	0.39079	1
ENSG00000041802	LSG1	3	194640788	194672477	-	ensembl_havana	10	protein_coding		ensembl_havana		ENSG00000041802	1446.23	-2.56126e-05	0.00258685	0.768834	1		ENSG00000041802	1446.23	-6.69471e-05	0.00260935	0.436063	1		ENSG00000041802	1446.23	-0.000154258	0.00590229	0.668999	1
ENSG00000041880	PARP3	3	51942345	51948867	+	ensembl_havana	14	protein_coding		ensembl_havana		ENSG00000041880	1438.16	4.34946e-05	0.00261165	0.566287	1		ENSG00000041880	1438.16	8.943e-05	0.00271497	0.239578	1		ENSG00000041880	1438.16	0.000202268	0.00662878	0.593169	1
ENSG00000041982	TNC	9	115019578	115118257	-	ensembl_havana	15	protein_coding		ensembl_havana		ENSG00000041982	66047.9	1.2355e-05	0.00333192	0.760147	1		ENSG00000041982	66047.9	1.95728e-05	0.00353373	0.644092	1		ENSG00000041982	66047.9	3.9942e-05	0.00935636	0.887127	1
ENSG00000041988	THAP3	1	6624866	6635586	+	ensembl_havana	15	protein_coding		ensembl_havana		ENSG00000041988	406.968	-0.000182814	0.00367592	0.0380436	1		ENSG00000041988	406.968	-1.43768e-05	0.00259929	0.846428	1		ENSG00000041988	406.968	0.000982965	0.0117292	0.108421	1
ENSG00000042062	RIPOR3	20	50586108	50691528	-	ensembl_havana	11	protein_coding		ensembl_havana		ENSG00000042062	472.03	-0.000113363	0.00869163	0.189329	1		ENSG00000042062	472.03	-9.0149e-06	0.00436566	0.855437	1		ENSG00000042062	472.03	0.000263447	0.0122556	0.335786	1
ENSG00000042088	TDP1	14	89954939	90044768	+	ensembl_havana	13	protein_coding		ensembl_havana		ENSG00000042088	496.683	-1.38689e-05	0.0026256	0.823943	1		ENSG00000042088	496.683	-1.53145e-05	0.00263215	0.802953	1		ENSG00000042088	496.683	-9.98654e-06	0.00686872	0.978177	1
ENSG00000042286	AIFM2	10	70098223	70132934	-	ensembl_havana	14	protein_coding		ensembl_havana		ENSG00000042286	1090.58	-7.10095e-07	0.00268932	0.988659	1		ENSG00000042286	1090.58	0.000125248	0.00470495	0.070713	1		ENSG00000042286	1090.58	0.000800595	0.0122348	0.112506	1
ENSG00000042317	SPATA7	14	88384924	88470350	+	ensembl_havana	16	protein_coding		ensembl_havana		ENSG00000042317	365.688	-6.1718e-05	0.00268605	0.362368	1		ENSG00000042317	365.688	-9.71144e-05	0.0029228	0.162469	1		ENSG00000042317	365.688	-0.000164951	0.00694037	0.661378	1
ENSG00000042429	MED17	11	93784227	93814963	+	ensembl_havana	11	protein_coding		ensembl_havana		ENSG00000042429	877.814	-2.01414e-06	0.00258561	0.981186	1		ENSG00000042429	877.814	0.000114078	0.00270639	0.184386	1		ENSG00000042429	877.814	0.000552171	0.00835464	0.239688	1
ENSG00000042445	RETSAT	2	85342088	85354620	-	ensembl_havana	13	protein_coding		ensembl_havana		ENSG00000042445	2521.53	6.12268e-05	0.00260175	0.481767	1		ENSG00000042445	2521.53	0.000129564	0.0027556	0.139852	1		ENSG00000042445	2521.53	0.000262917	0.00644229	0.49312	1
ENSG00000042493	CAPG	2	85394748	85418432	-	ensembl_havana	15	protein_coding		ensembl_havana		ENSG00000042493	4683.02	0.000233041	0.00798633	0.025407	1		ENSG00000042493	4683.02	5.88683e-05	0.00321468	0.258897	1		ENSG00000042493	4683.02	-0.000359957	0.00926801	0.354795	1
ENSG00000042753	AP2S1	19	46838136	46850992	-	ensembl_havana	11	protein_coding		ensembl_havana		ENSG00000042753	4279.3	-2.94684e-05	0.00258889	0.731518	1		ENSG00000042753	4279.3	7.42985e-05	0.0026204	0.381172	1		ENSG00000042753	4279.3	0.000467071	0.00776435	0.290856	1
ENSG00000042781	USH2A	1	215622894	216423396	-	ensembl_havana	12	protein_coding		ensembl_havana		ENSG00000042781	14.904	0.000147414	0.0125764	0.271179	1		ENSG00000042781	14.904	9.92518e-05	0.0102699	0.37614	1		ENSG00000042781	14.904	-4.70621e-05	0.012491	0.843087	1
ENSG00000042832	TG	8	132866958	133134903	+	ensembl_havana	11	protein_coding		ensembl_havana		ENSG00000042832	57.742	-2.38056e-05	0.0042375	0.610247	1		ENSG00000042832	57.742	-6.30946e-07	0.00391528	0.988818	1		ENSG00000042832	57.742	0.000108353	0.010225	0.673122	1
ENSG00000042980	ADAM28	8	24294040	24359018	+	ensembl_havana	12	protein_coding		ensembl_havana		ENSG00000042980	15.9094	-4.09185e-05	0.00599661	0.519955	1		ENSG00000042980	15.9094	2.80474e-05	0.00539663	0.637199	1		ENSG00000042980	15.9094	0.000263048	0.013318	0.332932	1
ENSG00000043093	DCUN1D1	3	182938074	182985953	-	ensembl_havana	13	protein_coding		ensembl_havana		ENSG00000043093	1755.85	2.33778e-05	0.00256701	0.872923	1		ENSG00000043093	1755.85	5.70567e-05	0.00256743	0.691156	1		ENSG00000043093	1755.85	6.57917e-05	0.00410423	0.834462	1
ENSG00000043143	JADE2	5	134524312	134583230	+	ensembl_havana	20	protein_coding		ensembl_havana		ENSG00000043143	1425.2	7.45176e-05	0.00273814	0.274887	1		ENSG00000043143	1425.2	-0.000120091	0.00321492	0.0974271	1		ENSG00000043143	1425.2	-0.00270066	0.0219656	0.0174982	0.857362
ENSG00000043355	ZIC2	13	99981772	99986773	+	ensembl_havana	11	protein_coding		ensembl_havana		ENSG00000043355	0.34882	0.000436174	0.11274	0.890344	1		ENSG00000043355	0.34882	0.000550264	0.119033	0.872832	1		ENSG00000043355	0.34882	9.98365e-05	0.145995	0.98274	1
ENSG00000043462	LCP2	5	170246237	170298227	-	ensembl_havana	11	protein_coding		ensembl_havana		ENSG00000043462	0.0305126	0	0.111273	1	1		ENSG00000043462	0.0305126	0.000248539	0.117547	0.941951	NA		ENSG00000043462	0.0305126	0.000265535	0.146463	0.954247	1
ENSG00000043514	TRIT1	1	39841022	39883511	-	ensembl_havana	15	protein_coding		ensembl_havana		ENSG00000043514	498.434	-2.02699e-05	0.00261744	0.760103	1		ENSG00000043514	498.434	-2.23617e-05	0.00262413	0.731759	1		ENSG00000043514	498.434	-1.39162e-05	0.00662825	0.969521	1
ENSG00000043591	ADRB1	10	114044056	114046908	+	ensembl_havana	5	protein_coding		ensembl_havana		ENSG00000043591	0.0879045	-0.000127096	0.111405	0.96771	1		ENSG00000043591	0.0879045	6.36278e-05	0.117127	0.985091	1		ENSG00000043591	0.0879045	0.00023535	0.146388	0.95943	1
ENSG00000044090	CUL7	6	43037617	43053945	-	ensembl_havana	8	protein_coding		ensembl_havana		ENSG00000044090	2191.49	-2.35054e-05	0.00259143	0.774106	1		ENSG00000044090	2191.49	2.6987e-05	0.00259442	0.737212	1		ENSG00000044090	2191.49	0.000200893	0.0063292	0.590942	1
ENSG00000044115	CTNNA1	5	138610967	138935034	+	ensembl_havana	20	protein_coding		ensembl_havana		ENSG00000044115	15231.4	0.000261653	0.00278137	0.0440333	1		ENSG00000044115	15231.4	0.000104064	0.00257918	0.40079	1		ENSG00000044115	15231.4	-0.000385566	0.0058737	0.323177	1
ENSG00000044446	PHKA2	X	18892300	18984598	-	ensembl_havana	11	protein_coding		ensembl_havana		ENSG00000044446	405.545	1.95539e-05	0.002604	0.786326	1		ENSG00000044446	405.545	-3.63792e-05	0.00261901	0.609008	1		ENSG00000044446	405.545	-0.000266603	0.00713113	0.498259	1
ENSG00000044459	CNTLN	9	17134982	17503923	+	ensembl_havana	14	protein_coding		ensembl_havana		ENSG00000044459	671.555	-4.31501e-05	0.00265554	0.505033	1		ENSG00000044459	671.555	5.18777e-05	0.00269006	0.418532	1		ENSG00000044459	671.555	0.000621804	0.00988728	0.202455	1
ENSG00000044524	EPHA3	3	89107524	89482134	+	ensembl_havana	10	protein_coding		ensembl_havana		ENSG00000044524	118.311	-0.000283699	0.0158234	0.0916332	1		ENSG00000044524	118.311	3.07492e-06	0.00484814	0.955701	1		ENSG00000044524	118.311	0.000530343	0.0189474	0.13522	1
ENSG00000044574	HSPA5	9	125234853	125241330	-	ensembl_havana	7	protein_coding		ensembl_havana		ENSG00000044574	25724.8	0.000129096	0.00266206	0.179879	1		ENSG00000044574	25724.8	6.32825e-05	0.00259366	0.49705	1		ENSG00000044574	25724.8	-0.000200905	0.0058098	0.579819	1
ENSG00000046604	DSG2	18	31498043	31549008	+	ensembl_havana	12	protein_coding		ensembl_havana		ENSG00000046604	17.3091	-0.000191023	0.0166557	0.330483	1		ENSG00000046604	17.3091	5.51965e-05	0.0111907	0.704267	1		ENSG00000046604	17.3091	0.000517339	0.0279483	0.24365	1
ENSG00000046647	GEMIN8	X	14008279	14029893	-	ensembl_havana	13	protein_coding		ensembl_havana		ENSG00000046647	446.64	-6.57628e-05	0.00276226	0.300648	1		ENSG00000046647	446.64	2.59895e-05	0.00264612	0.67044	1		ENSG00000046647	446.64	0.000602172	0.00989218	0.209014	1
ENSG00000046651	OFD1	X	13734745	13769353	+	ensembl_havana	14	protein_coding		ensembl_havana		ENSG00000046651	613.568	2.7726e-05	0.00263048	0.667328	1		ENSG00000046651	613.568	2.81786e-05	0.00263753	0.657154	1		ENSG00000046651	613.568	7.14951e-06	0.00674274	0.984362	1
ENSG00000046653	GPM6B	X	13771031	13938638	-	ensembl_havana	14	protein_coding		ensembl_havana		ENSG00000046653	66.7642	-0.000216517	0.0152378	0.183104	1		ENSG00000046653	66.7642	0.000431222	0.0226937	0.103406	1		ENSG00000046653	66.7642	0.00644602	0.106516	0.0105956	0.671748
ENSG00000046774	MAGEC2	X	142202345	142205290	-	ensembl_havana	9	protein_coding		ensembl_havana		ENSG00000046774	0.144269	-0.000108147	0.111361	0.972513	1		ENSG00000046774	0.144269	-0.00055987	0.119278	0.870932	1		ENSG00000046774	0.144269	-0.00052135	0.14742	0.910691	1
ENSG00000046889	PREX2	8	67952118	68237030	+	ensembl_havana	18	protein_coding		ensembl_havana		ENSG00000046889	110.278	-0.000108183	0.00957606	0.266014	1		ENSG00000046889	110.278	-5.7611e-05	0.00723853	0.457127	1		ENSG00000046889	110.278	7.21566e-05	0.0114107	0.759517	1
ENSG00000047056	WDR37	10	1049538	1132297	+	ensembl_havana	14	protein_coding		ensembl_havana		ENSG00000047056	1251.62	4.15347e-05	0.00259436	0.623859	1		ENSG00000047056	1251.62	7.60551e-05	0.00262653	0.363837	1		ENSG00000047056	1251.62	0.000133843	0.00593374	0.71001	1
ENSG00000047188	YTHDC2	5	113513683	113595285	+	ensembl_havana	15	protein_coding		ensembl_havana		ENSG00000047188	1192.85	9.81198e-05	0.00259158	0.363288	1		ENSG00000047188	1192.85	4.78997e-05	0.00257833	0.650243	1		ENSG00000047188	1192.85	-0.000129735	0.00509575	0.702184	1
ENSG00000047230	CTPS2	X	16588003	16712936	-	ensembl_havana	14	protein_coding		ensembl_havana		ENSG00000047230	495.55	-0.000118744	0.00271277	0.170162	1		ENSG00000047230	495.55	-2.83561e-06	0.00258745	0.972773	1		ENSG00000047230	495.55	0.000528106	0.00823173	0.253203	1
ENSG00000047249	ATP6V1H	8	53715557	53843558	-	ensembl_havana	17	protein_coding		ensembl_havana		ENSG00000047249	1805.95	-5.61256e-05	0.00258429	0.573116	1		ENSG00000047249	1805.95	9.76695e-06	0.00257821	0.920276	1		ENSG00000047249	1805.95	0.000204519	0.00565991	0.569581	1
ENSG00000047315	POLR2B	4	56977722	57031168	+	ensembl_havana	15	protein_coding		ensembl_havana		ENSG00000047315	5527.09	0.000148762	0.00258129	0.27979	1		ENSG00000047315	5527.09	-0.000167919	0.00259048	0.21393	1		ENSG00000047315	5527.09	-0.00173543	0.0130299	0.0447858	1
ENSG00000047346	FAM214A	15	52581317	52709817	-	ensembl_havana	12	protein_coding		ensembl_havana		ENSG00000047346	1078.63	-8.32803e-06	0.00265726	0.878759	1		ENSG00000047346	1078.63	3.14792e-05	0.00271646	0.563791	1		ENSG00000047346	1078.63	0.000243044	0.00805857	0.526662	1
ENSG00000047365	ARAP2	4	35948221	36244509	-	ensembl_havana	11	protein_coding		ensembl_havana		ENSG00000047365	10.144	-0.000101462	0.0106985	0.384047	1		ENSG00000047365	10.144	7.68117e-05	0.00957246	0.477881	1		ENSG00000047365	10.144	0.000548949	0.0245912	0.171168	1
ENSG00000047410	TPR	1	186311652	186375693	-	ensembl_havana	13	protein_coding		ensembl_havana		ENSG00000047410	6082.44	8.38221e-05	0.00259013	0.418814	1		ENSG00000047410	6082.44	6.92812e-07	0.00257638	0.994543	1		ENSG00000047410	6082.44	-0.000251597	0.00577035	0.493567	1
ENSG00000047457	CP	3	149162410	149222055	-	ensembl_havana	13	protein_coding		ensembl_havana		ENSG00000047457	26.129	-3.83517e-05	0.00771119	0.665584	1		ENSG00000047457	26.129	-9.78523e-05	0.0104455	0.397536	1		ENSG00000047457	26.129	-8.69545e-05	0.0130988	0.722023	1
ENSG00000047578	KIAA0556	16	27550133	27780369	+	ensembl_havana	12	protein_coding		ensembl_havana		ENSG00000047578	866.882	0.000139263	0.00270846	0.140052	1		ENSG00000047578	866.882	5.84787e-06	0.00258192	0.94852	1		ENSG00000047578	866.882	-0.000568863	0.00818896	0.228165	1
ENSG00000047579	DTNBP1	6	15522801	15663058	-	ensembl_havana	19	protein_coding		ensembl_havana		ENSG00000047579	614.253	-0.000120273	0.0026384	0.216605	1		ENSG00000047579	614.253	3.69783e-05	0.00258323	0.695701	1		ENSG00000047579	614.253	0.000737524	0.00915821	0.162696	1
ENSG00000047597	XK	X	37685759	37732130	+	ensembl_havana	5	protein_coding		ensembl_havana		ENSG00000047597	0.240597	-6.01657e-05	0.111058	0.984657	1		ENSG00000047597	0.240597	0.000637296	0.119918	0.853799	1		ENSG00000047597	0.240597	0.000829944	0.149338	0.859464	1
ENSG00000047617	ANO2	12	5531869	5946232	-	ensembl_havana	14	protein_coding		ensembl_havana		ENSG00000047617	2.92115	6.21986e-05	0.0112103	0.659462	1		ENSG00000047617	2.92115	0.0001029	0.012838	0.517988	1		ENSG00000047617	2.92115	4.77798e-05	0.0158603	0.865582	1
ENSG00000047621	C12orf4	12	4487728	4538508	-	ensembl_havana	11	protein_coding		ensembl_havana		ENSG00000047621	1312.7	7.65387e-06	0.00257137	0.949207	1		ENSG00000047621	1312.7	0.000195462	0.00266553	0.103248	1		ENSG00000047621	1312.7	0.000668019	0.00783156	0.172517	1
ENSG00000047634	SCML1	X	17737449	17754988	+	ensembl_havana	14	protein_coding		ensembl_havana		ENSG00000047634	815.715	2.62902e-05	0.0026233	0.690743	1		ENSG00000047634	815.715	2.7861e-05	0.00263038	0.668604	1		ENSG00000047634	815.715	1.19502e-05	0.00664313	0.973831	1
ENSG00000047644	WWC3	X	10015562	10144478	+	ensembl_havana	18	protein_coding		ensembl_havana		ENSG00000047644	1420.95	1.72576e-05	0.00263939	0.772005	1		ENSG00000047644	1420.95	4.72685e-05	0.00272204	0.42835	1		ENSG00000047644	1420.95	0.000166673	0.007387	0.657954	1
ENSG00000047648	ARHGAP6	X	11137543	11665701	-	ensembl_havana	21	protein_coding		ensembl_havana		ENSG00000047648	223.612	-3.75849e-05	0.00343469	0.399592	1		ENSG00000047648	223.612	3.70465e-06	0.00299704	0.927451	1		ENSG00000047648	223.612	0.000262346	0.00966696	0.424466	1
ENSG00000047662	FAM184B	4	17629306	17781512	-	ensembl_havana	4	protein_coding		ensembl_havana		ENSG00000047662	2.82071	0.000116831	0.0127439	0.430692	1		ENSG00000047662	2.82071	-1.61653e-05	0.0097985	0.900256	1		ENSG00000047662	2.82071	-0.00024924	0.0190657	0.43458	1
ENSG00000047849	MAP4	3	47850690	48089272	-	ensembl_havana	21	protein_coding		ensembl_havana		ENSG00000047849	17847.3	0.000107498	0.00257641	0.41123	1		ENSG00000047849	17847.3	-8.57129e-06	0.00256901	0.946596	1		ENSG00000047849	17847.3	-0.000269728	0.00510733	0.447075	1
ENSG00000047932	GOPC	6	117560269	117602542	-	ensembl_havana	13	protein_coding		ensembl_havana		ENSG00000047932	3033.38	2.05107e-05	0.00259442	0.794263	1		ENSG00000047932	3033.38	1.77559e-05	0.00259584	0.81812	1		ENSG00000047932	3033.38	-7.96746e-06	0.00596398	0.982122	1
ENSG00000047936	ROS1	6	117288300	117425855	-	ensembl_havana	10	protein_coding		ensembl_havana		ENSG00000047936	4.11956	0.000290599	0.0188323	0.166238	1		ENSG00000047936	4.11956	0.000367948	0.0222906	0.161847	1		ENSG00000047936	4.11956	2.98234e-05	0.0132106	0.902873	1
ENSG00000048028	USP28	11	113797874	113875570	-	ensembl_havana	11	protein_coding		ensembl_havana		ENSG00000048028	1282.51	-2.98442e-06	0.00261501	0.963196	1		ENSG00000048028	1282.51	-1.39672e-05	0.00262302	0.826338	1		ENSG00000048028	1282.51	-5.55657e-05	0.00675802	0.879356	1
ENSG00000048052	HDAC9	7	18086949	19002416	+	ensembl_havana	21	protein_coding		ensembl_havana		ENSG00000048052	466.735	-6.98447e-06	0.00269237	0.889002	1		ENSG00000048052	466.735	2.67109e-06	0.00270067	0.956988	1		ENSG00000048052	466.735	5.93051e-05	0.00779198	0.867891	1
ENSG00000048140	TSPAN17	5	176647387	176659054	+	ensembl_havana	17	protein_coding		ensembl_havana		ENSG00000048140	2104.73	1.09516e-06	0.00257351	0.992158	1		ENSG00000048140	2104.73	5.15943e-05	0.002577	0.637199	1		ENSG00000048140	2104.73	0.000135767	0.005006	0.687403	1
ENSG00000048162	NOP16	5	176383938	176388975	-	ensembl_havana	20	protein_coding		ensembl_havana		ENSG00000048162	658.283	0.000114507	0.00314081	0.107116	1		ENSG00000048162	658.283	1.36394e-05	0.0026223	0.830781	1		ENSG00000048162	658.283	-0.000560609	0.00942107	0.233489	1
ENSG00000048342	CC2D2A	4	15469865	15601557	+	ensembl_havana	15	protein_coding		ensembl_havana		ENSG00000048342	766.869	5.95644e-07	0.00269074	0.99046	1		ENSG00000048342	766.869	-7.4424e-05	0.00337303	0.184866	1		ENSG00000048342	766.869	-0.00049659	0.0099957	0.243718	1
ENSG00000048392	RRM2B	8	102204502	102239118	-	ensembl_havana	11	protein_coding		ensembl_havana		ENSG00000048392	2716.25	1.5403e-05	0.00264425	0.791052	1		ENSG00000048392	2716.25	7.80374e-05	0.00299405	0.202989	1		ENSG00000048392	2716.25	0.000364243	0.00851215	0.377151	1
ENSG00000048405	ZNF800	7	127346790	127431924	-	ensembl_havana	9	protein_coding		ensembl_havana		ENSG00000048405	745.552	-2.59371e-05	0.00257073	0.835492	1		ENSG00000048405	745.552	0.000298653	0.00306609	0.0225944	0.863563		ENSG00000048405	745.552	0.00233671	0.0162203	0.0308948	1
ENSG00000048462	TNFRSF17	16	11965107	11968068	+	ensembl_havana	10	protein_coding		ensembl_havana		ENSG00000048462	0.427517	-5.74262e-05	0.0389877	0.941624	1		ENSG00000048462	0.427517	0.000465954	0.0484833	0.629247	1		ENSG00000048462	0.427517	0.000646271	0.0609412	0.628745	1
ENSG00000048471	SNX29	16	11976737	12574289	+	ensembl_havana	13	protein_coding		ensembl_havana		ENSG00000048471	3379.79	1.5205e-05	0.00260286	0.832458	1		ENSG00000048471	3379.79	2.78052e-05	0.00261257	0.694224	1		ENSG00000048471	3379.79	5.87218e-05	0.00635402	0.87141	1
ENSG00000048540	LMO3	12	16548373	16610594	-	ensembl_havana	14	protein_coding		ensembl_havana		ENSG00000048540	55.6348	-0.000213421	0.0128788	0.106477	1		ENSG00000048540	55.6348	-6.66625e-05	0.00681112	0.34237	1		ENSG00000048540	55.6348	0.000137449	0.0109953	0.581615	1
ENSG00000048544	MRPS10	6	42206801	42217865	-	ensembl_havana	5	protein_coding		ensembl_havana		ENSG00000048544	2172.28	-1.40635e-05	0.0025675	0.921141	1		ENSG00000048544	2172.28	2.92269e-05	0.00256731	0.833932	1		ENSG00000048544	2172.28	8.47288e-05	0.00420115	0.789273	1
ENSG00000048545	GUCA1A	6	42155406	42180056	+	ensembl_havana	13	protein_coding		ensembl_havana		ENSG00000048545	1.1161	9.32498e-05	0.012993	0.56844	1		ENSG00000048545	1.1161	-7.48839e-05	0.0134967	0.68341	1		ENSG00000048545	1.1161	-0.000326028	0.0240693	0.409022	1
ENSG00000048649	RSF1	11	77659996	77821017	-	ensembl_havana	13	protein_coding		ensembl_havana		ENSG00000048649	1980.14	1.00836e-05	0.00258182	0.912313	1		ENSG00000048649	1980.14	4.3889e-05	0.00258915	0.625871	1		ENSG00000048649	1980.14	0.000116043	0.00559209	0.740988	1
ENSG00000048707	VPS13D	1	12230067	12512047	+	ensembl_havana	13	protein_coding		ensembl_havana		ENSG00000048707	3318.22	-0.000106602	0.00262698	0.261594	1		ENSG00000048707	3318.22	-3.35974e-05	0.0025842	0.715894	1		ENSG00000048707	3318.22	0.000238729	0.0060251	0.520914	1
ENSG00000048740	CELF2	10	10798397	11336675	+	ensembl_havana	18	protein_coding		ensembl_havana		ENSG00000048740	3259.67	-2.68711e-05	0.00346798	0.527007	1		ENSG00000048740	3259.67	-4.08125e-05	0.00396169	0.382264	1		ENSG00000048740	3259.67	-6.45928e-05	0.00921899	0.824914	1
ENSG00000048828	FAM120A	9	93451722	93566107	+	ensembl_havana	16	protein_coding		ensembl_havana		ENSG00000048828	8927.73	-1.43702e-05	0.00256672	0.922446	1		ENSG00000048828	8927.73	-0.00016207	0.00257913	0.263864	1		ENSG00000048828	8927.73	-0.000322455	0.00499858	0.373248	1
ENSG00000048991	R3HDM1	2	135531455	135725270	+	ensembl_havana	16	protein_coding		ensembl_havana		ENSG00000048991	1321.47	3.8137e-05	0.0025967	0.641368	1		ENSG00000048991	1321.47	-0.00010122	0.00269826	0.216833	1		ENSG00000048991	1321.47	-0.000830779	0.0104071	0.140497	1
ENSG00000049089	COL9A2	1	40300487	40317816	-	ensembl_havana	13	protein_coding		ensembl_havana		ENSG00000049089	34.4509	-1.13783e-05	0.00338257	0.779219	1		ENSG00000049089	34.4509	4.0039e-05	0.0042455	0.403638	1		ENSG00000049089	34.4509	0.000291865	0.0107463	0.334388	1
ENSG00000049130	KITLG	12	88492793	88580851	-	ensembl_havana	14	protein_coding		ensembl_havana		ENSG00000049130	5672.32	-1.64124e-05	0.00268135	0.756108	1		ENSG00000049130	5672.32	1.01221e-05	0.00268263	0.845828	1		ENSG00000049130	5672.32	0.000160586	0.00784249	0.663694	1
ENSG00000049167	ERCC8	5	60873831	60945073	-	ensembl_havana	13	protein_coding		ensembl_havana		ENSG00000049167	440.278	3.10891e-05	0.00258719	0.724359	1		ENSG00000049167	440.278	-0.000124461	0.00271597	0.161392	1		ENSG00000049167	440.278	-0.000886452	0.0104657	0.128205	1
ENSG00000049192	ADAMTS6	5	65148736	65481920	-	ensembl_havana	14	protein_coding		ensembl_havana		ENSG00000049192	399.553	0.000108326	0.00485324	0.0917679	1		ENSG00000049192	399.553	4.17319e-06	0.00278991	0.925221	1		ENSG00000049192	399.553	-0.000572429	0.0111188	0.174211	1
ENSG00000049239	H6PD	1	9234775	9271337	+	ensembl_havana	12	protein_coding		ensembl_havana		ENSG00000049239	7336.13	-5.69881e-05	0.00271473	0.368294	1		ENSG00000049239	7336.13	2.17072e-05	0.00263933	0.72292	1		ENSG00000049239	7336.13	0.000480085	0.009027	0.281227	1
ENSG00000049245	VAMP3	1	7771269	7781432	+	ensembl_havana	12	protein_coding		ensembl_havana		ENSG00000049245	7137.47	-0.000134461	0.00257065	0.385604	1		ENSG00000049245	7137.47	0.000138261	0.00257144	0.362758	1		ENSG00000049245	7137.47	0.000784942	0.00749501	0.124964	1
ENSG00000049246	PER3	1	7784320	7845177	+	ensembl_havana	14	protein_coding		ensembl_havana		ENSG00000049246	978.079	4.39326e-05	0.00281032	0.41081	1		ENSG00000049246	978.079	4.31703e-06	0.00268464	0.932785	1		ENSG00000049246	978.079	-0.000238141	0.00823944	0.529273	1
ENSG00000049247	UTS2	1	7843083	7853512	-	ensembl_havana	13	protein_coding		ensembl_havana		ENSG00000049247	0.272598	0.000198941	0.111301	0.949359	1		ENSG00000049247	0.272598	0.000292705	0.117647	0.93167	1		ENSG00000049247	0.272598	9.48906e-05	0.145833	0.983572	1
ENSG00000049249	TNFRSF9	1	7915894	7943165	-	ensembl_havana	8	protein_coding		ensembl_havana		ENSG00000049249	1.6437	-4.24255e-05	0.0156302	0.854478	1		ENSG00000049249	1.6437	-0.00024553	0.0228294	0.444804	1		ENSG00000049249	1.6437	-0.000224659	0.0256459	0.61886	1
ENSG00000049283	EPN3	17	50532543	50543750	+	ensembl_havana	17	protein_coding		ensembl_havana		ENSG00000049283	0.15396	-0.000210484	0.111591	0.946596	1		ENSG00000049283	0.15396	-0.000217433	0.117427	0.949167	1		ENSG00000049283	0.15396	7.53932e-06	0.146095	0.998698	1
ENSG00000049323	LTBP1	2	32946972	33399509	+	ensembl_havana	15	protein_coding		ensembl_havana		ENSG00000049323	11149.1	0.000113992	0.00566679	0.0912413	1		ENSG00000049323	11149.1	0.000807135	0.0209421	0.0087331	0.604737		ENSG00000049323	11149.1	0.000292278	0.00955116	0.399071	1
ENSG00000049449	RCN1	11	31812391	32105755	+	ensembl_havana	8	protein_coding		ensembl_havana		ENSG00000049449	32032.1	4.7418e-05	0.00257947	0.648839	1		ENSG00000049449	32032.1	0.000100554	0.00260165	0.326819	1		ENSG00000049449	32032.1	0.000161809	0.00532271	0.641412	1
ENSG00000049540	ELN	7	74027789	74069907	+	ensembl_havana	16	protein_coding		ensembl_havana		ENSG00000049540	18118.9	-3.39525e-05	0.0058132	0.58793	1		ENSG00000049540	18118.9	0.000106705	0.00940362	0.270503	1		ENSG00000049540	18118.9	0.000493038	0.018976	0.154622	1
ENSG00000049541	RFC2	7	74231499	74254458	-	ensembl_havana	10	protein_coding		ensembl_havana		ENSG00000049541	592.528	6.06246e-06	0.00279167	0.890355	1		ENSG00000049541	592.528	1.36774e-05	0.00284226	0.756305	1		ENSG00000049541	592.528	5.13668e-05	0.00836188	0.878599	1
ENSG00000049618	ARID1B	6	156777374	157210779	+	ensembl_havana	22	protein_coding		ensembl_havana		ENSG00000049618	2908.89	3.51063e-05	0.00258986	0.684927	1		ENSG00000049618	2908.89	1.15828e-06	0.00258599	0.989097	1		ENSG00000049618	2908.89	-0.000119233	0.00580798	0.737866	1
ENSG00000049656	CLPTM1L	5	1317744	1345099	-	ensembl_havana	13	protein_coding		ensembl_havana		ENSG00000049656	3260.31	0.000176771	0.00258017	0.236171	1		ENSG00000049656	3260.31	0.000307543	0.00272845	0.0393806	1		ENSG00000049656	3260.31	0.000272603	0.00472722	0.434573	1
ENSG00000049759	NEDD4L	18	58044367	58401540	+	ensembl_havana	17	protein_coding		ensembl_havana		ENSG00000049759	318.426	-1.3177e-05	0.00296841	0.749806	1		ENSG00000049759	318.426	-1.75008e-05	0.0030482	0.676326	1		ENSG00000049759	318.426	-2.85409e-05	0.00876272	0.927706	1
ENSG00000049768	FOXP3	X	49250436	49264826	-	ensembl_havana	14	protein_coding		ensembl_havana		ENSG00000049768	3.434	8.55933e-05	0.009832	0.425741	1		ENSG00000049768	3.434	2.68957e-05	0.00799799	0.782675	1		ENSG00000049768	3.434	-0.000104681	0.0137034	0.676579	1
ENSG00000049769	PPP1R3F	X	49269843	49301461	+	ensembl_havana	12	protein_coding		ensembl_havana		ENSG00000049769	116.188	-3.11954e-05	0.00288973	0.506045	1		ENSG00000049769	116.188	-3.6748e-05	0.00298755	0.438263	1		ENSG00000049769	116.188	-3.65362e-05	0.00818818	0.915024	1
ENSG00000049860	HEXB	5	74640023	74722647	+	ensembl_havana	13	protein_coding		ensembl_havana		ENSG00000049860	10456.8	-6.63769e-06	0.00263061	0.911755	1		ENSG00000049860	10456.8	2.36585e-06	0.00263546	0.967983	1		ENSG00000049860	10456.8	4.74381e-05	0.00705153	0.896836	1
ENSG00000049883	PTCD2	5	72320367	72368395	+	ensembl_havana	14	protein_coding		ensembl_havana		ENSG00000049883	579.634	-1.63768e-05	0.00262798	0.792209	1		ENSG00000049883	579.634	-4.82901e-05	0.00269765	0.436479	1		ENSG00000049883	579.634	-0.000171313	0.00723757	0.650259	1
ENSG00000050030	NEXMIF	X	74732849	74925485	-	ensembl_havana	13	protein_coding		ensembl_havana		ENSG00000050030	0.584866	-0.000304367	0.0322689	0.571809	1		ENSG00000050030	0.584866	0.00012692	0.0285712	0.804833	1		ENSG00000050030	0.584866	0.000632914	0.0477865	0.486714	1
ENSG00000050130	JKAMP	14	59484443	59505410	+	ensembl_havana	17	protein_coding		ensembl_havana		ENSG00000050130	2063	0.000100913	0.00258601	0.376774	1		ENSG00000050130	2063	0.000243781	0.00294237	0.0381152	1		ENSG00000050130	2063	0.000434545	0.00653487	0.29327	1
ENSG00000050165	DKK3	11	11963106	12009769	-	ensembl_havana	17	protein_coding		ensembl_havana		ENSG00000050165	11946.1	2.525e-05	0.0031857	0.550365	1		ENSG00000050165	11946.1	-5.1148e-05	0.00393648	0.293076	1		ENSG00000050165	11946.1	-0.000542094	0.0119857	0.153684	1
ENSG00000050327	ARHGEF5	7	144355288	144380632	+	ensembl_havana	14	protein_coding		ensembl_havana		ENSG00000050327	490.348	-5.92681e-05	0.00368759	0.236803	1		ENSG00000050327	490.348	1.84156e-05	0.00294391	0.669235	1		ENSG00000050327	490.348	0.000555967	0.0114099	0.166913	1
ENSG00000050344	NFE2L3	7	26152240	26187125	+	ensembl_havana	8	protein_coding		ensembl_havana		ENSG00000050344	27.808	5.11744e-05	0.00694701	0.487836	1		ENSG00000050344	27.808	-0.000439622	0.0216911	0.0798079	1		ENSG00000050344	27.808	-0.00171806	0.0451826	0.035185	1
ENSG00000050393	MCUR1	6	13786557	13814568	-	ensembl_havana	11	protein_coding		ensembl_havana		ENSG00000050393	1362.74	-3.50549e-06	0.00257876	0.971161	1		ENSG00000050393	1362.74	0.000127876	0.00265954	0.186095	1		ENSG00000050393	1362.74	0.000546041	0.0078489	0.236912	1
ENSG00000050405	LIMA1	12	50175788	50283546	-	ensembl_havana	13	protein_coding		ensembl_havana		ENSG00000050405	24483.9	3.58874e-05	0.00262001	0.609032	1		ENSG00000050405	24483.9	-7.62085e-06	0.00260767	0.911626	1		ENSG00000050405	24483.9	-0.000203781	0.00692628	0.593587	1
ENSG00000050426	LETMD1	12	51047962	51060424	+	ensembl_havana	15	protein_coding		ensembl_havana		ENSG00000050426	1385.96	-5.92435e-05	0.00281168	0.314313	1		ENSG00000050426	1385.96	-3.08308e-05	0.00269105	0.585347	1		ENSG00000050426	1385.96	0.000142882	0.00748257	0.700868	1
ENSG00000050438	SLC4A8	12	51391317	51515763	+	ensembl_havana	16	protein_coding		ensembl_havana		ENSG00000050438	277.976	2.2013e-05	0.00359051	0.602411	1		ENSG00000050438	277.976	-2.3819e-05	0.00371664	0.584878	1		ENSG00000050438	277.976	-0.000275576	0.010609	0.357549	1
ENSG00000050555	LAMC3	9	131009082	131094473	+	ensembl_havana	17	protein_coding		ensembl_havana		ENSG00000050555	10.1442	9.1268e-05	0.0109494	0.465243	1		ENSG00000050555	10.1442	0.00126708	0.045317	0.0528921	1		ENSG00000050555	10.1442	0.000392984	0.0220121	0.272884	1
ENSG00000050628	PTGER3	1	70852353	71047808	-	ensembl_havana	20	protein_coding		ensembl_havana		ENSG00000050628	303.27	-6.15186e-05	0.00496854	0.253357	1		ENSG00000050628	303.27	-6.71151e-07	0.0033333	0.986825	1		ENSG00000050628	303.27	0.000293118	0.0106701	0.336105	1
ENSG00000050730	TNIP3	4	121131408	121227466	-	ensembl_havana	15	protein_coding		ensembl_havana		ENSG00000050730	57.1482	3.10712e-05	0.00376066	0.479715	1		ENSG00000050730	57.1482	1.25391e-05	0.003393	0.761221	1		ENSG00000050730	57.1482	-9.68446e-05	0.00946507	0.733356	1
ENSG00000050748	MAPK9	5	180233143	180292099	-	ensembl_havana	17	protein_coding		ensembl_havana		ENSG00000050748	2192.41	0.000111058	0.00258024	0.375569	1		ENSG00000050748	2192.41	0.000193018	0.00263902	0.120016	1		ENSG00000050748	2192.41	0.000204259	0.00492426	0.550286	1
ENSG00000050767	COL23A1	5	178237618	178590555	-	ensembl_havana	15	protein_coding		ensembl_havana		ENSG00000050767	6.7212	0.000724706	0.0413044	0.226706	1		ENSG00000050767	6.7212	0.00361198	0.101439	0.0560073	1		ENSG00000050767	6.7212	0.000353742	0.0317569	0.528429	1
ENSG00000050820	BCAR1	16	75228187	75268053	-	ensembl_havana	16	protein_coding		ensembl_havana		ENSG00000050820	1547.27	-1.16992e-06	0.00262428	0.984796	1		ENSG00000050820	1547.27	7.22721e-05	0.00283827	0.252289	1		ENSG00000050820	1547.27	0.000440283	0.00879637	0.31081	1
ENSG00000051009	FAM160A2	11	6211335	6234711	-	ensembl_havana	10	protein_coding		ensembl_havana		ENSG00000051009	545.156	-6.91178e-05	0.00263337	0.380862	1		ENSG00000051009	545.156	8.40374e-05	0.00267363	0.282684	1		ENSG00000051009	545.156	0.00110069	0.0123238	0.0922454	1
ENSG00000051108	HERPUD1	16	56932048	56944863	+	ensembl_havana	14	protein_coding		ensembl_havana		ENSG00000051108	5824.28	-3.19481e-05	0.00268056	0.578127	1		ENSG00000051108	5824.28	0.000185059	0.00549834	0.0325918	0.959078		ENSG00000051108	5824.28	0.00220248	0.0206814	0.0193947	0.901833
ENSG00000051128	HOMER3	19	18929201	18941261	-	ensembl_havana	18	protein_coding		ensembl_havana		ENSG00000051128	1633.71	-9.23736e-06	0.00258102	0.920768	1		ENSG00000051128	1633.71	-0.000108128	0.00264279	0.241481	1		ENSG00000051128	1633.71	-0.00038603	0.00694682	0.34982	1
ENSG00000051180	RAD51	15	40694774	40732339	+	ensembl_havana	16	protein_coding		ensembl_havana		ENSG00000051180	241.168	5.94988e-07	0.0035371	0.98849	1		ENSG00000051180	241.168	1.04992e-05	0.00370803	0.807682	1		ENSG00000051180	241.168	5.28413e-05	0.00972569	0.841618	1
ENSG00000051341	POLQ	3	121431427	121546641	-	ensembl_havana	13	protein_coding		ensembl_havana		ENSG00000051341	192.981	-1.2679e-05	0.00478177	0.811659	1		ENSG00000051341	192.981	4.66218e-05	0.00620235	0.480714	1		ENSG00000051341	192.981	0.00021256	0.0123506	0.413284	1
ENSG00000051382	PIK3CB	3	138652699	138834938	-	ensembl_havana	8	protein_coding		ensembl_havana		ENSG00000051382	709.755	8.67852e-05	0.00283169	0.202942	1		ENSG00000051382	709.755	0.000102134	0.0030196	0.139935	1		ENSG00000051382	709.755	7.24913e-05	0.00674725	0.843386	1
ENSG00000051523	CYBA	16	88643283	88651152	-	ensembl_havana	10	protein_coding		ensembl_havana		ENSG00000051523	843.447	-6.59395e-06	0.00266543	0.901293	1		ENSG00000051523	843.447	7.1096e-05	0.00310685	0.214225	1		ENSG00000051523	843.447	0.000526189	0.00993526	0.2348	1
ENSG00000051596	THOC3	5	175917873	176034680	-	ensembl_havana	9	protein_coding		ensembl_havana		ENSG00000051596	587.328	6.89479e-05	0.00340764	0.199686	1		ENSG00000051596	587.328	-6.05585e-06	0.00274464	0.896764	1		ENSG00000051596	587.328	-0.000504214	0.0103157	0.22676	1
ENSG00000051620	HEBP2	6	138403531	138422197	+	ensembl_havana	10	protein_coding		ensembl_havana		ENSG00000051620	2151.54	1.3962e-05	0.00262211	0.825781	1		ENSG00000051620	2151.54	3.06886e-05	0.00264535	0.624445	1		ENSG00000051620	2151.54	8.78982e-05	0.0068968	0.811449	1
ENSG00000051825	MPHOSPH9	12	123152320	123244014	-	ensembl_havana	14	protein_coding		ensembl_havana		ENSG00000051825	643.07	-1.77306e-05	0.00276219	0.707329	1		ENSG00000051825	643.07	5.46493e-05	0.00319142	0.283576	1		ENSG00000051825	643.07	0.000529682	0.0105243	0.209533	1
ENSG00000052126	PLEKHA5	12	19129752	19376400	+	ensembl_havana	14	protein_coding		ensembl_havana		ENSG00000052126	1651.85	-0.000137424	0.00297613	0.0923637	1		ENSG00000052126	1651.85	-4.66838e-05	0.00261669	0.536587	1		ENSG00000052126	1651.85	0.000377562	0.0075833	0.368483	1
ENSG00000052344	PRSS8	16	31131433	31135762	-	ensembl_havana	15	protein_coding		ensembl_havana		ENSG00000052344	0.268863	-5.5937e-05	0.111224	0.985764	1		ENSG00000052344	0.268863	0.00040514	0.117936	0.905542	1		ENSG00000052344	0.268863	0.00055071	0.147424	0.905624	1
ENSG00000052723	SIKE1	1	114769479	114780685	-	ensembl_havana	11	protein_coding		ensembl_havana		ENSG00000052723	1782.61	-0.000112583	0.0026186	0.259066	1		ENSG00000052723	1782.61	3.54368e-05	0.00258116	0.715237	1		ENSG00000052723	1782.61	0.000625637	0.00830896	0.199657	1
ENSG00000052749	RRP12	10	97356358	97426076	-	ensembl_havana	13	protein_coding		ensembl_havana		ENSG00000052749	674.256	7.69192e-05	0.00276028	0.256546	1		ENSG00000052749	674.256	-5.67752e-05	0.00269179	0.388203	1		ENSG00000052749	674.256	-0.00109729	0.0130376	0.0851876	1
ENSG00000052795	FNIP2	4	158769138	158908049	+	ensembl_havana	12	protein_coding		ensembl_havana		ENSG00000052795	2006.85	-8.44437e-06	0.00277475	0.850846	1		ENSG00000052795	2006.85	4.42263e-05	0.00314234	0.357617	1		ENSG00000052795	2006.85	0.000363279	0.00958136	0.335828	1
ENSG00000052802	MSMO1	4	165327623	165343160	+	ensembl_havana	12	protein_coding		ensembl_havana		ENSG00000052802	5777.79	-3.23548e-05	0.00370202	0.461447	1		ENSG00000052802	5777.79	-2.45484e-05	0.00356103	0.56776	1		ENSG00000052802	5777.79	3.75474e-05	0.00926166	0.895727	1
ENSG00000052841	TTC17	11	43358932	43494933	+	ensembl_havana	14	protein_coding		ensembl_havana		ENSG00000052841	3004.85	-3.43456e-05	0.00259205	0.683643	1		ENSG00000052841	3004.85	4.43468e-05	0.00259887	0.592349	1		ENSG00000052841	3004.85	0.000327615	0.00692686	0.415185	1
ENSG00000052850	ALX4	11	44260444	44310166	-	ensembl_havana	5	protein_coding		ensembl_havana		ENSG00000052850	34.2856	-1.14447e-05	0.00858892	0.915357	1		ENSG00000052850	34.2856	0.000391422	0.0235598	0.166442	1		ENSG00000052850	34.2856	0.000580511	0.0281423	0.193959	1
ENSG00000053108	FSTL4	5	133196455	133612564	-	ensembl_havana	16	protein_coding		ensembl_havana		ENSG00000053108	0.0505541	0.000290632	0.111948	0.926481	1		ENSG00000053108	0.0505541	0	0.117097	1	1		ENSG00000053108	0.0505541	-0.000310801	0.146585	0.946487	1
ENSG00000053254	FOXN3	14	89124871	89619149	-	ensembl_havana	15	protein_coding		ensembl_havana		ENSG00000053254	4843.01	-2.28795e-05	0.00270551	0.661123	1		ENSG00000053254	4843.01	-2.26111e-05	0.00271933	0.661184	1		ENSG00000053254	4843.01	-2.7107e-06	0.00760843	0.993965	1
ENSG00000053328	METTL24	6	110245928	110358272	-	ensembl_havana	8	protein_coding		ensembl_havana		ENSG00000053328	46.0128	-4.92691e-05	0.00456533	0.325387	1		ENSG00000053328	46.0128	-5.01282e-05	0.0046838	0.330464	1		ENSG00000053328	46.0128	-1.53115e-06	0.00943562	0.995562	1
ENSG00000053371	AKR7A2	1	19303965	19312146	-	ensembl_havana	12	protein_coding		ensembl_havana		ENSG00000053371	1905.35	-5.90002e-05	0.00258787	0.541105	1		ENSG00000053371	1905.35	-4.04483e-05	0.00258397	0.668999	1		ENSG00000053371	1905.35	5.09251e-05	0.00526877	0.88104	1
ENSG00000053372	MRTO4	1	19251539	19260128	+	ensembl_havana	4	protein_coding		ensembl_havana		ENSG00000053372	1471	5.72398e-05	0.00262374	0.456171	1		ENSG00000053372	1471	6.01718e-06	0.00259678	0.935969	1		ENSG00000053372	1471	-0.000215712	0.00665693	0.571002	1
ENSG00000053438	NNAT	20	37521215	37523693	+	ensembl_havana	8	protein_coding		ensembl_havana		ENSG00000053438	6.37518	-0.000194248	0.0161457	0.292599	1		ENSG00000053438	6.37518	-0.000387671	0.0238261	0.179417	1		ENSG00000053438	6.37518	-7.88069e-05	0.0151593	0.770246	1
ENSG00000053501	USE1	19	17215346	17219829	+	ensembl_havana	12	protein_coding		ensembl_havana		ENSG00000053501	456.851	-0.000128608	0.00269076	0.163662	1		ENSG00000053501	456.851	-9.59555e-06	0.00258313	0.914183	1		ENSG00000053501	456.851	0.000490228	0.00772923	0.272834	1
ENSG00000053524	MCF2L2	3	183178043	183428778	-	ensembl_havana	12	protein_coding		ensembl_havana		ENSG00000053524	1.37851	0.000731125	0.0398502	0.191537	1		ENSG00000053524	1.37851	7.94344e-05	0.0171281	0.757888	1		ENSG00000053524	1.37851	-0.000494464	0.0332781	0.37232	1
ENSG00000053702	NRIP2	12	2825348	2835544	-	ensembl_havana	14	protein_coding		ensembl_havana		ENSG00000053702	0.15974	0.000486836	0.11315	0.878029	1		ENSG00000053702	0.15974	0.000273037	0.117623	0.936263	1		ENSG00000053702	0.15974	-0.000284068	0.146472	0.951051	1
ENSG00000053747	LAMA3	18	23689443	23955066	+	ensembl_havana	15	protein_coding		ensembl_havana		ENSG00000053747	382.767	-1.67148e-05	0.00349233	0.686359	1		ENSG00000053747	382.767	2.02663e-05	0.00364791	0.637328	1		ENSG00000053747	382.767	0.000219438	0.0102029	0.449844	1
ENSG00000053770	AP5M1	14	57268909	57298742	+	ensembl_havana	11	protein_coding		ensembl_havana		ENSG00000053770	1686.11	4.45314e-05	0.00257301	0.709484	1		ENSG00000053770	1686.11	1.80838e-05	0.00257158	0.877419	1		ENSG00000053770	1686.11	-5.95195e-05	0.00460701	0.853968	1
ENSG00000053900	ANAPC4	4	25377213	25418498	+	ensembl_havana	10	protein_coding		ensembl_havana		ENSG00000053900	830.829	5.84397e-05	0.00259673	0.511534	1		ENSG00000053900	830.829	8.59662e-05	0.00262521	0.328382	1		ENSG00000053900	830.829	0.000102058	0.00565997	0.77181	1
ENSG00000053918	KCNQ1	11	2444684	2849109	+	ensembl_havana	15	protein_coding		ensembl_havana		ENSG00000053918	0.0203242	0	0.111273	1	1		ENSG00000053918	0.0203242	0.000215946	0.117417	0.94951	NA		ENSG00000053918	0.0203242	0.000180559	0.146263	0.96885	1
ENSG00000054116	TRAPPC3	1	36136570	36156053	-	ensembl_havana	11	protein_coding		ensembl_havana		ENSG00000054116	2517.53	-0.000119858	0.00256373	0.517819	1		ENSG00000054116	2517.53	-0.000204473	0.00256834	0.261243	1		ENSG00000054116	2517.53	-0.000138834	0.00376668	0.67039	1
ENSG00000054118	THRAP3	1	36224416	36305357	+	ensembl_havana	13	protein_coding		ensembl_havana		ENSG00000054118	5451.28	2.66233e-05	0.00257415	0.811808	1		ENSG00000054118	5451.28	0.000236121	0.00293646	0.0406471	1		ENSG00000054118	5451.28	0.000933191	0.00978584	0.11402	1
ENSG00000054148	PHPT1	9	136848724	136851027	+	ensembl_havana	17	protein_coding		ensembl_havana		ENSG00000054148	1937.61	-7.9811e-05	0.00257522	0.5192	1		ENSG00000054148	1937.61	-0.000127347	0.00258825	0.296289	1		ENSG00000054148	1937.61	-0.000117077	0.00463735	0.720475	1
ENSG00000054179	ENTPD2	9	137048098	137054045	-	ensembl_havana	11	protein_coding		ensembl_havana		ENSG00000054179	0.10665	-0.000357958	0.112306	0.909713	1		ENSG00000054179	0.10665	-0.000594465	0.119595	0.863307	1		ENSG00000054179	0.10665	-0.00024617	0.146411	0.95757	1
ENSG00000054219	LY75	2	159803355	159904749	-	ensembl_havana	10	protein_coding		ensembl_havana		ENSG00000054219	156.229	-0.000131851	0.0094429	0.160788	1		ENSG00000054219	156.229	-0.000197827	0.0121285	0.114229	1		ENSG00000054219	156.229	-4.37863e-05	0.0102837	0.858098	1
ENSG00000054267	ARID4B	1	235131634	235328219	-	ensembl_havana	21	protein_coding		ensembl_havana		ENSG00000054267	1682.3	-1.66987e-05	0.00258305	0.853528	1		ENSG00000054267	1682.3	5.06007e-05	0.00259314	0.569394	1		ENSG00000054267	1682.3	0.000246097	0.00620056	0.513445	1
ENSG00000054277	OPN3	1	241590102	241677376	-	ensembl_havana	13	protein_coding		ensembl_havana		ENSG00000054277	243.051	-6.49793e-06	0.00278005	0.883812	1		ENSG00000054277	243.051	-2.763e-07	0.00279216	0.995017	1		ENSG00000054277	243.051	4.0515e-05	0.00829054	0.904737	1
ENSG00000054282	SDCCAG8	1	243256034	243500092	+	ensembl_havana	15	protein_coding		ensembl_havana		ENSG00000054282	1140.22	-9.39302e-07	0.00261088	0.988705	1		ENSG00000054282	1140.22	0.00010695	0.0030392	0.12925	1		ENSG00000054282	1140.22	0.000675297	0.0101349	0.182116	1
ENSG00000054356	PTPRN	2	219289623	219309648	-	ensembl_havana	13	protein_coding		ensembl_havana		ENSG00000054356	352.63	3.72485e-05	0.00643004	0.595217	1		ENSG00000054356	352.63	1.03101e-05	0.00580109	0.878307	1		ENSG00000054356	352.63	-7.55856e-05	0.0117237	0.7487	1
ENSG00000054392	HHAT	1	210328252	210676296	+	ensembl_havana	12	protein_coding		ensembl_havana		ENSG00000054392	251.094	6.15445e-06	0.00322504	0.877238	1		ENSG00000054392	251.094	4.69043e-05	0.00433762	0.340815	1		ENSG00000054392	251.094	0.000207265	0.00990385	0.484985	1
ENSG00000054523	KIF1B	1	10210805	10381603	+	ensembl_havana	17	protein_coding		ensembl_havana		ENSG00000054523	3764.32	0.000194962	0.00369126	0.0335181	1		ENSG00000054523	3764.32	1.70588e-05	0.00259597	0.824624	1		ENSG00000054523	3764.32	-0.00101364	0.0117629	0.104575	1
ENSG00000054598	FOXC1	6	1609972	1613897	+	havana	6	protein_coding		havana		ENSG00000054598	318.01	9.39723e-07	0.00270139	0.984643	1		ENSG00000054598	318.01	9.49304e-05	0.00397103	0.117732	1		ENSG00000054598	318.01	0.000604361	0.0108696	0.177942	1
ENSG00000054611	TBC1D22A	22	46762617	47175699	+	ensembl_havana	13	protein_coding		ensembl_havana		ENSG00000054611	990.438	-0.000230608	0.00259014	0.14324	1		ENSG00000054611	990.438	0.00012725	0.00256946	0.409857	1		ENSG00000054611	990.438	0.00153203	0.0113359	0.0492452	1
ENSG00000054654	SYNE2	14	63852983	64226433	+	ensembl_havana	16	protein_coding		ensembl_havana		ENSG00000054654	394.391	5.21481e-05	0.00355932	0.279894	1		ENSG00000054654	394.391	-9.49685e-06	0.00290759	0.821612	1		ENSG00000054654	394.391	-0.000412462	0.0103499	0.262868	1
ENSG00000054690	PLEKHH1	14	67533301	67589612	+	ensembl_havana	13	protein_coding		ensembl_havana		ENSG00000054690	11.6385	-6.0107e-06	0.00472995	0.909789	1		ENSG00000054690	11.6385	5.98607e-05	0.00689574	0.407924	1		ENSG00000054690	11.6385	0.000214975	0.0124125	0.408865	1
ENSG00000054793	ATP9A	20	51596514	51768634	-	ensembl_havana	13	protein_coding		ensembl_havana		ENSG00000054793	3915.12	5.21045e-05	0.00259335	0.558927	1		ENSG00000054793	3915.12	-2.88365e-06	0.00258409	0.973636	1		ENSG00000054793	3915.12	-0.000193485	0.00599575	0.597408	1
ENSG00000054938	CHRDL2	11	74696429	74731385	-	ensembl_havana	15	protein_coding		ensembl_havana		ENSG00000054938	8.11057	0.00018508	0.0154371	0.287239	1		ENSG00000054938	8.11057	6.6448e-05	0.0103329	0.597208	1		ENSG00000054938	8.11057	-0.000121846	0.0151996	0.650611	1
ENSG00000054965	FAM168A	11	73400487	73598189	-	ensembl_havana	10	protein_coding		ensembl_havana		ENSG00000054965	3277.29	5.20174e-05	0.00256759	0.722298	1		ENSG00000054965	3277.29	-0.000110099	0.00257109	0.443288	1		ENSG00000054965	3277.29	-0.000363416	0.00524504	0.331378	1
ENSG00000054967	RELT	11	73376264	73397474	+	ensembl_havana	12	protein_coding		ensembl_havana		ENSG00000054967	144.589	7.17241e-05	0.00385738	0.180097	1		ENSG00000054967	144.589	8.91466e-05	0.00448768	0.131224	1		ENSG00000054967	144.589	5.56567e-05	0.00838868	0.868238	1
ENSG00000054983	GALC	14	87837820	87993665	-	ensembl_havana	16	protein_coding		ensembl_havana		ENSG00000054983	1394	-5.18115e-05	0.00264497	0.457855	1		ENSG00000054983	1394	1.66261e-05	0.0026122	0.806968	1		ENSG00000054983	1394	0.000351209	0.00778311	0.396812	1
ENSG00000055044	NOP58	2	202265716	202303666	+	ensembl_havana	10	protein_coding		ensembl_havana		ENSG00000055044	1547.98	5.10547e-05	0.00260929	0.521134	1		ENSG00000055044	1547.98	-3.22212e-05	0.00260047	0.679098	1		ENSG00000055044	1547.98	-0.000381467	0.0074846	0.363524	1
ENSG00000055070	SZRD1	1	16352575	16398145	+	ensembl_havana	16	protein_coding		ensembl_havana		ENSG00000055070	8450.57	-7.74584e-05	0.00257176	0.560932	1		ENSG00000055070	8450.57	0.000121592	0.00257887	0.352499	1		ENSG00000055070	8450.57	0.00059713	0.00698812	0.191211	1
ENSG00000055118	KCNH2	7	150944961	150978315	-	ensembl_havana	14	protein_coding		ensembl_havana		ENSG00000055118	0.868994	0.000202926	0.0208164	0.478833	1		ENSG00000055118	0.868994	0.00013221	0.0188607	0.634325	1		ENSG00000055118	0.868994	-7.51553e-05	0.0223968	0.85382	1
ENSG00000055130	CUL1	7	148697914	148801036	+	ensembl_havana	15	protein_coding		ensembl_havana		ENSG00000055130	2992.47	1.71063e-05	0.00256561	0.91287	1		ENSG00000055130	2992.47	4.76275e-05	0.00256557	0.75604	1		ENSG00000055130	2992.47	5.55644e-05	0.0039523	0.859422	1
ENSG00000055147	FAM114A2	5	153990128	154038936	-	ensembl_havana	18	protein_coding		ensembl_havana		ENSG00000055147	1314.11	-7.24003e-05	0.00258715	0.478718	1		ENSG00000055147	1314.11	-6.02952e-05	0.00258477	0.547685	1		ENSG00000055147	1314.11	2.73822e-05	0.00505167	0.934684	1
ENSG00000055163	CYFIP2	5	157266079	157395595	+	ensembl_havana	19	protein_coding		ensembl_havana		ENSG00000055163	210.783	6.71004e-06	0.00293577	0.869664	1		ENSG00000055163	210.783	-3.64613e-05	0.0033982	0.41663	1		ENSG00000055163	210.783	-0.000284869	0.00970726	0.39674	1
ENSG00000055208	TAB2	6	149218641	149411613	+	ensembl_havana	18	protein_coding		ensembl_havana		ENSG00000055208	4150.6	3.16365e-05	0.0025796	0.750372	1		ENSG00000055208	4150.6	0.000149878	0.00269898	0.132498	1		ENSG00000055208	4150.6	0.000442777	0.00707416	0.298696	1
ENSG00000055211	GINM1	6	149566294	149591748	+	ensembl_havana	12	protein_coding		ensembl_havana		ENSG00000055211	4116.67	1.9825e-05	0.00257808	0.843054	1		ENSG00000055211	4116.67	6.71307e-05	0.00258897	0.495338	1		ENSG00000055211	4116.67	0.000148004	0.00539567	0.670835	1
ENSG00000055332	EIF2AK2	2	37099210	37157065	-	ensembl_havana	16	protein_coding		ensembl_havana		ENSG00000055332	4176.65	6.11225e-05	0.00257122	0.639491	1		ENSG00000055332	4176.65	-9.97327e-05	0.00257592	0.436106	1		ENSG00000055332	4176.65	-0.000435469	0.00605935	0.280687	1
ENSG00000055483	USP36	17	78787381	78841441	-	ensembl_havana	19	protein_coding		ensembl_havana		ENSG00000055483	1531.17	4.9228e-05	0.00265628	0.461607	1		ENSG00000055483	1531.17	-9.31931e-06	0.00261654	0.886209	1		ENSG00000055483	1531.17	-0.000303877	0.00765783	0.450933	1
ENSG00000055609	KMT2C	7	152134922	152436005	-	ensembl_havana	17	protein_coding		ensembl_havana		ENSG00000055609	2863.46	0.000166698	0.00276564	0.0941627	1		ENSG00000055609	2863.46	5.56771e-05	0.00258832	0.557332	1		ENSG00000055609	2863.46	-0.000373447	0.00672944	0.358261	1
ENSG00000055732	MCOLN3	1	85018082	85048499	-	ensembl_havana	12	protein_coding		ensembl_havana		ENSG00000055732	43.3645	-0.000162602	0.0118523	0.177584	1		ENSG00000055732	43.3645	1.43687e-05	0.00545361	0.817455	1		ENSG00000055732	43.3645	0.000450742	0.0182178	0.175675	1
ENSG00000055813	CCDC85A	2	56184123	56386173	+	ensembl_havana	5	protein_coding		ensembl_havana		ENSG00000055813	336.422	-1.49368e-05	0.00337858	0.71439	1		ENSG00000055813	336.422	6.23556e-05	0.00506332	0.258111	1		ENSG00000055813	336.422	0.000432183	0.012067	0.194231	1
ENSG00000055917	PUM2	2	20248691	20352234	-	ensembl_havana	15	protein_coding		ensembl_havana		ENSG00000055917	4030.04	0.000200614	0.00261404	0.133591	1		ENSG00000055917	4030.04	-9.00873e-05	0.00257349	0.489064	1		ENSG00000055917	4030.04	-0.00142794	0.0117242	0.0594757	1
ENSG00000055950	MRPL43	10	100969458	100987515	-	ensembl_havana	16	protein_coding		ensembl_havana		ENSG00000055950	1200.09	-2.39052e-05	0.00257334	0.833953	1		ENSG00000055950	1200.09	-1.59647e-05	0.00257297	0.886662	1		ENSG00000055950	1200.09	1.79137e-05	0.00469991	0.956008	1
ENSG00000055955	ITIH4	3	52812975	52831479	-	ensembl_havana	15	protein_coding		ensembl_havana		ENSG00000055955	11.8984	-0.00141936	0.0436719	0.0277689	1		ENSG00000055955	11.8984	1.44895e-05	0.00623124	0.842403	1		ENSG00000055955	11.8984	0.00178131	0.0479915	0.0376552	1
ENSG00000055957	ITIH1	3	52777592	52792068	+	ensembl_havana	10	protein_coding		ensembl_havana		ENSG00000055957	1.06528	-9.52256e-05	0.0200136	0.76014	1		ENSG00000055957	1.06528	6.741e-05	0.0195323	0.829378	1		ENSG00000055957	1.06528	0.000239184	0.0293463	0.655579	1
ENSG00000056050	HPF1	4	169729465	169757953	-	ensembl_havana	6	protein_coding		ensembl_havana		ENSG00000056050	791.622	1.95522e-05	0.00258198	0.832819	1		ENSG00000056050	791.622	-7.49622e-05	0.00260429	0.4117	1		ENSG00000056050	791.622	-0.000364408	0.00681594	0.370121	1
ENSG00000056097	ZFR	5	32354350	32444761	-	ensembl_havana	15	protein_coding		ensembl_havana		ENSG00000056097	5781.2	0.000174658	0.00258904	0.207841	1		ENSG00000056097	5781.2	9.93487e-05	0.00257267	0.463416	1		ENSG00000056097	5781.2	-0.000142121	0.00441439	0.662042	1
ENSG00000056277	ZNF280C	X	130202711	130268899	-	ensembl_havana	15	protein_coding		ensembl_havana		ENSG00000056277	150.064	-5.72571e-05	0.00260994	0.482977	1		ENSG00000056277	150.064	9.8745e-06	0.00259008	0.902777	1		ENSG00000056277	150.064	0.000276503	0.00673491	0.479076	1
ENSG00000056487	PHF21B	22	44881162	45009999	-	ensembl_havana	15	protein_coding		ensembl_havana		ENSG00000056487	0.21893	-0.000189064	0.111404	0.951937	1		ENSG00000056487	0.21893	-0.000788262	0.121337	0.821091	1		ENSG00000056487	0.21893	-0.000679395	0.148266	0.884199	1
ENSG00000056558	TRAF1	9	120902393	120929173	-	ensembl_havana	10	protein_coding		ensembl_havana		ENSG00000056558	60.4669	5.55386e-05	0.00319735	0.273801	1		ENSG00000056558	60.4669	2.97369e-05	0.00288663	0.527266	1		ENSG00000056558	60.4669	-0.000133617	0.00830456	0.703174	1
ENSG00000056586	RC3H2	9	122844556	122905341	-	ensembl_havana	15	protein_coding		ensembl_havana		ENSG00000056586	2820.49	0.000103594	0.00259898	0.323469	1		ENSG00000056586	2820.49	0.000253403	0.0033251	0.0248517	0.882558		ENSG00000056586	2820.49	0.000485127	0.00717579	0.266412	1
ENSG00000056972	TRAF3IP2	6	111556454	111606278	-	ensembl_havana	18	protein_coding		ensembl_havana		ENSG00000056972	2469.6	3.93008e-06	0.00260206	0.955852	1		ENSG00000056972	2469.6	-4.87498e-05	0.0026391	0.488091	1		ENSG00000056972	2469.6	-0.000255114	0.00712551	0.51472	1
ENSG00000056998	GYG2	X	2828788	2882820	+	ensembl_havana	19	protein_coding		ensembl_havana		ENSG00000056998	122.015	-3.37093e-05	0.00393268	0.454156	1		ENSG00000056998	122.015	-8.73612e-05	0.00624519	0.182248	1		ENSG00000056998	122.015	-0.000148483	0.00976041	0.600421	1
ENSG00000057019	DCBLD2	3	98795941	98901689	-	ensembl_havana	15	protein_coding		ensembl_havana		ENSG00000057019	6106.92	9.54629e-05	0.00357113	0.120311	1		ENSG00000057019	6106.92	-0.000109139	0.00400229	0.0926866	1		ENSG00000057019	6106.92	-0.0038782	0.0317059	0.00522844	0.447386
ENSG00000057149	SERPINB3	18	63655197	63661963	-	ensembl_havana	15	protein_coding		ensembl_havana		ENSG00000057149	1.02501	4.72626e-05	0.0211166	0.891382	1		ENSG00000057149	1.02501	0.000104515	0.0232668	0.788492	1		ENSG00000057149	1.02501	6.64836e-05	0.0289679	0.90559	1
ENSG00000057252	SOAT1	1	179293714	179358680	+	ensembl_havana	12	protein_coding		ensembl_havana		ENSG00000057252	4060.41	-2.74289e-05	0.00265039	0.648653	1		ENSG00000057252	4060.41	4.94044e-05	0.00272587	0.411771	1		ENSG00000057252	4060.41	0.000493581	0.00924978	0.269322	1
ENSG00000057294	PKP2	12	32790745	32896840	-	ensembl_havana	14	protein_coding		ensembl_havana		ENSG00000057294	3.49922	-0.000384403	0.0263971	0.258131	1		ENSG00000057294	3.49922	-0.00305085	0.0846854	0.0431189	1		ENSG00000057294	3.49922	-0.000364006	0.0274705	0.424821	1
ENSG00000057468	MSH4	1	75796882	75913238	+	ensembl_havana	6	protein_coding		ensembl_havana		ENSG00000057468	2.88556	-7.32532e-06	0.0115251	0.962937	1		ENSG00000057468	2.88556	-0.000151498	0.0159475	0.455278	1		ENSG00000057468	2.88556	-0.000205871	0.0204664	0.553078	1
ENSG00000057593	F7	13	113105788	113120681	+	ensembl_havana	13	protein_coding		ensembl_havana		ENSG00000057593	3.83061	-0.000248402	0.018711	0.253516	1		ENSG00000057593	3.83061	3.6711e-05	0.0104095	0.787476	1		ENSG00000057593	3.83061	0.000531335	0.0281276	0.233704	1
ENSG00000057608	GDI2	10	5765223	5842132	-	ensembl_havana	16	protein_coding		ensembl_havana		ENSG00000057608	11349.2	-0.000270727	0.00257529	0.150762	1		ENSG00000057608	11349.2	-0.000383439	0.00264212	0.039499	1		ENSG00000057608	11349.2	-0.000188836	0.003851	0.571018	1
ENSG00000057657	PRDM1	6	106086320	106109939	+	ensembl_havana	15	protein_coding		ensembl_havana		ENSG00000057657	427.657	3.72905e-05	0.00298492	0.428828	1		ENSG00000057657	427.657	-1.42041e-05	0.00281503	0.751972	1		ENSG00000057657	427.657	-0.000358569	0.00954301	0.341458	1
ENSG00000057663	ATG5	6	106045423	106325791	-	ensembl_havana	14	protein_coding		ensembl_havana		ENSG00000057663	1674.31	-8.42818e-05	0.00257908	0.472949	1		ENSG00000057663	1674.31	7.87052e-05	0.0025788	0.494612	1		ENSG00000057663	1674.31	0.000539315	0.00710365	0.227015	1
ENSG00000057704	TMCC3	12	94567124	94650562	-	ensembl_havana	12	protein_coding		ensembl_havana		ENSG00000057704	5.40788	-0.00108885	0.0424858	0.0641837	1		ENSG00000057704	5.40788	3.07766e-05	0.00866748	0.774802	1		ENSG00000057704	5.40788	0.0017624	0.0550994	0.0612986	1
ENSG00000057757	PITHD1	1	23778405	23788232	+	ensembl_havana	9	protein_coding		ensembl_havana		ENSG00000057757	1486.07	4.74751e-05	0.00257492	0.67828	1		ENSG00000057757	1486.07	2.58918e-05	0.00257334	0.817616	1		ENSG00000057757	1486.07	-5.00905e-05	0.00471862	0.877818	1
ENSG00000057935	MTA3	2	42494569	42756947	+	ensembl_havana	13	protein_coding		ensembl_havana		ENSG00000057935	1247.52	-6.23872e-05	0.00257995	0.564182	1		ENSG00000057935	1247.52	-1.68561e-05	0.002575	0.873671	1		ENSG00000057935	1247.52	0.000119532	0.00504975	0.723177	1
ENSG00000058056	USP13	3	179652755	179789401	+	ensembl_havana	8	protein_coding		ensembl_havana		ENSG00000058056	1190.59	-1.04799e-05	0.0026449	0.854378	1		ENSG00000058056	1190.59	-3.4026e-05	0.00269834	0.549759	1		ENSG00000058056	1190.59	-0.000135356	0.0074383	0.715466	1
ENSG00000058063	ATP11B	3	182793500	182921635	+	ensembl_havana	15	protein_coding		ensembl_havana		ENSG00000058063	4433.11	3.47391e-05	0.00258462	0.706715	1		ENSG00000058063	4433.11	6.30419e-05	0.002597	0.487538	1		ENSG00000058063	4433.11	9.87677e-05	0.00551606	0.776737	1
ENSG00000058085	LAMC2	1	183186238	183244900	+	ensembl_havana	14	protein_coding		ensembl_havana		ENSG00000058085	333.859	4.50534e-05	0.00359113	0.331218	1		ENSG00000058085	333.859	2.64205e-06	0.00297248	0.948414	1		ENSG00000058085	333.859	-0.000255507	0.00957103	0.43897	1
ENSG00000058091	CDK14	7	90466424	91210590	+	ensembl_havana	16	protein_coding		ensembl_havana		ENSG00000058091	2563.95	-0.000138074	0.00375675	0.0621581	1		ENSG00000058091	2563.95	-5.62126e-05	0.0027351	0.365271	1		ENSG00000058091	2563.95	0.000327342	0.00806188	0.421281	1
ENSG00000058262	SEC61A1	3	128051641	128071683	+	ensembl_havana	9	protein_coding		ensembl_havana		ENSG00000058262	26788	0.00010736	0.0025703	0.467225	1		ENSG00000058262	26788	6.29537e-05	0.00256749	0.663322	1		ENSG00000058262	26788	-7.62288e-05	0.00410161	0.809073	1
ENSG00000058272	PPP1R12A	12	79773563	79935460	-	ensembl_havana	16	protein_coding		ensembl_havana		ENSG00000058272	3768.29	4.49136e-05	0.00266012	0.487405	1		ENSG00000058272	3768.29	5.09833e-05	0.00268864	0.42523	1		ENSG00000058272	3768.29	3.71991e-05	0.00677615	0.91892	1
ENSG00000058335	RASGRF1	15	78959947	79090773	-	ensembl_havana	15	protein_coding		ensembl_havana		ENSG00000058335	1.57592	1.63713e-05	0.0130035	0.929089	1		ENSG00000058335	1.57592	0.000157384	0.0171494	0.488481	1		ENSG00000058335	1.57592	0.000188887	0.0217884	0.615398	1
ENSG00000058404	CAMK2B	7	44217150	44334577	-	ensembl_havana	19	protein_coding		ensembl_havana		ENSG00000058404	11.0105	-6.99293e-05	0.00755153	0.367163	1		ENSG00000058404	11.0105	0.000227611	0.0143498	0.133264	1		ENSG00000058404	11.0105	0.00149657	0.0395431	0.0368898	1
ENSG00000058453	CROCC	1	16740273	16972979	+	ensembl_havana	16	protein_coding		ensembl_havana		ENSG00000058453	363.496	-0.000121191	0.00427602	0.0735691	1		ENSG00000058453	363.496	-6.18974e-05	0.00304051	0.260117	1		ENSG00000058453	363.496	0.000204295	0.00809301	0.584128	1
ENSG00000058600	POLR3E	16	22297375	22335103	+	ensembl_havana	15	protein_coding		ensembl_havana		ENSG00000058600	716.216	4.48117e-05	0.00262572	0.531396	1		ENSG00000058600	716.216	-6.25443e-05	0.00266594	0.378437	1		ENSG00000058600	716.216	-0.000654675	0.00973037	0.193102	1
ENSG00000058668	ATP2B4	1	203626561	203744081	+	ensembl_havana	14	protein_coding		ensembl_havana		ENSG00000058668	17585.7	6.42283e-05	0.00287729	0.272628	1		ENSG00000058668	17585.7	-1.43962e-05	0.00266436	0.793935	1		ENSG00000058668	17585.7	-0.000521342	0.00971071	0.244106	1
ENSG00000058673	ZC3H11A	1	203795654	203854999	+	ensembl_havana	16	protein_coding		ensembl_havana		ENSG00000058673	5628.81	7.91233e-05	0.00257456	0.527598	1		ENSG00000058673	5628.81	0.000252673	0.00279661	0.0460787	1		ENSG00000058673	5628.81	0.000522169	0.00675219	0.230668	1
ENSG00000058729	RIOK2	5	97160867	97183260	-	ensembl_havana	10	protein_coding		ensembl_havana		ENSG00000058729	1418.23	8.00009e-05	0.00266327	0.302467	1		ENSG00000058729	1418.23	3.94775e-05	0.00261059	0.599991	1		ENSG00000058729	1418.23	-0.00015681	0.00639118	0.671842	1
ENSG00000058799	YIPF1	1	53851719	53889834	-	ensembl_havana	14	protein_coding		ensembl_havana		ENSG00000058799	771.648	-0.000199737	0.00276527	0.071434	1		ENSG00000058799	771.648	-4.49537e-05	0.00257784	0.670613	1		ENSG00000058799	771.648	0.00052367	0.00732211	0.241815	1
ENSG00000058804	NDC1	1	53765460	53838860	-	ensembl_havana	11	protein_coding		ensembl_havana		ENSG00000058804	887.437	2.51355e-05	0.0028316	0.589451	1		ENSG00000058804	887.437	2.99175e-05	0.00290135	0.522498	1		ENSG00000058804	887.437	3.30898e-05	0.00815771	0.923232	1
ENSG00000058866	DGKG	3	186105668	186362237	-	ensembl_havana	14	protein_coding		ensembl_havana		ENSG00000058866	2.79552	3.61099e-05	0.00880664	0.735618	1		ENSG00000058866	2.79552	-0.000211257	0.0165399	0.266783	1		ENSG00000058866	2.79552	-0.000521114	0.0258203	0.207071	1
ENSG00000059122	FLYWCH1	16	2911937	2951208	+	ensembl_havana	16	protein_coding		ensembl_havana		ENSG00000059122	1049.15	-3.67521e-05	0.00260228	0.637328	1		ENSG00000059122	1049.15	7.32819e-05	0.00265107	0.343863	1		ENSG00000059122	1049.15	0.000595238	0.00899578	0.220087	1
ENSG00000059145	UNKL	16	1363205	1414751	-	ensembl_havana	18	protein_coding		ensembl_havana		ENSG00000059145	627.969	5.70408e-05	0.00270281	0.375447	1		ENSG00000059145	627.969	7.60614e-05	0.00282872	0.240845	1		ENSG00000059145	627.969	9.75953e-05	0.00693259	0.791566	1
ENSG00000059377	TBXAS1	7	139777051	140020325	+	ensembl_havana	16	protein_coding		ensembl_havana		ENSG00000059377	4.32671	1.13978e-05	0.0050889	0.841588	1		ENSG00000059377	4.32671	-2.93799e-05	0.0055961	0.634212	1		ENSG00000059377	4.32671	-0.000138761	0.0118432	0.570846	1
ENSG00000059378	PARP12	7	140023744	140063721	-	ensembl_havana	12	protein_coding		ensembl_havana		ENSG00000059378	360.504	-4.19988e-05	0.00264695	0.523165	1		ENSG00000059378	360.504	-0.000147076	0.00376562	0.0567626	1		ENSG00000059378	360.504	-0.000506065	0.0090179	0.266283	1
ENSG00000059573	ALDH18A1	10	95605929	95656706	-	ensembl_havana	8	protein_coding		ensembl_havana		ENSG00000059573	4060.49	3.77489e-05	0.00260399	0.625605	1		ENSG00000059573	4060.49	-4.4254e-05	0.00261283	0.560703	1		ENSG00000059573	4060.49	-0.000391193	0.00764231	0.355528	1
ENSG00000059588	TARBP1	1	234391313	234479103	-	ensembl_havana	9	protein_coding		ensembl_havana		ENSG00000059588	626.118	4.62927e-05	0.00263212	0.511288	1		ENSG00000059588	626.118	-2.62324e-05	0.00261605	0.703617	1		ENSG00000059588	626.118	-0.000375624	0.0078934	0.371989	1
ENSG00000059691	GATB	4	151670504	151761023	-	ensembl_havana	11	protein_coding		ensembl_havana		ENSG00000059691	833.073	4.93088e-05	0.00258575	0.605537	1		ENSG00000059691	833.073	-7.97426e-05	0.00260256	0.396407	1		ENSG00000059691	833.073	-0.000545411	0.0079119	0.238291	1
ENSG00000059728	MXD1	2	69897688	69942945	+	ensembl_havana	10	protein_coding		ensembl_havana		ENSG00000059728	469.31	-5.11203e-05	0.00292133	0.333322	1		ENSG00000059728	469.31	6.17919e-05	0.00310733	0.253328	1		ENSG00000059728	469.31	0.00104386	0.0140392	0.0684773	1
ENSG00000059758	CDK17	12	96278261	96400560	-	ensembl_havana	7	protein_coding		ensembl_havana		ENSG00000059758	1759.08	-7.36791e-05	0.00259019	0.460252	1		ENSG00000059758	1759.08	4.417e-05	0.00258247	0.65146	1		ENSG00000059758	1759.08	0.000433398	0.00700793	0.305524	1
ENSG00000059769	DNAJC25	9	111631352	111654351	+	ensembl_havana	19	protein_coding		ensembl_havana		ENSG00000059769	551.567	-7.16286e-05	0.00259377	0.455981	1		ENSG00000059769	551.567	5.43036e-05	0.00258828	0.565255	1		ENSG00000059769	551.567	0.0005134	0.00767603	0.255481	1
ENSG00000059804	SLC2A3	12	7919230	7936275	-	ensembl_havana	15	protein_coding		ensembl_havana		ENSG00000059804	4441.79	-3.39155e-05	0.00284087	0.48886	1		ENSG00000059804	4441.79	8.00965e-05	0.0037014	0.157567	1		ENSG00000059804	4441.79	0.000996801	0.0140786	0.0682708	1
ENSG00000060069	CTDP1	18	79679801	79756623	+	ensembl_havana	16	protein_coding		ensembl_havana		ENSG00000060069	576.491	-1.146e-05	0.00257002	0.928026	1		ENSG00000060069	576.491	6.51566e-05	0.00257244	0.602445	1		ENSG00000060069	576.491	0.000177452	0.00477125	0.596981	1
ENSG00000060138	YBX3	12	10699089	10723312	-	ensembl_havana	12	protein_coding		ensembl_havana		ENSG00000060138	5522.63	-4.98515e-05	0.00258631	0.599805	1		ENSG00000060138	5522.63	7.45678e-06	0.0025805	0.936122	1		ENSG00000060138	5522.63	0.000186415	0.00573816	0.604392	1
ENSG00000060140	STYK1	12	10618939	10674318	-	ensembl_havana	8	protein_coding		ensembl_havana		ENSG00000060140	13.8796	4.76414e-05	0.00691324	0.520861	1		ENSG00000060140	13.8796	0.000273337	0.0165812	0.129079	1		ENSG00000060140	13.8796	0.00019675	0.013393	0.445573	1
ENSG00000060237	WNK1	12	752593	911452	+	ensembl_havana	16	protein_coding		ensembl_havana		ENSG00000060237	9851.39	0.000206958	0.0026431	0.104795	1		ENSG00000060237	9851.39	9.73934e-05	0.00257779	0.431146	1		ENSG00000060237	9851.39	-0.000245526	0.00509621	0.484219	1
ENSG00000060339	CCAR1	10	68721012	68792377	+	ensembl_havana	13	protein_coding		ensembl_havana		ENSG00000060339	2663.21	8.41192e-05	0.00264091	0.310936	1		ENSG00000060339	2663.21	5.38587e-05	0.00260952	0.505636	1		ENSG00000060339	2663.21	-0.000102212	0.00594567	0.775353	1
ENSG00000060491	OGFR	20	62804835	62814000	+	ensembl_havana	16	protein_coding		ensembl_havana		ENSG00000060491	744.475	-2.18591e-05	0.00258262	0.812274	1		ENSG00000060491	744.475	-4.01495e-05	0.00258738	0.657544	1		ENSG00000060491	744.475	-6.29794e-05	0.00544837	0.855235	1
ENSG00000060558	GNA15	19	3136193	3163769	+	ensembl_havana	3	protein_coding		ensembl_havana		ENSG00000060558	0.387549	-0.0024796	0.111485	0.285283	1		ENSG00000060558	0.387549	-0.000910201	0.074566	0.585471	1		ENSG00000060558	0.387549	0.000944499	0.0871838	0.663137	1
ENSG00000060566	CREB3L3	19	4153601	4173054	+	ensembl_havana	13	protein_coding		ensembl_havana		ENSG00000060566	0.19129	0.000160964	0.111469	0.959124	1		ENSG00000060566	0.19129	-0.000282354	0.117646	0.934096	1		ENSG00000060566	0.19129	-0.000538781	0.147529	0.907771	1
ENSG00000060642	PIGV	1	26787472	26798398	+	ensembl_havana	10	protein_coding		ensembl_havana		ENSG00000060642	661.809	-5.94893e-05	0.00259994	0.496142	1		ENSG00000060642	661.809	8.77139e-05	0.00263368	0.310416	1		ENSG00000060642	661.809	0.000819203	0.0100818	0.143187	1
ENSG00000060656	PTPRU	1	29236516	29326813	+	ensembl_havana	19	protein_coding		ensembl_havana		ENSG00000060656	1171.06	-5.31428e-05	0.00462341	0.296514	1		ENSG00000060656	1171.06	7.78512e-06	0.00337469	0.849273	1		ENSG00000060656	1171.06	0.000328578	0.0110053	0.290337	1
ENSG00000060688	SNRNP40	1	31259568	31296782	-	ensembl_havana	12	protein_coding		ensembl_havana		ENSG00000060688	1136.11	-1.80787e-05	0.00257966	0.851439	1		ENSG00000060688	1136.11	-9.58422e-05	0.00261373	0.315273	1		ENSG00000060688	1136.11	-0.000269792	0.00610218	0.474752	1
ENSG00000060709	RIMBP2	12	130396137	130517917	-	ensembl_havana	14	protein_coding		ensembl_havana		ENSG00000060709	1.36281	0.000189965	0.0215594	0.541424	1		ENSG00000060709	1.36281	-0.00010624	0.0196511	0.727928	1		ENSG00000060709	1.36281	-0.00049398	0.0349057	0.406043	1
ENSG00000060718	COL11A1	1	102876467	103108496	-	ensembl_havana	20	protein_coding		ensembl_havana		ENSG00000060718	2508.56	-1.16404e-05	0.00617257	0.870343	1		ENSG00000060718	2508.56	9.42768e-05	0.00979961	0.373503	1		ENSG00000060718	2508.56	0.000255634	0.0154693	0.36005	1
ENSG00000060749	QSER1	11	32893178	32993316	+	ensembl_havana	14	protein_coding		ensembl_havana		ENSG00000060749	2510.01	0.000125045	0.0028057	0.13157	1		ENSG00000060749	2510.01	-0.000141457	0.00297579	0.0901844	1		ENSG00000060749	2510.01	-0.0061446	0.0333915	0.00569052	0.468376
ENSG00000060762	MPC1	6	166364919	166383013	-	ensembl_havana	18	protein_coding		ensembl_havana		ENSG00000060762	875.578	-0.000102508	0.00258024	0.401462	1		ENSG00000060762	875.578	-4.63749e-05	0.00257233	0.699421	1		ENSG00000060762	875.578	0.000125983	0.00469998	0.702004	1
ENSG00000060971	ACAA1	3	38103129	38137242	-	ensembl_havana	17	protein_coding		ensembl_havana		ENSG00000060971	1532.34	-6.18798e-05	0.00256808	0.670648	1		ENSG00000060971	1532.34	2.38344e-05	0.00256667	0.867446	1		ENSG00000060971	1532.34	0.000166472	0.00435885	0.611033	1
ENSG00000060982	BCAT1	12	24810022	24949459	-	ensembl_havana	14	protein_coding		ensembl_havana		ENSG00000060982	5092.04	4.75042e-05	0.00284783	0.373918	1		ENSG00000060982	5092.04	1.38523e-05	0.00270021	0.785836	1		ENSG00000060982	5092.04	-0.000194152	0.00806729	0.601157	1
ENSG00000061273	HDAC7	12	47782722	47833132	-	ensembl_havana	17	protein_coding		ensembl_havana		ENSG00000061273	4678.87	-0.000125043	0.0025945	0.281061	1		ENSG00000061273	4678.87	-0.000271039	0.00312125	0.0256638	0.895743		ENSG00000061273	4678.87	-0.000416101	0.00637172	0.306052	1
ENSG00000061337	LZTS1	8	20246165	20303963	-	ensembl_havana	15	protein_coding		ensembl_havana		ENSG00000061337	86.011	-1.01426e-06	0.00446137	0.98384	1		ENSG00000061337	86.011	6.32905e-05	0.00680147	0.369739	1		ENSG00000061337	86.011	0.000207179	0.0119818	0.42471	1
ENSG00000061455	PRDM6	5	123089121	123194266	+	ensembl_havana	10	protein_coding		ensembl_havana		ENSG00000061455	23.8016	-2.79678e-05	0.00563333	0.649381	1		ENSG00000061455	23.8016	-2.80739e-05	0.005809	0.664696	1		ENSG00000061455	23.8016	2.48354e-06	0.0110683	0.991484	1
ENSG00000061656	SPAG4	20	35615892	35621049	+	ensembl_havana	9	protein_coding		ensembl_havana		ENSG00000061656	51.5088	1.28033e-05	0.00313269	0.751005	1		ENSG00000061656	51.5088	5.84959e-06	0.00312679	0.884669	1		ENSG00000061656	51.5088	-4.26827e-05	0.009092	0.885622	1
ENSG00000061676	NCKAP1	2	182909115	183038858	-	ensembl_havana	14	protein_coding		ensembl_havana		ENSG00000061676	12062.2	5.14763e-05	0.00256661	0.735956	1		ENSG00000061676	12062.2	-5.16359e-05	0.00256623	0.729938	1		ENSG00000061676	12062.2	-0.000195125	0.00433686	0.555885	1
ENSG00000061794	MRPS35	12	27710773	27756295	+	ensembl_havana	12	protein_coding		ensembl_havana		ENSG00000061794	1695.87	-1.05124e-05	0.00256369	0.951491	1		ENSG00000061794	1695.87	-0.000138864	0.00256642	0.413531	1		ENSG00000061794	1695.87	-0.00022168	0.00412421	0.509319	1
ENSG00000061918	GUCY1B3	4	155758992	155807591	+	ensembl_havana	12	protein_coding		ensembl_havana		ENSG00000061918	429.304	-1.05876e-05	0.00280158	0.810666	1		ENSG00000061918	429.304	-5.43172e-05	0.00342363	0.273969	1		ENSG00000061918	429.304	-0.000267682	0.00910311	0.453678	1
ENSG00000061936	SFSWAP	12	131711081	131799737	+	ensembl_havana	9	protein_coding		ensembl_havana		ENSG00000061936	926.123	2.40958e-05	0.00258386	0.790403	1		ENSG00000061936	926.123	-4.48041e-06	0.00258294	0.959826	1		ENSG00000061936	926.123	-9.4676e-05	0.00556729	0.786386	1
ENSG00000061938	TNK2	3	195863364	195911945	-	ensembl_havana	17	protein_coding		ensembl_havana		ENSG00000061938	595.596	0.000170855	0.004373	0.0377576	1		ENSG00000061938	595.596	2.00818e-05	0.00263303	0.746981	1		ENSG00000061938	595.596	-0.000811763	0.0112839	0.135365	1
ENSG00000061987	MON2	12	62466817	62600479	+	ensembl_havana	15	protein_coding		ensembl_havana		ENSG00000061987	2436.86	-6.86276e-05	0.00259821	0.455289	1		ENSG00000061987	2436.86	5.84609e-05	0.00259546	0.516508	1		ENSG00000061987	2436.86	0.000568156	0.00821111	0.22885	1
ENSG00000062038	CDH3	16	68636189	68722616	+	ensembl_havana	13	protein_coding		ensembl_havana		ENSG00000062038	1.44722	0.000240114	0.0270924	0.574777	1		ENSG00000062038	1.44722	1.9817e-05	0.0243705	0.963049	1		ENSG00000062038	1.44722	-0.000284666	0.0347479	0.667574	1
ENSG00000062096	ARSF	X	3041471	3112726	+	ensembl_havana	14	protein_coding		ensembl_havana		ENSG00000062096	0.538803	0.000312593	0.0301033	0.50954	1		ENSG00000062096	0.538803	0.000213621	0.0278996	0.648549	1		ENSG00000062096	0.538803	-9.98709e-05	0.0309629	0.869129	1
ENSG00000062194	GPBP1	5	57173948	57264679	+	ensembl_havana	15	protein_coding		ensembl_havana		ENSG00000062194	2432.69	-0.000243128	0.00262244	0.0948229	1		ENSG00000062194	2432.69	0.000200864	0.00259744	0.157719	1		ENSG00000062194	2432.69	0.00624552	0.0273242	0.00785391	0.562581
ENSG00000062282	DGAT2	11	75759512	75801535	+	ensembl_havana	14	protein_coding		ensembl_havana		ENSG00000062282	96.9454	-1.77266e-05	0.00316767	0.665075	1		ENSG00000062282	96.9454	3.56578e-06	0.00309054	0.929463	1		ENSG00000062282	96.9454	0.000136159	0.00925707	0.654996	1
ENSG00000062370	ZNF112	19	44326555	44367217	-	ensembl_havana	16	protein_coding		ensembl_havana		ENSG00000062370	242.371	-7.29368e-06	0.00258563	0.932144	1		ENSG00000062370	242.371	-5.52179e-05	0.00260249	0.514484	1		ENSG00000062370	242.371	-0.000181036	0.00606875	0.62152	1
ENSG00000062485	CS	12	56271699	56300392	-	ensembl_havana	18	protein_coding		ensembl_havana		ENSG00000062485	4726.91	-1.7822e-06	0.002576	0.986282	1		ENSG00000062485	4726.91	-0.000102565	0.00260377	0.315826	1		ENSG00000062485	4726.91	-0.000335065	0.00624092	0.390112	1
ENSG00000062524	LTK	15	41503638	41513887	-	ensembl_havana	15	protein_coding		ensembl_havana		ENSG00000062524	3.18336	3.90398e-05	0.00855983	0.702212	1		ENSG00000062524	3.18336	0.000433763	0.0242026	0.133394	1		ENSG00000062524	3.18336	0.000320317	0.019284	0.319959	1
ENSG00000062582	MRPS24	7	43866558	43869893	-	ensembl_havana	13	protein_coding		ensembl_havana		ENSG00000062582	1482.95	-0.000103757	0.00259615	0.331102	1		ENSG00000062582	1482.95	-0.000189737	0.00277087	0.0778744	1		ENSG00000062582	1482.95	-0.000258543	0.00571497	0.481156	1
ENSG00000062598	ELMO2	20	46366049	46432985	-	ensembl_havana	17	protein_coding		ensembl_havana		ENSG00000062598	1986.06	-5.08027e-05	0.00258335	0.608003	1		ENSG00000062598	1986.06	-1.06396e-05	0.00257852	0.912683	1		ENSG00000062598	1986.06	0.000118136	0.00533356	0.731824	1
ENSG00000062650	WAPL	10	86435256	86521815	-	ensembl_havana	18	protein_coding		ensembl_havana		ENSG00000062650	2486.88	0.000140138	0.0025974	0.24196	1		ENSG00000062650	2486.88	9.67723e-05	0.002582	0.408757	1		ENSG00000062650	2486.88	-9.15488e-05	0.00467785	0.779181	1
ENSG00000062716	VMP1	17	59707192	59842255	+	ensembl_havana	12	protein_coding		ensembl_havana		ENSG00000062716	3742.61	-6.05678e-05	0.00258142	0.564729	1		ENSG00000062716	3742.61	2.07022e-05	0.00257642	0.840691	1		ENSG00000062716	3742.61	0.000242851	0.00566893	0.504676	1
ENSG00000062725	APPBP2	17	60443149	60526219	-	ensembl_havana	9	protein_coding		ensembl_havana		ENSG00000062725	2231.13	-8.56017e-05	0.00258288	0.445292	1		ENSG00000062725	2231.13	-0.000157907	0.00264102	0.155426	1		ENSG00000062725	2231.13	-0.000204952	0.00527379	0.55836	1
ENSG00000062822	POLD1	19	50384204	50418018	+	ensembl_havana	12	protein_coding		ensembl_havana		ENSG00000062822	232.92	1.68161e-05	0.00291469	0.693553	1		ENSG00000062822	232.92	1.69781e-05	0.00294853	0.691294	1		ENSG00000062822	232.92	2.87743e-06	0.00856166	0.992925	1
ENSG00000063046	EIF4B	12	53006158	53042209	+	ensembl_havana	17	protein_coding		ensembl_havana		ENSG00000063046	31014.2	-9.16334e-05	0.00290641	0.174969	1		ENSG00000063046	31014.2	-0.000123157	0.00340219	0.0859876	1		ENSG00000063046	31014.2	-0.000125753	0.00696607	0.735352	1
ENSG00000063127	SLC6A16	19	49289638	49325225	-	ensembl_havana	15	protein_coding		ensembl_havana		ENSG00000063127	12.1297	-6.53027e-05	0.00810662	0.45071	1		ENSG00000063127	12.1297	-0.000393535	0.0213332	0.108359	1		ENSG00000063127	12.1297	-0.000207593	0.0143916	0.433583	1
ENSG00000063169	BICRA	19	47608196	47703277	+	ensembl_havana	10	protein_coding		ensembl_havana		ENSG00000063169	232.66	-8.24912e-06	0.00261704	0.897941	1		ENSG00000063169	232.66	2.83224e-05	0.00263661	0.656777	1		ENSG00000063169	232.66	0.000188386	0.00717417	0.620555	1
ENSG00000063176	SPHK2	19	48619291	48630717	+	ensembl_havana	15	protein_coding		ensembl_havana		ENSG00000063176	380.029	-0.000106698	0.00273954	0.18272	1		ENSG00000063176	380.029	7.52929e-05	0.00265283	0.333749	1		ENSG00000063176	380.029	0.00166734	0.0156597	0.0478681	1
ENSG00000063177	RPL18	19	48615328	48619536	-	ensembl_havana	12	protein_coding		ensembl_havana		ENSG00000063177	12812.3	-0.000134506	0.00272433	0.140605	1		ENSG00000063177	12812.3	-7.73776e-05	0.00261493	0.378417	1		ENSG00000063177	12812.3	0.000178459	0.00592839	0.623425	1
ENSG00000063180	CA11	19	48637942	48646312	-	ensembl_havana	8	protein_coding		ensembl_havana		ENSG00000063180	51.1929	1.82556e-05	0.00351843	0.660958	1		ENSG00000063180	51.1929	2.56236e-06	0.00339011	0.950085	1		ENSG00000063180	51.1929	-8.92241e-05	0.00954972	0.748665	1
ENSG00000063241	ISOC2	19	55452985	55462343	-	ensembl_havana	7	protein_coding		ensembl_havana		ENSG00000063241	729.438	-2.41917e-05	0.00261739	0.719758	1		ENSG00000063241	729.438	-7.1202e-05	0.00273216	0.294357	1		ENSG00000063241	729.438	-0.000235617	0.00722539	0.544288	1
ENSG00000063244	U2AF2	19	55654146	55674715	+	ensembl_havana	12	protein_coding		ensembl_havana		ENSG00000063244	4414.5	-2.21814e-06	0.00258988	0.978004	1		ENSG00000063244	4414.5	-1.59775e-05	0.00259314	0.839681	1		ENSG00000063244	4414.5	-5.43101e-05	0.00591797	0.878583	1
ENSG00000063245	EPN1	19	55675226	55709858	+	ensembl_havana	14	protein_coding		ensembl_havana		ENSG00000063245	2601.73	-7.93786e-05	0.00258771	0.446455	1		ENSG00000063245	2601.73	-6.42934e-05	0.00258437	0.529257	1		ENSG00000063245	2601.73	3.40565e-05	0.0049979	0.918489	1
ENSG00000063322	MED29	19	39391303	39400637	+	ensembl_havana	13	protein_coding		ensembl_havana		ENSG00000063322	2267.58	-9.05039e-05	0.00258902	0.398619	1		ENSG00000063322	2267.58	-0.000174839	0.00271042	0.103078	1		ENSG00000063322	2267.58	-0.0002557	0.00568015	0.48458	1
ENSG00000063438	AHRR	5	304176	438291	+	ensembl_havana	16	protein_coding		ensembl_havana		ENSG00000063438	2070.02	8.07737e-05	0.00352479	0.156406	1		ENSG00000063438	2070.02	-2.4344e-06	0.00271575	0.959794	1		ENSG00000063438	2070.02	-0.000543917	0.0104298	0.209645	1
ENSG00000063587	ZNF275	X	153334155	153360110	+	ensembl_havana	13	protein_coding		ensembl_havana		ENSG00000063587	1538.42	-1.28578e-05	0.00260424	0.85569	1		ENSG00000063587	1538.42	7.00649e-05	0.0026921	0.322436	1		ENSG00000063587	1538.42	0.000448319	0.00833653	0.308986	1
ENSG00000063601	MTMR1	X	150692971	150765103	+	ensembl_havana	16	protein_coding		ensembl_havana		ENSG00000063601	847.563	5.09442e-05	0.00258737	0.58872	1		ENSG00000063601	847.563	-0.000163034	0.00281565	0.0898234	1		ENSG00000063601	847.563	-0.00163617	0.0145485	0.0526686	1
ENSG00000063660	GPC1	2	240435671	240468078	+	ensembl_havana	8	protein_coding		ensembl_havana		ENSG00000063660	5365.52	2.81469e-05	0.00266119	0.631533	1		ENSG00000063660	5365.52	2.78129e-05	0.00267052	0.630658	1		ENSG00000063660	5365.52	3.41798e-06	0.00712785	0.992517	1
ENSG00000063761	ADCK1	14	77800083	77935012	+	ensembl_havana	15	protein_coding		ensembl_havana		ENSG00000063761	209.67	-9.90362e-05	0.00274135	0.199217	1		ENSG00000063761	209.67	-3.79796e-05	0.00261206	0.608619	1		ENSG00000063761	209.67	0.000254378	0.00691927	0.513823	1
ENSG00000063854	HAGH	16	1795620	1827194	-	ensembl_havana	12	protein_coding		ensembl_havana		ENSG00000063854	716.537	4.56589e-05	0.00261702	0.540558	1		ENSG00000063854	716.537	0.000115498	0.00288633	0.133602	1		ENSG00000063854	716.537	0.000316588	0.00730866	0.433937	1
ENSG00000063978	RNF4	4	2462220	2625320	+	ensembl_havana	15	protein_coding		ensembl_havana		ENSG00000063978	3216.63	-3.87561e-05	0.00257616	0.721663	1		ENSG00000063978	3216.63	1.88316e-05	0.00257487	0.859828	1		ENSG00000063978	3216.63	0.000157149	0.00516077	0.646787	1
ENSG00000064012	CASP8	2	201233443	201287711	+	ensembl_havana	21	protein_coding		ensembl_havana		ENSG00000064012	534.086	-4.34942e-05	0.00270807	0.460039	1		ENSG00000064012	534.086	-2.65861e-05	0.00267042	0.6437	1		ENSG00000064012	534.086	8.38638e-05	0.00724464	0.819353	1
ENSG00000064042	LIMCH1	4	41359607	41700044	+	ensembl_havana	17	protein_coding		ensembl_havana		ENSG00000064042	1903.01	-2.34148e-05	0.00473894	0.65016	1		ENSG00000064042	1903.01	-1.44121e-05	0.00461954	0.781475	1		ENSG00000064042	1903.01	3.51158e-05	0.0104206	0.88426	1
ENSG00000064102	INTS13	12	26905181	26938326	-	ensembl_havana	14	protein_coding		ensembl_havana		ENSG00000064102	927.748	4.3922e-05	0.00263078	0.529996	1		ENSG00000064102	927.748	-9.72207e-06	0.00260886	0.88688	1		ENSG00000064102	927.748	-0.000259497	0.00722788	0.509032	1
ENSG00000064115	TM7SF3	12	26973195	27014434	-	ensembl_havana	10	protein_coding		ensembl_havana		ENSG00000064115	2022.36	0.000135572	0.00285284	0.109178	1		ENSG00000064115	2022.36	4.36078e-07	0.00259109	0.995613	1		ENSG00000064115	2022.36	-0.000715672	0.00967585	0.172664	1
ENSG00000064195	DLX3	17	49990005	49995224	-	ensembl_havana	7	protein_coding		ensembl_havana		ENSG00000064195	17.5271	0.000205717	0.0154241	0.220012	1		ENSG00000064195	17.5271	0.0103467	0.138659	0.0054629	0.490466		ENSG00000064195	17.5271	0.000562891	0.0250745	0.16765	1
ENSG00000064199	SPA17	11	124673798	124697518	+	ensembl_havana	6	protein_coding		ensembl_havana		ENSG00000064199	376.846	-9.81042e-06	0.00270253	0.842844	1		ENSG00000064199	376.846	-1.54903e-05	0.00272883	0.752593	1		ENSG00000064199	376.846	-3.72993e-05	0.00782054	0.916177	1
ENSG00000064201	TSPAN32	11	2301997	2318200	+	ensembl_havana	15	protein_coding		ensembl_havana		ENSG00000064201	1.31223	0.000127695	0.0181175	0.62096	1		ENSG00000064201	1.31223	-0.00229032	0.0753638	0.0704623	1		ENSG00000064201	1.31223	-0.00477107	0.118816	0.0493106	1
ENSG00000064205	WISP2	20	44714844	44728509	+	ensembl_havana	10	protein_coding		ensembl_havana		ENSG00000064205	13537	-3.39537e-05	0.0041594	0.46334	1		ENSG00000064205	13537	-4.39161e-05	0.00464667	0.38712	1		ENSG00000064205	13537	-3.41794e-05	0.0096017	0.898593	1
ENSG00000064225	ST3GAL6	3	98732236	98821201	+	ensembl_havana	12	protein_coding		ensembl_havana		ENSG00000064225	45.4078	-1.69545e-05	0.00491772	0.755198	1		ENSG00000064225	45.4078	6.42824e-05	0.00707029	0.383201	1		ENSG00000064225	45.4078	0.000286215	0.0136211	0.302608	1
ENSG00000064270	ATP2C2	16	84368527	84464187	+	ensembl_havana	12	protein_coding		ensembl_havana		ENSG00000064270	0.0586693	0	0.111273	1	1		ENSG00000064270	0.0586693	0.00046814	0.118669	0.891594	1		ENSG00000064270	0.0586693	0.000566425	0.147676	0.903126	1
ENSG00000064309	CDON	11	125955796	126063335	-	ensembl_havana	14	protein_coding		ensembl_havana		ENSG00000064309	2901.69	4.4522e-05	0.00346536	0.336564	1		ENSG00000064309	2901.69	-1.66182e-05	0.00300799	0.692774	1		ENSG00000064309	2901.69	-0.000425121	0.0106042	0.243906	1
ENSG00000064313	TAF2	8	119730775	119832863	-	ensembl_havana	11	protein_coding		ensembl_havana		ENSG00000064313	1591.48	8.81292e-06	0.00256885	0.947235	1		ENSG00000064313	1591.48	-0.000149716	0.00258727	0.253703	1		ENSG00000064313	1591.48	-0.000415731	0.00586667	0.293669	1
ENSG00000064393	HIPK2	7	139561570	139777778	-	ensembl_havana	15	protein_coding		ensembl_havana		ENSG00000064393	1682.79	0.000266821	0.00748542	0.0165181	1		ENSG00000064393	1682.79	-3.06486e-05	0.00269809	0.582703	1		ENSG00000064393	1682.79	-0.00281497	0.0243443	0.0115093	0.704938
ENSG00000064419	TNPO3	7	128954180	129055173	-	ensembl_havana	13	protein_coding		ensembl_havana		ENSG00000064419	2580.42	-2.75348e-05	0.00256655	0.854233	1		ENSG00000064419	2580.42	3.56994e-05	0.00256624	0.808196	1		ENSG00000064419	2580.42	0.000117683	0.00414815	0.712627	1
ENSG00000064489	BORCS8-MEF2B	19	19145567	19192158	-	ensembl_havana	22	protein_coding		ensembl_havana		ENSG00000064489	97.8473	-5.26136e-05	0.00282302	0.347929	1		ENSG00000064489	97.8473	-4.56767e-05	0.00279964	0.405698	1		ENSG00000064489	97.8473	2.75436e-05	0.00746586	0.939236	1
ENSG00000064490	RFXANK	19	19192229	19201869	+	ensembl_havana	13	protein_coding		ensembl_havana		ENSG00000064490	671.828	-0.000128865	0.00266138	0.180751	1		ENSG00000064490	671.828	1.35537e-05	0.0025808	0.884301	1		ENSG00000064490	671.828	0.0006198	0.00843232	0.204108	1
ENSG00000064547	LPAR2	19	19623668	19628930	-	ensembl_havana	13	protein_coding		ensembl_havana		ENSG00000064547	23.919	-6.56051e-05	0.00421344	0.207527	1		ENSG00000064547	23.919	-8.65051e-06	0.00297908	0.833621	1		ENSG00000064547	23.919	0.000304803	0.00982439	0.369451	1
ENSG00000064601	CTSA	20	45890144	45898820	+	ensembl_havana	16	protein_coding		ensembl_havana		ENSG00000064601	23149.9	-1.94993e-05	0.00263134	0.753116	1		ENSG00000064601	23149.9	5.57346e-06	0.00262866	0.927047	1		ENSG00000064601	23149.9	0.000129819	0.00710362	0.727469	1
ENSG00000064607	SUGP2	19	18990888	19034023	-	ensembl_havana	16	protein_coding		ensembl_havana		ENSG00000064607	1718.98	7.60885e-05	0.00258673	0.464537	1		ENSG00000064607	1718.98	9.61739e-05	0.00259891	0.347502	1		ENSG00000064607	1718.98	6.46102e-05	0.00504327	0.846946	1
ENSG00000064651	SLC12A2	5	128083766	128189688	+	ensembl_havana	13	protein_coding		ensembl_havana		ENSG00000064651	894.592	7.90802e-05	0.0026213	0.357682	1		ENSG00000064651	894.592	-9.03697e-05	0.0026465	0.286661	1		ENSG00000064651	894.592	-0.00116263	0.012334	0.0864935	1
ENSG00000064652	SNX24	5	122843439	123029354	+	ensembl_havana	10	protein_coding		ensembl_havana		ENSG00000064652	448.296	5.51656e-05	0.00262909	0.459386	1		ENSG00000064652	448.296	0.000107554	0.00283075	0.157745	1		ENSG00000064652	448.296	0.000229746	0.00683004	0.550488	1
ENSG00000064655	EYA2	20	46894624	47188844	+	ensembl_havana	18	protein_coding		ensembl_havana		ENSG00000064655	111.305	2.80273e-05	0.00439201	0.558601	1		ENSG00000064655	111.305	0.000106138	0.0079969	0.188624	1		ENSG00000064655	111.305	0.000170387	0.0106289	0.51794	1
ENSG00000064666	CNN2	19	1026581	1039068	+	ensembl_havana	14	protein_coding		ensembl_havana		ENSG00000064666	13340.3	-4.35024e-05	0.00268294	0.477604	1		ENSG00000064666	13340.3	2.55791e-05	0.00265261	0.668813	1		ENSG00000064666	13340.3	0.000419442	0.00871487	0.327329	1
ENSG00000064687	ABCA7	19	1040101	1065572	+	ensembl_havana	12	protein_coding		ensembl_havana		ENSG00000064687	135.62	2.19963e-05	0.00332475	0.59634	1		ENSG00000064687	135.62	3.38239e-05	0.00368219	0.448765	1		ENSG00000064687	135.62	6.05201e-05	0.00917003	0.837023	1
ENSG00000064692	SNCAIP	5	122311354	122464219	+	ensembl_havana	18	protein_coding		ensembl_havana		ENSG00000064692	136.441	-2.232e-05	0.00315237	0.593307	1		ENSG00000064692	136.441	-8.52202e-05	0.00522643	0.155215	1		ENSG00000064692	136.441	-0.000254454	0.00967159	0.433681	1
ENSG00000064703	DDX20	1	111755245	111768016	+	ensembl_havana	11	protein_coding		ensembl_havana		ENSG00000064703	740.622	-8.50779e-05	0.00258591	0.432122	1		ENSG00000064703	740.622	0.000262177	0.00326872	0.0242039	0.875791		ENSG00000064703	740.622	0.00583785	0.0292021	0.0084682	0.584224
ENSG00000064726	BTBD1	15	83016422	83067354	-	ensembl_havana	9	protein_coding		ensembl_havana		ENSG00000064726	4284.5	4.43121e-05	0.00257105	0.727061	1		ENSG00000064726	4284.5	8.61316e-05	0.00257529	0.489374	1		ENSG00000064726	4284.5	9.83492e-05	0.00451664	0.760964	1
ENSG00000064763	FAR2	12	29149103	29340980	+	ensembl_havana	10	protein_coding		ensembl_havana		ENSG00000064763	334.073	-0.000174915	0.00851402	0.0600943	1		ENSG00000064763	334.073	-3.24757e-05	0.00348929	0.460772	1		ENSG00000064763	334.073	0.000317275	0.0101982	0.335916	1
ENSG00000064787	BCAS1	20	53936777	54070594	-	ensembl_havana	13	protein_coding		ensembl_havana		ENSG00000064787	187.972	-2.76061e-05	0.00397888	0.537643	1		ENSG00000064787	187.972	-2.18564e-05	0.00389525	0.624385	1		ENSG00000064787	187.972	2.65644e-05	0.00962853	0.920563	1
ENSG00000064886	CHI3L2	1	111200771	111243440	+	ensembl_havana	13	protein_coding		ensembl_havana		ENSG00000064886	82.2767	2.64324e-05	0.00493177	0.620527	1		ENSG00000064886	82.2767	-2.80535e-05	0.0051237	0.617582	1		ENSG00000064886	82.2767	-0.000226044	0.0121231	0.391661	1
ENSG00000064932	SBNO2	19	1107636	1174283	-	ensembl_havana	15	protein_coding		ensembl_havana		ENSG00000064932	1533.96	-2.36951e-05	0.00268123	0.665291	1		ENSG00000064932	1533.96	2.95623e-05	0.00271116	0.586281	1		ENSG00000064932	1533.96	0.000339084	0.00860154	0.398848	1
ENSG00000064933	PMS1	2	189784085	189877629	+	ensembl_havana	17	protein_coding		ensembl_havana		ENSG00000064933	562.154	0.00018217	0.00296939	0.0593669	1		ENSG00000064933	562.154	0.000590103	0.00935147	0.00273967	0.306267		ENSG00000064933	562.154	0.000426113	0.0072755	0.317549	1
ENSG00000064961	HMG20B	19	3572777	3579088	+	ensembl_havana	18	protein_coding		ensembl_havana		ENSG00000064961	1206.11	-2.03861e-05	0.0026015	0.78221	1		ENSG00000064961	1206.11	-7.1704e-05	0.00267335	0.329579	1		ENSG00000064961	1206.11	-0.000237	0.0068943	0.539851	1
ENSG00000064989	CALCRL	2	187343129	187448460	-	ensembl_havana	12	protein_coding		ensembl_havana		ENSG00000064989	40.6378	-0.000118141	0.00795958	0.140608	1		ENSG00000064989	40.6378	-7.19301e-05	0.00603449	0.250343	1		ENSG00000064989	40.6378	6.91641e-05	0.00977334	0.793872	1
ENSG00000064995	TAF11	6	34877778	34888089	-	ensembl_havana	16	protein_coding		ensembl_havana		ENSG00000064995	910.73	-2.39902e-05	0.00257759	0.814022	1		ENSG00000064995	910.73	3.67986e-06	0.00257693	0.970656	1		ENSG00000064995	910.73	7.86636e-05	0.00512797	0.815688	1
ENSG00000064999	ANKS1A	6	34889265	35091413	+	ensembl_havana	13	protein_coding		ensembl_havana		ENSG00000064999	623.686	-0.00014268	0.00261962	0.197651	1		ENSG00000064999	623.686	6.47871e-05	0.00258002	0.549773	1		ENSG00000064999	623.686	0.00099391	0.0102284	0.105221	1
ENSG00000065000	AP3D1	19	2100988	2164465	-	ensembl_havana	15	protein_coding		ensembl_havana		ENSG00000065000	5253.22	-5.85656e-05	0.00258066	0.579524	1		ENSG00000065000	5253.22	-9.16895e-05	0.00259379	0.377626	1		ENSG00000065000	5253.22	-9.95343e-05	0.00506714	0.767588	1
ENSG00000065029	ZNF76	6	35258909	35295985	+	ensembl_havana	14	protein_coding		ensembl_havana		ENSG00000065029	645.086	-8.40521e-05	0.00258949	0.420475	1		ENSG00000065029	645.086	0.000168352	0.00271177	0.108413	1		ENSG00000065029	645.086	0.00208199	0.016204	0.0372827	1
ENSG00000065054	SLC9A3R2	16	2025356	2039026	+	ensembl_havana	13	protein_coding		ensembl_havana		ENSG00000065054	386.944	2.86341e-05	0.00332802	0.502641	1		ENSG00000065054	386.944	3.32671e-05	0.00350467	0.45166	1		ENSG00000065054	386.944	2.51729e-05	0.00896885	0.933708	1
ENSG00000065057	NTHL1	16	2039815	2047866	-	ensembl_havana	7	protein_coding		ensembl_havana		ENSG00000065057	186.309	2.8662e-06	0.00267116	0.956134	1		ENSG00000065057	186.309	-8.31461e-05	0.00338686	0.157816	1		ENSG00000065057	186.309	-0.000576874	0.010385	0.202508	1
ENSG00000065060	UHRF1BP1	6	34792015	34883138	+	ensembl_havana	16	protein_coding		ensembl_havana		ENSG00000065060	823.991	-8.65454e-06	0.00266166	0.872568	1		ENSG00000065060	823.991	0.000302028	0.008701	0.0152013	0.778554		ENSG00000065060	823.991	0.00186158	0.0191406	0.0243309	0.970357
ENSG00000065135	GNAI3	1	109548611	109618321	+	ensembl_havana	10	protein_coding		ensembl_havana		ENSG00000065135	5382.56	3.01593e-06	0.00256913	0.981688	1		ENSG00000065135	5382.56	-8.57592e-05	0.00257342	0.505994	1		ENSG00000065135	5382.56	-0.000202927	0.00477439	0.549085	1
ENSG00000065150	IPO5	13	97953658	98024297	+	ensembl_havana	18	protein_coding		ensembl_havana		ENSG00000065150	18432.6	8.58637e-05	0.00259627	0.389499	1		ENSG00000065150	18432.6	3.00691e-06	0.00257811	0.975371	1		ENSG00000065150	18432.6	-0.000264826	0.00597621	0.478834	1
ENSG00000065154	OAT	10	124397303	124418976	-	ensembl_havana	11	protein_coding		ensembl_havana		ENSG00000065154	8105.13	1.00271e-05	0.00256458	0.951474	1		ENSG00000065154	8105.13	-0.000204635	0.00257782	0.206272	1		ENSG00000065154	8105.13	-0.000457723	0.00535849	0.24872	1
ENSG00000065183	WDR3	1	117929720	117966542	+	ensembl_havana	15	protein_coding		ensembl_havana		ENSG00000065183	1542.42	7.83186e-05	0.00263091	0.345558	1		ENSG00000065183	1542.42	5.26332e-06	0.00258976	0.948038	1		ENSG00000065183	1542.42	-0.000296012	0.0068188	0.453684	1
ENSG00000065243	PKN2	1	88684222	88836255	+	ensembl_havana	19	protein_coding		ensembl_havana		ENSG00000065243	2199.65	-0.000204687	0.0026185	0.125341	1		ENSG00000065243	2199.65	7.41855e-05	0.00257174	0.568359	1		ENSG00000065243	2199.65	0.00125866	0.0108564	0.0707882	1
ENSG00000065268	WDR18	19	984271	998438	+	ensembl_havana	10	protein_coding		ensembl_havana		ENSG00000065268	463.08	4.18437e-05	0.00324341	0.365713	1		ENSG00000065268	463.08	-4.0317e-05	0.0032703	0.382743	1		ENSG00000065268	463.08	-0.00065241	0.0122396	0.125139	1
ENSG00000065308	TRAM2	6	52497402	52576915	-	ensembl_havana	4	protein_coding		ensembl_havana		ENSG00000065308	15261.8	5.25182e-05	0.00259661	0.545755	1		ENSG00000065308	15261.8	2.1574e-05	0.00258783	0.799802	1		ENSG00000065308	15261.8	-0.000104494	0.00575296	0.767968	1
ENSG00000065320	NTN1	17	9021542	9244000	+	ensembl_havana	8	protein_coding		ensembl_havana		ENSG00000065320	720.408	3.2545e-05	0.00485088	0.530766	1		ENSG00000065320	720.408	2.19595e-05	0.00458498	0.666095	1		ENSG00000065320	720.408	-3.91806e-05	0.010225	0.873404	1
ENSG00000065325	GLP2R	17	9822206	9892102	+	ensembl_havana	12	protein_coding		ensembl_havana		ENSG00000065325	1.43338	7.14889e-05	0.016606	0.770334	1		ENSG00000065325	1.43338	-2.62085e-05	0.0150388	0.907339	1		ENSG00000065325	1.43338	-0.00014683	0.0229604	0.719711	1
ENSG00000065328	MCM10	10	13161554	13211104	+	ensembl_havana	16	protein_coding		ensembl_havana		ENSG00000065328	158.965	8.42102e-06	0.00425219	0.859555	1		ENSG00000065328	158.965	3.96242e-05	0.00540652	0.493241	1		ENSG00000065328	158.965	0.000110806	0.0106507	0.655381	1
ENSG00000065357	DGKA	12	55927319	55954027	+	ensembl_havana	19	protein_coding		ensembl_havana		ENSG00000065357	936.832	4.04919e-05	0.00263144	0.554649	1		ENSG00000065357	936.832	1.91932e-05	0.00261605	0.774881	1		ENSG00000065357	936.832	-9.39872e-05	0.00662806	0.798177	1
ENSG00000065361	ERBB3	12	56079857	56103505	+	ensembl_havana	14	protein_coding		ensembl_havana		ENSG00000065361	18.3122	5.71508e-05	0.00652187	0.39413	1		ENSG00000065361	18.3122	4.20899e-05	0.00590808	0.506125	1		ENSG00000065361	18.3122	-3.58043e-05	0.0107157	0.879787	1
ENSG00000065371	ROPN1	3	123968521	123992178	-	ensembl_havana	17	protein_coding		ensembl_havana		ENSG00000065371	0.196022	-0.000586648	0.113994	0.854022	1		ENSG00000065371	0.196022	-0.000448778	0.118505	0.895934	1		ENSG00000065371	0.196022	0.000199602	0.146275	0.965565	1
ENSG00000065413	ANKRD44	2	196967017	197311173	-	havana	18	protein_coding		havana		ENSG00000065413	287.726	-3.81436e-05	0.00366532	0.395228	1		ENSG00000065413	287.726	2.23824e-06	0.00310865	0.955617	1		ENSG00000065413	287.726	0.000243431	0.00981819	0.43823	1
ENSG00000065427	KARS	16	75627474	75648643	-	ensembl_havana	14	protein_coding		ensembl_havana		ENSG00000065427	4824.25	-0.000111343	0.00257635	0.400015	1		ENSG00000065427	4824.25	-0.000190722	0.00261435	0.143998	1		ENSG00000065427	4824.25	-0.000185607	0.00468891	0.579426	1
ENSG00000065457	ADAT1	16	75596981	75623300	-	ensembl_havana	10	protein_coding		ensembl_havana		ENSG00000065457	677.365	1.12757e-05	0.00258091	0.903778	1		ENSG00000065457	677.365	0.00015889	0.00280484	0.0951883	1		ENSG00000065457	677.365	0.000694053	0.00898323	0.177196	1
ENSG00000065485	PDIA5	3	123067062	123225227	+	ensembl_havana	19	protein_coding		ensembl_havana		ENSG00000065485	3192.65	-1.16302e-05	0.00264756	0.837685	1		ENSG00000065485	3192.65	1.148e-05	0.00265533	0.837433	1		ENSG00000065485	3192.65	0.000131133	0.00744923	0.723474	1
ENSG00000065491	TBC1D22B	6	37257772	37332970	+	ensembl_havana	8	protein_coding		ensembl_havana		ENSG00000065491	622.889	-8.24478e-05	0.00261114	0.36407	1		ENSG00000065491	622.889	-0.000192013	0.00315954	0.0464301	1		ENSG00000065491	622.889	-0.000402221	0.00715594	0.337771	1
ENSG00000065518	NDUFB4	3	120596309	120602500	+	ensembl_havana	7	protein_coding		ensembl_havana		ENSG00000065518	1949.01	-0.0001413	0.00257249	0.351784	1		ENSG00000065518	1949.01	-0.00026905	0.00263845	0.0734663	1		ENSG00000065518	1949.01	-0.000264116	0.00463806	0.445549	1
ENSG00000065526	SPEN	1	15847864	15940460	+	ensembl_havana	10	protein_coding		ensembl_havana		ENSG00000065526	3093.95	6.43715e-05	0.00268971	0.346541	1		ENSG00000065526	3093.95	3.23309e-05	0.00263111	0.625888	1		ENSG00000065526	3093.95	-0.000141506	0.00682359	0.704556	1
ENSG00000065534	MYLK	3	123610049	123884331	-	ensembl_havana	18	protein_coding		ensembl_havana		ENSG00000065534	8274.39	3.27826e-06	0.002955	0.935431	1		ENSG00000065534	8274.39	8.89208e-06	0.00301808	0.827949	1		ENSG00000065534	8274.39	3.72766e-05	0.00885412	0.904291	1
ENSG00000065548	ZC3H15	2	186486156	186509363	+	ensembl_havana	17	protein_coding		ensembl_havana		ENSG00000065548	2693.22	0.000186485	0.00256925	0.288747	1		ENSG00000065548	2693.22	-0.000109216	0.00256454	0.525913	1		ENSG00000065548	2693.22	-0.000679913	0.00634989	0.144442	1
ENSG00000065559	MAP2K4	17	12020824	12143830	+	ensembl_havana	14	protein_coding		ensembl_havana		ENSG00000065559	1696.62	9.54239e-06	0.00257306	0.93292	1		ENSG00000065559	1696.62	4.34297e-05	0.00257513	0.696326	1		ENSG00000065559	1696.62	8.83701e-05	0.00481731	0.788729	1
ENSG00000065600	TMEM206	1	212363931	212414901	-	ensembl_havana	12	protein_coding		ensembl_havana		ENSG00000065600	233.928	-1.27828e-06	0.00262319	0.98348	1		ENSG00000065600	233.928	4.92611e-05	0.00270204	0.427027	1		ENSG00000065600	233.928	0.000281665	0.00778199	0.478347	1
ENSG00000065609	SNAP91	6	83552880	83709691	-	ensembl_havana	14	protein_coding		ensembl_havana		ENSG00000065609	1.55309	0.000481328	0.0298538	0.215845	1		ENSG00000065609	1.55309	-8.93718e-05	0.0153843	0.6811	1		ENSG00000065609	1.55309	-0.00115278	0.0489081	0.148795	1
ENSG00000065613	SLK	10	103967201	104029233	+	ensembl_havana	13	protein_coding		ensembl_havana		ENSG00000065613	4289.65	9.54826e-05	0.00261913	0.304639	1		ENSG00000065613	4289.65	-4.17848e-05	0.00258785	0.644656	1		ENSG00000065613	4289.65	-0.000630376	0.00860419	0.200934	1
ENSG00000065615	CYB5R4	6	83859643	83967424	+	ensembl_havana	13	protein_coding		ensembl_havana		ENSG00000065615	883.587	-2.27209e-05	0.00264606	0.703029	1		ENSG00000065615	883.587	8.25687e-05	0.00299707	0.188755	1		ENSG00000065615	883.587	0.000772287	0.0112425	0.14136	1
ENSG00000065618	COL17A1	10	104031286	104086002	-	ensembl_havana	18	protein_coding		ensembl_havana		ENSG00000065618	5.29978	0.000130356	0.012643	0.354457	1		ENSG00000065618	5.29978	1.20294e-05	0.00881477	0.915146	1		ENSG00000065618	5.29978	-0.000192877	0.0166758	0.502154	1
ENSG00000065621	GSTO2	10	104268873	104304945	+	ensembl_havana	14	protein_coding		ensembl_havana		ENSG00000065621	72.8746	-6.52828e-05	0.00516411	0.238904	1		ENSG00000065621	72.8746	-0.000228878	0.0113515	0.0604944	1		ENSG00000065621	72.8746	-0.000180653	0.00989754	0.530327	1
ENSG00000065665	SEC61A2	10	12129637	12169961	+	ensembl_havana	20	protein_coding		ensembl_havana		ENSG00000065665	204.753	-1.71561e-05	0.00264073	0.77215	1		ENSG00000065665	204.753	4.39873e-05	0.00271096	0.45845	1		ENSG00000065665	204.753	0.000370273	0.00847971	0.372262	1
ENSG00000065675	PRKCQ	10	6427143	6580301	-	ensembl_havana	14	protein_coding		ensembl_havana		ENSG00000065675	1.06169	-0.000108697	0.0171326	0.655976	1		ENSG00000065675	1.06169	0.000114452	0.0176291	0.656084	1		ENSG00000065675	1.06169	0.000382168	0.0293644	0.438947	1
ENSG00000065717	TLE2	19	2997638	3047635	-	ensembl_havana	14	protein_coding		ensembl_havana		ENSG00000065717	160.306	-4.91491e-05	0.00382778	0.30083	1		ENSG00000065717	160.306	4.25751e-05	0.00369295	0.358376	1		ENSG00000065717	160.306	0.000704531	0.0138214	0.0920965	1
ENSG00000065802	ASB1	2	238426742	238452250	+	ensembl_havana	11	protein_coding		ensembl_havana		ENSG00000065802	1905.21	9.29639e-05	0.00298209	0.160768	1		ENSG00000065802	1905.21	4.74584e-05	0.00269604	0.443262	1		ENSG00000065802	1905.21	-0.000202869	0.00738097	0.595993	1
ENSG00000065809	FAM107B	10	14518557	14774897	-	ensembl_havana	13	protein_coding		ensembl_havana		ENSG00000065809	708.017	-5.89951e-06	0.00270966	0.902999	1		ENSG00000065809	708.017	-2.38717e-05	0.00277993	0.623154	1		ENSG00000065809	708.017	-0.000115298	0.00805116	0.746034	1
ENSG00000065833	ME1	6	83210389	83431071	-	ensembl_havana	8	protein_coding		ensembl_havana		ENSG00000065833	1741.95	-4.36675e-05	0.00289891	0.3897	1		ENSG00000065833	1741.95	1.08508e-05	0.00272841	0.822169	1		ENSG00000065833	1741.95	0.00036635	0.00922149	0.351947	1
ENSG00000065882	TBC1D1	4	37891087	38139175	+	ensembl_havana	15	protein_coding		ensembl_havana		ENSG00000065882	1197.51	-2.52591e-06	0.00262938	0.96639	1		ENSG00000065882	1197.51	-1.50078e-05	0.00264166	0.799669	1		ENSG00000065882	1197.51	-6.79079e-05	0.00707656	0.853167	1
ENSG00000065883	CDK13	7	39950037	40097134	+	ensembl_havana	14	protein_coding		ensembl_havana		ENSG00000065883	1823.54	0.000203162	0.0026068	0.140091	1		ENSG00000065883	1823.54	0.000195772	0.00260735	0.147618	1		ENSG00000065883	1823.54	-2.21285e-07	0.00421025	0.999438	1
ENSG00000065911	MTHFD2	2	74198562	74217565	+	ensembl_havana	11	protein_coding		ensembl_havana		ENSG00000065911	5909.36	1.14467e-05	0.00293356	0.782513	1		ENSG00000065911	5909.36	0.000198103	0.00875697	0.0475483	1		ENSG00000065911	5909.36	0.000599581	0.012167	0.13587	1
ENSG00000065923	SLC9A7	X	46599252	46759172	-	ensembl_havana	9	protein_coding		ensembl_havana		ENSG00000065923	2170.03	5.36571e-05	0.00300308	0.304422	1		ENSG00000065923	2170.03	-1.04578e-05	0.00272266	0.829636	1		ENSG00000065923	2170.03	-0.000435863	0.00964699	0.286994	1
ENSG00000065970	FOXJ2	12	8032703	8055503	+	ensembl_havana	8	protein_coding		ensembl_havana		ENSG00000065970	1574.84	0.000103321	0.00257853	0.409562	1		ENSG00000065970	1574.84	0.000205758	0.00265873	0.0988329	1		ENSG00000065970	1574.84	0.000259606	0.00518898	0.464553	1
ENSG00000065978	YBX1	1	42682427	42702349	+	ensembl_havana	18	protein_coding		ensembl_havana		ENSG00000065978	23621.4	0.0001973	0.00258269	0.197847	1		ENSG00000065978	23621.4	-3.79323e-05	0.0025659	0.799867	1		ENSG00000065978	23621.4	-0.000584501	0.00637352	0.186503	1
ENSG00000065989	PDE4A	19	10416773	10469631	+	ensembl_havana	15	protein_coding		ensembl_havana		ENSG00000065989	1046.6	-9.16734e-05	0.00270859	0.233389	1		ENSG00000065989	1046.6	-3.38799e-05	0.0026091	0.647278	1		ENSG00000065989	1046.6	0.000239214	0.00683096	0.535701	1
ENSG00000066027	PPP2R5A	1	212285537	212361863	+	ensembl_havana	11	protein_coding		ensembl_havana		ENSG00000066027	1576.47	3.65656e-05	0.00257792	0.725462	1		ENSG00000066027	1576.47	-3.57295e-05	0.00257833	0.726483	1		ENSG00000066027	1576.47	-0.000216903	0.00556763	0.545333	1
ENSG00000066032	CTNNA2	2	79185231	80648861	+	ensembl_havana	18	protein_coding		ensembl_havana		ENSG00000066032	1.04111	-0.000764184	0.040857	0.1848	1		ENSG00000066032	1.04111	-0.00012838	0.0186828	0.641113	1		ENSG00000066032	1.04111	0.000394364	0.0313728	0.463649	1
ENSG00000066044	ELAVL1	19	7958579	8005659	-	ensembl_havana	14	protein_coding		ensembl_havana		ENSG00000066044	2650.76	4.4074e-05	0.0025847	0.642847	1		ENSG00000066044	2650.76	-5.58398e-06	0.00258039	0.952178	1		ENSG00000066044	2650.76	-0.000159033	0.00561939	0.653835	1
ENSG00000066056	TIE1	1	43300993	43323108	+	ensembl_havana	13	protein_coding		ensembl_havana		ENSG00000066056	1.23597	0.000232987	0.0192786	0.322663	1		ENSG00000066056	1.23597	0.000107438	0.0150966	0.599101	1		ENSG00000066056	1.23597	-0.000113112	0.0181081	0.720878	1
ENSG00000066084	DIP2B	12	50504985	50748667	+	ensembl_havana	12	protein_coding		ensembl_havana		ENSG00000066084	1630.83	-0.000115791	0.00260542	0.275537	1		ENSG00000066084	1630.83	7.89339e-05	0.00258784	0.447586	1		ENSG00000066084	1630.83	0.000963061	0.0102106	0.111091	1
ENSG00000066117	SMARCD1	12	50084972	50100712	+	ensembl_havana	14	protein_coding		ensembl_havana		ENSG00000066117	1977.93	0.000182816	0.00271705	0.0930405	1		ENSG00000066117	1977.93	0.00022833	0.00300923	0.0393886	1		ENSG00000066117	1977.93	0.000121901	0.00510844	0.719248	1
ENSG00000066135	KDM4A	1	43650158	43705515	+	ensembl_havana	12	protein_coding		ensembl_havana		ENSG00000066135	2190.94	-8.93535e-05	0.00258178	0.437332	1		ENSG00000066135	2190.94	-4.42099e-05	0.00257467	0.694773	1		ENSG00000066135	2190.94	0.000106519	0.00482554	0.747571	1
ENSG00000066136	NFYC	1	40691648	40771603	+	ensembl_havana	20	protein_coding		ensembl_havana		ENSG00000066136	729.239	2.94377e-05	0.00260066	0.700854	1		ENSG00000066136	729.239	6.19493e-05	0.00263645	0.414318	1		ENSG00000066136	729.239	0.000140618	0.00632724	0.702147	1
ENSG00000066185	ZMYND12	1	42430329	42456267	-	ensembl_havana	12	protein_coding		ensembl_havana		ENSG00000066185	22.5184	-7.10127e-06	0.00399195	0.874684	1		ENSG00000066185	22.5184	-4.76079e-05	0.00548251	0.410494	1		ENSG00000066185	22.5184	-0.000149624	0.0106497	0.561112	1
ENSG00000066230	SLC9A3	5	473310	524332	-	ensembl_havana	10	protein_coding		ensembl_havana		ENSG00000066230	0.0395544	0.000308409	0.112045	0.922048	1		ENSG00000066230	0.0395544	0	0.117098	1	1		ENSG00000066230	0.0395544	-0.00026333	0.146457	0.954626	1
ENSG00000066248	NGEF	2	232878686	233013272	-	ensembl_havana	14	protein_coding		ensembl_havana		ENSG00000066248	60.8382	0.000179954	0.0146051	0.260762	1		ENSG00000066248	60.8382	-0.00123043	0.0435893	0.0489019	1		ENSG00000066248	60.8382	-0.0115286	0.156781	0.00753822	0.546119
ENSG00000066279	ASPM	1	197084128	197146694	-	ensembl_havana	17	protein_coding		ensembl_havana		ENSG00000066279	1024.59	2.34025e-05	0.00623844	0.739897	1		ENSG00000066279	1024.59	4.96909e-05	0.00748865	0.551301	1		ENSG00000066279	1024.59	5.53763e-05	0.0119221	0.813571	1
ENSG00000066294	CD84	1	160541095	160579516	-	ensembl_havana	14	protein_coding		ensembl_havana		ENSG00000066294	0.15111	0.000442968	0.112764	0.888648	1		ENSG00000066294	0.15111	0.000128558	0.117218	0.969898	1		ENSG00000066294	0.15111	-0.000401664	0.146821	0.930927	1
ENSG00000066322	ELOVL1	1	43363397	43368074	-	ensembl_havana	14	protein_coding		ensembl_havana		ENSG00000066322	3404.03	9.14288e-05	0.00257938	0.444205	1		ENSG00000066322	3404.03	8.63339e-05	0.00257928	0.461389	1		ENSG00000066322	3404.03	-3.91587e-06	0.00456601	0.990277	1
ENSG00000066336	SPI1	11	47354860	47378576	-	ensembl_havana	11	protein_coding		ensembl_havana		ENSG00000066336	0.350234	3.46122e-05	0.0881714	0.988051	1		ENSG00000066336	0.350234	-0.000113463	0.0933982	0.964203	1		ENSG00000066336	0.350234	-0.000177962	0.116326	0.958545	1
ENSG00000066379	ZNRD1	6	30058899	30064909	+	ensembl_havana	14	protein_coding		ensembl_havana		ENSG00000066379	396.458	-0.000208649	0.00412945	0.0262032	1		ENSG00000066379	396.458	-0.000111336	0.00282631	0.151666	1		ENSG00000066379	396.458	0.00025282	0.00687994	0.51566	1
ENSG00000066382	MPPED2	11	30384493	30586872	-	ensembl_havana	16	protein_coding		ensembl_havana		ENSG00000066382	9.83048	-0.000181071	0.0157889	0.320812	1		ENSG00000066382	9.83048	9.54143e-06	0.00911315	0.935561	1		ENSG00000066382	9.83048	0.000322343	0.0211296	0.351755	1
ENSG00000066405	CLDN18	3	137998735	138033655	+	ensembl_havana	12	protein_coding		ensembl_havana		ENSG00000066405	0.0197499	-7.27411e-05	0.111317	0.981506	1		ENSG00000066405	0.0197499	-0.000210049	0.117419	0.950892	NA		ENSG00000066405	0.0197499	0	0.146116	1	1
ENSG00000066422	ZBTB11	3	101648889	101677495	-	ensembl_havana	4	protein_coding		ensembl_havana		ENSG00000066422	1012.33	-2.89879e-05	0.00257487	0.792249	1		ENSG00000066422	1012.33	-6.03844e-05	0.00257919	0.576645	1		ENSG00000066422	1012.33	-8.66014e-05	0.00490324	0.794154	1
ENSG00000066427	ATXN3	14	92038652	92106621	-	ensembl_havana	21	protein_coding		ensembl_havana		ENSG00000066427	929.713	4.31783e-05	0.0026239	0.546063	1		ENSG00000066427	929.713	0.00010489	0.00287519	0.154218	1		ENSG00000066427	929.713	0.000289284	0.00730695	0.468578	1
ENSG00000066455	GOLGA5	14	92794231	92839963	+	ensembl_havana	12	protein_coding		ensembl_havana		ENSG00000066455	3918.76	-9.45242e-05	0.0025718	0.494637	1		ENSG00000066455	3918.76	6.19823e-05	0.00256931	0.647584	1		ENSG00000066455	3918.76	0.000373487	0.00548851	0.326116	1
ENSG00000066468	FGFR2	10	121478334	121598458	-	ensembl_havana	22	protein_coding		ensembl_havana		ENSG00000066468	86.0558	0.000675827	0.0275919	0.0483092	1		ENSG00000066468	86.0558	0.00037896	0.0199109	0.0922349	1		ENSG00000066468	86.0558	-4.98986e-05	0.0114173	0.830918	1
ENSG00000066557	LRRC40	1	70144805	70205620	-	ensembl_havana	5	protein_coding		ensembl_havana		ENSG00000066557	821.632	5.39063e-05	0.00257354	0.654157	1		ENSG00000066557	821.632	0.000187468	0.00264955	0.11814	1		ENSG00000066557	821.632	0.000383696	0.00601728	0.328891	1
ENSG00000066583	ISOC1	5	129094751	129114028	+	ensembl_havana	11	protein_coding		ensembl_havana		ENSG00000066583	243.756	-6.43134e-05	0.00262671	0.413797	1		ENSG00000066583	243.756	-0.000114377	0.00280292	0.151562	1		ENSG00000066583	243.756	-0.000208154	0.00653507	0.581884	1
ENSG00000066629	EML1	14	99737693	99942060	+	ensembl_havana	16	protein_coding		ensembl_havana		ENSG00000066629	1980	8.69004e-05	0.00280274	0.210313	1		ENSG00000066629	1980	-4.36731e-05	0.00265105	0.509294	1		ENSG00000066629	1980	-0.00100148	0.0123442	0.0999509	1
ENSG00000066651	TRMT11	6	125986430	126039276	+	ensembl_havana	18	protein_coding		ensembl_havana		ENSG00000066651	488.911	-0.000118219	0.00271099	0.171891	1		ENSG00000066651	488.911	-6.83286e-05	0.00261731	0.413308	1		ENSG00000066651	488.911	0.000165933	0.00606001	0.649499	1
ENSG00000066654	THUMPD1	16	20702816	20742084	-	ensembl_havana	13	protein_coding		ensembl_havana		ENSG00000066654	1575.2	0.000127225	0.00257312	0.381309	1		ENSG00000066654	1575.2	0.000212325	0.00260218	0.139176	1		ENSG00000066654	1575.2	0.000177059	0.00439718	0.590675	1
ENSG00000066697	MSANTD3	9	100427156	100451711	+	ensembl_havana	14	protein_coding		ensembl_havana		ENSG00000066697	2096.25	1.81206e-05	0.00258502	0.836625	1		ENSG00000066697	2096.25	2.21826e-05	0.00258684	0.797099	1		ENSG00000066697	2096.25	1.65723e-05	0.0055569	0.9619	1
ENSG00000066735	KIF26A	14	104138723	104180894	+	ensembl_havana	14	protein_coding		ensembl_havana		ENSG00000066735	0.568464	9.88749e-05	0.0230706	0.794945	1		ENSG00000066735	0.568464	0.00072036	0.0446188	0.311755	1		ENSG00000066735	0.568464	0.000513837	0.0409475	0.495075	1
ENSG00000066739	ATG2B	14	96279202	96363870	-	ensembl_havana	11	protein_coding		ensembl_havana		ENSG00000066739	2386.49	-3.70995e-05	0.00258661	0.682055	1		ENSG00000066739	2386.49	-9.40234e-05	0.00263044	0.294493	1		ENSG00000066739	2386.49	-0.000207172	0.00600048	0.5733	1
ENSG00000066777	ARFGEF1	8	67173511	67343677	-	ensembl_havana	8	protein_coding		ensembl_havana		ENSG00000066777	3257.57	0.00013363	0.0025696	0.398723	1		ENSG00000066777	3257.57	-9.59179e-05	0.00256702	0.536603	1		ENSG00000066777	3257.57	-0.000532463	0.00592991	0.207837	1
ENSG00000066855	MTFR1	8	65644734	65771261	+	ensembl_havana	15	protein_coding		ensembl_havana		ENSG00000066855	909.242	6.44145e-05	0.0025814	0.545452	1		ENSG00000066855	909.242	-2.80394e-05	0.00257632	0.788683	1		ENSG00000066855	909.242	-0.000279474	0.00581916	0.452717	1
ENSG00000066923	STAG3	7	100177563	100221488	+	ensembl_havana	17	protein_coding		ensembl_havana		ENSG00000066923	15.2272	-4.10055e-05	0.00606579	0.524592	1		ENSG00000066923	15.2272	-1.10814e-05	0.00523767	0.852959	1		ENSG00000066923	15.2272	8.97737e-05	0.0113206	0.706228	1
ENSG00000066926	FECH	18	57548283	57586772	-	ensembl_havana	10	protein_coding		ensembl_havana		ENSG00000066926	1333.25	-7.63859e-05	0.00265471	0.324383	1		ENSG00000066926	1333.25	4.9575e-06	0.0025964	0.947371	1		ENSG00000066926	1333.25	0.000377672	0.0075862	0.368398	1
ENSG00000066933	MYO9A	15	71822289	72118577	-	ensembl_havana	15	protein_coding		ensembl_havana		ENSG00000066933	2281.36	9.03685e-05	0.00262272	0.314922	1		ENSG00000066933	2281.36	6.63417e-07	0.0025839	0.993949	1		ENSG00000066933	2281.36	-0.000343373	0.00682026	0.39422	1
ENSG00000067048	DDX3Y	Y	12904108	12920478	+	ensembl_havana	16	protein_coding		ensembl_havana		ENSG00000067048	1408.75	1.83854e-09	0.00274048	0.999968	1		ENSG00000067048	1408.75	2.36521e-05	0.00281784	0.615622	1		ENSG00000067048	1408.75	0.000143969	0.0084396	0.678708	1
ENSG00000067057	PFKP	10	3066333	3137712	+	ensembl_havana	16	protein_coding		ensembl_havana		ENSG00000067057	2103.64	0.000101589	0.00387208	0.10365	1		ENSG00000067057	2103.64	-2.01671e-05	0.0027275	0.688803	1		ENSG00000067057	2103.64	-0.000956013	0.0133424	0.0820062	1
ENSG00000067064	IDI1	10	1039908	1049170	-	ensembl_havana	10	protein_coding		ensembl_havana		ENSG00000067064	3888.19	-2.58499e-05	0.00328475	0.540169	1		ENSG00000067064	3888.19	5.61127e-06	0.00307831	0.889538	1		ENSG00000067064	3888.19	0.000201668	0.0094984	0.519344	1
ENSG00000067066	SP100	2	230415942	230544090	+	ensembl_havana	16	protein_coding		ensembl_havana		ENSG00000067066	3261.81	-6.70878e-05	0.00260965	0.43265	1		ENSG00000067066	3261.81	-7.80571e-05	0.00262783	0.353809	1		ENSG00000067066	3261.81	-4.83529e-05	0.0057055	0.890394	1
ENSG00000067082	KLF6	10	3775996	3785281	-	ensembl_havana	14	protein_coding		ensembl_havana		ENSG00000067082	6493.88	2.54595e-05	0.00279304	0.595661	1		ENSG00000067082	6493.88	-7.25708e-06	0.00274388	0.876876	1		ENSG00000067082	6493.88	-0.000213621	0.00850998	0.556289	1
ENSG00000067113	PLPP1	5	55424854	55535050	-	ensembl_havana	16	protein_coding		ensembl_havana		ENSG00000067113	5333.75	-3.40113e-05	0.0027288	0.528684	1		ENSG00000067113	5333.75	3.65415e-05	0.00275993	0.494911	1		ENSG00000067113	5333.75	0.000492276	0.00969743	0.257192	1
ENSG00000067141	NEO1	15	73051710	73305206	+	ensembl_havana	16	protein_coding		ensembl_havana		ENSG00000067141	2873.04	5.33146e-05	0.00296255	0.312596	1		ENSG00000067141	2873.04	2.55445e-05	0.0027608	0.609068	1		ENSG00000067141	2873.04	-0.000151273	0.0080345	0.676818	1
ENSG00000067167	TRAM1	8	70573442	70608387	-	ensembl_havana	7	protein_coding		ensembl_havana		ENSG00000067167	17515.1	-5.96036e-05	0.00259549	0.509237	1		ENSG00000067167	17515.1	1.82838e-05	0.00258453	0.835983	1		ENSG00000067167	17515.1	0.000288359	0.00645353	0.456699	1
ENSG00000067177	PHKA1	X	72578814	72714319	-	ensembl_havana	14	protein_coding		ensembl_havana		ENSG00000067177	140.266	0.000155696	0.00630409	0.0508691	1		ENSG00000067177	140.266	2.42592e-05	0.00286997	0.596739	1		ENSG00000067177	140.266	-0.00049144	0.0104394	0.225253	1
ENSG00000067182	TNFRSF1A	12	6328757	6342114	-	ensembl_havana	7	protein_coding		ensembl_havana		ENSG00000067182	7099.08	-4.21211e-05	0.00257878	0.68509	1		ENSG00000067182	7099.08	-0.000130632	0.00263316	0.204335	1		ENSG00000067182	7099.08	-0.000285614	0.00594441	0.447417	1
ENSG00000067191	CACNB1	17	39173456	39197703	-	ensembl_havana	15	protein_coding		ensembl_havana		ENSG00000067191	296.607	1.62945e-05	0.00264395	0.780196	1		ENSG00000067191	296.607	5.39419e-05	0.00277062	0.362342	1		ENSG00000067191	296.607	0.000211731	0.00765113	0.579895	1
ENSG00000067208	EVI5	1	92508696	92792404	-	ensembl_havana	14	protein_coding		ensembl_havana		ENSG00000067208	1303.91	-5.61841e-07	0.00257953	0.995296	1		ENSG00000067208	1303.91	-1.06271e-06	0.0025801	0.99093	1		ENSG00000067208	1303.91	-1.65329e-06	0.00526936	0.996117	1
ENSG00000067221	STOML1	15	73978923	73994622	-	ensembl_havana	13	protein_coding		ensembl_havana		ENSG00000067221	564.189	7.16265e-06	0.00263088	0.904778	1		ENSG00000067221	564.189	2.37142e-05	0.002653	0.688654	1		ENSG00000067221	564.189	9.09865e-05	0.00712939	0.804964	1
ENSG00000067225	PKM	15	72199029	72231822	-	ensembl_havana	17	protein_coding		ensembl_havana		ENSG00000067225	57258.7	4.12903e-05	0.00264028	0.53664	1		ENSG00000067225	57258.7	-4.79384e-05	0.0026626	0.467289	1		ENSG00000067225	57258.7	-0.000541243	0.00920188	0.245454	1
ENSG00000067248	DHX29	5	55256245	55307722	-	ensembl_havana	9	protein_coding		ensembl_havana		ENSG00000067248	2714.25	0.000135389	0.00256723	0.422213	1		ENSG00000067248	2714.25	1.91666e-05	0.00256365	0.907717	1		ENSG00000067248	2714.25	-0.00019331	0.00409234	0.558682	1
ENSG00000067334	DNTTIP2	1	93866283	93879918	-	ensembl_havana	13	protein_coding		ensembl_havana		ENSG00000067334	2239.71	0.000138852	0.00262318	0.199439	1		ENSG00000067334	2239.71	8.88191e-05	0.00259035	0.39971	1		ENSG00000067334	2239.71	-0.000122718	0.00508549	0.717011	1
ENSG00000067365	METTL22	16	8621683	8649654	+	ensembl_havana	14	protein_coding		ensembl_havana		ENSG00000067365	613.995	-0.000161155	0.00349535	0.0511703	1		ENSG00000067365	613.995	-2.94129e-05	0.00261338	0.678205	1		ENSG00000067365	613.995	0.000656369	0.00970407	0.192706	1
ENSG00000067369	TP53BP1	15	43403061	43510728	-	ensembl_havana	13	protein_coding		ensembl_havana		ENSG00000067369	3863.12	0.000135705	0.00257794	0.325517	1		ENSG00000067369	3863.12	4.04456e-05	0.00256841	0.764513	1		ENSG00000067369	3863.12	-0.000193552	0.00460343	0.562709	1
ENSG00000067445	TRO	X	54920462	54931431	+	ensembl_havana	20	protein_coding		ensembl_havana		ENSG00000067445	359.091	1.80139e-05	0.00314351	0.660778	1		ENSG00000067445	359.091	-1.41305e-05	0.00314394	0.73055	1		ENSG00000067445	359.091	-0.000212478	0.00954374	0.499562	1
ENSG00000067533	RRP15	1	218285287	218337983	+	ensembl_havana	5	protein_coding		ensembl_havana		ENSG00000067533	704.997	9.76287e-05	0.00293732	0.156436	1		ENSG00000067533	704.997	0.000102636	0.00304328	0.136615	1		ENSG00000067533	704.997	3.14258e-05	0.00671959	0.931396	1
ENSG00000067560	RHOA	3	49359145	49412998	-	ensembl_havana	10	protein_coding		ensembl_havana		ENSG00000067560	26014.4	-0.00011139	0.00259267	0.320602	1		ENSG00000067560	26014.4	2.93188e-05	0.00257452	0.78884	1		ENSG00000067560	26014.4	0.000456837	0.0067492	0.279307	1
ENSG00000067596	DHX8	17	43483865	43544463	+	ensembl_havana	10	protein_coding		ensembl_havana		ENSG00000067596	2087.5	-0.00020322	0.0026255	0.120198	1		ENSG00000067596	2087.5	-0.000209531	0.0026444	0.103596	1		ENSG00000067596	2087.5	-2.81707e-05	0.00435667	0.929185	1
ENSG00000067601	PMS2P4	7	67295608	67302907	-	havana	7	transcribed_unprocessed_pseudogene		havana		ENSG00000067601	35.5979	-3.82829e-05	0.00280036	0.460097	1		ENSG00000067601	35.5979	-2.43979e-05	0.00273659	0.632058	1		ENSG00000067601	35.5979	7.89295e-05	0.00777998	0.825788	1
ENSG00000067606	PRKCZ	1	2050470	2185395	+	ensembl_havana	16	protein_coding		ensembl_havana		ENSG00000067606	37.4723	0.000195401	0.00983656	0.0618975	1		ENSG00000067606	37.4723	2.183e-05	0.00349575	0.606894	1		ENSG00000067606	37.4723	-0.000371726	0.011168	0.252027	1
ENSG00000067646	ZFY	Y	2935281	2982506	+	ensembl_havana	11	protein_coding		ensembl_havana		ENSG00000067646	468.61	1.42015e-06	0.00287562	0.972704	1		ENSG00000067646	468.61	-1.06228e-05	0.00292376	0.800462	1		ENSG00000067646	468.61	-7.2749e-05	0.00886035	0.816527	1
ENSG00000067704	IARS2	1	220094102	220148041	+	ensembl_havana	9	protein_coding		ensembl_havana		ENSG00000067704	5253.97	0.000386234	0.0026316	0.0413296	1		ENSG00000067704	5253.97	-2.54668e-05	0.00256163	0.889818	1		ENSG00000067704	5253.97	-0.00119156	0.00873187	0.0622915	1
ENSG00000067715	SYT1	12	78863993	79452008	+	ensembl_havana	13	protein_coding		ensembl_havana		ENSG00000067715	18.2952	6.47256e-05	0.00887401	0.512973	1		ENSG00000067715	18.2952	8.67897e-06	0.00704904	0.919055	1		ENSG00000067715	18.2952	-0.000119426	0.0136488	0.634266	1
ENSG00000067798	NAV3	12	77324641	78213008	+	ensembl_havana	14	protein_coding		ensembl_havana		ENSG00000067798	1341.51	1.15284e-05	0.00264793	0.838843	1		ENSG00000067798	1341.51	-9.15632e-07	0.0026503	0.986915	1		ENSG00000067798	1341.51	-6.87486e-05	0.00730399	0.850811	1
ENSG00000067829	IDH3G	X	153785766	153794523	-	ensembl_havana	18	protein_coding		ensembl_havana		ENSG00000067829	1231.62	-6.78173e-05	0.00259938	0.455614	1		ENSG00000067829	1231.62	-3.22679e-05	0.00258667	0.716904	1		ENSG00000067829	1231.62	0.000113153	0.00562319	0.747619	1
ENSG00000067836	ROGDI	16	4796968	4802950	-	ensembl_havana	12	protein_coding		ensembl_havana		ENSG00000067836	249.701	3.2661e-05	0.00272019	0.546226	1		ENSG00000067836	249.701	-1.8502e-05	0.0026895	0.727228	1		ENSG00000067836	249.701	-0.000325201	0.00859345	0.412976	1
ENSG00000067840	PDZD4	X	153802166	153830565	-	ensembl_havana	12	protein_coding		ensembl_havana		ENSG00000067840	6.36359	3.57024e-05	0.00549077	0.541161	1		ENSG00000067840	6.36359	-4.61814e-05	0.00636269	0.498722	1		ENSG00000067840	6.36359	-0.000322669	0.0143522	0.262191	1
ENSG00000067842	ATP2B3	X	153517676	153582939	+	ensembl_havana	17	protein_coding		ensembl_havana		ENSG00000067842	0.278886	0.000478031	0.113034	0.880102	1		ENSG00000067842	0.278886	0.000880353	0.122282	0.801574	1		ENSG00000067842	0.278886	0.000417539	0.146822	0.928185	1
ENSG00000067900	ROCK1	18	20946906	21111851	-	ensembl_havana	7	protein_coding		ensembl_havana		ENSG00000067900	5536.9	0.000108596	0.00258686	0.349997	1		ENSG00000067900	5536.9	-2.16236e-05	0.00257274	0.848956	1		ENSG00000067900	5536.9	-0.000381137	0.00614094	0.334882	1
ENSG00000067955	CBFB	16	67029116	67101058	+	ensembl_havana	13	protein_coding		ensembl_havana		ENSG00000067955	2252.6	6.77803e-05	0.00261332	0.421406	1		ENSG00000067955	2252.6	2.32166e-05	0.00259102	0.777865	1		ENSG00000067955	2252.6	-0.000160963	0.00606767	0.659076	1
ENSG00000067992	PDK3	X	24465221	24539837	+	ensembl_havana	12	protein_coding		ensembl_havana		ENSG00000067992	56.2965	-2.80603e-05	0.00305879	0.52035	1		ENSG00000067992	56.2965	-1.04692e-05	0.00291579	0.803713	1		ENSG00000067992	56.2965	0.000108845	0.00873757	0.738712	1
ENSG00000068001	HYAL2	3	50317790	50322906	-	ensembl_havana	13	protein_coding		ensembl_havana		ENSG00000068001	1298.24	3.52967e-05	0.00258875	0.687285	1		ENSG00000068001	1298.24	-8.12572e-05	0.00262318	0.348683	1		ENSG00000068001	1298.24	-0.000538598	0.00817429	0.246034	1
ENSG00000068024	HDAC4	2	239048168	239401654	-	ensembl_havana	16	protein_coding		ensembl_havana		ENSG00000068024	820.786	1.57203e-05	0.00265543	0.779648	1		ENSG00000068024	820.786	-1.22209e-06	0.00265344	0.982364	1		ENSG00000068024	820.786	-9.47637e-05	0.00739596	0.796158	1
ENSG00000068028	RASSF1	3	50329782	50340980	-	ensembl_havana	17	protein_coding		ensembl_havana		ENSG00000068028	1304.51	-4.36952e-05	0.00263699	0.52293	1		ENSG00000068028	1304.51	-5.03678e-05	0.0026582	0.455592	1		ENSG00000068028	1304.51	-3.79878e-05	0.00654552	0.9169	1
ENSG00000068078	FGFR3	4	1793307	1808872	+	ensembl_havana	17	protein_coding		ensembl_havana		ENSG00000068078	16.4572	8.69734e-05	0.00791821	0.273463	1		ENSG00000068078	16.4572	9.54927e-06	0.00480049	0.860822	1		ENSG00000068078	16.4572	-0.000201369	0.0120356	0.434879	1
ENSG00000068079	IFI35	17	43006725	43014456	+	ensembl_havana	7	protein_coding		ensembl_havana		ENSG00000068079	734.474	-0.000136262	0.00279607	0.11868	1		ENSG00000068079	734.474	-8.68239e-05	0.00264517	0.299616	1		ENSG00000068079	734.474	0.000156471	0.00603686	0.66715	1
ENSG00000068097	HEATR6	17	60043194	60078931	-	ensembl_havana	14	protein_coding		ensembl_havana		ENSG00000068097	641.391	-0.000177126	0.00282446	0.0763629	1		ENSG00000068097	641.391	-2.70397e-05	0.00258154	0.774531	1		ENSG00000068097	641.391	0.000613145	0.00833784	0.206251	1
ENSG00000068120	COASY	17	42561467	42566277	+	ensembl_havana	14	protein_coding		ensembl_havana		ENSG00000068120	1495.75	-0.000129403	0.00259612	0.266871	1		ENSG00000068120	1495.75	-1.42127e-05	0.00257241	0.900577	1		ENSG00000068120	1495.75	0.000315281	0.00574158	0.401133	1
ENSG00000068137	PLEKHH3	17	42667914	42676994	-	ensembl_havana	14	protein_coding		ensembl_havana		ENSG00000068137	405.789	-1.61004e-05	0.00267705	0.762448	1		ENSG00000068137	405.789	3.77379e-05	0.00276606	0.481719	1		ENSG00000068137	405.789	0.000349859	0.00876086	0.383889	1
ENSG00000068305	MEF2A	15	99565417	99716466	+	ensembl_havana	17	protein_coding		ensembl_havana		ENSG00000068305	2838.5	0.000103291	0.00306799	0.130613	1		ENSG00000068305	2838.5	5.96379e-05	0.00273382	0.347269	1		ENSG00000068305	2838.5	-0.000179044	0.00721406	0.63669	1
ENSG00000068308	OTUD5	X	48922028	48958386	-	ensembl_havana	13	protein_coding		ensembl_havana		ENSG00000068308	1885.71	0.00010186	0.00256949	0.494807	1		ENSG00000068308	1885.71	5.92294e-06	0.002566	0.967708	1		ENSG00000068308	1885.71	-0.000180356	0.00434388	0.583668	1
ENSG00000068323	TFE3	X	49028726	49043486	-	ensembl_havana	16	protein_coding		ensembl_havana		ENSG00000068323	4558.94	-6.79687e-05	0.00256817	0.642472	1		ENSG00000068323	4558.94	0.000143104	0.00257577	0.319678	1		ENSG00000068323	4558.94	0.000546133	0.00630941	0.20652	1
ENSG00000068354	TBC1D25	X	48539457	48562609	+	ensembl_havana	15	protein_coding		ensembl_havana		ENSG00000068354	656.381	-6.32154e-05	0.00261957	0.431571	1		ENSG00000068354	656.381	6.41684e-05	0.00262654	0.417532	1		ENSG00000068354	656.381	0.000728457	0.00980935	0.168538	1
ENSG00000068366	ACSL4	X	109624244	109733403	-	ensembl_havana	19	protein_coding		ensembl_havana		ENSG00000068366	5025.42	2.23267e-05	0.00258444	0.802958	1		ENSG00000068366	5025.42	-7.58644e-05	0.0026121	0.390257	1		ENSG00000068366	5025.42	-0.00040487	0.00720261	0.336075	1
ENSG00000068383	INPP5A	10	132537820	132783480	+	ensembl_havana	18	protein_coding		ensembl_havana		ENSG00000068383	1302.3	1.01516e-05	0.00258603	0.905385	1		ENSG00000068383	1302.3	-3.49505e-05	0.00259284	0.677167	1		ENSG00000068383	1302.3	-0.000169369	0.00603542	0.642563	1
ENSG00000068394	GPKOW	X	49113389	49123801	-	ensembl_havana	10	protein_coding		ensembl_havana		ENSG00000068394	696.635	-1.22315e-05	0.00257268	0.915313	1		ENSG00000068394	696.635	-3.12051e-05	0.00257347	0.782297	1		ENSG00000068394	696.635	-4.86576e-05	0.00470471	0.881146	1
ENSG00000068400	GRIPAP1	X	48973720	49002264	-	ensembl_havana	13	protein_coding		ensembl_havana		ENSG00000068400	804.433	1.60378e-05	0.00258694	0.850489	1		ENSG00000068400	804.433	3.46186e-05	0.00259312	0.678907	1		ENSG00000068400	804.433	7.02965e-05	0.00574013	0.841857	1
ENSG00000068438	FTSJ1	X	48476021	48486364	+	ensembl_havana	14	protein_coding		ensembl_havana		ENSG00000068438	1334.61	-1.77286e-05	0.00260108	0.809189	1		ENSG00000068438	1334.61	8.139e-06	0.00260139	0.910093	1		ENSG00000068438	1334.61	0.000111611	0.00639102	0.760588	1
ENSG00000068489	PRR11	17	59155499	59204705	+	ensembl_havana	12	protein_coding		ensembl_havana		ENSG00000068489	618.101	1.1352e-05	0.00511787	0.843203	1		ENSG00000068489	618.101	3.96171e-07	0.00520834	0.994725	1		ENSG00000068489	618.101	-3.81752e-05	0.0110651	0.870377	1
ENSG00000068650	ATP11A	13	112690329	112887168	+	ensembl_havana	18	protein_coding		ensembl_havana		ENSG00000068650	1289.07	-2.88569e-05	0.00261407	0.680182	1		ENSG00000068650	1289.07	-2.8782e-05	0.00261851	0.675893	1		ENSG00000068650	1289.07	-4.3468e-06	0.00641648	0.990428	1
ENSG00000068654	POLR1A	2	86020216	86106155	-	ensembl_havana	15	protein_coding		ensembl_havana		ENSG00000068654	2024.87	0.000106676	0.00261727	0.276072	1		ENSG00000068654	2024.87	-9.98159e-05	0.00261606	0.299175	1		ENSG00000068654	2024.87	-0.00139681	0.0131002	0.0665488	1
ENSG00000068697	LAPTM4A	2	20032650	20052028	-	ensembl_havana	6	protein_coding		ensembl_havana		ENSG00000068697	22194.5	-7.74257e-06	0.00258102	0.933477	1		ENSG00000068697	22194.5	-1.43209e-05	0.00258221	0.874903	1		ENSG00000068697	22194.5	-2.25714e-05	0.00536973	0.947437	1
ENSG00000068724	TTC7A	2	46916157	47076137	+	ensembl_havana	15	protein_coding		ensembl_havana		ENSG00000068724	2626.81	0.000113578	0.00276863	0.15955	1		ENSG00000068724	2626.81	-5.77006e-05	0.00262454	0.45494	1		ENSG00000068724	2626.81	-0.00139256	0.0140951	0.0639196	1
ENSG00000068745	IP6K2	3	48688003	48740353	-	ensembl_havana	14	protein_coding		ensembl_havana		ENSG00000068745	1368.2	2.26268e-05	0.00257547	0.832739	1		ENSG00000068745	1368.2	-6.74035e-06	0.00257499	0.948854	1		ENSG00000068745	1368.2	-7.87608e-05	0.00497083	0.813216	1
ENSG00000068781	STON1-GTF2A1L	2	48529925	48776517	+	ensembl_havana	21	protein_coding		ensembl_havana		ENSG00000068781	46.8313	-0.000194684	0.0160862	0.288009	1		ENSG00000068781	46.8313	4.36535e-05	0.0097956	0.723932	1		ENSG00000068781	46.8313	0.000509125	0.0263688	0.22546	1
ENSG00000068784	SRBD1	2	45388680	45612165	-	ensembl_havana	12	protein_coding		ensembl_havana		ENSG00000068784	672.745	-4.44536e-05	0.00258565	0.636243	1		ENSG00000068784	672.745	5.96787e-05	0.00259274	0.518965	1		ENSG00000068784	672.745	0.000403176	0.00701501	0.334003	1
ENSG00000068796	KIF2A	5	62306162	62537249	+	ensembl_havana	16	protein_coding		ensembl_havana		ENSG00000068796	1469.41	6.10257e-05	0.00259177	0.514772	1		ENSG00000068796	1469.41	0.000105888	0.00263663	0.253715	1		ENSG00000068796	1469.41	0.00015549	0.005659	0.661674	1
ENSG00000068831	RASGRP2	11	64726911	64745456	-	ensembl_havana	18	protein_coding		ensembl_havana		ENSG00000068831	7.94675	-3.37229e-05	0.00602538	0.606403	1		ENSG00000068831	7.94675	-4.00333e-05	0.00636456	0.565642	1		ENSG00000068831	7.94675	-1.21687e-05	0.0111286	0.958265	1
ENSG00000068878	PSME4	2	53864067	53970840	-	ensembl_havana	14	protein_coding		ensembl_havana		ENSG00000068878	3286.57	5.50374e-05	0.00259162	0.548026	1		ENSG00000068878	3286.57	-4.08144e-05	0.00258836	0.649384	1		ENSG00000068878	3286.57	-0.000372842	0.00691833	0.363124	1
ENSG00000068885	IFT80	3	160256986	160399880	-	ensembl_havana	14	protein_coding		ensembl_havana		ENSG00000068885	3127.06	-5.241e-06	0.0026341	0.929067	1		ENSG00000068885	3127.06	-0.000120578	0.00369042	0.0818428	1		ENSG00000068885	3127.06	-0.000742203	0.0110675	0.149626	1
ENSG00000068903	SIRT2	19	38878555	38899862	-	ensembl_havana	19	protein_coding		ensembl_havana		ENSG00000068903	2046.78	-0.000100074	0.00269381	0.219358	1		ENSG00000068903	2046.78	-2.02468e-05	0.00259493	0.796232	1		ENSG00000068903	2046.78	0.000335428	0.00716655	0.409683	1
ENSG00000068912	ERLEC1	2	53787044	53818819	+	ensembl_havana	13	protein_coding		ensembl_havana		ENSG00000068912	4619.43	4.53695e-05	0.00257125	0.719574	1		ENSG00000068912	4619.43	5.04208e-06	0.00256981	0.967517	1		ENSG00000068912	4619.43	-8.74369e-05	0.00450554	0.78622	1
ENSG00000068971	PPP2R5B	11	64917553	64934473	+	ensembl_havana	13	protein_coding		ensembl_havana		ENSG00000068971	637.097	-1.94623e-05	0.00258428	0.827155	1		ENSG00000068971	637.097	0.000117126	0.00268414	0.190066	1		ENSG00000068971	637.097	0.000677191	0.00904355	0.184359	1
ENSG00000068976	PYGM	11	64746389	64760297	-	ensembl_havana	13	protein_coding		ensembl_havana		ENSG00000068976	3.66007	9.19905e-05	0.00992684	0.389097	1		ENSG00000068976	3.66007	0.000348098	0.0204209	0.135588	1		ENSG00000068976	3.66007	0.00014706	0.0138697	0.563804	1
ENSG00000069011	PITX1	5	135027735	135034813	-	ensembl_havana	15	protein_coding		ensembl_havana		ENSG00000069011	61.8013	5.81757e-05	0.00461233	0.259966	1		ENSG00000069011	61.8013	5.08796e-06	0.00324579	0.899796	1		ENSG00000069011	61.8013	-0.000260932	0.0101847	0.394828	1
ENSG00000069018	TRPC7	5	136213320	136365537	-	ensembl_havana	17	protein_coding		ensembl_havana		ENSG00000069018	0.0825918	7.22064e-05	0.111314	0.981642	1		ENSG00000069018	0.0825918	-9.7929e-05	0.11716	0.977059	1		ENSG00000069018	0.0825918	-0.000206852	0.146324	0.964328	1
ENSG00000069020	MAST4	5	66596361	67169595	+	ensembl_havana	18	protein_coding		ensembl_havana		ENSG00000069020	499.58	-2.79274e-05	0.00285483	0.550259	1		ENSG00000069020	499.58	-5.21304e-05	0.00322921	0.296154	1		ENSG00000069020	499.58	-0.000139593	0.00837493	0.689339	1
ENSG00000069122	ADGRF5	6	46852512	46954943	-	ensembl_havana	18	protein_coding		ensembl_havana		ENSG00000069122	5.05566	0.000382203	0.0273653	0.294568	1		ENSG00000069122	5.05566	0.000204823	0.0213964	0.502804	1		ENSG00000069122	5.05566	-0.000116219	0.0219893	0.767778	1
ENSG00000069188	SDK2	17	73334384	73644089	-	ensembl_havana	16	protein_coding		ensembl_havana		ENSG00000069188	11.7773	2.68368e-05	0.00652766	0.716431	1		ENSG00000069188	11.7773	-0.00335396	0.0713066	0.0132306	0.730298		ENSG00000069188	11.7773	-0.00470581	0.0874569	0.0138095	0.765198
ENSG00000069248	NUP133	1	229440260	229508341	-	ensembl_havana	11	protein_coding		ensembl_havana		ENSG00000069248	1878.67	-7.66341e-05	0.00265239	0.325809	1		ENSG00000069248	1878.67	-0.000152008	0.00319125	0.0676193	1		ENSG00000069248	1878.67	-0.000300615	0.00708577	0.451652	1
ENSG00000069275	NUCKS1	1	205712819	205750276	-	ensembl_havana	12	protein_coding		ensembl_havana		ENSG00000069275	13706.3	2.14877e-06	0.0026033	0.975581	1		ENSG00000069275	13706.3	9.44089e-06	0.00260745	0.891127	1		ENSG00000069275	13706.3	3.37881e-05	0.00641232	0.925771	1
ENSG00000069329	VPS35	16	46656132	46689518	-	ensembl_havana	16	protein_coding		ensembl_havana		ENSG00000069329	6508.68	-8.18023e-06	0.00256864	0.951485	1		ENSG00000069329	6508.68	-3.35507e-05	0.0025688	0.799059	1		ENSG00000069329	6508.68	-5.37628e-05	0.0042865	0.865115	1
ENSG00000069345	DNAJA2	16	46955362	46973788	-	ensembl_havana	11	protein_coding		ensembl_havana		ENSG00000069345	3158.6	2.63427e-05	0.0025632	0.882317	1		ENSG00000069345	3158.6	2.55907e-05	0.00256264	0.883453	1		ENSG00000069345	3158.6	3.60337e-07	0.00369485	0.99909	1
ENSG00000069399	BCL3	19	44747705	44760044	+	ensembl_havana	14	protein_coding		ensembl_havana		ENSG00000069399	634.831	-4.75139e-05	0.0030884	0.333533	1		ENSG00000069399	634.831	6.3914e-05	0.0034828	0.222043	1		ENSG00000069399	634.831	0.00102933	0.0147437	0.0588118	1
ENSG00000069424	KCNAB2	1	5991466	6101193	+	ensembl_havana	14	protein_coding		ensembl_havana		ENSG00000069424	274.502	5.06882e-06	0.00260387	0.942283	1		ENSG00000069424	274.502	0.00018599	0.004204	0.0334632	0.964605		ENSG00000069424	274.502	0.00121978	0.0135418	0.0746174	1
ENSG00000069431	ABCC9	12	21797401	21942529	-	ensembl_havana	11	protein_coding		ensembl_havana		ENSG00000069431	2925.79	-6.47923e-05	0.00500221	0.234701	1		ENSG00000069431	2925.79	-8.11068e-05	0.00578548	0.189721	1		ENSG00000069431	2925.79	-3.62298e-05	0.00931692	0.898227	1
ENSG00000069482	GAL	11	68683779	68691175	+	ensembl_havana	6	protein_coding		ensembl_havana		ENSG00000069482	10.1646	4.88421e-05	0.013433	0.793878	1		ENSG00000069482	10.1646	-7.16917e-05	0.0148618	0.735663	1		ENSG00000069482	10.1646	-0.000198297	0.0222744	0.605645	1
ENSG00000069493	CLEC2D	12	9664969	9699555	+	ensembl_havana	14	protein_coding		ensembl_havana		ENSG00000069493	74.0455	-4.04899e-05	0.00358287	0.371183	1		ENSG00000069493	74.0455	-1.53481e-05	0.00311846	0.709848	1		ENSG00000069493	74.0455	0.000137145	0.00914492	0.659272	1
ENSG00000069509	FUNDC1	X	44523639	44543001	-	ensembl_havana	5	protein_coding		ensembl_havana		ENSG00000069509	424.427	2.55135e-05	0.00257926	0.796026	1		ENSG00000069509	424.427	6.99357e-05	0.00259173	0.471623	1		ENSG00000069509	424.427	0.000141472	0.00541929	0.68468	1
ENSG00000069535	MAOB	X	43766611	43882447	-	ensembl_havana	13	protein_coding		ensembl_havana		ENSG00000069535	14.7256	1.86591e-06	0.00496441	0.973422	1		ENSG00000069535	14.7256	-3.90844e-05	0.00624722	0.567209	1		ENSG00000069535	14.7256	-0.000128504	0.0117287	0.597179	1
ENSG00000069667	RORA	15	60488284	61229319	-	ensembl_havana	15	protein_coding		ensembl_havana		ENSG00000069667	782.643	2.95404e-05	0.00310053	0.499204	1		ENSG00000069667	782.643	5.28333e-05	0.00370258	0.27923	1		ENSG00000069667	782.643	0.000118808	0.00879796	0.7149	1
ENSG00000069696	DRD4	11	637293	640706	+	ensembl_havana	6	protein_coding		ensembl_havana		ENSG00000069696	0.612179	-5.39764e-05	0.0197686	0.864242	1		ENSG00000069696	0.612179	2.26754e-05	0.0209774	0.948419	1		ENSG00000069696	0.612179	0.00010787	0.028336	0.841766	1
ENSG00000069702	TGFBR3	1	91680343	91906335	-	ensembl_havana	10	protein_coding		ensembl_havana		ENSG00000069702	7326.35	-9.08752e-06	0.0029107	0.826559	1		ENSG00000069702	7326.35	-3.82986e-05	0.00336779	0.398673	1		ENSG00000069702	7326.35	-0.000179755	0.00906403	0.58333	1
ENSG00000069712	KIAA1107	1	92166985	92184723	+	ensembl_havana	12	protein_coding		ensembl_havana		ENSG00000069712	53.7603	0.000142105	0.0170498	0.532883	1		ENSG00000069712	53.7603	0.000150925	0.0178082	0.538607	1		ENSG00000069712	53.7603	1.05265e-06	0.0195601	0.997618	1
ENSG00000069812	HES2	1	6412418	6424670	-	ensembl_havana	11	protein_coding		ensembl_havana		ENSG00000069812	4.51849	-0.000114635	0.0152089	0.566657	1		ENSG00000069812	4.51849	0.000123166	0.0157662	0.561439	1		ENSG00000069812	4.51849	0.000476218	0.029796	0.322604	1
ENSG00000069849	ATP1B3	3	141876124	141926514	+	ensembl_havana	10	protein_coding		ensembl_havana		ENSG00000069849	4279.87	6.0725e-05	0.00262915	0.428365	1		ENSG00000069849	4279.87	5.07277e-06	0.00259698	0.945853	1		ENSG00000069849	4279.87	-0.000238014	0.00678005	0.536915	1
ENSG00000069869	NEDD4	15	55826922	55993746	-	ensembl_havana	15	protein_coding		ensembl_havana		ENSG00000069869	1565.95	-1.25e-05	0.00259845	0.866178	1		ENSG00000069869	1565.95	-3.89858e-06	0.00259967	0.957303	1		ENSG00000069869	1565.95	3.50193e-05	0.00620204	0.922494	1
ENSG00000069943	PIGB	15	55318960	55355648	+	ensembl_havana	9	protein_coding		ensembl_havana		ENSG00000069943	522.784	2.08006e-06	0.00261356	0.97456	1		ENSG00000069943	522.784	-4.85893e-05	0.0026714	0.4548	1		ENSG00000069943	522.784	-0.000268147	0.00750836	0.497512	1
ENSG00000069956	MAPK6	15	51952106	52067372	+	ensembl_havana	11	protein_coding		ensembl_havana		ENSG00000069956	4833.13	2.84516e-05	0.00257988	0.771901	1		ENSG00000069956	4833.13	8.57328e-05	0.00260182	0.375452	1		ENSG00000069956	4833.13	0.00018743	0.00562699	0.599796	1
ENSG00000069966	GNB5	15	52115105	52191369	-	ensembl_havana	18	protein_coding		ensembl_havana		ENSG00000069966	957.178	-2.92846e-05	0.00258213	0.756553	1		ENSG00000069966	957.178	9.26078e-05	0.00261554	0.322159	1		ENSG00000069966	957.178	0.000507467	0.00768591	0.259774	1
ENSG00000069974	RAB27A	15	55202966	55319113	-	ensembl_havana	15	protein_coding		ensembl_havana		ENSG00000069974	1063.87	-7.78876e-05	0.00268587	0.292167	1		ENSG00000069974	1063.87	3.79966e-05	0.00261907	0.595929	1		ENSG00000069974	1063.87	0.000709956	0.0100395	0.173173	1
ENSG00000069998	HDHD5	22	17137511	17165287	-	ensembl_havana	12	protein_coding		ensembl_havana		ENSG00000069998	825.481	-0.000103695	0.00262036	0.278985	1		ENSG00000069998	825.481	-0.000124858	0.0026649	0.187686	1		ENSG00000069998	825.481	-7.62907e-05	0.00536338	0.824243	1
ENSG00000070010	UFD1	22	19449910	19479215	-	ensembl_havana	18	protein_coding		ensembl_havana		ENSG00000070010	1619.56	1.14429e-05	0.00258362	0.89753	1		ENSG00000070010	1619.56	-1.5443e-05	0.00258503	0.859426	1		ENSG00000070010	1619.56	-9.27491e-05	0.0056325	0.791485	1
ENSG00000070018	LRP6	12	12116025	12267012	-	ensembl_havana	8	protein_coding		ensembl_havana		ENSG00000070018	2240.96	-2.96275e-05	0.00258152	0.756473	1		ENSG00000070018	2240.96	-0.000283055	0.00423502	0.0140503	0.754512		ENSG00000070018	2240.96	-0.00148708	0.0136794	0.0607208	1
[truncated: 56,842 more rows]

## Sheet: readme_filter
	counted samples with counts (independent of count level)
[truncated: 2 more rows]

[truncated: 1 more sheets: fibroblasts_filtered]
