# Supplementary material for: Abnormal molecular signatures of inflammation, energy metabolism, and vesicle biology in human Huntington disease peripheral tissues
Source: Genome Biol. 2022 Sep 7;23:189. doi: 10.1186/s13059-022-02752-5 (PMC9450392; doi:10.1186/s13059-022-02752-5)
Supplement: Supplementary file 14 — Additional file 14. Proteomics adipose analysis file; ROTS analysis results. [file 13059_2022_2752_MOESM14_ESM.xlsx]

## Sheet: adipose - peptide - ROTS
Protein Information												pre-HD vs. control					early-HD vs. control					early-HD vs. pre-HD
GeneName	ProtName	Peptide	MasterPID	PhosPhoStatus	SharedID.GlobalPositions	PhosGeneStatusCol	shared_status_Gene	NoPhossites_alldata	IsolationInterference	psms		logFC	optimised.ROTS.statistics.d.value	p.value	FDR		logFC	optimised.ROTS.statistics.d.value	p.value	FDR		logFC	optimised.ROTS.statistics.d.value	p.value	FDR
[DDAH2]	NGNG dimethylarginine dimethylaminohydrolase 2	aLQDLGLR	O95865	NonPhos	O95865->	NonPhos_isUniquetoGene	isUniquetoGene		9|22.5|27|8|14	2|3		-0.207159	-3.11093	0.00338133	0.144444		-0.317586	-4.4713	4.85368e-05	0		-0.110427	-1.45788	0.150253	0.690719
[DDAH2]	NGNG dimethylarginine dimethylaminohydrolase 2	eHGVLGGk	O95865	NonPhos	O95865->	NonPhos_isUniquetoGene	isUniquetoGene		7|2|17.5|6.5|13.5	3|2		-0.392896	-2.80222	0.00765453	0.197605		-0.793214	-4.75175	1.89745e-05	0		-0.400319	-2.64229	0.0107276	0.367347
[F2]	|Prothrombin	eNLDRDIALMk	P00734	NonPhos	P00734->	NonPhos_isUniquetoGene	isUniquetoGene		|28|38|41|24.5	|4|1|2		0.466029	2.07079	0.0446208	0.386236		0.732895	3.98601	0.000237925	0		0.266866	1.42404	0.159754	0.698816
[C3]	Complement C3	fISLGEAckk	P01024	NonPhos	P01024->	NonPhos_isUniquetoGene	isUniquetoGene		5|22|25|23|13.5	3|1|2		0.61005	2.44504	0.0187768	0.27591		0.732318	4.10974	0.000156436	0		0.122268	0.582521	0.562067	0.910773
[UCHL3]	Ubiquitin carboxyl terminal hydrolase isozyme L3 |	fMERDPDELR	P15374	NonPhos	P15374->|	NonPhos_isUniquetoGene	isUniquetoGene		47|29||52	1|4|		-0.18018	-2.23814	0.0305857	0.333333		-0.385396	-4.28924	8.79134e-05	0		-0.205216	-2.49527	0.0156349	0.401747
[SF1]	Isoform 4 of Splicing factor 1 |	fQRPGDPQSAQDk	Q15637-4	NonPhos	Q15637-4->|	NonPhos_isUniquetoGene	isUniquetoGene		12.5|8|4|17|	2|		-0.30758	-2.26843	0.0285281	0.324701		-0.560616	-4.64684	2.64692e-05	0		-0.253037	-1.77646	0.0809682	0.593586
[COL6A3]	Collagen alpha 3VI chain | Isoform 4 of Collagen alpha 3VI chain	gETGDDGRDGVGSEGR	P12111;P12111-4	NonPhos	P12111->|P12111-4->	NonPhos_isUniquetoGene	isUniquetoGene		20|23|6|3|10	3|6|4		0.499226	1.9213	0.0615377	0.4338		1.12855	4.28864	8.80324e-05	0		0.629325	2.71124	0.00894801	0.357143
[NID1]	Nidogen 1	iETSYMDGTNRR	P14543	NonPhos	P14543->	NonPhos_isUniquetoGene	isUniquetoGene		37|25|14|54|40	4|3		-0.246466	-1.83181	0.0741345	0.471226		-0.470153	-4.18845	0.000120926	0		-0.223688	-1.62636	0.109295	0.639086
[APOA4]	Apolipoprotein A IV |	iGDNLR	P06727	NonPhos	P06727->|	NonPhos_isUniquetoGene	isUniquetoGene		29.5|4|14|	2|1|		1.13707	3.84996	0.000428741	0.05		1.05181	4.02145	0.00021104	0		-0.0852663	-0.28671	0.775104	0.963481
[DDAH2]	NGNG dimethylarginine dimethylaminohydrolase 2	kALQDLGLR	O95865	NonPhos	O95865->	NonPhos_isUniquetoGene	isUniquetoGene		10|45.5|13|16|69	3|2|4|1		-0.294141	-2.29306	0.0269414	0.31677		-0.64602	-4.87634	1.23721e-05	0		-0.351879	-2.49189	0.0157681	0.401747
[LPP]	Lipoma preferred partner	kFAPVVAPkPk	Q93052	NonPhos	Q93052->	NonPhos_isUniquetoGene	isUniquetoGene		28|5|10|0|15	4|3|5		-0.576589	-2.4114	0.020364	0.28133		-0.751291	-4.13378	0.000144956	0		-0.174702	-0.691514	0.49167	0.888998
[TPM4]	Tropomyosin alpha 4 chain | Isoform 2 of Tropomyosin alpha 4 chain	kLVILEGELERAEER	P67936;P67936-2	NonPhos	P67936->|P67936-2->	NonPhos_isUniquetoGene	isUniquetoGene		23|17|29|24	5|3|7|4		-0.292755	-3.4288	0.0013949	0.0833333		-0.311509	-4.20074	0.000115989	0		-0.0187539	-0.190182	0.849615	0.98355
[F2]	Prothrombin	kSPQELLcGASLISDR	P00734	NonPhos	P00734->	NonPhos_isUniquetoGene	isUniquetoGene		33|17.5|2|17|19	2|6|4|5		0.446125	2.85114	0.00673144	0.185897		0.634458	4.11472	0.000154711	0		0.188333	1.49523	0.140271	0.67795
[APOA4]	Apolipoprotein A IV	lAPLAEDVR	P06727	NonPhos	P06727->	NonPhos_isUniquetoGene	isUniquetoGene		19|49|52|35.5|39	2|5|1		0.542151	2.63081	0.0118641	0.224409		0.686929	4.0602	0.00018463	0		0.144778	0.74145	0.461016	0.880295
[COL6A2]	Collagen alpha 2VI chain | Isoform 2C2A of Collagen alpha 2VI chain	lFAVAPNQNLkEQGLR	P12110;P12110-2	NonPhos	P12110->|P12110-2->	NonPhos_isUniquetoGene	isUniquetoGene		5|18.5|0|20.5|10	3|4|5|2		0.56515	2.47296	0.0175425	0.273529		1.16631	4.53711	3.93172e-05	0		0.601161	2.76262	0.00780294	0.342593
[SERPINA1]	Alpha 1 antitrypsin	lYHSEAFTVNFGDTEEAk	P01009	NonPhos	P01009->	NonPhos_isUniquetoGene	isUniquetoGene		13|9|3|26.5|7	3|2		0.37483	1.49564	0.142355	0.607471		0.855795	4.06898	0.00017892	0		0.480965	2.24225	0.0289232	0.458445
[KHSRP]	Far upstream element binding protein 2	mILIQDGSQNTNVDkPLR	Q92945	NonPhos	Q92945->	NonPhos_isUniquetoGene	isUniquetoGene		12|6|24|19|11	2|3|4|1		-0.401014	-2.55394	0.0143815	0.247387		-0.621583	-4.63805	2.74209e-05	0		-0.220569	-1.50807	0.136965	0.673014
[NID1]	Nidogen 1	nGFSITGGEFTR	P14543	NonPhos	P14543->	NonPhos_isUniquetoGene	isUniquetoGene		25|7.5|22|10|0	4|3|2|1		-0.120159	-1.27474	0.209693	0.69655		-0.350875	-4.05735	0.000186712	0		-0.230716	-2.45791	0.0171572	0.405172
[COL6A3]	Collagen alpha 3VI chain | Isoform 4 of Collagen alpha 3VI chain	nIDSEEVGkIASNSATAFR	P12111;P12111-4	NonPhos	P12111->|P12111-4->	NonPhos_isUniquetoGene	isUniquetoGene		5|0|25.5|3|4	3|2		0.804179	2.51165	0.0159672	0.265372		1.24764	4.09203	0.000165893	0		0.443464	1.68874	0.0966561	0.616487
[ABI3BP]	Target of Nesh SH3	nPLGEGPVSNTVAFSTESADPR	Q7Z7G0	NonPhos	Q7Z7G0->	NonPhos_isUniquetoGene	isUniquetoGene		29|26|55.5|0|23	4|5|2|1|3		0.161508	1.49535	0.142436	0.607471		0.448323	4.41222	5.97787e-05	0		0.286815	2.70218	0.00916792	0.357143
[FGB]	Fibrinogen beta chain |	nYcGLPGEYWLGNDk	P02675	NonPhos	P02675->|	NonPhos_isUniquetoGene	isUniquetoGene		33|28|31.5||6.5	3|6||4		0.590587	2.56732	0.0139139	0.242857		1.05351	4.42792	5.62693e-05	0		0.462927	2.31134	0.0245131	0.425595
[HNRNPA2B1]	Heterogeneous nuclear ribonucleoproteins A2/B1 |	nYYEQWGk	P22626	NonPhos	P22626->|	NonPhos_isUniquetoGene	isUniquetoGene		39|48.5||22|32	1|2|		-0.0061688	-0.0512033	0.95947	0.99617		-0.403475	-4.34172	7.46491e-05	0		-0.397306	-3.23477	0.0020875	0.228571
[DDAH2]	NGNG dimethylarginine dimethylaminohydrolase 2	rPEVDGVRk	O95865	NonPhos	O95865->	NonPhos_isUniquetoGene	isUniquetoGene		36.5|5|35|11|3	2|3|1		-0.40379	-2.41481	0.0201985	0.280679		-0.714454	-4.17663	0.0001261	0		-0.310664	-1.97246	0.0534622	0.528658
[MYH9]	Myosin 9	rQAQQERDELADEIANSSGk	P35579	NonPhos	P35579->	NonPhos_isUniquetoGene	isUniquetoGene		24.5|12.5|9|29.5|22	2|6|4|3		-0.302825	-3.42071	0.00142767	0.0833333		-0.362175	-4.05948	0.000185403	0		-0.0593493	-0.565286	0.573647	0.913642
[APOA4]	Apolipoprotein A IV	sELTQQLNALFQDk	P06727	NonPhos	P06727->	NonPhos_isUniquetoGene	isUniquetoGene		38|25|15|29.5	5|7|9|6		0.755006	3.37343	0.00163377	0.0925926		0.873101	4.40949	6.02546e-05	0		0.118095	0.604405	0.547568	0.905909
[COL6A3]	Collagen alpha 3VI chain | Isoform 4 of Collagen alpha 3VI chain	sQAPVLDAIRR	P12111;P12111-4	NonPhos	P12111->|P12111-4->	NonPhos_isUniquetoGene	isUniquetoGene		9|12|4|19|36	3|5|7		0.347618	2.71534	0.00957084	0.214634		0.51874	3.97915	0.0002431	0		0.171122	1.36095	0.178703	0.710364
[COL6A3]	Collagen alpha 3VI chain | Isoform 4 of Collagen alpha 3VI chain	sSGIVSLGVGDRNIDRTELQTITNDPR	P12111;P12111-4	NonPhos	P12111->|P12111-4->	NonPhos_isUniquetoGene	isUniquetoGene		29.5|27|26|9.5|9	2|4|3		0.468432	2.44709	0.018683	0.27591		0.755324	4.28045	8.98168e-05	0		0.286893	1.44935	0.152602	0.690719
[SPTB]	|Spectrin beta chain erythrocytic	sTASWAER	P11277	NonPhos	P11277->	NonPhos_isUniquetoGene	isUniquetoGene		|14|24|21|0	|2|3|1		0.698184	3.88515	0.00038651	0.05		0.696344	4.12259	0.000150488	0		-0.00184034	-0.0119687	0.990457	0.998441
[TKT]	Transketolase	sVPTSTVFYPSDGVATEk	P29401	NonPhos	P29401->	NonPhos_isUniquetoGene	isUniquetoGene		13.5|16.5|18.5|17|18	14|12|20|13		-0.376609	-2.95408	0.0051515	0.176471		-0.48573	-4.02267	0.000210029	0		-0.109121	-0.928857	0.356534	0.839994
[A2M]	Alpha 2 macroglobulin	tTVMVkNEDSLVFVQTDk	P01023	NonPhos	P01023->	NonPhos_isUniquetoGene	isUniquetoGene		72|8|14.5|16|25.5	1|5|4|3		0.0693966	0.300365	0.765853	0.954815		0.575174	4.19716	0.000117357	0		0.505778	2.18475	0.0330747	0.481221
[AHNAK]	Neuroblast differentiation associated protein AHNAK	vEGEIkAPDVDIk	Q09666	NonPhos	Q09666->	NonPhos_isUniquetoGene	isUniquetoGene		25|22|8|15.5	1|4|6|2		-0.0865066	-0.463135	0.646298	0.92334		-0.682135	-4.30424	8.46419e-05	0		-0.595628	-3.15428	0.00263455	0.238095
[LSP1]	Isoform 2 of Lymphocyte specific protein 1 |	vLVEGGPAP	P33241-2	NonPhos	P33241-2->|	NonPhos_isUniquetoGene	isUniquetoGene		57.5|16||31|32	2|3||4		0.369748	3.12719	0.00323126	0.144444		0.451294	4.38266	6.57269e-05	0		0.0815455	0.712692	0.478571	0.885382
[F2]	|Prothrombin	vTGWGNLkETWTANVGk	P00734	NonPhos	P00734->	NonPhos_isUniquetoGene	isUniquetoGene		|18.5|7|53|13	|2|1		0.666069	2.82856	0.00713901	0.192547		0.868481	4.50836	4.35998e-05	0		0.202412	0.971833	0.334891	0.827944
[PRDX2]	Peroxiredoxin 2	eGGLGPLNIPLLADVTRR	P32119	NonPhos	P32119->	NonPhos_isUniquetoGene	isUniquetoGene		6|5|1.5|2	7|8|6|5		0.507917	2.2238	0.0316148	0.337591		0.612929	3.8339	0.00038074	0.0166667		0.105011	0.471471	0.63867	0.934298
[S100B]	Protein S100 B	eLINNELSHFLEEIkEQEVVDk	P04271	NonPhos	P04271->	NonPhos_isUniquetoGene	isUniquetoGene		5|2|7.5|8.5|13.5	1|2|6		-0.729862	-2.62521	0.0120318	0.224806		-1.13037	-3.87133	0.000336426	0.0166667		-0.400507	-1.32327	0.190826	0.718841
[PLG]	Plasminogen |	eQQcVIMAENRk	P00747	NonPhos	P00747->|	NonPhos_isUniquetoGene	isUniquetoGene		25|67|44||0	2|1|		0.280434	1.1588	0.253414	0.742059		0.66026	3.91874	0.000290685	0.0166667		0.379826	1.84262	0.0705561	0.585629
[SPTB]	Spectrin beta chain erythrocytic |	eTDDLEQWISEk	P11277	NonPhos	P11277->|	NonPhos_isUniquetoGene	isUniquetoGene		71|56|68||42	2|1|		0.552642	4.02438	0.000262134	0		0.537811	3.87879	0.000327742	0.0166667		-0.0148314	-0.0986427	0.921687	0.992061
[LPP]	Lipoma preferred partner	fAPVVAPkPk	Q93052	NonPhos	Q93052->	NonPhos_isUniquetoGene	isUniquetoGene		24|31.5|21|34|50	5|4|6		-0.495084	-2.16434	0.0361953	0.35634		-0.598549	-3.71542	0.000553414	0.0166667		-0.103465	-0.463569	0.644298	0.934298
[DDAH2]	NGNG dimethylarginine dimethylaminohydrolase 2	gGGDLPNSQEALQk	O95865	NonPhos	O95865->	NonPhos_isUniquetoGene	isUniquetoGene		17.5|19|13|17|14	6|5|3		-0.277363	-2.60637	0.0126184	0.228464		-0.40298	-3.86456	0.00034404	0.0166667		-0.125618	-1.31228	0.194482	0.725107
[FGA]	Isoform 2 of Fibrinogen alpha chain	gLIDEVNQDFTNR	P02671-2	NonPhos	P02671-2->	NonPhos_isUniquetoGene	isUniquetoGene		15.5|11|11.5|18.5|9.5	12|14|10|16		0.494135	2.19462	0.0338013	0.34589		0.83006	3.88427	0.000322508	0.0166667		0.335925	1.6386	0.106698	0.636964
[NIPSNAP3B]	Protein NipSnap homolog 3B |	iDkQETEITYLIPWSk	Q9BS92	NonPhos	Q9BS92->|	NonPhos_isUniquetoGene	isUniquetoGene		12||13|8|17.5	5||7|4|10		-0.525072	-2.1535	0.0371034	0.35634		-0.987494	-3.78341	0.000445575	0.0166667		-0.462423	-2.00827	0.0494224	0.515224
[APOA4]	Apolipoprotein A IV	iDQNVEELkGR	P06727	NonPhos	P06727->	NonPhos_isUniquetoGene	isUniquetoGene		36|38|29.5|23|41.5	3|7|6		1.01159	3.09141	0.00356031	0.144444		1.08166	3.88656	0.000320545	0.0166667		0.0700656	0.246829	0.805653	0.971548
[RAD23B]	UV excision repair protein RAD23 homolog B	iLNDDTALkEYk	P54727	NonPhos	P54727->	NonPhos_isUniquetoGene	isUniquetoGene		30.5|36.5|53|38|37	4|2|1		-0.341883	-2.73688	0.00904717	0.208122		-0.500813	-3.89193	0.000315429	0.0166667		-0.15893	-1.18192	0.241821	0.76105
[NAPG]	Gamma soluble NSF attachment protein	iNEGLEHLAk	Q99747	NonPhos	Q99747->	NonPhos_isUniquetoGene	isUniquetoGene		3.5|16.5|15|22|36	4|3|2		-0.0747251	-0.605776	0.54859	0.898348		-0.368734	-3.71611	0.000552463	0.0166667		-0.294009	-2.72192	0.00869742	0.35
[DLST]	Dihydrolipoyllysine residue succinyltransferase component of 2 oxoglutarate dehydrogenase complex mitochondrial	lGFMSAFVk	P36957	NonPhos	P36957->	NonPhos_isUniquetoGene	isUniquetoGene		37|66|38|40|34	4|2|3|5		-0.392052	-2.19251	0.0339648	0.34589		-0.604491	-3.75791	0.00048507	0.0166667		-0.212439	-1.36743	0.1767	0.708333
[ANK1]	Isoform Er7 of Ankyrin 1	lGYI[p]sVTDVLk	P16157-8	Phos	P16157-8->[p]S781	Phos_isUniquetoGene	isUniquetoGene	1	5|6|7|4.5|3	8|18|9|40|19		1.20467	3.62201	0.000813764	0.0666667		1.24546	3.8283	0.000387997	0.0166667		0.0407937	0.102289	0.918799	0.992051
[COL6A1]	Collagen alpha 1VI chain	lLLFSDGNSQGATPAAIEk	P12109	NonPhos	P12109->	NonPhos_isUniquetoGene	isUniquetoGene		41|20.5|26|19|9	5|6|11|2		0.492275	2.59137	0.0130945	0.233456		0.664989	3.73368	0.000523317	0.0166667		0.172714	0.882143	0.381026	0.857241
[COL6A3]	Collagen alpha 3VI chain | Isoform 4 of Collagen alpha 3VI chain	lQPVLQPLPSPGVGGkR	P12111;P12111-4	NonPhos	P12111->|P12111-4->	NonPhos_isUniquetoGene	isUniquetoGene		6|4|11|14|11.5	9|7|8		0.53685	2.85968	0.00658232	0.18543		0.701866	3.84875	0.000362063	0.0166667		0.165016	0.845199	0.401124	0.864526
[APOA4]	Apolipoprotein A IV	lTPYADEFkVk	P06727	NonPhos	P06727->	NonPhos_isUniquetoGene	isUniquetoGene		42|35.5|25.5|51.5|38.5	2|4		0.938623	2.65181	0.0112542	0.223577		1.1363	3.77852	0.000453069	0.0166667		0.197677	0.694045	0.4901	0.888719
[COL6A3]	Collagen alpha 3VI chain | Isoform 4 of Collagen alpha 3VI chain	nLQVALTSk	P12111;P12111-4	NonPhos	P12111->|P12111-4->	NonPhos_isUniquetoGene	isUniquetoGene		0|12|60	2|5|4|1		0.460108	1.73662	0.0898354	0.503208		0.962385	3.71225	0.00055847	0.0166667		0.502277	1.89822	0.0627338	0.560586
[FGB]	Fibrinogen beta chain	nSVDELNNNVEAVSQTSSSSFQYMYLLk	P02675	NonPhos	P02675->	NonPhos_isUniquetoGene	isUniquetoGene		9.5|43|22|28.5|7	4|5|8|6|7		0.343784	1.75533	0.0865648	0.494196		0.740706	3.71749	0.000550024	0.0166667		0.396922	1.87986	0.0652329	0.568123
[DDAH1]	NGNG dimethylarginine dimethylaminohydrolase 1 |	sAkGEEVDVAR	O94760	NonPhos	O94760->|	NonPhos_isUniquetoGene	isUniquetoGene		17|54|20.5|18|	1|2|		-0.556315	-2.89747	0.00596907	0.181159		-0.637964	-3.92896	0.000281823	0.0166667		-0.0816495	-0.436387	0.6638	0.938715
[APOA4]	Apolipoprotein A IV	sLAELGGHLDQQVEEFR	P06727	NonPhos	P06727->	NonPhos_isUniquetoGene	isUniquetoGene		39|0|6|2	3		0.678682	2.50191	0.0163512	0.268371		0.864614	3.84115	0.000371461	0.0166667		0.185932	0.706818	0.482186	0.885683
[C3]	Complement C3	sVQLTEk	P01024	NonPhos	P01024->	NonPhos_isUniquetoGene	isUniquetoGene		35.5|30.5|45|34|35	2		0.488647	2.24606	0.0300346	0.332061		0.60577	3.78299	0.000446467	0.0166667		0.117123	0.673342	0.503068	0.890218
[SRSF11]	Isoform 2 of Serine/arginine rich splicing factor 11 |	tLFGFLGk	Q05519-2	NonPhos	Q05519-2->|	NonPhos_isUniquetoGene	isUniquetoGene		16||30.5|43	1||2		-0.0765568	-0.714583	0.47948	0.875276		-0.361589	-3.84884	0.000362003	0.0166667		-0.285032	-2.54584	0.013739	0.382979
[FGA]	Isoform 2 of Fibrinogen alpha chain	tVIGPDGHk	P02671-2	NonPhos	P02671-2->	NonPhos_isUniquetoGene	isUniquetoGene		18|17|22|29.5|22.5	9|7|8		0.493938	2.22484	0.0315376	0.337591		0.665185	3.73827	0.00051606	0.0166667		0.171247	0.857895	0.394146	0.863794
[NPM1]	Nucleophosmin |	vDNDENEHQLSLR	P06748	NonPhos	P06748->|	NonPhos_isUniquetoGene	isUniquetoGene		18||19|59.5|36	3||2|1		-0.24534	-2.05433	0.0462464	0.389417		-0.403244	-3.77244	0.000462051	0.0166667		-0.157904	-1.28674	0.203176	0.736182
[C3]	Complement C3	vFLDccNYITELRR	P01024	NonPhos	P01024->	NonPhos_isUniquetoGene	isUniquetoGene		13|48|21.5|32|7.5	4|3|2		0.543384	2.62863	0.011929	0.224409		0.631416	3.85865	0.000351178	0.0166667		0.0880326	0.552804	0.582119	0.916229
[COL6A1]	Collagen alpha 1VI chain	vPSYQALLR	P12109	NonPhos	P12109->	NonPhos_isUniquetoGene	isUniquetoGene		0|9.5|46.5|14.5|18	1|4|2		0.479841	4.00088	0.000279443	0		0.508886	3.90906	0.000299726	0.0166667		0.029045	0.224193	0.823181	0.977434
[CALD1]	Caldesmon | Isoform 6 of Caldesmon | Isoform 3 of Caldesmon | Isoform 4 of Caldesmon | Isoform 5 of Caldesmon	yEIEETETVTk	Q05682;Q05682-6;Q05682-3;Q05682-4	NonPhos	Q05682->|Q05682-6->|Q05682-3->|Q05682-4->	NonPhos_isUniquetoGene	isUniquetoGene		17|9.5|42|25|18	7|8|13|5		-0.533058	-2.71265	0.00963657	0.215962		-0.536958	-3.76088	0.000481501	0.0166667		-0.00390023	-0.0205633	0.983637	0.998198
[COL6A3]	Collagen alpha 3VI chain | Isoform 4 of Collagen alpha 3VI chain	accGVPck	P12111;P12111-4	NonPhos	P12111->|P12111-4->	NonPhos_isUniquetoGene	isUniquetoGene		64|8.5|0|17.5|15	1|2|3		0.480031	1.61378	0.114127	0.551239		1.11968	3.56363	0.000868903	0.0240964		0.639646	2.38327	0.0206253	0.41637
[PIN1]	Peptidyl prolyl cis trans isomerase NIMA interacting 1	cSHLLVk	Q13526	NonPhos	Q13526->	NonPhos_isUniquetoGene	isUniquetoGene		20.5|35.5|27|0|31	2|3		-0.11928	-1.45064	0.154475	0.622916		-0.361359	-3.59488	0.000792529	0.0240964		-0.242079	-2.46746	0.0167501	0.401747
[HEBP2]	Heme binding protein 2	eDGkVFDEk	Q9Y5Z4	NonPhos	Q9Y5Z4->	NonPhos_isUniquetoGene	isUniquetoGene		13|17|16|18	2|1		-0.482287	-1.95865	0.0568784	0.421659		-0.761458	-3.65497	0.000666012	0.0240964		-0.27917	-1.41011	0.163791	0.700056
[NID1]	Nidogen 1	eTDAFQPHk	P14543	NonPhos	P14543->	NonPhos_isUniquetoGene	isUniquetoGene		15|7|36|49|12	3|5		-0.265478	-1.73675	0.0898125	0.503208		-0.524169	-3.5634	0.000869379	0.0240964		-0.25869	-1.70825	0.0929996	0.609621
[PDIA3]	Protein disulfide isomerase A3	gFPTIYFSPANkk	P30101	NonPhos	P30101->	NonPhos_isUniquetoGene	isUniquetoGene		18.5|12|14|13	4|5|6		-0.209139	-1.62654	0.111386	0.549315		-0.426132	-3.59748	0.000786105	0.0240964		-0.216993	-1.76743	0.0824746	0.594456
[COL1A1]	Collagen alpha 1I chain	gPPGPmGPPGLAGPPGESGR	P02452	NonPhos	P02452->	NonPhos_isUniquetoGene	isUniquetoGene		27.5|18|23|24|30.5	12|22|33|4		-0.177022	-1.71818	0.0931744	0.508171		-0.274233	-3.67819	0.000621282	0.0240964		-0.0972112	-1.11609	0.268791	0.781375
[APOC3]	Apolipoprotein C III	gWVTDGFSSLkDYWSTVk	P02656	NonPhos	P02656->	NonPhos_isUniquetoGene	isUniquetoGene		6|7.5|12.5|11|15	3|4|6|1|7		0.986018	2.76757	0.00836432	0.201058		1.32735	3.68896	0.000600523	0.0240964		0.34133	1.0561	0.295041	0.799162
[COL6A3]	Collagen alpha 3VI chain | Isoform 4 of Collagen alpha 3VI chain	iAVAQYSDDVkVESR	P12111;P12111-4	NonPhos	P12111->|P12111-4->	NonPhos_isUniquetoGene	isUniquetoGene		24|9|20.5|16|11	5|6|3		0.260073	1.09842	0.278645	0.76377		0.79806	3.67493	0.000628182	0.0240964		0.537987	2.20815	0.031337	0.477157
[ADH5]	Alcohol dehydrogenase class 3	ikVDEFVTHNLSFDEINk	P11766	NonPhos	P11766->	NonPhos_isUniquetoGene	isUniquetoGene		38|37|42|23|22	3|1|4		-0.744746	-3.44989	0.00131501	0.0833333		-0.740257	-3.6967	0.00058601	0.0240964		0.00448972	0.0214364	0.982937	0.998198
[SH3BGRL]	|SH3 domain binding glutamic acid rich like protein	kQQDVLGFLEANk	O75368	NonPhos	O75368->	NonPhos_isUniquetoGene	isUniquetoGene		|5.5|11|12|34	|2|1|5		-0.36662	-2.71319	0.00962313	0.214634		-0.415412	-3.61541	0.000746491	0.0240964		-0.0487916	-0.433698	0.665732	0.939057
[ABLIM3]	Actin binding LIM protein 3 | Isoform 2 of Actin binding LIM protein 3 |	lILkEEMk	O94929-2	NonPhos	O94929-2->|	NonPhos_isUniquetoGene	isUniquetoGene		16||20|10|14	1|		-0.258507	-1.43199	0.159726	0.631414		-0.605308	-3.64275	0.000690638	0.0240964		-0.346801	-2.25157	0.0282994	0.456284
[NUCKS1]	Nuclear ubiquitous casein and cyclin dependent kinase substrate 1	lkATVTPSPVk	Q9H1E3	NonPhos	Q9H1E3->	NonPhos_isUniquetoGene	isUniquetoGene		15|16|37|9.5|28.5	7|8|10		-0.321572	-1.76692	0.0845656	0.486964		-0.571338	-3.57614	0.000838092	0.0240964		-0.249766	-1.5613	0.123925	0.65808
[PSMA6]	Proteasome subunit alpha type 6	lYQVEYAFk	P60900	NonPhos	P60900->	NonPhos_isUniquetoGene	isUniquetoGene		32|7.5|15|32.5|19.5	4|6		-0.286976	-2.74192	0.00893041	0.206186		-0.437896	-3.59771	0.00078551	0.0240964		-0.150921	-1.19039	0.238498	0.759065
[FGA]	Isoform 2 of Fibrinogen alpha chain	mkGLIDEVNQDFTNR	P02671-2	NonPhos	P02671-2->	NonPhos_isUniquetoGene	isUniquetoGene		4|13.5|10|0	3|4|5|9		0.397582	1.2668	0.212482	0.700211		0.952762	3.66352	0.000650369	0.0240964		0.555179	1.95757	0.0552206	0.541973
[HEBP2]	Heme binding protein 2	nNEVWLIQk	Q9Y5Z4	NonPhos	Q9Y5Z4->	NonPhos_isUniquetoGene	isUniquetoGene		26|0|19|29	8|2|5|7|3		-0.147307	-1.17114	0.248475	0.739759		-0.402226	-3.6471	0.000681299	0.0240964		-0.254919	-2.31318	0.0244105	0.425595
[SERPINA1]	Alpha 1 antitrypsin	qINDYVEk	P01009	NonPhos	P01009->	NonPhos_isUniquetoGene	isUniquetoGene		15|7|49|19	4|5|8|1|2		0.355259	1.53782	0.131708	0.589915		0.701178	3.69256	0.000593505	0.0240964		0.345919	1.68649	0.0970948	0.616681
[CFB]	Complement factor B	qLNEINYEDHk	P00751	NonPhos	P00751->	NonPhos_isUniquetoGene	isUniquetoGene		33|22.5|15.5|48.5|36	4|2|1		0.341767	2.30642	0.0261174	0.312766		0.459233	3.68344	0.000611171	0.0240964		0.117466	0.811432	0.420074	0.865486
[AKAP12]	A kinase anchor protein 12 |	qSTEkPEETLkR	Q02952	NonPhos	Q02952->|	NonPhos_isUniquetoGene	isUniquetoGene		22|27|15.5|36|	2|3|4|1|		-0.344389	-1.42254	0.162429	0.633661		-0.613866	-3.67176	0.000634547	0.0240964		-0.269477	-1.22307	0.226032	0.751777
[COL6A1]	Collagen alpha 1VI chain	qVNEPHIR	P12109	NonPhos	P12109->	NonPhos_isUniquetoGene	isUniquetoGene		53|5|17.5|11|2.5	3|6|1|2		0.545955	1.86549	0.069174	0.459406		0.967693	3.66137	0.000654889	0.0240964		0.421738	1.63535	0.107388	0.639086
[NME2]	Isoform 3 of Nucleoside diphosphate kinase B	tFIAIkPDGVQR	P22392-2	NonPhos	P22392-2->	NonPhos_isUniquetoGene	isUniquetoGene		21.5|19|9|24.5	4|3|5|2		0.602385	2.05657	0.0460208	0.389417		0.904695	3.56556	0.000863966	0.0240964		0.302309	1.25886	0.212973	0.743989
[HSPB1]	Heat shock protein beta 1	tkDGVVEITGk	P04792	NonPhos	P04792->	NonPhos_isUniquetoGene	isUniquetoGene		0|10.5|16|22	5|6|7		-0.188745	-1.0749	0.288962	0.772742		-0.484543	-3.62114	0.000733762	0.0240964		-0.295797	-1.81655	0.0745173	0.588398
[DDAH2]	NGNG dimethylarginine dimethylaminohydrolase 2	tVVAGSSDAAQk	O95865	NonPhos	O95865->	NonPhos_isUniquetoGene	isUniquetoGene		11|15|30|22|23	12|8|4|5		-0.221676	-1.46296	0.151089	0.616266		-0.518899	-3.57937	0.0008303	0.0240964		-0.297224	-1.82553	0.073131	0.588398
[COL6A3]	Collagen alpha 3VI chain | Isoform 4 of Collagen alpha 3VI chain	vVESLDVGQDRVR	P12111;P12111-4	NonPhos	P12111->|P12111-4->	NonPhos_isUniquetoGene	isUniquetoGene		11.5|6.5|16|7	4|3		0.519019	2.09081	0.0426931	0.38231		0.749151	3.59687	0.000788246	0.0240964		0.230132	0.924669	0.358692	0.842462
[BPGM]	Bisphosphoglycerate mutase	aVGPHQFLGDQEAIQAAIkk	P07738	NonPhos	P07738->	NonPhos_isUniquetoGene	isUniquetoGene		46|18|35|54|17	1|3		0.394851	2.40943	0.0204604	0.28133		0.450744	3.49482	0.00105936	0.0285714		0.055893	0.37362	0.709699	0.951618
[APOA1]	Apolipoprotein A I	dLATVYVDVLkDSGRDYVSQFEGSALGk	P02647	NonPhos	P02647->	NonPhos_isUniquetoGene	isUniquetoGene		12|20|6.5|18	2|5|4		0.360561	1.22993	0.22592	0.716451		0.743313	3.54981	0.000905068	0.0285714		0.382752	1.30721	0.196185	0.725155
[HINT2]	Histidine triad nucleotide binding protein 2 mitochondrial	dVAPQAPVHFLVIPk	Q9BX68	NonPhos	Q9BX68->	NonPhos_isUniquetoGene	isUniquetoGene		12.5|7.5|7|8.5	8|9		-0.167831	-1.38579	0.173324	0.652367		-0.45211	-3.49864	0.00104812	0.0285714		-0.284279	-2.40721	0.0194484	0.412214
[SERPINA3]	|Alpha 1 antichymotrypsin	eIGELYLPk	P01011	NonPhos	P01011->	NonPhos_isUniquetoGene	isUniquetoGene		|47|55.5|43|55	|3|8|1|5		0.152636	0.841785	0.405189	0.840121		0.411134	3.55313	0.000896384	0.0285714		0.258498	1.48698	0.142429	0.681963
[BANF1]	Barrier to autointegration factor	eWLkDTcGANAk	O75531	NonPhos	O75531->	NonPhos_isUniquetoGene	isUniquetoGene		12|49|5|23|27.5	2|3|4		-0.561954	-3.66279	0.00072591	0.0666667		-0.419204	-3.50559	0.00102671	0.0285714		0.14275	0.92281	0.359651	0.842931
[CYB5A]	Cytochrome b5	fLEEHPGGEEVLR	P00167	NonPhos	P00167->	NonPhos_isUniquetoGene	isUniquetoGene		46|39.5|23.5|25|34.5	3|4|8		-0.266205	-1.58977	0.119482	0.56499		-0.496474	-3.51805	0.000991554	0.0285714		-0.230269	-1.39796	0.167373	0.704705
[FHL1]	Isoform 1 of Four and a half LIM domains protein 1	fTAVEDQYYcVDcYk	Q13642-1	NonPhos	Q13642-1->	NonPhos_isUniquetoGene	isUniquetoGene		13.5|9.5|28.5|23	6|8|10|7		-0.193256	-0.95588	0.345052	0.811433		-0.601412	-3.46624	0.00115364	0.0285714		-0.408156	-2.24517	0.0287213	0.456989
[DAG1]	Dystroglycan |	gGEPNQRPELk	Q14118	NonPhos	Q14118->|	NonPhos_isUniquetoGene	isUniquetoGene		29|7.5|0|31.5|	1|2|3|		-0.167658	-1.5322	0.133101	0.592604		-0.340039	-3.54442	0.000918689	0.0285714		-0.172381	-1.43234	0.157399	0.694994
[COL6A3]	Collagen alpha 3VI chain | Isoform 4 of Collagen alpha 3VI chain	gGSPLNTGk	P12111;P12111-4	NonPhos	P12111->|P12111-4->	NonPhos_isUniquetoGene	isUniquetoGene		30|25|65|37|29	1		0.483462	1.86301	0.0695392	0.459406		0.853785	3.53262	0.000951999	0.0285714		0.370324	1.38828	0.170284	0.704705
[COL6A1]	Collagen alpha 1VI chain	gLEQLLVGGSHLkENk	P12109	NonPhos	P12109->	NonPhos_isUniquetoGene	isUniquetoGene		17|11|13.5|20.5|26	3|4|6|2		0.434621	1.66238	0.103951	0.535379		0.798389	3.46695	0.0011509	0.0285714		0.363768	1.32878	0.189009	0.71737
[FGA]	Isoform 2 of Fibrinogen alpha chain |	gLIDEVNQDFTNRINk	P02671-2	NonPhos	P02671-2->|	NonPhos_isUniquetoGene	isUniquetoGene		32||23|17|19	1||3		0.683696	2.14335	0.0379651	0.361199		1.00827	3.53794	0.000936177	0.0285714		0.32457	1.19418	0.237034	0.758006
[ETFA]	Electron transfer flavoprotein subunit alpha mitochondrial |	gLLPEELTPLILATQk	P13804	NonPhos	P13804->|	NonPhos_isUniquetoGene	isUniquetoGene		45|60.5||58|69	1|2||3|4		0.298645	3.02192	0.00428866	0.160194		0.35969	3.4766	0.00111867	0.0285714		0.0610457	0.521049	0.60392	0.923437
[ASPN]	Asporin	gLTSLYGLILNNNk	Q9BXN1	NonPhos	Q9BXN1->	NonPhos_isUniquetoGene	isUniquetoGene		43.5|29|22.5|15.5|26.5	4|5|14|6		0.611584	3.56645	0.000951166	0.0666667		0.534768	3.54218	0.000924578	0.0285714		-0.0768157	-0.456569	0.649276	0.934298
[CIRBP]	Cold inducible RNA binding protein	lFVGGLSFDTNEQSLEQVFSk	Q14011	NonPhos	Q14011->	NonPhos_isUniquetoGene	isUniquetoGene		33|3|39|24|22	5|3		-0.0983147	-0.696312	0.490727	0.878434		-0.489259	-3.5511	0.000901796	0.0285714		-0.390944	-2.70219	0.0091678	0.357143
[NDUFV2]	NADH dehydrogenase ubiquinone flavoprotein 2 mitochondrial	nSDSILEAIQkk	P19404	NonPhos	P19404->	NonPhos_isUniquetoGene	isUniquetoGene		39|71|11|37|43	5|1|3|4		-0.324514	-1.78576	0.0814396	0.478411		-0.628704	-3.55073	0.000902867	0.0285714		-0.304191	-1.96807	0.0539684	0.533133
[FGA]	Isoform 2 of Fibrinogen alpha chain	nSLFEYQk	P02671-2	NonPhos	P02671-2->	NonPhos_isUniquetoGene	isUniquetoGene		28|14.5|10|18|25.5	7|10|9|8		0.510153	1.76563	0.0847833	0.487825		0.892155	3.5323	0.00095295	0.0285714		0.382002	1.68166	0.0980317	0.618548
[DCTN2]	Dynactin subunit 2	qQLVASHLEk	Q13561	NonPhos	Q13561->	NonPhos_isUniquetoGene	isUniquetoGene		4|11.5|15|16|8	4|6|3		-0.153425	-1.15417	0.255276	0.742059		-0.42212	-3.47412	0.00112771	0.0285714		-0.268695	-2.42153	0.0187719	0.409962
[COL6A2]	Collagen alpha 2VI chain	rFVEQVAR	P12110	NonPhos	P12110->	NonPhos_isUniquetoGene	isUniquetoGene		0|28|5|14.5	1|3|2		0.361653	1.24823	0.219175	0.70773		0.928924	3.50375	0.00103188	0.0285714		0.567271	1.88479	0.0645453	0.567057
[COL6A3]	Collagen alpha 3VI chain | Isoform 4 of Collagen alpha 3VI chain	sSDRVDGPASNLk	P12111;P12111-4	NonPhos	P12111->|P12111-4->	NonPhos_isUniquetoGene	isUniquetoGene		11|20|21.5|28|8	1|5|10|6|3		0.584884	2.41111	0.0203781	0.28133		0.761349	3.52629	0.000967821	0.0285714		0.176464	0.755504	0.452615	0.879525
[CALD1]	Caldesmon | Isoform 6 of Caldesmon | Isoform 3 of Caldesmon | Isoform 4 of Caldesmon | Isoform 5 of Caldesmon	tPDGNkSPAPkPSDLRPGDVSSk	Q05682;Q05682-6;Q05682-3;Q05682-4	NonPhos	Q05682->|Q05682-6->|Q05682-3->|Q05682-4->	NonPhos_isUniquetoGene	isUniquetoGene		28.5|9.5|18|32|16	2|4|3		-0.585131	-2.90915	0.00578712	0.181159		-0.529388	-3.48729	0.00108446	0.0285714		0.0557427	0.25486	0.799473	0.97147
[APOA4]	Apolipoprotein A IV	tQVNTQAEQLRR	P06727	NonPhos	P06727->	NonPhos_isUniquetoGene	isUniquetoGene		15|20|33|14	5|6|3|7		0.728559	2.38497	0.0216937	0.28799		0.982181	3.55745	0.000885023	0.0285714		0.253621	0.869874	0.387619	0.860847
[CRIP2]	Cysteine rich protein 2	tVYFAEk	P52943	NonPhos	P52943->	NonPhos_isUniquetoGene	isUniquetoGene		45|28|35|27.5|39	3|1|4		-0.431391	-2.18305	0.0347028	0.347973		-0.56479	-3.47902	0.00111016	0.0285714		-0.133399	-0.653848	0.515501	0.895315
[COL6A3]	Collagen alpha 3VI chain | Isoform 4 of Collagen alpha 3VI chain	eFRELPNIEER	P12111;P12111-4	NonPhos	P12111->|P12111-4->	NonPhos_isUniquetoGene	isUniquetoGene		11|4|1.5|12.5|9	3|4		0.383762	2.17396	0.0354244	0.352843		0.653293	3.42596	0.00130288	0.034188		0.269532	1.44004	0.155216	0.693101
[SERPINA1]	Alpha 1 antitrypsin	fLENEDRR	P01009	NonPhos	P01009->	NonPhos_isUniquetoGene	isUniquetoGene		13|24|3	3|4		0.38606	1.42611	0.161403	0.63188		0.76722	3.41427	0.00134898	0.034188		0.38116	1.52356	0.13308	0.668901
[COL6A3]	Collagen alpha 3VI chain | Isoform 4 of Collagen alpha 3VI chain	gDRGPIGSIGPk	P12111;P12111-4	NonPhos	P12111->|P12111-4->	NonPhos_isUniquetoGene	isUniquetoGene		13|10|19|20|27.5	6|4|2		0.23317	0.825236	0.414433	0.842695		0.886048	3.39976	0.00140614	0.034188		0.652878	2.29161	0.025706	0.438235
[PSMA6]	Proteasome subunit alpha type 6	gkDcAVIVTQk	P60900	NonPhos	P60900->	NonPhos_isUniquetoGene	isUniquetoGene		29|30|25.5|42|21	4|6|5		-0.332164	-2.43468	0.0192542	0.279891		-0.531471	-3.41443	0.00134808	0.034188		-0.199307	-1.19284	0.237552	0.758871
[ITIH2]	Inter alpha trypsin inhibitor heavy chain H2	hLEVDVWVIEPQGLR	P19823	NonPhos	P19823->	NonPhos_isUniquetoGene	isUniquetoGene		9.5|20.5|10.5|9|10	4|3		0.0873755	0.517129	0.608367	0.911902		0.44389	3.43848	0.00125672	0.034188		0.356514	2.37464	0.0210699	0.418685
[FGA]	Isoform 2 of Fibrinogen alpha chain	hRHPDEAAFFDTASTGk	P02671-2	NonPhos	P02671-2->	NonPhos_isUniquetoGene	isUniquetoGene		17|17.5|14|19|24	8|5|7		0.431493	1.91553	0.0622909	0.437299		0.678282	3.40984	0.00136462	0.034188		0.246788	1.18178	0.241874	0.76105
[APOA4]	Apolipoprotein A IV	iSASAEELR	P06727	NonPhos	P06727->	NonPhos_isUniquetoGene	isUniquetoGene		32.5|17.5|14.5|25|18	2		0.733787	2.56882	0.0138619	0.242857		0.854042	3.41114	0.00136064	0.034188		0.120255	0.51655	0.60704	0.923709
[FGA]	Isoform 2 of Fibrinogen alpha chain	lkNSLFEYQk	P02671-2	NonPhos	P02671-2->	NonPhos_isUniquetoGene	isUniquetoGene		0|7.5|4|5|9	3|6|2|7		0.91341	2.01587	0.0503076	0.406801		1.50272	3.4127	0.00135415	0.034188		0.589314	1.89109	0.0636944	0.562254
[FGB]	Fibrinogen beta chain	nYcGLPGEYWLGNDkISQLTR	P02675	NonPhos	P02675->	NonPhos_isUniquetoGene	isUniquetoGene		7|2.5|14|12|3	1|4|6|2|3		0.481939	1.24123	0.221752	0.70973		1.16575	3.43939	0.00125256	0.034188		0.683808	1.99669	0.0506937	0.517296
[ERC1]	Isoform 2 of ELKS/Rab6 interacting/CAST family member 1 |	rFENAPDSAk	Q8IUD2-2	NonPhos	Q8IUD2-2->|	NonPhos_isUniquetoGene	isUniquetoGene		11||15|24	3||1		-0.0775198	-0.65086	0.519347	0.889175		-0.411575	-3.45664	0.00118891	0.034188		-0.334056	-2.87479	0.00576594	0.315217
[F13B]	Coagulation factor XIII B chain |	sFYFPMSIDkk	P05160	NonPhos	P05160->|	NonPhos_isUniquetoGene	isUniquetoGene		31|21|28||11	1|3||2		0.264037	1.34918	0.184741	0.66339		0.55179	3.44667	0.00122508	0.034188		0.287753	1.63212	0.108063	0.639086
[A2M]	Alpha 2 macroglobulin	sLFTDLEAENDVLHcVAFAVPk	P01023	NonPhos	P01023->	NonPhos_isUniquetoGene	isUniquetoGene		22|20|11|16	8|9|11|6		0.189218	0.730267	0.469935	0.872124		0.705131	3.45075	0.00121021	0.034188		0.515913	1.98253	0.0522919	0.524578
[LASP1]	LIM and SH3 domain protein 1	acFHcETck	Q14847	NonPhos	Q14847->	NonPhos_isUniquetoGene	isUniquetoGene		24.5|15|50|11.5|13	4|5|1|2		-0.495241	-2.69357	0.0101182	0.21659		-0.431491	-3.36949	0.00153914	0.0390625		0.0637497	0.305869	0.760522	0.959946
[PSMB7]	Proteasome subunit beta type 7	aTEGMVVADkNcSk	Q99436	NonPhos	Q99436->	NonPhos_isUniquetoGene	isUniquetoGene		24|26.5|19|16|19.5	2|4|3|8		-0.305332	-3.43073	0.00138734	0.0833333		-0.324848	-3.38011	0.0014934	0.0390625		-0.0195155	-0.224812	0.822701	0.977434
[FBN1]	Fibrillin 1	cQcPSGmTLDATGR	P35555	NonPhos	P35555->	NonPhos_isUniquetoGene	isUniquetoGene		31|50|22|9.5|0	4|11|2|1		-0.577631	-3.11802	0.00331472	0.144444		-0.679028	-3.33772	0.00168665	0.0390625		-0.101397	-0.677642	0.50037	0.889711
[TNS1]	Tensin 1	eATSDPSRTPEEEPLNLEGLVAHR	Q9HBL0	NonPhos	Q9HBL0->	NonPhos_isUniquetoGene	isUniquetoGene		16|29|6|14|27	3|4|5|2		-0.413177	-2.77654	0.00817672	0.201058		-0.351774	-3.3807	0.00149096	0.0390625		0.0614034	0.454771	0.650553	0.934298
[F13A1]	Coagulation factor XIII A chain	hVYGELDVQIQR	P00488	NonPhos	P00488->	NonPhos_isUniquetoGene	isUniquetoGene		37.5|15.5|5|13.5|32.5	4|2		0.221778	1.59544	0.118186	0.561473		0.435209	3.34011	0.00167589	0.0390625		0.213431	1.49274	0.140924	0.6791
[HMGB1]	High mobility group protein B1	kFkDPNAPk	P09429	NonPhos	P09429->	NonPhos_isUniquetoGene	isUniquetoGene		21.5|34|30|29.5|32	2|1		-0.440481	-2.61088	0.0124746	0.228137		-0.413669	-3.36754	0.00154747	0.0390625		0.0268114	0.160325	0.87301	0.987557
[FGG]	Isoform Gamma A of Fibrinogen gamma chain	lDGSVDFk	P02679-2	NonPhos	P02679-2->	NonPhos_isUniquetoGene	isUniquetoGene		28|24|32|25|35	1|2		0.527835	1.9421	0.05891	0.424917		0.836374	3.38799	0.0014586	0.0390625		0.308538	1.29657	0.199797	0.732925
[APOA4]	Apolipoprotein A IV	lLPHANEVSQk	P06727	NonPhos	P06727->	NonPhos_isUniquetoGene	isUniquetoGene		25|32|12|6.5|11	4|5|2		0.756195	2.4364	0.0191728	0.279006		0.863301	3.36715	0.00154943	0.0390625		0.107106	0.358337	0.721059	0.954248
[ALB]	Serum albumin	nYAEAk	P02768	NonPhos	P02768->	NonPhos_isUniquetoGene	isUniquetoGene		19|13|13.5|40|31	2|1		-1.12066	-3.18578	0.00275054	0.133333		-1.26464	-3.35362	0.00161296	0.0390625		-0.143985	-0.373585	0.709724	0.951618
[PSMA6]	Proteasome subunit alpha type 6	qTESTSFLEk	P60900	NonPhos	P60900->	NonPhos_isUniquetoGene	isUniquetoGene		32|28.5|5.5|34|47	2|4|3		-0.324375	-2.23838	0.0305683	0.333333		-0.566572	-3.36003	0.00158173	0.0390625		-0.242197	-1.42347	0.15992	0.698816
[AHNAK]	Neuroblast differentiation associated protein AHNAK	vDVEVPDVSLEGPEGk	Q09666	NonPhos	Q09666->	NonPhos_isUniquetoGene	isUniquetoGene		16|13|18|9.5|11	11|14|12|9		-0.0499208	-0.436344	0.665447	0.931632		-0.360725	-3.36367	0.00156561	0.0390625		-0.310804	-2.99766	0.00410469	0.293103
[AHNAK]	Neuroblast differentiation associated protein AHNAK	aDVDVSGPkmDAEVPDVNIEGPDAk	Q09666	NonPhos	Q09666->	NonPhos_isUniquetoGene	isUniquetoGene		7.5|24|15|29|14	4|3|2|5		0.399531	3.26449	0.0022205	0.111111		0.47524	3.32314	0.00175851	0.0425532		0.0757085	0.459192	0.64741	0.934298
[APOA1]	Apolipoprotein A I	akPALEDLRQGLLPVLESFk	P02647	NonPhos	P02647->	NonPhos_isUniquetoGene	isUniquetoGene		31|18.5|23|32|13	5|8|13|11|7		0.394345	1.26552	0.212937	0.700842		0.857524	3.30336	0.00186492	0.0425532		0.46318	1.59591	0.115952	0.644487
[FGB]	Fibrinogen beta chain	dNENVVNEYSSELEk	P02675	NonPhos	P02675->	NonPhos_isUniquetoGene	isUniquetoGene		57|30|30.5|65|24	4|9|6|1		0.0987493	0.66707	0.509058	0.88472		0.478931	3.3145	0.0018046	0.0425532		0.380182	2.72865	0.00854414	0.35
[DLST]	Dihydrolipoyllysine residue succinyltransferase component of 2 oxoglutarate dehydrogenase complex mitochondrial |	eAVTFLRk	P36957	NonPhos	P36957->|	NonPhos_isUniquetoGene	isUniquetoGene		0|65|	2|1|		-0.572774	-2.5498	0.0145366	0.247387		-0.675412	-3.2951	0.00190947	0.0425532		-0.102638	-0.508587	0.612597	0.92486
[ALDOC]	Fructose bisphosphate aldolase C |	gVVPLAGTDGETTTQGLDGLSER	P09972	NonPhos	P09972->|	NonPhos_isUniquetoGene	isUniquetoGene		29|48|60||35	3|1|		-0.133472	-1.00235	0.322356	0.793214		-0.310758	-3.31616	0.00179586	0.0425532		-0.177286	-1.27011	0.20898	0.740607
[SH3BGRL]	SH3 domain binding glutamic acid rich like protein	iGFEEkDIAANEENRk	O75368	NonPhos	O75368->	NonPhos_isUniquetoGene	isUniquetoGene		10|4|16|5|8	3|2|1		-0.206399	-1.52182	0.135677	0.596257		-0.346158	-3.32528	0.00174726	0.0425532		-0.139759	-0.947727	0.346924	0.835055
[FGG]	Isoform Gamma A of Fibrinogen gamma chain |	iVNLkEk	P02679-2	NonPhos	P02679-2->|	NonPhos_isUniquetoGene	isUniquetoGene		15|5||7|11	1|		0.536027	1.38872	0.17243	0.649975		1.15183	3.33472	0.00170188	0.0425532		0.615805	1.72906	0.0891682	0.598854
[PRDX2]	|Peroxiredoxin 2	kLGcEVLGVSVDSQFTHLAWINTPR	P32119	NonPhos	P32119->	NonPhos_isUniquetoGene	isUniquetoGene		|14|6|12|10	|3|2|4|6		0.281797	1.44809	0.155187	0.623391		0.45274	3.30149	0.00187438	0.0425532		0.170942	0.874178	0.385301	0.859111
[PGLS]	|6 phosphogluconolactonase	lcWFLDEAAAR	O95336	NonPhos	O95336->	NonPhos_isUniquetoGene	isUniquetoGene		|20|47.5|43.5|46	|3|4|2|1		-0.0109055	-0.160594	0.873368	0.97989		-0.284473	-3.29694	0.0018996	0.0425532		-0.273567	-3.07162	0.00332976	0.26
[HNRNPA3]	Heterogeneous nuclear ribonucleoprotein A3	lFIGGLSFETTDDSLREHFEk	P51991	NonPhos	P51991->	NonPhos_isUniquetoGene	isUniquetoGene		16|15|27|21.5	2|3		-0.285618	-2.29954	0.0265384	0.313152		-0.376884	-3.32707	0.00173828	0.0425532		-0.0912663	-0.681013	0.49825	0.889711
[COL6A2]	Collagen alpha 2VI chain | Isoform 2C2A of Collagen alpha 2VI chain	nFVINVVNR	P12110;P12110-2	NonPhos	P12110->|P12110-2->	NonPhos_isUniquetoGene	isUniquetoGene		21|16|27|12|20.5	3|5|7|2		0.532987	3.25799	0.0022597	0.111111		0.652568	3.31344	0.0018102	0.0425532		0.119582	0.625938	0.533484	0.902976
[CSRP2]	Cysteine and glycine rich protein 2	nLDSTTVAIHDEEIYck	Q16527	NonPhos	Q16527->	NonPhos_isUniquetoGene	isUniquetoGene		40|0|10.5|7|29	4|3|2		-0.522528	-2.39834	0.0210138	0.282338		-0.487453	-3.31915	0.0017801	0.0425532		0.0350744	0.187642	0.851593	0.98355
[SRSF3]	Isoform 2 of Serine/arginine rich splicing factor 3 |	nRGPPPSWGR	P84103-2	NonPhos	P84103-2->|	NonPhos_isUniquetoGene	isUniquetoGene		27.5|31|13|19|	4|1|		-0.116313	-0.981156	0.332567	0.800653		-0.325508	-3.31457	0.00180419	0.0425532		-0.209195	-2.04882	0.0451469	0.510363
[C3]	Complement C3	dSITTWEILAVSMSDkk	P01024	NonPhos	P01024->	NonPhos_isUniquetoGene	isUniquetoGene		10|19.5|17|23|27	3|2|6|8		0.11819	0.501452	0.619302	0.917213		0.625073	3.26806	0.00206811	0.0460526		0.506882	2.05652	0.0443734	0.510363
[RPS19]	40S ribosomal protein S19	dVNQQEFVR	P39019	NonPhos	P39019->	NonPhos_isUniquetoGene	isUniquetoGene		24|27|0|10|3	2|4|3		0.478404	3.16243	0.00293784	0.133333		0.560183	3.27926	0.00200155	0.0460526		0.0817796	0.484677	0.629302	0.931903
[FGB]	Fibrinogen beta chain	gGETSEMYLIQPDSSVkPYR	P02675	NonPhos	P02675->	NonPhos_isUniquetoGene	isUniquetoGene		5|0|10|9	3|9|8|5|7		0.399114	1.44521	0.155984	0.624267		0.762306	3.28985	0.00193933	0.0460526		0.363192	1.51948	0.134082	0.671017
[COL6A3]	Collagen alpha 3VI chain | Isoform 4 of Collagen alpha 3VI chain	iSLSPEYVFSVSTFR	P12111;P12111-4	NonPhos	P12111->|P12111-4->	NonPhos_isUniquetoGene	isUniquetoGene		28.5|15|38.5|14|18.5	2|5|6		0.334477	2.15679	0.0368258	0.35634		0.541881	3.27582	0.00202135	0.0460526		0.207404	1.2937	0.200769	0.733427
[HEBP2]	Heme binding protein 2 |	lNSYIQGk	Q9Y5Z4	NonPhos	Q9Y5Z4->|	NonPhos_isUniquetoGene	isUniquetoGene		32.5||42|13|43	2||3		-0.247217	-1.81547	0.0766577	0.471971		-0.409222	-3.28211	0.00198584	0.0460526		-0.162005	-1.40528	0.165206	0.701725
[ANK1]	Isoform Er7 of Ankyrin 1	lVPLVQATFPENAVTkR	P16157-8	NonPhos	P16157-8->	NonPhos_isUniquetoGene	isUniquetoGene		22|6.5|15|24	5|8|6|9		0.664598	3.15912	0.00296395	0.133333		0.635919	3.28498	0.0019683	0.0460526		-0.028679	-0.133208	0.894373	0.989606
[ADH5]	|Alcohol dehydrogenase class 3	lVSEYMSk	P11766	NonPhos	P11766->	NonPhos_isUniquetoGene	isUniquetoGene		|21.5|28|35|18.5	|4|3		-0.502028	-2.26708	0.0286149	0.324752		-0.715474	-3.27873	0.00200381	0.0460526		-0.213445	-1.07898	0.284853	0.790657
[FGB]	Fibrinogen beta chain |	mGPTELLIEMEDWkGDk	P02675	NonPhos	P02675->|	NonPhos_isUniquetoGene	isUniquetoGene		21|10.5|22||6	7|8|11|		0.236005	0.770873	0.445738	0.85641		0.932084	3.26252	0.00210153	0.0460526		0.69608	2.66657	0.0100745	0.359712
[AHNAK]	Neuroblast differentiation associated protein AHNAK	mPSMNIQTHk	Q09666	NonPhos	Q09666->	NonPhos_isUniquetoGene	isUniquetoGene		24|33|56.5|38|49	4|3|5|2		-0.139339	-1.09748	0.279049	0.764012		-0.409706	-3.28793	0.00195021	0.0460526		-0.270367	-2.20866	0.0313011	0.477157
[PLG]	Plasminogen |	nLDENYcRNPDGk	P00747	NonPhos	P00747->|	NonPhos_isUniquetoGene	isUniquetoGene		17|14.5|0||2	1|4|3|		0.331968	1.35798	0.181942	0.661674		0.720794	3.26291	0.00209993	0.0460526		0.388826	2.07308	0.0427463	0.502793
[PEA15]	Astrocytic phosphoprotein PEA 15	sAckEDIPSEk	Q15121	NonPhos	Q15121->	NonPhos_isUniquetoGene	isUniquetoGene		12|15|7|29.5	6|2|3|5		-0.385351	-1.78125	0.0821863	0.481261		-0.697429	-3.28573	0.00196401	0.0460526		-0.312078	-1.51343	0.13561	0.672505
[PSMA6]	Proteasome subunit alpha type 6	aINQGGLTSVAVR	P60900	NonPhos	P60900->	NonPhos_isUniquetoGene	isUniquetoGene		33|37|40|40.5	3|5|4		-0.439425	-3.74441	0.000576552	0.05		-0.425216	-3.248	0.00219325	0.0496894		0.014209	0.0982927	0.921968	0.992061
[APOC3]	Apolipoprotein C III	dALSSVQESQVAQQAR	P02656	NonPhos	P02656->	NonPhos_isUniquetoGene	isUniquetoGene		6|7.5|11|0|9	8|10|6		0.404586	1.80075	0.0789876	0.475221		0.751996	3.23383	0.00228355	0.0496894		0.347411	1.68186	0.097994	0.618548
[SPTB]	Spectrin beta chain erythrocytic	fAALEkPTTLELkER	P11277	NonPhos	P11277->	NonPhos_isUniquetoGene	isUniquetoGene		31|12.5|10|9|26	2		0.760135	3.07612	0.00370842	0.145833		0.731184	3.24352	0.0022199	0.0496894		-0.0289506	-0.112251	0.910946	0.991967
[C1QC]	Complement C1q subcomponent subunit C |	fQSVFTVTR	P02747	NonPhos	P02747->|	NonPhos_isUniquetoGene	isUniquetoGene		23|35|18||31.5	2|3|		0.21547	1.36308	0.180318	0.65821		0.47259	3.25203	0.00216524	0.0496894		0.25712	1.62938	0.108636	0.639086
[TKT]	Transketolase	gITGVEDk	P29401	NonPhos	P29401->	NonPhos_isUniquetoGene	isUniquetoGene		23.5|37.5|44|40|43	2		-0.378317	-1.97614	0.0548045	0.41637		-0.611599	-3.22888	0.00231543	0.0496894		-0.233282	-1.48311	0.143451	0.683058
[TKT]	Transketolase	iSSDLDGHPVPk	P29401	NonPhos	P29401->	NonPhos_isUniquetoGene	isUniquetoGene		29|41.5|26|27.5|22.5	5|6|8		-0.239534	-1.32029	0.194141	0.674167		-0.472793	-3.22299	0.00235641	0.0496894		-0.233259	-1.43182	0.157547	0.694994
[EHD2]	EH domain containing protein 2 |	tWMVGTk	Q9NZN4	NonPhos	Q9NZN4->|	NonPhos_isUniquetoGene	isUniquetoGene		39.5|25.5|27|31|	4|2|		-0.0706297	-0.429219	0.670578	0.934353		-0.479923	-3.22409	0.00234981	0.0496894		-0.409293	-2.33899	0.022953	0.425595
[DCTN2]	Dynactin subunit 2	vAELEkR	Q13561	NonPhos	Q13561->	NonPhos_isUniquetoGene	isUniquetoGene		35|44|18|13|14.5	1|2		-0.104114	-0.609966	0.545835	0.896803		-0.556112	-3.24144	0.00223317	0.0496894		-0.451998	-3.00823	0.00398227	0.293103
[HBZ]	Hemoglobin subunit zeta |	vVAAVGDAVk	P02008	NonPhos	P02008->|	NonPhos_isUniquetoGene	isUniquetoGene		17||32|9.5|31.5	4||3|2		0.611028	3.02775	0.0042227	0.156863		0.637218	3.25117	0.00217143	0.0496894		0.0261898	0.135788	0.892317	0.989606
[LPP]	Lipoma preferred partner	cSVckEPIMPAPGQEETVR	Q93052	NonPhos	Q93052->	NonPhos_isUniquetoGene	isUniquetoGene		9|2|0|7|11	5|3		-0.524415	-2.52488	0.0154575	0.26087		-0.643379	-3.2035	0.00249143	0.0526316		-0.118964	-0.517233	0.606564	0.923653
[PDIA3]	Protein disulfide isomerase A3	eATNPPVIQEEkPk	P30101	NonPhos	P30101->	NonPhos_isUniquetoGene	isUniquetoGene		12|13.5|6	19|24|17		-0.111782	-0.900386	0.373529	0.826069		-0.345192	-3.21218	0.00242904	0.0526316		-0.23341	-1.82779	0.0727849	0.588398
[SERPINA1]	Alpha 1 antitrypsin |	gTEAAGAMFLEAIPMSIPPEVk	P01009	NonPhos	P01009->|	NonPhos_isUniquetoGene	isUniquetoGene		33|28|45.5||37.5	5|19|8||2		0.178185	1.78864	0.0809692	0.477016		0.273002	3.19485	0.00255675	0.0526316		0.0948169	1.04098	0.301943	0.804156
[ABI1]	Isoform 10 of Abl interactor 1	kPIDYTVLDDVGHGVk	Q8IZP0-10	NonPhos	Q8IZP0-10->	NonPhos_isUniquetoGene	isUniquetoGene		29|49|48|27.5|54	3|2|4		-0.330627	-2.8065	0.00756834	0.197605		-0.345267	-3.19219	0.00257739	0.0526316		-0.0146399	-0.118232	0.906219	0.991234
[COL6A3]	Collagen alpha 3VI chain | Isoform 4 of Collagen alpha 3VI chain	kVAVFFSNTPTR	P12111;P12111-4	NonPhos	P12111->|P12111-4->	NonPhos_isUniquetoGene	isUniquetoGene		4.5|5.5|5|7	4|3		0.403573	1.24759	0.219413	0.708178		0.945225	3.20925	0.0024501	0.0526316		0.541653	1.64245	0.105904	0.635348
[APOA4]	Apolipoprotein A IV	lTPYADEFk	P06727	NonPhos	P06727->	NonPhos_isUniquetoGene	isUniquetoGene		18|29|44.5|40.5|34.5	1|4|2		0.656794	2.29051	0.0271047	0.317719		0.784689	3.20057	0.00251326	0.0526316		0.127895	0.479703	0.632824	0.931926
[APOH]	Beta 2 glycoprotein 1	nGMLHGDkVSFFck	P02749	NonPhos	P02749->	NonPhos_isUniquetoGene	isUniquetoGene		22|20.5|24|75|33	2|1|3		0.123693	0.754216	0.455559	0.862322		0.401949	3.19842	0.00253022	0.0526316		0.278256	1.87875	0.0653857	0.568123
[FGA]	Isoform 2 of Fibrinogen alpha chain	qLEQVIAk	P02671-2	NonPhos	P02671-2->	NonPhos_isUniquetoGene	isUniquetoGene		20|21.5|13.5|9.5|14.5	2|4|6		0.316395	1.23573	0.223779	0.713008		0.714164	3.2065	0.00247044	0.0526316		0.39777	1.78189	0.0800684	0.593586
[CALD1]	Caldesmon | Isoform 6 of Caldesmon | Isoform 3 of Caldesmon | Isoform 4 of Caldesmon | Isoform 5 of Caldesmon	sPAPkPSDLRPGDVSSkR	Q05682;Q05682-6;Q05682-3;Q05682-4	NonPhos	Q05682->|Q05682-6->|Q05682-3->|Q05682-4->	NonPhos_isUniquetoGene	isUniquetoGene		12.5|12|27|8|11	2|4|1		-0.348986	-2.00961	0.0509952	0.406801		-0.43143	-3.20705	0.00246598	0.0526316		-0.0824445	-0.45273	0.652017	0.934298
[C3]	Complement C3	sVQLTEkR	P01024	NonPhos	P01024->	NonPhos_isUniquetoGene	isUniquetoGene		12.5|19|13|25|7.5	2|3|1		0.415323	1.52121	0.135832	0.596257		0.650352	3.21625	0.00240251	0.0526316		0.235029	1.01878	0.312255	0.810533
[FGG]	|Isoform Gamma A of Fibrinogen gamma chain	aNQQFLVYcEIDGSGNGWTVFQkR	P02679-2	NonPhos	P02679-2->	NonPhos_isUniquetoGene	isUniquetoGene		|4.5|7|24.5|12	|8|7|4|5		0.315359	1.19132	0.240557	0.734158		0.770815	3.17793	0.00268231	0.0549451		0.455456	2.21728	0.0306786	0.471722
[AOC3]	Membrane primary amine oxidase	dAFcVFEQNQGLPLRR	Q16853	NonPhos	Q16853->	NonPhos_isUniquetoGene	isUniquetoGene		19.5|12|3|19|20	6|5|4		-0.409715	-2.25337	0.0295343	0.32882		-0.556681	-3.18258	0.00264769	0.0549451		-0.146966	-0.877767	0.383373	0.858333
[LMCD1]	LIM and cysteine rich domains protein 1	ekQPVTGTEGAFYR	Q9NZU5	NonPhos	Q9NZU5->	NonPhos_isUniquetoGene	isUniquetoGene		6|17|5|4	3|2|4		-0.338503	-2.21425	0.0323179	0.341113		-0.358255	-3.18398	0.00263752	0.0549451		-0.0197516	-0.142663	0.886878	0.989606
[PDIA3]	Protein disulfide isomerase A3	gFPTIYFSPANk	P30101	NonPhos	P30101->	NonPhos_isUniquetoGene	isUniquetoGene		43|21|41.5|40|19.5	5|3|6|4		-0.0572308	-0.417324	0.679203	0.937561		-0.490429	-3.17831	0.00267934	0.0549451		-0.433198	-3.67925	0.000553295	0.166667
[CALD1]	Caldesmon | Isoform 6 of Caldesmon | Isoform 3 of Caldesmon | Isoform 4 of Caldesmon | Isoform 5 of Caldesmon	kVLEEEEQR	Q05682;Q05682-6;Q05682-3;Q05682-4	NonPhos	Q05682->|Q05682-6->|Q05682-3->|Q05682-4->	NonPhos_isUniquetoGene	isUniquetoGene		9|5|6|7|11	4|3		-0.495849	-2.08042	0.0436842	0.382768		-0.514914	-3.18058	0.00266125	0.0549451		-0.0190655	-0.0834461	0.933683	0.99219
[PRDX6]	Peroxiredoxin 6	lIALSIDSVEDHLAWSk	P30041	NonPhos	P30041->	NonPhos_isUniquetoGene	isUniquetoGene		18|9.5|9|22|7	3|2|4|5		0.592153	2.58693	0.0132427	0.237226		0.505967	3.15709	0.00284214	0.0549451		-0.0861868	-0.396594	0.692768	0.946693
[SPTB]	Spectrin beta chain erythrocytic	lMEADIAIQGDkVk	P11277	NonPhos	P11277->	NonPhos_isUniquetoGene	isUniquetoGene		18|11|17|6|12	5|7|3		0.792616	2.87258	0.00636932	0.182432		0.805099	3.17655	0.0026926	0.0549451		0.0124826	0.0473858	0.962286	0.99545
[RPS12]	40S ribosomal protein S12	lVEALcAEHQINLIk	P25398	NonPhos	P25398->	NonPhos_isUniquetoGene	isUniquetoGene		28|15|9|30.5|25	7|8|5		-0.186263	-1.53592	0.132178	0.590055		-0.352174	-3.18256	0.00264787	0.0549451		-0.165911	-1.70399	0.0937991	0.611111
[ANK1]	Isoform Er7 of Ankyrin 1 |	nGASPNEVSSDGTTPLAIAk	P16157-8	NonPhos	P16157-8->|	NonPhos_isUniquetoGene	isUniquetoGene		59.5|22.5||66|0	4|8||1|2		0.306742	2.45362	0.0183834	0.274286		0.371453	3.18917	0.0025982	0.0549451		0.0647114	0.531397	0.596802	0.920337
[FGB]	Fibrinogen beta chain	tPcTVScNIPVVSGkEcEEIIRk	P02675	NonPhos	P02675->	NonPhos_isUniquetoGene	isUniquetoGene		21.5|4|11|5	2|7|3|1|9		0.66842	2.17279	0.0355164	0.352843		0.981651	3.18035	0.00266256	0.0549451		0.313231	1.38603	0.170979	0.705121
[FABP5]	Fatty acid binding protein epidermal	tTQFScTLGEk	Q01469	NonPhos	Q01469->	NonPhos_isUniquetoGene	isUniquetoGene		20.5|38|30|14.5|24	8|7|5		-0.351944	-1.95148	0.057752	0.423383		-0.554277	-3.15879	0.0028303	0.0549451		-0.202332	-1.71022	0.092629	0.609621
[DLST]	Dihydrolipoyllysine residue succinyltransferase component of 2 oxoglutarate dehydrogenase complex mitochondrial	akPAEAPAAAAPk	P36957	NonPhos	P36957->	NonPhos_isUniquetoGene	isUniquetoGene		15|14|12|8.5|15.5	5|7|8		-0.474185	-2.35339	0.0233859	0.302108		-0.599319	-3.13203	0.00304836	0.0572917		-0.125134	-0.781958	0.437047	0.87318
[DLST]	Dihydrolipoyllysine residue succinyltransferase component of 2 oxoglutarate dehydrogenase complex mitochondrial	dDLVTVk	P36957	NonPhos	P36957->	NonPhos_isUniquetoGene	isUniquetoGene		18|0|35.5|7	2|3		-0.282096	-1.68532	0.099389	0.5231		-0.518525	-3.13633	0.00300999	0.0572917		-0.236429	-1.72856	0.0892555	0.598854
[COL6A3]	Collagen alpha 3VI chain | Isoform 4 of Collagen alpha 3VI chain |	gFESkVDAILNR	P12111;P12111-4	NonPhos	P12111->|P12111-4->|	NonPhos_isUniquetoGene	isUniquetoGene		38|4|12.5|30|	1|3|2|		0.375892	1.6765	0.101106	0.529065		0.777658	3.15444	0.00286266	0.0572917		0.401767	1.90531	0.0617961	0.559219
[PAK2]	Serine/threonine protein kinase PAK 2	kNPQAVLDVLk	Q13177	NonPhos	Q13177->	NonPhos_isUniquetoGene	isUniquetoGene		36.5|49|44.5|18|19	4|3|2		-0.130325	-1.23418	0.224353	0.713677		-0.296767	-3.13568	0.00301558	0.0572917		-0.166442	-1.57124	0.121572	0.653818
[ATP5H]	ATP synthase subunit d mitochondrial	kYPYWPHQPIENL	O75947	NonPhos	O75947->	NonPhos_isUniquetoGene	isUniquetoGene		11|49|33|12.5|29	1|4|2		0.210173	1.20411	0.235623	0.726685		0.395015	3.14481	0.00293826	0.0572917		0.184842	1.13729	0.259904	0.775985
[VIM]	Vimentin	lGDLYEEEmR	P08670	NonPhos	P08670->	NonPhos_isUniquetoGene	isUniquetoGene		17|11|21|29|15	7|12|9|14|8		-0.0603699	-0.728642	0.470909	0.872124		-0.212838	-3.13716	0.00300297	0.0572917		-0.152468	-2.2528	0.0282134	0.456284
[AHNAK]	Neuroblast differentiation associated protein AHNAK	lkGEIDASVPELEGDLRGPQVDVk	Q09666	NonPhos	Q09666->	NonPhos_isUniquetoGene	isUniquetoGene		16|17.5|19|22|21.5	11|10|7|6		-0.0266864	-0.179751	0.858448	0.978152		-0.459999	-3.14038	0.00297508	0.0572917		-0.433312	-3.65283	0.000599453	0.222222
[COL6A1]	Collagen alpha 1VI chain	lkPYGALVDkVk	P12109	NonPhos	P12109->	NonPhos_isUniquetoGene	isUniquetoGene		11|10|8|14.5|10.5	3|2		0.418912	1.16986	0.248984	0.740338		1.00082	3.13199	0.0030486	0.0572917		0.581904	1.67976	0.0984029	0.618548
[CALD1]	Caldesmon | Isoform 6 of Caldesmon | Isoform 3 of Caldesmon | Isoform 4 of Caldesmon | Isoform 5 of Caldesmon	rLQEALER	Q05682;Q05682-6;Q05682-3;Q05682-4	NonPhos	Q05682->|Q05682-6->|Q05682-3->|Q05682-4->	NonPhos_isUniquetoGene	isUniquetoGene		38.5|52.5|39|21.5|19	2|4		-0.340724	-2.19991	0.0333986	0.345009		-0.416315	-3.15372	0.00286795	0.0572917		-0.0755915	-0.44337	0.658757	0.936864
[SERPINA1]	Alpha 1 antitrypsin	vFSnGADLSGVTEEAPLkLSk	P01009	NonPhos	P01009->	NonPhos_isUniquetoGene	isUniquetoGene		8.5|7|17|20	10|12|17|7|15		-0.333534	-1.56268	0.125731	0.576633		-0.568438	-3.13326	0.00303694	0.0572917		-0.234904	-1.4692	0.147174	0.687811
[AKAP12]	A kinase anchor protein 12	aEAERPEEQAEASGLkk	Q02952	NonPhos	Q02952->	NonPhos_isUniquetoGene	isUniquetoGene		7|13|10|18.5|9.5	2|3|4		-0.116954	-0.474999	0.637878	0.920698		-0.73012	-3.11746	0.00317517	0.0594059		-0.613166	-3.59053	0.000723055	0.222222
[APEH]	Acylamino acid releasing enzyme	aLDVSASDDEIAR	P13798	NonPhos	P13798->	NonPhos_isUniquetoGene	isUniquetoGene		30.5|32|20|41.5|38	2|3		0.14344	0.945569	0.350196	0.815202		0.368079	3.12555	0.00310516	0.0594059		0.224639	1.39176	0.169234	0.704705
[AHSG]	Alpha 2 HS glycoprotein	cDSSPD[p]sAEDVR	P02765	Phos	P02765->[p]S138	Phos_isUniquetoGene	isUniquetoGene	1	7|15|5|6.5	88|90|65|29|6		0.259977	0.895348	0.376196	0.828521		0.670394	3.12075	0.00314787	0.0594059		0.410417	1.65205	0.103935	0.633024
[A1BG]	Alpha 1B glycoprotein	cEGPIPDVTFELLREGETk	P04217	NonPhos	P04217->	NonPhos_isUniquetoGene	isUniquetoGene		10|4|15|18.5|37	3|2		0.1838	0.875541	0.386767	0.83158		0.637127	3.10825	0.00326065	0.0594059		0.453327	2.33792	0.023012	0.425595
[DDX39B]	Spliceosome RNA helicase DDX39B	dFLLkPELLR	Q13838	NonPhos	Q13838->	NonPhos_isUniquetoGene	isUniquetoGene		8|4|25.5|18.5	4|3|2		-0.568425	-2.64409	0.011476	0.223577		-0.565577	-3.12585	0.00310272	0.0594059		0.00284771	0.0136159	0.989148	0.998199
[LGALS1]	Galectin 1	dGGAWGTEQR	P09382	NonPhos	P09382->	NonPhos_isUniquetoGene	isUniquetoGene		11|20|23|31|26	14|11|9|8|7		-0.322788	-2.33769	0.0242751	0.306122		-0.404671	-3.1214	0.00314228	0.0594059		-0.0818828	-0.647482	0.519566	0.895315
[FGA]	Isoform 2 of Fibrinogen alpha chain	eVDLkDYEDQQk	P02671-2	NonPhos	P02671-2->	NonPhos_isUniquetoGene	isUniquetoGene		4|2|3.5|5|10	5|8|6		0.531043	1.40381	0.167917	0.641957		1.12139	3.1259	0.00310225	0.0594059		0.59035	1.78105	0.0802074	0.593586
[PEBP1]	Phosphatidylethanolamine binding protein 1	eWHHFLVVNMk	P30086	NonPhos	P30086->	NonPhos_isUniquetoGene	isUniquetoGene		13|41|19|25.5|38.5	4|1|2		-0.210857	-2.29728	0.026678	0.313929		-0.305613	-3.11846	0.0031669	0.0594059		-0.0947559	-0.919105	0.361565	0.843687
[HSPD1]	60 kDa heat shock protein mitochondrial	iQEIIEQLDVTTSEYEkEk	P10809	NonPhos	P10809->	NonPhos_isUniquetoGene	isUniquetoGene		11|6|16.5|14	3|4|7|6		-0.33249	-1.90459	0.0637464	0.441115		-0.490108	-3.11444	0.00320164	0.0594059		-0.157618	-1.08104	0.283937	0.789656
[PRKCSH]	Glucosidase 2 subunit beta	sLkDMEESIR	P14314	NonPhos	P14314->	NonPhos_isUniquetoGene	isUniquetoGene		26.5|39|24|20|22	4|3|2		-0.114339	-0.839009	0.406736	0.841362		-0.378836	-3.11895	0.00316292	0.0594059		-0.264497	-2.33727	0.0230478	0.425595
[APOA4]	|Apolipoprotein A IV	aLVQQMEQLR	P06727	NonPhos	P06727->	NonPhos_isUniquetoGene	isUniquetoGene		|23|12.5|7|14.5	|3|2|4		0.647497	2.79685	0.00776665	0.2		0.66486	3.10131	0.00332477	0.0616114		0.017363	0.0923328	0.926676	0.99219
[PDIA3]	Protein disulfide isomerase A3	dGEEAGAYDGPR	P30101	NonPhos	P30101->	NonPhos_isUniquetoGene	isUniquetoGene		0|8|5.5|2|7	2|3		-0.283873	-1.4944	0.142686	0.607573		-0.538605	-3.09863	0.00334933	0.0616114		-0.254732	-1.43939	0.155392	0.693168
[FGB]	Fibrinogen beta chain	dNDGWLTSDPR	P02675	NonPhos	P02675->	NonPhos_isUniquetoGene	isUniquetoGene		36|20.5|17.5|7|23.5	3|4|2		0.381848	2.15798	0.0367258	0.35634		0.59016	3.10592	0.00328218	0.0616114		0.208312	1.14942	0.254914	0.770065
[ANK1]	Isoform Er7 of Ankyrin 1	gFTPLYMAAQENHLEVVk	P16157-8	NonPhos	P16157-8->	NonPhos_isUniquetoGene	isUniquetoGene		45|16|19.5|16.5|7	3|2		0.738425	4.28155	0.00012271	0		0.529165	3.08357	0.00349429	0.0616114		-0.209261	-1.07715	0.285658	0.791667
[LPP]	Lipoma preferred partner |	iVALDRDFHVHcYR	Q93052	NonPhos	Q93052->|	NonPhos_isUniquetoGene	isUniquetoGene		27.5|7.5|18|10.5|	6|4|5|		-0.199528	-1.13446	0.263365	0.748841		-0.410724	-3.08288	0.00350018	0.0616114		-0.211196	-1.16753	0.247545	0.765119
[RPS12]	40S ribosomal protein S12	kVVGcScVVVk	P25398	NonPhos	P25398->	NonPhos_isUniquetoGene	isUniquetoGene		21|15.5|13.5|8|10	4|3		-0.385822	-2.01036	0.0509113	0.406801		-0.523889	-3.08288	0.00350012	0.0616114		-0.138067	-0.888713	0.377509	0.853699
[APOA1]	Apolipoprotein A I	lLDNWDSVTSTFSk	P02647	NonPhos	P02647->	NonPhos_isUniquetoGene	isUniquetoGene		25.5|24.5|27.5|28|31	10|24|13		0.17668	0.874419	0.38737	0.831626		0.476796	3.08898	0.00344415	0.0616114		0.300116	1.43373	0.157007	0.694994
[SPTB]	Spectrin beta chain erythrocytic |	tVEkPPkFQEk	P11277	NonPhos	P11277->|	NonPhos_isUniquetoGene	isUniquetoGene		6|0|	2|3||1		1.1195	2.4674	0.0177772	0.273529		1.147	3.08348	0.00349536	0.0616114		0.027494	0.0784466	0.937622	0.992198
[GAPDH]	Glyceraldehyde 3 phosphate dehydrogenase	vGVnGFGR	P04406	NonPhos	P04406->	NonPhos_isUniquetoGene	isUniquetoGene		34.5|18.5|27.5|14|16	2|4		-0.171272	-1.1216	0.268724	0.75614		-0.344221	-3.10412	0.00329764	0.0616114		-0.172949	-1.46108	0.149375	0.690719
[FGA]	Isoform 2 of Fibrinogen alpha chain	aQLVDMk	P02671-2	NonPhos	P02671-2->	NonPhos_isUniquetoGene	isUniquetoGene		29|25|38|37|30	2|3|4|5		0.329853	1.22233	0.228752	0.721397		0.78574	3.0686	0.0036468	0.0633484		0.455887	1.93251	0.0582865	0.54661
[SERPINA1]	Alpha 1 antitrypsin	lGmFNIQHck	P01009	NonPhos	P01009->	NonPhos_isUniquetoGene	isUniquetoGene		27|25|16|35|42	4|5|7		0.353898	1.19604	0.238735	0.730485		0.833073	3.06187	0.00371645	0.0633484		0.479175	1.81423	0.0748862	0.588398
[APOA1]	Apolipoprotein A I	lHELQEk	P02647	NonPhos	P02647->	NonPhos_isUniquetoGene	isUniquetoGene		31.5|40|22|24	4|8|12		0.38814	1.36938	0.178354	0.65739		0.69205	3.07713	0.00356109	0.0633484		0.30391	1.15903	0.250995	0.768152
[HIST1H2AB]	Histone H2A type 1 B/E	nDEELNkLLGR	P04908	NonPhos	P04908->	NonPhos_isUniquetoGene	isUniquetoGene		20.5|18|19|12.5|25.5	4|3|5		0.670927	3.97165	0.000304128	0		0.606155	3.06359	0.00369676	0.0633484		-0.0647725	-0.363226	0.717456	0.953724
[DDAH2]	NGNG dimethylarginine dimethylaminohydrolase 2	rPEVDGVR	O95865	NonPhos	O95865->	NonPhos_isUniquetoGene	isUniquetoGene		9.5|16.5|10|5.5|25	2|1		-0.366611	-3.07248	0.00374625	0.145833		-0.440999	-3.07157	0.00361468	0.0633484		-0.0743886	-0.584805	0.56055	0.910599
[TKT]	Transketolase	skDDQVTVIGAGVTLHEALAAAELLk	P29401	NonPhos	P29401->	NonPhos_isUniquetoGene	isUniquetoGene		15.5|13|13.5|21|11	10|7		-0.210161	-1.06402	0.293818	0.775443		-0.676781	-3.07469	0.00358351	0.0633484		-0.46662	-2.0253	0.0475935	0.514286
[COL6A3]	Collagen alpha 3VI chain | Isoform 4 of Collagen alpha 3VI chain	sLDEISQPAQELkR	P12111;P12111-4	NonPhos	P12111->|P12111-4->	NonPhos_isUniquetoGene	isUniquetoGene		3|6|9|0|5	5|4|3		0.510009	1.70274	0.0960487	0.514405		0.842267	3.06363	0.00369623	0.0633484		0.332257	1.11802	0.267973	0.781022
[FGB]	Fibrinogen beta chain	tPcTVScNIPVVSGkEcEEIIR	P02675	NonPhos	P02675->	NonPhos_isUniquetoGene	isUniquetoGene		4|3|6|6.5	7|12|13		0.670037	1.93014	0.0604063	0.432343		1.0067	3.0757	0.00357423	0.0633484		0.336661	1.18169	0.241909	0.76105
[APOA4]	|Apolipoprotein A IV	vkIDQTVEELRR	P06727	NonPhos	P06727->	NonPhos_isUniquetoGene	isUniquetoGene		|47.5|26|15|16.5	|2|3		0.67125	2.73426	0.00910873	0.208122		0.666025	3.07715	0.00356097	0.0633484		-0.0052247	-0.0246266	0.980393	0.998198
[COL6A3]	Collagen alpha 3VI chain | Isoform 4 of Collagen alpha 3VI chain |	vVIHFTDGADGDLADLHR	P12111;P12111-4	NonPhos	P12111->|P12111-4->|	NonPhos_isUniquetoGene	isUniquetoGene		5|22|38||13.5	1|3|5||4		0.179076	1.28166	0.207277	0.695075		0.464262	3.0802	0.00352849	0.0633484		0.285185	2.16911	0.0343094	0.482599
[SERPINH1]	Serpin H1	aVLSAEQLRDEEVHAGLGELLR	P50454	NonPhos	P50454->	NonPhos_isUniquetoGene	isUniquetoGene		13|14|16.5|11.5|27	4|3|5		0.435541	3.08978	0.00357536	0.144444		0.357064	3.04439	0.00390233	0.0643777		-0.0784764	-0.515219	0.607963	0.924143
[ABI3BP]	Target of Nesh SH3	fYNIGDQR	Q7Z7G0	NonPhos	Q7Z7G0->	NonPhos_isUniquetoGene	isUniquetoGene		37|28|23|38|41	3|2		0.203599	1.82333	0.0754313	0.471971		0.326591	3.05734	0.00376582	0.0643777		0.122991	0.996752	0.322747	0.817883
[FGA]	Isoform 2 of Fibrinogen alpha chain	gDFSSANNRDNTYNR	P02671-2	NonPhos	P02671-2->	NonPhos_isUniquetoGene	isUniquetoGene		20|5|4|6.5|5.5	6|11|5|12		0.410041	1.23614	0.223627	0.712485		0.911166	3.05269	0.00381591	0.0643777		0.501125	1.57052	0.121738	0.653818
[SPTB]	Spectrin beta chain erythrocytic	hQAFVAELASHEGWLENIDAEGk	P11277	NonPhos	P11277->	NonPhos_isUniquetoGene	isUniquetoGene		25|11.5|48|6.5|73	3|4|2|1		0.341429	2.20995	0.0326409	0.341637		0.359021	3.05245	0.00381834	0.0643777		0.0175919	0.112281	0.910924	0.991967
[AHNAK]	Neuroblast differentiation associated protein AHNAK |	iSMPDVDLHLkGPNVkGEYDVTMPk	Q09666	NonPhos	Q09666->|	NonPhos_isUniquetoGene	isUniquetoGene		44|27||23|26	3|1||2		-0.119396	-1.32801	0.1916	0.67122		-0.297894	-3.05264	0.00381644	0.0643777		-0.178498	-1.92442	0.0593216	0.547091
[ANK1]	|Isoform Er7 of Ankyrin 1	kGNTALHIAALAGQDEVVR	P16157-8	NonPhos	P16157-8->	NonPhos_isUniquetoGene	isUniquetoGene		|0|38|25|16	|3|2		0.29384	2.1291	0.0391959	0.368012		0.374293	3.04717	0.00387366	0.0643777		0.0804528	0.650834	0.517412	0.895315
[AHNAK]	Neuroblast differentiation associated protein AHNAK |	lEGDIkAPSLDIkGPEVDVSGPk	Q09666	NonPhos	Q09666->|	NonPhos_isUniquetoGene	isUniquetoGene		24|8|27|	4|1|		-0.255555	-2.0654	0.0451501	0.387187		-0.341005	-3.06012	0.00373525	0.0643777		-0.0854503	-0.778835	0.438857	0.874879
[CAP1]	Isoform 2 of Adenylyl cyclase associated protein 1	sSEMNVLIPTEGGDFNEFPVPEQFk	Q01518-2	NonPhos	Q01518-2->	NonPhos_isUniquetoGene	isUniquetoGene		18|32.5|27|20|9.5	3|2|1		0.554862	4.00093	0.000279443	0		0.413492	3.05293	0.00381287	0.0643777		-0.14137	-1.20338	0.23348	0.754806
[LPP]	Lipoma preferred partner	sTGEPLGHVPAR	Q93052	NonPhos	Q93052->	NonPhos_isUniquetoGene	isUniquetoGene		45.5|51|26|42.5|30	4|1|2|3		-0.435839	-2.40005	0.0209266	0.282116		-0.50423	-3.04219	0.00392577	0.0643777		-0.0683909	-0.378711	0.705939	0.950072
[CFH]	Complement factor H	tGESVEFVck	P08603	NonPhos	P08603->	NonPhos_isUniquetoGene	isUniquetoGene		56|26|18|17|7	3|4|1		0.00884943	0.0451178	0.964292	0.99668		0.539202	3.04731	0.003872	0.0643777		0.530352	3.01431	0.00391423	0.290909
[FBN1]	Fibrillin 1	tIcIETIkGTcWQTVIDGR	P35555	NonPhos	P35555->	NonPhos_isUniquetoGene	isUniquetoGene		7|10|3|11|59.5	1|2		0.201182	0.834447	0.40928	0.841433		0.837384	3.04774	0.00386748	0.0643777		0.636202	2.79003	0.00724185	0.330097
[ALDH2]	|Aldehyde dehydrogenase mitochondrial	vIqVAAGSSNLkR	P05091	NonPhos	P05091->	NonPhos_isUniquetoGene	isUniquetoGene		|39|21|24|20.5	|3|7|2		-0.264369	-1.52583	0.134676	0.594812		-0.439231	-3.05968	0.00373959	0.0643777		-0.174862	-1.03543	0.304482	0.804156
[COL6A1]	Collagen alpha 1VI chain	aGIEIFVVVVGR	P12109	NonPhos	P12109->	NonPhos_isUniquetoGene	isUniquetoGene		27|22|23.5|34.5|26	4|8|12|6|7		0.561857	3.69391	0.000663336	0.05		0.522818	3.03792	0.00397454	0.0661157		-0.0390392	-0.247078	0.805457	0.971548
[COL6A1]	Collagen alpha 1VI chain	dALkSSVDAVk	P12109	NonPhos	P12109->	NonPhos_isUniquetoGene	isUniquetoGene		25|26|0|45|60.5	1|2		0.461249	2.4578	0.0181964	0.274286		0.642555	3.03242	0.00403628	0.0661157		0.181306	0.906749	0.367989	0.849137
[SPTB]	|Spectrin beta chain erythrocytic	fDILDQEMk	P11277	NonPhos	P11277->	NonPhos_isUniquetoGene	isUniquetoGene		|41|62.5|21|22.5	|5|2|4		0.276795	2.03322	0.0484321	0.402116		0.312525	3.03763	0.00397734	0.0661157		0.0357305	0.256928	0.797887	0.970558
[FGA]	Isoform 2 of Fibrinogen alpha chain	hPDEAAFFDTASTGk	P02671-2	NonPhos	P02671-2->	NonPhos_isUniquetoGene	isUniquetoGene		17|18.5|8|16|11.5	11|16|13|20		0.442977	2.05439	0.0462397	0.389417		0.619435	3.02552	0.00411599	0.0661157		0.176458	0.926637	0.357678	0.842105
[APOA4]	Apolipoprotein A IV	iDQTVEELRR	P06727	NonPhos	P06727->	NonPhos_isUniquetoGene	isUniquetoGene		4.5|0|38.5|7|10	4|2|3		0.553013	1.69087	0.0983133	0.517924		0.818573	3.04025	0.00394676	0.0661157		0.26556	0.876037	0.384303	0.858333
[CALD1]	Caldesmon | Isoform 6 of Caldesmon | Isoform 3 of Caldesmon | Isoform 4 of Caldesmon | Isoform 5 of Caldesmon	kkGFTEVk	Q05682;Q05682-6;Q05682-3;Q05682-4	NonPhos	Q05682->|Q05682-6->|Q05682-3->|Q05682-4->	NonPhos_isUniquetoGene	isUniquetoGene		19|11|20|30.5|18	1|4|2		-0.587315	-2.28591	0.0273978	0.317719		-0.643564	-3.03401	0.00401665	0.0661157		-0.0562494	-0.200116	0.841844	0.981989
[SERPINA1]	Alpha 1 antitrypsin	lYHSEAFTVNFGDTEEAkk	P01009	NonPhos	P01009->	NonPhos_isUniquetoGene	isUniquetoGene		24.5|27|29.5|2|18	4|5|3		0.211991	0.892235	0.377843	0.830016		0.630913	3.03586	0.0039972	0.0661157		0.418922	1.88124	0.0650361	0.568123
[ALB]	Serum albumin	qncELFEQLGEYkFQNALLVR	P02768	NonPhos	P02768->	NonPhos_isUniquetoGene	isUniquetoGene		10.5|10|7|8|14	18|10|21|17|13		0.399901	2.31679	0.0254896	0.312364		0.605569	3.02647	0.00410427	0.0661157		0.205667	0.954268	0.343619	0.832042
[P4HB]	Protein disulfide isomerase	vHSFPTLk	P07237	NonPhos	P07237->	NonPhos_isUniquetoGene	isUniquetoGene		14|11|22.5|46.5|30.5	4|7|2		-0.345743	-2.52459	0.0154676	0.26087		-0.407788	-3.03773	0.00397633	0.0661157		-0.0620454	-0.515258	0.607935	0.924143
[AHNAK]	Neuroblast differentiation associated protein AHNAK	aEGPEVDVNLPk	Q09666	NonPhos	Q09666->	NonPhos_isUniquetoGene	isUniquetoGene		11.5|31|20.5|15|0	6|9|10|15|4		-0.206696	-1.0732	0.289709	0.772984		-0.573831	-3.01205	0.00426814	0.0664062		-0.367135	-2.14524	0.0362587	0.490196
[ACTN4]	Alpha actinin 4	dHALLEEQSk	O43707	NonPhos	O43707->	NonPhos_isUniquetoGene	isUniquetoGene		3|7|16|14|32	2|4		-0.344363	-2.28563	0.0274161	0.317719		-0.371204	-3.01654	0.00421604	0.0664062		-0.0268412	-0.250089	0.803158	0.971548
[COL6A1]	Collagen alpha 1VI chain	dQLLPPSPNNR	P12109	NonPhos	P12109->	NonPhos_isUniquetoGene	isUniquetoGene		10|5|11|8|9.5	8|9|16|11		0.340157	1.79515	0.0799047	0.476693		0.556203	3.01553	0.0042268	0.0664062		0.216047	1.10711	0.272608	0.782601
[FLNB]	Isoform 2 of Filamin B	eAGAGGLSIAVEGPSkAEITFDDHk	O75369-2	NonPhos	O75369-2->	NonPhos_isUniquetoGene	isUniquetoGene		21.5|20|57.5|28|49.5	2		-0.325115	-1.84463	0.0722178	0.465418		-0.391866	-3.01761	0.0042045	0.0664062		-0.066751	-0.394612	0.694236	0.946693
[A2M]	Alpha 2 macroglobulin	fEVQVTVPk	P01023	NonPhos	P01023->	NonPhos_isUniquetoGene	isUniquetoGene		41|45.5|37|65.5|34.5	7|4|6		0.260914	1.27733	0.208786	0.695075		0.487586	3.00565	0.00434452	0.0664062		0.226673	1.16968	0.246688	0.764177
[COL6A3]	Collagen alpha 3VI chain | Isoform 4 of Collagen alpha 3VI chain	iGDLHPQIVNLLk	P12111;P12111-4	NonPhos	P12111->|P12111-4->	NonPhos_isUniquetoGene	isUniquetoGene		6|2.5|14|12|10.5	4|6|8|14		0.374035	1.50792	0.139191	0.600928		0.73496	3.02296	0.00414365	0.0664062		0.360925	1.39817	0.167306	0.704705
[ADH5]	Alcohol dehydrogenase class 3	iIGVDINkDk	P11766	NonPhos	P11766->	NonPhos_isUniquetoGene	isUniquetoGene		29.5|5|42|10.5	4|1|2		-0.743825	-2.02779	0.0490143	0.404145		-1.05254	-3.02307	0.00414222	0.0664062		-0.308714	-0.956209	0.342646	0.831441
[HSPD1]	60 kDa heat shock protein mitochondrial	kGVITVk	P10809	NonPhos	P10809->	NonPhos_isUniquetoGene	isUniquetoGene		45|24|16|17|15.5	2|3		-0.315565	-1.52417	0.135089	0.594812		-0.643597	-3.01647	0.00421669	0.0664062		-0.328032	-1.72697	0.0895485	0.600285
[SPTB]	Spectrin beta chain erythrocytic	lLTSQDVSYDEAR	P11277	NonPhos	P11277->	NonPhos_isUniquetoGene	isUniquetoGene		40.5|34.5|31|26|31.5	2|4|3		0.545029	3.20733	0.0025894	0.130435		0.433392	3.01058	0.00428611	0.0664062		-0.111637	-0.725104	0.470932	0.883027
[COL6A3]	Collagen alpha 3VI chain | Isoform 4 of Collagen alpha 3VI chain	lRGGSPLNTGk	P12111;P12111-4	NonPhos	P12111->|P12111-4->	NonPhos_isUniquetoGene	isUniquetoGene		15|19|24.5|23|43	3|4|2		0.379036	1.11993	0.26943	0.75614		0.87621	3.01301	0.00425773	0.0664062		0.497173	1.54323	0.128251	0.662726
[APOB]	Apolipoprotein B 100 |	sHDELPR	P04114	NonPhos	P04114->|	NonPhos_isUniquetoGene	isUniquetoGene		5|6.5|14.5||3.5	2|		0.435277	1.77934	0.0824985	0.481261		0.741915	3.02176	0.00415739	0.0664062		0.306639	1.19721	0.23586	0.756911
[PDIA3]	Protein disulfide isomerase A3	tADGIVSHLkk	P30101	NonPhos	P30101->	NonPhos_isUniquetoGene	isUniquetoGene		9|14.5|5|22|33	4|3		-0.204326	-1.37724	0.175937	0.654995		-0.396465	-3.01924	0.00418564	0.0664062		-0.192139	-1.47322	0.146099	0.685358
[APOH]	Beta 2 glycoprotein 1	tFYEPGEEITYSckPGYVSR	P02749	NonPhos	P02749->	NonPhos_isUniquetoGene	isUniquetoGene		3|7|7.5|27	5|6|3|9		0.0108648	0.0510256	0.95961	0.996171		0.501141	3.00478	0.004356	0.0664062		0.490277	2.61375	0.0115484	0.373494
[HBA1]	Hemoglobin subunit alpha	vGAHAGE[p]yGAEALER	P69905	Phos	P69905->[p]Y25	Phos_isUniquetoGene	isUniquetoGene	1	9.5|8.5|25|9|0	6|4|5|2		0.421032	1.46853	0.149549	0.616266		0.709801	3.02321	0.00414055	0.0664062		0.288768	1.24555	0.217757	0.747277
[TGFB1I1]	Isoform 2 of Transforming growth factor beta 1 induced transcript 1 protein	aSATSATLELDR	O43294-2	NonPhos	O43294-2->	NonPhos_isUniquetoGene	isUniquetoGene		22|14|45.5|37|13	3|2|1		-0.342509	-1.97308	0.0551571	0.417937		-0.391808	-3.0017	0.00439073	0.0684411		-0.049299	-0.29016	0.772467	0.963192
[LMNA]	Prelamin A/C |	eGDLIAAqAR	P02545	NonPhos	P02545->|	NonPhos_isUniquetoGene	isUniquetoGene		63||43|35.5|46	1||2		0.0950673	1.57786	0.122207	0.567516		0.158543	2.99721	0.0044454	0.0684411		0.0634755	1.02832	0.307781	0.807742
[IAH1]	Isoamyl acetate hydrolyzing esterase 1 homolog	gNEFLFSHLWPLIEk	Q2TAA2	NonPhos	Q2TAA2->	NonPhos_isUniquetoGene	isUniquetoGene		30.5|29.5|12|8|9.5	4|2		-0.341641	-1.64448	0.107617	0.541931		-0.607182	-2.99623	0.00445723	0.0684411		-0.265541	-1.08854	0.28066	0.78634
[APOD]	Apolipoprotein D	mTVTDQVNcPk	P05090	NonPhos	P05090->	NonPhos_isUniquetoGene	isUniquetoGene		27.5|43|12.5|50|51	2|1|4|3		-0.376105	-2.60968	0.0125143	0.228137		-0.459577	-2.99016	0.00453355	0.0684411		-0.0834714	-0.609833	0.543973	0.903915
[FBN1]	Fibrillin 1 |	nLIGTYmcIcGPGYQR	P35555	NonPhos	P35555->|	NonPhos_isUniquetoGene	isUniquetoGene		34|16|26|33|	1|3|4|2|		-0.292374	-3.37132	0.00164293	0.0925926		-0.267167	-3.0021	0.00438609	0.0684411		0.0252069	0.41095	0.682249	0.943719
[FGA]	Isoform 2 of Fibrinogen alpha chain |	vIEkVQHIQLLQk	P02671-2	NonPhos	P02671-2->|	NonPhos_isUniquetoGene	isUniquetoGene		56.5|29||6|31.5	2|5||4		0.429997	1.69499	0.0975245	0.517332		0.769109	2.99024	0.00453271	0.0684411		0.339112	1.72607	0.0897132	0.600285
[CKB]	Creatine kinase B type	vLTPELYAELR	P12277	NonPhos	P12277->	NonPhos_isUniquetoGene	isUniquetoGene		25|21|20|23|26	3|4|5		-0.131296	-1.15504	0.254933	0.742059		-0.303041	-3.00265	0.0043789	0.0684411		-0.171745	-1.68215	0.0979389	0.618548
[HSPB1]	Heat shock protein beta 1	aQLGGPEAAkSDETAAk	P04792	NonPhos	P04792->	NonPhos_isUniquetoGene	isUniquetoGene		13|8|22|24	13|11|9|7		-0.144021	-0.885119	0.381652	0.831535		-0.402816	-2.98276	0.00462735	0.0703704		-0.258795	-1.45322	0.151529	0.690719
[AHNAK]	Neuroblast differentiation associated protein AHNAK	dIDISSPEFk	Q09666	NonPhos	Q09666->	NonPhos_isUniquetoGene	isUniquetoGene		0|58|48|49.5|39.5	5|4|7|6		-0.177109	-1.40524	0.167489	0.641957		-0.245042	-2.98783	0.00456376	0.0703704		-0.0679327	-0.528947	0.598489	0.920698
[NME2]	Isoform 3 of Nucleoside diphosphate kinase B	gLVGEIIkR	P22392-2	NonPhos	P22392-2->	NonPhos_isUniquetoGene	isUniquetoGene		18|30|13|21.5	3|2|4		0.688585	2.15515	0.0369659	0.35634		0.785624	2.9846	0.00460588	0.0703704		0.0970383	0.332511	0.740405	0.954608
[HSPD1]	60 kDa heat shock protein mitochondrial	gYISPYFINTSk	P10809	NonPhos	P10809->	NonPhos_isUniquetoGene	isUniquetoGene		46|31|54.5|21|34	3|2		-0.41382	-2.11727	0.040247	0.371775		-0.469097	-2.9834	0.00462021	0.0703704		-0.0552773	-0.277948	0.78179	0.966367
[PPIA]	Peptidyl prolyl cis trans isomerase A	iTIADcGqLE	P62937	NonPhos	P62937->	NonPhos_isUniquetoGene	isUniquetoGene		44.5|24|43|40|51	2|1|3|7		0.170133	2.06746	0.0449444	0.387187		0.183738	2.98711	0.00457227	0.0703704		0.0136045	0.149323	0.881624	0.989186
[FGA]	|Isoform 2 of Fibrinogen alpha chain	mkPVPDLVPGnFk	P02671-2	NonPhos	P02671-2->	NonPhos_isUniquetoGene	isUniquetoGene		|9|34|18|27.5	|3|5|1|10		-0.353367	-1.50569	0.139757	0.600928		-0.589678	-2.9873	0.00457031	0.0703704		-0.236311	-1.35502	0.180565	0.710486
[C3]	Complement C3	sSLSVPYVIVPLkTGLQEVEVk	P01024	NonPhos	P01024->	NonPhos_isUniquetoGene	isUniquetoGene		18.5|1|17|11|9	6|5|7		0.443909	1.61061	0.114823	0.552807		0.628689	2.98625	0.00458375	0.0703704		0.18478	0.824114	0.412892	0.864586
[COL6A3]	Collagen alpha 3VI chain | Isoform 4 of Collagen alpha 3VI chain	aAPLQGMLPGLLAPLR	P12111;P12111-4	NonPhos	P12111->|P12111-4->	NonPhos_isUniquetoGene	isUniquetoGene		37.5|24|35.5|28|39.5	4|9|8|6		0.438177	3.47267	0.00123186	0.075		0.378866	2.96679	0.00482483	0.0716846		-0.0593109	-0.46232	0.645179	0.934298
[FGB]	Fibrinogen beta chain	aHYGGFTVQNEANk	P02675	NonPhos	P02675->	NonPhos_isUniquetoGene	isUniquetoGene		18|6|13|23|8	8|6|11|7|12		0.238986	0.761976	0.450975	0.859935		0.826099	2.96899	0.00479556	0.0716846		0.587113	2.1083	0.0394553	0.5
[LAMA5]	Laminin subunit alpha 5 |	dQASQLLAGTEATLGHAk	O15230	NonPhos	O15230->|	NonPhos_isUniquetoGene	isUniquetoGene		30|27|5|17|	3|1|4|		0.251601	1.96305	0.0563496	0.42093		0.459824	2.97343	0.00473793	0.0716846		0.208222	1.45254	0.151713	0.690719
[PFN1]	Profilin 1	dSLLQDGEFSMDLR	P07737	NonPhos	P07737->	NonPhos_isUniquetoGene	isUniquetoGene		26|15.5|18.5|17|17.5	15|14|11		0.0316218	0.499321	0.620783	0.91743		-0.204366	-2.96474	0.00485261	0.0716846		-0.235988	-3.25953	0.0019423	0.228571
[APOB]	Apolipoprotein B 100 |	eQHLFLPFSYk	P04114	NonPhos	P04114->|	NonPhos_isUniquetoGene	isUniquetoGene		34|17|32.5||43	1|4|6|		0.474183	2.84177	0.00689632	0.185897		0.533934	2.96248	0.00488306	0.0716846		0.0597513	0.352603	0.725338	0.954248
[MYH9]	Myosin 9	eQLEEEEEAkHNLEk	P35579	NonPhos	P35579->	NonPhos_isUniquetoGene	isUniquetoGene		22|20|17.5|19.5|16	3|5|8|4|6		-0.185654	-2.11665	0.0403055	0.371775		-0.216543	-2.97313	0.00474215	0.0716846		-0.0308893	-0.389675	0.69785	0.946976
[PDIA3]	Protein disulfide isomerase A3	fLDAGHk	P30101	NonPhos	P30101->	NonPhos_isUniquetoGene	isUniquetoGene		24.5|44|44.5|8.5	2|3|4		-0.152724	-0.984815	0.330778	0.79851		-0.456239	-2.96881	0.00479764	0.0716846		-0.303515	-2.37884	0.0208505	0.41637
[CYBRD1]	Isoform 3 of Cytochrome b reductase 1	nLALDEAGQR[?p]s[?p]tm	Q53TN4-3	Phos	Q53TN4-3->[?p]S226[?p]T227	Phos_isUniquetoGene	isUniquetoGene	1	11|10|6.5|8|20	16|41|24|56|19		0.320317	1.43985	0.157492	0.627249		0.67481	2.96324	0.00487283	0.0716846		0.354493	1.74143	0.0869631	0.596712
[FGA]	Isoform 2 of Fibrinogen alpha chain	nPSSAGSWNSGSSGPGSTGNR	P02671-2	NonPhos	P02671-2->	NonPhos_isUniquetoGene	isUniquetoGene		18|10|16|12.5|6	3|4		0.364006	2.20889	0.0327173	0.341637		0.531681	2.96831	0.00480448	0.0716846		0.167676	0.977369	0.332163	0.824395
[COL6A3]	Collagen alpha 3VI chain | Isoform 4 of Collagen alpha 3VI chain	acNLDVILGFDGSRDQNVFVAQk	P12111;P12111-4	NonPhos	P12111->|P12111-4->	NonPhos_isUniquetoGene	isUniquetoGene		11|9.5|6|8.5|9	7|8|11|5		0.619652	2.5615	0.0141176	0.243816		0.798386	2.95615	0.00497032	0.0734266		0.178734	0.761504	0.449071	0.878458
[ALAD]	Delta aminolevulinic acid dehydratase	aGcQVVAPSDMMDGR	P13716	NonPhos	P13716->	NonPhos_isUniquetoGene	isUniquetoGene		7|5.5|12|0	3|4|2|1		-0.0833316	-0.591342	0.558095	0.899923		-0.593384	-2.95223	0.00502427	0.0734266		-0.510052	-2.61012	0.0116547	0.373494
[SPTAN1]	Spectrin alpha chain non erythrocytic 1 | Isoform 2 of Spectrin alpha chain non erythrocytic 1 | Isoform 3 of Spectrin alpha chain non erythrocytic 1	ekEPIAASTNR	Q13813-2;Q13813-3	NonPhos	Q13813-2->|Q13813-3->	NonPhos_isUniquetoGene	isUniquetoGene		12|11.5|14|16|15	5|6|3|2		-0.221518	-1.69715	0.0971049	0.515885		-0.349743	-2.95767	0.00494986	0.0734266		-0.128226	-1.17169	0.245887	0.762838
[AKAP12]	A kinase anchor protein 12	kGLSSDLEGEkTTSLk	Q02952	NonPhos	Q02952->	NonPhos_isUniquetoGene	isUniquetoGene		12|11|18|2.5|7	2|3|1		-0.0643073	-0.257119	0.798723	0.964317		-0.675356	-2.95471	0.0049912	0.0734266		-0.611049	-3.05414	0.00349899	0.27451
[PLEC]	Isoform 7 of Plectin |	lAEVEAALEk	Q15149-7	NonPhos	Q15149-7->|	NonPhos_isUniquetoGene	isUniquetoGene		31|39|23|	2|1|7|3|		0.0928027	1.17609	0.246523	0.738086		0.218158	2.95069	0.0050458	0.0734266		0.125355	2.2755	0.0267247	0.445402
[SPTB]	Spectrin beta chain erythrocytic	lQTAYAGEk	P11277	NonPhos	P11277->	NonPhos_isUniquetoGene	isUniquetoGene		24.5|28|20.5|48|18	2|4|1		0.466284	1.99591	0.0525353	0.412639		0.594631	2.95371	0.00500321	0.0734266		0.128348	0.618722	0.538168	0.903915
[APOA1]	Apolipoprotein A I	lSPLGEEMR	P02647	NonPhos	P02647->	NonPhos_isUniquetoGene	isUniquetoGene		24.5|30|51|34.5|23	2|4|6|5		0.293116	1.65062	0.106349	0.541343		0.473169	2.9493	0.00506579	0.0734266		0.180053	1.06453	0.291232	0.796662
[COL6A1]	Collagen alpha 1VI chain	gTYTDcAIkk	P12109	NonPhos	P12109->	NonPhos_isUniquetoGene	isUniquetoGene		7|10|9|6|18.5	4|3|2		0.484516	1.77307	0.0835397	0.483503		0.791491	2.9412	0.00518308	0.0758621		0.306975	1.15071	0.254381	0.770065
[HNRNPA1]	Isoform 2 of Heterogeneous nuclear ribonucleoprotein A1	sSGPYGGGGQYFAkPR	P09651-3	NonPhos	P09651-3->	NonPhos_isUniquetoGene	isUniquetoGene		9|5|2.5|13|12	5|3|4|1		-0.338386	-1.83463	0.0737112	0.469611		-0.507937	-2.93082	0.00532863	0.0758621		-0.169551	-1.03678	0.303866	0.804156
[COL6A3]	Isoform 4 of Collagen alpha 3VI chain	tLSGTPEESkR	P12111-4	NonPhos	P12111-4->	NonPhos_isUniquetoGene	isUniquetoGene		5|17|10|18	3|5|7		0.299632	1.09018	0.282222	0.767458		0.659855	2.94343	0.0051496	0.0758621		0.360223	1.41841	0.161374	0.698816
[COL6A3]	Collagen alpha 3VI chain | Isoform 4 of Collagen alpha 3VI chain	vGVVQFSNDVFPEFYLk	P12111;P12111-4	NonPhos	P12111->|P12111-4->	NonPhos_isUniquetoGene	isUniquetoGene		39|28|18|23.5|25	3|4|10		0.451086	2.65961	0.0110244	0.223176		0.539673	2.9393	0.00521033	0.0758621		0.0885869	0.509619	0.611876	0.924805
[TMA7]	|Translation machinery associated protein 7	aAGkGPLATGGIkk	Q9Y2S6	NonPhos	Q9Y2S6->	NonPhos_isUniquetoGene	isUniquetoGene		|9|12|10	|1|4|2		-0.335766	-1.53115	0.133354	0.592604		-0.677129	-2.91549	0.00555407	0.0764331		-0.341364	-1.71468	0.0918042	0.608349
[APOH]	Beta 2 glycoprotein 1	cSYTEDAQcIDGTIEVPk	P02749	NonPhos	P02749->	NonPhos_isUniquetoGene	isUniquetoGene		32.5|18.5|44|26|27.5	4|7|6		-0.00971975	-0.0788272	0.937649	0.992578		0.323497	2.9192	0.00549685	0.0764331		0.333217	2.83722	0.00638413	0.315217
[P4HB]	Protein disulfide isomerase	eADDIVNWLk	P07237	NonPhos	P07237->	NonPhos_isUniquetoGene	isUniquetoGene		17|26|21.5|27|40	6|7|8|9		-0.0985047	-0.861432	0.394387	0.833934		-0.264412	-2.91737	0.00552338	0.0764331		-0.165907	-1.69133	0.0961711	0.615766
[GCLM]	|Glutamate cysteine ligase regulatory subunit	eFPDVLEcTVSHAVEk	P48507	NonPhos	P48507->	NonPhos_isUniquetoGene	isUniquetoGene		|26|33|31.5	|3|2|4		0.50482	3.15202	0.00302177	0.144444		0.391241	2.90704	0.0056832	0.0764331		-0.113578	-0.696632	0.488491	0.888303
[C3]	Complement C3	eVVADSVWVDVkDScVGSLVVk	P01024	NonPhos	P01024->	NonPhos_isUniquetoGene	isUniquetoGene		25|12|4|7	3|6|5		0.116593	0.56217	0.577599	0.903749		0.439608	2.92808	0.00537027	0.0764331		0.323014	1.57601	0.120464	0.652778
[NID1]	Nidogen 1	eYTVTEPERDGASPSR	P14543	NonPhos	P14543->	NonPhos_isUniquetoGene	isUniquetoGene		12|17|14	19|14|13|15		-0.290938	-2.32537	0.0249838	0.312364		-0.397393	-2.90608	0.00569986	0.0764331		-0.106455	-0.817225	0.416802	0.864586
[MYL9]	Myosin regulatory light polypeptide 9	fTDEEVDEMYR	P24844	NonPhos	P24844->	NonPhos_isUniquetoGene	isUniquetoGene		19|13|35|15.5	4|3		-0.450175	-2.22406	0.0315948	0.337591		-0.565738	-2.91389	0.00557929	0.0764331		-0.115563	-0.534348	0.594759	0.919774
[NME2]	Isoform 3 of Nucleoside diphosphate kinase B	gLVGEIIk	P22392-2	NonPhos	P22392-2->	NonPhos_isUniquetoGene	isUniquetoGene		64.5|53.5|38|39.5|52.5	2|3		0.361822	2.47215	0.017573	0.273529		0.345731	2.91566	0.00555086	0.0764331		-0.0160905	-0.116485	0.90762	0.991234
[CFHR1]	|Complement factor H related protein 1	iNHGILYDEEk	Q03591	NonPhos	Q03591->	NonPhos_isUniquetoGene	isUniquetoGene		|28.5|5|12.5|8	|2|3		0.187894	0.896023	0.375839	0.828294		0.524341	2.92077	0.00547413	0.0764331		0.336447	1.85708	0.0684443	0.58125
[PRDX2]	Peroxiredoxin 2	kEGGLGPLNIPLLADVTR	P32119	NonPhos	P32119->	NonPhos_isUniquetoGene	isUniquetoGene		21|13.5|23|18.5|19	7|6|10|16|11		0.591191	2.7636	0.00844837	0.201058		0.496386	2.90938	0.00564745	0.0764331		-0.094805	-0.495459	0.62179	0.92884
[NCL]	Nucleolin	kFGYVDFESAEDLEk	P19338	NonPhos	P19338->	NonPhos_isUniquetoGene	isUniquetoGene		16|9.5|41.5|14.5|19.5	4|6		-0.169075	-1.26176	0.214288	0.701931		-0.267005	-2.91304	0.00559142	0.0764331		-0.0979299	-0.869981	0.387563	0.860847
[CSTB]	|Cystatin B	kFPVFk	P04080	NonPhos	P04080->	NonPhos_isUniquetoGene	isUniquetoGene		|0|9|30	|1|3		0.018682	0.121101	0.904314	0.985685		-0.510508	-2.90609	0.0056995	0.0764331		-0.52919	-2.95847	0.00458214	0.307692
[MYH9]	Myosin 9	kkLEMDLk	P35579	NonPhos	P35579->	NonPhos_isUniquetoGene	isUniquetoGene		31|20|47|28|24	1|3|2		-0.112489	-0.974116	0.336018	0.802647		-0.290735	-2.91375	0.00558208	0.0764331		-0.178246	-1.54717	0.127282	0.661908
[GC]	Vitamin D binding protein	kLcMAALk	P02774	NonPhos	P02774->	NonPhos_isUniquetoGene	isUniquetoGene		10.5|28.5|12|26.5|11	2|3		0.319562	0.81585	0.419738	0.845844		1.00373	2.90494	0.00571717	0.0764331		0.684164	2.26691	0.0272837	0.449438
[NDUFA5]	NADH dehydrogenase ubiquinone 1 alpha subcomplex subunit 5	kYTEQITNEk	Q16718	NonPhos	Q16718->	NonPhos_isUniquetoGene	isUniquetoGene		36|40|6|15.5|12.5	3|2|1|4		-0.393556	-1.5431	0.130429	0.588398		-0.873081	-2.91817	0.00551166	0.0764331		-0.479525	-1.85722	0.0684247	0.58125
[OSTF1]	|Osteoclast stimulating factor 1	lGDTALHAAAWk	Q92882	NonPhos	Q92882->	NonPhos_isUniquetoGene	isUniquetoGene		|17|49|32|27	|3|1		-0.0720824	-0.629733	0.532944	0.892039		-0.200442	-2.91993	0.00548644	0.0764331		-0.128359	-1.12276	0.265962	0.780515
[P4HB]	Protein disulfide isomerase	lkAEGSEIR	P07237	NonPhos	P07237->	NonPhos_isUniquetoGene	isUniquetoGene		28.5|21|13|40|10	2		-0.115846	-0.806099	0.425298	0.848448		-0.411413	-2.92729	0.00538211	0.0764331		-0.295567	-2.31364	0.024384	0.425595
[HMGN2]	Non histone chromosomal protein HMG 17 |	lSAkPAPPkPEPkPk	P05204	NonPhos	P05204->|	NonPhos_isUniquetoGene	isUniquetoGene		19.5||11|13|24	2||3|4		-0.410961	-1.82541	0.0751149	0.471971		-0.52136	-2.90542	0.00570908	0.0764331		-0.110399	-0.51917	0.605233	0.923653
[C3]	Complement C3	lVLSSEk	P01024	NonPhos	P01024->	NonPhos_isUniquetoGene	isUniquetoGene		10.5|9|0|34	2|3|1		0.196639	0.842366	0.404866	0.840121		0.546499	2.92259	0.00544718	0.0764331		0.34986	1.62729	0.109096	0.639086
[PLG]	|Plasminogen	mRDVVLFEk	P00747	NonPhos	P00747->	NonPhos_isUniquetoGene	isUniquetoGene		|16.5|23.5|24.5|17	|2|4|3		0.394816	1.7163	0.0935185	0.508936		0.630082	2.91466	0.0055662	0.0764331		0.235266	1.46459	0.14843	0.690719
[SDPR]	Serum deprivation response protein	qISLEGSVk	O95810	NonPhos	O95810->	NonPhos_isUniquetoGene	isUniquetoGene		28.5|45|42|22	4|3|5|2		-0.23908	-1.5091	0.138893	0.600928		-0.555912	-2.90391	0.00573358	0.0764331		-0.316832	-1.88479	0.0645456	0.567057
[RBPMS]	Isoform D of RNA binding protein with multiple splicing	tLFVSGLPLDIkPR	Q93062-4	NonPhos	Q93062-4->	NonPhos_isUniquetoGene	isUniquetoGene		27.5|35|38.5	4|3		-0.144625	-1.05878	0.296183	0.777922		-0.350878	-2.91196	0.0056079	0.0764331		-0.206253	-1.38252	0.172048	0.70563
[CALD1]	Caldesmon | Isoform 6 of Caldesmon | Isoform 3 of Caldesmon | Isoform 4 of Caldesmon | Isoform 5 of Caldesmon	tPDGNkSPAPkPSDLRPGDVSSkR	Q05682;Q05682-6;Q05682-3;Q05682-4	NonPhos	Q05682->|Q05682-6->|Q05682-3->|Q05682-4->	NonPhos_isUniquetoGene	isUniquetoGene		18|6|9|25.5	5|2|1		-0.502398	-2.25461	0.02945	0.32882		-0.579585	-2.91681	0.00553242	0.0764331		-0.0771868	-0.345764	0.730456	0.954248
[SCRN1]	Isoform 3 of Secernin 1 |	tQSPcFGDDDPAkkEPR	Q12765-3	NonPhos	Q12765-3->|	NonPhos_isUniquetoGene	isUniquetoGene		16|3|15||25	2|1|		-0.336801	-1.41363	0.165026	0.639344		-0.599281	-2.92491	0.00541637	0.0764331		-0.26248	-1.05835	0.294018	0.799162
[GMFG]	Glia maturation factor gamma	eTDNAAIIMk	O60234	NonPhos	O60234->	NonPhos_isUniquetoGene	isUniquetoGene		20.5|37.5|41|42|19	2|1		-0.305203	-2.98799	0.00470307	0.176471		-0.240841	-2.90145	0.00577022	0.0773994		0.0643622	0.737544	0.463375	0.880377
[AHNAK]	Neuroblast differentiation associated protein AHNAK |	lEGELkGPELDVkGPk	Q09666	NonPhos	Q09666->|	NonPhos_isUniquetoGene	isUniquetoGene		29||21|9.5|37	1||3|8		-0.144136	-0.859726	0.395317	0.833934		-0.418796	-2.89977	0.00579604	0.0773994		-0.27466	-1.92416	0.0593526	0.547091
[MYO1C]	Isoform 3 of Unconventional myosin Ic	nGHLAVVAPR	O00159-3	NonPhos	O00159-3->	NonPhos_isUniquetoGene	isUniquetoGene		25|33.5|42|31|25.5	4|5		0.423106	3.55623	0.000977576	0.0666667		0.261808	2.90325	0.00574381	0.0773994		-0.161298	-1.45431	0.151225	0.690719
[ALB]	Serum albumin	rPcFSALEVDETYVPkEFnAETFTFHADIcTLSEkER	P02768	NonPhos	P02768->	NonPhos_isUniquetoGene	isUniquetoGene		23|34|15|44.5|27	3|4|5|2		0.409504	3.49454	0.00116018	0.075		0.438467	2.89474	0.00587759	0.0773994		0.0289633	0.170581	0.864958	0.987293
[PSMA5]	Proteasome subunit alpha type 5	sSLIILk	P28066	NonPhos	P28066->	NonPhos_isUniquetoGene	isUniquetoGene		39.5|14|17|10.5|33	2|1|3		-0.16254	-1.67266	0.101868	0.529714		-0.242462	-2.89988	0.00579479	0.0773994		-0.0799219	-0.850696	0.398094	0.864188
[NCL]	Nucleolin	tEADAEkTFEEk	P19338	NonPhos	P19338->	NonPhos_isUniquetoGene	isUniquetoGene		4|0|12|2|8.5	3|2		-0.346061	-1.77846	0.0826454	0.481261		-0.363542	-2.89409	0.00588859	0.0773994		-0.0174813	-0.0958304	0.9239	0.99219
[FGA]	Isoform 2 of Fibrinogen alpha chain	tVIGPDGHkEVTk	P02671-2	NonPhos	P02671-2->	NonPhos_isUniquetoGene	isUniquetoGene		12.5|5.5|8.5|6.5|8	8|6|10		0.456258	1.83444	0.0737394	0.469639		0.679332	2.89109	0.00593754	0.0773994		0.223074	0.965956	0.337792	0.828243
[FGA]	Isoform 2 of Fibrinogen alpha chain	tVIGPDGHkEVTkEVVTSEDGSDcPEAMDLGTLSGIGTLDGFR	P02671-2	NonPhos	P02671-2->	NonPhos_isUniquetoGene	isUniquetoGene		0|1|4.5	1|6|4		0.617888	1.75439	0.08673	0.495033		1.01272	2.89017	0.00595015	0.0773994		0.39483	1.28622	0.20335	0.736233
[DDI2]	Protein DDI1 homolog 2	vLVEQQQDR	Q5TDH0	NonPhos	Q5TDH0->	NonPhos_isUniquetoGene	isUniquetoGene		0|20|42|24	3|4		0.308875	2.15495	0.0369825	0.35634		0.362561	2.8942	0.00588675	0.0773994		0.0536855	0.411859	0.681602	0.943719
[ADIRF]	Adipogenesis regulatory factor	aMDQLAk	Q15847	NonPhos	Q15847->	NonPhos_isUniquetoGene	isUniquetoGene		22|19|13|15|21	7|5		-0.245302	-1.11511	0.271483	0.756535		-0.646153	-2.87948	0.00612598	0.0785498		-0.400851	-2.3785	0.0208656	0.41637
[COL6A3]	Collagen alpha 3VI chain | Isoform 4 of Collagen alpha 3VI chain	gFMYDRPLR	P12111;P12111-4	NonPhos	P12111->|P12111-4->	NonPhos_isUniquetoGene	isUniquetoGene		18.5|32|18|29.5|29	2|3|1		0.250094	0.872552	0.388377	0.83255		0.769831	2.88126	0.00609327	0.0785498		0.519737	1.9879	0.0516869	0.522411
[KNG1]	Kininogen 1 | Isoform LMW of Kininogen 1 |	iYPTVNcQPLGMISLMk	P01042;P01042-2	NonPhos	P01042->|P01042-2->|	NonPhos_isUniquetoGene	isUniquetoGene		38.5|28|18||59.5	2|3|1|		0.158727	1.53151	0.133271	0.592604		0.27479	2.87867	0.00614044	0.0785498		0.116063	1.58849	0.117604	0.649248
[LPP]	Lipoma preferred partner	kTYITDPVSAPcAPPLQPk	Q93052	NonPhos	Q93052->	NonPhos_isUniquetoGene	isUniquetoGene		7|8|10.5	9|8|11|12|13		-0.262622	-1.20677	0.234614	0.726685		-0.451025	-2.88327	0.00606138	0.0785498		-0.188404	-0.938317	0.351696	0.836305
[FGG]	Isoform Gamma A of Fibrinogen gamma chain	lDGSVDFkk	P02679-2	NonPhos	P02679-2->	NonPhos_isUniquetoGene	isUniquetoGene		14|6|25|3|4	3|1|5		0.880196	1.9412	0.0590189	0.424917		1.34814	2.88091	0.00609927	0.0785498		0.467946	1.14476	0.256834	0.772607
[TKT]	Transketolase	mFGIDRDAIAQAVR	P29401	NonPhos	P29401->	NonPhos_isUniquetoGene	isUniquetoGene		6.5|8.5|9|8|12	4|10|9|8		-0.376211	-1.88743	0.0660792	0.448311		-0.683494	-2.88518	0.00603057	0.0785498		-0.307283	-1.58401	0.118622	0.65
[ANK1]	Isoform Er7 of Ankyrin 1 |	qNQVEVAR	P16157-8	NonPhos	P16157-8->|	NonPhos_isUniquetoGene	isUniquetoGene		43.5|19|33||40	2|3|		0.489038	2.39487	0.0211872	0.282878		0.600188	2.88945	0.00596163	0.0785498		0.11115	0.546293	0.586576	0.916229
[FN1]	|Isoform 5 of Fibronectin	sTTPDITGYR	P02751-5	NonPhos	P02751-5->	NonPhos_isUniquetoGene	isUniquetoGene		|7|5|6|8.5	|1|3|2		0.318747	1.59027	0.119372	0.56499		0.692779	2.8831	0.00606382	0.0785498		0.374032	2.16062	0.034998	0.489749
[FABP5]	Fatty acid binding protein epidermal	eLGVGIALR	Q01469	NonPhos	Q01469->	NonPhos_isUniquetoGene	isUniquetoGene		8|12|14.5|12.5	4|6|3		-0.324996	-1.55896	0.126616	0.5775		-0.571486	-2.86981	0.00629467	0.0789474		-0.24649	-1.8448	0.070235	0.585366
[KRT10]	Keratin type I cytoskeletal 10	eLTTEIDNNIEQISSYkSEITELRR	P13645	NonPhos	P13645->	NonPhos_isUniquetoGene	isUniquetoGene		22|21|9.5|20|12	9|5|4		0.413895	3.52362	0.00107013	0.075		0.417578	2.87077	0.00627808	0.0789474		0.00368315	0.02854	0.977304	0.997935
[APOA1]	Apolipoprotein A I	eQLGPVTQEFWDNLEk	P02647	NonPhos	P02647->	NonPhos_isUniquetoGene	isUniquetoGene		46|20|42|100|39	4|3|2|1		0.29762	1.85387	0.0708746	0.463832		0.354265	2.87717	0.00616679	0.0789474		0.0566442	0.392149	0.696048	0.946693
[SPTB]	|Spectrin beta chain erythrocytic	gNLEVLLFTIQSR	P11277	NonPhos	P11277->	NonPhos_isUniquetoGene	isUniquetoGene		|21|7|36|23	|1|7|2|3		0.0949726	0.367205	0.715856	0.946584		0.441993	2.87067	0.00627992	0.0789474		0.347021	1.33555	0.186788	0.71627
[PDIA3]	Protein disulfide isomerase A3	iFRDGEEAGAYDGPR	P30101	NonPhos	P30101->	NonPhos_isUniquetoGene	isUniquetoGene		11|0|3.5|24|38.5	4|5		-0.188226	-1.49015	0.143792	0.608262		-0.404106	-2.87171	0.00626291	0.0789474		-0.21588	-1.68177	0.0980104	0.618548
[FN1]	Isoform 5 of Fibronectin	iGDTWSk	P02751-5	NonPhos	P02751-5->	NonPhos_isUniquetoGene	isUniquetoGene		0|17.5|42.5|11|22	1|4|2|3		0.189226	1.30994	0.197609	0.682426		0.527539	2.86598	0.00635903	0.0789474		0.338312	2.27073	0.0270333	0.44774
[PRDX2]	Peroxiredoxin 2	kEGGLGPLNIPLLADVTRR	P32119	NonPhos	P32119->	NonPhos_isUniquetoGene	isUniquetoGene		15|16|9|14|18	3|9|5|12|4		0.613498	1.51427	0.137577	0.598645		0.87141	2.87523	0.00620021	0.0789474		0.257913	0.649402	0.518334	0.895315
[PEBP1]	Phosphatidylethanolamine binding protein 1	lYTLVLTDPDAPSR	P30086	NonPhos	P30086->	NonPhos_isUniquetoGene	isUniquetoGene		28|10|47.5|30.5|52	4		-0.167058	-1.55555	0.127436	0.579963		-0.295552	-2.86604	0.00635802	0.0789474		-0.128495	-1.20488	0.232905	0.754806
[MYL6]	Myosin light polypeptide 6 | Isoform Smooth muscle of Myosin light polypeptide 6	nkDQGTYEDYVEGLR	P60660;P60660-2	NonPhos	P60660->|P60660-2->	NonPhos_isUniquetoGene	isUniquetoGene		5|17.5|9|9.5|14	15|12|9|14		-0.479642	-2.72289	0.00938122	0.21393		-0.419258	-2.87575	0.00619171	0.0789474		0.0603839	0.346886	0.729611	0.954248
[FGA]	Isoform 2 of Fibrinogen alpha chain	rLEVDIDIk	P02671-2	NonPhos	P02671-2->	NonPhos_isUniquetoGene	isUniquetoGene		22|19|19.5|14|12	2|3|4|9|5		0.366762	0.916832	0.364906	0.822647		1.0207	2.87629	0.00618231	0.0789474		0.653936	2.10768	0.0395122	0.5
[IAH1]	Isoamyl acetate hydrolyzing esterase 1 homolog	sVDIPENR	Q2TAA2	NonPhos	Q2TAA2->	NonPhos_isUniquetoGene	isUniquetoGene		57|39.5|27|21.5	1|2		-0.28509	-2.11746	0.0402314	0.371775		-0.41135	-2.86721	0.0063375	0.0789474		-0.12626	-0.823539	0.413218	0.864586
[COL18A1]	Isoform 3 of Collagen alpha 1XVIII chain	aAVPIVNLkDELLFPSWEALFSGSEGPLkPGAR	P39060-2	NonPhos	P39060-2->	NonPhos_isUniquetoGene	isUniquetoGene		26.5|47.5|7|2.5|10	8|2|4|1		-0.357455	-1.97916	0.0544564	0.41637		-0.568381	-2.86107	0.00643951	0.0804598		-0.210926	-1.0213	0.311074	0.810533
[FGG]	Isoform Gamma A of Fibrinogen gamma chain |	cHAGHLNGVYYQGGTYSk	P02679-2	NonPhos	P02679-2->|	NonPhos_isUniquetoGene	isUniquetoGene		74|26|0||14	1|4|3|		0.292699	1.06497	0.293389	0.774967		0.757774	2.85971	0.00646378	0.0804598		0.465075	1.97137	0.053589	0.528658
[COL6A2]	Collagen alpha 2VI chain | Isoform 2C2A of Collagen alpha 2VI chain	lGAIAkDPk	P12110;P12110-2	NonPhos	P12110->|P12110-2->	NonPhos_isUniquetoGene	isUniquetoGene		14|12|16|7|22	3|5|4		0.482153	1.83963	0.0729606	0.468034		0.825096	2.86134	0.00643534	0.0804598		0.342943	1.18892	0.239067	0.759615
[FGA]	Isoform 2 of Fibrinogen alpha chain	qHLPLIk	P02671-2	NonPhos	P02671-2->	NonPhos_isUniquetoGene	isUniquetoGene		20|12|37|47|27	3|7|8|6		0.454471	1.60437	0.116192	0.555335		0.776279	2.8572	0.00650547	0.0804598		0.321808	1.26146	0.212046	0.743636
[COL6A3]	Collagen alpha 3VI chain | Isoform 4 of Collagen alpha 3VI chain |	qLGTVQQVISER	P12111;P12111-4	NonPhos	P12111->|P12111-4->|	NonPhos_isUniquetoGene	isUniquetoGene		12|0|30|38.5|	7|8|15|4|		0.346035	1.81343	0.0769731	0.471971		0.467315	2.8626	0.00641554	0.0804598		0.12128	0.680496	0.498574	0.889711
[SPTB]	Spectrin beta chain erythrocytic	skNFSAcLELGESLLQR	P11277	NonPhos	P11277->	NonPhos_isUniquetoGene	isUniquetoGene		44|39|35|28|12	2|3|5		0.662976	2.18698	0.0344002	0.347973		0.78935	2.86161	0.00643047	0.0804598		0.126374	0.480695	0.632121	0.931926
[MFAP5]	Isoform 2 of Microfibrillar associated protein 5 |	lVckEHEAmkDELcR	Q13361-2	NonPhos	Q13361-2->|	NonPhos_isUniquetoGene	isUniquetoGene		12|13|	3|2|5|		0.359601	1.82377	0.075368	0.471971		0.455444	2.84805	0.00666042	0.0826211		0.0958434	0.433876	0.665606	0.939057
[COL6A2]	Collagen alpha 2VI chain | Isoform 2C2A of Collagen alpha 2VI chain	nLQGISSFRR	P12110;P12110-2	NonPhos	P12110->|P12110-2->	NonPhos_isUniquetoGene	isUniquetoGene		0|12.5|40.5|17.5|17	3|6|4|2		0.240453	0.73943	0.464392	0.869914		0.884736	2.85428	0.00655371	0.0826211		0.644284	2.03503	0.0465657	0.512733
[AHNAK]	Neuroblast differentiation associated protein AHNAK	vkTPEmIIQkPk	Q09666	NonPhos	Q09666->	NonPhos_isUniquetoGene	isUniquetoGene		6|8|20|0|12	1		0.260512	2.23544	0.0307808	0.333333		0.311202	2.84943	0.00663782	0.0826211		0.0506908	0.395229	0.693775	0.946693
[LGALS1]	|Galectin 1	eAVFPFqPGSVAEVcITFDQANLTVk	P09382	NonPhos	P09382->	NonPhos_isUniquetoGene	isUniquetoGene		|34|13|67|50	|4|5|1|3		0.000746018	0.0080058	0.993638	0.999282		0.34835	2.83596	0.00687598	0.0828729		0.347604	2.85455	0.00609053	0.315217
[FGG]	Isoform Gamma A of Fibrinogen gamma chain	fGSYcPTTcGIADFLSTYQTk	P02679-2	NonPhos	P02679-2->	NonPhos_isUniquetoGene	isUniquetoGene		25|9|32|11|17	7|4|9|3|12		0.28582	1.26806	0.212034	0.700085		0.562481	2.83426	0.00690864	0.0828729		0.276661	1.40679	0.164763	0.700836
[ANK1]	Isoform Er7 of Ankyrin 1	fLLQHQADVNAk	P16157-8	NonPhos	P16157-8->	NonPhos_isUniquetoGene	isUniquetoGene		29.5|22|14|7.5|7	2|7|4|5		0.670564	3.06601	0.00381014	0.145833		0.603074	2.8426	0.00675636	0.0828729		-0.0674906	-0.324062	0.746758	0.954801
[P4HB]	Protein disulfide isomerase	iLEFFGLk	P07237	NonPhos	P07237->	NonPhos_isUniquetoGene	isUniquetoGene		6|10.5|11|8	3|4|5		-0.358263	-1.82572	0.075068	0.471971		-0.485933	-2.84243	0.00676035	0.0828729		-0.12767	-0.780143	0.438097	0.87397
[PFDN4]	Prefoldin subunit 4 |	iTELkEEIEVk	Q9NQP4	NonPhos	Q9NQP4->|	NonPhos_isUniquetoGene	isUniquetoGene		16||23|6|9	3||2|5|1		-0.156514	-1.55058	0.128624	0.582149		-0.336869	-2.84386	0.00673459	0.0828729		-0.180355	-1.6194	0.110784	0.639086
[AHNAK]	Neuroblast differentiation associated protein AHNAK	lNVGAPDVTLR	Q09666	NonPhos	Q09666->	NonPhos_isUniquetoGene	isUniquetoGene		15|14|13|19|22.5	3|2		0.00280428	0.0256307	0.979695	0.997952		-0.323788	-2.84023	0.00679818	0.0828729		-0.326592	-3.20037	0.00230324	0.230769
[ITIH1]	Inter alpha trypsin inhibitor heavy chain H1 |	qLVHHFEIDVDIFEPQGISk	P19827	NonPhos	P19827->|	NonPhos_isUniquetoGene	isUniquetoGene		65|12.5|18|11.5|	1|2|5|4|		0.184513	0.837942	0.407344	0.841433		0.516515	2.83618	0.00687241	0.0828729		0.332002	1.47964	0.144383	0.68446
[NES]	Nestin	sLEEQDQETLR	P48681	NonPhos	P48681->	NonPhos_isUniquetoGene	isUniquetoGene		43|34.5|22|32.5|18.5	2|1|4		-0.452584	-2.05403	0.0462764	0.389417		-0.608988	-2.84654	0.00668713	0.0828729		-0.156403	-0.791327	0.431583	0.871306
[APOC2]	Apolipoprotein C II	tAAQNLYEk	P02655	NonPhos	P02655->	NonPhos_isUniquetoGene	isUniquetoGene		25|22|9|5|0	2|3		0.614191	1.60768	0.115466	0.553631		1.02572	2.84249	0.00675892	0.0828729		0.411528	1.23666	0.221002	0.748812
[C3]	Complement C3	vLLDGVQNPR	P01024	NonPhos	P01024->	NonPhos_isUniquetoGene	isUniquetoGene		33|31|24|38|18.5	1|2|3		0.0953863	0.554155	0.583013	0.904629		0.399044	2.83472	0.0068996	0.0828729		0.303657	1.81397	0.0749286	0.588398
[PSMB6]	Proteasome subunit beta type 6	vTDkLTPIHDR	P28072	NonPhos	P28072->	NonPhos_isUniquetoGene	isUniquetoGene		52|47|11|26.5|32	4|5|3		-0.241252	-2.01443	0.0504668	0.406801		-0.349704	-2.84534	0.00670705	0.0828729		-0.108452	-0.839719	0.404149	0.864526
[ADH5]	Alcohol dehydrogenase class 3 |	aFELMHSGk	P11766	NonPhos	P11766->|	NonPhos_isUniquetoGene	isUniquetoGene		18||5|44|72.5	3||2		-0.306219	-2.59819	0.0128748	0.22963		-0.504225	-2.82836	0.00701362	0.083558		-0.198006	-1.28604	0.203418	0.736233
[FGG]	Isoform Gamma A of Fibrinogen gamma chain	eGFGHLSPTGTTEFWLGNEk	P02679-2	NonPhos	P02679-2->	NonPhos_isUniquetoGene	isUniquetoGene		49|11|9|8|25	1|5|4|7		0.514736	2.0012	0.0519397	0.409714		0.637804	2.82536	0.00707197	0.083558		0.123068	0.546964	0.586107	0.916229
[ABLIM1]	Isoform 6 of Actin binding LIM protein 1	hLAPEVFR	O14639-6	NonPhos	O14639-6->	NonPhos_isUniquetoGene	isUniquetoGene		44|41|42|8	3|4		-0.310107	-1.64929	0.106627	0.541343		-0.399241	-2.83088	0.00696931	0.083558		-0.0891345	-0.512896	0.609588	0.924805
[RPLP2]	60S acidic ribosomal protein P2 |	kILDSVGIEADDDRLNk	P05387	NonPhos	P05387->|	NonPhos_isUniquetoGene	isUniquetoGene		30.5||27.5|32|31	2||1		-0.0879283	-0.578462	0.56664	0.903078		-0.443952	-2.82975	0.00698911	0.083558		-0.356023	-2.51797	0.0147566	0.389163
[DCTN2]	Dynactin subunit 2	lLLQLEATk	Q13561	NonPhos	Q13561->	NonPhos_isUniquetoGene	isUniquetoGene		14|32|17.5|6|49	3|4		-0.00300119	-0.02294	0.981824	0.997952		-0.345508	-2.8317	0.00695414	0.083558		-0.342507	-3.08102	0.00324399	0.26
[COL6A3]	Collagen alpha 3VI chain | Isoform 4 of Collagen alpha 3VI chain |	qLTLLGGPTPNTGAALEFVLR	P12111;P12111-4	NonPhos	P12111->|P12111-4->|	NonPhos_isUniquetoGene	isUniquetoGene		53|33|0|62|	1|6|5|		0.357445	2.85175	0.00672062	0.18543		0.360665	2.83331	0.00692589	0.083558		0.00321954	0.0301739	0.976008	0.997811
[AKAP12]	A kinase anchor protein 12	sAESPTSPVTSETGSTFkk	Q02952	NonPhos	Q02952->	NonPhos_isUniquetoGene	isUniquetoGene		10|15|18|6|13	3|5|4		-0.244051	-0.992902	0.326888	0.796268		-0.477292	-2.83304	0.00693177	0.083558		-0.233241	-1.08688	0.281383	0.788011
[NCL]	|Nucleolin	vFGNEIkLEkPk	P19338	NonPhos	P19338->	NonPhos_isUniquetoGene	isUniquetoGene		|17|15|8|41	|1|3		-0.210921	-1.51567	0.137225	0.598467		-0.32438	-2.82498	0.0070784	0.083558		-0.113459	-0.818601	0.416027	0.864586
[SH3BGRL]	|SH3 domain binding glutamic acid rich like protein	vYIASSSGSTAIkk	O75368	NonPhos	O75368->	NonPhos_isUniquetoGene	isUniquetoGene		|28|11|10	|1|2|3		-0.320636	-2.77978	0.00810933	0.201058		-0.291624	-2.83223	0.00694409	0.083558		0.0290114	0.249716	0.803443	0.971548
[APOC1]	Apolipoprotein C I	ikQSELSAk	P02654	NonPhos	P02654->	NonPhos_isUniquetoGene	isUniquetoGene		16|4|10|19	4|5|3|6		0.63403	1.70136	0.0963017	0.514405		1.01883	2.82343	0.00710659	0.0844504		0.384797	1.18206	0.241767	0.76105
[HMGB1]	High mobility group protein B1	rPPSAFFLFcSEYRPk	P09429	NonPhos	P09429->	NonPhos_isUniquetoGene	isUniquetoGene		33|48.5|35|38|28	2|3|1		-0.396857	-2.95722	0.00510701	0.176471		-0.302056	-2.82322	0.00710992	0.0844504		0.094801	0.692051	0.491338	0.888719
[SERPINA1]	Alpha 1 antitrypsin	iTPNLAEFAFSLYR	P01009	NonPhos	P01009->	NonPhos_isUniquetoGene	isUniquetoGene		18|11|17|30|16	11|14|12|10|16		0.178515	1.16803	0.249718	0.741025		0.31088	2.81843	0.0072045	0.0848806		0.132365	0.845479	0.400967	0.864526
[ANP32A]	Acidic leucine rich nuclear phosphoprotein 32 family member A	kLELSDNR	P39687	NonPhos	P39687->	NonPhos_isUniquetoGene	isUniquetoGene		15|17|18|20|35	3|1		-0.195916	-1.85201	0.0711444	0.463938		-0.209913	-2.82212	0.00713181	0.0848806		-0.0139971	-0.131647	0.895605	0.989606
[FGA]	Isoform 2 of Fibrinogen alpha chain	nNkDSHSLTTNIMEILR	P02671-2	NonPhos	P02671-2->	NonPhos_isUniquetoGene	isUniquetoGene		42.5|28|38|46.5|15	8|5|3		0.483409	2.02247	0.0495929	0.404145		0.701357	2.81826	0.00720735	0.0848806		0.217948	0.984815	0.328515	0.821649
[TPI1]	Isoform 2 of Triosephosphate isomerase	vTNGAFTGEISPGMIkDcGATWVVLGHSER	P60174-1	NonPhos	P60174-1->	NonPhos_isUniquetoGene	isUniquetoGene		5.5|5|10.5|12	4|2|3		-0.453372	-3.50658	0.00112152	0.075		-0.361658	-2.82188	0.00713693	0.0848806		0.0917138	0.595219	0.553636	0.907586
[SOD3]	Extracellular superoxide dismutase Cu Zn	aGLAASLAGPHSIVGR	P08294	NonPhos	P08294->	NonPhos_isUniquetoGene	isUniquetoGene		17.5|23|21|19.5|45	6|7|11|14		-0.028453	-0.24862	0.805224	0.966457		-0.24288	-2.81296	0.00731287	0.0857143		-0.214427	-2.08433	0.0416843	0.5
[ZYX]	Zyxin	gPPASSPAPAPk	Q15942	NonPhos	Q15942->	NonPhos_isUniquetoGene	isUniquetoGene		41.5|34|37|29|53	8|2|3|5		-0.260886	-2.0242	0.0494038	0.404145		-0.37048	-2.81305	0.00731097	0.0857143		-0.109593	-0.879696	0.382343	0.858333
[PSMB7]	Proteasome subunit beta type 7	gTTAVLTEk	Q99436	NonPhos	Q99436->	NonPhos_isUniquetoGene	isUniquetoGene		37|38.5|39|30.5|36.5	3|2		-0.278399	-2.3554	0.0232719	0.302108		-0.322167	-2.80467	0.00747341	0.0857143		-0.0437685	-0.372337	0.710646	0.951775
[FABP5]	Fatty acid binding protein epidermal |	kTQTVcNFTDGALVQHQEWDGkESTITR	Q01469	NonPhos	Q01469->|	NonPhos_isUniquetoGene	isUniquetoGene		10.5||15|83|32.5	4||1|2		-0.37459	-1.92519	0.0610346	0.433369		-0.509903	-2.80575	0.00745247	0.0857143		-0.135313	-0.769569	0.444291	0.876525
[SERPING1]	Isoform 2 of Plasma protease C1 inhibitor |	lLDSLPSDTR	P05155-2	NonPhos	P05155-2->|	NonPhos_isUniquetoGene	isUniquetoGene		69|56|44||63	1|3|		0.143581	1.3404	0.187559	0.66659		0.25695	2.80933	0.00738395	0.0857143		0.11337	1.05509	0.29549	0.799162
[VIM]	Vimentin	lQDEIqNMkEEMAR	P08670	NonPhos	P08670->	NonPhos_isUniquetoGene	isUniquetoGene		12|3|0|10.5	7|8|9|6		-0.121817	-1.34825	0.18504	0.663551		-0.227266	-2.81339	0.00730413	0.0857143		-0.105449	-1.08867	0.280604	0.78634
[LZIC]	|Protein LZIC	vEILTALRk	Q8WZA0	NonPhos	Q8WZA0->	NonPhos_isUniquetoGene	isUniquetoGene		|12|10|16|0	|1|3		-0.0864137	-0.900117	0.373672	0.826069		-0.351429	-2.80616	0.00744534	0.0857143		-0.265015	-2.09269	0.0408902	0.5
[IGHG4]	Ig gamma 4 chain C region	yGPPcPScPAPEFLGGPSVFLFPPkPk	P01861	NonPhos	P01861->	NonPhos_isUniquetoGene	isUniquetoGene		3|4|7|5	25|23|16|11		-0.282946	-1.27776	0.208634	0.695075		-0.691469	-2.81049	0.00736165	0.0857143		-0.408523	-1.69281	0.0958945	0.615766
[ADH5]	Alcohol dehydrogenase class 3	aAVAWEAGkPLSIEEIEVAPPk	P11766	NonPhos	P11766->	NonPhos_isUniquetoGene	isUniquetoGene		14|11|26.5|13.5|27	5|4|8|9		-0.421085	-1.9941	0.0527417	0.41307		-0.629832	-2.79663	0.0076358	0.0871795		-0.208748	-0.818919	0.415849	0.864586
[GPX1]	Glutathione peroxidase 1	fLVGPDGVPLRR	P07203	NonPhos	P07203->	NonPhos_isUniquetoGene	isUniquetoGene		28|32|20|31	5|2|3		-0.174542	-1.00524	0.320981	0.792214		-0.647717	-2.80037	0.00755966	0.0871795		-0.473175	-2.26426	0.0274609	0.452381
[SPTBN1]	Spectrin beta chain non erythrocytic 1	hTLVEADIGIQAER	Q01082	NonPhos	Q01082->	NonPhos_isUniquetoGene	isUniquetoGene		34|51|19.5|33|32	3|4|2		0.433794	1.95111	0.0578002	0.423383		0.558098	2.80118	0.00754354	0.0871795		0.124304	0.618172	0.538532	0.903915
[SPTA1]	Spectrin alpha chain erythrocytic 1 |	lYEDSDDLkNWINk	P02549	NonPhos	P02549->|	NonPhos_isUniquetoGene	isUniquetoGene		15|9|22||37	1|3|2|		0.412855	2.16106	0.0364688	0.35634		0.49162	2.79923	0.00758315	0.0871795		0.0787657	0.468431	0.640821	0.934298
[CALU]	Calumenin | Isoform 2 of Calumenin |	vHHEPQLSDk	O43852;O43852-2	NonPhos	O43852->|O43852-2->|	NonPhos_isUniquetoGene	isUniquetoGene		18|69||25.5|70	1||4		-0.342879	-2.39786	0.0210378	0.282338		-0.390359	-2.79635	0.00764234	0.0871795		-0.0474801	-0.288107	0.774035	0.963481
[NID1]	Nidogen 1	aEcLNPSQPSR	P14543	NonPhos	P14543->	NonPhos_isUniquetoGene	isUniquetoGene		4|15|0	4|3		-0.170904	-1.01147	0.318017	0.790823		-0.426415	-2.79299	0.00771318	0.0872818		-0.255511	-1.63663	0.107116	0.639086
[APOA1]	Apolipoprotein A I	aHVDALR	P02647	NonPhos	P02647->	NonPhos_isUniquetoGene	isUniquetoGene		24|18|25|37|36.5	2|1		0.347108	1.19615	0.238694	0.730485		0.696703	2.78959	0.00778325	0.0872818		0.349595	1.29215	0.201295	0.733427
[CFB]	Complement factor B	dNEQHVFk	P00751	NonPhos	P00751->	NonPhos_isUniquetoGene	isUniquetoGene		37|47|34|45.5|21	3|1|2|4		0.192513	0.973966	0.336094	0.802647		0.384371	2.78789	0.00781602	0.0872818		0.191857	1.12562	0.264748	0.780325
[KIF9]	Kinesin like protein KIF9 |	dRETSSIEPLP[?p]sD[?p]sPk	Q9HAQ2	Phos	Q9HAQ2->[?p]S559[?p]S561|	Phos_isUniquetoGene	isUniquetoGene	1	19|100||4|0	2|1|		0.246812	1.85693	0.0704255	0.462144		0.310293	2.79107	0.00775393	0.0872818		0.0634801	0.68581	0.495246	0.889711
[UCHL1]	Ubiquitin carboxyl terminal hydrolase isozyme L1 |	eFTEREQGEVR	P09936	NonPhos	P09936->|	NonPhos_isUniquetoGene	isUniquetoGene		57|41.5|52.5||52	5|4|2|		-0.195619	-1.08344	0.285188	0.770707		-0.5332	-2.78833	0.00780716	0.0872818		-0.33758	-1.9732	0.0533727	0.528658
[MFAP5]	Isoform 2 of Microfibrillar associated protein 5	eHEAmkDELcR	Q13361-2	NonPhos	Q13361-2->	NonPhos_isUniquetoGene	isUniquetoGene		25|14|12|7|10.5	5|7|13|4		0.361532	2.35316	0.0233989	0.302108		0.411467	2.79015	0.00777076	0.0872818		0.0499348	0.295175	0.768638	0.96178
[DCTN2]	Dynactin subunit 2	eSATEEkLTPVLLAk	Q13561	NonPhos	Q13561->	NonPhos_isUniquetoGene	isUniquetoGene		12|10|17|15|16	3|5|4|1|2		-0.207599	-1.42791	0.160885	0.63188		-0.410499	-2.78918	0.00779134	0.0872818		-0.2029	-1.60858	0.113144	0.641135
[AHNAK]	Neuroblast differentiation associated protein AHNAK |	gPkVDVSAPDVEAHGPEWNLk	Q09666	NonPhos	Q09666->|	NonPhos_isUniquetoGene	isUniquetoGene		20.5|30|26|	2|3|1|		0.164157	0.956528	0.34472	0.811089		0.332813	2.79213	0.00773222	0.0872818		0.168656	1.03572	0.304349	0.804156
[COL6A3]	Collagen alpha 3VI chain | Isoform 4 of Collagen alpha 3VI chain	sVEDAQDVSLALTQR	P12111;P12111-4	NonPhos	P12111->|P12111-4->	NonPhos_isUniquetoGene	isUniquetoGene		16|25|20.5|39|19	7|12|14|8		0.286791	2.31466	0.025616	0.312364		0.331554	2.79107	0.00775393	0.0872818		0.0447631	0.330535	0.74188	0.954608
[PRKCSH]	Glucosidase 2 subunit beta	tVkEEAEkPER	P14314	NonPhos	P14314->	NonPhos_isUniquetoGene	isUniquetoGene		7|5.5|16.5|27|28	7|4		-0.186553	-1.02821	0.310197	0.785669		-0.483893	-2.78855	0.00780306	0.0872818		-0.29734	-1.94229	0.0570717	0.544604
[TPM1]	Tropomyosin alpha 1 chain | Isoform 4 of Tropomyosin alpha 1 chain | Isoform 2 of Tropomyosin alpha 1 chain | Isoform 3 of Tropomyosin alpha 1 chain | Isoform 5 of Tropomyosin alpha 1 chain | Isoform 6 of Tropomyosin alpha 1 chain | Isoform 7 of Tropomyosin alpha 1 chain | Isoform 8 of Tropomyosin alpha 1 chain | Isoform 9 of Tropomyosin alpha 1 chain	ySQkEDRYEEEIk	P09493-2;P09493-3;P09493-5;P09493-6;P09493-7;P09493-8;P09493-9	NonPhos	P09493-2->|P09493-3->|P09493-5->|P09493-6->|P09493-7->|P09493-8->|P09493-9->	NonPhos_isUniquetoGene	isUniquetoGene		23|22|10|11.5|18	2|3|4		-0.871691	-2.66439	0.0108982	0.222707		-0.722039	-2.79397	0.00769331	0.0872818		0.149652	0.458444	0.64795	0.934298
[GC]	Vitamin D binding protein	eLSSFIDkGQELcADYSENTFTEYk	P02774	NonPhos	P02774->	NonPhos_isUniquetoGene	isUniquetoGene		7.5|7|8|50.5|17	4|3|2		0.220363	0.916385	0.365137	0.822647		0.624207	2.78521	0.00787206	0.0888889		0.403845	2.06515	0.0435226	0.508257
[RAD23B]	UV excision repair protein RAD23 homolog B	iESEkGkDAFPVAGQk	P54727	NonPhos	P54727->	NonPhos_isUniquetoGene	isUniquetoGene		40.5|10|21|16|28.5	4|3|2		-0.0155844	-0.09684	0.923414	0.989542		-0.451992	-2.78107	0.00795931	0.0888889		-0.436408	-2.77238	0.00759975	0.339623
[SPTB]	Spectrin beta chain erythrocytic	rVEDQVNVR	P11277	NonPhos	P11277->	NonPhos_isUniquetoGene	isUniquetoGene		0|16|25|58|36.5	3|2		0.524384	3.3035	0.00198995	0.101695		0.438992	2.7838	0.00790233	0.0888889		-0.0853927	-0.575272	0.566938	0.913473
[ANXA1]	|Annexin A1	sEIDMNDIk	P04083	NonPhos	P04083->	NonPhos_isUniquetoGene	isUniquetoGene		|6.5|29.5|33|23	|2|3|4		0.448807	3.08377	0.00363241	0.144444		0.337305	2.78295	0.00792018	0.0888889		-0.111502	-0.945549	0.348042	0.835055
[ITIH4]	Isoform 3 of Inter alpha trypsin inhibitor heavy chain H4	aNTVQEATFQMELPkk	Q14624-3	NonPhos	Q14624-3->	NonPhos_isUniquetoGene	isUniquetoGene		11|12.5|12|15.5	1|4|3		0.320966	2.01437	0.0504732	0.406801		0.436279	2.76989	0.00819748	0.0900243		0.115313	0.753063	0.454075	0.879584
[COL6A3]	Collagen alpha 3VI chain | Isoform 4 of Collagen alpha 3VI chain	dGVPGGPGETGk	P12111;P12111-4	NonPhos	P12111->|P12111-4->	NonPhos_isUniquetoGene	isUniquetoGene		12.5|47|25.5|31|25	2|5|6|4|3		0.13925	0.651575	0.518894	0.889026		0.611583	2.77586	0.00807126	0.0900243		0.472333	2.07116	0.0429343	0.504638
[A2M]	Alpha 2 macroglobulin	fQVDNNNR	P01023	NonPhos	P01023->	NonPhos_isUniquetoGene	isUniquetoGene		3|8.5|0|23	4|6|7|5		0.373634	1.02634	0.311066	0.786297		0.721846	2.77951	0.00799001	0.0900243		0.348212	1.15063	0.254416	0.770065
[KNG1]	Kininogen 1 | Isoform LMW of Kininogen 1	iASFSQNcDIYPGkDFVQPPTk	P01042;P01042-2	NonPhos	P01042->|P01042-2->	NonPhos_isUniquetoGene	isUniquetoGene		10|9|13.5|21|11	14|13|12|8|11		0.121909	0.735735	0.466634	0.870086		0.428711	2.77819	0.00801975	0.0900243		0.306801	2.43435	0.0181814	0.408907
[RPL4]	|60S ribosomal protein L4	iEEVPELPLVVEDkVEGYkk	P36578	NonPhos	P36578->	NonPhos_isUniquetoGene	isUniquetoGene		|40|19.5|19|50.5	|1|2		0.363064	2.18544	0.0345153	0.347973		0.424162	2.77464	0.00809666	0.0900243		0.061098	0.527303	0.599605	0.922218
[APOA1]	Apolipoprotein A I	qGLLPVLESFk	P02647	NonPhos	P02647->	NonPhos_isUniquetoGene	isUniquetoGene		19|12.5|24|7|35	19|28|26|21		0.266698	1.0252	0.311591	0.787167		0.61569	2.77703	0.0080461	0.0900243		0.348992	1.3874	0.170552	0.705121
[C1orf123]	UPF0587 protein C1orf123	aQESVGIYEVTHQFVk	Q9NWV4	NonPhos	Q9NWV4->	NonPhos_isUniquetoGene	isUniquetoGene		22|15|24|8|29	4|3|1		-0.250079	-2.34369	0.023932	0.30485		-0.323261	-2.76138	0.00838508	0.0904762		-0.0731826	-0.699415	0.486772	0.88758
[APOA1]	|Apolipoprotein A I	aTEHLSTLSEk	P02647	NonPhos	P02647->	NonPhos_isUniquetoGene	isUniquetoGene		|16|45|41.5|51	|9|4|10|7		0.202115	1.13978	0.26117	0.747229		0.42564	2.76521	0.00829973	0.0904762		0.223524	1.33228	0.187857	0.716683
[KNG1]	Kininogen 1 | Isoform LMW of Kininogen 1	dIPTNSPELEETLTHTITk	P01042;P01042-2	NonPhos	P01042->|P01042-2->	NonPhos_isUniquetoGene	isUniquetoGene		29|16|24|28.5|31.5	6|10|15|18|8		0.00551281	0.0371444	0.970589	0.997686		0.447867	2.76541	0.00829604	0.0904762		0.442354	3.22169	0.00216524	0.228571
[BGN]	Biglycan |	dLPETLNELHLDHnkIQAIELEDLLR	P21810	NonPhos	P21810->|	NonPhos_isUniquetoGene	isUniquetoGene		21||33|16|24	2||1|3		-0.248692	-1.88299	0.0666988	0.45112		-0.300175	-2.7629	0.00835034	0.0904762		-0.0514832	-0.475936	0.6355	0.932561
[CYCS]	Cytochrome c |	kTGQAPGYSYTAANk	P99999	NonPhos	P99999->|	NonPhos_isUniquetoGene	isUniquetoGene		11|19|39|15|	6|1|3|		0.0189908	0.0931226	0.92633	0.990708		-0.654684	-2.76115	0.00838978	0.0904762		-0.673675	-3.26809	0.00189597	0.228571
[CALD1]	Caldesmon | Isoform 6 of Caldesmon | Isoform 3 of Caldesmon | Isoform 4 of Caldesmon | Isoform 5 of Caldesmon	qkEFDPTITDASLSLPSR	Q05682;Q05682-6;Q05682-3;Q05682-4	NonPhos	Q05682->|Q05682-6->|Q05682-3->|Q05682-4->	NonPhos_isUniquetoGene	isUniquetoGene		13.5|11.5|5|3.5	2		-0.284392	-1.13021	0.265118	0.75		-0.610839	-2.76512	0.00830181	0.0904762		-0.326448	-1.33405	0.187282	0.716551
[PDLIM1]	PDZ and LIM domain protein 1	vAASIGNAQk	O00151	NonPhos	O00151->	NonPhos_isUniquetoGene	isUniquetoGene		41|22|35|36|49	5|4		-0.0798425	-0.531851	0.598235	0.910453		-0.389904	-2.76207	0.00836914	0.0904762		-0.310061	-2.14998	0.0358688	0.490022
[AHNAK]	Neuroblast differentiation associated protein AHNAK	vEGDLkGPEVDIkGPk	Q09666	NonPhos	Q09666->	NonPhos_isUniquetoGene	isUniquetoGene		12|18|9.5|26|14	4|6|7		-0.177524	-0.995522	0.325625	0.795961		-0.385616	-2.76558	0.00829158	0.0904762		-0.208092	-1.2821	0.204773	0.736552
[AHNAK]	Neuroblast differentiation associated protein AHNAK	vEGDLkGPEVDLkGPk	Q09666	NonPhos	Q09666->	NonPhos_isUniquetoGene	isUniquetoGene		12|18|9.5|26|14	4|6|7		-0.177222	-0.994174	0.326264	0.796023		-0.385587	-2.76529	0.00829842	0.0904762		-0.208366	-1.28462	0.203904	0.736233
[ALDH9A1]	4 trimethylaminobutyraldehyde dehydrogenase	aNDTTFGLAAGVFTR	P49189	NonPhos	P49189->	NonPhos_isUniquetoGene	isUniquetoGene		18|16|23.5|19|40	3|5|8|4		-0.0413933	-0.321976	0.749569	0.951554		-0.30451	-2.76009	0.00841274	0.0914489		-0.263117	-1.9553	0.0554929	0.541973
[NID1]	Nidogen 1	aFLHVPAk	P14543	NonPhos	P14543->	NonPhos_isUniquetoGene	isUniquetoGene		11|16.5|19|19.5|13	2|4|3		-0.113142	-0.808889	0.423725	0.847482		-0.339894	-2.75867	0.00844308	0.0915493		-0.226751	-2.06879	0.0431616	0.507353
[HSPB1]	Heat shock protein beta 1	aQLGGPEAAk	P04792	NonPhos	P04792->	NonPhos_isUniquetoGene	isUniquetoGene		28|18.5|21.5|24.5	6|4|8		-0.115032	-0.871272	0.389061	0.83255		-0.348382	-2.75554	0.00851154	0.0915493		-0.23335	-1.55879	0.124513	0.65808
[EPB41L3]	|Isoform 2 of Band 4.1 like protein 3	eVPVVHTETk	Q9Y2J2-2	NonPhos	Q9Y2J2-2->	NonPhos_isUniquetoGene	isUniquetoGene		|52|27|10|29	|5|2|3		-0.188988	-1.64457	0.107598	0.541931		-0.300205	-2.75941	0.00842666	0.0915493		-0.111217	-1.09763	0.276706	0.782932
[PTMS]	Parathymosin	rAAEEEDEADPkR	P20962	NonPhos	P20962->	NonPhos_isUniquetoGene	isUniquetoGene		33|28|29|13|27	3|2|1		-0.503396	-2.50373	0.0162785	0.266881		-0.628694	-2.75377	0.00855222	0.0915493		-0.125297	-0.508955	0.612343	0.924846
[COL6A3]	Collagen alpha 3VI chain | Isoform 4 of Collagen alpha 3VI chain	sDDEVDDPAVELkQFGVAPFTIAR	P12111;P12111-4	NonPhos	P12111->|P12111-4->	NonPhos_isUniquetoGene	isUniquetoGene		7|9|8|22	2|3|6		0.675239	3.60119	0.000863074	0.0666667		0.644358	2.75376	0.00855252	0.0915493		-0.0308811	-0.128549	0.898038	0.989606
[FGB]	Fibrinogen beta chain	aHYGGFTVQNEANkYQISVNk	P02675	NonPhos	P02675->	NonPhos_isUniquetoGene	isUniquetoGene		18.5|10|7|23|15.5	2|6|5|8		0.426749	1.37603	0.1763	0.655594		0.760436	2.74862	0.00867024	0.0917431		0.333687	1.21765	0.228041	0.751777
[COL6A3]	Collagen alpha 3VI chain | Isoform 4 of Collagen alpha 3VI chain	aSENLRQEGVR	P12111;P12111-4	NonPhos	P12111->|P12111-4->	NonPhos_isUniquetoGene	isUniquetoGene		31|17.5|13.5|8.5|11	3|6|2		0.416392	1.31398	0.196248	0.678971		0.852556	2.75089	0.0086198	0.0917431		0.436164	1.35304	0.181178	0.711032
[EIF5A]	Eukaryotic translation initiation factor 5A 1	eDLRLPEGDLGkEIEQk	P63241	NonPhos	P63241->	NonPhos_isUniquetoGene	isUniquetoGene		6.5|19|13.5|7.5	2|1|4		-0.395498	-2.76368	0.00844682	0.201058		-0.500959	-2.74832	0.00867702	0.0917431		-0.105461	-0.649309	0.518393	0.895315
[SARNP]	SAP domain containing ribonucleoprotein |	gIkQDLIHR	P82979	NonPhos	P82979->|	NonPhos_isUniquetoGene	isUniquetoGene		5|6.5|0||65	1|2|5|		-0.263609	-1.77755	0.0827918	0.481261		-0.287658	-2.75016	0.00863443	0.0917431		-0.0240492	-0.153255	0.878539	0.987557
[FN1]	Isoform 5 of Fibronectin	lGVRPSQGGEAPR	P02751-5	NonPhos	P02751-5->	NonPhos_isUniquetoGene	isUniquetoGene		23.5|12.5|12|18|1	4|3		0.326431	1.36539	0.179594	0.65739		0.708005	2.75242	0.00858387	0.0917431		0.381574	1.71932	0.09095	0.604618
[CAPRIN1]	Isoform 2 of Caprin 1	lNQDQLDAVSk	Q14444-2	NonPhos	Q14444-2->	NonPhos_isUniquetoGene	isUniquetoGene		9|43|14.5|5|19	2|1		-0.178986	-1.2407	0.221944	0.710053		-0.346247	-2.75104	0.00861545	0.0917431		-0.16726	-1.2283	0.224081	0.751777
[DAG1]	Dystroglycan	lREQQLVGEk	Q14118	NonPhos	Q14118->	NonPhos_isUniquetoGene	isUniquetoGene		13|6|32.5|11.5|18	3|1|2		-0.262808	-1.8337	0.0738522	0.470142		-0.328435	-2.74637	0.00872216	0.0917431		-0.0656271	-0.478703	0.633533	0.931926
[HMGN3]	Isoform 2 of High mobility group nucleosome binding domain containing protein 3	lSAkPAPPkPEPkPR	Q15651-2	NonPhos	Q15651-2->	NonPhos_isUniquetoGene	isUniquetoGene		18|9.5|5.5|5|0	3|4|2		-0.51259	-2.18489	0.034556	0.347973		-0.540196	-2.75224	0.00858684	0.0917431		-0.0276055	-0.128222	0.898295	0.989606
[FGB]	Fibrinogen beta chain	skIQkLESDVSAQMEYcR	P02675	NonPhos	P02675->	NonPhos_isUniquetoGene	isUniquetoGene		39|16|15|14.5|49	2|3		0.440644	1.2649	0.21316	0.700842		0.87988	2.74915	0.00865763	0.0917431		0.439237	1.65146	0.104056	0.633024
[FGB]	Fibrinogen beta chain	yYWGGQYTWDMAk	P02675	NonPhos	P02675->	NonPhos_isUniquetoGene	isUniquetoGene		27|23.5|34|29.5	4|3		0.338369	1.55305	0.128038	0.580855		0.539466	2.74609	0.00872692	0.0917431		0.201097	1.04725	0.299059	0.800466
[SERPINA1]	Alpha 1 antitrypsin	qINDYVEkGTQGk	P01009	NonPhos	P01009->	NonPhos_isUniquetoGene	isUniquetoGene		19|25|6.5|8|13	7|6|1|5		0.294112	0.924606	0.360901	0.820223		0.744737	2.74481	0.00875851	0.0926773		0.450625	1.74969	0.0855236	0.596712
[TPM4]	Tropomyosin alpha 4 chain | Isoform 2 of Tropomyosin alpha 4 chain	aEERAEVSELk	P67936;P67936-2	NonPhos	P67936->|P67936-2->	NonPhos_isUniquetoGene	isUniquetoGene		8|38|17.5|9|10	4|2|3		-0.306174	-1.59842	0.117522	0.559987		-0.403531	-2.74001	0.00887009	0.0927602		-0.0973576	-0.56678	0.572654	0.913642
[CCT2]	T complex protein 1 subunit beta	iLIANTGMDTDkIk	P78371	NonPhos	P78371->	NonPhos_isUniquetoGene	isUniquetoGene		15.5|11|15|18|29	2|4|1		0.684829	2.2104	0.0326068	0.341637		0.75269	2.74114	0.0088444	0.0927602		0.0678613	0.297525	0.766854	0.961573
[ITIH4]	|Isoform 3 of Inter alpha trypsin inhibitor heavy chain H4	iTFELVYEELLkR	Q14624-3	NonPhos	Q14624-3->	NonPhos_isUniquetoGene	isUniquetoGene		|52|15|29.5|16.5	|1|3|4|2		0.251198	0.817188	0.418974	0.845276		0.809972	2.742	0.00882292	0.0927602		0.558774	2.39387	0.0200906	0.416357
[UCHL1]	Ubiquitin carboxyl terminal hydrolase isozyme L1 |	lGVAGQWR	P09936	NonPhos	P09936->|	NonPhos_isUniquetoGene	isUniquetoGene		36.5|9|0||7	2|1|		-0.137685	-0.791878	0.433484	0.852091		-0.355174	-2.73864	0.00889995	0.0927602		-0.217489	-1.27706	0.206531	0.738564
[HSPD1]	60 kDa heat shock protein mitochondrial |	rGVMLAVDAVIAELkk	P10809	NonPhos	P10809->|	NonPhos_isUniquetoGene	isUniquetoGene		41|51|54|13|	2|1|		-0.140798	-0.789326	0.434956	0.852703		-0.478086	-2.74294	0.00880157	0.0927602		-0.337288	-2.12301	0.0381525	0.497917
[TPM4]	Tropomyosin alpha 4 chain | Isoform 2 of Tropomyosin alpha 4 chain	aEVSELk	P67936;P67936-2	NonPhos	P67936->|P67936-2->	NonPhos_isUniquetoGene	isUniquetoGene		27|24.5|30.5|9.5|12	1|2|4		-0.298145	-1.8634	0.0694785	0.459406		-0.322746	-2.73156	0.00906341	0.0929204		-0.0246009	-0.16724	0.867591	0.987557
[TKT]	Transketolase	aVELAANTk	P29401	NonPhos	P29401->	NonPhos_isUniquetoGene	isUniquetoGene		36|12|52|23.5|36.5	7|5|8		-0.340359	-1.8549	0.0707239	0.463796		-0.545754	-2.72784	0.00915424	0.0929204		-0.205395	-1.16288	0.249421	0.768152
[LAMC1]	Laminin subunit gamma 1	ckDGFFGNPLAPNPADk	P11047	NonPhos	P11047->	NonPhos_isUniquetoGene	isUniquetoGene		10|0|6|44|33	3|4|1		-0.282414	-1.66082	0.104267	0.535379		-0.43159	-2.73018	0.00909565	0.0929204		-0.149176	-1.04612	0.299573	0.801063
[NUCB1]	Nucleobindin 1 |	dLAQYDAAHHEEFkR	Q02818	NonPhos	Q02818->|	NonPhos_isUniquetoGene	isUniquetoGene		17|12||47|40	1|2||3		-0.343195	-2.30729	0.0260607	0.312766		-0.398508	-2.72884	0.0091305	0.0929204		-0.0553131	-0.426022	0.671245	0.939057
[FGB]	Fibrinogen beta chain	eDGGGWWYNR	P02675	NonPhos	P02675->	NonPhos_isUniquetoGene	isUniquetoGene		20.5|4|17.5|15.5|21	2|3|6|5		0.36236	1.20102	0.236819	0.727503		0.77287	2.73013	0.00909672	0.0929204		0.41051	1.59588	0.115958	0.644487
[LPP]	Lipoma preferred partner |	gQPFYAVEkk	Q93052	NonPhos	Q93052->|	NonPhos_isUniquetoGene	isUniquetoGene		6|8|9|30.5|	2|3|		-0.373898	-1.74279	0.0887549	0.500407		-0.411491	-2.72728	0.0091678	0.0929204		-0.0375931	-0.189676	0.850007	0.98355
[SPTB]	Spectrin beta chain erythrocytic	gQQLVEAAEIDcQDLEER	P11277	NonPhos	P11277->	NonPhos_isUniquetoGene	isUniquetoGene		44|26|25.5|38|20.5	9|8|3|2		0.0803683	0.97275	0.336696	0.802968		0.237661	2.73559	0.00897074	0.0929204		0.157292	1.81236	0.0751803	0.588398
[CFH]	Complement factor H	hGGLYHENMR	P08603	NonPhos	P08603->	NonPhos_isUniquetoGene	isUniquetoGene		40|16|20.5|18|25.5	5|1|2		0.077173	0.499636	0.620565	0.91743		0.369436	2.73207	0.00905145	0.0929204		0.292263	2.05402	0.0446222	0.510363
[APOH]	Beta 2 glycoprotein 1	kFIcPLTGLWPINTLk	P02749	NonPhos	P02749->	NonPhos_isUniquetoGene	isUniquetoGene		8|14.5|10.5|12	13|12|14|19|11		-0.11815	-0.699761	0.488584	0.878062		0.356524	2.73373	0.00901267	0.0929204		0.474674	2.91699	0.00513258	0.315217
[C3]	Complement C3 |	nTLIIYLDk	P01024	NonPhos	P01024->|	NonPhos_isUniquetoGene	isUniquetoGene		48|45||63.5|53	3|2|		0.146267	1.02574	0.311345	0.786744		0.25921	2.73391	0.00900785	0.0929204		0.112943	0.781981	0.437034	0.87318
[CCT4]	T complex protein 1 subunit delta	aVADAIR	P50991	NonPhos	P50991->	NonPhos_isUniquetoGene	isUniquetoGene		52|48.5|56|60.5|53	2		0.227748	1.64883	0.106722	0.541343		0.294861	2.72271	0.00927617	0.0942982		0.0671134	0.579309	0.564243	0.911908
[PLEC]	Isoform 7 of Plectin |	eSADPLGAWLQDAR	Q15149-7	NonPhos	Q15149-7->|	NonPhos_isUniquetoGene	isUniquetoGene		23|20.5|25||0	5|4|7||1		0.284699	1.83897	0.0730577	0.468034		0.393086	2.72317	0.00926422	0.0942982		0.108387	0.81663	0.417133	0.864586
[PLIN1]	Perilipin 1	gLLGGVAHTLQk	O60240	NonPhos	O60240->	NonPhos_isUniquetoGene	isUniquetoGene		2|0|4|6|35	4|5|11|13|3		0.744014	2.43061	0.0194462	0.279891		0.636197	2.72636	0.0091882	0.0942982		-0.107818	-0.429982	0.668389	0.939057
[F2]	Prothrombin	gQPSVLQVVNLPIVERPVck	P00734	NonPhos	P00734->	NonPhos_isUniquetoGene	isUniquetoGene		27.5|47.5|45|39|53	6|2|1|8		0.24071	1.04076	0.3044	0.782623		0.663005	2.72674	0.00917957	0.0942982		0.422295	1.73587	0.0879419	0.596712
[FGA]	Isoform 2 of Fibrinogen alpha chain	gGSTSYGTGSETESPR	P02671-2	NonPhos	P02671-2->	NonPhos_isUniquetoGene	isUniquetoGene		19|13|10|6	14|17|19		0.394521	1.80326	0.0785855	0.474576		0.578352	2.71774	0.00940055	0.0956522		0.18383	0.924047	0.359013	0.842507
[ANK1]	Isoform Er7 of Ankyrin 1 |	lALQAQPVPDELVTk	P16157-8	NonPhos	P16157-8->|	NonPhos_isUniquetoGene	isUniquetoGene		53|36||46|57	2|5||3		0.269698	2.28382	0.0275303	0.317719		0.271524	2.72016	0.00934059	0.0956522		0.00182567	0.0174588	0.9861	0.998198
[F13B]	Coagulation factor XIII B chain	vLHGDLIDFVck	P05160	NonPhos	P05160->	NonPhos_isUniquetoGene	isUniquetoGene		21.5|24|16.5|13|9.5	4		0.290856	1.22654	0.227176	0.719153		0.508716	2.71863	0.00937729	0.0956522		0.21786	1.11825	0.26787	0.781022
[TPM4]	Tropomyosin alpha 4 chain | Isoform 2 of Tropomyosin alpha 4 chain	ySEkEDkYEEEIk	P67936;P67936-2	NonPhos	P67936->|P67936-2->	NonPhos_isUniquetoGene	isUniquetoGene		4.5|29|13|12.5|10.5	4|1		-0.481315	-2.30192	0.0263958	0.313152		-0.503799	-2.7162	0.00944105	0.0956522		-0.0224847	-0.112134	0.911037	0.991967
[COL6A3]	Collagen alpha 3VI chain | Isoform 4 of Collagen alpha 3VI chain	aLILVGLER	P12111;P12111-4	NonPhos	P12111->|P12111-4->	NonPhos_isUniquetoGene	isUniquetoGene		24|11.5|9.5|15.5|18	4|6|5		0.508516	2.76735	0.0083698	0.201058		0.605865	2.71501	0.00947139	0.0965665		0.0973489	0.443539	0.658633	0.936864
[TIMM8B]	Mitochondrial import inner membrane translocase subunit Tim8 B |	fIDTTLAITSR	Q9Y5J9	NonPhos	Q9Y5J9->|	NonPhos_isUniquetoGene	isUniquetoGene		44|20||40|47	1||3		0.0851482	0.8358	0.408526	0.841433		-0.283018	-2.70965	0.00960397	0.0965665		-0.368166	-3.92053	0.000261182	0.166667
[C3]	Complement C3	kVEGTAFVIFGIQDGEQR	P01024	NonPhos	P01024->	NonPhos_isUniquetoGene	isUniquetoGene		19|26|17.5|4	4|6|2|3		0.276054	1.35865	0.181733	0.661275		0.406389	2.71176	0.00955163	0.0965665		0.130335	0.640562	0.524023	0.89631
[SERPINA1]	Alpha 1 antitrypsin	lVDkFLEDVk	P01009	NonPhos	P01009->	NonPhos_isUniquetoGene	isUniquetoGene		25.5|15|8|13	4|3		0.312444	1.08688	0.283665	0.769439		0.686247	2.71109	0.00956817	0.0965665		0.373804	1.45936	0.149843	0.690719
[AHNAK]	Neuroblast differentiation associated protein AHNAK	vkGEYDVTVPk	Q09666	NonPhos	Q09666->	NonPhos_isUniquetoGene	isUniquetoGene		7.5|5|6|16	8|7|6		-0.178873	-0.84462	0.403617	0.840056		-0.519379	-2.70905	0.00961813	0.0965665		-0.340506	-2.18677	0.0329242	0.481221
[TNXB]	Tenascin X	vPSSASAYDQR	P22105	NonPhos	P22105->	NonPhos_isUniquetoGene	isUniquetoGene		0|25|26|17	1|3|2		0.153806	0.817094	0.419027	0.845276		0.429778	2.7094	0.00961064	0.0965665		0.275972	1.62017	0.110618	0.639086
[BANF1]	Barrier to autointegration factor	aYVVLGQFLVLk	O75531	NonPhos	O75531->	NonPhos_isUniquetoGene	isUniquetoGene		39|25.5|21|31|28	9|10|6|7		-0.160444	-1.78878	0.0809461	0.477016		-0.244153	-2.70529	0.00971467	0.0978723		-0.0837093	-0.917509	0.362401	0.844009
[FABP5]	Fatty acid binding protein epidermal	gFDEYMk	Q01469	NonPhos	Q01469->	NonPhos_isUniquetoGene	isUniquetoGene		7.5|7|22|23|39	2|3|1		-0.542676	-2.0397	0.0477457	0.396552		-0.636553	-2.70338	0.00976439	0.0978723		-0.0938775	-0.580052	0.563741	0.911839
[SPTB]	Spectrin beta chain erythrocytic |	lVAEGNLYSDkIkEk	P11277	NonPhos	P11277->|	NonPhos_isUniquetoGene	isUniquetoGene		52|16|28|18|	2|3|1|		0.567816	2.90275	0.00588728	0.181159		0.485009	2.70439	0.00973852	0.0978723		-0.0828066	-0.452481	0.652194	0.934298
[FGA]	Isoform 2 of Fibrinogen alpha chain	qFTSSTSYNRGDSTFESk	P02671-2	NonPhos	P02671-2->	NonPhos_isUniquetoGene	isUniquetoGene		15|10|24|18	10|17|9|16		0.406328	1.88373	0.0665952	0.45102		0.527379	2.70181	0.00980383	0.0978723		0.121051	0.555005	0.580644	0.916224
[PLIN4]	Perilipin 4 | Isoform 2 of Perilipin 4 |	gTVQTGmDTTk	Q96Q06;Q96Q06-2	NonPhos	Q96Q06->|Q96Q06-2->|	NonPhos_isUniquetoGene	isUniquetoGene		31|43|0||34	2|3||5		-0.0770304	-0.553175	0.583682	0.904629		-0.316454	-2.69378	0.0100068	0.101266		-0.239423	-1.88744	0.0641841	0.566099
[CLIC1]	|Chloride intracellular channel protein 1	lHIVQVVck	O00299	NonPhos	O00299->	NonPhos_isUniquetoGene	isUniquetoGene		|31|35.5|37|45	|3|2|1		-0.298975	-1.85572	0.0706043	0.463271		-0.48457	-2.69724	0.00991934	0.101266		-0.185595	-1.10355	0.274144	0.782601
[COL6A3]	Collagen alpha 3VI chain | Isoform 4 of Collagen alpha 3VI chain	lLVLITGGk	P12111;P12111-4	NonPhos	P12111->|P12111-4->	NonPhos_isUniquetoGene	isUniquetoGene		27|47|23.5|22|26.5	8|15|16|10		0.530366	2.48112	0.0172071	0.273529		0.573604	2.69078	0.0100802	0.101266		0.0432389	0.201835	0.840518	0.98151
[HMGN1]	Non histone chromosomal protein HMG 14	lSAkPPAkVEAkPk	P05114	NonPhos	P05114->	NonPhos_isUniquetoGene	isUniquetoGene		7|13|5|8|0	2|3|1		-0.536412	-2.381	0.0219013	0.290244		-0.525749	-2.69351	0.0100133	0.101266		0.0106635	0.050992	0.959434	0.995076
[C3]	Complement C3	acEPGVDYVYk	P01024	NonPhos	P01024->	NonPhos_isUniquetoGene	isUniquetoGene		21|14|29.5|11|37.5	5|6|4		0.264234	1.10049	0.277751	0.763446		0.557049	2.6805	0.0103561	0.101833		0.292814	1.37187	0.175334	0.707676
[APOB]	Apolipoprotein B 100 |	aLVDTLk	P04114	NonPhos	P04114->|	NonPhos_isUniquetoGene	isUniquetoGene		22|0|17||25	1|		0.253853	1.24384	0.22079	0.709307		0.528186	2.68017	0.0103654	0.101833		0.274334	1.17893	0.243002	0.76105
[NCL]	Nucleolin |	aTFIkVPQNqNGk	P19338	NonPhos	P19338->|	NonPhos_isUniquetoGene	isUniquetoGene		58|35|17|36|	2|1|		0.309144	3.41775	0.0014401	0.0833333		0.232754	2.68438	0.0102495	0.101833		-0.07639	-0.713267	0.478209	0.885305
[SPTB]	Spectrin beta chain erythrocytic	dGLAFNALIHk	P11277	NonPhos	P11277->	NonPhos_isUniquetoGene	isUniquetoGene		8|27.5|7|10|6	3|4		0.826293	2.88024	0.00624405	0.181818		0.685	2.67634	0.0104689	0.101833		-0.141293	-0.538881	0.59164	0.918919
[FN1]	Isoform 5 of Fibronectin |	dGQERDAPIVNk	P02751-5	NonPhos	P02751-5->|	NonPhos_isUniquetoGene	isUniquetoGene		54|19|28||6	1|		0.364616	1.63915	0.108724	0.543676		0.643165	2.68306	0.0102874	0.101833		0.278549	1.80341	0.0765861	0.588398
[APOA1]	Apolipoprotein A I	eQLGPVTQEFWDNLEkETEGLR	P02647	NonPhos	P02647->	NonPhos_isUniquetoGene	isUniquetoGene		12.5|9|6|7|12	2|1|9|5		0.437561	1.93522	0.0597703	0.429204		0.590394	2.67871	0.0104031	0.101833		0.152833	0.788543	0.433188	0.871306
[AHNAK]	Neuroblast differentiation associated protein AHNAK	fkmPFLSISSPk	Q09666	NonPhos	Q09666->	NonPhos_isUniquetoGene	isUniquetoGene		74|48|24|27.5|22	1|2|4		0.0824846	0.719375	0.476549	0.873865		0.282934	2.68171	0.0103225	0.101833		0.200449	1.56222	0.123703	0.65808
[MAP1B]	Microtubule associated protein 1B |	hMDPPPAPVQDR	P46821	NonPhos	P46821->|	NonPhos_isUniquetoGene	isUniquetoGene		35|37|56|41|	4|3|2|		-0.091891	-0.946839	0.349557	0.815171		-0.19223	-2.67777	0.0104289	0.101833		-0.100339	-1.08101	0.283952	0.789656
[AHNAK]	Neuroblast differentiation associated protein AHNAK |	iSMPDVGLNLk	Q09666	NonPhos	Q09666->|	NonPhos_isUniquetoGene	isUniquetoGene		19.5|28.5||39|35.5	6|8||5		-0.00893198	-0.0814953	0.935529	0.992558		-0.246652	-2.6756	0.0104896	0.101833		-0.23772	-2.70401	0.00912146	0.357143
[ADI1]	12 dihydroxy 3 keto 5 methylthiopentene dioxygenase |	lDADkYENDPELEk	Q9BV57	NonPhos	Q9BV57->|	NonPhos_isUniquetoGene	isUniquetoGene		8|15|10|9|	2|1|3|		-0.229375	-1.57267	0.123407	0.569797		-0.415219	-2.67822	0.0104166	0.101833		-0.185844	-1.72124	0.0905956	0.60283
[SPTBN1]	Spectrin beta chain non erythrocytic 1	lILEVHQFSR	Q01082	NonPhos	Q01082->	NonPhos_isUniquetoGene	isUniquetoGene		21|22.5|27|17|4	5|4|6		0.222574	1.39443	0.170706	0.644953		0.389058	2.68572	0.0102125	0.101833		0.166483	0.912543	0.364978	0.847863
[AHNAK]	Neuroblast differentiation associated protein AHNAK	mkGEVDVSLANVEGDLkGPALDIk	Q09666	NonPhos	Q09666->	NonPhos_isUniquetoGene	isUniquetoGene		13|8|15.5	8|5|6|14|4		-0.0251225	-0.194898	0.846667	0.973569		-0.359787	-2.68027	0.0103627	0.101833		-0.334665	-2.60745	0.0117344	0.373494
[COL6A1]	Collagen alpha 1VI chain	nNVEQVccSFEcQPAR	P12109	NonPhos	P12109->	NonPhos_isUniquetoGene	isUniquetoGene		32|19|18|23	4|6|8		0.0469378	0.400241	0.691597	0.939822		0.331093	2.68141	0.01033	0.101833		0.284155	2.48571	0.0160112	0.401747
[ALB]	Serum albumin	qncELFEQLGEYk	P02768	NonPhos	P02768->	NonPhos_isUniquetoGene	isUniquetoGene		23|35|29.5|33|18	18|16|10|13		0.254416	1.75518	0.0865928	0.4942		0.391665	2.68739	0.0101662	0.101833		0.137249	0.820279	0.415082	0.864586
[TPPP3]	Tubulin polymerization promoting protein family member 3	sVTGTDVDIVFSk	Q9BW30	NonPhos	Q9BW30->	NonPhos_isUniquetoGene	isUniquetoGene		30|21|16|19|20	4|2|3		-0.29803	-1.76539	0.0848236	0.487825		-0.44383	-2.67953	0.0103822	0.101833		-0.1458	-0.708813	0.480956	0.885498
[UBE2N]	Ubiquitin conjugating enzyme E2 N |	tNEAQAIETAR	P61088	NonPhos	P61088->|	NonPhos_isUniquetoGene	isUniquetoGene		10|2.5||5	1|2|3|		0.207124	0.728517	0.470983	0.872124		0.642769	2.68222	0.010309	0.101833		0.435645	1.78007	0.0803684	0.593586
[PPP6C]	Isoform 2 of Serine/threonine protein phosphatase 6 catalytic subunit	vTNEFVHINNLk	O00743-2	NonPhos	O00743-2->	NonPhos_isUniquetoGene	isUniquetoGene		56|5|55|10|25	1|2|3		0.268216	2.49424	0.0166632	0.27044		0.310465	2.68454	0.0102454	0.101833		0.042249	0.387704	0.699298	0.948025
[MYL6]	Myosin light polypeptide 6 | Isoform Smooth muscle of Myosin light polypeptide 6	hVLVTLGEk	P60660;P60660-2	NonPhos	P60660->|P60660-2->	NonPhos_isUniquetoGene	isUniquetoGene		10|25|19|13|8	13|9|12|18|17		-0.462228	-2.15727	0.0367882	0.35634		-0.39533	-2.67271	0.0105696	0.103448		0.0668987	0.363953	0.716914	0.953724
[CFL1]	Cofilin 1	kAVLFcLSEDkk	P23528	NonPhos	P23528->	NonPhos_isUniquetoGene	isUniquetoGene		10|6|9|12.5|17	2|1		-0.257878	-2.11499	0.0404563	0.37292		-0.340107	-2.67379	0.0105382	0.103448		-0.0822288	-0.598745	0.551293	0.907308
[ITIH4]	Isoform 3 of Inter alpha trypsin inhibitor heavy chain H4	dQFNLIVFSTEATQWRPSLVPASAENVNk	Q14624-3	NonPhos	Q14624-3->	NonPhos_isUniquetoGene	isUniquetoGene		7|4.5|8|6.5|6	5|4|7|2|3		0.205997	0.894011	0.376906	0.829203		0.518774	2.66873	0.0106792	0.104		0.312778	1.30549	0.196768	0.725783
[TKT]	Transketolase	kLILDSAR	P29401	NonPhos	P29401->	NonPhos_isUniquetoGene	isUniquetoGene		9|10|3|47|16.5	3|5|2|4		-0.436433	-1.59604	0.11805	0.561224		-0.838371	-2.66893	0.0106737	0.104		-0.401938	-1.54475	0.127878	0.661908
[HEBP2]	Heme binding protein 2	nQEQLLTLASILREDGkVFDEk	Q9Y5Z4	NonPhos	Q9Y5Z4->	NonPhos_isUniquetoGene	isUniquetoGene		15|21|16|18|14	3|1|2|4		-0.115315	-0.653739	0.517522	0.887833		-0.419284	-2.6668	0.0107338	0.104		-0.303969	-2.33599	0.0231229	0.425595
[TKT]	Transketolase	sGkPAELLk	P29401	NonPhos	P29401->	NonPhos_isUniquetoGene	isUniquetoGene		9|19.5|27|13	4|3|7|5		-0.433151	-1.64641	0.107217	0.541343		-0.742136	-2.66931	0.0106641	0.104		-0.308985	-1.2515	0.215612	0.746252
[C3]	Complement C3	vSHSEDDcLAFk	P01024	NonPhos	P01024->	NonPhos_isUniquetoGene	isUniquetoGene		27|24|54|48|31	2|4|7|3		0.37178	1.47121	0.148825	0.616131		0.631821	2.66602	0.0107552	0.104		0.260041	1.02019	0.311594	0.810533
[C3]	Complement C3	vTIkPAPETEk	P01024	NonPhos	P01024->	NonPhos_isUniquetoGene	isUniquetoGene		32.5|29|18|35	2|5|3		0.194087	0.612544	0.544167	0.896238		0.724596	2.6696	0.0106565	0.104		0.530508	1.89308	0.0634251	0.562254
[YWHAG]	14 3 3 protein gamma |	yLAEVATGEk	P61981	NonPhos	P61981->|	NonPhos_isUniquetoGene	isUniquetoGene		37.5|39.5||49|44	2||1		-0.15369	-1.2292	0.226191	0.716451		-0.269339	-2.66822	0.0106946	0.104		-0.115649	-1.07353	0.287235	0.792067
[PEX19]	Peroxisomal biogenesis factor 19	icEQFEAETPTDSETTQk	P40855	NonPhos	P40855->	NonPhos_isUniquetoGene	isUniquetoGene		64|17|36|24|0	3|1		-0.237079	-1.16348	0.251542	0.741596		-0.513686	-2.66382	0.0108161	0.105368		-0.276607	-1.67045	0.100236	0.62381
[COL6A3]	Collagen alpha 3VI chain | Isoform 4 of Collagen alpha 3VI chain	iIDELNVkPEGTR	P12111;P12111-4	NonPhos	P12111->|P12111-4->	NonPhos_isUniquetoGene	isUniquetoGene		11|8|14|19|13.5	7|8|10|11		0.393207	2.04931	0.0467561	0.391129		0.53499	2.66105	0.0108942	0.105368		0.141783	0.739099	0.462441	0.880295
[PSMA6]	Proteasome subunit alpha type 6	iLTEAEIDAHLVALAERD	P60900	NonPhos	P60900->	NonPhos_isUniquetoGene	isUniquetoGene		4|6|2	4|3		-0.394436	-2.49408	0.0166702	0.27044		-0.408435	-2.66296	0.0108397	0.105368		-0.013999	-0.0918541	0.92705	0.99219
[COL6A2]	Collagen alpha 2VI chain	aAVFHEkDYDSLAQPGFFDR	P12110	NonPhos	P12110->	NonPhos_isUniquetoGene	isUniquetoGene		26.5|36.5|17|12.5|20	2|6|3|4		0.372205	2.13776	0.0384493	0.366197		0.534724	2.65882	0.0109583	0.106299		0.162519	0.839902	0.404047	0.864526
[RPL22]	|60S ribosomal protein L22	aGNLGGGVVTIER	P35268	NonPhos	P35268->	NonPhos_isUniquetoGene	isUniquetoGene		|32|16.5|24.5|17	|3|2		0.367932	3.52932	0.00105347	0.075		0.312442	2.65373	0.0111059	0.106299		-0.0554906	-0.462588	0.644989	0.934298
[APOA4]	Apolipoprotein A IV	lGEVNTYAGDLQk	P06727	NonPhos	P06727->	NonPhos_isUniquetoGene	isUniquetoGene		28.5|22|42|39|36	2|5|4|3|1		0.418575	2.25365	0.0295146	0.32882		0.399929	2.65485	0.0110732	0.106299		-0.0186465	-0.118309	0.906158	0.991234
[RPS20]	40S ribosomal protein S20	lIDLHSPSEIVk	P60866	NonPhos	P60866->	NonPhos_isUniquetoGene	isUniquetoGene		25.5|18|23.5|16|23	2|3|4		0.317922	2.25575	0.0293712	0.328794		0.325974	2.65701	0.0110092	0.106299		0.00805107	0.0612622	0.95125	0.994157
[BLVRB]	Flavin reductase NADPH	yVAVMPPHIGDQPLTGAYTVTLDGR	P30043	NonPhos	P30043->	NonPhos_isUniquetoGene	isUniquetoGene		17|3|13.5|16|12	18|13|14|11		0.672676	3.05229	0.00395503	0.151515		0.584028	2.65388	0.0111022	0.106299		-0.0886479	-0.361942	0.7184	0.953724
[SPTA1]	Spectrin alpha chain erythrocytic 1	dVTEAIQWIk	P02549	NonPhos	P02549->	NonPhos_isUniquetoGene	isUniquetoGene		14|22|33|30|37.5	6|11|9|8		0.31822	2.01475	0.0504314	0.406801		0.30263	2.65103	0.0111833	0.107422		-0.0155902	-0.104368	0.917149	0.992051
[CLU]	Isoform 4 of Clusterin	eLDESLQVAER	P10909-4	NonPhos	P10909-4->	NonPhos_isUniquetoGene	isUniquetoGene		23.5|14|13|11|10.5	6|5|4		0.166963	0.87684	0.386075	0.831535		0.4777	2.6496	0.0112257	0.107422		0.310737	1.78824	0.0790344	0.592873
[HINT2]	Histidine triad nucleotide binding protein 2 mitochondrial |	lVINDGk	Q9BX68	NonPhos	Q9BX68->|	NonPhos_isUniquetoGene	isUniquetoGene		61|40||41|51	1||2		-0.0683187	-0.646546	0.522095	0.889709		-0.282815	-2.6503	0.0112051	0.107422		-0.214497	-2.43182	0.0182974	0.409962
[SNRNP70]	Isoform 2 of U1 small nuclear ribonucleoprotein 70 kDa |	rQQEVETELk	P08621-2	NonPhos	P08621-2->|	NonPhos_isUniquetoGene	isUniquetoGene		9|44|16|31|	2|1|		-0.0129968	-0.0955929	0.924391	0.98987		-0.355012	-2.65025	0.0112066	0.107422		-0.342016	-2.23727	0.0292648	0.460212
[RPS12]	40S ribosomal protein S12	eSQAkDVIEEYFk	P25398	NonPhos	P25398->	NonPhos_isUniquetoGene	isUniquetoGene		13|12|21|6.5|15	1|2|3|4		-0.131882	-0.953176	0.346406	0.812698		-0.298114	-2.63794	0.0115575	0.107547		-0.166232	-1.24445	0.218156	0.747277
[RAB2A]	Ras related protein Rab 2A |	gAAGALLVYDITRR	P61019	NonPhos	P61019->|	NonPhos_isUniquetoGene	isUniquetoGene		42.5|25|28.5||23	2|1|		0.497997	2.8319	0.00707631	0.192547		0.482908	2.63459	0.0116562	0.107547		-0.0150897	-0.0823769	0.934522	0.99219
[CALU]	Calumenin | Isoform 2 of Calumenin	hLVYESDQNkDGk	O43852;O43852-2	NonPhos	O43852->|O43852-2->	NonPhos_isUniquetoGene	isUniquetoGene		19.5|37.5|28|31|22.5	4|3		-0.295034	-1.43535	0.158768	0.62882		-0.464263	-2.63486	0.0116482	0.107547		-0.169229	-1.00847	0.317134	0.81244
[MYH11]	Myosin 11 | Isoform 4 of Myosin 11	iAQLEEELEEEQGNMEAMSDR	P35749;P35749-4	NonPhos	P35749->|P35749-4->	NonPhos_isUniquetoGene	isUniquetoGene		19|25.5|26.5|34|39	12|10|11|7		0.359395	2.42478	0.0197173	0.280679		0.428128	2.63828	0.0115479	0.107547		0.0687336	0.540312	0.590671	0.918919
[SERPINA1]	|Alpha 1 antitrypsin	iVDLVkELDR	P01009	NonPhos	P01009->	NonPhos_isUniquetoGene	isUniquetoGene		|6|15|20|42	|2|4|3|1		0.52201	1.64046	0.108448	0.543676		0.751172	2.63966	0.011508	0.107547		0.229161	0.936681	0.352535	0.836494
[SPTA1]	Spectrin alpha chain erythrocytic 1 |	kFDEFQkDLNTNEPR	P02549	NonPhos	P02549->|	NonPhos_isUniquetoGene	isUniquetoGene		65|0||15|13.5	1||4		0.366877	1.93001	0.060422	0.432418		0.373073	2.64766	0.0112806	0.107547		0.00619563	0.0334673	0.973378	0.996713
[LAMA4]	Isoform 2 of Laminin subunit alpha 4 |	lAALSIEEGk	Q16363-2	NonPhos	Q16363-2->|	NonPhos_isUniquetoGene	isUniquetoGene		11|37.5|45|17|	3|4|2|5|		-0.0681071	-0.765457	0.448924	0.857872		-0.27041	-2.63959	0.0115104	0.107547		-0.202303	-2.04338	0.0456971	0.510363
[C3]	Complement C3	lDkAcEPGVDYVYk	P01024	NonPhos	P01024->	NonPhos_isUniquetoGene	isUniquetoGene		0|4|53|9|2	3|4		0.196039	0.674616	0.504286	0.884355		0.579402	2.64253	0.0114255	0.107547		0.383363	1.48392	0.143236	0.683058
[AKR1B1]	Aldose reductase	lIQYcQSk	P15121	NonPhos	P15121->	NonPhos_isUniquetoGene	isUniquetoGene		0|58.5|15|22|18	1|2|3		-0.589983	-3.47923	0.0012086	0.075		-0.411085	-2.64346	0.0113994	0.107547		0.178897	1.1121	0.270483	0.782506
[CFH]	Complement factor H	sIDVAcHPGYALPk	P08603	NonPhos	P08603->	NonPhos_isUniquetoGene	isUniquetoGene		10.5|12|0|22	4|6|5		0.140104	0.921952	0.362274	0.821577		0.426076	2.64442	0.0113711	0.107547		0.285972	1.94515	0.0567203	0.544604
[ADIRF]	Adipogenesis regulatory factor	tTQETIDk	Q15847	NonPhos	Q15847->	NonPhos_isUniquetoGene	isUniquetoGene		40|25|24|25.5	3|2		-0.342177	-0.936718	0.354707	0.817204		-0.887931	-2.64769	0.0112795	0.107547		-0.545753	-1.80769	0.0759111	0.588398
[SORBS1]	Isoform 8 of Sorbin and SH3 domain containing protein 1	tYIELLPPAEk	Q9BX66-8	NonPhos	Q9BX66-8->	NonPhos_isUniquetoGene	isUniquetoGene		34.5|20|47.5|44	4|8|6|1		0.0243475	0.22758	0.82138	0.969539		-0.223286	-2.63639	0.011602	0.107547		-0.247633	-2.49726	0.0155569	0.401747
[AHNAK]	Neuroblast differentiation associated protein AHNAK	vDIEAPDVSLEGPEGk	Q09666	NonPhos	Q09666->	NonPhos_isUniquetoGene	isUniquetoGene		26|18|19.5|0	11|12|7		-0.0558006	-0.418846	0.678097	0.937149		-0.309324	-2.63939	0.0115161	0.107547		-0.253523	-2.14033	0.0366709	0.491342
[AHNAK]	Neuroblast differentiation associated protein AHNAK	vEGDLkGPEVDIk	Q09666	NonPhos	Q09666->	NonPhos_isUniquetoGene	isUniquetoGene		13.5|9.5|7|1.5|20.5	8|6|7		-0.157875	-0.962817	0.341608	0.808084		-0.414215	-2.64451	0.011368	0.107547		-0.25634	-1.74618	0.0861276	0.596712
[AHNAK]	Neuroblast differentiation associated protein AHNAK	vEGDLkGPEVDLk	Q09666	NonPhos	Q09666->	NonPhos_isUniquetoGene	isUniquetoGene		13.5|9.5|7|1.5|20.5	8|6|7		-0.157843	-0.962322	0.341847	0.808084		-0.41416	-2.64307	0.0114105	0.107547		-0.256317	-1.74511	0.0863163	0.596712
[HNRNPC]	Isoform C1 of Heterogeneous nuclear ribonucleoproteins C1/C2	vFIGNLNTLVVk	P07910-2	NonPhos	P07910-2->	NonPhos_isUniquetoGene	isUniquetoGene		30.5|15|32|26|20	4|5|3		-0.0998638	-1.15424	0.255247	0.742059		-0.275599	-2.63532	0.0116339	0.107547		-0.175735	-1.83848	0.0711752	0.585629
[APOA1]	Apolipoprotein A I	vQPYLDDFQk	P02647	NonPhos	P02647->	NonPhos_isUniquetoGene	isUniquetoGene		22.5|8|16|19	6|7|8		0.261369	1.0775	0.287803	0.772712		0.53984	2.64487	0.0113588	0.107547		0.278471	1.23983	0.219836	0.748161
[F2]	Prothrombin	yGFYTHVFR	P00734	NonPhos	P00734->	NonPhos_isUniquetoGene	isUniquetoGene		38|27.5|19|15|7	1|4|2		0.486563	2.23685	0.0306786	0.333333		0.544974	2.63959	0.0115104	0.107547		0.0584105	0.253867	0.800238	0.971548
[SLC9A3R2]	Isoform 2 of Na+/H+ exchange regulatory cofactor NHE RF2 | Isoform 3 of Na+/H+ exchange regulatory cofactor NHE RF2	sRPGQYIR	Q15599-2;Q15599-3	NonPhos	Q15599-2->|Q15599-3->	NonPhos_isUniquetoGene	isUniquetoGene		22.5|18|9|6.5|7	2|1		-0.360375	-1.4731	0.148313	0.616027		-0.661317	-2.63327	0.0116979	0.108818		-0.300942	-1.46344	0.148739	0.690719
[AIFM1]	|Isoform 3 of Apoptosis inducing factor 1 mitochondrial	tGGLEIDSDFGGFR	O95831-3	NonPhos	O95831-3->	NonPhos_isUniquetoGene	isUniquetoGene		|24|12|25|20	|2|3|1		-0.127069	-0.943663	0.351168	0.816286		-0.400918	-2.63158	0.0117476	0.108818		-0.273848	-2.21493	0.030847	0.473146
[TPD52L2]	Tumor protein D54	vTQSDLYkk	O43399	NonPhos	O43399->	NonPhos_isUniquetoGene	isUniquetoGene		16.5|1.5|5.5|11|3.5	2|4		-0.407204	-1.41922	0.16339	0.635825		-0.665115	-2.63371	0.0116836	0.108818		-0.257911	-1.02535	0.30918	0.809277
[PDIA3]	Protein disulfide isomerase A3	fEDkTVAYTEQk	P30101	NonPhos	P30101->	NonPhos_isUniquetoGene	isUniquetoGene		51|31|29|10|7	1|2		-0.0964131	-0.755934	0.454538	0.861641		-0.383083	-2.62879	0.0118295	0.109057		-0.28667	-2.1847	0.0330792	0.481221
[DDX39B]	Spliceosome RNA helicase DDX39B	iLVATNLFGR	Q13838	NonPhos	Q13838->	NonPhos_isUniquetoGene	isUniquetoGene		33.5|56|25|36|33	2|1|3		-0.1749	-1.14394	0.25946	0.746118		-0.308623	-2.62853	0.0118373	0.109057		-0.133723	-0.968119	0.336733	0.828243
[F2]	|Prothrombin	iTDNMFcAGYkPDEGkR	P00734	NonPhos	P00734->	NonPhos_isUniquetoGene	isUniquetoGene		|21|20.5|18|23	|1|2|4		0.579662	2.01161	0.0507764	0.406801		0.688118	2.62615	0.011912	0.109057		0.108456	0.474041	0.636848	0.933696
[PARK7]	Protein deglycase DJ 1	kGLIAAIcAGPTALLAHEIGFGSk	Q99497	NonPhos	Q99497->	NonPhos_isUniquetoGene	isUniquetoGene		18|9|11|14.5|21.5	6|5|9|8		-0.114697	-0.860101	0.395114	0.833934		-0.450126	-2.62391	0.0119809	0.109057		-0.335429	-2.15034	0.0358391	0.490022
[UBE2N]	Ubiquitin conjugating enzyme E2 N	lLAEPVPGIkAEPDESNAR	P61088	NonPhos	P61088->	NonPhos_isUniquetoGene	isUniquetoGene		11|16|7|34.5|25	1|5|2|7		0.237009	1.13943	0.261315	0.747229		0.444892	2.62221	0.0120319	0.109057		0.207883	1.08273	0.283195	0.788769
[AHNAK]	Neuroblast differentiation associated protein AHNAK |	mEGDLkAPEVDIkGPk	Q09666	NonPhos	Q09666->|	NonPhos_isUniquetoGene	isUniquetoGene		18||10|16|13.5	1||2|4		-0.0446536	-0.277392	0.783264	0.959231		-0.32998	-2.62569	0.0119264	0.109057		-0.285327	-2.02794	0.0473129	0.513514
[NOLC1]	Nucleolar and coiled body phosphoprotein 1 |	sPAVkPAAAPk	Q14978	NonPhos	Q14978->|	NonPhos_isUniquetoGene	isUniquetoGene		60||57|30|0	1||3		-0.165388	-1.00111	0.322936	0.793617		-0.409321	-2.62193	0.0120398	0.109057		-0.243933	-1.60819	0.11323	0.641135
[TMSB4X]	Thymosin beta 4	tETQEkNPLPSkETIEQEk	P62328	NonPhos	P62328->	NonPhos_isUniquetoGene	isUniquetoGene		7|4|11.5	7|11|6|5		-0.49988	-1.92346	0.0612622	0.433442		-0.634064	-2.62695	0.0118873	0.109057		-0.134184	-0.576024	0.566435	0.913132
[SPTA1]	Spectrin alpha chain erythrocytic 1	aEDLFVEFAHk	P02549	NonPhos	P02549->	NonPhos_isUniquetoGene	isUniquetoGene		51|30.5|11.5|18|35.5	1|2		0.707595	2.75675	0.00860118	0.202073		0.676337	2.61692	0.0121941	0.110497		-0.0312575	-0.115187	0.908634	0.991301
[RAD23B]	UV excision repair protein RAD23 homolog B	gkDAFPVAGQk	P54727	NonPhos	P54727->	NonPhos_isUniquetoGene	isUniquetoGene		15|21.5|0|10.5|3	5|4|3|1		-0.0289573	-0.228819	0.820434	0.969539		-0.342128	-2.61948	0.0121134	0.110497		-0.313171	-2.44267	0.0178104	0.405738
[FGA]	|Isoform 2 of Fibrinogen alpha chain	aQLVDMkR	P02671-2	NonPhos	P02671-2->	NonPhos_isUniquetoGene	isUniquetoGene		|32|29.5|58|44	|1|2		0.357531	1.51316	0.13786	0.599059		0.562587	2.61248	0.0123365	0.111722		0.205056	1.09614	0.277348	0.784123
[MANF]	Mesencephalic astrocyte derived neurotrophic factor	kINELMPk	P55145	NonPhos	P55145->	NonPhos_isUniquetoGene	isUniquetoGene		25|24.5|32|15.5|41	3|2|4|1		0.134676	1.46758	0.149817	0.616266		0.267526	2.61283	0.0123249	0.111722		0.13285	1.90093	0.0623747	0.559492
[MDH2]	Malate dehydrogenase mitochondrial	sQETEcTYFSTPLLLGkk	P40926	NonPhos	P40926->	NonPhos_isUniquetoGene	isUniquetoGene		14|8|29|4	5|4|7|3		-0.172649	-0.999258	0.323837	0.795427		-0.464196	-2.61285	0.0123243	0.111722		-0.291547	-1.75348	0.0848667	0.596712
[MYL6]	Myosin light polypeptide 6 | Isoform Smooth muscle of Myosin light polypeptide 6	eAFQLFDR	P60660;P60660-2	NonPhos	P60660->|P60660-2->	NonPhos_isUniquetoGene	isUniquetoGene		14|21|20|14.5|16.5	5|4|2		-0.414378	-2.45566	0.0182929	0.274286		-0.338757	-2.61163	0.0123616	0.113139		0.0756202	0.502991	0.616503	0.92682
[CDKN2C]	Cyclin dependent kinase 4 inhibitor C	nHkGDTAcDLAR	P42773	NonPhos	P42773->	NonPhos_isUniquetoGene	isUniquetoGene		7|12.5|27|8.5	3|4|2		-0.351994	-1.42203	0.162581	0.633661		-0.744082	-2.61114	0.0123779	0.113139		-0.392088	-1.68265	0.0978453	0.618548
[ASPN]	Asporin	eIHLENNk	Q9BXN1	NonPhos	Q9BXN1->	NonPhos_isUniquetoGene	isUniquetoGene		27.5|16|6|14|4	4|2|3		0.479942	1.48233	0.14584	0.613867		0.704054	2.6036	0.0126202	0.113924		0.224112	0.77976	0.438316	0.874606
[ANK1]	Isoform Er7 of Ankyrin 1	iSEILLDHGAPIQAk	P16157-8	NonPhos	P16157-8->	NonPhos_isUniquetoGene	isUniquetoGene		11|10|1.5|12.5|6.5	6|5|4|8		0.645476	3.05057	0.00397228	0.151515		0.510352	2.60261	0.0126516	0.113924		-0.135124	-0.649822	0.518058	0.895315
[DCN]	Decorin | Isoform B of Decorin	iSRVDAASLk	P07585;P07585-2	NonPhos	P07585->|P07585-2->	NonPhos_isUniquetoGene	isUniquetoGene		35|8.5|6.5|0|17.5	4|2		0.698072	3.09611	0.00351648	0.144444		0.605028	2.60348	0.0126244	0.113924		-0.0930449	-0.450115	0.653883	0.935158
[ATP5B]	ATP synthase subunit beta mitochondrial |	lVLEVAQHLGESTVR	P06576	NonPhos	P06576->|	NonPhos_isUniquetoGene	isUniquetoGene		41||11|7.5|17	1||2|4|3		-0.0525487	-0.328346	0.744786	0.951442		-0.400818	-2.60311	0.0126362	0.113924		-0.34827	-2.00617	0.0496576	0.515224
[APOA1]	Apolipoprotein A I	vSFLSALEEYTk	P02647	NonPhos	P02647->	NonPhos_isUniquetoGene	isUniquetoGene		5|11.5|18|7.5	21|26|31		0.139593	0.514683	0.610061	0.911902		0.574304	2.60363	0.0126193	0.113924		0.434711	1.61616	0.111482	0.639086
[RPL23]	60S ribosomal protein L23	nLYIISVk	P62829	NonPhos	P62829->	NonPhos_isUniquetoGene	isUniquetoGene		33|39|51.5|61	3|2		0.145562	1.44407	0.156304	0.624867		0.295738	2.60192	0.0126737	0.114621		0.150175	1.44847	0.152852	0.691203
[LIMS1]	|LIM and senescent cell antigen like containing domain protein 1	lAETLGRk	P48059	NonPhos	P48059->	NonPhos_isUniquetoGene	isUniquetoGene		|10|21|16.5|15	|1|2		-0.220348	-1.24791	0.219293	0.70773		-0.444525	-2.60127	0.0126956	0.114901		-0.224176	-1.20253	0.233804	0.754806
[LAMA4]	Isoform 2 of Laminin subunit alpha 4	tLFPVVLEQLDDYNAk	Q16363-2	NonPhos	Q16363-2->	NonPhos_isUniquetoGene	isUniquetoGene		40.5|21|16|27|26	6|3|5|9|1		0.0670108	0.495569	0.623397	0.91743		-0.340158	-2.59757	0.0128147	0.114901		-0.407169	-2.93684	0.00485296	0.315217
[TNKS1BP1]	|182 kDa tankyrase 1 binding protein	ySSQDADEQDWEFQkR	Q9C0C2	NonPhos	Q9C0C2->	NonPhos_isUniquetoGene	isUniquetoGene		|70.5|16|10.5|14	|2|4|1		-0.28221	-1.50912	0.138889	0.600928		-0.554707	-2.59816	0.0127961	0.114901		-0.272498	-1.73734	0.0876874	0.596712
[DDI2]	Protein DDI1 homolog 2	eDVRPEEIADQELAEALQk	Q5TDH0	NonPhos	Q5TDH0->	NonPhos_isUniquetoGene	isUniquetoGene		22|15.5|12.5|22.5|27	3|10|6|4|7		0.3551	2.57038	0.0138081	0.242857		0.358838	2.59111	0.013024	0.115453		0.00373745	0.0221773	0.982343	0.998198
[CALD1]	Caldesmon | Isoform 6 of Caldesmon | Isoform 3 of Caldesmon | Isoform 4 of Caldesmon | Isoform 5 of Caldesmon	gNVFSSPTAAGTPNkETAGLk	Q05682;Q05682-6;Q05682-3;Q05682-4	NonPhos	Q05682->|Q05682-6->|Q05682-3->|Q05682-4->	NonPhos_isUniquetoGene	isUniquetoGene		11|5.5|10|17|8	10|9|11|5		-0.626857	-2.28069	0.0277317	0.321138		-0.557227	-2.59555	0.012882	0.115453		0.0696307	0.255055	0.799329	0.97147
[LTF]	Lactotransferrin	lRPVAAEVYGTER	P02788	NonPhos	P02788->	NonPhos_isUniquetoGene	isUniquetoGene		25|37|12.5|21|48	3|1|2|4		-0.176342	-0.944105	0.350938	0.816286		-0.413766	-2.59399	0.012931	0.115453		-0.237425	-1.21072	0.230671	0.754146
[AHNAK]	Neuroblast differentiation associated protein AHNAK	mEGGGAEVHAQLPSLEGDLRGPDVk	Q09666	NonPhos	Q09666->	NonPhos_isUniquetoGene	isUniquetoGene		28.5|17|12|8|10.5	2|7|10|9|8		-0.00113525	-0.00823913	0.993449	0.999162		-0.32311	-2.59617	0.0128607	0.115453		-0.321975	-2.43562	0.0181213	0.408163
[DCN]	Decorin	vSPGAFTPLVkLER	P07585	NonPhos	P07585->	NonPhos_isUniquetoGene	isUniquetoGene		30|8|0.5|3|9	7|12|10|8|5		0.672794	3.11993	0.0032961	0.144444		0.569888	2.59483	0.0129051	0.115453		-0.102907	-0.518197	0.6059	0.923653
[KNG1]	Kininogen 1 | Isoform LMW of Kininogen 1	yFIDFVAR	P01042;P01042-2	NonPhos	P01042->|P01042-2->	NonPhos_isUniquetoGene	isUniquetoGene		26.5|25.5|0	4		0.10403	0.503873	0.617599	0.9168		0.479485	2.59238	0.0129813	0.115453		0.375455	2.06763	0.0432772	0.507353
[NDUFA5]	NADH dehydrogenase ubiquinone 1 alpha subcomplex subunit 5	iLDVLEEIPk	Q16718	NonPhos	Q16718->	NonPhos_isUniquetoGene	isUniquetoGene		4|10|43|40|30	4|5|8|3		-0.194023	-0.861261	0.394482	0.833934		-0.661563	-2.5904	0.0130485	0.116135		-0.46754	-2.38734	0.0204177	0.41637
[HSPG2]	Basement membrane specific heparan sulfate proteoglycan core protein	aAGVPSATITWR	P98160	NonPhos	P98160->	NonPhos_isUniquetoGene	isUniquetoGene		15.5|17|35|23|21	6|9|7|5|4		-0.0632918	-0.675116	0.503968	0.884225		-0.208537	-2.58823	0.0131195	0.116608		-0.145245	-1.6422	0.105954	0.635348
[TNXB]	Tenascin X	dRDGQPQVVR	P22105	NonPhos	P22105->	NonPhos_isUniquetoGene	isUniquetoGene		17|3|15|13.5	4|3|2		0.556592	2.48935	0.0168672	0.273438		0.514755	2.58637	0.0131831	0.116608		-0.0418367	-0.217132	0.828632	0.979026
[RPS19]	40S ribosomal protein S19	aLAAFLkk	P39019	NonPhos	P39019->	NonPhos_isUniquetoGene	isUniquetoGene		11|12|8.5|10|13	3|2|4		0.638266	2.63393	0.0117736	0.224409		0.740953	2.5834	0.0132822	0.117241		0.102687	0.360185	0.719697	0.953812
[APOA4]	Apolipoprotein A IV	dkVNSFFSTFk	P06727	NonPhos	P06727->	NonPhos_isUniquetoGene	isUniquetoGene		14|41|18|2|3	4|1|3		0.485413	1.52513	0.134846	0.594812		0.722139	2.58363	0.0132732	0.117241		0.236726	0.773744	0.441836	0.876525
[PARK7]	Protein deglycase DJ 1	eILkEQENR	Q99497	NonPhos	Q99497->	NonPhos_isUniquetoGene	isUniquetoGene		9.5|18|19.5|10|20	2|3		-0.118695	-1.06111	0.295126	0.777505		-0.445712	-2.5775	0.0134791	0.117241		-0.327017	-2.10759	0.0395201	0.5
[FGA]	Isoform 2 of Fibrinogen alpha chain	eVTkEVVTSEDGSDcPEAMDLGTLSGIGTLDGFR	P02671-2	NonPhos	P02671-2->	NonPhos_isUniquetoGene	isUniquetoGene		11|31|15|3.5|32	1|2|3|6		0.414339	1.79334	0.0801971	0.477016		0.624033	2.57962	0.0134092	0.117241		0.209694	0.832945	0.407927	0.864586
[AHNAK]	Neuroblast differentiation associated protein AHNAK	iEGDLkGPk	Q09666	NonPhos	Q09666->	NonPhos_isUniquetoGene	isUniquetoGene		17|18|10|9|12	2|5|7		-0.144519	-0.827355	0.413235	0.842695		-0.365506	-2.5772	0.0134879	0.117241		-0.220987	-1.42124	0.160559	0.698816
[SF1]	|Isoform 4 of Splicing factor 1	iLRPWQSSETR	Q15637-4	NonPhos	Q15637-4->	NonPhos_isUniquetoGene	isUniquetoGene		|25.5|66|11|16	|2|3		-0.173504	-1.88838	0.0659456	0.447746		-0.265513	-2.57818	0.0134559	0.117241		-0.092009	-0.960604	0.340465	0.829726
[TMSB4X]	Thymosin beta 4	kTETQEkNPLPSk	P62328	NonPhos	P62328->	NonPhos_isUniquetoGene	isUniquetoGene		17|7|3|13|20	7|3		-0.52589	-2.01037	0.0509098	0.406801		-0.59731	-2.58076	0.01337	0.117241		-0.0714205	-0.277153	0.782405	0.966367
[AHNAK]	Neuroblast differentiation associated protein AHNAK	lEGDLkGPk	Q09666	NonPhos	Q09666->	NonPhos_isUniquetoGene	isUniquetoGene		17|18|10|9|12	2|5|7		-0.144367	-0.82673	0.413587	0.842695		-0.365397	-2.57695	0.0134952	0.117241		-0.22103	-1.4221	0.160308	0.698816
[COL6A3]	Collagen alpha 3VI chain | Isoform 4 of Collagen alpha 3VI chain	nADQEELVk	P12111;P12111-4	NonPhos	P12111->|P12111-4->	NonPhos_isUniquetoGene	isUniquetoGene		11.5|16.5|13.5|7|14	2|4|3		0.303554	1.06513	0.293318	0.774967		0.701547	2.57823	0.0134541	0.117241		0.397993	1.38269	0.171995	0.70563
[PDIA3]	Protein disulfide isomerase A3	qAGPASVPLRTEEEFkk	P30101	NonPhos	P30101->	NonPhos_isUniquetoGene	isUniquetoGene		23|21|33.5|50|39	5|4|6|2|1		-0.364635	-2.41036	0.0204112	0.28133		-0.30456	-2.57572	0.0135368	0.117241		0.0600742	0.432888	0.66632	0.939057
[APOA4]	Apolipoprotein A IV	rVEPYGENFNk	P06727	NonPhos	P06727->	NonPhos_isUniquetoGene	isUniquetoGene		11|5|3.5|12	4|3|1		0.789312	2.0743	0.0442857	0.383803		0.828803	2.5802	0.013389	0.117241		0.0394904	0.117938	0.906457	0.991234
[SPTA1]	Spectrin alpha chain erythrocytic 1	sLLDRAEER	P02549	NonPhos	P02549->	NonPhos_isUniquetoGene	isUniquetoGene		16|5|2|6.5|23	3|2|1		0.436201	2.31941	0.0253304	0.312364		0.454264	2.57615	0.0135227	0.117241		0.0180635	0.0967735	0.923158	0.99219
[FGA]	Isoform 2 of Fibrinogen alpha chain	tFPGFFSPmLGEFVSETESR	P02671-2	NonPhos	P02671-2->	NonPhos_isUniquetoGene	isUniquetoGene		36|14|39|51|35	8|9|5|15		-0.0881853	-0.70305	0.486569	0.87756		-0.261889	-2.58005	0.0133948	0.117241		-0.173703	-1.6093	0.112984	0.641135
[PIN1]	Peptidyl prolyl cis trans isomerase NIMA interacting 1	tkEEALELINGYIQk	Q13526	NonPhos	Q13526->	NonPhos_isUniquetoGene	isUniquetoGene		21|12|13|22.5	1|5|3|6		-0.13101	-1.21873	0.230112	0.723221		-0.316343	-2.57763	0.0134745	0.117241		-0.185333	-1.62802	0.108937	0.639086
[APOE]	Apolipoprotein E |	aATVGSLAGQPLQER	P02649	NonPhos	P02649->|	NonPhos_isUniquetoGene	isUniquetoGene		36|50.5|33||28	2|4|3|		0.19057	2.02408	0.0494183	0.404145		0.272093	2.57241	0.0136545	0.117347		0.0815226	0.794048	0.430024	0.871306
[FLNB]	Isoform 2 of Filamin B |	aHGPGLEGGLVGkPAEFTIDTk	O75369-2	NonPhos	O75369-2->|	NonPhos_isUniquetoGene	isUniquetoGene		29|24|27.5|21.5|	3|2|		-0.222122	-1.7685	0.0842928	0.485257		-0.294995	-2.57515	0.0135572	0.117347		-0.0728731	-0.610689	0.543422	0.903915
[PDIA3]	Protein disulfide isomerase A3	eATNPPVIQEEkPkk	P30101	NonPhos	P30101->	NonPhos_isUniquetoGene	isUniquetoGene		13.5|6|7|9|25	4|2|3|1		-0.148353	-0.870973	0.389221	0.83255		-0.338641	-2.57481	0.0135697	0.117347		-0.190288	-1.32215	0.191197	0.719708
[GC]	Vitamin D binding protein	eFSHLGkEDFTSLSLVLYSR	P02774	NonPhos	P02774->	NonPhos_isUniquetoGene	isUniquetoGene		34.5|29|17.5|22|56.5	2|3|4		0.154067	0.663742	0.511158	0.885048		0.515113	2.57386	0.013603	0.117347		0.361046	1.59581	0.115974	0.644487
[TKT]	Transketolase	kAYGQALAk	P29401	NonPhos	P29401->	NonPhos_isUniquetoGene	isUniquetoGene		10|6|5.5|19|16	8|7|6		-0.434047	-1.44899	0.154938	0.623321		-0.939183	-2.57228	0.0136596	0.117347		-0.505136	-1.64138	0.106125	0.635348
[CA1]	Carbonic anhydrase 1	tSETkHDTSLkPISVSYNPATAk	P00915	NonPhos	P00915->	NonPhos_isUniquetoGene	isUniquetoGene		17|17.5|48|30.5|9	3|4|2|1		0.295109	1.13256	0.264156	0.749023		0.697018	2.57529	0.0135523	0.117347		0.401909	1.74553	0.0862409	0.596712
[HIST1H4A]	Histone H4	tVTAMDVVYALk	P62805	NonPhos	P62805->	NonPhos_isUniquetoGene	isUniquetoGene		20.5|4|10|24|40	12|7|8|19|9		-0.243674	-1.70005	0.0965541	0.514405		-0.30494	-2.57081	0.0137119	0.117347		-0.0612669	-0.413244	0.680582	0.94334
[PSME1]	Isoform 3 of Proteasome activator complex subunit 1	vDVFREDLcTk	Q06323-3	NonPhos	Q06323-3->	NonPhos_isUniquetoGene	isUniquetoGene		42|32|10|32.5|37	2|3|4|1		0.172736	0.952331	0.346822	0.813239		0.366286	2.57366	0.0136095	0.117347		0.19355	1.23445	0.221818	0.748819
[ENAH]	Isoform 3 of Protein enabled homolog	aAVMVYDDANkk	Q8N8S7-3	NonPhos	Q8N8S7-3->	NonPhos_isUniquetoGene	isUniquetoGene		45|37|47|60.5|49	1|3|2		-0.244576	-1.86299	0.0695428	0.459406		-0.25074	-2.56864	0.0137888	0.117647		-0.00616454	-0.0518894	0.958726	0.995076
[PSMA5]	Proteasome subunit alpha type 5	aIGSASEGAQSSLQEVYHk	P28066	NonPhos	P28066->	NonPhos_isUniquetoGene	isUniquetoGene		23|25|20.5|20|27	2|1|4|7		-0.121823	-1.11996	0.269414	0.75614		-0.243845	-2.56656	0.0138621	0.117647		-0.122022	-0.970013	0.335792	0.828243
[ASPN]	Asporin	eIHLENNkLk	Q9BXN1	NonPhos	Q9BXN1->	NonPhos_isUniquetoGene	isUniquetoGene		27.5|18.5|13|9	2|4		0.492929	1.76242	0.0853331	0.488333		0.644293	2.56924	0.0137659	0.117647		0.151364	0.604277	0.547655	0.905909
[FN1]	Isoform 5 of Fibronectin |	eSkPLTAQQTTk	P02751-5	NonPhos	P02751-5->|	NonPhos_isUniquetoGene	isUniquetoGene		13|14||28|17	3||1|2		0.344781	1.30356	0.199759	0.684701		0.763533	2.56688	0.0138517	0.117647		0.418752	1.99509	0.0508733	0.51875
[FABP5]	Fatty acid binding protein epidermal	fEETTADGRk	Q01469	NonPhos	Q01469->	NonPhos_isUniquetoGene	isUniquetoGene		11|7|0|9	2|3		-0.474202	-1.79386	0.080114	0.477016		-0.646278	-2.57047	0.0137243	0.117647		-0.172075	-0.981512	0.33014	0.822615
[HSPA5]	78 kDa glucose regulated protein	kSDIDEIVLVGGSTR	P11021	NonPhos	P11021->	NonPhos_isUniquetoGene	isUniquetoGene		55|12|11|7|10	4|5|3		-0.141112	-1.30207	0.200271	0.685177		-0.255552	-2.56848	0.0137946	0.117647		-0.11444	-1.02896	0.307484	0.807292
[FN1]	|Isoform 5 of Fibronectin	qYNVGPSVSkYPLR	P02751-5	NonPhos	P02751-5->	NonPhos_isUniquetoGene	isUniquetoGene		|7|10.5|39|12	|3|4|2		0.194264	1.00711	0.320086	0.791616		0.528521	2.56998	0.0137417	0.117647		0.334258	2.1431	0.0364434	0.490196
[PRDX6]	Peroxiredoxin 6	eLAILLGmLDPAEkDEk	P30041	NonPhos	P30041->	NonPhos_isUniquetoGene	isUniquetoGene		15.5|3.5|9|17	6|14|11|9		-0.162597	-0.854697	0.398066	0.836839		-0.429862	-2.56213	0.0140156	0.118033		-0.267265	-1.46215	0.149088	0.690719
[CCT8]	Isoform 2 of T complex protein 1 subunit theta	fAEAFEAIPR	P50990-2	NonPhos	P50990-2->	NonPhos_isUniquetoGene	isUniquetoGene		40|32|43|47.5|44	2|3|1		0.432544	3.47117	0.00123674	0.075		0.283993	2.56069	0.014065	0.118033		-0.148551	-1.16405	0.248949	0.768152
[ACAA2]	3 ketoacyl CoA thiolase mitochondrial	iTAHLVHELRR	P42765	NonPhos	P42765->	NonPhos_isUniquetoGene	isUniquetoGene		16|14|12.5|11|19	4|3		-0.328276	-1.92127	0.0615416	0.4338		-0.432006	-2.56429	0.0139402	0.118033		-0.10373	-0.741068	0.46125	0.880295
[SYNPO2]	Synaptopodin 2 | Isoform 4 of Synaptopodin 2	kPLNALDVMk	Q9UMS6;Q9UMS6-4	NonPhos	Q9UMS6->|Q9UMS6-4->	NonPhos_isUniquetoGene	isUniquetoGene		49|55|44|33|24	3|1|4		-0.105152	-0.909254	0.368861	0.824317		-0.254828	-2.55787	0.0141703	0.118033		-0.149676	-1.28116	0.205103	0.736552
[PSMC3]	26S protease regulatory subunit 6A	lkPGDLVGVNk	P17980	NonPhos	P17980->	NonPhos_isUniquetoGene	isUniquetoGene		57|19|10|17|34.5	2|3		-0.146998	-1.34289	0.186758	0.665506		-0.293485	-2.55864	0.0141411	0.118033		-0.146487	-1.46109	0.149371	0.690719
[APOA4]	|Apolipoprotein A IV	lNHQLEGLTFQMk	P06727	NonPhos	P06727->	NonPhos_isUniquetoGene	isUniquetoGene		|65|39.5|19|21	|3|4		0.260845	1.8042	0.0784339	0.474061		0.324047	2.56057	0.0140687	0.118033		0.0632023	0.413896	0.680092	0.943146
[VAT1]	Synaptic vesicle membrane protein VAT 1 homolog	lQSRPAAPPAPGPGQLTLR	Q99536	NonPhos	Q99536->	NonPhos_isUniquetoGene	isUniquetoGene		1|8|22|11	3|5|4		-0.247289	-1.69048	0.0983894	0.517924		-0.485521	-2.55967	0.0141022	0.118033		-0.238231	-1.43841	0.15567	0.693235
[ANK1]	Isoform Er7 of Ankyrin 1	rGNVIMVR	P16157-8	NonPhos	P16157-8->	NonPhos_isUniquetoGene	isUniquetoGene		29|19.5|26.5|23|16	2|3|1		0.332341	1.77779	0.0827514	0.481261		0.399743	2.56358	0.0139647	0.118033		0.0674022	0.40469	0.686833	0.945917
[ERP29]	Endoplasmic reticulum resident protein 29	skFVLVk	P30040	NonPhos	P30040->	NonPhos_isUniquetoGene	isUniquetoGene		20|29|14|31.5|24	2|3		-0.115303	-0.686215	0.497006	0.880886		-0.47833	-2.55803	0.0141648	0.118033		-0.363026	-1.99765	0.0505871	0.517296
[MTURN]	Isoform 3 of Maturin	tLHEVLEk	Q8N3F0-3	NonPhos	Q8N3F0-3->	NonPhos_isUniquetoGene	isUniquetoGene		44|38|49|42|33	3|2|4		-0.118346	-1.0422	0.303739	0.782338		-0.252576	-2.56099	0.0140545	0.118033		-0.13423	-1.18881	0.239111	0.759615
[COL6A3]	Collagen alpha 3VI chain | Isoform 4 of Collagen alpha 3VI chain	vAVFFSNTPTR	P12111;P12111-4	NonPhos	P12111->|P12111-4->	NonPhos_isUniquetoGene	isUniquetoGene		28.5|0|38|16|29	2|4|5|3		0.23039	1.06451	0.293595	0.774967		0.575086	2.56082	0.0140603	0.118033		0.344697	1.47985	0.144329	0.68446
[TKT]	Transketolase	vLDPFTIkPLDR	P29401	NonPhos	P29401->	NonPhos_isUniquetoGene	isUniquetoGene		2|5|6|4|18.5	11|9|5|10		-0.324911	-1.32076	0.19399	0.674167		-0.732426	-2.5629	0.0139888	0.118033		-0.407516	-1.64955	0.104447	0.633389
[TPI1]	Isoform 2 of Triosephosphate isomerase |	vTNGAFTGEISPGMIkDcGATWVVLGHSERR	P60174-1	NonPhos	P60174-1->|	NonPhos_isUniquetoGene	isUniquetoGene		14|40|21||37	2|3|1|		0.12197	1.25275	0.217546	0.707155		0.263838	2.56079	0.0140613	0.118033		0.141867	1.5538	0.125694	0.65808
[ATOX1]	|Copper transport protein ATOX1	yDIDLPNkk	O00244	NonPhos	O00244->	NonPhos_isUniquetoGene	isUniquetoGene		|31|12.5|29|28	|3|2|1		-0.266302	-1.8864	0.0662248	0.448417		-0.38269	-2.56241	0.0140061	0.118033		-0.116388	-0.842129	0.402819	0.864526
[TXNDC17]	Thioredoxin domain containing protein 17	yEEVSVSGFEEFHR	Q9BRA2	NonPhos	Q9BRA2->	NonPhos_isUniquetoGene	isUniquetoGene		48.5|54.5|28|41|49.5	4|2|3		0.128595	0.789142	0.43507	0.852703		0.410836	2.56131	0.014045	0.118033		0.282241	1.8167	0.0744935	0.588398
[SPTB]	Spectrin beta chain erythrocytic	fLDLLEPLGRR	P11277	NonPhos	P11277->	NonPhos_isUniquetoGene	isUniquetoGene		10|12|7.5	1|2|4|3		0.611655	2.0834	0.0433979	0.382521		0.62889	2.55688	0.0142054	0.118464		0.0172355	0.061313	0.95121	0.994157
[HMGN1]	Non histone chromosomal protein HMG 14	lSAkPPAk	P05114	NonPhos	P05114->	NonPhos_isUniquetoGene	isUniquetoGene		16|46.5|9|40|4	3|4		-0.45706	-1.41258	0.165335	0.639898		-0.702079	-2.55753	0.0141824	0.118464		-0.245019	-0.955445	0.343021	0.831592
[DES]	Desmin |	tFGGAPGFPLGSPLSSPVFPR	P17661	NonPhos	P17661->|	NonPhos_isUniquetoGene	isUniquetoGene		34|19||32|41.5	5|4||2		0.341082	2.76503	0.00841726	0.201058		0.384782	2.55071	0.014427	0.120325		0.0436999	0.331015	0.741519	0.954608
[DBNL]	Isoform 2 of Drebrin like protein | Drebrin like protein	tNAVSEIkR	Q9UJU6-2;Q9UJU6	NonPhos	Q9UJU6-2->|Q9UJU6->	NonPhos_isUniquetoGene	isUniquetoGene		6|10.5|8.5|11|15	1|2|3		-0.239393	-1.98487	0.0538007	0.41637		-0.32917	-2.55396	0.0143094	0.120325		-0.0897771	-0.674929	0.502077	0.890006
[C3]	Complement C3	vHQYFNVELIQPGAVk	P01024	NonPhos	P01024->	NonPhos_isUniquetoGene	isUniquetoGene		6.5|25.5|34|16|0	6|4|1		0.176724	0.896341	0.375666	0.828294		0.384833	2.55394	0.0143097	0.120325		0.208109	1.09784	0.276617	0.782678
[GAPDH]	Glyceraldehyde 3 phosphate dehydrogenase	aEnGkLVInGNPITIFQERDPSk	P04406	NonPhos	P04406->	NonPhos_isUniquetoGene	isUniquetoGene		33|20.5|24.5|21|51	1|4|3		-0.210511	-1.41183	0.165553	0.64002		-0.349462	-2.5503	0.0144415	0.120968		-0.138951	-1.12279	0.26595	0.780515
[BIN1]	Isoform II2 of Myc box dependent interacting protein 1 |	kGPPVPPPPk	O00499-6	NonPhos	O00499-6->|	NonPhos_isUniquetoGene	isUniquetoGene		34|14||29.5|9	2|1||4|3		-0.0841206	-0.678747	0.501716	0.883709		-0.309506	-2.54984	0.0144571	0.120968		-0.225385	-2.09927	0.0402709	0.5
[EIF3J]	Eukaryotic translation initiation factor 3 subunit J	kGVVPGGGLk	O75822	NonPhos	O75822->	NonPhos_isUniquetoGene	isUniquetoGene		28.5|8|61|46.5|33	2|3|1		-0.0963777	-0.813048	0.421344	0.84591		-0.307492	-2.54589	0.0145971	0.120968		-0.211115	-1.95383	0.0556631	0.541973
[ALYREF]	THO complex subunit 4 |	nRPAPYSRPk	Q86V81	NonPhos	Q86V81->|	NonPhos_isUniquetoGene	isUniquetoGene		6.5||23|12|24	4||2|3		-0.298706	-1.56303	0.125651	0.576633		-0.476603	-2.54775	0.0145302	0.120968		-0.177897	-1.08826	0.280783	0.786564
[CALD1]	Caldesmon | Isoform 6 of Caldesmon | Isoform 3 of Caldesmon | Isoform 4 of Caldesmon | Isoform 5 of Caldesmon	rRGETESEEFEk	Q05682;Q05682-6;Q05682-3;Q05682-4	NonPhos	Q05682->|Q05682-6->|Q05682-3->|Q05682-4->	NonPhos_isUniquetoGene	isUniquetoGene		16.5|19.5|17|14	4|3		-0.372049	-1.9869	0.0535645	0.416058		-0.385523	-2.54893	0.0144873	0.120968		-0.013474	-0.0688781	0.945198	0.993497
[ALDOA]	Isoform 2 of Fructose bisphosphate aldolase A	fSHEEIAMATVTALRR	P04075-2	NonPhos	P04075-2->	NonPhos_isUniquetoGene	isUniquetoGene		25|36.5|38.5|29|38	1|4|3		0.299347	2.27615	0.0280249	0.322581		0.313156	2.54456	0.014645	0.121578		0.013809	0.101017	0.919805	0.992051
[AZGP1]	Zinc alpha 2 glycoprotein |	eIPAWVPFDPAAQITk	P25311	NonPhos	P25311->|	NonPhos_isUniquetoGene	isUniquetoGene		19||21.5|28|68	2||1		0.188695	1.10074	0.277638	0.763446		0.481571	2.54385	0.0146697	0.1216		0.292876	1.5689	0.122121	0.655047
[VIM]	Vimentin |	fADLSEAAnRnNDALR	P08670	NonPhos	P08670->|	NonPhos_isUniquetoGene	isUniquetoGene		39||23|69|66	1||3		-0.0978899	-1.39967	0.169131	0.643502		-0.143047	-2.54423	0.014656	0.1216		-0.0451572	-0.674819	0.502144	0.890006
[APOB]	Apolipoprotein B 100	fVTQAEGAk	P04114	NonPhos	P04114->	NonPhos_isUniquetoGene	isUniquetoGene		42|39|37.5|49|45.5	3|4|2		0.254639	1.25319	0.217385	0.707155		0.526924	2.54084	0.0147812	0.1216		0.272285	1.13703	0.260009	0.77603
[AKAP12]	A kinase anchor protein 12 |	kGLSSDLEGEk	Q02952	NonPhos	Q02952->|	NonPhos_isUniquetoGene	isUniquetoGene		37|0||22|2	2|3||1		-0.0864746	-0.397126	0.693869	0.941367		-0.554865	-2.54294	0.0147027	0.1216		-0.468391	-2.4153	0.0190658	0.409962
[FABP5]	Fatty acid binding protein epidermal	eLGVGIALRk	Q01469	NonPhos	Q01469->	NonPhos_isUniquetoGene	isUniquetoGene		26|17.5|12.5|15|10	5|6		-0.243791	-1.07627	0.288353	0.772742		-0.598789	-2.53958	0.0148276	0.122029		-0.354999	-2.33459	0.0232006	0.425595
[DDAH2]	NGNG dimethylarginine dimethylaminohydrolase 2	gLcGMGGPR	O95865	NonPhos	O95865->	NonPhos_isUniquetoGene	isUniquetoGene		41|33|29|29.5|37	1|2		-0.120172	-0.715833	0.478721	0.874283		-0.353571	-2.54048	0.0147936	0.122029		-0.233399	-1.41254	0.163073	0.699043
[ANXA1]	Annexin A1	gTDVNVFNTILTTR	P04083	NonPhos	P04083->	NonPhos_isUniquetoGene	isUniquetoGene		16|17|25|27.5	4|11|7|6		0.240674	2.36813	0.0225787	0.295943		0.228386	2.53935	0.0148374	0.122029		-0.0122882	-0.118773	0.905793	0.991234
[SPTA1]	Spectrin alpha chain erythrocytic 1	mQHNLEQQIQAk	P02549	NonPhos	P02549->	NonPhos_isUniquetoGene	isUniquetoGene		31|33|13|36|16	4|5|8|7		0.681868	2.76219	0.00847787	0.201058		0.593584	2.53874	0.0148611	0.122029		-0.0882845	-0.401803	0.68895	0.946693
[HP]	Haptoglobin |	tEGDGVYTLnNEk	P00738	NonPhos	P00738->|	NonPhos_isUniquetoGene	isUniquetoGene		34|7.5||11|6.5	3|2||4		-0.147347	-0.891828	0.378058	0.830062		-0.437908	-2.53966	0.0148242	0.122029		-0.290561	-2.17721	0.0336642	0.481221
[DCN]	Decorin	vTFNGLNQmIVIELGTNPLk	P07585	NonPhos	P07585->	NonPhos_isUniquetoGene	isUniquetoGene		37|32.5|37.5|21.5|50.5	1|2|6|8		0.00202666	0.0188755	0.985036	0.997952		0.220342	2.53914	0.0148459	0.122029		0.218316	1.83315	0.0719689	0.587112
[AKR1B1]	Aldose reductase	rEELFIVSk	P15121	NonPhos	P15121->	NonPhos_isUniquetoGene	isUniquetoGene		16.5|5.5|22.5|18|19	4|3		-0.487685	-2.6721	0.0106911	0.220264		-0.493191	-2.53538	0.0149908	0.122627		-0.00550584	-0.0275962	0.978045	0.997938
[KRT10]	Keratin type I cytoskeletal 10	aDLEMQIESLTEELAYLkk	P13645	NonPhos	P13645->	NonPhos_isUniquetoGene	isUniquetoGene		16.5|13|8|23|83	2|7|1		0.314387	1.91102	0.0628905	0.438765		0.484741	2.52715	0.0153048	0.122671		0.170355	1.06498	0.29104	0.796662
[AKAP2]	Isoform 4 of A kinase anchor protein 2 |	aFHEDkkPSk	Q9Y2D5-6	NonPhos	Q9Y2D5-6->|	NonPhos_isUniquetoGene	isUniquetoGene		19||0|27|29	2||3		-0.162593	-0.908272	0.369376	0.824317		-0.571789	-2.52784	0.0152767	0.122671		-0.409197	-2.32069	0.0239769	0.425595
[COL1A1]	|Collagen alpha 1I chain	dGEAGAqGPPGPAGPAGER	P02452	NonPhos	P02452->	NonPhos_isUniquetoGene	isUniquetoGene		|30|37|7	|3|8|4		0.0118702	0.059546	0.952882	0.995649		-0.476352	-2.5284	0.0152562	0.122671		-0.488222	-3.5313	0.00086932	0.228571
[ACAA2]	3 ketoacyl CoA thiolase mitochondrial	gVFVVAAk	P42765	NonPhos	P42765->	NonPhos_isUniquetoGene	isUniquetoGene		44.5|38|44|60|49	2|1		-0.163067	-1.16486	0.250984	0.741596		-0.415438	-2.52971	0.0152069	0.122671		-0.252371	-2.3138	0.0243729	0.425595
[ALDOA]	Isoform 2 of Fructose bisphosphate aldolase A |	iGEHTPSALAImENANVLAR	P04075-2	NonPhos	P04075-2->|	NonPhos_isUniquetoGene	isUniquetoGene		27||13|15|0	1||5		0.0764673	1.02455	0.31189	0.787167		0.213958	2.52897	0.0152355	0.122671		0.13749	1.52261	0.133313	0.668901
[TKT]	Transketolase	iIALDGDTk	P29401	NonPhos	P29401->	NonPhos_isUniquetoGene	isUniquetoGene		24|7|11.5|10|13.5	11|3|4|8|2		-0.342709	-1.47115	0.148841	0.616131		-0.664367	-2.52913	0.0152301	0.122671		-0.321658	-1.37878	0.173212	0.706007
[LAMC1]	Laminin subunit gamma 1 |	lcQcSDNIDPNAVGNcNR	P11047	NonPhos	P11047->|	NonPhos_isUniquetoGene	isUniquetoGene		73|14|34|39|	4|3|5|		-0.380994	-3.36956	0.00165001	0.0925926		-0.230426	-2.52861	0.0152486	0.122671		0.150567	1.61478	0.111785	0.639654
[PDXK]	Pyridoxal kinase	lNNMNkYDYVLTGYTR	O00764	NonPhos	O00764->	NonPhos_isUniquetoGene	isUniquetoGene		30|23|22|11.5|15	3|1|4|2		-0.277933	-1.2146	0.231658	0.724721		-0.562289	-2.52982	0.0152016	0.122671		-0.284356	-1.44467	0.153907	0.692582
[PDIA3]	Protein disulfide isomerase A3	lSkDPNIVIAk	P30101	NonPhos	P30101->	NonPhos_isUniquetoGene	isUniquetoGene		12|24|19|19.5|29	7|6|5		-0.267391	-2.30373	0.0262815	0.312896		-0.322178	-2.52913	0.01523	0.122671		-0.0547868	-0.375232	0.708507	0.950609
[UCHL1]	Ubiquitin carboxyl terminal hydrolase isozyme L1 |	qFLSETEk	P09936	NonPhos	P09936->|	NonPhos_isUniquetoGene	isUniquetoGene		40|14|23|34|	3|2|		-0.102818	-0.58938	0.5594	0.899923		-0.492441	-2.53088	0.015162	0.122671		-0.389623	-2.01374	0.0488157	0.515224
[MYDGF]	Myeloid derived growth factor	tAVAHRPGAFk	Q969H8	NonPhos	Q969H8->	NonPhos_isUniquetoGene	isUniquetoGene		20.5|17|3.5|7.5|31	4|2		-0.2559	-1.29749	0.201835	0.68794		-0.432181	-2.52825	0.0152612	0.122671		-0.176281	-0.94854	0.346513	0.835055
[PLIN4]	Perilipin 4	tVLTGTkDTVTTGVmGAVNLAk	Q96Q06	NonPhos	Q96Q06->	NonPhos_isUniquetoGene	isUniquetoGene		48|46.5|26|13|29	3|2|5|6		-0.108089	-0.87349	0.387869	0.831891		-0.253329	-2.52714	0.0153053	0.122671		-0.14524	-1.27096	0.208677	0.740607
[OGN]	Mimecan	lSLLEELSLAENQLLkLPVLPPk	P20774	NonPhos	P20774->	NonPhos_isUniquetoGene	isUniquetoGene		24|4|10|0.5|3	2|3|4|1		0.515865	2.13146	0.0389884	0.367601		0.612786	2.523	0.0154675	0.123839		0.0969205	0.498907	0.619372	0.928264
[APOD]	Apolipoprotein D	nPNLPPETVDSLkNILTSNNIDVk	P05090	NonPhos	P05090->	NonPhos_isUniquetoGene	isUniquetoGene		23|12|31|21|15.5	4|2|5|6		0.0652182	0.294484	0.770314	0.955393		0.48258	2.52356	0.0154462	0.123839		0.417362	2.11439	0.0389107	0.5
[FGB]	Fibrinogen beta chain	gSWYSMR	P02675	NonPhos	P02675->	NonPhos_isUniquetoGene	isUniquetoGene		7|4|2.5|11	1|2		0.447987	1.07463	0.289084	0.772742		0.945611	2.51509	0.0157712	0.12614		0.497625	1.44256	0.154494	0.692718
[CRK]	Adapter molecule crk | Isoform Crk I of Adapter molecule crk |	hGVFLVR	P46108;P46108-2	NonPhos	P46108->|P46108-2->|	NonPhos_isUniquetoGene	isUniquetoGene		2.5||1	2||1		-0.346814	-1.67814	0.100788	0.529065		-0.460385	-2.51083	0.01594	0.12614		-0.113571	-0.61526	0.54043	0.903915
[SERPINA1]	Alpha 1 antitrypsin	lSITGTYDLk	P01009	NonPhos	P01009->	NonPhos_isUniquetoGene	isUniquetoGene		20|13|27|22.5	5|8|7|6		0.231721	0.930404	0.35793	0.818347		0.544362	2.51309	0.0158499	0.12614		0.312642	1.51195	0.135987	0.672505
[MTPN]	Myotrophin	nGDLDEVkDYVAkGEDVNR	P58546	NonPhos	P58546->	NonPhos_isUniquetoGene	isUniquetoGene		14.5|26.5|9	6|4|3|2|5		-0.177489	-1.90455	0.0637526	0.441115		-0.240177	-2.51812	0.0156533	0.12614		-0.0626879	-0.753705	0.453682	0.879577
[PLG]	Plasminogen	qLGAGSIEEcAAkcEEDEEFTcR	P00747	NonPhos	P00747->	NonPhos_isUniquetoGene	isUniquetoGene		12|23|18|14	1|3		0.164059	0.828311	0.412702	0.842695		0.454228	2.51254	0.0158704	0.12614		0.290169	1.92414	0.0593548	0.547091
[ACAA2]	3 ketoacyl CoA thiolase mitochondrial |	rTPFGAYGGLLk	P42765	NonPhos	P42765->|	NonPhos_isUniquetoGene	isUniquetoGene		11.5||14|15|22	4||2		-0.318974	-1.1018	0.277189	0.763446		-0.762928	-2.51234	0.0158777	0.12614		-0.443954	-1.86994	0.0666159	0.573604
[QDPR]	Dihydropteridine reductase |	rVLVYGGR	P09417	NonPhos	P09417->|	NonPhos_isUniquetoGene	isUniquetoGene		37|52|25|55.5|	2|1|3|		-0.296796	-1.50425	0.140125	0.600928		-0.550604	-2.51022	0.0159638	0.12614		-0.253807	-1.37892	0.173165	0.706007
[C3]	Complement C3	sGQSEDRQPVPGQQMTLk	P01024	NonPhos	P01024->	NonPhos_isUniquetoGene	isUniquetoGene		23|16|10|6|22	9|11|8|1		0.0754374	0.304992	0.76236	0.953169		0.474161	2.51111	0.0159285	0.12614		0.398723	1.77987	0.0803992	0.593586
[MYH9]	Myosin 9 |	tEMEDLMSSk	P35579	NonPhos	P35579->|	NonPhos_isUniquetoGene	isUniquetoGene		0|12|29|	1|3|2|		0.0441677	0.356574	0.723721	0.947627		-0.22723	-2.51716	0.0156894	0.12614		-0.271397	-2.17762	0.033633	0.481221
[LAMP1]	Lysosome associated membrane glycoprotein 1	tVESITDIR	P11279	NonPhos	P11279->	NonPhos_isUniquetoGene	isUniquetoGene		46|46.5|50|43|27	2|3		0.160181	1.45983	0.151939	0.616848		0.258749	2.51221	0.0158832	0.12614		0.0985685	0.882207	0.380991	0.857241
[ABLIM1]	Isoform 6 of Actin binding LIM protein 1	vDNEILDYkDLAAIPk	O14639-6	NonPhos	O14639-6->	NonPhos_isUniquetoGene	isUniquetoGene		8.5|12.5|14|10|24	8|7|6		0.00770006	0.0422636	0.966545	0.997544		-0.435156	-2.51459	0.0157907	0.12614		-0.442856	-2.57579	0.0127229	0.375
[TKT]	Transketolase	vLDPFTIkPLDRk	P29401	NonPhos	P29401->	NonPhos_isUniquetoGene	isUniquetoGene		6.5|19|9|7|11.5	4|2|6|7		-0.482432	-1.72433	0.0920539	0.505118		-0.692078	-2.51806	0.0156563	0.12614		-0.209646	-0.778249	0.439202	0.874909
[ADIRF]	Adipogenesis regulatory factor	tANQASDTFSGIGkk	Q15847	NonPhos	Q15847->	NonPhos_isUniquetoGene	isUniquetoGene		12.5|16|10|5|17.5	20|21|17|25|24		-0.248676	-1.01049	0.318484	0.790823		-0.609412	-2.50921	0.0160042	0.126707		-0.360736	-1.92115	0.0597383	0.549101
[TUFM]	Elongation factor Tu mitochondrial |	dkPHVNVGTIGHVDHGk	P49411	NonPhos	P49411->|	NonPhos_isUniquetoGene	isUniquetoGene		32||29|31|19.5	1||2		-0.220382	-1.15394	0.25537	0.742059		-0.395946	-2.50653	0.0161097	0.126888		-0.175565	-0.947116	0.34724	0.835055
[CA1]	Carbonic anhydrase 1	eSISVSSEqLAQFR	P00915	NonPhos	P00915->	NonPhos_isUniquetoGene	isUniquetoGene		6|59|3.5|37|23.5	3|4|2|9|14		0.276915	1.91126	0.0628571	0.438765		0.334001	2.50889	0.0160165	0.126888		0.0570856	0.323598	0.747109	0.954801
[PEBP1]	Phosphatidylethanolamine binding protein 1	lYEQLSGk	P30086	NonPhos	P30086->	NonPhos_isUniquetoGene	isUniquetoGene		6.5|0|16|11	6|3|5|7		-0.223865	-1.36784	0.178837	0.65739		-0.416074	-2.50771	0.0160625	0.126888		-0.192209	-1.20915	0.231268	0.754806
[RPS11]	40S ribosomal protein S11	dVQIGDIVTVGEcRPLSk	P62280	NonPhos	P62280->	NonPhos_isUniquetoGene	isUniquetoGene		32|30|8|19|30.5	8|9		0.342801	2.21875	0.031977	0.34058		0.387901	2.50399	0.016209	0.127055		0.0451004	0.301103	0.764128	0.961573
[MYL12A]	Myosin regulatory light chain 12A	gNFNYIEFTR	P19105	NonPhos	P19105->	NonPhos_isUniquetoGene	isUniquetoGene		14.5|13|21|32|17	6|5|4		-0.164016	-1.59622	0.118011	0.561224		-0.232926	-2.50476	0.0161774	0.127055		-0.0689102	-0.692476	0.491073	0.888719
[ALB]	Serum albumin	kVPqVSTPTLVEVSR	P02768	NonPhos	P02768->	NonPhos_isUniquetoGene	isUniquetoGene		14|39|22|9.5	15|13|11|18|20		0.391655	2.46895	0.0177094	0.273529		0.411853	2.50285	0.0162526	0.127055		0.0201982	0.106616	0.915387	0.992051
[HMGB2]	High mobility group protein B2 |	nYVPPkGDk	P26583	NonPhos	P26583->|	NonPhos_isUniquetoGene	isUniquetoGene		22|42|48|0|	2|1|		-0.236827	-1.32146	0.193752	0.674167		-0.408637	-2.50383	0.0162154	0.127055		-0.17181	-0.845809	0.400782	0.864526
[EDF1]	Isoform 2 of Endothelial differentiation related factor 1 |	qAILAAQR	O60869-2	NonPhos	O60869-2->|	NonPhos_isUniquetoGene	isUniquetoGene		45|25.5|0|	2|3|1|		-0.306728	-1.91569	0.0622694	0.437299		-0.30868	-2.50392	0.0162115	0.127055		-0.00195196	-0.0126293	0.989933	0.998441
[SPTB]	Spectrin beta chain erythrocytic |	qIETQERPR	P11277	NonPhos	P11277->|	NonPhos_isUniquetoGene	isUniquetoGene		25|44||19|23.5	1||2		0.52048	1.42793	0.160878	0.63188		0.836998	2.50178	0.0162975	0.127055		0.316518	1.08548	0.281993	0.788408
[ACADM]	Medium chain specific acyl CoA dehydrogenase mitochondrial |	qREPGLGFSFEFTEQQkEFQATAR	P11310	NonPhos	P11310->|	NonPhos_isUniquetoGene	isUniquetoGene		4|21|3|25|	1|3|		-0.407295	-1.3585	0.181776	0.661275		-1.06623	-2.50336	0.0162333	0.127055		-0.658936	-1.8	0.077135	0.588852
[LASP1]	LIM and SH3 domain protein 1	qQSELQSQVR	Q14847	NonPhos	Q14847->	NonPhos_isUniquetoGene	isUniquetoGene		28|20|24|33|8.5	5|4|3|2		-0.243577	-1.29178	0.203781	0.691318		-0.398364	-2.50067	0.0163427	0.127407		-0.154787	-0.883599	0.380249	0.856493
[PTMS]	Parathymosin	sVEAAAELSAk	P20962	NonPhos	P20962->	NonPhos_isUniquetoGene	isUniquetoGene		1.5|4|9.5|33.5|9	8|9		-0.179599	-1.22472	0.227855	0.720571		-0.332588	-2.49909	0.0164025	0.127407		-0.152989	-1.04906	0.298227	0.799534
[TPPP3]	Tubulin polymerization promoting protein family member 3	vINYEEFkk	Q9BW30	NonPhos	Q9BW30->	NonPhos_isUniquetoGene	isUniquetoGene		12.5|11.5|18|11|9	4|2|3		-0.810208	-2.73513	0.00908863	0.208122		-0.710842	-2.49818	0.0164397	0.127407		0.0993657	0.29782	0.766623	0.961573
[SLC4A1]	Band 3 anion transport protein	vLLPLIFR	P02730	NonPhos	P02730->	NonPhos_isUniquetoGene	isUniquetoGene		26|8.5|14.5|14|4	1|2|4|3		0.335768	1.46798	0.149705	0.616266		0.561696	2.50005	0.0163662	0.127407		0.225928	1.01873	0.312279	0.810533
[HSPA5]	78 kDa glucose regulated protein	vTHAVVTVPAYFNDAQR	P11021	NonPhos	P11021->	NonPhos_isUniquetoGene	isUniquetoGene		59|18|45|39|19	7|4|5|3		0.29817	2.09748	0.0420675	0.380531		0.381216	2.49897	0.016408	0.127407		0.0830454	0.751607	0.454952	0.879584
[NDUFS6]	NADH dehydrogenase ubiquinone iron sulfur protein 6 mitochondrial	vYINLDkETk	O75380	NonPhos	O75380->	NonPhos_isUniquetoGene	isUniquetoGene		22.5|37|13|31.5	4|2|3		-0.133919	-0.534002	0.596759	0.910378		-0.655055	-2.50024	0.0163588	0.127407		-0.521136	-2.59927	0.0119826	0.373494
[SERPINA3]	Alpha 1 antichymotrypsin	iTLLSALVETR	P01011	NonPhos	P01011->	NonPhos_isUniquetoGene	isUniquetoGene		8|27|23|45|36	1|2|12|3|7		0.239441	1.17923	0.245288	0.737092		0.428042	2.49681	0.0164948	0.12813		0.188601	0.989882	0.326059	0.819225
[KNG1]	Kininogen 1 | Isoform LMW of Kininogen 1	rPPGFSPFR	P01042;P01042-2	NonPhos	P01042->|P01042-2->	NonPhos_isUniquetoGene	isUniquetoGene		26|9|13.5|21|24	3|4		0.171333	1.13777	0.261997	0.747229		0.420039	2.49701	0.0164866	0.12813		0.248705	1.63519	0.10742	0.639086
[MYH11]	|Myosin 11 | Isoform 4 of Myosin 11	sLEADLmQLQEDLAAAER	P35749;P35749-4	NonPhos	P35749->|P35749-4->	NonPhos_isUniquetoGene	isUniquetoGene		|63|73|61.5|82	|1|2		-0.117033	-1.08889	0.282792	0.768462		-0.223699	-2.49322	0.0166368	0.12813		-0.106665	-1.1774	0.243605	0.76105
[CES1]	Isoform 3 of Liver carboxylesterase 1 |	tVIGDHGDELFSVFGAPFLkEGASEEEIR	P23141-3	NonPhos	P23141-3->|	NonPhos_isUniquetoGene	isUniquetoGene		3||12|18.5	4||2		0.606356	2.36321	0.0228467	0.298578		0.602519	2.49397	0.0166063	0.12813		-0.00383788	-0.015092	0.987982	0.998198
[HSPB1]	Heat shock protein beta 1	tkDGVVEITGkHEER	P04792	NonPhos	P04792->	NonPhos_isUniquetoGene	isUniquetoGene		24|15|21|45|30	1|4|2|3		-0.290193	-1.50796	0.139181	0.600928		-0.420551	-2.49159	0.0167036	0.128488		-0.130358	-0.684497	0.496061	0.889711
[NID1]	Nidogen 1	vYYREDLSPSITQR	P14543	NonPhos	P14543->	NonPhos_isUniquetoGene	isUniquetoGene		9.5|8.5|17.5|18|48	2|4|3		-0.0310295	-0.202376	0.840874	0.972661		-0.431969	-2.492	0.0166867	0.128488		-0.40094	-2.03164	0.0469149	0.512733
[EIF1AY]	Eukaryotic translation initiation factor 1A Y chromosomal	aYGELPEHAk	O14602	NonPhos	O14602->	NonPhos_isUniquetoGene	isUniquetoGene		22|11|20.5|6|3	5|7|6		-0.21167	-2.18035	0.0349185	0.350168		-0.259816	-2.49066	0.0167446	0.128986		-0.0481465	-0.567431	0.572219	0.913642
[COL18A1]	Isoform 3 of Collagen alpha 1XVIII chain	gADFQcFQQAR	P39060-2	NonPhos	P39060-2->	NonPhos_isUniquetoGene	isUniquetoGene		0|16.5|21|30.5|5	4|3|2		-0.302693	-1.36062	0.181103	0.660229		-0.425859	-2.48682	0.0169029	0.128986		-0.123166	-0.594381	0.554187	0.907586
[HSPG2]	Basement membrane specific heparan sulfate proteoglycan core protein	iAHVELADAGQYR	P98160	NonPhos	P98160->	NonPhos_isUniquetoGene	isUniquetoGene		36.5|15|39|30|13.5	4		0.0698331	0.574561	0.569255	0.903749		-0.291244	-2.48867	0.0168264	0.128986		-0.361077	-3.25855	0.00194754	0.228571
[APOA1]	Apolipoprotein A I	lAEYHAk	P02647	NonPhos	P02647->	NonPhos_isUniquetoGene	isUniquetoGene		20|27|22.5|18	4|5|9		0.430719	1.44671	0.155567	0.623998		0.632433	2.48712	0.0168888	0.128986		0.201714	0.759473	0.450275	0.878458
[NID2]	Nidogen 2	ncVDENEcATGFHR	Q14112	NonPhos	Q14112->	NonPhos_isUniquetoGene	isUniquetoGene		10|3.5|13|20.5|21.5	8|4|2		-0.398355	-2.0903	0.0427427	0.38231		-0.355696	-2.4872	0.0168856	0.128986		0.0426595	0.297182	0.767121	0.961573
[RPL31]	60S ribosomal protein L31	nLQTVNVDEN	P62899	NonPhos	P62899->	NonPhos_isUniquetoGene	isUniquetoGene		13|31.5|16.5|15|12	3|2|4		0.238165	1.61675	0.113474	0.550842		0.332401	2.48531	0.0169671	0.128986		0.0942361	0.738273	0.462939	0.880295
[TMSB4X]	Thymosin beta 4	nPLPSkETIEQEk	P62328	NonPhos	P62328->	NonPhos_isUniquetoGene	isUniquetoGene		16|10|22|12	6|9|5|7		-0.371464	-1.82856	0.0746294	0.471971		-0.458778	-2.48906	0.0168105	0.128986		-0.0873139	-0.435288	0.66459	0.938777
[TKT]	Transketolase	nSTFSEIFkk	P29401	NonPhos	P29401->	NonPhos_isUniquetoGene	isUniquetoGene		10|8|4.5|23.5|14	9|5|2|10		-0.305104	-1.17477	0.247041	0.738482		-0.714219	-2.48664	0.0169099	0.128986		-0.409116	-1.64124	0.106156	0.635348
[FGA]	Isoform 2 of Fibrinogen alpha chain	qFTSSTSYNR	P02671-2	NonPhos	P02671-2->	NonPhos_isUniquetoGene	isUniquetoGene		14|2.5|9|4.5|5	2|3		0.290201	1.15084	0.256624	0.742899		0.594225	2.48756	0.016871	0.128986		0.304024	1.27577	0.206982	0.739379
[PAFAH1B1]	Platelet activating factor acetylhydrolase IB subunit alpha	lNEAkEEFTSGGPLGQk	P43034	NonPhos	P43034->	NonPhos_isUniquetoGene	isUniquetoGene		10|40|8|32.5|15	2|1|3		-0.0544116	-0.293671	0.770927	0.955702		-0.452962	-2.48224	0.0170931	0.130058		-0.39855	-2.48205	0.0161516	0.401747
[SPTB]	Spectrin beta chain erythrocytic	lWDELQATTk	P11277	NonPhos	P11277->	NonPhos_isUniquetoGene	isUniquetoGene		41|33|35|40.5|38	7|9|6|8		0.53146	2.77402	0.00822906	0.201058		0.402989	2.48309	0.0170559	0.130058		-0.12847	-0.679349	0.499297	0.889711
[FBN1]	Fibrillin 1	cWSPGVTVAPEMcPIR	P35555	NonPhos	P35555->	NonPhos_isUniquetoGene	isUniquetoGene		23|18|35|25	6|10|5		0.290388	2.05484	0.0461949	0.389417		0.344437	2.47982	0.0171959	0.130747		0.0540484	0.383263	0.702552	0.949082
[BPGM]	Bisphosphoglycerate mutase	eQmALNHGEEQVR	P07738	NonPhos	P07738->	NonPhos_isUniquetoGene	isUniquetoGene		7|3.5|6.5|21.5|2	3|4|2		-0.037452	-0.208679	0.83596	0.971095		-0.366182	-2.47735	0.0172996	0.130747		-0.32873	-2.3951	0.020031	0.416357
[COL1A1]	Collagen alpha 1I chain	gqAGVmGFPGPk	P02452	NonPhos	P02452->	NonPhos_isUniquetoGene	isUniquetoGene		4|24|35|21|23	10|7|19|15		-0.350148	-1.90557	0.0636148	0.441115		-0.462192	-2.47782	0.0172811	0.130747		-0.112044	-0.699189	0.486913	0.88758
[BPGM]	Bisphosphoglycerate mutase	ykVcDVPLDQLPR	P07738	NonPhos	P07738->	NonPhos_isUniquetoGene	isUniquetoGene		5.5|34|0	2|1|4|3		0.285649	0.990292	0.328134	0.796552		0.530723	2.47818	0.017266	0.130747		0.245075	0.922843	0.359633	0.842931
[PRDX6]	Peroxiredoxin 6	dINAYNcEEPTEkLPFPIIDDRNR	P30041	NonPhos	P30041->	NonPhos_isUniquetoGene	isUniquetoGene		17|1|3|7|8	1|4|3		0.742454	2.61024	0.0124965	0.228137		0.650226	2.47585	0.0173632	0.131617		-0.0922287	-0.369174	0.713002	0.952674
[SPTB]	Spectrin beta chain erythrocytic	lLSGEDVGQDEGATR	P11277	NonPhos	P11277->	NonPhos_isUniquetoGene	isUniquetoGene		1.5|4|4.5|6.5|3	4|3		0.689552	2.95354	0.00515935	0.176471		0.582719	2.47511	0.0173962	0.131617		-0.106833	-0.452179	0.65241	0.934298
[FGG]	|Isoform Gamma A of Fibrinogen gamma chain	yLQEIYNSNnQk	P02679-2	NonPhos	P02679-2->	NonPhos_isUniquetoGene	isUniquetoGene		|52|55|24.5|26	|5|3|4|11		-0.139903	-0.799661	0.428987	0.850602		-0.393526	-2.47472	0.0174123	0.131617		-0.253623	-1.9482	0.0563414	0.543605
[APOA1]	Apolipoprotein A I	akPALEDLR	P02647	NonPhos	P02647->	NonPhos_isUniquetoGene	isUniquetoGene		5|3|6|15	2|1|4|5|3		0.342787	1.03069	0.309048	0.785151		0.652417	2.47089	0.0175737	0.13229		0.30963	0.967104	0.33723	0.828243
[RPL8]	60S ribosomal protein L8	aVVGVVAGGGRIDkPILk	P62917	NonPhos	P62917->	NonPhos_isUniquetoGene	isUniquetoGene		52.5|37|31|54|47	2|3		0.321929	1.67719	0.100969	0.529065		0.458721	2.4717	0.0175381	0.13229		0.136792	0.71467	0.477346	0.88459
[RPS10]	40S ribosomal protein S10	kAEAGAGSATEFQFR	P46783	NonPhos	P46783->	NonPhos_isUniquetoGene	isUniquetoGene		27|5.5|13|14|27.5	3|2		0.2609	1.99139	0.0530498	0.414619		0.266967	2.4718	0.0175339	0.13229		0.00606764	0.0559783	0.955461	0.994674
[PLIN1]	Perilipin 1	lSLMEPESEFRDIDNPPAEVER	O60240	NonPhos	O60240->	NonPhos_isUniquetoGene	isUniquetoGene		18.5|14|19.5|12|5.5	8|5|6|2		0.412901	2.23912	0.030517	0.333333		0.381569	2.47026	0.0176005	0.13229		-0.0313319	-0.153748	0.878147	0.987557
[SPTA1]	|Spectrin alpha chain erythrocytic 1	aLATSRYEk	P02549	NonPhos	P02549->	NonPhos_isUniquetoGene	isUniquetoGene		|6|33.5|14|42	|2|1		0.408911	1.82731	0.0748235	0.471971		0.500389	2.46762	0.0177149	0.132768		0.0914781	0.431219	0.667503	0.939057
[SLC4A1]	Band 3 anion transport protein |	iPPDSEATLVLVGR	P02730	NonPhos	P02730->|	NonPhos_isUniquetoGene	isUniquetoGene		28|22||46.5|50	3|5||2|9		0.190451	2.08286	0.0434516	0.382521		0.176165	2.46788	0.0177047	0.132768		-0.0142859	-0.15477	0.877351	0.987557
[CFL1]	Cofilin 1	lGGSAVISLEGkPL	P23528	NonPhos	P23528->	NonPhos_isUniquetoGene	isUniquetoGene		11|14.5|17.5|8.5|31	11|10|14		-0.202751	-2.25258	0.0295877	0.329151		-0.268029	-2.46841	0.0176828	0.132768		-0.0652779	-0.63753	0.525967	0.898148
[FGA]	Isoform 2 of Fibrinogen alpha chain	sRIEVLkR	P02671-2	NonPhos	P02671-2->	NonPhos_isUniquetoGene	isUniquetoGene		4|10.5|0|11|10	2|4|1		0.579451	1.5072	0.139375	0.600928		0.986177	2.46645	0.0177656	0.132768		0.406727	1.21615	0.228611	0.75188
[FGG]	Isoform Gamma A of Fibrinogen gamma chain	vAQLEAQcQEPckDTVQIHDITGkDcQDIANk	P02679-2	NonPhos	P02679-2->	NonPhos_isUniquetoGene	isUniquetoGene		8.5|7|6|5|9	4|2|3		0.455273	1.1947	0.239258	0.731097		0.875844	2.46745	0.0177225	0.132768		0.420571	1.45062	0.152249	0.690719
[CRK]	Adapter molecule crk | Isoform Crk I of Adapter molecule crk	aLFDFNGNDEEDLPFkkGDILR	P46108;P46108-2	NonPhos	P46108->|P46108-2->	NonPhos_isUniquetoGene	isUniquetoGene		10|11|20.5|9|5.5	4|3|2		-0.132196	-0.913233	0.366782	0.822647		-0.300382	-2.46294	0.0179197	0.134642		-0.168186	-1.24462	0.218095	0.747277
[TPM4]	Tropomyosin alpha 4 chain | Isoform 2 of Tropomyosin alpha 4 chain	cGDLEEELkNVTNNLk	P67936;P67936-2	NonPhos	P67936->|P67936-2->	NonPhos_isUniquetoGene	isUniquetoGene		25|31|27|24|28	5|4		-0.201311	-1.06547	0.293165	0.774967		-0.358361	-2.46214	0.0179566	0.134642		-0.157051	-0.950856	0.345347	0.834871
[SPTB]	Spectrin beta chain erythrocytic	fLDLLEPLGR	P11277	NonPhos	P11277->	NonPhos_isUniquetoGene	isUniquetoGene		2.5|7.5|21|8.5|9	2|6|4		0.540451	2.36964	0.022492	0.295943		0.49257	2.46258	0.0179375	0.134642		-0.0478809	-0.223293	0.823869	0.977588
[HSPD1]	60 kDa heat shock protein mitochondrial	lSDGVAVLk	P10809	NonPhos	P10809->	NonPhos_isUniquetoGene	isUniquetoGene		11|27|41|48	5|3|2		-0.135063	-0.887957	0.380133	0.831504		-0.39207	-2.46327	0.0179042	0.134642		-0.257006	-2.06205	0.0438261	0.510363
[FBN1]	Fibrillin 1	sGNcYLDIRPRGDnGDTAcSNEIGVGVSk	P35555	NonPhos	P35555->	NonPhos_isUniquetoGene	isUniquetoGene		15|1|3|3.5|7	2|3		0.284525	0.817905	0.418567	0.845276		0.887463	2.463	0.0179169	0.134642		0.602937	1.76399	0.0830522	0.594456
[EEA1]	Early endosome antigen 1 |	aDLQNHLDTAQNALQDkQQELNk	Q15075	NonPhos	Q15075->|	NonPhos_isUniquetoGene	isUniquetoGene		30|31|20|22.5|	1|2|6|		-0.247412	-1.82282	0.0755121	0.471971		-0.390184	-2.45747	0.0181694	0.13491		-0.142773	-1.16343	0.249203	0.768152
[EMILIN2]	EMILIN 2	aTDNEPSQFSEPR	Q9BXX0	NonPhos	Q9BXX0->	NonPhos_isUniquetoGene	isUniquetoGene		6|18|15|5|7	3|5|1		0.110448	0.527642	0.601127	0.910453		0.564061	2.45866	0.0181169	0.13491		0.453613	3.00997	0.003963	0.290909
[SERPINC1]	Antithrombin III	dIPMNPMcIYR	P01008	NonPhos	P01008->	NonPhos_isUniquetoGene	isUniquetoGene		45.5|13|45|16.5|29.5	2|3		0.00154108	0.0123557	0.990205	0.997962		0.330157	2.45957	0.0180752	0.13491		0.328616	2.83949	0.00634499	0.315217
[CALB2]	Calretinin	eLENFFQELEk	P22676	NonPhos	P22676->	NonPhos_isUniquetoGene	isUniquetoGene		18.5|21|26|29.5|27	4|7|8		-0.180324	-0.847802	0.401839	0.839149		-0.570229	-2.46045	0.0180342	0.13491		-0.389905	-2.64396	0.0106802	0.367347
[SPTA1]	|Spectrin alpha chain erythrocytic 1	lLkESLLLQk	P02549	NonPhos	P02549->	NonPhos_isUniquetoGene	isUniquetoGene		|23|4.5|28|14.5	|4|3		0.470679	1.99993	0.0520826	0.410448		0.521794	2.45664	0.018203	0.13491		0.051115	0.217958	0.827996	0.978873
[HBA1]	Hemoglobin subunit alpha	mVLSPADkTNVk	P69905	NonPhos	P69905->	NonPhos_isUniquetoGene	isUniquetoGene		9|9.5|10|15	23|16|18|22|30		0.624264	2.62709	0.0119756	0.224409		0.4977	2.4606	0.0180277	0.13491		-0.126563	-0.500495	0.618275	0.927531
[ANK1]	Isoform Er7 of Ankyrin 1	eGHVETVLALLEk	P16157-8	NonPhos	P16157-8->	NonPhos_isUniquetoGene	isUniquetoGene		22.5|16.5|8|0|6	4|3|5		0.595911	2.76489	0.00842035	0.201058		0.494073	2.45405	0.0183184	0.136806		-0.101839	-0.45526	0.650206	0.934298
[MCCC2]	Isoform 2 of Methylcrotonoyl CoA carboxylase beta chain mitochondrial |	aLVNQLHER	Q9HCC0-2	NonPhos	Q9HCC0-2->|	NonPhos_isUniquetoGene	isUniquetoGene		26|32||60.5|59	3|1||2		0.182293	1.5873	0.12004	0.566363		0.250404	2.45235	0.0183922	0.137119		0.0681114	0.632616	0.529136	0.900697
[LASP1]	LIM and SH3 domain protein 1	kPYcNAHYPk	Q14847	NonPhos	Q14847->	NonPhos_isUniquetoGene	isUniquetoGene		23|31|18|12|7	4|2		-0.501678	-3.67346	0.000705865	0.0666667		-0.415044	-2.45364	0.0183371	0.137119		0.0866343	0.52208	0.603211	0.922893
[FABP5]	Fatty acid binding protein epidermal	fEETTADGR	Q01469	NonPhos	Q01469->	NonPhos_isUniquetoGene	isUniquetoGene		16|50|12|13.5|32.5	3|4|2		-0.37754	-2.01231	0.0507004	0.406801		-0.49691	-2.45142	0.0184353	0.137741		-0.11937	-0.75004	0.455888	0.879584
[SPTB]	Spectrin beta chain erythrocytic	kEELGELFAQVPSMGEEGGDADLSIEkR	P11277	NonPhos	P11277->	NonPhos_isUniquetoGene	isUniquetoGene		26|15|12.5|11|17.5	4|2|5		0.527344	2.93838	0.0053645	0.176471		0.365619	2.45111	0.0184491	0.137741		-0.161724	-0.881224	0.381518	0.858322
[SPTB]	Spectrin beta chain erythrocytic	qHQASEEIREk	P11277	NonPhos	P11277->	NonPhos_isUniquetoGene	isUniquetoGene		13.5|10|19|27|20	4|3|2		0.475631	1.37735	0.175904	0.654995		0.679594	2.45008	0.0184951	0.137741		0.203963	0.698313	0.48744	0.88758
[FGG]	Isoform Gamma A of Fibrinogen gamma chain	rLDGSVDFkk	P02679-2	NonPhos	P02679-2->	NonPhos_isUniquetoGene	isUniquetoGene		5|8.5|5.5|7|18	4|5		0.613823	1.35184	0.183894	0.662747		1.08536	2.44936	0.018526	0.137741		0.471541	1.09871	0.276249	0.782601
[SPTBN1]	Spectrin beta chain non erythrocytic 1	hQILEQAVEDYAETVHQLSk	Q01082	NonPhos	Q01082->	NonPhos_isUniquetoGene	isUniquetoGene		19.5|11|14|21|27	4|3|8		-0.199507	-1.74157	0.0889644	0.501215		-0.370484	-2.44889	0.0185481	0.138239		-0.170977	-1.26297	0.211517	0.743636
[COL6A3]	Collagen alpha 3VI chain | Isoform 4 of Collagen alpha 3VI chain	dSFQEVLR	P12111;P12111-4	NonPhos	P12111->|P12111-4->	NonPhos_isUniquetoGene	isUniquetoGene		27.5|34.5|39.5|10.5|67	2|1		0.20472	1.2097	0.233503	0.725118		0.414609	2.44397	0.018765	0.138399		0.209889	1.22139	0.226646	0.751777
[ANK1]	|Isoform Er7 of Ankyrin 1	dSSREPGGSLSFLR	P16157-8	NonPhos	P16157-8->	NonPhos_isUniquetoGene	isUniquetoGene		|10|37|0|45.5	|4|3|2		0.385071	1.6686	0.102692	0.531752		0.51268	2.44299	0.0188107	0.138399		0.127609	0.613717	0.54143	0.903915
[PRDX2]	Peroxiredoxin 2	gLFIIDGk	P32119	NonPhos	P32119->	NonPhos_isUniquetoGene	isUniquetoGene		23|28|31.5|12|38	8|9|6		0.394962	1.55263	0.128135	0.580855		0.433273	2.44412	0.0187587	0.138399		0.0383112	0.162868	0.871006	0.987557
[CSRP2]	Cysteine and glycine rich protein 2	iIGAGkPWHk	Q16527	NonPhos	Q16527->	NonPhos_isUniquetoGene	isUniquetoGene		31|27|24|25|0	4|2|3|1		-0.202984	-1.01787	0.315021	0.789588		-0.412337	-2.44201	0.0188564	0.138399		-0.209353	-1.09253	0.278912	0.785589
[HSPA5]	78 kDa glucose regulated protein	iTPSYVAFTPEGER	P11021	NonPhos	P11021->	NonPhos_isUniquetoGene	isUniquetoGene		36|53|84|0|8.5	2|3|1		-0.183707	-1.11603	0.271089	0.756535		-0.337895	-2.44353	0.0187873	0.138399		-0.154188	-0.842549	0.402583	0.864526
[SERPINH1]	Serpin H1	kAVAISLPk	P50454	NonPhos	P50454->	NonPhos_isUniquetoGene	isUniquetoGene		11|45|7|30.5|28.5	2|3		0.496741	2.39709	0.0210755	0.282338		0.420683	2.44297	0.0188116	0.138399		-0.0760587	-0.441194	0.66032	0.936874
[PDXK]	Pyridoxal kinase	kIHSQEEALR	O00764	NonPhos	O00764->	NonPhos_isUniquetoGene	isUniquetoGene		25.5|25|16|23.5|18	6|7|4|5		-0.325945	-1.24372	0.220832	0.709307		-0.608778	-2.44386	0.0187703	0.138399		-0.282834	-1.57722	0.12019	0.652778
[P4HB]	Protein disulfide isomerase	kSNFAEALAAHk	P07237	NonPhos	P07237->	NonPhos_isUniquetoGene	isUniquetoGene		24|29|20|28|57	4|2		-0.185696	-1.56359	0.12552	0.576415		-0.273404	-2.44277	0.0188199	0.138399		-0.0877085	-0.829851	0.409658	0.864586
[QDPR]	Dihydropteridine reductase	nRPSSGSLIQVVTTEGR	P09417	NonPhos	P09417->	NonPhos_isUniquetoGene	isUniquetoGene		7|15.5|3|17	3|4|2		-0.0755217	-0.431429	0.668975	0.933745		-0.357729	-2.44764	0.018603	0.138399		-0.282207	-1.67199	0.0999263	0.622937
[TMSB10]	Thymosin beta 10	nTLPTkETIEQEkR	P63313	NonPhos	P63313->	NonPhos_isUniquetoGene	isUniquetoGene		29.5|21|24.5|23.5	6|4|2		-0.414339	-2.29451	0.0268556	0.315353		-0.434747	-2.44239	0.0188377	0.138399		-0.0204073	-0.125081	0.900788	0.989606
[SPTA1]	Spectrin alpha chain erythrocytic 1	eADDTkEQIEk	P02549	NonPhos	P02549->	NonPhos_isUniquetoGene	isUniquetoGene		4.5|0|46|15|10.5	4|1|3|7|6		0.65255	2.82309	0.00724506	0.192547		0.518759	2.43833	0.0190261	0.138814		-0.133791	-0.607836	0.545295	0.904192
[CFH]	Complement factor H |	ecDTDGWTNDIPIcEVVk	P08603	NonPhos	P08603->|	NonPhos_isUniquetoGene	isUniquetoGene		21|7|52||25	5|3||1		0.0103737	0.0869383	0.931193	0.991634		0.290913	2.43839	0.0190225	0.138814		0.280539	2.67322	0.00989775	0.359712
[ACTA2]	Actin aortic smooth muscle	ekLcYVALDFENEmATAASSSSLEk	P62736	NonPhos	P62736->	NonPhos_isUniquetoGene	isUniquetoGene		14|10.5|23|25|19	3|4|1		-0.021512	-0.213982	0.831851	0.970303		-0.202008	-2.43983	0.0189568	0.138814		-0.180496	-2.10796	0.0394859	0.5
[TPM4]	Tropomyosin alpha 4 chain | Isoform 2 of Tropomyosin alpha 4 chain	lVILEGELERAEER	P67936;P67936-2	NonPhos	P67936->|P67936-2->	NonPhos_isUniquetoGene	isUniquetoGene		4.5|10|21|15|14.5	4|5		-0.164508	-1.02129	0.31342	0.788276		-0.300654	-2.43819	0.0190327	0.138814		-0.136146	-0.866015	0.389701	0.861561
[FGA]	Isoform 2 of Fibrinogen alpha chain	mELERPGGnEITR	P02671-2	NonPhos	P02671-2->	NonPhos_isUniquetoGene	isUniquetoGene		21|11|9|23	11|12|15|17		-0.246892	-1.22345	0.228326	0.720571		-0.464755	-2.43954	0.0189698	0.138814		-0.217863	-1.42041	0.160798	0.698816
[APOB]	Apolipoprotein B 100	dAVEkPQEFTIVAFVk	P04114	NonPhos	P04114->	NonPhos_isUniquetoGene	isUniquetoGene		18|27|30|34|43	1|4		0.145583	0.901293	0.373044	0.826069		0.420516	2.43586	0.0191404	0.139973		0.274933	1.52515	0.132677	0.668901
[C3]	Complement C3	aGDFLEANYMNLQR	P01024	NonPhos	P01024->	NonPhos_isUniquetoGene	isUniquetoGene		13|19|15|54|28.5	4|6|7|3		0.277894	2.28564	0.0274151	0.317719		0.267404	2.43419	0.0192209	0.140236		-0.0104893	-0.0737135	0.941363	0.992412
[PRDX2]	Peroxiredoxin 2	aTAVVDGAFkEVk	P32119	NonPhos	P32119->	NonPhos_isUniquetoGene	isUniquetoGene		20.5|10|13.5|24|12	16|24|18|23		0.681677	1.72258	0.0923678	0.507445		0.788554	2.43221	0.0193161	0.140236		0.106877	0.318053	0.751304	0.954801
[SPTA1]	Spectrin alpha chain erythrocytic 1	aYFLDGSLLk	P02549	NonPhos	P02549->	NonPhos_isUniquetoGene	isUniquetoGene		26|52|39.5|30.5|31	5|9|6		0.489053	2.23246	0.0309891	0.335185		0.478833	2.42778	0.0195196	0.140236		-0.0102196	-0.04903	0.960982	0.995076
[RNASE1]	Ribonuclease pancreatic	ckPVNTFVHEPLVDVQNVcFQEk	P07998	NonPhos	P07998->	NonPhos_isUniquetoGene	isUniquetoGene		7.5|4.5|9|34.5|3	6|4|7|2		-0.144025	-0.691704	0.493575	0.880358		-0.466031	-2.43419	0.0192206	0.140236		-0.322007	-1.54713	0.127291	0.661908
[EEA1]	Early endosome antigen 1 |	cLkGEGEIEk	Q15075	NonPhos	Q15075->|	NonPhos_isUniquetoGene	isUniquetoGene		14.5|13|51|	2|1|		-0.263295	-1.46434	0.150704	0.616266		-0.436431	-2.43111	0.0193672	0.140236		-0.173136	-1.07286	0.287545	0.792067
[TNXB]	Tenascin X	dAQGQPQAVPVSGDLR	P22105	NonPhos	P22105->	NonPhos_isUniquetoGene	isUniquetoGene		28|10|41|0	7|6|8|3		0.31709	1.93428	0.0598897	0.429834		0.384601	2.42978	0.0194287	0.140236		0.0675114	0.460411	0.646534	0.934298
[TGFB1I1]	Isoform 2 of Transforming growth factor beta 1 induced transcript 1 protein	dFLQLFAPR	O43294-2	NonPhos	O43294-2->	NonPhos_isUniquetoGene	isUniquetoGene		28|30|20|11	3|4|5		-0.335685	-2.04083	0.0476272	0.396277		-0.328319	-2.42913	0.0194608	0.140236		0.00736564	0.0484581	0.961432	0.995076
[CD5L]	CD5 antigen like	eATLQDcPSGPWGk	O43866	NonPhos	O43866->	NonPhos_isUniquetoGene	isUniquetoGene		23|18|48|64	5|3|4|1		0.0134396	0.131969	0.8958	0.985177		0.257242	2.42661	0.0195756	0.140236		0.243803	2.19516	0.032297	0.481221
[SOD1]	Superoxide dismutase Cu Zn	eSnGPVkVWGSIk	P00441	NonPhos	P00441->	NonPhos_isUniquetoGene	isUniquetoGene		21.5|29|30|23.5|38	10|5|7		-0.0858134	-0.910861	0.368019	0.823998		-0.19886	-2.43	0.0194186	0.140236		-0.113046	-1.15303	0.253433	0.770065
[FHL1]	Isoform 1 of Four and a half LIM domains protein 1	fDcHYcRDPLQGkk	Q13642-1	NonPhos	Q13642-1->	NonPhos_isUniquetoGene	isUniquetoGene		46|16|26|20|23	1|2|3|5|4		-0.457851	-1.97978	0.0543829	0.41637		-0.606629	-2.42996	0.0194198	0.140236		-0.148779	-0.608437	0.5449	0.903915
[SOD2]	Isoform 4 of Superoxide dismutase Mn mitochondrial	hHAAYVNNLNVTEEkYQEALAk	P04179-4	NonPhos	P04179-4->	NonPhos_isUniquetoGene	isUniquetoGene		35|15|20.5|48|59	1|3|4|5		-0.225147	-0.988826	0.32884	0.7968		-0.434457	-2.43028	0.0194061	0.140236		-0.20931	-1.08265	0.28323	0.788769
[SDHA]	|Isoform 2 of Succinate dehydrogenase ubiquinone flavoprotein subunit mitochondrial	iDEYDYSkPIQGQQk	P31040-2	NonPhos	P31040-2->	NonPhos_isUniquetoGene	isUniquetoGene		|5.5|17|4|19.5	|2|1		-0.417835	-1.95479	0.0573483	0.422374		-0.445108	-2.42658	0.019577	0.140236		-0.0272725	-0.140196	0.888824	0.989606
[GCHFR]	GTP cyclohydrolase 1 feedback regulatory protein	iVLDkLER	P30047	NonPhos	P30047->	NonPhos_isUniquetoGene	isUniquetoGene		12|0|8.5|10.5|7	7|5|8|6		-0.407046	-1.1618	0.252207	0.741596		-0.84882	-2.42578	0.0196137	0.140236		-0.441774	-1.45717	0.150449	0.690719
[ASPN]	Asporin	kIPSGLPELk	Q9BXN1	NonPhos	Q9BXN1->	NonPhos_isUniquetoGene	isUniquetoGene		30.5|24|24.5|3.5|25	4|5|8		1.06874	3.77331	0.000530395	0.05		0.679827	2.42575	0.0196155	0.140236		-0.388916	-1.38704	0.170662	0.705121
[SERPINA1]	|Alpha 1 antitrypsin	kLYHSEAFTVNFGDTEEAk	P01009	NonPhos	P01009->	NonPhos_isUniquetoGene	isUniquetoGene		|19|16.5|35|22	|1|2		0.119847	0.60766	0.547345	0.897241		0.415682	2.43164	0.0193415	0.140236		0.295835	1.77981	0.0804111	0.593586
[COL6A2]	Collagen alpha 2VI chain | Isoform 2C2A of Collagen alpha 2VI chain	lFAVAPNQNLk	P12110;P12110-2	NonPhos	P12110->|P12110-2->	NonPhos_isUniquetoGene	isUniquetoGene		23|13.5|16|15|19	7|10|9		0.364781	1.97654	0.0547575	0.41637		0.50068	2.42873	0.0194786	0.140236		0.135899	0.666597	0.507358	0.89084
[FGB]	Fibrinogen beta chain	qGFGNVATNTDGk	P02675	NonPhos	P02675->	NonPhos_isUniquetoGene	isUniquetoGene		32.5|28|27|34|25.5	4|10|11|2		0.260362	1.34102	0.187363	0.66659		0.50951	2.42529	0.0196384	0.140236		0.249147	1.34018	0.185296	0.716068
[SERBP1]	Isoform 4 of Plasminogen activator inhibitor 1 RNA binding protein	rPDQQLQGEGk	Q8NC51-4	NonPhos	Q8NC51-4->	NonPhos_isUniquetoGene	isUniquetoGene		4|3|42.5|6	3|2		-0.451318	-1.64704	0.107089	0.541343		-0.540684	-2.42567	0.0196193	0.140236		-0.089366	-0.357575	0.721631	0.954248
[RPL31]	60S ribosomal protein L31 |	sAINEVVTR	P62899	NonPhos	P62899->|	NonPhos_isUniquetoGene	isUniquetoGene		36.5||39.5|37|54	2|		0.0689712	0.504784	0.61697	0.916696		0.347304	2.43009	0.0194139	0.140236		0.278332	1.79004	0.0787436	0.592873
[ABI3BP]	Target of Nesh SH3	tGQQLTSDQLPIkEGYFR	Q7Z7G0	NonPhos	Q7Z7G0->	NonPhos_isUniquetoGene	isUniquetoGene		3.5|37|23.5|27|3	4|7|8|2|5		0.325155	1.54394	0.130225	0.588199		0.51118	2.43164	0.0193414	0.140236		0.186025	0.84886	0.399109	0.864188
[ITIH1]	Inter alpha trypsin inhibitor heavy chain H1	gFSLDEATNLNGGLLR	P19827	NonPhos	P19827->	NonPhos_isUniquetoGene	isUniquetoGene		65|20|29|10|24.5	1|6|2		0.418401	2.70391	0.00985207	0.215962		0.370426	2.42137	0.0198289	0.141361		-0.0479751	-0.290889	0.771903	0.963192
[CFH]	Complement factor H	ecELPkIDVHLVPDR	P08603	NonPhos	P08603->	NonPhos_isUniquetoGene	isUniquetoGene		5.5|5|13|4|7	4|3		-0.0429993	-0.221582	0.825986	0.969539		0.464206	2.41948	0.0199152	0.142298		0.507206	2.89829	0.00540739	0.315217
[CALB2]	Calretinin	sGYIDEHELDALLkDLYEk	P22676	NonPhos	P22676->	NonPhos_isUniquetoGene	isUniquetoGene		21|15|19|8	1|5|2|3		-0.216867	-0.772923	0.444536	0.856057		-0.724219	-2.42047	0.0198694	0.142298		-0.507352	-2.15835	0.0351765	0.489749
[FN1]	Isoform 5 of Fibronectin |	iGDQWDkQHDMGHMMR	P02751-5	NonPhos	P02751-5->|	NonPhos_isUniquetoGene	isUniquetoGene		36.5|19|31||46	4|3|2|		0.031111	0.337951	0.737581	0.949625		0.302204	2.4168	0.020047	0.142672		0.271093	2.31437	0.0243401	0.425595
[NCL]	Nucleolin	kVAVATPAk	P19338	NonPhos	P19338->	NonPhos_isUniquetoGene	isUniquetoGene		46|45|0	3|1|2		-0.381756	-1.73899	0.0894116	0.502829		-0.49763	-2.41551	0.0201094	0.142672		-0.115874	-0.65836	0.512607	0.892797
[CAST]	Isoform 6 of Calpastatin | Isoform 2 of Calpastatin | Isoform 5 of Calpastatin	lAAAISEVVSQTPASTTQAGAPPR	P20810-6;P20810-5	NonPhos	P20810-6->|P20810-5->	NonPhos_isUniquetoGene	isUniquetoGene		32|32.5|81|42|49	3|2|1|5		-0.104302	-0.847923	0.401771	0.839149		0.27816	2.41569	0.0201009	0.142672		0.382461	3.2422	0.00204324	0.228571
[GOT2]	Aspartate aminotransferase mitochondrial	tQLVSNLkk	P00505	NonPhos	P00505->	NonPhos_isUniquetoGene	isUniquetoGene		23|9|25|28|35	1|3		-0.195397	-1.40277	0.168225	0.643073		-0.349868	-2.41566	0.0201023	0.142672		-0.154471	-1.04193	0.30151	0.804074
[NDUFS6]	NADH dehydrogenase ubiquinone iron sulfur protein 6 mitochondrial |	vTHTGQVYDDkDYRR	O75380	NonPhos	O75380->|	NonPhos_isUniquetoGene	isUniquetoGene		30||18|34|13	3||4|1		-0.140131	-0.9434	0.351302	0.816286		-0.383062	-2.41859	0.0199596	0.142672		-0.242932	-1.74938	0.0855748	0.596712
[SLC4A1]	Band 3 anion transport protein	aDFLEQPVLGFVR	P02730	NonPhos	P02730->	NonPhos_isUniquetoGene	isUniquetoGene		5|4|11|17	21|14|19|15|18		0.415085	2.58263	0.0133914	0.237226		0.409461	2.41503	0.020132	0.142674		-0.00562409	-0.0327933	0.973914	0.996713
[TPM1]	Tropomyosin alpha 1 chain | Isoform 5 of Tropomyosin alpha 1 chain | Isoform 6 of Tropomyosin alpha 1 chain | Isoform 7 of Tropomyosin alpha 1 chain | Isoform 9 of Tropomyosin alpha 1 chain	cAELEEELk	P09493-5;P09493-6;P09493-7;P09493-9	NonPhos	P09493-5->|P09493-6->|P09493-7->|P09493-9->	NonPhos_isUniquetoGene	isUniquetoGene		15.5|18|38|31	8|3|1		-0.369935	-1.72593	0.0917662	0.505118		-0.418755	-2.41109	0.0203264	0.142674		-0.0488203	-0.228343	0.819952	0.976302
[ARG1]	Isoform 3 of Arginase 1	dVDPGEHYILk	P05089-3	NonPhos	P05089-3->	NonPhos_isUniquetoGene	isUniquetoGene		65|55|54.5|52|53	2|3|4		0.327694	1.71029	0.094632	0.511914		0.43616	2.4118	0.0202918	0.142674		0.108465	0.626056	0.533404	0.902976
[RPL5]	60S ribosomal protein L5 |	hIMGQNVADYMR	P46777	NonPhos	P46777->|	NonPhos_isUniquetoGene	isUniquetoGene		50|44.5|49|53|	3|4|1|		0.0863668	0.837932	0.407349	0.841433		0.225491	2.41178	0.0202931	0.142674		0.139124	1.80641	0.0761138	0.588398
[SPTAN1]	Spectrin alpha chain non erythrocytic 1 | Isoform 2 of Spectrin alpha chain non erythrocytic 1 | Isoform 3 of Spectrin alpha chain non erythrocytic 1	kkQEALVAR	Q13813-2;Q13813-3	NonPhos	Q13813-2->|Q13813-3->	NonPhos_isUniquetoGene	isUniquetoGene		32|36.5|28|40	3|2|1		-0.141665	-1.08576	0.28416	0.769737		-0.246494	-2.41322	0.020222	0.142674		-0.104829	-0.756254	0.452172	0.879525
[NCL]	Nucleolin	kVVVSPTkk	P19338	NonPhos	P19338->	NonPhos_isUniquetoGene	isUniquetoGene		19.5|23|6.5|7.5|5	4|3		-0.356264	-1.43006	0.160278	0.631414		-0.596928	-2.41233	0.0202662	0.142674		-0.240664	-1.06877	0.289346	0.795719
[HSPG2]	Basement membrane specific heparan sulfate proteoglycan core protein	rVPGSPTNLANR	P98160	NonPhos	P98160->	NonPhos_isUniquetoGene	isUniquetoGene		26|27|21.5|29|45.5	4|2		-0.37747	-1.61723	0.113372	0.550842		-0.501222	-2.41104	0.0203285	0.142674		-0.123752	-0.482338	0.630953	0.931926
[FHL1]	Isoform 1 of Four and a half LIM domains protein 1	dcFTcSNck	Q13642-1	NonPhos	Q13642-1->	NonPhos_isUniquetoGene	isUniquetoGene		18|32|29|23|24	8|4|3|9|5		-0.263633	-1.48141	0.146085	0.613867		-0.474664	-2.40985	0.0203848	0.142675		-0.21103	-0.946268	0.347668	0.835055
[CAV1]	Caveolin 1	eQGNIYkPnnk	Q03135	NonPhos	Q03135->	NonPhos_isUniquetoGene	isUniquetoGene		26|14|11|19.5|12	3|4|2|1		0.261341	1.57997	0.121723	0.567516		0.352217	2.41004	0.0203768	0.142675		0.0908761	0.462637	0.644955	0.934298
[HBB]	Hemoglobin subunit beta	fFE[p]sFGDLSTPDAVMGNPk	P68871	Phos	P68871->[p]S45	Phos_isUniquetoGene	isUniquetoGene	1	4|17|26|44.5|12	4|2|1		0.0806504	0.346774	0.731006	0.948239		0.475967	2.40957	0.0203975	0.142675		0.395316	1.70021	0.0944987	0.613803
[BANF1]	Barrier to autointegration factor	hRDFVAEPMGEkPVGSLAGIGEVLGk	O75531	NonPhos	O75531->	NonPhos_isUniquetoGene	isUniquetoGene		68|49.5|29|36|49	1|2|3		-0.293847	-2.34219	0.0240146	0.305046		-0.235719	-2.4073	0.0205042	0.142675		0.0581283	0.493745	0.622977	0.929792
[LMNA]	Prelamin A/C |	lQEkEDLQELNDRLAVYIDR	P02545	NonPhos	P02545->|	NonPhos_isUniquetoGene	isUniquetoGene		29||13|14.5|21	1||2|4		0.565263	3.00136	0.00453587	0.169811		0.533788	2.40791	0.0204734	0.142675		-0.0314749	-0.187671	0.851571	0.98355
[APOA4]	Apolipoprotein A IV |	nAEELkAR	P06727	NonPhos	P06727->|	NonPhos_isUniquetoGene	isUniquetoGene		8||12|22.5|33	2||1		0.633755	1.9748	0.0549601	0.41637		0.714034	2.40756	0.0204905	0.142675		0.0802791	0.27145	0.786765	0.968447
[HSPG2]	Basement membrane specific heparan sulfate proteoglycan core protein	tcESLGAGGYR	P98160	NonPhos	P98160->	NonPhos_isUniquetoGene	isUniquetoGene		55|23|21|28|18	2|4|5|3		-0.328998	-1.98218	0.0541028	0.41637		-0.32354	-2.40767	0.0204845	0.142675		0.00545787	0.0332785	0.973527	0.996713
[FGA]	Isoform 2 of Fibrinogen alpha chain	eVDLkDYEDQQkQLEQVIAk	P02671-2	NonPhos	P02671-2->	NonPhos_isUniquetoGene	isUniquetoGene		7|23|14.5|13|16	1|5|4|2		0.30707	0.785281	0.437302	0.85324		0.853098	2.40586	0.0205764	0.143401		0.546028	1.5877	0.117779	0.649399
[SPTB]	Spectrin beta chain erythrocytic	lVAEGNLYSDkIk	P11277	NonPhos	P11277->	NonPhos_isUniquetoGene	isUniquetoGene		41.5|21.5|16.5|16	2|4		0.432926	2.49747	0.0165312	0.269841		0.392296	2.40644	0.0205466	0.143401		-0.0406301	-0.245825	0.806422	0.971839
[TKT]	Transketolase |	nSTFSEIFk	P29401	NonPhos	P29401->|	NonPhos_isUniquetoGene	isUniquetoGene		36||16|27.5|21	3||1|4		-0.303052	-1.72559	0.091826	0.505118		-0.473873	-2.40702	0.0205178	0.143401		-0.170821	-0.974027	0.333813	0.827264
[SDPR]	Serum deprivation response protein	lENNHAQLLRR	O95810	NonPhos	O95810->	NonPhos_isUniquetoGene	isUniquetoGene		11|12.5|4|8|17	3|4|1		-0.179348	-1.24525	0.220265	0.709053		-0.411136	-2.40422	0.0206571	0.144487		-0.231788	-1.41911	0.161175	0.698816
[PPP1R1B]	Protein phosphatase 1 regulatory subunit 1B	skRPNPcAYTPPSLk	Q9UD71	NonPhos	Q9UD71->	NonPhos_isUniquetoGene	isUniquetoGene		17|27|25|21|23	4|3		-0.393697	-1.88191	0.0668441	0.451679		-0.505761	-2.40214	0.0207643	0.144937		-0.112065	-0.651579	0.516935	0.895315
[SPTBN1]	Spectrin beta chain non erythrocytic 1 |	dLMLWMEDVIR	Q01082	NonPhos	Q01082->|	NonPhos_isUniquetoGene	isUniquetoGene		32||36.5|36|45	1||6|9|3		0.285944	2.16219	0.0363723	0.35634		0.271305	2.40172	0.0207849	0.145386		-0.0146391	-0.138686	0.89002	0.989606
[APOA1]	Apolipoprotein A I	dLATVYVDVLk	P02647	NonPhos	P02647->	NonPhos_isUniquetoGene	isUniquetoGene		21|9|8|10.5|16.5	9|15|13|12|16		0.222999	0.930027	0.358121	0.818347		0.522789	2.39491	0.0211299	0.145546		0.29979	1.31509	0.193548	0.725107
[KNG1]	|Kininogen 1 | Isoform LMW of Kininogen 1	eTTcSkE[p]sNEELTEScETk	P01042;P01042-2	Phos	P01042->[p]S332|P01042-2->[p]S332	Phos_isUniquetoGene	isUniquetoGene	1	|17|45|15|17.5	|2|4|1		0.03684	0.163658	0.87097	0.979116		0.546017	2.39951	0.0208972	0.145546		0.509177	3.47678	0.0010235	0.228571
[ACAA2]	|3 ketoacyl CoA thiolase mitochondrial	iSREEcDkYALQSQQR	P42765	NonPhos	P42765->	NonPhos_isUniquetoGene	isUniquetoGene		|33|5.5|7|5	|3|2		-0.542355	-2.01695	0.0501913	0.406692		-0.617563	-2.39697	0.0210236	0.145546		-0.0752081	-0.324707	0.746268	0.954801
[SPTAN1]	Spectrin alpha chain non erythrocytic 1 | Isoform 2 of Spectrin alpha chain non erythrocytic 1 | Isoform 3 of Spectrin alpha chain non erythrocytic 1	kQEALVAR	Q13813-2;Q13813-3	NonPhos	Q13813-2->|Q13813-3->	NonPhos_isUniquetoGene	isUniquetoGene		13|42.5|21|13.5|33	3|2		-0.0746384	-0.617232	0.541092	0.895895		-0.243224	-2.39585	0.0210827	0.145546		-0.168585	-1.41112	0.163494	0.700056
[FABP5]	Fatty acid binding protein epidermal	tQTVcNFTDGALVQHQEWDGk	Q01469	NonPhos	Q01469->	NonPhos_isUniquetoGene	isUniquetoGene		5|8|3.5|12	5|1|4|2|7		-0.226669	-1.17083	0.248596	0.739759		-0.405871	-2.3993	0.0209076	0.145546		-0.179202	-1.0913	0.279447	0.785589
[HNRNPK]	Isoform 2 of Heterogeneous nuclear ribonucleoprotein K	vVLIGGkPDR	P61978-2	NonPhos	P61978-2->	NonPhos_isUniquetoGene	isUniquetoGene		18|7.5|47.5|24.5|42.5	3|4|2		-0.157615	-0.84033	0.406006	0.840829		-0.350272	-2.39513	0.0211185	0.145546		-0.192657	-1.05167	0.297034	0.799534
[ECM1]	Extracellular matrix protein 1	vTPNLMGHLcGNQR	Q16610	NonPhos	Q16610->	NonPhos_isUniquetoGene	isUniquetoGene		75|30.5|42.5|20|33	1|2|4		0.30172	1.98973	0.0532399	0.415441		0.432836	2.39311	0.0212196	0.147243		0.131116	0.75991	0.450013	0.878458
[MRPS36]	28S ribosomal protein S36 mitochondrial	dNPkPNVSEALR	P82909	NonPhos	P82909->	NonPhos_isUniquetoGene	isUniquetoGene		16.5|19|5|17.5|15.5	6|3		-0.161367	-0.720823	0.475667	0.873752		-0.590996	-2.39243	0.0212565	0.1475		-0.429629	-2.2664	0.0273189	0.449438
[SPTB]	Spectrin beta chain erythrocytic	tQLVDTADkFR	P11277	NonPhos	P11277->	NonPhos_isUniquetoGene	isUniquetoGene		4.5|2|5|3	4|3		0.760847	2.07752	0.043965	0.382768		0.834491	2.39264	0.0212449	0.1475		0.0736438	0.213173	0.831727	0.979935
[MDH2]	Malate dehydrogenase mitochondrial	eGVVEcSFVk	P40926	NonPhos	P40926->	NonPhos_isUniquetoGene	isUniquetoGene		5.5|0	8|7|4		-0.334317	-1.43663	0.1584	0.627968		-0.606674	-2.38745	0.0215059	0.149254		-0.272357	-1.43574	0.15643	0.6942
[ABI3BP]	Target of Nesh SH3	vSEPVSAGR	Q7Z7G0	NonPhos	Q7Z7G0->	NonPhos_isUniquetoGene	isUniquetoGene		7.5|3.5|8.5|8|9.5	2		0.242024	0.84443	0.403721	0.840056		0.65284	2.38743	0.0215073	0.149254		0.410817	1.45699	0.1505	0.690719
[CIRBP]	Cold inducible RNA binding protein	yGQISEVVVVkDR	Q14011	NonPhos	Q14011->	NonPhos_isUniquetoGene	isUniquetoGene		27|50|45|0|41	4|1|3|2		-0.445823	-2.11091	0.0408284	0.374811		-0.552076	-2.38691	0.0215349	0.149254		-0.106253	-0.490538	0.625202	0.929792
[DEFA1]	Neutrophil defensin 1	yGTcIYQGR	P59665	NonPhos	P59665->	NonPhos_isUniquetoGene	isUniquetoGene		45|31|41|29	2|1		0.3594	1.44305	0.156588	0.624867		0.530924	2.38902	0.0214268	0.149254		0.171523	0.944384	0.348627	0.835152
[RRAS]	Ras related protein R Ras	aGHGFLLVFAINDR	P10301	NonPhos	P10301->	NonPhos_isUniquetoGene	isUniquetoGene		48.5|48|35|41|46	4|5|3|1		0.216029	1.01096	0.31826	0.790823		0.44818	2.38448	0.021664	0.149877		0.232151	0.939758	0.350969	0.835725
[FGG]	Isoform Gamma A of Fibrinogen gamma chain	dcQDIANkGAk	P02679-2	NonPhos	P02679-2->	NonPhos_isUniquetoGene	isUniquetoGene		5|14|19|5.5|3	3|2		0.281086	0.626612	0.534961	0.893252		0.889718	2.38355	0.0217113	0.149877		0.608633	1.41029	0.163737	0.700056
[CALD1]	Caldesmon | Isoform 6 of Caldesmon | Isoform 3 of Caldesmon | Isoform 4 of Caldesmon | Isoform 5 of Caldesmon |	dkEPkEEVk	Q05682;Q05682-6;Q05682-3;Q05682-4	NonPhos	Q05682->|Q05682-6->|Q05682-3->|Q05682-4->|	NonPhos_isUniquetoGene	isUniquetoGene		17|18|24||33.5	1|3|4|		-0.257284	-0.871085	0.389162	0.83255		-0.617708	-2.38328	0.0217263	0.149877		-0.360424	-1.2267	0.224671	0.751777
[RPS3A]	40S ribosomal protein S3a |	eVQTNDLkEVVNk	P61247	NonPhos	P61247->|	NonPhos_isUniquetoGene	isUniquetoGene		22|35|8|44|	1|3|		0.124125	0.862071	0.394046	0.833934		0.368529	2.38179	0.0218069	0.149877		0.244405	2.17967	0.0334697	0.481221
[SNRPB]	Isoform SM B of Small nuclear ribonucleoprotein associated proteins B and B'	gENLVSMTVEGPPPkDTGIAR	P14678-2	NonPhos	P14678-2->	NonPhos_isUniquetoGene	isUniquetoGene		5|10|10.5|8|16	4|8|9|5		-0.457744	-2.51937	0.015668	0.264026		-0.380117	-2.38354	0.0217114	0.149877		0.0776272	0.547531	0.585726	0.916229
[UBAP2L]	Isoform 4 of Ubiquitin associated protein 2 like	iDLAVLLGk	Q14157-4	NonPhos	Q14157-4->	NonPhos_isUniquetoGene	isUniquetoGene		14.5|26|31|18|28	2|1|4|5|3		-0.185217	-0.972319	0.336902	0.803467		-0.402972	-2.38296	0.0217422	0.149877		-0.217755	-1.36974	0.175982	0.708333
[SMAP]	Small acidic protein	lVIGDHk	O00193	NonPhos	O00193->	NonPhos_isUniquetoGene	isUniquetoGene		3.5|4|4.5|7	2|3		-0.372025	-1.36809	0.178759	0.65739		-0.655306	-2.38625	0.0215707	0.149877		-0.283282	-1.19346	0.237312	0.758607
[COL6A3]	Collagen alpha 3VI chain | Isoform 4 of Collagen alpha 3VI chain	qINVGNALEYVSR	P12111;P12111-4	NonPhos	P12111->|P12111-4->	NonPhos_isUniquetoGene	isUniquetoGene		35|0|20.5|59|71	5|10|4|3		0.39504	2.26816	0.0285457	0.324752		0.410532	2.38408	0.0216837	0.149877		0.0154917	0.0847124	0.932683	0.99219
[CFH]	Complement factor H	sSNLIILEEHLk	P08603	NonPhos	P08603->	NonPhos_isUniquetoGene	isUniquetoGene		22|1|14|19.5	3|5|9|7|6		0.0367223	0.176327	0.861096	0.978572		0.429709	2.38569	0.0216001	0.149877		0.392987	2.12531	0.0379532	0.497917
[FN1]	Isoform 5 of Fibronectin |	tEIDkPSQMQVTDVQDNSISVk	P02751-5	NonPhos	P02751-5->|	NonPhos_isUniquetoGene	isUniquetoGene		18.5|3|16|39.5|	4|1|3|2|		0.379945	1.97707	0.0546975	0.41637		0.530058	2.3832	0.0217309	0.149877		0.150113	0.992263	0.324922	0.818705
[NONO]	Isoform 2 of Non POU domain containing octamer binding protein	aAPGAEFAPNkR	Q15233-2	NonPhos	Q15233-2->	NonPhos_isUniquetoGene	isUniquetoGene		12|49.5|46.5|23|43	4|2		-0.028112	-0.21286	0.832722	0.970303		-0.22267	-2.37966	0.021918	0.150183		-0.194558	-1.72464	0.0899746	0.601614
[PEA15]	Astrocytic phosphoprotein PEA 15	dIIRQP[p]sEEEIIk	Q15121	Phos	Q15121->[p]S116	Phos_isUniquetoGene	isUniquetoGene	1	10.5|14|12|17|30	20|13|15|25|5		-0.169872	-1.23843	0.222773	0.710505		-0.329362	-2.37955	0.021924	0.150183		-0.15949	-1.28755	0.202893	0.735814
[PDIA3]	Protein disulfide isomerase A3	fLQDYFDGNLkR	P30101	NonPhos	P30101->	NonPhos_isUniquetoGene	isUniquetoGene		5|6|4|29|16.5	4		-0.0675441	-0.465664	0.644499	0.92334		-0.351481	-2.37984	0.0219092	0.150183		-0.283937	-2.07795	0.0422849	0.502793
[DDAH2]	NGNG dimethylarginine dimethylaminohydrolase 2 |	gVPESLASGEGAGAGLPALDLAk	O95865	NonPhos	O95865->|	NonPhos_isUniquetoGene	isUniquetoGene		19.5|27||40|38	4||2		-0.112962	-1.48325	0.145599	0.613867		-0.174964	-2.37998	0.0219023	0.150183		-0.0620017	-0.778546	0.439027	0.874879
[COMP]	Isoform 2 of Cartilage oligomeric matrix protein |	sSTGPGEQLR	P49747-2	NonPhos	P49747-2->|	NonPhos_isUniquetoGene	isUniquetoGene		25|11.5|14|10|	1|2|		0.604937	2.45551	0.0182997	0.274286		0.725994	2.37976	0.0219127	0.150183		0.121057	0.453966	0.651133	0.934298
[TF]	Serotransferrin	dSAHGFLk	P02787	NonPhos	P02787->	NonPhos_isUniquetoGene	isUniquetoGene		24.5|8|5|11.5|11	2|3		-0.692083	-3.31373	0.00193499	0.101695		-0.470443	-2.37828	0.0219887	0.150485		0.22164	1.05271	0.296565	0.799162
[TGFBI]	Transforming growth factor beta induced protein ig h3	eLANILk	Q15582	NonPhos	Q15582->	NonPhos_isUniquetoGene	isUniquetoGene		18|14|56|25|27	2|1		0.253325	1.42892	0.160601	0.63188		0.347618	2.37613	0.0221041	0.150485		0.0942939	0.631439	0.529902	0.901106
[APOH]	Beta 2 glycoprotein 1	fIcPLTGLWPINTLk	P02749	NonPhos	P02749->	NonPhos_isUniquetoGene	isUniquetoGene		41.5|16.5|21.5|32.5	4|10|6|2		0.14155	0.944705	0.350639	0.816256		0.350542	2.37915	0.0219449	0.150485		0.208991	1.52703	0.13221	0.668246
[SPTA1]	Spectrin alpha chain erythrocytic 1	fLDAVDPGRk	P02549	NonPhos	P02549->	NonPhos_isUniquetoGene	isUniquetoGene		1.5|15.5|20|62|16.5	4|5|2		0.648413	2.41666	0.0201087	0.280679		0.58373	2.3755	0.022134	0.150485		-0.0646832	-0.25263	0.801202	0.971548
[GC]	|Vitamin D binding protein	vcSQYAAYGEk	P02774	NonPhos	P02774->	NonPhos_isUniquetoGene	isUniquetoGene		|42|47.5|55|10	|3|4|1|7		0.183864	0.626059	0.535318	0.893337		0.621808	2.37786	0.02201	0.150485		0.437944	1.79489	0.077967	0.58952
[APOE]	Apolipoprotein E |	eLQAAQAR	P02649	NonPhos	P02649->|	NonPhos_isUniquetoGene	isUniquetoGene		24|31||36|32	2||3|1		0.142145	0.689908	0.494684	0.880671		0.430726	2.37062	0.0223991	0.153148		0.288581	1.36846	0.176378	0.708333
[CALD1]	Caldesmon | Isoform 6 of Caldesmon | Isoform 3 of Caldesmon | Isoform 4 of Caldesmon | Isoform 5 of Caldesmon	sAkPTkPAASDLPVPAEGVR	Q05682;Q05682-6;Q05682-3;Q05682-4	NonPhos	Q05682->|Q05682-6->|Q05682-3->|Q05682-4->	NonPhos_isUniquetoGene	isUniquetoGene		14|4.5|24|11	7|4|6		-0.31741	-1.80836	0.0777771	0.473399		-0.325763	-2.37086	0.022386	0.153148		-0.00835282	-0.0468999	0.962675	0.99545
[ASPN]	Asporin	lYLSHNQLSEIPLNLPk	Q9BXN1	NonPhos	Q9BXN1->	NonPhos_isUniquetoGene	isUniquetoGene		28|4.5|9|16	4|6|5|8		0.620071	3.39522	0.00153384	0.0925926		0.43273	2.36736	0.0225775	0.153382		-0.187341	-1.1043	0.273818	0.782601
[C3]	Complement C3	sEETkENEGFTVTAEGk	P01024	NonPhos	P01024->	NonPhos_isUniquetoGene	isUniquetoGene		21|14|13|3|11	5|7|3|9		0.213482	0.876436	0.386291	0.831535		0.42524	2.36846	0.0225169	0.153382		0.211758	0.996592	0.322822	0.817883
[CLU]	Isoform 4 of Clusterin |	aSSIIDELFQDRFFTR	P10909-4	NonPhos	P10909-4->|	NonPhos_isUniquetoGene	isUniquetoGene		23|49.5|47|18|	2|3|		0.233183	1.10327	0.276555	0.762904		0.48412	2.36198	0.0228635	0.153571		0.250937	1.19563	0.236469	0.757613
[SOD3]	Extracellular superoxide dismutase Cu Zn	aVVVHAGEDDLGRGGNQASVEnGNAGRR	P08294	NonPhos	P08294->	NonPhos_isUniquetoGene	isUniquetoGene		11|10|4|2.5	7|5|3|4		0.126235	1.35049	0.184328	0.663227		0.271706	2.36089	0.0229217	0.153571		0.145471	1.22567	0.225054	0.751777
[SPTB]	Spectrin beta chain erythrocytic	dLAGIIAIQR	P11277	NonPhos	P11277->	NonPhos_isUniquetoGene	isUniquetoGene		28|0|23|24	4|3|2		0.534373	2.53152	0.0152065	0.259322		0.475204	2.36168	0.0228801	0.153571		-0.0591688	-0.292964	0.770321	0.963192
[IKBKG]	Isoform 3 of NF kappa B essential modulator |	eLLQEQLEQLQR	Q9Y6K9-3	NonPhos	Q9Y6K9-3->|	NonPhos_isUniquetoGene	isUniquetoGene		43|51|27|11|	4|1|5|3|		0.234026	1.85656	0.0704769	0.462672		0.329827	2.36653	0.0226198	0.153571		0.0958012	0.833021	0.407886	0.864586
[ACAA2]	3 ketoacyl CoA thiolase mitochondrial	hNFTPLAR	P42765	NonPhos	P42765->	NonPhos_isUniquetoGene	isUniquetoGene		0|35|4|43	3		-0.161143	-0.471442	0.640409	0.921746		-0.811759	-2.36125	0.0229019	0.153571		-0.650616	-1.99503	0.0508785	0.51875
[COL6A3]	Collagen alpha 3VI chain | Isoform 4 of Collagen alpha 3VI chain	iASNSATAFR	P12111;P12111-4	NonPhos	P12111->|P12111-4->	NonPhos_isUniquetoGene	isUniquetoGene		23|24|32.5|20.5|9	3|6|2		0.406068	2.48181	0.0171774	0.273529		0.416587	2.36535	0.0226818	0.153571		0.0105189	0.0637989	0.94924	0.994143
[PRDX4]	Peroxiredoxin 4	iSkPAPYWEGTAVIDGEFk	Q13162	NonPhos	Q13162->	NonPhos_isUniquetoGene	isUniquetoGene		10|11.5|14|6|11	5|4|7		-0.0372556	-0.279168	0.781899	0.95862		-0.34401	-2.36061	0.0229377	0.153571		-0.306754	-2.07261	0.0427918	0.502793
[CRK]	Adapter molecule crk | Isoform Crk I of Adapter molecule crk |	qGSGVILRQEEAEYVR	P46108;P46108-2	NonPhos	P46108->|P46108-2->|	NonPhos_isUniquetoGene	isUniquetoGene		8|8.5|	4|3|2|		-0.314984	-1.82132	0.0757416	0.471971		-0.450518	-2.36338	0.0227877	0.153571		-0.135534	-0.768778	0.444753	0.876703
[COL6A2]	Collagen alpha 2VI chain	rDDDPLNAR	P12110	NonPhos	P12110->	NonPhos_isUniquetoGene	isUniquetoGene		7.5|6|23|29|64.5	2|3|5|1		0.392997	1.75176	0.0871834	0.495473		0.576956	2.36161	0.0228832	0.153571		0.183959	0.800647	0.426226	0.870201
[CHCHD3]	MICOS complex subunit MIC19 |	rYESHPVcADLQAk	Q9NX63	NonPhos	Q9NX63->|	NonPhos_isUniquetoGene	isUniquetoGene		44|55.5|58|35|	1|2|		-0.126522	-0.780007	0.440395	0.854524		0.365941	2.36415	0.0227459	0.153571		0.492463	3.85454	0.000321259	0.166667
[LGALS1]	Galectin 1	sFVLNLGk	P09382	NonPhos	P09382->	NonPhos_isUniquetoGene	isUniquetoGene		2.5|0|10|3.5	10|5|7|12|6		-0.19936	-0.995403	0.325682	0.795961		-0.439637	-2.36474	0.022716	0.153571		-0.240277	-1.56305	0.123505	0.65808
[NDUFS6]	NADH dehydrogenase ubiquinone iron sulfur protein 6 mitochondrial |	tGTcGYcGLQFR	O75380	NonPhos	O75380->|	NonPhos_isUniquetoGene	isUniquetoGene		27|11|0|2.5|	1|4|		-0.323719	-1.64043	0.108456	0.543676		-0.534389	-2.3625	0.0228357	0.153571		-0.210669	-1.26458	0.210946	0.74269
[CA2]	Carbonic anhydrase 2 |	lNFNGEGEPEELmVDNWRPAQPLk	P00918	NonPhos	P00918->|	NonPhos_isUniquetoGene	isUniquetoGene		9|21|25||11	1|2||3		-0.0947901	-0.59811	0.553619	0.899923		-0.374255	-2.35825	0.0230729	0.153664		-0.279465	-2.14924	0.035929	0.490022
[COX6B1]	Cytochrome c oxidase subunit 6B1	ncWQNYLDFHR	P14854	NonPhos	P14854->	NonPhos_isUniquetoGene	isUniquetoGene		35|32.5|27|47.5	8|6|2|7		0.280997	1.58468	0.120639	0.566731		0.325809	2.35821	0.0230751	0.153664		0.0448123	0.30553	0.76078	0.960102
[BLVRB]	Flavin reductase NADPH	nIVAAMk	P30043	NonPhos	P30043->	NonPhos_isUniquetoGene	isUniquetoGene		33.5|30|36.5|27	4|3		0.409084	2.02638	0.0491647	0.404145		0.410456	2.3573	0.0231259	0.153664		0.00137157	0.00765927	0.993887	0.99881
[HNRNPK]	Isoform 2 of Heterogeneous nuclear ribonucleoprotein K |	rPAEDMEEEQAFkR	P61978-2	NonPhos	P61978-2->|	NonPhos_isUniquetoGene	isUniquetoGene		48|41|49.5|23|	1|2|		-0.316017	-2.14958	0.0374356	0.358054		-0.33554	-2.35609	0.0231925	0.153664		-0.0195234	-0.138905	0.889843	0.989606
[RPL3]	60S ribosomal protein L3	sLLVQTk	P39023	NonPhos	P39023->	NonPhos_isUniquetoGene	isUniquetoGene		43|55|43.5|34|66	3|1|2		0.146622	1.37713	0.175969	0.655164		0.240497	2.35674	0.0231559	0.153664		0.0938747	0.81814	0.41629	0.864586
[CA1]	Carbonic anhydrase 1	vLDALqAIk	P00915	NonPhos	P00915->	NonPhos_isUniquetoGene	isUniquetoGene		37|24|43|21|13	8|9|6|11|14		0.233224	1.57853	0.122052	0.567516		0.325139	2.35853	0.0230567	0.153664		0.091915	0.51103	0.610898	0.924805
[MAP4]	Microtubule associated protein 4 | Isoform 5 of Microtubule associated protein 4	dMALATk	P27816;P27816-5	NonPhos	P27816->|P27816-5->	NonPhos_isUniquetoGene	isUniquetoGene		12.5|13|19|10|14.5	2|3		-0.209501	-0.92268	0.361902	0.820891		-0.542563	-2.35509	0.0232487	0.154481		-0.333062	-1.69112	0.096213	0.616112
[LMCD1]	LIM and cysteine rich domains protein 1	gLLENELk	Q9NZU5	NonPhos	Q9NZU5->	NonPhos_isUniquetoGene	isUniquetoGene		34|41.5|33.5|48|56	2|4|1		-0.176965	-2.05442	0.0462366	0.389417		-0.232746	-2.35558	0.0232215	0.154481		-0.0557803	-0.608632	0.544769	0.903915
[EEF1A1]	Elongation factor 1 alpha 1	eHALLAYTLGVk	P68104	NonPhos	P68104->	NonPhos_isUniquetoGene	isUniquetoGene		17|25|9|8|10	1|3|4		0.394161	1.85162	0.0711999	0.463973		0.414519	2.35259	0.0233892	0.15493		0.0203582	0.11007	0.912653	0.992051
[SOD2]	Isoform 4 of Superoxide dismutase Mn mitochondrial	hHAAYVNNLNVTEEk	P04179-4	NonPhos	P04179-4->	NonPhos_isUniquetoGene	isUniquetoGene		25|41|13|11|38	3|5|7		-0.344632	-1.59252	0.118847	0.563482		-0.37717	-2.35302	0.0233679	0.15493		-0.0325375	-0.174583	0.861789	0.986035
[PC]	Pyruvate carboxylase mitochondrial |	nHPGLLLMDTTFR	P11498	NonPhos	P11498->|	NonPhos_isUniquetoGene	isUniquetoGene		45|39.5|31|47|	1|2|4|		0.0553362	0.335496	0.739417	0.949625		0.317667	2.35181	0.0234325	0.15493		0.262331	1.77984	0.0804054	0.593586
[AHNAK]	Neuroblast differentiation associated protein AHNAK	vDIDTPDINIEGSEGk	Q09666	NonPhos	Q09666->	NonPhos_isUniquetoGene	isUniquetoGene		21.5|26|5.5|35|20.5	8|7|6		-0.0629827	-0.611006	0.545155	0.896422		-0.255067	-2.35223	0.0234094	0.15493		-0.192084	-1.55737	0.124847	0.65808
[KNG1]	Kininogen 1 | Isoform LMW of Kininogen 1	aVDAALkk	P01042;P01042-2	NonPhos	P01042->|P01042-2->	NonPhos_isUniquetoGene	isUniquetoGene		12.5|5|8|9	2|3|4		0.136302	0.630326	0.532557	0.892039		0.45357	2.34922	0.0235745	0.155012		0.317268	1.60512	0.113899	0.642691
[MYL6]	|Myosin light polypeptide 6 | Isoform Smooth muscle of Myosin light polypeptide 6	dQGTYEDYVEGLR	P60660;P60660-2	NonPhos	P60660->|P60660-2->	NonPhos_isUniquetoGene	isUniquetoGene		|18|34.5|23.5	|4|3		-0.349654	-2.35862	0.0230988	0.302108		-0.244833	-2.35043	0.0235081	0.155012		0.104821	0.744538	0.459167	0.880295
[SPTB]	|Spectrin beta chain erythrocytic	eSQQLMDSHPEQk	P11277	NonPhos	P11277->	NonPhos_isUniquetoGene	isUniquetoGene		|19|41.5|54|17	|4|2		0.359901	2.20101	0.0333144	0.345009		0.335201	2.35085	0.0234863	0.155012		-0.0246997	-0.152479	0.879162	0.987829
[CALR]	Calreticulin |	fYALSASFEPFSNk	P27797	NonPhos	P27797->|	NonPhos_isUniquetoGene	isUniquetoGene		55|44.5||34|56.5	3|2||4		0.292671	2.79658	0.00777177	0.2		0.16931	2.3503	0.0235147	0.155012		-0.123361	-1.18786	0.239482	0.759615
[ASPN]	Asporin |	mLDLQNNk	Q9BXN1	NonPhos	Q9BXN1->|	NonPhos_isUniquetoGene	isUniquetoGene		17|30|25||39	3|7||1		0.417294	1.92779	0.0607047	0.433369		0.459144	2.35055	0.0235023	0.155012		0.0418501	0.203349	0.839343	0.98135
[KNG1]	Kininogen 1 | Isoform LMW of Kininogen 1	tVGSDTFYSFkYEIk	P01042;P01042-2	NonPhos	P01042->|P01042-2->	NonPhos_isUniquetoGene	isUniquetoGene		17|5|11|19.5|22	4|1|2|3		0.235045	1.04987	0.300232	0.77971		0.479673	2.3501	0.0235273	0.155012		0.244628	1.22556	0.225095	0.751777
[COL1A2]	Collagen alpha 2I chain |	sLNNQIETLLTPEGSR	P08123	NonPhos	P08123->|	NonPhos_isUniquetoGene	isUniquetoGene		41|56|29|46|	1|6|3|		0.203499	1.72602	0.0917504	0.505118		0.279834	2.34752	0.0236706	0.155233		0.0763347	0.735399	0.46467	0.880843
[HMGB1]	High mobility group protein B1	tYIPPkGETk	P09429	NonPhos	P09429->	NonPhos_isUniquetoGene	isUniquetoGene		16.5|11.5|9.5|10|11	16|20|15|13		-0.356817	-2.0958	0.0422265	0.381443		-0.411139	-2.34781	0.0236544	0.155233		-0.0543215	-0.276031	0.783265	0.966387
[RBMX]	RNA binding motif protein X chromosome | Isoform 2 of RNA binding motif protein X chromosome	aIkVEQATkPSFESGR	P38159-2	NonPhos	P38159-2->	NonPhos_isUniquetoGene	isUniquetoGene		16|15.5|9|8.5|17	1|2|3		-0.202187	-1.01638	0.315705	0.789588		-0.434573	-2.34628	0.0237388	0.155633		-0.232387	-1.26054	0.212373	0.743636
[NES]	Nestin |	eLLkDVEVVRPLEk	P48681	NonPhos	P48681->|	NonPhos_isUniquetoGene	isUniquetoGene		59||25|28|41	1|		-0.124119	-0.853383	0.398783	0.837082		-0.248272	-2.34446	0.0238357	0.155889		-0.124154	-0.956256	0.342623	0.831441
[HNRNPA2B1]	Heterogeneous nuclear ribonucleoproteins A2/B1	gFGFVTFDDHDPVDk	P22626	NonPhos	P22626->	NonPhos_isUniquetoGene	isUniquetoGene		14.5|6|17.5|12|21	4|3		-0.167976	-1.60534	0.115977	0.555335		-0.221594	-2.34431	0.0238445	0.155889		-0.0536178	-0.543958	0.58816	0.916713
[AHNAK]	Neuroblast differentiation associated protein AHNAK |	lkGDVDVSLPEVEGEMkVPDVDIk	Q09666	NonPhos	Q09666->|	NonPhos_isUniquetoGene	isUniquetoGene		29||13.5|10|31.5	5||4|7|6		-0.0889589	-0.687808	0.495999	0.880886		-0.294988	-2.34436	0.0238411	0.155889		-0.206029	-2.03587	0.04648	0.512733
[COL6A3]	Collagen alpha 3VI chain | Isoform 4 of Collagen alpha 3VI chain	lSDAGITPLFLTR	P12111;P12111-4	NonPhos	P12111->|P12111-4->	NonPhos_isUniquetoGene	isUniquetoGene		24|16|38|19|37	13|19|16|12		0.342035	2.60707	0.0125954	0.228464		0.398513	2.34508	0.023802	0.155889		0.0564776	0.361199	0.718944	0.953724
[TNXB]	Tenascin X	tLSPVLESPR	P22105	NonPhos	P22105->	NonPhos_isUniquetoGene	isUniquetoGene		41|48.5|45|27|37.5	3|2|4		0.206904	1.46015	0.151851	0.616848		0.332982	2.34296	0.0239195	0.155889		0.126078	0.824128	0.412882	0.864586
[SDPR]	Serum deprivation response protein |	kVDSLkk	O95810	NonPhos	O95810->|	NonPhos_isUniquetoGene	isUniquetoGene		11|6|21|34|	3|1|		-0.188267	-0.665954	0.509756	0.88472		-0.786659	-2.34156	0.0239973	0.156682		-0.598391	-2.04947	0.0450823	0.510363
[RPS19]	40S ribosomal protein S19 |	rVLQALEGLk	P39019	NonPhos	P39019->|	NonPhos_isUniquetoGene	isUniquetoGene		30.5|20|18||24.5	4|2|		0.464171	2.40869	0.0204968	0.28133		0.436103	2.34096	0.0240305	0.156682		-0.0280678	-0.149623	0.88139	0.98918
[ADD1]	Isoform 2 of Alpha adducin |	tAGPQSQVLcGVVMDR	P35611-2	NonPhos	P35611-2->|	NonPhos_isUniquetoGene	isUniquetoGene		11.5|60|77||19	2|1|3|		0.34212	2.9093	0.00578492	0.181159		0.232054	2.33933	0.0241206	0.157077		-0.110067	-1.30605	0.196581	0.725523
[SERBP1]	Isoform 4 of Plasminogen activator inhibitor 1 RNA binding protein |	akVEFNIR	Q8NC51-4	NonPhos	Q8NC51-4->|	NonPhos_isUniquetoGene	isUniquetoGene		35|0||14	2||3|1		-0.263541	-1.27414	0.209906	0.69655		-0.443895	-2.33733	0.0242363	0.15729		-0.180355	-0.968492	0.336545	0.828243
[SRSF1]	Serine/arginine rich splicing factor 1 |	eAGDVcYADVYR	Q07955	NonPhos	Q07955->|	NonPhos_isUniquetoGene	isUniquetoGene		36.5||53|51.5|43	2||1		-0.449998	-2.10329	0.041529	0.378358		-0.423877	-2.33746	0.0242277	0.15729		0.0261208	0.143801	0.885981	0.989606
[NAP1L4]	Nucleosome assembly protein 1 like 4 |	aAATAEEPDPk	Q99733	NonPhos	Q99733->|	NonPhos_isUniquetoGene	isUniquetoGene		28|24||16|15	3||1		0.0539827	0.384161	0.703384	0.944765		-0.405231	-2.33497	0.0243665	0.157418		-0.459214	-2.51331	0.014933	0.392157
[TPI1]	Isoform 2 of Triosephosphate isomerase	dcGATWVVLGHSERR	P60174-1	NonPhos	P60174-1->	NonPhos_isUniquetoGene	isUniquetoGene		13|11.5|22|34|33	6|2|4		0.146715	1.09559	0.27986	0.765108		0.256596	2.33433	0.024403	0.157418		0.109881	0.961202	0.340165	0.829726
[SPTB]	Spectrin beta chain erythrocytic	eLYQQVVAQADLR	P11277	NonPhos	P11277->	NonPhos_isUniquetoGene	isUniquetoGene		18|13.5|22|26	4|6|5		0.372934	2.95817	0.00509493	0.176471		0.32826	2.33235	0.0245183	0.157418		-0.0446735	-0.320565	0.749401	0.954801
[SPTA1]	Spectrin alpha chain erythrocytic 1	eTGTLESQLEANkR	P02549	NonPhos	P02549->	NonPhos_isUniquetoGene	isUniquetoGene		54|14|17|26.5|9	1|2|4		0.454203	1.96036	0.0566685	0.421659		0.502978	2.33261	0.0245034	0.157418		0.0487752	0.231501	0.817516	0.975121
[LAMB1]	Laminin subunit beta 1 |	eTVDSVER	P07942	NonPhos	P07942->|	NonPhos_isUniquetoGene	isUniquetoGene		21.5|13|16|12.5|	2|1|		-0.40119	-2.63268	0.0118107	0.224409		-0.308294	-2.33334	0.0244609	0.157418		0.0928957	0.662998	0.509644	0.892608
[ANK1]	Isoform Er7 of Ankyrin 1 |	gASPNVSNVkVETPLHMAAR	P16157-8	NonPhos	P16157-8->|	NonPhos_isUniquetoGene	isUniquetoGene		12|1.5|13|9.5|	3|4|5|2|		0.385228	1.96022	0.0566858	0.421659		0.48274	2.33212	0.0245326	0.157418		0.0975124	0.53027	0.597579	0.920362
[TCEAL3]	Transcription elongation factor A protein like 3	gTDDSPkDSQEDLQER	Q969E4	NonPhos	Q969E4->	NonPhos_isUniquetoGene	isUniquetoGene		36|6|13.5|12.5|14	2|1|4		-0.35505	-1.51516	0.137354	0.598467		-0.460402	-2.33342	0.0244565	0.157418		-0.105352	-0.448688	0.654912	0.935652
[HSPA9]	Stress 70 protein mitochondrial |	kDSETGENIR	P38646	NonPhos	P38646->|	NonPhos_isUniquetoGene	isUniquetoGene		30|24|15||16.5	4|1||2		-0.099427	-0.517459	0.60814	0.911902		-0.55459	-2.33432	0.0244036	0.157418		-0.455163	-2.47257	0.0165405	0.401747
[SNCG]	Gamma synuclein |	kGFSIAk	O76070	NonPhos	O76070->|	NonPhos_isUniquetoGene	isUniquetoGene		28.5|35||33|45	2|1|		-0.0129291	-0.0528388	0.958187	0.99617		-0.586899	-2.33575	0.0243229	0.157418		-0.57397	-2.55833	0.0133148	0.382979
[GOT2]	Aspartate aminotransferase mitochondrial	nLDkEYLPIGGLAEFck	P00505	NonPhos	P00505->	NonPhos_isUniquetoGene	isUniquetoGene		19.5|8|13|14.5|10	4|5|8|6		-0.246117	-1.21138	0.232869	0.725118		-0.443614	-2.337	0.0242526	0.157418		-0.197496	-1.0829	0.28312	0.788769
[FBN1]	Fibrillin 1 |	nSPGSFIcEcSSESTLDPTk	P35555	NonPhos	P35555->|	NonPhos_isUniquetoGene	isUniquetoGene		19|50.5|8||66	3|4|5||1		-0.171558	-1.44867	0.155024	0.623391		0.356859	2.33229	0.0245216	0.157418		0.528417	3.43811	0.00115114	0.228571
[APEH]	|Acylamino acid releasing enzyme	tPLLLMLGQEDRR	P13798	NonPhos	P13798->	NonPhos_isUniquetoGene	isUniquetoGene		|21|24|25|23	|3|2		0.390838	1.75597	0.086452	0.493776		0.404676	2.33563	0.02433	0.157418		0.0138371	0.068965	0.945126	0.993497
[PARK7]	Protein deglycase DJ 1	eGPYDVVVLPGGNLGAQNLSESAAVk	Q99497	NonPhos	Q99497->	NonPhos_isUniquetoGene	isUniquetoGene		15|14|22|34.5|39	4|7|3|2		-0.34427	-1.72447	0.0920286	0.505118		-0.365107	-2.32921	0.0247015	0.158605		-0.020837	-0.111842	0.91127	0.992033
[RAN]	GTP binding nuclear protein Ran |	nLQYYDISAk	P62826	NonPhos	P62826->|	NonPhos_isUniquetoGene	isUniquetoGene		100|35.5|44.5|43.5|	1|2|		0.359901	2.54257	0.014794	0.256055		0.328649	2.32878	0.0247271	0.158605		-0.031252	-0.23403	0.81556	0.974366
[CYB5A]	Cytochrome b5	sTWLILHHk	P00167	NonPhos	P00167->	NonPhos_isUniquetoGene	isUniquetoGene		12|21.5|7.5|21|8	3|2|4		-0.341942	-1.5383	0.131594	0.589915		-0.453402	-2.32874	0.0247298	0.158605		-0.11146	-0.552429	0.582375	0.916229
[FGG]	Isoform Gamma A of Fibrinogen gamma chain	tSTADYAmFk	P02679-2	NonPhos	P02679-2->	NonPhos_isUniquetoGene	isUniquetoGene		19|19.5|48|9|6.5	1|6|4|3|10		-0.308958	-1.18222	0.244106	0.736742		-0.518673	-2.32813	0.0247674	0.158605		-0.209715	-1.07832	0.285144	0.790657
[AHNAK]	Neuroblast differentiation associated protein AHNAK	vGGSGVNVnAk	Q09666	NonPhos	Q09666->	NonPhos_isUniquetoGene	isUniquetoGene		25.5|30|26|9|17	2|3|1		0.0533887	0.659594	0.513809	0.886822		0.188757	2.32725	0.0248183	0.158605		0.135368	1.55198	0.126126	0.658228
[DCN]	Decorin	vVQcSDLGLDkVPkDLPPDTTLLDLQNNk	P07585	NonPhos	P07585->	NonPhos_isUniquetoGene	isUniquetoGene		19.5|8|4|3|9.5	2|4|5|7|6		0.589038	2.6222	0.0121251	0.224806		0.56526	2.32866	0.0247344	0.158605		-0.0237772	-0.120791	0.904194	0.99113
[IGHG4]	Ig gamma 4 chain C region	tYTcNVDHkPSNTk	P01861	NonPhos	P01861->	NonPhos_isUniquetoGene	isUniquetoGene		15|30|21|31	9|5|6		-0.179757	-0.789919	0.434617	0.852703		-0.530261	-2.32635	0.0248704	0.158989		-0.350504	-1.64905	0.104548	0.633389
[CCT5]	T complex protein 1 subunit epsilon	iAILTcPFEPPkPk	P48643	NonPhos	P48643->	NonPhos_isUniquetoGene	isUniquetoGene		59|19|44|23.5|23	3|12|7|4|8		0.243961	1.61382	0.114118	0.551239		0.327605	2.32536	0.0249305	0.159193		0.0836437	0.564149	0.574421	0.913642
[FBN1]	Fibrillin 1	tcVDINEcLLEPRk	P35555	NonPhos	P35555->	NonPhos_isUniquetoGene	isUniquetoGene		25|9|26|27	3|6|5|8		0.252516	1.00531	0.320947	0.792214		0.614419	2.32554	0.0249198	0.159193		0.361903	1.44444	0.153968	0.692582
[FGA]	|Isoform 2 of Fibrinogen alpha chain	dRQHLPLIk	P02671-2	NonPhos	P02671-2->	NonPhos_isUniquetoGene	isUniquetoGene		|31|9|0|4.5	|2|3		0.231121	0.736875	0.465938	0.869914		0.675794	2.32367	0.0250322	0.159777		0.444673	1.48546	0.142826	0.682368
[C3]	Complement C3	iFTVNHk	P01024	NonPhos	P01024->	NonPhos_isUniquetoGene	isUniquetoGene		15|7|20.5|19|16	2|3|1		0.125918	0.483631	0.631777	0.918926		0.469874	2.32332	0.025051	0.159777		0.343957	1.52419	0.132922	0.668901
[ITIH4]	Isoform 3 of Inter alpha trypsin inhibitor heavy chain H4	lALDNGGLAR	Q14624-3	NonPhos	Q14624-3->	NonPhos_isUniquetoGene	isUniquetoGene		44|53|67|54.5|50	1|2		0.0688672	0.534259	0.596589	0.910378		0.292833	2.324	0.025014	0.159777		0.223965	1.82797	0.0727563	0.588398
[RPS23]	40S ribosomal protein S23	gHAVGDIPGVR	P62266	NonPhos	P62266->	NonPhos_isUniquetoGene	isUniquetoGene		5|45|37|21.5|19	3|2		0.259088	1.89628	0.0648684	0.443123		0.298391	2.32156	0.0251519	0.159822		0.0393029	0.300752	0.764392	0.961573
[PSMA5]	Proteasome subunit alpha type 5	iTSPLMEPSSIEk	P28066	NonPhos	P28066->	NonPhos_isUniquetoGene	isUniquetoGene		3|36.5|10|22|34	4|2|3		-0.333728	-2.90715	0.00581799	0.181159		-0.229943	-2.32153	0.0251536	0.159822		0.103785	0.974446	0.333603	0.827159
[FBN1]	Fibrillin 1	qEcccALkGEGWGDPcELcPTEPDEAFR	P35555	NonPhos	P35555->	NonPhos_isUniquetoGene	isUniquetoGene		2|0|17|13	4|5|7|2|3		0.0484667	0.185542	0.853951	0.976375		0.698766	2.32067	0.0252055	0.159822		0.650299	2.46286	0.0169473	0.402597
[COL6A3]	Collagen alpha 3VI chain | Isoform 4 of Collagen alpha 3VI chain	vGLEHLR	P12111;P12111-4	NonPhos	P12111->|P12111-4->	NonPhos_isUniquetoGene	isUniquetoGene		32|39|17|3|49	2|1		0.389406	1.25236	0.217688	0.707155		0.591077	2.32099	0.0251871	0.159822		0.201672	0.758363	0.450924	0.879074
[HSPD1]	60 kDa heat shock protein mitochondrial	vTDALNATR	P10809	NonPhos	P10809->	NonPhos_isUniquetoGene	isUniquetoGene		10.5|30|47|11.5|15.5	2|3		-0.268717	-1.57222	0.123509	0.57007		-0.409264	-2.31977	0.025257	0.159822		-0.140547	-0.973351	0.334142	0.827576
[C3]	Complement C3	yYTYLIMNk	P01024	NonPhos	P01024->	NonPhos_isUniquetoGene	isUniquetoGene		31|22|25|60.5|19	3|4|2		0.300938	1.70168	0.0962417	0.514405		0.357298	2.32265	0.0250898	0.159822		0.0563607	0.303237	0.762505	0.960995
[CAST]	Isoform 6 of Calpastatin | Isoform 2 of Calpastatin | Isoform 5 of Calpastatin	tEkEESTEVLk	P20810-6;P20810-5	NonPhos	P20810-6->|P20810-5->	NonPhos_isUniquetoGene	isUniquetoGene		10.5|11|37|12	2|4|3		-0.212925	-0.93096	0.357648	0.818347		-0.433573	-2.31953	0.0252717	0.1602		-0.220648	-1.1806	0.242342	0.76105
[YAP1]	Transcriptional coactivator YAP1	kLPDSFFkPPEPk	P46937	NonPhos	P46937->	NonPhos_isUniquetoGene	isUniquetoGene		22.5|15|29.5|17.5|22	2		-0.300789	-1.49084	0.143611	0.608262		-0.407967	-2.318	0.0253639	0.160221		-0.107178	-0.622456	0.53574	0.903304
[CTTN]	Src substrate cortactin |	qDSAAVGFDYkEk	Q14247	NonPhos	Q14247->|	NonPhos_isUniquetoGene	isUniquetoGene		9|34|19|39|	3|1|2|		-0.0973267	-0.593795	0.556492	0.899923		-0.350618	-2.31753	0.0253919	0.160221		-0.253291	-1.88087	0.0650873	0.568123
[UQCRFS1]	Cytochrome b c1 complex subunit Rieske mitochondrial	rLEVLDSTk	P47985	NonPhos	P47985->	NonPhos_isUniquetoGene	isUniquetoGene		9|0|19.5|4.5|44	3|4|2		-0.234958	-1.43775	0.158078	0.627643		-0.38028	-2.3186	0.0253271	0.160221		-0.145323	-0.906261	0.368232	0.849222
[SORBS1]	Isoform 8 of Sorbin and SH3 domain containing protein 1	skSEMSYIDGEk	Q9BX66-8	NonPhos	Q9BX66-8->	NonPhos_isUniquetoGene	isUniquetoGene		6|28|13|18|23	3|2		-0.177282	-1.35669	0.182345	0.662169		-0.317287	-2.31713	0.0254173	0.160596		-0.140005	-1.08199	0.283519	0.78919
[NPM1]	Nucleophosmin	aDkDYHFk	P06748	NonPhos	P06748->	NonPhos_isUniquetoGene	isUniquetoGene		26|24|53|23|33	2|1		-0.290945	-1.44051	0.1573	0.625928		-0.402971	-2.31607	0.0254813	0.160695		-0.112027	-0.570891	0.569866	0.913574
[CES1]	Isoform 3 of Liver carboxylesterase 1	aGQLISELFTNRk	P23141-3	NonPhos	P23141-3->	NonPhos_isUniquetoGene	isUniquetoGene		8|5.5|13|9	4|5		0.611476	1.90028	0.06433	0.443051		0.594736	2.31035	0.0258327	0.160695		-0.0167394	-0.0527462	0.958043	0.995076
[ABLIM1]	|Isoform 6 of Actin binding LIM protein 1	aIYDIERPDLITYEPFYTSGYDDkQER	O14639-6	NonPhos	O14639-6->	NonPhos_isUniquetoGene	isUniquetoGene		|10|8|41	|1		0.0338088	0.16463	0.870215	0.979116		-0.519322	-2.31216	0.0257199	0.160695		-0.55313	-2.59584	0.0120887	0.373494
[SERPINA1]	Alpha 1 antitrypsin	aVLTIDEk	P01009	NonPhos	P01009->	NonPhos_isUniquetoGene	isUniquetoGene		9|26|0|30|29	5|4|3		-0.0682181	-0.192538	0.848507	0.974152		0.639315	2.31029	0.0258371	0.160695		0.707534	2.09815	0.0403766	0.5
[LPP]	Lipoma preferred partner	cGENVVGEGTGcTAMDQVFHVDcFTcIIcNNk	Q93052	NonPhos	Q93052->	NonPhos_isUniquetoGene	isUniquetoGene		2|14|7.5|7|12	5|4|2|3		-0.0221849	-0.0978696	0.922608	0.989154		0.398706	2.30823	0.0259657	0.160695		0.420891	2.55421	0.0134557	0.382979
[BAG3]	BAG family molecular chaperone regulator 3	eLLALDSVDPEGR	O95817	NonPhos	O95817->	NonPhos_isUniquetoGene	isUniquetoGene		29|40|71|59.5|22	3|1|2		-0.261011	-2.40125	0.020863	0.282116		-0.196289	-2.3098	0.0258669	0.160695		0.064722	0.545469	0.58714	0.916229
[IGHG2]	Ig gamma 2 chain C region	gLPAPIEk	P01859	NonPhos	P01859->	NonPhos_isUniquetoGene	isUniquetoGene		40|11.5|11|25|16	3|4|7|6		-0.703396	-3.16766	0.002894	0.133333		-0.419055	-2.30882	0.0259299	0.160695		0.284341	1.31564	0.193366	0.725107
[VWF]	von Willebrand factor |	hGAGVAMDGQDVQLPLLk	P04275	NonPhos	P04275->|	NonPhos_isUniquetoGene	isUniquetoGene		35|29|26|25|	1|3|2|		0.0845495	0.612872	0.543956	0.896238		0.295918	2.31594	0.0254894	0.160695		0.211368	1.62589	0.109397	0.639086
[AHNAK]	Neuroblast differentiation associated protein AHNAK	lkGPQITGPSLEGDLGLk	Q09666	NonPhos	Q09666->	NonPhos_isUniquetoGene	isUniquetoGene		15|16.5|5|24|19.5	8|10|7|6		-0.107871	-0.613102	0.543799	0.896238		-0.30312	-2.30871	0.0259374	0.160695		-0.19525	-1.30752	0.196081	0.725107
[COL6A3]	Collagen alpha 3VI chain | Isoform 4 of Collagen alpha 3VI chain	rLNIGPSk	P12111;P12111-4	NonPhos	P12111->|P12111-4->	NonPhos_isUniquetoGene	isUniquetoGene		49|12|23.5|14|24	2|3|4		0.434839	1.74427	0.08849	0.500407		0.616876	2.31161	0.0257537	0.160695		0.182036	0.649398	0.518336	0.895315
[EEF1B2]	Elongation factor 1 beta	sSILLDVkPWDDETDMAkLEEcVR	P24534	NonPhos	P24534->	NonPhos_isUniquetoGene	isUniquetoGene		10|4.5|12|22|13	3|2		-0.201338	-1.44713	0.155452	0.623998		-0.333033	-2.314	0.0256069	0.160695		-0.131695	-0.875111	0.384804	0.859093
[FABP5]	Fatty acid binding protein epidermal	tTQFScTLGEkFEETTADGRk	Q01469	NonPhos	Q01469->	NonPhos_isUniquetoGene	isUniquetoGene		27|17|14|20.5|13	4|3|7|8		-0.326035	-1.5639	0.125446	0.576196		-0.455541	-2.31287	0.0256777	0.160695		-0.129506	-0.769656	0.444239	0.876525
[AHNAK]	Neuroblast differentiation associated protein AHNAK	vkGDMDVSVPkVEGEMk	Q09666	NonPhos	Q09666->	NonPhos_isUniquetoGene	isUniquetoGene		26|12|17|11|14.5	5|8|4|6		-0.11673	-0.722798	0.474471	0.873752		-0.331634	-2.31195	0.0257332	0.160695		-0.214904	-1.48893	0.141915	0.68115
[SPTA1]	|Spectrin alpha chain erythrocytic 1	vNILTDkSYEDPTNIQGk	P02549	NonPhos	P02549->	NonPhos_isUniquetoGene	isUniquetoGene		|6|18|10|9.5	|2|1		0.401703	1.56495	0.125198	0.575032		0.585659	2.31493	0.0255535	0.160695		0.183956	0.801531	0.425726	0.870201
[SPTA1]	Spectrin alpha chain erythrocytic 1	vVEVNQYANEcAEENHPDLPLIQSk	P02549	NonPhos	P02549->	NonPhos_isUniquetoGene	isUniquetoGene		6.5|7.5|11|17|13	6|7|12		0.390531	1.47596	0.147541	0.616027		0.535276	2.30893	0.0259223	0.160695		0.144745	0.56121	0.576405	0.914055
[ACAA2]	3 ketoacyl CoA thiolase mitochondrial |	eEcDkYALQSQQR	P42765	NonPhos	P42765->|	NonPhos_isUniquetoGene	isUniquetoGene		10|0|12|16.5|	4|3|2|		-0.458123	-1.58427	0.12073	0.566731		-0.686582	-2.3049	0.0261747	0.162514		-0.22846	-0.879329	0.382539	0.858333
[C3]	Complement C3	lESEETMVLEAHDAQGDVPVTVTVHDFPGkk	P01024	NonPhos	P01024->	NonPhos_isUniquetoGene	isUniquetoGene		14|20.5|4.5|17|19	3|4|2|1		-0.0617692	-0.199737	0.842917	0.972661		0.435896	2.30512	0.0261633	0.162514		0.497665	1.69564	0.0953574	0.615766
[FGA]	Isoform 2 of Fibrinogen alpha chain	gDFSSANNR	P02671-2	NonPhos	P02671-2->	NonPhos_isUniquetoGene	isUniquetoGene		8|3.5|6.5|15.5|27.5	3|4|2|6		0.550864	1.33117	0.190561	0.670843		0.824501	2.30283	0.0263034	0.163243		0.273637	0.855652	0.395375	0.863986
[SORBS1]	Isoform 8 of Sorbin and SH3 domain containing protein 1	sSVLTNEk	Q9BX66-8	NonPhos	Q9BX66-8->	NonPhos_isUniquetoGene	isUniquetoGene		38.5|35.5|43|22|29.5	2|1		-0.110572	-1.02247	0.31287	0.788276		-0.289248	-2.30378	0.0262438	0.163243		-0.178676	-1.47768	0.144915	0.685358
[CES1]	Isoform 3 of Liver carboxylesterase 1	aGQLLSELFTNRk	P23141-3	NonPhos	P23141-3->	NonPhos_isUniquetoGene	isUniquetoGene		8|5.5|13|9	4|5		0.610301	1.89638	0.0648542	0.443123		0.593036	2.30244	0.0263304	0.16343		-0.0172644	-0.0544078	0.956712	0.995076
[CALM1]	Calmodulin	mkDTDSEEEIREAFR	P62158	NonPhos	P62158->	NonPhos_isUniquetoGene	isUniquetoGene		15|18|6	8|3|5|6		-0.16673	-0.789664	0.434764	0.852703		-0.538399	-2.30219	0.0263465	0.16343		-0.37167	-1.8244	0.0733095	0.588398
[AK1]	Adenylate kinase isoenzyme 1 |	gQLVPLETVLDmLR	P00568	NonPhos	P00568->|	NonPhos_isUniquetoGene	isUniquetoGene		35.5||69|38|67	4||1|2		0.409491	3.03318	0.00416435	0.156863		0.332417	2.29999	0.026487	0.163441		-0.0770737	-0.444552	0.657892	0.936864
[CRYAB]	Alpha crystallin B chain	kYRIPADVDPLTITSSLSSDGVLTVNGPR	P02511	NonPhos	P02511->	NonPhos_isUniquetoGene	isUniquetoGene		6.5|8|11|5|33	6|7|4		0.335842	1.61964	0.112851	0.550744		0.350067	2.30059	0.0264488	0.163441		0.0142257	0.0827061	0.934265	0.99219
[PRKCSH]	Glucosidase 2 subunit beta	lIELQAGkk	P14314	NonPhos	P14314->	NonPhos_isUniquetoGene	isUniquetoGene		18|12|8|16|15	3|2		-0.163521	-0.82651	0.413709	0.842695		-0.362665	-2.2996	0.0265133	0.163441		-0.199144	-1.09506	0.277827	0.784806
[THBS1]	|Thrombospondin 1	fVFGTTPEDILR	P07996	NonPhos	P07996->	NonPhos_isUniquetoGene	isUniquetoGene		|0|18|24.5|51	|1|3|2		0.323905	1.95246	0.0576356	0.423121		0.401908	2.29764	0.0266339	0.163462		0.0780033	0.552598	0.582258	0.916229
[APOA4]	|Apolipoprotein A IV	kLVPFATELHER	P06727	NonPhos	P06727->	NonPhos_isUniquetoGene	isUniquetoGene		|26|8|44.5|65	|4|2|1		0.393955	1.55542	0.127469	0.579963		0.473716	2.29909	0.0265441	0.163462		0.0797612	0.360006	0.719832	0.953812
[ANK1]	Isoform Er7 of Ankyrin 1	lDQVVESPAIPR	P16157-8	NonPhos	P16157-8->	NonPhos_isUniquetoGene	isUniquetoGene		35|41|24|18|39	3|4		0.449572	3.47368	0.00122859	0.075		0.292696	2.29817	0.0266021	0.163462		-0.156877	-1.13389	0.261317	0.776183
[HMGB1]	High mobility group protein B1 |	lGEMWNNTAADDkQPYEkk	P09429	NonPhos	P09429->|	NonPhos_isUniquetoGene	isUniquetoGene		15|14.5|17.5|19|	2|4|1|		-0.30683	-1.99171	0.0530115	0.414514		-0.300786	-2.29764	0.026634	0.163462		0.0060434	0.0413303	0.967125	0.996091
[PPIA]	Peptidyl prolyl cis trans isomerase A	vSFELFADkVPk	P62937	NonPhos	P62937->	NonPhos_isUniquetoGene	isUniquetoGene		21|22|13|6|9.5	7|10|11|13		-0.192353	-1.01654	0.315627	0.789588		-0.438614	-2.29847	0.0265829	0.163462		-0.246261	-1.41296	0.162956	0.698985
[APOA1]	Apolipoprotein A I	vSFLSALEEYTkk	P02647	NonPhos	P02647->	NonPhos_isUniquetoGene	isUniquetoGene		30|5|13|23|3.5	2|4|9|5		0.186984	0.586549	0.56128	0.901099		0.597436	2.29908	0.0265447	0.163462		0.410452	1.29268	0.201118	0.733427
[COL6A3]	Collagen alpha 3VI chain | Isoform 4 of Collagen alpha 3VI chain	vPQIAFVITGGk	P12111;P12111-4	NonPhos	P12111->|P12111-4->	NonPhos_isUniquetoGene	isUniquetoGene		12|24|28|3.5|41	5|7|8		0.465094	2.23664	0.0306933	0.333333		0.472738	2.29639	0.0267109	0.164179		0.00764371	0.0328368	0.973881	0.996713
[FGB]	Fibrinogen beta chain	yQISVNk	P02675	NonPhos	P02675->	NonPhos_isUniquetoGene	isUniquetoGene		12|61|21|37	4|3|1|7		0.317042	1.061	0.295176	0.777505		0.72601	2.29643	0.0267084	0.164179		0.408968	1.53771	0.129588	0.664374
[H1FX]	Histone H1x |	kAAkPSVPk	Q92522	NonPhos	Q92522->|	NonPhos_isUniquetoGene	isUniquetoGene		43.5|59|20|28|	2|1|		-0.315425	-2.02197	0.0496481	0.404393		-0.287682	-2.29455	0.026826	0.164362		0.0277431	0.185429	0.853316	0.98355
[HSPB6]	Heat shock protein beta 6	vVGEHVEVHAR	O14558	NonPhos	O14558->	NonPhos_isUniquetoGene	isUniquetoGene		18|9.5|15.5|23|13	11|16|8|13|7		-0.0737459	-0.641667	0.525221	0.889884		-0.283275	-2.29479	0.0268123	0.164362		-0.209529	-2.04585	0.045451	0.510363
[FKBP1A]	Peptidyl prolyl cis trans isomerase FKBP1A	gWEEGVAQMSVGQR	P62942	NonPhos	P62942->	NonPhos_isUniquetoGene	isUniquetoGene		16.5|29.5|26|38|23.5	8|4|7|5		-0.184795	-2.05199	0.0464816	0.390541		-0.214277	-2.29362	0.0268852	0.164718		-0.0294819	-0.278867	0.781084	0.966219
[AMBP]	Protein AMBP	eTLLQDFR	P02760	NonPhos	P02760->	NonPhos_isUniquetoGene	isUniquetoGene		24|30|40.5|16|14	4|3|2		0.113804	1.16268	0.251862	0.741596		0.251139	2.29212	0.0269786	0.165254		0.137336	1.57379	0.120977	0.652778
[SORBS1]	Isoform 8 of Sorbin and SH3 domain containing protein 1	hFIPADYLESTEEFIR	Q9BX66-8	NonPhos	Q9BX66-8->	NonPhos_isUniquetoGene	isUniquetoGene		5|5.5|16.5|3	2|4|5|3		0.053231	0.321982	0.749566	0.951554		-0.403799	-2.29096	0.027051	0.165254		-0.45703	-3.36051	0.00144403	0.228571
[SH3GL1]	Endophilin A2	qAVQILDELAEk	Q99961	NonPhos	Q99961->	NonPhos_isUniquetoGene	isUniquetoGene		34|28|25|27|61	4|7|2|1		-0.0277527	-0.170016	0.86601	0.978867		-0.307581	-2.29077	0.0270627	0.165254		-0.279828	-2.08271	0.0418368	0.5
[HMGB1]	High mobility group protein B1	fkDPNAPk	P09429	NonPhos	P09429->	NonPhos_isUniquetoGene	isUniquetoGene		52|19|39|18|26	3|5|7		-0.264318	-1.38367	0.173961	0.652367		-0.363245	-2.28875	0.0271874	0.165263		-0.0989272	-0.493665	0.623036	0.929792
[AHSG]	Alpha 2 HS glycoprotein	fSVVYAk	P02765	NonPhos	P02765->	NonPhos_isUniquetoGene	isUniquetoGene		28|21|41|32.5|24.5	5|3|2		0.0630537	0.394706	0.69565	0.94186		0.326609	2.2893	0.0271516	0.165263		0.263555	1.8182	0.0742623	0.588398
[MYH10]	Myosin 10	iAQLEEELEEEQSNMELLNDR	P35580	NonPhos	P35580->	NonPhos_isUniquetoGene	isUniquetoGene		24|32|45|100	2|1		0.346566	2.04923	0.0467632	0.391129		0.359724	2.2889	0.0271778	0.165263		0.013158	0.0854658	0.932089	0.99219
[RPL23A]	60S ribosomal protein L23a	kLYDIDVAk	P62750	NonPhos	P62750->	NonPhos_isUniquetoGene	isUniquetoGene		19|22.5|4|14.5|9	3|4|2		-0.175661	-0.982845	0.331744	0.800298		-0.394795	-2.2887	0.0271904	0.165263		-0.219134	-1.73711	0.0877261	0.596712
[SPTA1]	Spectrin alpha chain erythrocytic 1	tGQEMIEGGHYASDNVTTR	P02549	NonPhos	P02549->	NonPhos_isUniquetoGene	isUniquetoGene		8|0|6|4|4.5	5|4		0.389791	1.49627	0.14219	0.607471		0.549213	2.28904	0.0271679	0.165263		0.159422	0.663954	0.509042	0.892238
[C3]	Complement C3 |	vVLVAVDkGVFVLNkk	P01024	NonPhos	P01024->|	NonPhos_isUniquetoGene	isUniquetoGene		10.5|17.5|20|36|	2|3|4|		0.129734	0.404783	0.688297	0.938375		0.612669	2.28845	0.0272063	0.165263		0.482935	1.67545	0.0992482	0.619878
[DCN]	Decorin	dLPPDTTLLDLQNNkITEIk	P07585	NonPhos	P07585->	NonPhos_isUniquetoGene	isUniquetoGene		18|15|16|12|20.5	13|12|15|19		0.445204	2.60469	0.012671	0.228464		0.387785	2.28752	0.0272674	0.165445		-0.0574188	-0.347046	0.729491	0.954248
[SPTA1]	Spectrin alpha chain erythrocytic 1	dLVPLGDkVTILGETAER	P02549	NonPhos	P02549->	NonPhos_isUniquetoGene	isUniquetoGene		23.5|17|30|10|18	4|5|6|8		0.343194	1.8003	0.0790641	0.475221		0.418718	2.28738	0.0272769	0.165445		0.0755243	0.390054	0.697578	0.946976
[PF4]	Platelet factor 4	kIcLDLQAPLYk	P02776	NonPhos	P02776->	NonPhos_isUniquetoGene	isUniquetoGene		10|19|18|12	1|5|3|7		0.623377	2.08547	0.0431991	0.382521		0.621227	2.2876	0.0272623	0.165445		-0.00214945	-0.00766667	0.993881	0.99881
[SERPINA1]	Alpha 1 antitrypsin	lGMFNIQHckk	P01009	NonPhos	P01009->	NonPhos_isUniquetoGene	isUniquetoGene		41|12|15|35.5|21	1|3|2|4		0.136457	0.58296	0.563662	0.90163		0.483333	2.28678	0.0273166	0.165445		0.346876	1.60255	0.114468	0.643351
[CFH]	Complement factor H	scDIPVFMNAR	P08603	NonPhos	P08603->	NonPhos_isUniquetoGene	isUniquetoGene		24|23.5|14|31.5|32.5	5|4|3		0.0513947	0.327338	0.745552	0.951442		0.34912	2.28762	0.0272618	0.165445		0.297725	1.91123	0.0610198	0.554201
[ANK1]	Isoform Er7 of Ankyrin 1	tkDELTPLHcAAR	P16157-8	NonPhos	P16157-8->	NonPhos_isUniquetoGene	isUniquetoGene		43|17|19.5|22|28	5|4|3		0.384147	2.03978	0.0477372	0.396552		0.373834	2.28356	0.0275249	0.166318		-0.0103125	-0.0612743	0.95124	0.994157
[AKAP12]	A kinase anchor protein 12	eTDVVLkVDAQEAk	Q02952	NonPhos	Q02952->	NonPhos_isUniquetoGene	isUniquetoGene		5.5|14.5|8|7.5|10	2|4		-0.0901384	-0.422765	0.675241	0.936736		-0.431107	-2.28194	0.0276293	0.167015		-0.340969	-2.04977	0.0450525	0.510363
[FGB]	Fibrinogen beta chain |	kQcSkEDGGGWWYNR	P02675	NonPhos	P02675->|	NonPhos_isUniquetoGene	isUniquetoGene		32|41|40||30	1|2||3		0.261691	0.674982	0.504056	0.884225		0.919536	2.2826	0.0275861	0.167015		0.657845	1.93923	0.0574535	0.545845
[HIST1H2AH]	Histone H2A type 1 H	hLQLAIRNDEELNkLLGk	Q96KK5	NonPhos	Q96KK5->	NonPhos_isUniquetoGene	isUniquetoGene		10.5|17|6.5|19|22	8|3|2		0.532449	2.37044	0.0224508	0.294964		0.510007	2.28112	0.0276811	0.167708		-0.0224421	-0.0900025	0.928514	0.99219
[TKT]	Transketolase	skDDQVTVIGAGVTLHEALAAAELLkk	P29401	NonPhos	P29401->	NonPhos_isUniquetoGene	isUniquetoGene		23.5|15.5|28|25|19	2|4|7|5		-0.160636	-0.931363	0.357441	0.818347		-0.398669	-2.28083	0.027701	0.167708		-0.238033	-1.5394	0.129178	0.664365
[CFH]	Complement factor H |	iDVHLVPDRk	P08603	NonPhos	P08603->|	NonPhos_isUniquetoGene	isUniquetoGene		42.5|38|16|48|	2|1|		-0.0244482	-0.21704	0.829481	0.970113		0.264239	2.2738	0.0281488	0.168378		0.288687	2.7941	0.00716161	0.330097
[ATP5D]	ATP synthase subunit delta mitochondrial	iEANEALVk	P30049	NonPhos	P30049->	NonPhos_isUniquetoGene	isUniquetoGene		34|17|35|30|33	4|3|2|5		-0.0796109	-0.625067	0.535967	0.893466		-0.294978	-2.27357	0.0281638	0.168378		-0.215368	-1.89682	0.0629241	0.561753
[VIM]	Vimentin |	iLLAELEqLkGQGk	P08670	NonPhos	P08670->|	NonPhos_isUniquetoGene	isUniquetoGene		26||15|41	3||1		-0.158869	-2.01949	0.049913	0.405161		-0.187225	-2.27595	0.0280118	0.168378		-0.0283556	-0.31661	0.752414	0.955441
[MDH2]	Malate dehydrogenase mitochondrial	iQEAGTEVVk	P40926	NonPhos	P40926->	NonPhos_isUniquetoGene	isUniquetoGene		12.5|42|7.5|16.5|14	10|9|8|16|7		-0.270625	-1.42655	0.161271	0.63188		-0.428109	-2.27364	0.0281591	0.168378		-0.157484	-1.01169	0.315599	0.811843
[COL6A3]	|Collagen alpha 3VI chain | Isoform 4 of Collagen alpha 3VI chain	kADIVFLLDGSINFR	P12111;P12111-4	NonPhos	P12111->|P12111-4->	NonPhos_isUniquetoGene	isUniquetoGene		|15|22|20|16.5	|5|7|4		0.514901	2.26685	0.0286289	0.324752		0.533818	2.27841	0.0278539	0.168378		0.0189173	0.0952374	0.92437	0.99219
[TNKS1BP1]	182 kDa tankyrase 1 binding protein	kAPAPFRPASER	Q9C0C2	NonPhos	Q9C0C2->	NonPhos_isUniquetoGene	isUniquetoGene		13|18|28.5|25|30	3|2|4		-0.296458	-1.83105	0.0742483	0.471226		-0.342335	-2.2755	0.0280381	0.168378		-0.0458777	-0.349557	0.727625	0.954248
[MAP4]	Microtubule associated protein 4	kc[p]sLPAEEDSVLEk	P27816	Phos	P27816->[p]S636	Phos_isUniquetoGene	isUniquetoGene	1	10|12|29.5|14	11|6|2|7|1		-0.265092	-1.64153	0.108231	0.543676		-0.480492	-2.27709	0.0279383	0.168378		-0.2154	-1.11305	0.270079	0.782506
[COL6A3]	Collagen alpha 3VI chain | Isoform 4 of Collagen alpha 3VI chain |	nIDSEEVGk	P12111;P12111-4	NonPhos	P12111->|P12111-4->|	NonPhos_isUniquetoGene	isUniquetoGene		9|15||0	3|5|4|		0.221651	0.774274	0.443738	0.856057		0.60365	2.27688	0.0279521	0.168378		0.381999	1.44378	0.15416	0.692582
[APOA1]	Apolipoprotein A I	qkVEPLRAELQEGAR	P02647	NonPhos	P02647->	NonPhos_isUniquetoGene	isUniquetoGene		27|16|21|12|20	13|9|10|11		0.180991	0.716341	0.478405	0.874227		0.529227	2.27236	0.0282448	0.168378		0.348236	1.45378	0.151371	0.690719
[FGG]	Isoform Gamma A of Fibrinogen gamma chain	qSGLYFIkPLk	P02679-2	NonPhos	P02679-2->	NonPhos_isUniquetoGene	isUniquetoGene		9|6|17.5|13.5	7|13|8|10		0.41174	0.975229	0.335466	0.802647		0.910522	2.27245	0.0282389	0.168378		0.498781	1.34908	0.182438	0.711032
[C3]	Complement C3	tkkQELSEAEQATR	P01024	NonPhos	P01024->	NonPhos_isUniquetoGene	isUniquetoGene		24.5|14.5|22|40|18	2|4|1		0.33195	0.886729	0.38079	0.831535		0.80493	2.27866	0.0278383	0.168378		0.47298	2.16357	0.0347517	0.485057
[STOM]	Erythrocyte band 7 integral membrane protein	vEIkDVkLPVQLQR	P27105	NonPhos	P27105->	NonPhos_isUniquetoGene	isUniquetoGene		28|27.5|11|31|25.5	1|2|4		0.408471	2.13006	0.03911	0.368012		0.472825	2.27717	0.0279336	0.168378		0.0643545	0.341287	0.733813	0.954608
[KNG1]	Kininogen 1 | Isoform LMW of Kininogen 1	vQVVAGkk	P01042;P01042-2	NonPhos	P01042->|P01042-2->	NonPhos_isUniquetoGene	isUniquetoGene		16|7|49|47.5|11	3|4		0.238071	0.837966	0.407331	0.841433		0.568439	2.27392	0.0281411	0.168378		0.330368	1.35776	0.179701	0.710364
[NCL]	Nucleolin	vTQDELkEVFEDAAEIR	P19338	NonPhos	P19338->	NonPhos_isUniquetoGene	isUniquetoGene		16|4|6.5|12.5|44.5	3|1|2|4		-0.234393	-1.44596	0.155773	0.623998		-0.259468	-2.27309	0.0281959	0.168378		-0.0250748	-0.186074	0.852813	0.98355
[ALB]	Serum albumin |	eccEkPLLEk	P02768	NonPhos	P02768->|	NonPhos_isUniquetoGene	isUniquetoGene		10.5|7|12||12.5	8|6|9|		-0.70931	-2.46466	0.0178912	0.274286		-0.603894	-2.27106	0.0283285	0.168712		0.105416	0.39849	0.691383	0.946693
[SARS]	Serine tRNA ligase cytoplasmic	fkDPGLVDQLVk	P49591	NonPhos	P49591->	NonPhos_isUniquetoGene	isUniquetoGene		31|49|40|21|23.5	1|3|4|2		-0.188877	-1.53617	0.132116	0.590055		-0.303009	-2.27062	0.0283574	0.168712		-0.114132	-0.923376	0.359357	0.842841
[SPTAN1]	Spectrin alpha chain non erythrocytic 1 | Isoform 2 of Spectrin alpha chain non erythrocytic 1 | Isoform 3 of Spectrin alpha chain non erythrocytic 1	kFDDFQk	Q13813-2;Q13813-3	NonPhos	Q13813-2->|Q13813-3->	NonPhos_isUniquetoGene	isUniquetoGene		16|14.5|8|12|3.5	1|2|3|4		-0.106491	-0.829782	0.411887	0.842695		-0.233108	-2.27164	0.0282892	0.168712		-0.126617	-1.07402	0.287024	0.792067
[TCEAL3]	|Transcription elongation factor A protein like 3	sEGEGkPQGEGkPASQAkPESQPR	Q969E4	NonPhos	Q969E4->	NonPhos_isUniquetoGene	isUniquetoGene		|3|9|12|14	|1		-0.467041	-1.70428	0.0957513	0.514405		-0.502293	-2.27084	0.0283426	0.168712		-0.0352515	-0.126922	0.899324	0.989606
[FGG]	Isoform Gamma A of Fibrinogen gamma chain	aNQQFLVYcEIDGSGnGWTVFQk	P02679-2	NonPhos	P02679-2->	NonPhos_isUniquetoGene	isUniquetoGene		19|16|35|29|21	3|5|1		-0.157389	-1.17501	0.24695	0.738482		-0.276587	-2.26679	0.0286143	0.169028		-0.119198	-1.05097	0.297344	0.799534
[MYH9]	Myosin 9	aSREEILAQAk	P35579	NonPhos	P35579->	NonPhos_isUniquetoGene	isUniquetoGene		17|20.5|5|11.5|6	7|4|6|1		-0.231065	-1.67686	0.101033	0.529065		-0.279638	-2.26467	0.0287539	0.169028		-0.0485728	-0.432877	0.666329	0.939057
[UQCRC1]	Cytochrome b c1 complex subunit 1 mitochondrial	aVELLGDIVQNcSLEDSQIEkER	P31930	NonPhos	P31930->	NonPhos_isUniquetoGene	isUniquetoGene		8.5|13|9|20	4|5|7|8|3		-0.128097	-0.758445	0.453042	0.860945		-0.482001	-2.26477	0.0287471	0.169028		-0.353903	-1.59872	0.11533	0.644385
[SPTA1]	Spectrin alpha chain erythrocytic 1	fYLFLSk	P02549	NonPhos	P02549->	NonPhos_isUniquetoGene	isUniquetoGene		23|8.5|40|14|28.5	2|4		0.454017	2.26432	0.0287948	0.324803		0.448779	2.26553	0.0286973	0.169028		-0.00523787	-0.0268407	0.978642	0.997938
[ASPN]	Asporin	gLTSLYGLILNNNkLTk	Q9BXN1	NonPhos	Q9BXN1->	NonPhos_isUniquetoGene	isUniquetoGene		9.5|6.5|21|16|13	4|6|9		0.547892	2.37482	0.0222189	0.294964		0.506451	2.26756	0.0285623	0.169028		-0.0414403	-0.199405	0.842404	0.981989
[PDLIM5]	PDZ and LIM domain protein 5 | Isoform 7 of PDZ and LIM domain protein 5	iGDVVLSIDGINAQGMTHLEAQNk	Q96HC4;Q96HC4-7	NonPhos	Q96HC4->|Q96HC4-7->	NonPhos_isUniquetoGene	isUniquetoGene		16|10|6|14|12.5	3|4|5|7		0.0997012	0.61865	0.540162	0.895895		0.373973	2.26813	0.0285233	0.169028		0.274272	1.85362	0.0689478	0.583333
[SERPINA1]	Alpha 1 antitrypsin |	kLSSWVLLmk	P01009	NonPhos	P01009->|	NonPhos_isUniquetoGene	isUniquetoGene		49|21|30||28	1|3|4|		-0.0482679	-0.193122	0.848053	0.973875		-0.518391	-2.26444	0.028768	0.169028		-0.470123	-2.34182	0.0227993	0.425595
[TNKS1BP1]	182 kDa tankyrase 1 binding protein |	sYQFGIIGNDR	Q9C0C2	NonPhos	Q9C0C2->|	NonPhos_isUniquetoGene	isUniquetoGene		74|52|41.5|37|	1|4|		-0.170011	-1.23076	0.225607	0.716451		-0.298621	-2.26836	0.0285083	0.169028		-0.128611	-1.29175	0.201432	0.733427
[VIM]	Vimentin	vELQELNDRFANYIDkVR	P08670	NonPhos	P08670->	NonPhos_isUniquetoGene	isUniquetoGene		28.5|22|15.5|11|9	4|3|2|5		0.304141	2.65874	0.0110496	0.223176		0.261356	2.26556	0.0286956	0.169028		-0.042785	-0.353918	0.724356	0.954248
[PNP]	Purine nucleoside phosphorylase	vFHLLGVDTLVVTNAAGGLNPk	P00491	NonPhos	P00491->	NonPhos_isUniquetoGene	isUniquetoGene		8|9|17|11.5	11|12|10		0.245235	1.16248	0.251942	0.741596		0.445626	2.26625	0.0286499	0.169028		0.200391	1.02103	0.311199	0.810533
[MSN]	Moesin	aQSEAEkLAk	P26038	NonPhos	P26038->	NonPhos_isUniquetoGene	isUniquetoGene		15|31|6|11.5|4	3|1|2		0.318663	2.22725	0.0313637	0.337591		0.292191	2.26365	0.0288187	0.169363		-0.026472	-0.219296	0.826943	0.978641
[PRDX3]	Isoform 2 of Thioredoxin dependent peroxide reductase mitochondrial	gTAVVNGEFk	P30048-2	NonPhos	P30048-2->	NonPhos_isUniquetoGene	isUniquetoGene		24.5|0|22.5|11	4		-0.31176	-1.41888	0.163489	0.6362		-0.51148	-2.26154	0.0289638	0.169688		-0.19972	-1.12252	0.26606	0.780515
[TPT1]	Translationally controlled tumor protein	hILANFk	P13693	NonPhos	P13693->	NonPhos_isUniquetoGene	isUniquetoGene		32|48|46.5|49|64	3|4		-0.226484	-1.18859	0.24161	0.734706		-0.422888	-2.2615	0.0289673	0.169688		-0.196404	-1.3387	0.185765	0.716068
[TMSB4X]	Thymosin beta 4	tETQEkNPLPSk	P62328	NonPhos	P62328->	NonPhos_isUniquetoGene	isUniquetoGene		5|12|8|9|7.5	19|18|17|15|16		-0.413925	-1.875	0.067812	0.4556		-0.479897	-2.26217	0.0289229	0.169688		-0.0659715	-0.322466	0.747958	0.954801
[CA2]	Carbonic anhydrase 2	vVDVLDSIk	P00918	NonPhos	P00918->	NonPhos_isUniquetoGene	isUniquetoGene		27|19|22|38|22.5	9|8|7|10|6		0.419253	1.61973	0.112832	0.550744		0.452306	2.26117	0.0289905	0.169688		0.0330531	0.125019	0.900834	0.989606
[TCP1]	T complex protein 1 subunit alpha	aFHNEAQVNPERk	P17987	NonPhos	P17987->	NonPhos_isUniquetoGene	isUniquetoGene		45|24.5|23.5|12|25.5	3|4|1		0.171465	0.827418	0.413203	0.842695		0.364435	2.25823	0.0291891	0.16983		0.19297	1.16767	0.247491	0.765027
[SPTB]	|Spectrin beta chain erythrocytic	dLTSVLILQR	P11277	NonPhos	P11277->	NonPhos_isUniquetoGene	isUniquetoGene		|32|77|26.5|29.5	|2|1		0.35118	2.93501	0.00541012	0.181159		0.254584	2.25871	0.0291559	0.16983		-0.0965959	-0.762184	0.448665	0.877699
[KRT2]	Keratin type II cytoskeletal 2 epidermal |	gGGFGGGSSFGGGSGFSGGGFGGGGFGGGR	P35908	NonPhos	P35908->|	NonPhos_isUniquetoGene	isUniquetoGene		15|16||20|41.5	1||4		0.238484	1.50605	0.139663	0.600928		0.416768	2.25804	0.0292024	0.16983		0.178284	1.14615	0.256265	0.772279
[P4HB]	Protein disulfide isomerase	nFEDVAFDEkk	P07237	NonPhos	P07237->	NonPhos_isUniquetoGene	isUniquetoGene		3|4|3.5|5.5|4.5	3|4		-0.221705	-1.25582	0.21644	0.706399		-0.363691	-2.25817	0.0291932	0.16983		-0.141987	-0.977843	0.331926	0.824341
[HSPA1A]	Heat shock 70 kDa protein 1A	nQVALNPQNTVFDAk	P0DMV8	NonPhos	P0DMV8->	NonPhos_isUniquetoGene	isUniquetoGene		37|31|34|55|29	5|3		-0.152542	-2.36442	0.0227825	0.2981		-0.153283	-2.25923	0.0291204	0.16983		-0.000741673	-0.0120276	0.99041	0.998441
[APEH]	Acylamino acid releasing enzyme	sFNLSALEk	P13798	NonPhos	P13798->	NonPhos_isUniquetoGene	isUniquetoGene		43|42.5|15.5|42|45.5	2|1		0.397154	2.20453	0.0330493	0.343972		0.40233	2.25781	0.029217	0.16983		0.00517643	0.0268226	0.978656	0.997938
[MYH9]	Myosin 9 |	vRTELADkVTk	P35579	NonPhos	P35579->|	NonPhos_isUniquetoGene	isUniquetoGene		27|16||10|14	3|4||2		-0.0801694	-0.834988	0.408977	0.841433		-0.218937	-2.25997	0.0290704	0.16983		-0.138767	-1.60681	0.113531	0.641751
[SOD3]	Extracellular superoxide dismutase Cu Zn	vTGVVLFR	P08294	NonPhos	P08294->	NonPhos_isUniquetoGene	isUniquetoGene		55|39.5|37|48|43	3|2|1|5		0.138949	0.978241	0.333995	0.801538		-0.225435	-2.25957	0.0290971	0.16983		-0.364384	-2.61675	0.0114547	0.373494
[S100A13]	Protein S100 A13	kDSLSVNEFk	Q99584	NonPhos	Q99584->	NonPhos_isUniquetoGene	isUniquetoGene		14.5|7|8.5|2	4|3|2		-0.186834	-0.787514	0.436015	0.852864		-0.598836	-2.2568	0.0292848	0.170659		-0.412001	-1.71867	0.091071	0.604991
[FHL1]	Isoform 1 of Four and a half LIM domains protein 1	cFDkFcANTcVEcR	Q13642-1	NonPhos	Q13642-1->	NonPhos_isUniquetoGene	isUniquetoGene		5|8.5|9|14|10	7|6|4		-0.595107	-2.433	0.0193329	0.279891		-0.537265	-2.25604	0.0293362	0.171144		0.0578427	0.234699	0.815041	0.974284
[ADIPOQ]	Adiponectin	gDIGETGVPGAEGPR	Q15848	NonPhos	Q15848->	NonPhos_isUniquetoGene	isUniquetoGene		6|0|9|10|38.5	3|4|2		-0.220008	-1.02696	0.310783	0.785938		-0.417066	-2.25516	0.0293994	0.171144		-0.197058	-1.21989	0.227202	0.751777
[VAT1]	Synaptic vesicle membrane protein VAT 1 homolog |	vLLVPGPEkEN	Q99536	NonPhos	Q99536->|	NonPhos_isUniquetoGene	isUniquetoGene		39.5|20||48.5|22	2|1||4		-0.0112631	-0.0690296	0.94538	0.993995		-0.384398	-2.2551	0.0294039	0.171144		-0.373135	-2.65415	0.0104067	0.367347
[FHL1]	Isoform 1 of Four and a half LIM domains protein 1	aITSGGITYQDQPWHADcFVcVTcSk	Q13642-1	NonPhos	Q13642-1->	NonPhos_isUniquetoGene	isUniquetoGene		13|1|3.5|3	8|6|5		-0.147708	-0.649771	0.520038	0.889415		-0.543668	-2.2549	0.0294184	0.171301		-0.39596	-1.38325	0.171823	0.70563
[SPTA1]	Spectrin alpha chain erythrocytic 1	qkMELNEAWEDLQGR	P02549	NonPhos	P02549->	NonPhos_isUniquetoGene	isUniquetoGene		13|25|12|39	2|3|1		0.47516	2.2475	0.0299337	0.332061		0.439278	2.2543	0.0294613	0.171301		-0.0358819	-0.176273	0.860473	0.985685
[FKBP3]	Peptidyl prolyl cis trans isomerase FKBP3 |	fkGTESISk	Q00688	NonPhos	Q00688->|	NonPhos_isUniquetoGene	isUniquetoGene		0|6|7|	3|2|		-0.0757695	-0.696918	0.490354	0.878191		-0.224105	-2.24544	0.0300905	0.171373		-0.148335	-1.49688	0.139841	0.676908
[AHNAK]	Neuroblast differentiation associated protein AHNAK |	fkMPEMNIkVPk	Q09666	NonPhos	Q09666->|	NonPhos_isUniquetoGene	isUniquetoGene		22|25||13|28	1|		0.135637	1.2819	0.207192	0.695075		0.208004	2.24833	0.0298876	0.171373		0.0723672	0.605315	0.546964	0.905602
[HNRNPA2B1]	Heterogeneous nuclear ribonucleoproteins A2/B1	gFGFVTFDDHDPVDkIVLQk	P22626	NonPhos	P22626->	NonPhos_isUniquetoGene	isUniquetoGene		32|4|13|9	5|4|3|2		-0.149986	-1.16372	0.251442	0.741596		-0.281808	-2.24614	0.0300414	0.171373		-0.131822	-1.09998	0.275696	0.782601
[SLC4A1]	Band 3 anion transport protein	gLDLnGGPDDPLQQTGQLFGGLVR	P02730	NonPhos	P02730->	NonPhos_isUniquetoGene	isUniquetoGene		20|11|18|20.5	11|13|7|6|10		0.398363	2.42792	0.0195694	0.279891		0.308983	2.24835	0.0298862	0.171373		-0.0893801	-0.558647	0.578147	0.914055
[MDH2]	Malate dehydrogenase mitochondrial	hGVYNPNk	P40926	NonPhos	P40926->	NonPhos_isUniquetoGene	isUniquetoGene		43|7.5|10.5|17.5	7|2|4|8		-0.214843	-0.81294	0.421402	0.84591		-0.615871	-2.25118	0.0296867	0.171373		-0.401028	-1.64625	0.105119	0.634197
[SPTAN1]	Spectrin alpha chain non erythrocytic 1 | Isoform 2 of Spectrin alpha chain non erythrocytic 1 | Isoform 3 of Spectrin alpha chain non erythrocytic 1	iTALDEFATk	Q13813-2;Q13813-3	NonPhos	Q13813-2->|Q13813-3->	NonPhos_isUniquetoGene	isUniquetoGene		10|27|21|31|40	5|4|6		-0.0489124	-0.479029	0.63502	0.919251		-0.222954	-2.25151	0.0296644	0.171373		-0.174042	-1.70767	0.0931045	0.609621
[SH3KBP1]	Isoform 2 of SH3 domain containing kinase binding protein 1	kPPPPSAPVIk	Q96B97-2	NonPhos	Q96B97-2->	NonPhos_isUniquetoGene	isUniquetoGene		24.5|20|31|16|20.5	4|1|2		-0.102524	-0.83638	0.408208	0.841433		-0.303716	-2.25222	0.0296122	0.171373		-0.201192	-1.56138	0.123908	0.65808
[AHNAK]	Neuroblast differentiation associated protein AHNAK	lEGDLTGPSVDVEVPDVELEcPDAk	Q09666	NonPhos	Q09666->	NonPhos_isUniquetoGene	isUniquetoGene		20|11|22.5|24	6|4|10|1		0.0693745	0.515152	0.609742	0.911902		-0.316341	-2.25342	0.0295233	0.171373		-0.385716	-3.36867	0.00140995	0.228571
[CALD1]	Caldesmon | Isoform 6 of Caldesmon | Isoform 3 of Caldesmon | Isoform 4 of Caldesmon | Isoform 5 of Caldesmon	lEQYTSAIEGTk	Q05682;Q05682-6;Q05682-3;Q05682-4	NonPhos	Q05682->|Q05682-6->|Q05682-3->|Q05682-4->	NonPhos_isUniquetoGene	isUniquetoGene		16.5|20|32|18.5|37	14|5|10|16|9		-0.225496	-1.58249	0.121144	0.566731		-0.329387	-2.25064	0.0297242	0.171373		-0.103891	-0.690653	0.492216	0.889071
[COL6A2]	Collagen alpha 2VI chain	lGEqNFHk	P12110	NonPhos	P12110->	NonPhos_isUniquetoGene	isUniquetoGene		59.5|48|35.5|12|29	2|1|3		-0.0415933	-0.130353	0.897062	0.985177		-0.518763	-2.24796	0.0299122	0.171373		-0.477169	-1.72224	0.0904155	0.60283
[APOE]	Apolipoprotein E	lQAEAFQAR	P02649	NonPhos	P02649->	NonPhos_isUniquetoGene	isUniquetoGene		41.5|45|62|49	2		0.231211	1.36333	0.180238	0.658046		0.45039	2.24602	0.0300493	0.171373		0.219178	1.13486	0.260912	0.776183
[LAMB2]	Laminin subunit beta 2 |	lQEGQTLEFLVASVPk	P55268	NonPhos	P55268->|	NonPhos_isUniquetoGene	isUniquetoGene		15|36|64|32|	1|2|4|		0.174439	1.45453	0.153403	0.621417		0.265757	2.24696	0.0299841	0.171373		0.0913179	0.751974	0.454729	0.879584
[FGA]	Isoform 2 of Fibrinogen alpha chain |	lVTSkGDkELR	P02671-2	NonPhos	P02671-2->|	NonPhos_isUniquetoGene	isUniquetoGene		21|66|24|13|	2|1|		0.380538	1.72856	0.0912976	0.504358		0.479579	2.2459	0.0300575	0.171373		0.0990419	0.454395	0.650826	0.934298
[PEBP1]	Phosphatidylethanolamine binding protein 1	lYTLVLTDPDAPSRkDPk	P30086	NonPhos	P30086->	NonPhos_isUniquetoGene	isUniquetoGene		18|24.5|17|40	7|2|5|3		-0.2374	-1.56718	0.124679	0.573957		-0.331463	-2.24903	0.02984	0.171373		-0.0940635	-0.655316	0.51454	0.894174
[C3]	Complement C3	nTMILEIcTR	P01024	NonPhos	P01024->	NonPhos_isUniquetoGene	isUniquetoGene		51|19.5|23.5|27|60.5	2|4		0.166027	1.01	0.318721	0.790823		0.256342	2.24632	0.0300295	0.171373		0.0903155	0.613092	0.54184	0.903915
[VIM]	Vimentin |	qVDqLTNDkAR	P08670	NonPhos	P08670->|	NonPhos_isUniquetoGene	isUniquetoGene		21|7||16	2|1||11|6		0.0729475	0.700321	0.488239	0.878062		-0.121635	-2.24574	0.030068	0.171373		-0.194582	-1.78467	0.0796207	0.593586
[SNX3]	Sorting nexin 3	vAGHPLAQNER	O60493	NonPhos	O60493->	NonPhos_isUniquetoGene	isUniquetoGene		8.5|22|16|0|40	8|6|5|2		0.0520681	0.421283	0.67632	0.936736		-0.300299	-2.2464	0.0300231	0.171373		-0.352367	-2.83676	0.00639305	0.315217
[CTSD]	Cathepsin D	vSTLPAITLk	P07339	NonPhos	P07339->	NonPhos_isUniquetoGene	isUniquetoGene		49|21|46|41.5|64	6|1|2|4		-0.00612108	-0.0511821	0.959487	0.99617		-0.241222	-2.2455	0.0300854	0.171373		-0.235101	-1.99998	0.050331	0.517296
[C3]	Complement C3 |	vYAYYNLEEScTR	P01024	NonPhos	P01024->|	NonPhos_isUniquetoGene	isUniquetoGene		28|0|46.5||9	1|4||3		-0.105165	-0.456343	0.65111	0.924376		0.419591	2.24786	0.0299209	0.171373		0.524755	2.4398	0.0179385	0.405738
[ITIH4]	Isoform 3 of Inter alpha trypsin inhibitor heavy chain H4	yIFHNFMER	Q14624-3	NonPhos	Q14624-3->	NonPhos_isUniquetoGene	isUniquetoGene		22|19|21|28.5|29	1|3|2		0.462828	2.6212	0.0121559	0.224806		0.447631	2.25108	0.0296942	0.171373		-0.0151971	-0.0676405	0.946189	0.993642
[DBI]	Acyl CoA binding protein	aYINkVEELk	P07108	NonPhos	P07108->	NonPhos_isUniquetoGene	isUniquetoGene		11|7|9|8	3|4		-0.507196	-1.50416	0.140149	0.600928		-0.868725	-2.2399	0.0304764	0.172648		-0.36153	-1.23369	0.222097	0.748819
[PRDX1]	Peroxiredoxin 1	dISLSDYk	Q06830	NonPhos	Q06830->	NonPhos_isUniquetoGene	isUniquetoGene		35|39|38|33.5	3|1|2		-0.216939	-1.42159	0.162707	0.634884		-0.306987	-2.24211	0.030322	0.172648		-0.0900482	-0.753903	0.453568	0.879577
[FABP4]	Fatty acid binding protein adipocyte	eVGVGFATR	P15090	NonPhos	P15090->	NonPhos_isUniquetoGene	isUniquetoGene		29|27.5|25|19|22	7|6|9		-0.316418	-1.29082	0.204117	0.691318		-0.538967	-2.24163	0.030353	0.172648		-0.222549	-1.14375	0.257254	0.773517
[PEBP1]	Phosphatidylethanolamine binding protein 1	nRPTSISWDGLDSGk	P30086	NonPhos	P30086->	NonPhos_isUniquetoGene	isUniquetoGene		9|24|10|14	2|3|4		-0.485733	-2.11944	0.0400546	0.371775		-0.474894	-2.2411	0.0303895	0.172648		0.0108395	0.0539704	0.95706	0.995076
[FBLN2]	Isoform 2 of Fibulin 2 |	cVDINEcVTDLHTcSR	P98095-2	NonPhos	P98095-2->|	NonPhos_isUniquetoGene	isUniquetoGene		64|42|36|77|	1|4|3|		0.185179	1.03018	0.309282	0.785354		0.254316	2.23923	0.0305247	0.172947		0.0691372	0.389836	0.697731	0.946976
[ALB]	Serum albumin	mPcAEDYLSVVLnQLcVLHEk	P02768	NonPhos	P02768->	NonPhos_isUniquetoGene	isUniquetoGene		6|26|13|9.5|12	13|1|49|66|39		0.0376293	0.320732	0.750504	0.951554		0.32967	2.23891	0.0305483	0.172947		0.292041	2.00993	0.0492382	0.515224
[EMILIN1]	EMILIN 1 |	rVLDSEGQLR	Q9Y6C2	NonPhos	Q9Y6C2->|	NonPhos_isUniquetoGene	isUniquetoGene		30|20|11|13|	1|2|3|		0.249461	1.73032	0.090976	0.504358		0.32877	2.2391	0.0305338	0.172947		0.0793094	0.612108	0.542497	0.903915
[C3]	Complement C3	tGLQEVEVk	P01024	NonPhos	P01024->	NonPhos_isUniquetoGene	isUniquetoGene		38|11|19|12|21	3|4		0.169309	0.601117	0.55164	0.899197		0.527531	2.23878	0.0305573	0.172947		0.358222	1.57859	0.119871	0.652778
[PDXK]	Pyridoxal kinase	rNPAGSVVMER	O00764	NonPhos	O00764->	NonPhos_isUniquetoGene	isUniquetoGene		42|16|22|15|14	3|2		-0.254436	-0.856049	0.397327	0.835988		-0.708347	-2.2376	0.03064	0.173745		-0.453912	-2.43349	0.0182198	0.408907
[TXNDC5]	Thioredoxin domain containing protein 5	gYPTLLLFR	Q8NBS9	NonPhos	Q8NBS9->	NonPhos_isUniquetoGene	isUniquetoGene		25.5|22|28|56|34	2|1|3		-0.13718	-0.912051	0.367401	0.823529		-0.329733	-2.23522	0.0308099	0.174542		-0.192553	-1.27757	0.206354	0.738564
[COL15A1]	Collagen alpha 1XV chain	aDFQcFk	P39059	NonPhos	P39059->	NonPhos_isUniquetoGene	isUniquetoGene		0|28|25	3|2		-0.0460213	-0.358097	0.722588	0.947451		-0.239575	-2.23314	0.030964	0.175		-0.193554	-1.76966	0.0820992	0.594456
[FGB]	Fibrinogen beta chain	kWDPYkQGFGNVATNTDGk	P02675	NonPhos	P02675->	NonPhos_isUniquetoGene	isUniquetoGene		5|8|4|1.5	3|1|4|5		0.472681	1.40926	0.1663	0.640355		0.723492	2.2337	0.030923	0.175		0.250811	0.930386	0.355749	0.839513
[FHL1]	Isoform 1 of Four and a half LIM domains protein 1	qVIGTGSFFPkGEDFYcVTcHETk	Q13642-1	NonPhos	Q13642-1->	NonPhos_isUniquetoGene	isUniquetoGene		44|54|9.5|13.5|80	2|3|1		-0.150584	-0.634169	0.530058	0.891586		-0.576326	-2.23401	0.0309004	0.175		-0.425742	-1.53419	0.130452	0.665753
[ANK1]	Isoform Er7 of Ankyrin 1	eIILETTTk	P16157-8	NonPhos	P16157-8->	NonPhos_isUniquetoGene	isUniquetoGene		57|29.5|66.5|38|44	1|4|2|3		0.4195	1.87993	0.0671267	0.453807		0.449354	2.23283	0.0309863	0.175312		0.0298542	0.150003	0.881091	0.989045
[CHCHD2]	Coiled coil helix coiled coil helix domain containing protein 2 |	lcEGFNEVLk	Q9Y6H1	NonPhos	Q9Y6H1->|	NonPhos_isUniquetoGene	isUniquetoGene		28|12.5|12|5|	3|2|1|		-0.0182567	-0.118445	0.90638	0.986145		-0.348363	-2.2318	0.0310583	0.175624		-0.330106	-2.67834	0.00976826	0.358209
[LAMB2]	|Laminin subunit beta 2	hWDDVVcESR	P55268	NonPhos	P55268->	NonPhos_isUniquetoGene	isUniquetoGene		|33|26.5|20|18	|5|4|3		0.202442	1.27363	0.210083	0.69655		0.242651	2.23095	0.0311168	0.176414		0.0402091	0.282602	0.778243	0.965025
[SPTA1]	Spectrin alpha chain erythrocytic 1	kAENTGVELDDVWELQk	P02549	NonPhos	P02549->	NonPhos_isUniquetoGene	isUniquetoGene		6|5|4|1.5|4.5	5|4|7|2		0.406109	1.77157	0.0837871	0.483953		0.453107	2.22791	0.0313357	0.176864		0.0469982	0.232873	0.816441	0.974883
[AKAP2]	Isoform 4 of A kinase anchor protein 2	lFEDDEHEkEQYcIR	Q9Y2D5-6	NonPhos	Q9Y2D5-6->	NonPhos_isUniquetoGene	isUniquetoGene		0|50|15|47|38	1|2		-0.173104	-1.52557	0.134742	0.594812		-0.325672	-2.22751	0.0313642	0.176864		-0.152568	-1.218	0.227906	0.751777
[ALB]	Serum albumin	qEPERnEcFLQHkDDNPNLPR	P02768	NonPhos	P02768->	NonPhos_isUniquetoGene	isUniquetoGene		8|6.5|6|20|7	16|14|15|17		0.564753	3.01317	0.00439079	0.161905		0.423616	2.22753	0.0313618	0.176864		-0.141137	-0.737494	0.463404	0.880377
[LAMA5]	Laminin subunit alpha 5	aGALLPAIHEQLR	O15230	NonPhos	O15230->	NonPhos_isUniquetoGene	isUniquetoGene		29|64|21.5|28.5|23.5	2|3|4		0.136187	1.00693	0.320168	0.791616		0.317305	2.22524	0.0315306	0.176974		0.181117	1.57918	0.11973	0.652778
[HSPA5]	78 kDa glucose regulated protein	eFFnGkEPSR	P11021	NonPhos	P11021->	NonPhos_isUniquetoGene	isUniquetoGene		12|14|41|23|0	5|4|1		0.069779	0.834808	0.409079	0.841433		0.143039	2.22568	0.0314994	0.176974		0.0732597	0.848758	0.399165	0.864188
[FBN1]	Fibrillin 1	gFSLDQTGSScEDVDEcEGnHR	P35555	NonPhos	P35555->	NonPhos_isUniquetoGene	isUniquetoGene		12|14|18|23|35.5	8|13|23		-0.0915567	-0.723995	0.47374	0.872938		0.41497	2.22594	0.0314794	0.176974		0.506526	2.74645	0.00814769	0.35
[RAC1]	|Ras related C3 botulinum toxin substrate 1	kLTPITYPQGLAMAk	P63000	NonPhos	P63000->	NonPhos_isUniquetoGene	isUniquetoGene		|28|13|62.5|66	|3|4|1		0.331362	1.10881	0.274175	0.759356		0.662795	2.22673	0.0314225	0.176974		0.331433	1.15589	0.252268	0.769009
[COL6A1]	Collagen alpha 1VI chain	yLIVVTDGHPLEGYkEPcGGLEDAVNEAk	P12109	NonPhos	P12109->	NonPhos_isUniquetoGene	isUniquetoGene		5.5|6|3|51	2|6|5		-0.0850941	-0.2262	0.822451	0.969539		0.65763	2.22475	0.0315666	0.176974		0.742724	1.91902	0.0600094	0.550345
[RAD23B]	UV excision repair protein RAD23 homolog B	aSFNNPDR	P54727	NonPhos	P54727->	NonPhos_isUniquetoGene	isUniquetoGene		8|10|12|6	2|1|4		-0.104342	-0.495123	0.623706	0.91743		-0.374123	-2.22363	0.0316463	0.177419		-0.269781	-1.35497	0.180581	0.710486
[CCT5]	|T complex protein 1 subunit epsilon	gVIVDkDFSHPQMPk	P48643	NonPhos	P48643->	NonPhos_isUniquetoGene	isUniquetoGene		|57|43|59|72	|1|2		0.125191	0.638715	0.527137	0.890085		0.395794	2.22247	0.0317305	0.177419		0.270602	1.80742	0.0759549	0.588398
[PRDX2]	Peroxiredoxin 2	sVDEALR	P32119	NonPhos	P32119->	NonPhos_isUniquetoGene	isUniquetoGene		9|15.5|7|10.5|47	4|3		0.629511	1.94349	0.0587387	0.424917		0.590962	2.22235	0.0317389	0.177419		-0.0385496	-0.141283	0.887967	0.989606
[TPT1]	Translationally controlled tumor protein	gkLEEQRPER	P13693	NonPhos	P13693->	NonPhos_isUniquetoGene	isUniquetoGene		10|6|17.5|9.5|11	3|4|2		-0.373548	-1.73309	0.0904764	0.504358		-0.414882	-2.22045	0.0318885	0.177862		-0.041335	-0.237628	0.812774	0.973797
[CALD1]	Caldesmon | Isoform 6 of Caldesmon | Isoform 3 of Caldesmon | Isoform 4 of Caldesmon | Isoform 5 of Caldesmon	rGETESEEFEk	Q05682;Q05682-6;Q05682-3;Q05682-4	NonPhos	Q05682->|Q05682-6->|Q05682-3->|Q05682-4->	NonPhos_isUniquetoGene	isUniquetoGene		11|1|5|7.5|9	4|5|8|7		-0.393086	-1.90132	0.0641898	0.443051		-0.344741	-2.22036	0.0318944	0.177862		0.0483444	0.23483	0.81494	0.974284
[COL6A2]	Collagen alpha 2VI chain | Isoform 2C2A of Collagen alpha 2VI chain	vFAVVITDGR	P12110;P12110-2	NonPhos	P12110->|P12110-2->	NonPhos_isUniquetoGene	isUniquetoGene		36|51.5|13.5|9.5|34.5	3|4		0.169258	0.556643	0.58133	0.904629		0.571585	2.2203	0.031898	0.177862		0.402326	1.44907	0.15268	0.690719
[ACTB]	Actin cytoplasmic 1	ekLcYVALDFEQEMATAASSSSLEk	P60709	NonPhos	P60709->	NonPhos_isUniquetoGene	isUniquetoGene		6.5|6|5|3|13.5	8|5|7|6		0.491479	2.69351	0.0101191	0.21659		0.398093	2.21856	0.0320226	0.177966		-0.0933858	-0.666503	0.507417	0.89084
[SPTA1]	Spectrin alpha chain erythrocytic 1	gVSEETLkEFSTIYk	P02549	NonPhos	P02549->	NonPhos_isUniquetoGene	isUniquetoGene		15|31|9|41.5|19.5	2|3		0.717796	2.51148	0.0159735	0.265372		0.600205	2.22017	0.0319067	0.177966		-0.117591	-0.395957	0.693236	0.946693
[SERPINA1]	Alpha 1 antitrypsin	lSSWVLLMk	P01009	NonPhos	P01009->	NonPhos_isUniquetoGene	isUniquetoGene		13|11.5|18|7|15	9|10|5		0.249375	0.958484	0.343755	0.8098		0.51751	2.21801	0.0320618	0.177966		0.268135	1.0087	0.31703	0.812381
[AHNAK]	Neuroblast differentiation associated protein AHNAK	vkGDADVSVPk	Q09666	NonPhos	Q09666->	NonPhos_isUniquetoGene	isUniquetoGene		6|15|4|11	5|6|8		-0.295692	-1.47217	0.148564	0.616027		-0.367237	-2.21807	0.0320575	0.177966		-0.0715449	-0.400304	0.690038	0.946693
[ADD2]	Beta adducin	vNVADEVQR	P35612	NonPhos	P35612->	NonPhos_isUniquetoGene	isUniquetoGene		44|42.5|49|39|36	2		0.261731	2.13512	0.0386736	0.366197		0.223973	2.2189	0.0319979	0.177966		-0.0377577	-0.400553	0.689858	0.946693
[LASP1]	LIM and SH3 domain protein 1	lkQQSELQSQVR	Q14847	NonPhos	Q14847->	NonPhos_isUniquetoGene	isUniquetoGene		26|20|9|15.5|15	13|8|6|5		-0.246537	-1.23372	0.224525	0.713996		-0.394385	-2.21722	0.0321215	0.178404		-0.147848	-0.813272	0.419036	0.864586
[ALB]	Serum albumin	lVnEVTEFAk	P02768	NonPhos	P02768->	NonPhos_isUniquetoGene	isUniquetoGene		25|19|39.5|21.5|18	14|11|12|20|13		0.188617	1.26204	0.214193	0.701931		0.359092	2.21729	0.0321158	0.178404		0.170475	0.930089	0.355905	0.839513
[CD44]	Isoform 18 of CD44 antigen	yGFIEGHVVIPR	P16070-18	NonPhos	P16070-18->	NonPhos_isUniquetoGene	isUniquetoGene		47|19.5|32|27|39	5|6|7|3		0.133357	1.2811	0.207473	0.695075		0.246764	2.2167	0.0321617	0.178404		0.113407	1.07336	0.287315	0.792067
[HMGN4]	High mobility group nucleosome binding domain containing protein 4	lSAkPAPPkPEPRPk	O00479	NonPhos	O00479->	NonPhos_isUniquetoGene	isUniquetoGene		58.5|16|7|2.5|0	2|3		-0.551339	-2.47159	0.0175963	0.273529		-0.453102	-2.21564	0.032236	0.179174		0.0982369	0.441996	0.659742	0.936864
[HNRNPDL]	Isoform 3 of Heterogeneous nuclear ribonucleoprotein D like	gFcFITYTDEEPVkk	O14979-3	NonPhos	O14979-3->	NonPhos_isUniquetoGene	isUniquetoGene		37|0|6.5|17.5|11.5	5|1|2|6|4		-0.235741	-1.51518	0.137348	0.598467		-0.318123	-2.2142	0.0323389	0.179775		-0.082382	-0.559951	0.577268	0.914055
[FGB]	Fibrinogen beta chain	tPcTVScNIPVVSGk	P02675	NonPhos	P02675->	NonPhos_isUniquetoGene	isUniquetoGene		37.5|16|48|12|18	4|7|13		0.121874	0.59293	0.557055	0.899923		0.466381	2.21406	0.0323493	0.179775		0.344507	1.84731	0.0698651	0.583333
[AHNAK]	Neuroblast differentiation associated protein AHNAK	gkGGVTGSPEASISGSk	Q09666	NonPhos	Q09666->	NonPhos_isUniquetoGene	isUniquetoGene		21|13|7.5|14|25	3|4|7		0.00705731	0.0437941	0.965328	0.997051		-0.338934	-2.2092	0.0327148	0.181437		-0.345991	-1.91296	0.0607921	0.553206
[GPX1]	Glutathione peroxidase 1	gLVVLGFPcNQFGHQENAkNEEILNSLk	P07203	NonPhos	P07203->	NonPhos_isUniquetoGene	isUniquetoGene		12|9.5|14.5|14	5|6|2|9		-0.253103	-1.03564	0.306756	0.783835		-0.553761	-2.20992	0.0326601	0.181437		-0.300658	-1.44972	0.152495	0.690719
[EPB42]	Isoform 3 of Erythrocyte membrane protein band 4.2 |	vALTAQTGEQPSkINR	P16452-3	NonPhos	P16452-3->|	NonPhos_isUniquetoGene	isUniquetoGene		22|19.5||31|16.5	2|6||3		0.185741	0.967984	0.339052	0.806442		0.356537	2.20923	0.0327116	0.181437		0.170796	1.0167	0.313213	0.811282
[PPIA]	Peptidyl prolyl cis trans isomerase A	vSFELFADk	P62937	NonPhos	P62937->	NonPhos_isUniquetoGene	isUniquetoGene		19|16|31|10.5|15	3|5|6		-0.134392	-0.86793	0.390861	0.833203		-0.35342	-2.2096	0.0326839	0.181437		-0.219028	-1.50762	0.137084	0.673014
[HSPB1]	Heat shock protein beta 1	dGVVEITGkHEER	P04792	NonPhos	P04792->	NonPhos_isUniquetoGene	isUniquetoGene		16|16.5|17|6	4|3		-0.0540963	-0.35884	0.722032	0.947451		-0.307077	-2.20868	0.0327534	0.181564		-0.252981	-1.7206	0.0907094	0.60283
[HSPA5]	78 kDa glucose regulated protein	iEWLESHQDADIEDFk	P11021	NonPhos	P11021->	NonPhos_isUniquetoGene	isUniquetoGene		19|32|19.5|30.5|34	5|2|4		-0.102156	-0.806478	0.42508	0.848448		-0.304664	-2.20906	0.0327242	0.181564		-0.202508	-1.49731	0.139732	0.676699
[ANK1]	Isoform Er7 of Ankyrin 1	eADAATSFLR	P16157-8	NonPhos	P16157-8->	NonPhos_isUniquetoGene	isUniquetoGene		28.5|28|37|33|47	2|3		0.572161	3.37645	0.00162063	0.0925926		0.363497	2.20798	0.0328066	0.18186		-0.208663	-1.27048	0.208846	0.740607
[HIST1H2AH]	Histone H2A type 1 H	nDEELNkLLGk	Q96KK5	NonPhos	Q96KK5->	NonPhos_isUniquetoGene	isUniquetoGene		11|24|14|24.5|23	8|7|9|10		0.524562	2.70644	0.0097917	0.215962		0.447993	2.20775	0.0328242	0.182156		-0.0765686	-0.329636	0.742558	0.95472
[PTRF]	Polymerase I and transcript release factor |	[p]sFTPDHVVYAR	Q6NZI2	Phos	Q6NZI2->[p]S300|	Phos_isUniquetoGene	isUniquetoGene	1	28||38|14	5||1|3		0.217627	1.13955	0.261266	0.747229		0.440335	2.20604	0.0329518	0.182451		0.222708	1.30897	0.195597	0.725107
[CAST]	Isoform 6 of Calpastatin | Isoform 2 of Calpastatin | Isoform 5 of Calpastatin	kTEkEESTEVLk	P20810-6;P20810-5	NonPhos	P20810-6->|P20810-5->	NonPhos_isUniquetoGene	isUniquetoGene		26|14|25|20.5|5	5|6|1		-0.393347	-1.82307	0.0754722	0.471971		-0.396914	-2.20571	0.0329739	0.182746		-0.00356729	-0.0224053	0.982165	0.998198
[AKAP12]	A kinase anchor protein 12	aITPQAQEELQkQER	Q02952	NonPhos	Q02952->	NonPhos_isUniquetoGene	isUniquetoGene		21|20|8|13	3|2|4|1		-0.11221	-0.473619	0.638856	0.921153		-0.457134	-2.20324	0.0331586	0.182815		-0.344924	-2.08889	0.0412514	0.5
[S100B]	Protein S100 B	aMVALIDVFHQYSGR	P04271	NonPhos	P04271->	NonPhos_isUniquetoGene	isUniquetoGene		36|53|15.5|9|33	4|5		-0.201409	-0.785952	0.436912	0.85324		-0.540149	-2.19882	0.0335026	0.182815		-0.338739	-1.22799	0.224201	0.751777
[FGB]	Fibrinogen beta chain	eEAPSLRPAPPPISGGGYR	P02675	NonPhos	P02675->	NonPhos_isUniquetoGene	isUniquetoGene		11|4.5|6|3|4	3|6|5		0.469047	1.79741	0.0795365	0.475685		0.623543	2.20175	0.0332769	0.182815		0.154495	0.627881	0.532216	0.902976
[ATPIF1]	ATPase inhibitor mitochondrial	eQLAALkk	Q9UII2	NonPhos	Q9UII2->	NonPhos_isUniquetoGene	isUniquetoGene		54|0|34.5|30|38	5|4		-0.150841	-0.699334	0.488852	0.878062		-0.409136	-2.20072	0.0333589	0.182815		-0.258295	-1.42237	0.160232	0.698816
[CFH]	Complement factor H	gkEGWIHTVcINGR	P08603	NonPhos	P08603->	NonPhos_isUniquetoGene	isUniquetoGene		35|16.5|28.5|55|24	2|4|1		0.06496	0.774063	0.443865	0.856057		0.217541	2.20297	0.0331808	0.182815		0.152581	1.65761	0.102801	0.630638
[DCN]	Decorin | Isoform B of Decorin |	gLnNLAk	P07585;P07585-2	NonPhos	P07585->|P07585-2->|	NonPhos_isUniquetoGene	isUniquetoGene		48|8|22||44	1|3|		0.218574	1.57388	0.123124	0.569294		0.250317	2.19899	0.0334904	0.182815		0.0317437	0.255814	0.798746	0.970865
[SPTA1]	Spectrin alpha chain erythrocytic 1	iEALNEk	P02549	NonPhos	P02549->	NonPhos_isUniquetoGene	isUniquetoGene		25|42.5|26|24|42	2|3|1		0.376654	2.14266	0.0380233	0.361199		0.350659	2.20108	0.0333303	0.182815		-0.0259951	-0.160167	0.873132	0.987557
[ATP5H]	ATP synthase subunit d mitochondrial	iVEYEkEMEk	O75947	NonPhos	O75947->	NonPhos_isUniquetoGene	isUniquetoGene		0|5|7|12|8	5|4|3		-0.394785	-1.54454	0.130079	0.587638		-0.585143	-2.2005	0.0333753	0.182815		-0.190359	-0.901541	0.370724	0.850112
[HBA1]	Hemoglobin subunit alpha	kVADALTnAVAHVDDMPnAL[?p]sAL[?p]sDLHAHk	P69905	Phos	P69905->[?p]S82[?p]S85	Phos_isUniquetoGene	isUniquetoGene	1	7|22|36|39|14	3|1|2|4		1.02215	2.13636	0.0385662	0.366197		0.962031	2.19863	0.0335161	0.182815		-0.060124	-0.116827	0.907354	0.991234
[SERPINA1]	Alpha 1 antitrypsin	lVDkFLEDVkk	P01009	NonPhos	P01009->	NonPhos_isUniquetoGene	isUniquetoGene		7|28|10.5|5|12	1|2|4|3		0.232183	0.645606	0.522693	0.889763		0.637125	2.1999	0.0334216	0.182815		0.404943	1.27602	0.206897	0.739379
[HSPA1A]	Heat shock 70 kDa protein 1A	lVNHFVEEFkR	P0DMV8	NonPhos	P0DMV8->	NonPhos_isUniquetoGene	isUniquetoGene		16|9|14|7|55	4|3|6|2		-0.19857	-1.37441	0.176804	0.656037		-0.28305	-2.20044	0.03338	0.182815		-0.0844793	-0.591541	0.556066	0.908412
[SAA1]	Serum amyloid A 1 protein |	rGPGGVWAAEAISDAR	P0DJI8	NonPhos	P0DJI8->|	NonPhos_isUniquetoGene	isUniquetoGene		12.5|0|13|35|	4|1|2|		0.276989	1.32104	0.193896	0.674167		0.418205	2.19997	0.0334157	0.182815		0.141216	0.813457	0.418931	0.864586
[FN1]	Isoform 5 of Fibronectin |	sDTVPSPR	P02751-5	NonPhos	P02751-5->|	NonPhos_isUniquetoGene	isUniquetoGene		30|51|26||23.5	2|1|		0.19378	0.981074	0.332606	0.800653		0.457476	2.20178	0.0332747	0.182815		0.263696	1.69285	0.0958869	0.615766
[ATRN]	Isoform 2 of Attractin	sVNNVVVR	O75882-2	NonPhos	O75882-2->	NonPhos_isUniquetoGene	isUniquetoGene		5|30|54|38|29	1|2		0.19587	1.32067	0.194021	0.674167		0.291589	2.2032	0.0331632	0.182815		0.0957196	0.736745	0.463858	0.880717
[ALDOC]	Fructose bisphosphate aldolase C	tPSALAILENANVLAR	P09972	NonPhos	P09972->	NonPhos_isUniquetoGene	isUniquetoGene		16|25|23.5|18|6	7|4|3		0.438128	2.39198	0.0213355	0.283951		0.376796	2.20273	0.033201	0.182815		-0.061332	-0.309048	0.758112	0.958666
[APOA1]	Apolipoprotein A I	vkDLATVYVDVLk	P02647	NonPhos	P02647->	NonPhos_isUniquetoGene	isUniquetoGene		7|12|11|11.5|9	13|18|17|22|24		0.244747	0.823143	0.415612	0.842695		0.620884	2.20081	0.0333517	0.182815		0.376137	1.30397	0.197278	0.727941
[FN1]	Isoform 5 of Fibronectin |	fTNIGPDTMR	P02751-5	NonPhos	P02751-5->|	NonPhos_isUniquetoGene	isUniquetoGene		28||7|0|36.5	1||2|3		0.157604	0.929014	0.358638	0.818347		0.363994	2.1976	0.0335972	0.18306		0.206389	1.53407	0.130482	0.665753
[AHNAK]	Neuroblast differentiation associated protein AHNAK	mEGDLkGPEVDIkGPk	Q09666	NonPhos	Q09666->	NonPhos_isUniquetoGene	isUniquetoGene		21.5|19.5|7.5|16|8	4|2|6|7|3		0.00159519	0.00971179	0.992273	0.998563		-0.375906	-2.19824	0.0335457	0.18306		-0.377501	-2.47045	0.0166286	0.401747
[CALM1]	Calmodulin	mkDTDSEEEIR	P62158	NonPhos	P62158->	NonPhos_isUniquetoGene	isUniquetoGene		17|35|22.5|20.5	3|2		-0.103167	-0.371946	0.712365	0.946584		-0.629639	-2.19765	0.0335935	0.18306		-0.526472	-2.10006	0.0402005	0.5
[TKT]	Transketolase	nPHNDRFVLSk	P29401	NonPhos	P29401->	NonPhos_isUniquetoGene	isUniquetoGene		11|16|10.5|6|8.5	5|4|3		-0.39985	-1.38773	0.17273	0.650644		-0.691343	-2.1979	0.0335744	0.18306		-0.291493	-1.08853	0.280667	0.786415
[TNS1]	|Tensin 1	hFLIETGPR	Q9HBL0	NonPhos	Q9HBL0->	NonPhos_isUniquetoGene	isUniquetoGene		|28|30.5|24|17.5	|4|2		0.341564	1.93752	0.0594761	0.429047		0.354918	2.19487	0.0338028	0.184713		0.0133545	0.126657	0.899534	0.989606
[LGALS1]	Galectin 1	gEVAPDAk	P09382	NonPhos	P09382->	NonPhos_isUniquetoGene	isUniquetoGene		45|29|50|41|35	2|3|1		-0.434849	-1.84594	0.072025	0.465418		-0.47371	-2.19037	0.0341454	0.185018		-0.0388611	-0.184509	0.85405	0.98355
[CIRBP]	Cold inducible RNA binding protein	gYGGNRFESR	Q14011	NonPhos	Q14011->	NonPhos_isUniquetoGene	isUniquetoGene		9|5.5|10|19|44	3|2		-0.426931	-2.95128	0.00518939	0.176471		-0.442039	-2.19217	0.0340051	0.185018		-0.015108	-0.074873	0.940445	0.992412
[SPTB]	Spectrin beta chain erythrocytic	hNLEHAFNVAER	P11277	NonPhos	P11277->	NonPhos_isUniquetoGene	isUniquetoGene		17|21|38|0	1|3|4|5		0.167859	1.00272	0.322179	0.793214		0.292221	2.1927	0.0339621	0.185018		0.124362	0.787652	0.433699	0.871306
[HMGB1]	High mobility group protein B1 |	ikGEHPGLSIGDVAkk	P09429	NonPhos	P09429->|	NonPhos_isUniquetoGene	isUniquetoGene		35|34.5|14.5|23|	1|2|		-0.28701	-2.41658	0.020113	0.280679		-0.22948	-2.19149	0.0340581	0.185018		0.0575298	0.478511	0.633669	0.931926
[PTGES3]	Isoform 3 of Prostaglandin E synthase 3 |	kGESGQSWPR	Q15185-3	NonPhos	Q15185-3->|	NonPhos_isUniquetoGene	isUniquetoGene		6|4|7|3|	3|1|		-0.236338	-1.82625	0.0749882	0.471971		-0.295699	-2.1903	0.0341509	0.185018		-0.0593611	-0.523759	0.602051	0.922745
[PALMD]	Palmdelphin |	lQAITDkR	Q9NP74	NonPhos	Q9NP74->|	NonPhos_isUniquetoGene	isUniquetoGene		15.5|4|6|18|	2|1|		-0.162148	-0.690139	0.494543	0.880671		-0.511954	-2.19108	0.0340896	0.185018		-0.349805	-1.97247	0.0534612	0.528658
[FABP5]	Fatty acid binding protein epidermal	tQTVcNFTDGALVQHQEWDGkESTITR	Q01469	NonPhos	Q01469->	NonPhos_isUniquetoGene	isUniquetoGene		4|26.5|7|11|17.5	4|2|5		-0.507208	-1.97475	0.0549662	0.41637		-0.497256	-2.19343	0.0339075	0.185018		0.00995131	0.0511024	0.959346	0.995076
[SPTB]	Spectrin beta chain erythrocytic	vLSPVDSGNkLVAEGNLYSDk	P11277	NonPhos	P11277->	NonPhos_isUniquetoGene	isUniquetoGene		15|34|30|23.5	3|2|6		0.556399	3.02613	0.00423983	0.156863		0.434989	2.1902	0.0341582	0.185018		-0.12141	-0.593449	0.554805	0.907892
[SPTB]	Spectrin beta chain erythrocytic	vVESTkDLGR	P11277	NonPhos	P11277->	NonPhos_isUniquetoGene	isUniquetoGene		26.5|18.5|30|39|42	2|3|1		0.628215	2.39684	0.0210883	0.282338		0.489454	2.1914	0.0340652	0.185018		-0.138761	-0.589354	0.55752	0.908922
[PRKCSH]	Glucosidase 2 subunit beta	kILIEDWk	P14314	NonPhos	P14314->	NonPhos_isUniquetoGene	isUniquetoGene		11|9|14|25.5|34	4|3		-0.089684	-0.623454	0.537021	0.893758		-0.276084	-2.18879	0.0342628	0.185586		-0.1864	-1.4791	0.144529	0.684659
[C3]	Complement C3	vVLVAVDk	P01024	NonPhos	P01024->	NonPhos_isUniquetoGene	isUniquetoGene		29|39|44|46.5|23.5	3|2		0.0646262	0.330099	0.743456	0.951313		0.29941	2.18939	0.0342189	0.185586		0.234784	1.27753	0.206367	0.738564
[CTTN]	Src substrate cortactin	fGVQTDRQDk	Q14247	NonPhos	Q14247->	NonPhos_isUniquetoGene	isUniquetoGene		13|0|3|2.5	5|4|1|3|2		-0.215281	-1.33891	0.188037	0.66659		-0.374556	-2.18483	0.0345735	0.186601		-0.159275	-1.06169	0.292511	0.798913
[LYZ]	|Lysozyme C	qYVQGcGV	P61626	NonPhos	P61626->	NonPhos_isUniquetoGene	isUniquetoGene		|14|10|15|39	|1|3|2		-0.269977	-1.71694	0.0933986	0.508554		-0.313475	-2.18503	0.0345581	0.186601		-0.0434982	-0.241235	0.809984	0.972242
[CFH]	|Complement factor H	scDNPYIPnGDYSPLR	P08603	NonPhos	P08603->	NonPhos_isUniquetoGene	isUniquetoGene		|10|0|10.5|15.5	|4|2		-0.0931797	-0.69539	0.491298	0.878916		-0.273514	-2.18412	0.0346303	0.187781		-0.180334	-1.63123	0.108249	0.639086
[TPM1]	Isoform 2 of Tropomyosin alpha 1 chain | Isoform 5 of Tropomyosin alpha 1 chain |	lRETAEADVASLNRR	P09493-2;P09493-5	NonPhos	P09493-2->|P09493-5->|	NonPhos_isUniquetoGene	isUniquetoGene		45||23|28|30	3||4|1		-0.125005	-1.79981	0.0791425	0.475221		-0.127678	-2.18195	0.0347995	0.18851		-0.00267338	-0.0378199	0.96991	0.996091
[COL18A1]	Isoform 3 of Collagen alpha 1XVIII chain	iFSFDGkDVLR	P39060-2	NonPhos	P39060-2->	NonPhos_isUniquetoGene	isUniquetoGene		7|9|9.5|13|15.5	3|2|6|4		-0.307469	-1.01243	0.31757	0.790823		-0.735338	-2.1811	0.0348655	0.189068		-0.427869	-1.10263	0.274547	0.782601
[SPTA1]	Spectrin alpha chain erythrocytic 1	vLQEESQNkEISSk	P02549	NonPhos	P02549->	NonPhos_isUniquetoGene	isUniquetoGene		8.5|23|7|14|19	2|3|1		0.637961	2.5548	0.0143505	0.247387		0.495487	2.18021	0.0349402	0.189068		-0.142473	-0.572154	0.569023	0.913574
[CES1]	Isoform 3 of Liver carboxylesterase 1	dkEVAFWTNLFAk	P23141-3	NonPhos	P23141-3->	NonPhos_isUniquetoGene	isUniquetoGene		8|33|18|24	1|3		0.632616	2.4747	0.0174678	0.273529		0.478471	2.17842	0.0350818	0.189286		-0.154145	-0.596563	0.552732	0.907586
[EPHX1]	Epoxide hydrolase 1	gGHFAAFEEPELLAQDIRk	P07099	NonPhos	P07099->	NonPhos_isUniquetoGene	isUniquetoGene		11|20|25|24|17	4|6|5|2|3		0.309942	1.12344	0.267954	0.75503		0.471741	2.18017	0.0349432	0.189286		0.161798	0.644102	0.521732	0.895325
[P4HB]	Protein disulfide isomerase	iLEFFGLkk	P07237	NonPhos	P07237->	NonPhos_isUniquetoGene	isUniquetoGene		22|35|19|17|16	3|1|2|4		-0.243598	-1.3002	0.200909	0.686093		-0.360391	-2.17953	0.0349949	0.189286		-0.116793	-0.806199	0.423065	0.868526
[DBNL]	Isoform 2 of Drebrin like protein | Drebrin like protein	vkDPNSGLPk	Q9UJU6-2;Q9UJU6	NonPhos	Q9UJU6-2->|Q9UJU6->	NonPhos_isUniquetoGene	isUniquetoGene		28|11|17|18|20	4|1|2		-0.112152	-1.10593	0.275404	0.761403		-0.213849	-2.17946	0.0349998	0.189286		-0.101698	-0.977717	0.331992	0.824341
[DCN]	Decorin	aHENEITkVR	P07585	NonPhos	P07585->	NonPhos_isUniquetoGene	isUniquetoGene		8|24|9|14	3|4		0.614207	2.56077	0.0141404	0.243816		0.547558	2.17672	0.0352222	0.189671		-0.0666491	-0.280667	0.779708	0.965869
[PEBP1]	Phosphatidylethanolamine binding protein 1 |	cDEPILSNR	P30086	NonPhos	P30086->|	NonPhos_isUniquetoGene	isUniquetoGene		8|13|14|	2|1|		-0.458947	-1.81903	0.0760961	0.471971		-0.501719	-2.17609	0.0352717	0.189671		-0.042772	-0.190247	0.849566	0.98355
[APOB]	Apolipoprotein B 100 |	dFSAEYEEDGkYEGLQEWEGk	P04114	NonPhos	P04114->|	NonPhos_isUniquetoGene	isUniquetoGene		34|12|18.5||22.5	1|3|4|		0.305103	1.13872	0.261605	0.747229		0.551429	2.1771	0.0351909	0.189671		0.246326	0.874652	0.38505	0.859111
[CAV1]	Caveolin 1 |	aMADEL[p]sEk	Q03135	Phos	Q03135->[p]S37|	Phos_isUniquetoGene	isUniquetoGene	1	6|9.5|13|	1|18|4|		-0.298222	-1.69741	0.097051	0.515885		-0.290291	-2.17208	0.0355998	0.190603		0.00793129	0.0465867	0.962929	0.99545
[LAMC1]	Laminin subunit gamma 1	kVSDLENEAk	P11047	NonPhos	P11047->	NonPhos_isUniquetoGene	isUniquetoGene		19|21|35|14|18.5	3|4		-0.119992	-0.963513	0.341252	0.808084		-0.243237	-2.17293	0.0355316	0.190603		-0.123245	-0.966631	0.337463	0.828243
[FGB]	|Fibrinogen beta chain	qVkDNENVVNEYSSELEk	P02675	NonPhos	P02675->	NonPhos_isUniquetoGene	isUniquetoGene		|9|7|3|0	|3|1		0.457516	1.77257	0.0836222	0.483503		0.557727	2.17301	0.0355248	0.190603		0.100211	0.416564	0.678161	0.942065
[SRSF1]	Serine/arginine rich splicing factor 1	tkDIEDVFYk	Q07955	NonPhos	Q07955->	NonPhos_isUniquetoGene	isUniquetoGene		11|8|6|14.5|13.5	5|4		-0.379905	-1.67069	0.102268	0.531067		-0.366658	-2.17195	0.03561	0.190603		0.0132472	0.0698367	0.944423	0.993497
[ADIRF]	|Adipogenesis regulatory factor	tTqETIDkTANQASDTFSGIGkk	Q15847	NonPhos	Q15847->	NonPhos_isUniquetoGene	isUniquetoGene		|82|12|24.5	|1|2|3		-0.0598886	-0.54652	0.588244	0.908048		0.300337	2.17343	0.035492	0.190603		0.360225	2.52589	0.0144591	0.389163
[SPTB]	Spectrin beta chain erythrocytic	hLLEVEDLLQk	P11277	NonPhos	P11277->	NonPhos_isUniquetoGene	isUniquetoGene		21.5|26|13|6.5|19	4|5		0.586152	2.11166	0.0407586	0.374622		0.573823	2.17158	0.0356397	0.19115		-0.012329	-0.0458606	0.963509	0.995452
[BPGM]	Bisphosphoglycerate mutase	hYGALIGLNR	P07738	NonPhos	P07738->	NonPhos_isUniquetoGene	isUniquetoGene		41|23|19|9.5|18	3|4		0.443443	1.63459	0.10968	0.545455		0.453321	2.17037	0.0357387	0.19115		0.00987717	0.0361537	0.971235	0.996582
[TNXB]	Tenascin X	yGPLTADGTTAPERk	P22105	NonPhos	P22105->	NonPhos_isUniquetoGene	isUniquetoGene		29|7.5|18|3|30.5	4|3|2		0.266926	1.20795	0.234171	0.726092		0.393432	2.16981	0.0357821	0.191424		0.126506	0.545251	0.587286	0.916229
[HMGB2]	High mobility group protein B2 |	kLGEMWSEQSAk	P26583	NonPhos	P26583->|	NonPhos_isUniquetoGene	isUniquetoGene		6.5||13|16|30.5	2||4|3		-0.339533	-2.85828	0.0066082	0.18543		-0.229232	-2.1688	0.035865	0.191527		0.110301	0.816628	0.417134	0.864586
[CLTB]	Isoform Non brain of Clathrin light chain B	lQELDAASk	P09497-2	NonPhos	P09497-2->	NonPhos_isUniquetoGene	isUniquetoGene		4|22|41.5|20|28	3|4		-0.309146	-1.57982	0.121758	0.567516		-0.366625	-2.16959	0.0357987	0.191527		-0.0574791	-0.349153	0.727931	0.954248
[AHNAK]	Neuroblast differentiation associated protein AHNAK	gkkPDIDITGPk	Q09666	NonPhos	Q09666->	NonPhos_isUniquetoGene	isUniquetoGene		29.5|20|13|25|26.5	10|9|4|6|8		-0.123593	-0.682254	0.499496	0.883085		-0.317354	-2.16645	0.0360597	0.191901		-0.193761	-1.17667	0.243895	0.76105
[CNN1]	Calponin 1	iGNNFmDGLkDGIILcEFINk	P51911	NonPhos	P51911->	NonPhos_isUniquetoGene	isUniquetoGene		19|17|4|7.5	3|1|5|4		-0.39863	-1.58271	0.121092	0.566731		-0.506809	-2.16685	0.0360283	0.191901		-0.10818	-0.524741	0.601371	0.922709
[NAGK]	N acetyl D glucosamine kinase |	iLIEELR	Q9UJ70	NonPhos	Q9UJ70->|	NonPhos_isUniquetoGene	isUniquetoGene		36.5||47|32|28	2||1		-0.103279	-1.34983	0.184538	0.663232		-0.209606	-2.1663	0.0360731	0.191901		-0.106327	-1.04736	0.299009	0.800466
[EEF1B2]	Elongation factor 1 beta |	lAQYESk	P24534	NonPhos	P24534->|	NonPhos_isUniquetoGene	isUniquetoGene		0||20.5|57|61	1||2|3		-0.206675	-1.59954	0.117271	0.559987		-0.316011	-2.16524	0.0361603	0.192172		-0.109336	-0.858304	0.39392	0.863223
[PPL]	|Periplakin	vkEEEAALAAk	O60437	NonPhos	O60437->	NonPhos_isUniquetoGene	isUniquetoGene		|22|34|33|44	|2|1		-0.206541	-1.04179	0.303927	0.782338		-0.38328	-2.16458	0.0362157	0.192443		-0.176739	-0.871081	0.386974	0.860484
[PRDX2]	Peroxiredoxin 2	eGGLGPLNIPLLADVTR	P32119	NonPhos	P32119->	NonPhos_isUniquetoGene	isUniquetoGene		32|18|20|23.5|19	12|13|11|10|9		0.300187	2.05451	0.0462268	0.389417		0.238131	2.16247	0.0363889	0.19352		-0.062056	-0.42586	0.671366	0.939067
[AHNAK]	Neuroblast differentiation associated protein AHNAK	fSMPGFkGEGPDGDVk	Q09666	NonPhos	Q09666->	NonPhos_isUniquetoGene	isUniquetoGene		2|4|29|21|6	1|3|2		-0.0576125	-0.375094	0.710049	0.946584		-0.299026	-2.16253	0.0363842	0.19352		-0.241413	-1.73267	0.0885212	0.597409
[YBX1]	Nuclease sensitive element binding protein 1 |	rRPENPkPQDGkETk	P67809	NonPhos	P67809->|	NonPhos_isUniquetoGene	isUniquetoGene		11|13|36|21|	1|3|		-0.279038	-1.24916	0.218841	0.70773		-0.638172	-2.16153	0.0364658	0.19352		-0.359134	-1.20617	0.232414	0.754806
[CAST]	Isoform 6 of Calpastatin | Isoform 2 of Calpastatin | Isoform 5 of Calpastatin |	sLTPAVPVESkPDkPSGk	P20810-6;P20810-5	NonPhos	P20810-6->|P20810-5->|	NonPhos_isUniquetoGene	isUniquetoGene		2|67||0|9.5	5|1||6		-0.363617	-1.80539	0.0782442	0.474061		-0.416203	-2.16173	0.0364491	0.19352		-0.0525852	-0.301813	0.763592	0.96155
[ITIH2]	Inter alpha trypsin inhibitor heavy chain H2	hADPDFTR	P19823	NonPhos	P19823->	NonPhos_isUniquetoGene	isUniquetoGene		8|17|24.5|27|14	2|3|1		0.0741567	0.454652	0.652322	0.924661		0.288446	2.16005	0.0365896	0.194663		0.214289	1.3208	0.191641	0.720224
[EIF3J]	Eukaryotic translation initiation factor 3 subunit J	vLTPEEQLADkLR	O75822	NonPhos	O75822->	NonPhos_isUniquetoGene	isUniquetoGene		12|23|21|16.5|33	4|3|2		0.00581915	0.0568379	0.955039	0.99591		-0.245232	-2.15975	0.0366134	0.19493		-0.251051	-2.72828	0.00855294	0.35
[SPTAN1]	Spectrin alpha chain non erythrocytic 1 | Isoform 2 of Spectrin alpha chain non erythrocytic 1 | Isoform 3 of Spectrin alpha chain non erythrocytic 1 |	sLSAQEEk	Q13813-2;Q13813-3	NonPhos	Q13813-2->|Q13813-3->|	NonPhos_isUniquetoGene	isUniquetoGene		24|29||0|28	2|1|		-0.130471	-0.93205	0.357089	0.818347		-0.361174	-2.15806	0.036753	0.195292		-0.230703	-1.36743	0.176696	0.708333
[HSPA5]	78 kDa glucose regulated protein	sQIFSTASDNQPTVTIk	P11021	NonPhos	P11021->	NonPhos_isUniquetoGene	isUniquetoGene		8.5|11|36|29	4|5|3		-0.0266548	-0.275667	0.78458	0.959231		-0.222638	-2.1585	0.0367165	0.195292		-0.195983	-1.73954	0.0872991	0.596712
[ECI1]	Isoform 2 of Enoyl CoA delta isomerase 1 mitochondrial |	vLVEPDAGAGVAVMk	P42126-2	NonPhos	P42126-2->|	NonPhos_isUniquetoGene	isUniquetoGene		0||27.5|9|29	1||2		-0.454599	-2.68366	0.0103753	0.219731		-0.319169	-2.15802	0.0367563	0.195292		0.13543	0.865842	0.389792	0.861561
[CALD1]	|Caldesmon | Isoform 6 of Caldesmon | Isoform 3 of Caldesmon | Isoform 4 of Caldesmon | Isoform 5 of Caldesmon	eAEGAPQVEAGk	Q05682;Q05682-6;Q05682-3;Q05682-4	NonPhos	Q05682->|Q05682-6->|Q05682-3->|Q05682-4->	NonPhos_isUniquetoGene	isUniquetoGene		|26.5|38|17|20	|2|1|4|3		-0.435409	-2.08264	0.0434732	0.382521		-0.336123	-2.15726	0.0368239	0.195652		0.0992863	0.459454	0.647227	0.934298
[C3]	Complement C3	iSLPESLk	P01024	NonPhos	P01024->	NonPhos_isUniquetoGene	isUniquetoGene		10.5|20|6|37|18.5	2|3		0.210206	0.852978	0.398996	0.837082		0.449175	2.15739	0.0368136	0.195652		0.238969	1.16011	0.250549	0.768152
[MDH2]	Malate dehydrogenase mitochondrial	vNVPVIGGHAGk	P40926	NonPhos	P40926->	NonPhos_isUniquetoGene	isUniquetoGene		10|8|5|17	8|7|5|6		-0.269141	-1.30535	0.199148	0.683895		-0.468829	-2.1576	0.0367929	0.195652		-0.199689	-1.15783	0.251479	0.768152
[HADH]	Hydroxyacyl coenzyme A dehydrogenase mitochondrial |	fAGLHFFNPVPVmk	Q16836	NonPhos	Q16836->|	NonPhos_isUniquetoGene	isUniquetoGene		41|17|11||33	1|3|		-0.295753	-1.81729	0.0763702	0.471971		-0.360963	-2.1567	0.0368683	0.195917		-0.0652104	-0.489969	0.625599	0.929792
[PDAP1]	28 kDa heat and acid stable phosphoprotein	kVTQLDLDGPk	Q13442	NonPhos	Q13442->	NonPhos_isUniquetoGene	isUniquetoGene		9.5|17|10|32.5	2|1|3		-0.206459	-0.954004	0.345994	0.812392		-0.396699	-2.15638	0.0368973	0.196181		-0.19024	-1.04099	0.301938	0.804156
[FN1]	Isoform 5 of Fibronectin	fGFcPMAAHEEIcTTNEGVMYR	P02751-5	NonPhos	P02751-5->	NonPhos_isUniquetoGene	isUniquetoGene		6.5|0|3|13|12	2|3|5		0.145295	0.596786	0.554491	0.899923		0.613035	2.15421	0.0370749	0.196367		0.46774	2.27205	0.0269495	0.44774
[HNRNPA1]	Isoform 2 of Heterogeneous nuclear ribonucleoprotein A1	lFIGGLSFETTDESLR	P09651-3	NonPhos	P09651-3->	NonPhos_isUniquetoGene	isUniquetoGene		19|24|45|25|64	1|2|3		0.335018	1.95914	0.0568189	0.421659		0.386744	2.15414	0.0370804	0.196367		0.0517265	0.245097	0.806991	0.971863
[EEA1]	Early endosome antigen 1	lkEELSEVETk	Q15075	NonPhos	Q15075->	NonPhos_isUniquetoGene	isUniquetoGene		1.5|7|13.5|6	4|3		-0.262967	-1.7986	0.0793414	0.475221		-0.360732	-2.15352	0.0371326	0.196367		-0.0977649	-0.665552	0.508016	0.89084
[APOH]	Beta 2 glycoprotein 1	tcPkPDDLPFSTVVPLk	P02749	NonPhos	P02749->	NonPhos_isUniquetoGene	isUniquetoGene		15|10.5|13	12|11|13		0.0123572	0.0625001	0.95056	0.995647		0.355809	2.15443	0.0370565	0.196367		0.343452	2.12296	0.0381566	0.497917
[SUB1]	Activated RNA polymerase II transcriptional coactivator p15 |	qSSSSRDDNMFQIGk	P53999	NonPhos	P53999->|	NonPhos_isUniquetoGene	isUniquetoGene		13.5|23|16|17|	4|3|		-0.455918	-2.22979	0.0311795	0.335793		-0.501948	-2.15325	0.0371552	0.196629		-0.0460293	-0.236877	0.813364	0.973913
[ACTN4]	Alpha actinin 4 |	lSGSNPYTTVTPQIINSk	O43707	NonPhos	O43707->|	NonPhos_isUniquetoGene	isUniquetoGene		51|82|42||46	4|3|2||1		-0.0669099	-0.865472	0.3922	0.833934		-0.157449	-2.15244	0.0372222	0.196891		-0.0905394	-1.10313	0.274326	0.782601
[TRA2B]	Isoform 3 of Transformer 2 protein homolog beta	gYDDRDYYSR	P62995-3	NonPhos	P62995-3->	NonPhos_isUniquetoGene	isUniquetoGene		16|8.5|11|34.5|46	3|4		-0.358753	-1.91992	0.0617191	0.434409		-0.327643	-2.15151	0.037304	0.197584		0.0311105	0.189676	0.850007	0.98355
[SEPT2]	Septin 2	aDTLTLk	Q15019	NonPhos	Q15019->	NonPhos_isUniquetoGene	isUniquetoGene		45|38|39|52|51.5	1|2|3		0.0154964	0.126517	0.900086	0.985177		-0.256201	-2.14954	0.0374697	0.198105		-0.271698	-2.79346	0.00717446	0.330097
[COL6A3]	Collagen alpha 3VI chain | Isoform 4 of Collagen alpha 3VI chain	sGDDVRNPSVVVk	P12111;P12111-4	NonPhos	P12111->|P12111-4->	NonPhos_isUniquetoGene	isUniquetoGene		12|20.5|8.5|5.5|14	7|6|8|5		0.565021	1.78188	0.0820846	0.481261		0.579965	2.14933	0.0374866	0.198105		0.0149438	0.0436057	0.965311	0.996074
[NUCKS1]	Nuclear ubiquitous casein and cyclin dependent kinase substrate 1	aTVTPSPVk	Q9H1E3	NonPhos	Q9H1E3->	NonPhos_isUniquetoGene	isUniquetoGene		24.5|19.5|9.5|3.5|18	4|3		-0.460765	-1.83986	0.072926	0.468034		-0.472179	-2.14713	0.0376759	0.198283		-0.0114142	-0.0547249	0.956458	0.995076
[DBI]	Acyl CoA binding protein	aYINkVEELkk	P07108	NonPhos	P07108->	NonPhos_isUniquetoGene	isUniquetoGene		36|5.5|1.5|10|21	2|1		-0.441071	-1.36611	0.179371	0.65739		-0.812843	-2.14765	0.0376302	0.198283		-0.371772	-1.24381	0.218391	0.747277
[ATPIF1]	ATPase inhibitor mitochondrial	eAGGAFGkR	Q9UII2	NonPhos	Q9UII2->	NonPhos_isUniquetoGene	isUniquetoGene		36.5|26.5|5|8|17	2|3		-0.425123	-1.50645	0.139563	0.600928		-0.487398	-2.14848	0.0375594	0.198283		-0.062275	-0.235958	0.814072	0.973913
[RPL18]	Isoform 2 of 60S ribosomal protein L18	tNRPPLSLSR	Q07020-2	NonPhos	Q07020-2->	NonPhos_isUniquetoGene	isUniquetoGene		10|11.5|13|16.5	3|2|4		0.244319	1.19251	0.240099	0.732689		0.370332	2.14882	0.0375296	0.198283		0.126013	0.683337	0.496802	0.889711
[A2M]	Alpha 2 macroglobulin	gVPIPNkVIFIR	P01023	NonPhos	P01023->	NonPhos_isUniquetoGene	isUniquetoGene		23|22|5.5|17|14	3|4		0.0987065	0.283034	0.77899	0.958467		0.609449	2.14628	0.0377469	0.19846		0.510743	1.57489	0.12072	0.652778
[COL15A1]	Collagen alpha 1XV chain	lVDNYcEAWR	P39059	NonPhos	P39059->	NonPhos_isUniquetoGene	isUniquetoGene		16|11|24.5|21|26.5	2|3|4		-0.128887	-1.07814	0.287522	0.772241		-0.274507	-2.14588	0.0377806	0.19846		-0.14562	-1.67658	0.0990266	0.618881
[SPTA1]	Spectrin alpha chain erythrocytic 1 |	qQVFEkELAVNkTQLENIQk	P02549	NonPhos	P02549->|	NonPhos_isUniquetoGene	isUniquetoGene		12|11|35|16|	1|		0.460362	1.71753	0.0932891	0.508171		0.541356	2.14627	0.0377477	0.19846		0.0809934	0.331808	0.740925	0.954608
[EHD2]	EH domain containing protein 2	rLVPPSk	Q9NZN4	NonPhos	Q9NZN4->	NonPhos_isUniquetoGene	isUniquetoGene		13|14|16|25	13|14|15|11|9		0.13388	1.12481	0.267387	0.753355		-0.256002	-2.14546	0.0378176	0.19846		-0.389882	-3.30218	0.00171389	0.228571
[COL18A1]	Isoform 3 of Collagen alpha 1XVIII chain |	aFLSSR	P39060-2	NonPhos	P39060-2->|	NonPhos_isUniquetoGene	isUniquetoGene		25.5||0|10.5|14	2||1|4		-0.143207	-0.77095	0.445695	0.856393		-0.403716	-2.14386	0.0379517	0.199145		-0.26051	-1.51433	0.135385	0.672505
[C3]	Complement C3	eALkLEEk	P01024	NonPhos	P01024->	NonPhos_isUniquetoGene	isUniquetoGene		39|14.5|7|9|0	1|2|3		0.185787	0.584501	0.562641	0.901154		0.571275	2.14257	0.0380611	0.199659		0.385488	1.23195	0.222742	0.749572
[MFAP5]	Isoform 2 of Microfibrillar associated protein 5	qMAGLPPR	Q13361-2	NonPhos	Q13361-2->	NonPhos_isUniquetoGene	isUniquetoGene		21|9|15.5|20|33	6|3|12|1		0.0706057	0.525863	0.60235	0.910453		0.335191	2.14261	0.038058	0.199659		0.264586	1.74381	0.0865438	0.596712
[AMBP]	Protein AMBP	aFIQLWAFDAVk	P02760	NonPhos	P02760->	NonPhos_isUniquetoGene	isUniquetoGene		37|27.5|51|60|37.5	7|8|4		0.133115	1.00652	0.320363	0.791832		0.19628	2.14075	0.0382177	0.2		0.0631656	0.523828	0.602004	0.922745
[CCT2]	T complex protein 1 subunit beta |	aGADEERAETAR	P78371	NonPhos	P78371->|	NonPhos_isUniquetoGene	isUniquetoGene		5.5|10|29||25.5	2|1|3|		0.454391	2.32648	0.0249199	0.312364		0.371719	2.14007	0.0382772	0.2		-0.0826716	-0.482183	0.631068	0.931926
[C3]	|Complement C3	sEFPESWLWNVEDLkEPPk	P01024	NonPhos	P01024->	NonPhos_isUniquetoGene	isUniquetoGene		|14|44|47|21	|1|2		0.246306	1.38384	0.173911	0.652367		0.393693	2.14027	0.038261	0.2		0.147387	0.774361	0.441476	0.876525
[HBA1]	Hemoglobin subunit alpha	vADALTnAVAHVDDmPnALSALSDLHAHk	P69905	NonPhos	P69905->	NonPhos_isUniquetoGene	isUniquetoGene		29|38.5|43.5|23|48.5	2|13		0.107833	1.00343	0.321843	0.792988		0.1957	2.13924	0.0383498	0.200085		0.0878675	0.847306	0.399963	0.864188
[PPP1CB]	Serine/threonine protein phosphatase PP1 beta catalytic subunit	yQYGGLNSGRPVTPPR	P62140	NonPhos	P62140->	NonPhos_isUniquetoGene	isUniquetoGene		21.5|27.5|18|30|20	2|1		-0.311677	-2.23182	0.0310331	0.335185		-0.328705	-2.13933	0.0383428	0.200085		-0.0170279	-0.118614	0.905921	0.991234
[FGA]	Isoform 2 of Fibrinogen alpha chain |	aLTDMPQmR	P02671-2	NonPhos	P02671-2->|	NonPhos_isUniquetoGene	isUniquetoGene		36|18.5|18|	3|2|1|		-0.215656	-1.30472	0.199363	0.683895		-0.33244	-2.13899	0.0383739	0.20034		-0.116784	-0.992553	0.324783	0.818705
[CFH]	Complement factor H	cTSTGWIPAPR	P08603	NonPhos	P08603->	NonPhos_isUniquetoGene	isUniquetoGene		10|0|18.5	3|4|2|1		-0.137986	-1.176	0.246561	0.738086		0.262414	2.13476	0.0387444	0.200675		0.400399	3.20834	0.00225232	0.228571
[PRKAR2B]	cAMP dependent protein kinase type II beta regulatory subunit	cVGNYDNR	P31323	NonPhos	P31323->	NonPhos_isUniquetoGene	isUniquetoGene		0|23|70|30|29	1|2		0.0957781	0.370925	0.713112	0.946584		-0.603698	-2.13557	0.0386751	0.200675		-0.699476	-2.91407	0.00517535	0.315217
[HNRNPD]	Heterogeneous nuclear ribonucleoprotein D0	eSESVDkVMDQk	Q14103	NonPhos	Q14103->	NonPhos_isUniquetoGene	isUniquetoGene		100|0|40.5|14	1|4|2		-0.276154	-1.5665	0.124836	0.574179		-0.28794	-2.13538	0.0386926	0.200675		-0.0117868	-0.069623	0.944596	0.993497
[TMSB10]	Thymosin beta 10 |	kTETQEkNTLPTk	P63313	NonPhos	P63313->|	NonPhos_isUniquetoGene	isUniquetoGene		12||2.5|8	1||2		-0.334744	-1.65969	0.104496	0.53641		-0.439209	-2.13538	0.0386927	0.200675		-0.104465	-0.554762	0.580805	0.916224
[BPGM]	Bisphosphoglycerate mutase	lNSEGMEEAR	P07738	NonPhos	P07738->	NonPhos_isUniquetoGene	isUniquetoGene		31|17|23|0	2|3|1		0.193571	0.77483	0.443415	0.856057		0.340361	2.13528	0.0387011	0.200675		0.146791	0.625852	0.533539	0.902976
[C3]	Complement C3	sGSDEVQVGQQR	P01024	NonPhos	P01024->	NonPhos_isUniquetoGene	isUniquetoGene		24.5|29.5|24|21.5|33	8|10|7|6		0.0902437	0.553266	0.583622	0.904629		0.323443	2.13695	0.0385507	0.200675		0.2332	1.60353	0.114251	0.642857
[A1BG]	Alpha 1B glycoprotein	vTLTcVAPLSGVDFQLRR	P04217	NonPhos	P04217->	NonPhos_isUniquetoGene	isUniquetoGene		14.5|25|16.5|32|55.5	2|1		0.115146	0.699068	0.489023	0.878062		0.324315	2.13695	0.0385506	0.200675		0.209169	1.44391	0.154122	0.692582
[SLC4A1]	Band 3 anion transport protein	vYVELQELVMDEk	P02730	NonPhos	P02730->	NonPhos_isUniquetoGene	isUniquetoGene		24.5|35.5|20.5|23|29	8|12|24|17		0.406052	2.89509	0.00600583	0.181159		0.310228	2.13751	0.038502	0.200675		-0.0958232	-0.649926	0.517991	0.895315
[IDH3B]	|Isoform A of Isocitrate dehydrogenase NAD subunit beta mitochondrial	hNNLDLVIIR	O43837-2	NonPhos	O43837-2->	NonPhos_isUniquetoGene	isUniquetoGene		|12|22|54|42	|3|2|1		0.383869	2.66248	0.0109502	0.223176		0.282969	2.13425	0.0387905	0.201009		-0.1009	-0.667428	0.50682	0.89084
[COL6A3]	Collagen alpha 3VI chain | Isoform 4 of Collagen alpha 3VI chain	iEEGVPQFLVLISSGk	P12111;P12111-4	NonPhos	P12111->|P12111-4->	NonPhos_isUniquetoGene	isUniquetoGene		52|32|27|57.5|40	3|6|9|12|1		0.35829	2.52354	0.0155092	0.261589		0.355035	2.13392	0.0388187	0.201009		-0.00325498	-0.0183692	0.985374	0.998198
[C9]	Complement component C9	vVEESELAR	P02748	NonPhos	P02748->	NonPhos_isUniquetoGene	isUniquetoGene		10|65|23|38.5|25	1|3|2		0.0779813	0.55294	0.58384	0.904833		0.264606	2.13409	0.0388054	0.201009		0.186625	1.39279	0.168918	0.704705
[CALB2]	Calretinin |	eMNIQQLTNYRk	P22676	NonPhos	P22676->|	NonPhos_isUniquetoGene	isUniquetoGene		12|21|13|55|	1|2|		-0.251984	-1.13321	0.263888	0.749023		-0.490796	-2.13358	0.0388484	0.201169		-0.238812	-1.20663	0.232239	0.754806
[PEA15]	Astrocytic phosphoprotein PEA 15	iSEEDELDTk	Q15121	NonPhos	Q15121->	NonPhos_isUniquetoGene	isUniquetoGene		16.5|2|18|9|28	4|2|3		-0.43467	-1.97214	0.0552685	0.417937		-0.375363	-2.13368	0.03884	0.201169		0.0593064	0.254899	0.799445	0.97147
[GC]	Vitamin D binding protein	kFPSGTFEQVSQLVk	P02774	NonPhos	P02774->	NonPhos_isUniquetoGene	isUniquetoGene		46|0|32|51.5|31.5	5|10|12|8		0.0567342	0.218728	0.828179	0.969539		0.507072	2.13292	0.038906	0.201169		0.450338	2.08418	0.0416983	0.5
[FGG]	Isoform Gamma A of Fibrinogen gamma chain	kMLEEIMk	P02679-2	NonPhos	P02679-2->	NonPhos_isUniquetoGene	isUniquetoGene		39.5|8|16|4|6	4|5|3		0.471795	1.23194	0.225169	0.715849		0.831646	2.13279	0.0389161	0.201169		0.359851	0.903652	0.369603	0.849958
[TPI1]	Isoform 2 of Triosephosphate isomerase |	kqSLGELIGTLNAAk	P60174-1	NonPhos	P60174-1->|	NonPhos_isUniquetoGene	isUniquetoGene		29.5||43|22|26	6||5|7|3		0.0616328	0.746582	0.460102	0.865376		-0.154161	-2.1313	0.039045	0.201169		-0.215794	-2.67864	0.00976023	0.358209
[TKT]	Transketolase	rcEAFGWHAIIVDGHSVEELck	P29401	NonPhos	P29401->	NonPhos_isUniquetoGene	isUniquetoGene		62|9|46|29|31	4|1|3		-0.00596747	-0.0492144	0.961058	0.996423		-0.258923	-2.13096	0.0390751	0.201169		-0.252956	-2.1436	0.0364	0.490196
[C3]	Complement C3	sDDkVTLEER	P01024	NonPhos	P01024->	NonPhos_isUniquetoGene	isUniquetoGene		3|19|25|11|20	6|5|4|7		0.148092	0.520794	0.605831	0.911081		0.513153	2.13123	0.0390509	0.201169		0.365061	1.30003	0.198626	0.729118
[SNCA]	Isoform 2 4 of Alpha synuclein |	tVEGAGSIAAATGFVk	P37840-2	NonPhos	P37840-2->|	NonPhos_isUniquetoGene	isUniquetoGene		24|33||49|38	7|10||6|5		0.144894	1.28671	0.20553	0.693962		0.211033	2.12991	0.0391705	0.201169		0.0661392	0.67954	0.499176	0.889711
[PDIA3]	Protein disulfide isomerase A3 |	yGVSGYPTLk	P30101	NonPhos	P30101->|	NonPhos_isUniquetoGene	isUniquetoGene		42|41|44|28|	1|2|		-0.122664	-1.07036	0.290965	0.7739		-0.258759	-2.13082	0.0390883	0.201169		-0.136094	-1.54457	0.127921	0.661908
[COTL1]	Coactosin like protein	eVVQNFAk	Q14019	NonPhos	Q14019->	NonPhos_isUniquetoGene	isUniquetoGene		33|23|37.5|24|46.5	2|3		0.0938923	0.476061	0.637118	0.920311		0.368301	2.12931	0.0392234	0.20125		0.274408	1.6017	0.114662	0.643351
[ITIH2]	Inter alpha trypsin inhibitor heavy chain H2 |	sLAPTAAAk	P19823	NonPhos	P19823->|	NonPhos_isUniquetoGene	isUniquetoGene		44|48|38|56.5|	1|2|		0.234731	1.11509	0.271494	0.756535		0.435266	2.12941	0.0392141	0.20125		0.200535	1.12655	0.264361	0.779504
[DCN]	Decorin	nLHALILVnNkISk	P07585	NonPhos	P07585->	NonPhos_isUniquetoGene	isUniquetoGene		25|19|23.5|17|61	7|3|6|8		-0.331577	-2.4218	0.019861	0.280679		-0.289638	-2.12869	0.0392805	0.201499		0.0419386	0.381839	0.703616	0.949082
[RPL35A]	60S ribosomal protein L35a	eHTALLk	P18077	NonPhos	P18077->	NonPhos_isUniquetoGene	isUniquetoGene		25|11|27.5|30|56	2|3|1		0.223391	1.28356	0.206611	0.694901		0.368035	2.12629	0.0394973	0.201995		0.144644	0.878552	0.382948	0.858333
[SPTAN1]	Spectrin alpha chain non erythrocytic 1 | Isoform 2 of Spectrin alpha chain non erythrocytic 1 | Isoform 3 of Spectrin alpha chain non erythrocytic 1	lHELNQk	Q13813-2;Q13813-3	NonPhos	Q13813-2->|Q13813-3->	NonPhos_isUniquetoGene	isUniquetoGene		16|8.5|15|17|18	2|1		0.00657788	0.0472882	0.962577	0.99668		-0.269613	-2.12708	0.0394264	0.201995		-0.276191	-2.15226	0.0356824	0.490022
[CFL2]	Isoform 3 of Cofilin 2	aVLFcLSDDkR	Q9Y281-3	NonPhos	Q9Y281-3->	NonPhos_isUniquetoGene	isUniquetoGene		55|32.5|26.5|28|47	3|4|2		-0.340041	-2.27672	0.0279848	0.322222		-0.320631	-2.12289	0.0397998	0.202145		0.0194098	0.139539	0.88934	0.989606
[GRB2]	Growth factor receptor bound protein 2 |	fGNDVQHFk	P62993	NonPhos	P62993->|	NonPhos_isUniquetoGene	isUniquetoGene		15|6|13|19.5|	1|2|		-0.27065	-1.85228	0.071103	0.463938		-0.292813	-2.12468	0.0396353	0.202145		-0.0221631	-0.182623	0.855514	0.983639
[RPLP0]	Isoform 2 of 60S acidic ribosomal protein P0	gHLENNPALEk	P05388-2	NonPhos	P05388-2->	NonPhos_isUniquetoGene	isUniquetoGene		36|31|38|41	1|3		-0.0607049	-0.48968	0.627513	0.918024		-0.282313	-2.12361	0.0397316	0.202145		-0.221608	-1.45223	0.151804	0.690719
[HNRNPA2B1]	Heterogeneous nuclear ribonucleoproteins A2/B1	kLFIGGLSFETTEESLR	P22626	NonPhos	P22626->	NonPhos_isUniquetoGene	isUniquetoGene		14|17|10.5|12	3|2		-0.180098	-1.06534	0.293223	0.774967		-0.249929	-2.12364	0.0397284	0.202145		-0.0698308	-0.383675	0.702254	0.949082
[PFDN5]	|Prefoldin subunit 5	lHDVEHVLIDVGTGYYVEk	Q99471	NonPhos	Q99471->	NonPhos_isUniquetoGene	isUniquetoGene		|36|70|54.5|44	|1|2|3		0.374106	2.32301	0.025116	0.312364		0.256362	2.12266	0.0398188	0.202145		-0.117744	-0.840129	0.403919	0.864526
[COL6A3]	|Collagen alpha 3VI chain | Isoform 4 of Collagen alpha 3VI chain	mkPLDGSALYTGSALDFVR	P12111;P12111-4	NonPhos	P12111->|P12111-4->	NonPhos_isUniquetoGene	isUniquetoGene		|14|12|21	|7|10|4|3		0.3748	1.61097	0.114747	0.552807		0.443605	2.12396	0.0397005	0.202145		0.0688054	0.30004	0.764925	0.961573
[NPM1]	Nucleophosmin	mQASIEk	P06748	NonPhos	P06748->	NonPhos_isUniquetoGene	isUniquetoGene		31.5|25.5|44|54|20.5	2|3		-0.145661	-1.01527	0.316228	0.790093		-0.258805	-2.12274	0.0398118	0.202145		-0.113144	-0.872765	0.386067	0.859984
[AHNAK]	Neuroblast differentiation associated protein AHNAK	vkGDFDVSVPk	Q09666	NonPhos	Q09666->	NonPhos_isUniquetoGene	isUniquetoGene		5.5|3|0|24|18.5	4|5|1		-0.0908804	-0.594299	0.556156	0.899923		-0.279167	-2.12273	0.0398127	0.202145		-0.188286	-1.35484	0.180622	0.710486
[AHNAK]	Neuroblast differentiation associated protein AHNAK	vkVPEVDVR	Q09666	NonPhos	Q09666->	NonPhos_isUniquetoGene	isUniquetoGene		10|13|5.5|7.5	7|3|5|8|6		-0.12218	-0.826716	0.413595	0.842695		-0.329873	-2.12229	0.0398516	0.202145		-0.207693	-1.44251	0.154509	0.692718
[VIM]	Vimentin	iLLAELEQLk	P08670	NonPhos	P08670->	NonPhos_isUniquetoGene	isUniquetoGene		4|6.5|31|13.5	14|16|21|32|17		0.143511	0.982722	0.331806	0.800298		-0.261441	-2.1209	0.0399745	0.202303		-0.404952	-2.87118	0.00582138	0.315217
[A2M]	Alpha 2 macroglobulin	nEDSLVFVQTDk	P01023	NonPhos	P01023->	NonPhos_isUniquetoGene	isUniquetoGene		6|20|22.5|15.5|24	9|7|8|4		-0.0345587	-0.173136	0.863588	0.978867		0.339532	2.12056	0.0400048	0.202303		0.374091	2.01196	0.0490168	0.515224
[TNXB]	|Tenascin X	tSTIFLNGNR	P22105	NonPhos	P22105->	NonPhos_isUniquetoGene	isUniquetoGene		|0|44.5|20|21	|3|2		0.287625	2.40736	0.0205606	0.28133		0.301302	2.12056	0.0400048	0.202303		0.0136769	0.101919	0.919088	0.992051
[PDXK]	Pyridoxal kinase	vLSIQSHVIR	O00764	NonPhos	O00764->	NonPhos_isUniquetoGene	isUniquetoGene		51|53|45|28.5|32	4|2|3		-0.114446	-0.473198	0.639155	0.921166		-0.534184	-2.12088	0.039976	0.202303		-0.419738	-2.3964	0.0199685	0.416357
[BCAT2]	Branched chain amino acid aminotransferase mitochondrial	lFRPWLNMDR	O15382	NonPhos	O15382->	NonPhos_isUniquetoGene	isUniquetoGene		0|12.5|16.5|17	3|2|4|1		-0.512546	-1.95329	0.0575298	0.423033		-0.531959	-2.12023	0.0400341	0.202547		-0.0194123	-0.0900115	0.928507	0.99219
[BANF1]	Barrier to autointegration factor	dcFGcLR	O75531	NonPhos	O75531->	NonPhos_isUniquetoGene	isUniquetoGene		25|3|41	1|2		-0.170697	-0.866023	0.3919	0.833934		-0.360401	-2.11906	0.0401448	0.203035		-0.189704	-0.951174	0.345188	0.834375
[SLIRP]	Isoform 2 of SRA stem loop interacting RNA binding protein mitochondrial	nALQQENHIIDGVk	Q9GZT3-2	NonPhos	Q9GZT3-2->	NonPhos_isUniquetoGene	isUniquetoGene		13|7.5|5|9.5|13.5	4		-0.176148	-0.946566	0.349691	0.815202		-0.465958	-2.11904	0.0401467	0.203035		-0.28981	-1.48426	0.143147	0.683058
[QDPR]	Dihydropteridine reductase	gAVHQLcQSLAGk	P09417	NonPhos	P09417->	NonPhos_isUniquetoGene	isUniquetoGene		9|0|59|17.5|30.5	2|3|4		-0.519474	-2.42278	0.0198139	0.280679		-0.493578	-2.1176	0.0402768	0.203265		0.0258957	0.113497	0.909972	0.991443
[DEFA1]	Neutrophil defensin 1	iPAcIAGERR	P59665	NonPhos	P59665->	NonPhos_isUniquetoGene	isUniquetoGene		7|3|7.5	5|4		0.446224	1.36883	0.178525	0.65739		0.629651	2.11782	0.0402563	0.203265		0.183426	0.839926	0.404034	0.864526
[NDUFA5]	NADH dehydrogenase ubiquinone 1 alpha subcomplex subunit 5	kLEDQLQGGQLEEVILQAEHELNLAR	Q16718	NonPhos	Q16718->	NonPhos_isUniquetoGene	isUniquetoGene		20|35|5.5|5|9.5	2|1		-0.141132	-0.64387	0.523812	0.889763		-0.524193	-2.11779	0.0402592	0.203265		-0.383061	-1.41885	0.161246	0.698816
[CHMP4B]	Charged multivesicular body protein 4b |	lRDTEEMLSk	Q9H444	NonPhos	Q9H444->|	NonPhos_isUniquetoGene	isUniquetoGene		19|17.5|11|16|	3|4|		-0.147045	-0.846691	0.402458	0.840056		-0.311301	-2.11753	0.0402835	0.203265		-0.164256	-1.01159	0.315646	0.811843
[CFB]	|Complement factor B	vSEADSSNADWVTk	P00751	NonPhos	P00751->	NonPhos_isUniquetoGene	isUniquetoGene		|14|46|77|5	|7|5|1|4		0.215366	1.46272	0.151155	0.616266		0.306404	2.11794	0.0402455	0.203265		0.0910379	0.654165	0.515292	0.895122
[HSPG2]	Basement membrane specific heparan sulfate proteoglycan core protein	vVPYFTQTPYSFLPLPTIk	P98160	NonPhos	P98160->	NonPhos_isUniquetoGene	isUniquetoGene		36|29|7|27|49	1|5|3|4		0.0691799	0.382341	0.704726	0.94488		-0.540029	-2.11758	0.0402783	0.203265		-0.609209	-2.42433	0.0186446	0.409962
[FGG]	Isoform Gamma A of Fibrinogen gamma chain	rLDGSVDFk	P02679-2	NonPhos	P02679-2->	NonPhos_isUniquetoGene	isUniquetoGene		26.5|30|35.5|38|44	2|3		0.275271	0.939781	0.353139	0.816889		0.502373	2.11628	0.0404022	0.203749		0.227102	0.864063	0.390767	0.862092
[HBA1]	Hemoglobin subunit alpha	vGAHAGEYGAEALER	P69905	NonPhos	P69905->	NonPhos_isUniquetoGene	isUniquetoGene		16|15|13|17	575|545|496|432|485		0.205975	1.65517	0.105421	0.538737		0.246205	2.11574	0.0404543	0.203749		0.0402297	0.333034	0.740011	0.954608
[HNRNPA0]	Heterogeneous nuclear ribonucleoprotein A0	aVPkEDIYSGGGGGGSR	Q13151	NonPhos	Q13151->	NonPhos_isUniquetoGene	isUniquetoGene		9|0|3.5|4.5|12	4|3		-0.283685	-2.31463	0.0256187	0.312364		-0.212557	-2.11413	0.0406029	0.203899		0.0711288	0.547289	0.58589	0.916229
[COL6A2]	Collagen alpha 2VI chain | Isoform 2C2A of Collagen alpha 2VI chain	hDPRDDDLNLR	P12110;P12110-2	NonPhos	P12110->|P12110-2->	NonPhos_isUniquetoGene	isUniquetoGene		20|24|16|29.5|26.5	4		0.19779	0.982714	0.331811	0.800298		0.446787	2.11521	0.0405039	0.203899		0.248997	1.10637	0.272928	0.782601
[CALD1]	Caldesmon | Isoform 6 of Caldesmon | Isoform 3 of Caldesmon | Isoform 4 of Caldesmon | Isoform 5 of Caldesmon	mQNDTAENETTEkEEk	Q05682;Q05682-6;Q05682-3;Q05682-4	NonPhos	Q05682->|Q05682-6->|Q05682-3->|Q05682-4->	NonPhos_isUniquetoGene	isUniquetoGene		13|8|6|11.5|7.5	19|13|16|22		-0.317956	-1.42351	0.16215	0.633661		-0.349811	-2.11365	0.0406482	0.203899		-0.0318545	-0.141702	0.887634	0.989606
[COL6A1]	Collagen alpha 1VI chain	sLQWMAGGTFTGEALQYTR	P12109	NonPhos	P12109->	NonPhos_isUniquetoGene	isUniquetoGene		22|15|27|21|52	3|8|5		0.457682	2.63084	0.0118635	0.224409		0.350312	2.11462	0.0405596	0.203899		-0.10737	-0.874747	0.385	0.859111
[PRDX6]	Peroxiredoxin 6	dFTPVcTTELGR	P30041	NonPhos	P30041->	NonPhos_isUniquetoGene	isUniquetoGene		2|13.5|10|8	4|6|2		0.454003	1.77443	0.0833137	0.483022		0.435966	2.11128	0.0408675	0.204032		-0.0180374	-0.0867492	0.931077	0.99219
[IGHG1]	Ig gamma 1 chain C region	fnWYVDGVEVHNAk	P01857	NonPhos	P01857->	NonPhos_isUniquetoGene	isUniquetoGene		19|42|12|9|24.5	3|4		0.27213	1.95478	0.0573492	0.422374		0.246505	2.11219	0.040783	0.204032		-0.0256258	-0.17564	0.860962	0.985685
[RPS10]	|40S ribosomal protein S10	gLEGERPAR	P46783	NonPhos	P46783->	NonPhos_isUniquetoGene	isUniquetoGene		|22|20|24	|1		0.268195	1.03942	0.30502	0.782623		0.502029	2.11035	0.0409535	0.204032		0.233834	1.04949	0.298021	0.799534
[COL4A2]	Collagen alpha 2IV chain |	hSQTDQEPmcPVGMNk	P08572	NonPhos	P08572->|	NonPhos_isUniquetoGene	isUniquetoGene		13|2|1||6	3|2|		0.0201113	0.275606	0.784627	0.959231		0.22316	2.11289	0.0407192	0.204032		0.203049	1.70262	0.0940501	0.612385
[HMGB1]	High mobility group protein B1	ikGEHPGLSIGDVAk	P09429	NonPhos	P09429->	NonPhos_isUniquetoGene	isUniquetoGene		0|13.5|23|21|17	5|8|9|11		-0.268318	-2.16001	0.0365563	0.35634		-0.240887	-2.11043	0.0409464	0.204032		0.0274307	0.189857	0.849864	0.98355
[MYH10]	Myosin 10	kEEELQGALAR	P35580	NonPhos	P35580->	NonPhos_isUniquetoGene	isUniquetoGene		19.5|22|17|13|26	2|4|1		-0.109658	-0.876277	0.386373	0.831535		-0.265671	-2.11054	0.0409364	0.204032		-0.156013	-1.11978	0.267213	0.781022
[TXNDC5]	Thioredoxin domain containing protein 5	lFkPGQEAVk	Q8NBS9	NonPhos	Q8NBS9->	NonPhos_isUniquetoGene	isUniquetoGene		36|5|21.5|20.5|24	1|3|2		-0.370122	-2.01637	0.0502537	0.406801		-0.389996	-2.11124	0.0408702	0.204032		-0.0198734	-0.0887781	0.929482	0.99219
[ADD2]	Beta adducin |	lGEHEFEALMR	P35612	NonPhos	P35612->|	NonPhos_isUniquetoGene	isUniquetoGene		59|55|38|45.5|	1|4|2|		0.295469	1.95469	0.0573613	0.422374		0.338406	2.11204	0.0407978	0.204032		0.0429366	0.351318	0.726299	0.954248
[MYH9]	Myosin 9	sVHELEk	P35579	NonPhos	P35579->	NonPhos_isUniquetoGene	isUniquetoGene		32|35|19|28|42	3|2		-0.21111	-2.15928	0.0366153	0.35634		-0.219676	-2.11182	0.0408172	0.204032		-0.00856602	-0.0754881	0.939953	0.992412
[AHNAK]	Neuroblast differentiation associated protein AHNAK	aDVDVSGPk	Q09666	NonPhos	Q09666->	NonPhos_isUniquetoGene	isUniquetoGene		27.5|34.5|43|40|40.5	4|5|9		-0.128819	-0.823115	0.415627	0.842695		-0.272388	-2.10891	0.0410874	0.204674		-0.143569	-1.0727	0.287615	0.792067
[LIMS1]	LIM and senescent cell antigen like containing domain protein 1	ckGGFAPAEk	P48059	NonPhos	P48059->	NonPhos_isUniquetoGene	isUniquetoGene		5|0|18|1.5	4|2		-0.330316	-1.6925	0.0979967	0.517924		-0.373658	-2.10637	0.041316	0.204819		-0.0433419	-0.221982	0.824871	0.977761
[TNXB]	Tenascin X |	fLLYGLLGGkR	P22105	NonPhos	P22105->|	NonPhos_isUniquetoGene	isUniquetoGene		39.5|38|15|33|	4|2|		0.324028	1.11512	0.27148	0.756535		0.485143	2.10678	0.0412799	0.204819		0.161115	0.532427	0.596083	0.920063
[PARK7]	Protein deglycase DJ 1	gAEEMETVIPVDVMRR	Q99497	NonPhos	Q99497->	NonPhos_isUniquetoGene	isUniquetoGene		7|41.5|18|30|33	4		0.185155	1.46749	0.149842	0.616266		0.249859	2.10754	0.0412125	0.204819		0.0647039	0.619361	0.537759	0.903915
[COL6A1]	Collagen alpha 1VI chain	gDPGFEGER	P12109	NonPhos	P12109->	NonPhos_isUniquetoGene	isUniquetoGene		31|38.5|35|35.5|39	2		0.230803	1.44584	0.155807	0.624199		0.41707	2.10734	0.0412301	0.204819		0.186267	0.958966	0.34127	0.830033
[CAPRIN1]	Isoform 2 of Caprin 1	ekPVcGTTYk	Q14444-2	NonPhos	Q14444-2->	NonPhos_isUniquetoGene	isUniquetoGene		7|24|26.5|45.5|13.5	3|1|2		-0.345667	-2.2486	0.0298593	0.332061		-0.33777	-2.10531	0.0414155	0.204964		0.00789687	0.0500433	0.960183	0.995076
[APOA1]	Apolipoprotein A I	lREQLGPVTQEFWDNLEk	P02647	NonPhos	P02647->	NonPhos_isUniquetoGene	isUniquetoGene		17|5|8|6|29.5	5|6|10|8		0.342943	1.52461	0.134978	0.594812		0.424356	2.10554	0.0413938	0.204964		0.081413	0.384007	0.702005	0.949082
[FABP4]	Fatty acid binding protein adipocyte |	sTITLDGGVLVHVqk	P15090	NonPhos	P15090->|	NonPhos_isUniquetoGene	isUniquetoGene		14||3|18|9.5	3||2|13|8		-0.345392	-2.53128	0.0152149	0.259322		-0.320396	-2.10553	0.0413945	0.204964		0.0249958	0.277225	0.782352	0.966367
[FUS]	Isoform Short of RNA binding protein FUS	tGQPMINLYTDRETGk	P35637-2	NonPhos	P35637-2->	NonPhos_isUniquetoGene	isUniquetoGene		14|54|37|15|49	1|3		-0.373289	-1.55968	0.126445	0.5775		-0.378364	-2.10539	0.0414073	0.204964		-0.00507486	-0.0249441	0.980143	0.998198
[EFEMP1]	Isoform 2 of EGF containing fibulin like extracellular matrix protein 1	aDQVcINLR	Q12805-2	NonPhos	Q12805-2->	NonPhos_isUniquetoGene	isUniquetoGene		20|13|22|31|43	1|2|3		-0.0440865	-0.266685	0.791402	0.961048		0.411828	2.1042	0.0415189	0.205108		0.455914	2.30768	0.0247313	0.425595
[SPTA1]	Spectrin alpha chain erythrocytic 1	dADDLGkWIMEk	P02549	NonPhos	P02549->	NonPhos_isUniquetoGene	isUniquetoGene		14|7.5|0|13|16	1|2|3|4		0.441514	1.62899	0.110865	0.54931		0.524929	2.10484	0.0414609	0.205108		0.0834148	0.309086	0.758084	0.95866
[DAG1]	Dystroglycan	fVGDPALVLNDIHkk	Q14118	NonPhos	Q14118->	NonPhos_isUniquetoGene	isUniquetoGene		27.5|33|18|35.5|30	4|3|5		-0.188449	-2.06209	0.045476	0.389197		-0.19717	-2.10493	0.0414527	0.205108		-0.00872079	-0.0849424	0.932507	0.99219
[APOA1]	Apolipoprotein A I	qkLHELQEk	P02647	NonPhos	P02647->	NonPhos_isUniquetoGene	isUniquetoGene		36|26|25|27|30.5	9|17|10|7		0.18203	0.721109	0.475498	0.873752		0.506461	2.10415	0.0415242	0.205108		0.324431	1.42413	0.159728	0.698816
[FBN1]	Fibrillin 1	yckDINEcETPGIcMNGR	P35555	NonPhos	P35555->	NonPhos_isUniquetoGene	isUniquetoGene		10|22|14|4|20	1|5|4|3|2		0.0678337	0.260606	0.796047	0.963606		0.587522	2.10283	0.0416485	0.205742		0.519688	1.89434	0.0632571	0.562254
[TF]	Serotransferrin	dkEAcVHk	P02787	NonPhos	P02787->	NonPhos_isUniquetoGene	isUniquetoGene		10|7.5|10.5|28	3|2|4		-0.964261	-2.52701	0.0153749	0.26087		-0.629266	-2.09931	0.0419866	0.206324		0.334994	0.810158	0.420808	0.86619
[TPM3]	Isoform 2 of Tropomyosin alpha 3 chain | Isoform 6 of Tropomyosin alpha 3 chain	eMDEQIR	P06753-6	NonPhos	P06753-6->	NonPhos_isUniquetoGene	isUniquetoGene		23.5|32|39|25|47	2|1		0.0782244	0.692841	0.492876	0.880095		0.208056	2.09986	0.0419338	0.206324		0.129831	1.18057	0.242354	0.76105
[KNG1]	Kininogen 1 | Isoform LMW of Kininogen 1	eNFLFLTPDck	P01042;P01042-2	NonPhos	P01042->|P01042-2->	NonPhos_isUniquetoGene	isUniquetoGene		39|41|63|35|31.5	3|1|4		0.103205	0.769286	0.446676	0.856678		0.215382	2.0977	0.0421375	0.206324		0.112177	0.920588	0.360794	0.843687
[GPX3]	Glutathione peroxidase 3	fLVGPDGIPIMR	P22352	NonPhos	P22352->	NonPhos_isUniquetoGene	isUniquetoGene		42|40|27|39.5	3|5|4		0.157073	1.17063	0.24867	0.740045		0.21654	2.09926	0.0419911	0.206324		0.0594664	0.456013	0.649673	0.934298
[NME2]	Isoform 3 of Nucleoside diphosphate kinase B |	gDFcIQVGR	P22392-2	NonPhos	P22392-2->|	NonPhos_isUniquetoGene	isUniquetoGene		32|31||25.5|23	1||2		0.249778	1.47288	0.148374	0.616027		0.347307	2.09985	0.0419345	0.206324		0.0975286	0.618321	0.538432	0.903915
[GC]	Vitamin D binding protein |	hQPQEFPTYVEPTNDEIcEAFRkDPk	P02774	NonPhos	P02774->|	NonPhos_isUniquetoGene	isUniquetoGene		8.5|76|18.5||45.5	2|4|		-0.0682924	-0.259749	0.796705	0.963606		0.381863	2.09948	0.0419676	0.206324		0.450155	1.87145	0.0664017	0.572797
[TKT]	Transketolase |	kISSDLDGHPVPk	P29401	NonPhos	P29401->|	NonPhos_isUniquetoGene	isUniquetoGene		30.5|69||23.5|32.5	2|1||4		-0.239294	-1.62438	0.111839	0.549624		-0.369551	-2.09898	0.0420163	0.206324		-0.130257	-0.841909	0.402938	0.864526
[SORBS1]	Isoform 8 of Sorbin and SH3 domain containing protein 1	sVLEGGDIPLQGLSGLkRPSSSASTk	Q9BX66-8	NonPhos	Q9BX66-8->	NonPhos_isUniquetoGene	isUniquetoGene		11|14.5|13|24|39.5	6|5|2		-0.0343287	-0.262212	0.79481	0.963156		-0.290448	-2.0988	0.0420325	0.206324		-0.256119	-1.84814	0.0697402	0.583333
[AHNAK]	Neuroblast differentiation associated protein AHNAK |	vEGDLkGPEIDVk	Q09666	NonPhos	Q09666->|	NonPhos_isUniquetoGene	isUniquetoGene		0|35.5||3	5|2||3|1		-0.179915	-0.943695	0.351149	0.816286		-0.341601	-2.09804	0.0421062	0.206324		-0.161686	-0.92709	0.357442	0.842014
[SET]	Isoform 3 of Protein SET	vEVTEFEDIk	Q01105-3	NonPhos	Q01105-3->	NonPhos_isUniquetoGene	isUniquetoGene		26|14|53|38|21.5	3|4		-0.0863706	-0.795401	0.431452	0.852091		-0.222066	-2.10039	0.0418857	0.206324		-0.135695	-1.38642	0.170855	0.705121
[ACTN4]	Alpha actinin 4 |	vQQLVPk	O43707	NonPhos	O43707->|	NonPhos_isUniquetoGene	isUniquetoGene		44|35|19||61	2|1|		-0.25971	-1.25962	0.215068	0.704154		-0.314472	-2.10084	0.0418405	0.206324		-0.0547622	-0.317751	0.751537	0.955035
[CFL2]	Isoform 3 of Cofilin 2	lGGNVVVSLEGkPL	Q9Y281-3	NonPhos	Q9Y281-3->	NonPhos_isUniquetoGene	isUniquetoGene		0|15|18|17.5	5|1|3|7|2		-0.363755	-3.26549	0.00221324	0.111111		-0.222901	-2.09695	0.042205	0.206625		0.140854	1.24715	0.217177	0.747277
[ATP5O]	ATP synthase subunit O mitochondrial	lVRPPVQVYGIEGR	P48047	NonPhos	P48047->	NonPhos_isUniquetoGene	isUniquetoGene		0|24|42|27|12	1|3|2|4		0.0559817	0.488258	0.628503	0.918489		0.21542	2.09715	0.042186	0.206625		0.159439	1.65907	0.102508	0.630231
[APOA1]	Apolipoprotein A I	vQPYLDDFQkk	P02647	NonPhos	P02647->	NonPhos_isUniquetoGene	isUniquetoGene		6|5.5|15.5|8|9.5	6|8|10		0.413662	1.145	0.259025	0.746118		0.694842	2.09711	0.042189	0.206625		0.28118	0.814427	0.418387	0.864586
[TPT1]	Translationally controlled tumor protein |	dLISHDEmFSDIYk	P13693	NonPhos	P13693->|	NonPhos_isUniquetoGene	isUniquetoGene		27|23|40|36|	5|3|4|		-0.0535061	-0.479703	0.634549	0.919251		-0.160633	-2.09313	0.0425608	0.207547		-0.107127	-0.957997	0.341749	0.831184
[APOA1]	Apolipoprotein A I	dSGRDYVSQFEGSALGk	P02647	NonPhos	P02647->	NonPhos_isUniquetoGene	isUniquetoGene		12.5|15.5|10|15|14	10|9|11		0.202269	0.751155	0.457365	0.863366		0.497644	2.09315	0.0425588	0.207547		0.295376	1.21688	0.228334	0.751777
[SAA4]	Serum amyloid A 4 protein |	fRPDGLPk	P35542	NonPhos	P35542->|	NonPhos_isUniquetoGene	isUniquetoGene		26|24|7||14	1|2|		0.0661607	0.285352	0.777248	0.958094		0.48248	2.09403	0.0424758	0.207547		0.41632	2.0362	0.0464456	0.512733
[F2]	Prothrombin	sGIEcQLWR	P00734	NonPhos	P00734->	NonPhos_isUniquetoGene	isUniquetoGene		0|33|21|39.5	5|3|9|2|4		0.233231	1.55384	0.127854	0.580855		0.274591	2.09319	0.0425554	0.207547		0.0413598	0.300694	0.764438	0.961573
[ACADVL]	Isoform 2 of Very long chain specific acyl CoA dehydrogenase mitochondrial	gFGGITHGPPEkk	P49748-2	NonPhos	P49748-2->	NonPhos_isUniquetoGene	isUniquetoGene		6|8|8.5|14|20	3|5|4		-0.281739	-1.20811	0.234112	0.726092		-0.533673	-2.09193	0.0426746	0.208791		-0.251933	-1.42436	0.159666	0.698816
[PPL]	Periplakin	nQGPQESVVRk	O60437	NonPhos	O60437->	NonPhos_isUniquetoGene	isUniquetoGene		24|14|13|21|23.5	5|3|2		-0.104637	-0.525734	0.602436	0.910453		-0.448039	-2.09205	0.0426633	0.208791		-0.343402	-1.65663	0.102999	0.630638
[COL6A3]	Collagen alpha 3VI chain | Isoform 4 of Collagen alpha 3VI chain	acNLDVILGFDGSR	P12111;P12111-4	NonPhos	P12111->|P12111-4->	NonPhos_isUniquetoGene	isUniquetoGene		35|12|14.5|20|26	6|14|16|12|11		0.319316	2.95522	0.0051358	0.176471		0.242806	2.08804	0.0430452	0.208944		-0.0765091	-0.678062	0.500108	0.889711
[TKT]	Transketolase	aYGQALAk	P29401	NonPhos	P29401->	NonPhos_isUniquetoGene	isUniquetoGene		31|47|31.5|18.5|17	4|3|2|6		-0.258652	-1.50972	0.13873	0.600928		-0.373719	-2.08941	0.0429152	0.208944		-0.115067	-0.698925	0.487073	0.88758
[FBN1]	Fibrillin 1	cLcPEGFSLSSSGR	P35555	NonPhos	P35555->	NonPhos_isUniquetoGene	isUniquetoGene		12.5|13|23|0|30	8|13|3|7		0.0662989	0.557489	0.580756	0.904629		0.311606	2.09053	0.0428062	0.208944		0.245308	1.70469	0.0936671	0.611111
[SPTA1]	Spectrin alpha chain erythrocytic 1	cLLELDQQIk	P02549	NonPhos	P02549->	NonPhos_isUniquetoGene	isUniquetoGene		10|19.5|33|30.5|31.5	5|6|9|4		0.464322	1.86278	0.069571	0.459406		0.481453	2.08704	0.0431427	0.208944		0.0171309	0.0821195	0.93473	0.99219
[CRIP1]	Cysteine rich protein 1	cNkEVYFAER	P50238	NonPhos	P50238->	NonPhos_isUniquetoGene	isUniquetoGene		6|20.5|4|9.5	4|3|2		-0.482925	-1.69169	0.0981533	0.517924		-0.451987	-2.08504	0.0433405	0.208944		0.0309374	0.0963614	0.923483	0.99219
[PFN1]	Profilin 1	dSPSVWAAVPGk	P07737	NonPhos	P07737->	NonPhos_isUniquetoGene	isUniquetoGene		15.5|45|35|12|55	6|8|7|4		-0.158311	-1.30726	0.198505	0.682769		-0.228731	-2.08759	0.0430882	0.208944		-0.0704201	-0.573163	0.568344	0.913497
[FLNA]	Filamin A | Isoform 2 of Filamin A |	eAGAGGLAIAVEGPSk	P21333;P21333-2	NonPhos	P21333->|P21333-2->|	NonPhos_isUniquetoGene	isUniquetoGene		85|58|39|0|	1|		0.316656	2.86346	0.00651773	0.182432		0.224621	2.08532	0.0433143	0.208944		-0.0920352	-0.860595	0.392666	0.862721
[ALB]	Serum albumin	eTcFAEEGkk	P02768	NonPhos	P02768->	NonPhos_isUniquetoGene	isUniquetoGene		0|7.5|7|9	5|4|2|3		-0.718646	-2.23528	0.0307911	0.333333		-0.8414	-2.09046	0.0428129	0.208944		-0.122754	-0.329852	0.742399	0.95472
[PTMA]	Isoform 2 of Prothymosin alpha	eVVEEAENGR	P06454-2	NonPhos	P06454-2->	NonPhos_isUniquetoGene	isUniquetoGene		19|39.5|20|41|22.5	2|4|3		-0.353742	-1.5168	0.136938	0.598467		-0.410368	-2.08802	0.0430472	0.208944		-0.0566261	-0.271477	0.786743	0.968447
[PDIA3]	Protein disulfide isomerase A3	fVMQEEFSR	P30101	NonPhos	P30101->	NonPhos_isUniquetoGene	isUniquetoGene		38|24|28.5|23|26	2|3		-0.0756041	-0.708976	0.482923	0.876203		-0.207267	-2.0879	0.04306	0.208944		-0.131663	-1.51197	0.135982	0.672505
[LASP1]	LIM and SH3 domain protein 1	gkGFSVVADTPELQR	Q14847	NonPhos	Q14847->	NonPhos_isUniquetoGene	isUniquetoGene		0|7|13.5	4|5|3		-0.183919	-1.40048	0.168895	0.643502		-0.248443	-2.08802	0.043047	0.208944		-0.0645245	-0.512425	0.609923	0.924805
[AHNAK]	Neuroblast differentiation associated protein AHNAK	gPEVDIkGPk	Q09666	NonPhos	Q09666->	NonPhos_isUniquetoGene	isUniquetoGene		21|20|17|5|16	4|2|3		-0.149866	-0.914703	0.36601	0.822647		-0.286457	-2.08516	0.0433302	0.208944		-0.136592	-0.900626	0.371204	0.850225
[AHNAK]	Neuroblast differentiation associated protein AHNAK	gPEVDLkGPk	Q09666	NonPhos	Q09666->	NonPhos_isUniquetoGene	isUniquetoGene		21|20|17|5|16	4|2|3		-0.149738	-0.91422	0.366262	0.822647		-0.286378	-2.08452	0.0433887	0.208944		-0.13664	-0.901295	0.370857	0.850112
[AHNAK2]	Protein AHNAK2	gPqVDIkGPk	Q8IVF2	NonPhos	Q8IVF2->	NonPhos_isUniquetoGene	isUniquetoGene		21|20|17|5|16	4|2|3		-0.149544	-0.913448	0.366668	0.822647		-0.286361	-2.08442	0.0433976	0.208944		-0.136817	-0.903033	0.369933	0.849958
[SSBP1]	Single stranded DNA binding protein mitochondrial	iSVFRPGLR	Q04837	NonPhos	Q04837->	NonPhos_isUniquetoGene	isUniquetoGene		7|4|24|36	4|3|2|1		-0.178213	-0.716507	0.478303	0.874227		-0.495307	-2.08971	0.0428844	0.208944		-0.317094	-1.46508	0.148303	0.690719
[PF4]	Platelet factor 4	kIcLDLQAPLYkk	P02776	NonPhos	P02776->	NonPhos_isUniquetoGene	isUniquetoGene		23|33.5|27|10|20	3|2|4		0.544013	1.75114	0.0872944	0.495473		0.596857	2.08398	0.0434435	0.208944		0.0528449	0.180022	0.857552	0.984824
[UCHL1]	Ubiquitin carboxyl terminal hydrolase isozyme L1	qIEELkGQEVSPk	P09936	NonPhos	P09936->	NonPhos_isUniquetoGene	isUniquetoGene		0|36|1.5|46	7|3|4|2|1		-0.114159	-0.49899	0.621014	0.91743		-0.525228	-2.08608	0.043237	0.208944		-0.41107	-1.81278	0.075113	0.588398
[SPTA1]	Spectrin alpha chain erythrocytic 1	qLPLQkAEDLFVEFAHk	P02549	NonPhos	P02549->	NonPhos_isUniquetoGene	isUniquetoGene		43|29|31|34.5|30	4|9|2|1		0.535729	2.1321	0.0389335	0.367601		0.511099	2.08977	0.0428785	0.208944		-0.0246299	-0.0905996	0.928042	0.99219
[PLEC]	Isoform 7 of Plectin	qVEEEILALk	Q15149-7	NonPhos	Q15149-7->	NonPhos_isUniquetoGene	isUniquetoGene		18|31|16|42|41	6|5|7|3|2		0.228827	1.92714	0.0607866	0.433369		0.246528	2.08647	0.0431981	0.208944		0.0177011	0.167322	0.867527	0.987557
[HNRNPA1]	Isoform 2 of Heterogeneous nuclear ribonucleoprotein A1 |	sHFEqWGTLTDcVVMRDPNTkR	P09651-3	NonPhos	P09651-3->|	NonPhos_isUniquetoGene	isUniquetoGene		10|81|17|16|	1|		6.25344e-05	0.00109656	0.99914	0.999405		0.137011	2.08404	0.0434372	0.208944		0.136948	1.87665	0.0656774	0.56859
[NPM1]	Nucleophosmin |	sIRDTPAk	P06748	NonPhos	P06748->|	NonPhos_isUniquetoGene	isUniquetoGene		34|18|10||27	2|1|		-0.102724	-0.611006	0.545155	0.896422		-0.330288	-2.08534	0.0433124	0.208944		-0.227564	-1.37836	0.173338	0.706007
[ANP32A]	Acidic leucine rich nuclear phosphoprotein 32 family member A |	vSGGLEVLAEk	P39687	NonPhos	P39687->|	NonPhos_isUniquetoGene	isUniquetoGene		32|51|48||54	2|3||1		-0.0559721	-0.510995	0.612646	0.914092		-0.189852	-2.08813	0.0430377	0.208944		-0.13388	-1.1819	0.241828	0.76105
[NID1]	Nidogen 1	yALSNSIGPVR	P14543	NonPhos	P14543->	NonPhos_isUniquetoGene	isUniquetoGene		0|52|8.5|14|28.5	3|2|4		-0.162185	-1.47118	0.148833	0.616131		-0.22367	-2.08768	0.0430798	0.208944		-0.0614852	-0.645692	0.520711	0.895325
[ALDH2]	Aldehyde dehydrogenase mitochondrial |	aAFQLGSPWRR	P05091	NonPhos	P05091->|	NonPhos_isUniquetoGene	isUniquetoGene		20|13|2.5||7.5	3|4||2		0.276418	1.00126	0.322867	0.793554		0.476413	2.08128	0.0437088	0.209444		0.199995	0.835173	0.406673	0.864586
[KNG1]	Kininogen 1 | Isoform LMW of Kininogen 1	aATGEcTATVGkR	P01042;P01042-2	NonPhos	P01042->|P01042-2->	NonPhos_isUniquetoGene	isUniquetoGene		13|6|11|16.5|19.5	2|3		0.116761	0.534496	0.596425	0.910378		0.422969	2.08132	0.0437052	0.209444		0.306208	1.50125	0.138721	0.674675
[APEH]	Acylamino acid releasing enzyme	aESFFQTk	P13798	NonPhos	P13798->	NonPhos_isUniquetoGene	isUniquetoGene		28|34|48|32|45	1|2|3		0.0827842	0.565534	0.575313	0.903749		0.280981	2.08254	0.0435827	0.209444		0.198197	1.31778	0.192654	0.724406
[SPTB]	|Spectrin beta chain erythrocytic	aHLLSAEFGk	P11277	NonPhos	P11277->	NonPhos_isUniquetoGene	isUniquetoGene		|25|38|36.5|19	|3|2|4		0.366675	2.33559	0.0243954	0.306122		0.326015	2.07809	0.0440138	0.209444		-0.04066	-0.239923	0.810994	0.972973
[C3]	Complement C3	cAEENcFIQk	P01024	NonPhos	P01024->	NonPhos_isUniquetoGene	isUniquetoGene		19|12.5|20.5|50|27	5|6|4|1		0.157304	0.70426	0.485825	0.87756		0.382188	2.08147	0.0436892	0.209444		0.224885	1.17043	0.246387	0.763601
[FBN1]	Fibrillin 1	cLcPEGFSLSSSGRR	P35555	NonPhos	P35555->	NonPhos_isUniquetoGene	isUniquetoGene		15|5.5|9.5|12|21	7|8|14|4|5		0.173178	0.801058	0.428179	0.849976		0.457941	2.07904	0.0439201	0.209444		0.284763	1.37277	0.175049	0.707676
[SH3BGRL]	SH3 domain binding glutamic acid rich like protein	dIAANEENRk	O75368	NonPhos	O75368->	NonPhos_isUniquetoGene	isUniquetoGene		24|14.5|18|8|8.5	4|3		-0.135612	-0.73702	0.465854	0.869914		-0.323093	-2.08008	0.0438213	0.209444		-0.187481	-1.13387	0.261323	0.776183
[FAM107B]	Protein FAM107B	gLAPQNkPELQk	Q9H098	NonPhos	Q9H098->	NonPhos_isUniquetoGene	isUniquetoGene		0|10|47|22.5|14	4|1|2		-0.262897	-1.3692	0.178408	0.65739		-0.392145	-2.08303	0.0435362	0.209444		-0.129247	-0.622233	0.535887	0.903304
[CALD1]	Isoform 4 of Caldesmon | Isoform 5 of Caldesmon |	gSIGENQIkDEk	Q05682-4	NonPhos	Q05682-4->|	NonPhos_isUniquetoGene	isUniquetoGene		25|7||16|10.5	2|3|		-0.282127	-1.51091	0.138434	0.600059		-0.351877	-2.08252	0.0435845	0.209444		-0.0697502	-0.429366	0.668836	0.939057
[FN1]	Isoform 5 of Fibronectin |	iScTIANR	P02751-5	NonPhos	P02751-5->|	NonPhos_isUniquetoGene	isUniquetoGene		25|50||33	1||2|3		-0.00739226	-0.0414151	0.967221	0.997668		0.41942	2.08177	0.0436582	0.209444		0.426812	2.63452	0.0109435	0.368421
[CFHR1]	Complement factor H related protein 1	iTcTEEGWSPTPk	Q03591	NonPhos	Q03591->	NonPhos_isUniquetoGene	isUniquetoGene		35|32.5|36|35.5	3|4|2		0.0548756	0.41874	0.67817	0.937149		0.337427	2.08035	0.043797	0.209444		0.282551	1.86559	0.0672258	0.576679
[TPI1]	Isoform 2 of Triosephosphate isomerase	kFFVGGNWk	P60174-1	NonPhos	P60174-1->	NonPhos_isUniquetoGene	isUniquetoGene		13|23|7|16|32	3|4|1		-0.243203	-1.56654	0.124828	0.574179		-0.316183	-2.08148	0.0436872	0.209444		-0.0729793	-0.577717	0.565302	0.912512
[TPM2]	Tropomyosin beta chain | Isoform 2 of Tropomyosin beta chain | Isoform 3 of Tropomyosin beta chain	kLVILEGELERSEER	P07951;P07951-2;P07951-3	NonPhos	P07951->|P07951-2->|P07951-3->	NonPhos_isUniquetoGene	isUniquetoGene		8.5|21|8|29	8|4|3|6		-0.382333	-1.39889	0.169362	0.643788		-0.527765	-2.07872	0.0439533	0.209444		-0.145432	-0.581393	0.562832	0.911444
[HNRNPC]	Isoform C1 of Heterogeneous nuclear ribonucleoproteins C1/C2	lkGDDLQAIkk	P07910-2	NonPhos	P07910-2->	NonPhos_isUniquetoGene	isUniquetoGene		1|4|0|25|2	4|3|5|2		-0.468131	-1.87538	0.0677577	0.4556		-0.389602	-2.07793	0.0440289	0.209444		0.078529	0.332939	0.74008	0.954608
[MAP4]	Microtubule associated protein 4 | Isoform 5 of Microtubule associated protein 4	sVPADLSRPk	P27816;P27816-5	NonPhos	P27816->|P27816-5->	NonPhos_isUniquetoGene	isUniquetoGene		17|18|12.5|33|0	11|6|8|7|3		-0.175611	-0.700787	0.487955	0.878062		-0.534076	-2.0824	0.0435955	0.209444		-0.358465	-1.83135	0.0722406	0.588095
[RCN1]	Reticulocalbin 1	tFDQLTPDESkER	Q15293	NonPhos	Q15293->	NonPhos_isUniquetoGene	isUniquetoGene		7|10|11|17|17.5	5|4|7		-0.0779728	-0.394459	0.695829	0.94186		-0.343489	-2.07938	0.0438884	0.209444		-0.265516	-1.675	0.0993335	0.619878
[CORO1C]	Coronin 1C |	aIFLADGNVFTTGFSR	Q9ULV4	NonPhos	Q9ULV4->|	NonPhos_isUniquetoGene	isUniquetoGene		29||26.5|30|38	4||6|1|3		-0.0211772	-0.12072	0.904612	0.985685		0.300175	2.0744	0.0443806	0.211086		0.321352	2.01127	0.0490893	0.515224
[SPTA1]	Spectrin alpha chain erythrocytic 1	lAQFVEHWEk	P02549	NonPhos	P02549->	NonPhos_isUniquetoGene	isUniquetoGene		19.5|43|13|25.5|47.5	4|3|2		0.448356	2.10619	0.0412594	0.377628		0.391964	2.076	0.044219	0.211086		-0.0563926	-0.262553	0.793559	0.969404
[PSMA5]	Proteasome subunit alpha type 5	lFQVEYAIEAIk	P28066	NonPhos	P28066->	NonPhos_isUniquetoGene	isUniquetoGene		35|24|54.5|28|76	3|7|2|13		0.026317	0.205997	0.838066	0.971095		-0.257992	-2.07579	0.0442395	0.211086		-0.284309	-3.20868	0.00225006	0.228571
[KNG1]	Kininogen 1 | Isoform LMW of Kininogen 1	vQVVAGk	P01042;P01042-2	NonPhos	P01042->|P01042-2->	NonPhos_isUniquetoGene	isUniquetoGene		45|54|40	3|2|1		0.0747626	0.449297	0.656161	0.927509		0.32359	2.07553	0.0442664	0.211086		0.248828	1.67745	0.0988524	0.618548
[COL6A3]	Collagen alpha 3VI chain | Isoform 4 of Collagen alpha 3VI chain	nIDRTELQTITNDPR	P12111;P12111-4	NonPhos	P12111->|P12111-4->	NonPhos_isUniquetoGene	isUniquetoGene		41.5|23|16.5|27|35	4|8|6		0.160856	1.32592	0.192291	0.67333		0.233138	2.07378	0.0444389	0.211305		0.0722811	0.567691	0.572045	0.913642
[ERP44]	Endoplasmic reticulum resident protein 44	vANILHDDcAFLSAFGDVSkPER	Q9BS26	NonPhos	Q9BS26->	NonPhos_isUniquetoGene	isUniquetoGene		8|3|10|23.5|20	3|4		-0.125237	-0.822947	0.415718	0.842695		-0.262641	-2.0728	0.0445378	0.211903		-0.137405	-1.10665	0.272808	0.782601
[KNG1]	Kininogen 1 | Isoform LMW of Kininogen 1	kYFIDFVAR	P01042;P01042-2	NonPhos	P01042->|P01042-2->	NonPhos_isUniquetoGene	isUniquetoGene		24|13.5|26|15.5|12	1|2|3		0.0137498	0.0713124	0.943594	0.993995		0.357474	2.07181	0.0446365	0.212121		0.343724	1.92305	0.0594937	0.547091
[AOC3]	Membrane primary amine oxidase	lLEMEEQAAFLVGSATPR	Q16853	NonPhos	Q16853->	NonPhos_isUniquetoGene	isUniquetoGene		36.5|29|14|40|54	4|7|9|5		0.4018	3.1203	0.00329295	0.144444		0.295662	2.07063	0.0447541	0.212396		-0.106138	-0.648798	0.518721	0.895315
[DBI]	Acyl CoA binding protein	qATVGDINTERPGmLDFTGk	P07108	NonPhos	P07108->	NonPhos_isUniquetoGene	isUniquetoGene		6|15|10.5|8|17	16|12|13|9		0.0297295	0.180202	0.858092	0.978152		0.309802	2.07129	0.0446875	0.212396		0.280072	1.54115	0.128756	0.663442
[CA1]	Carbonic anhydrase 1	sLLSNVEGDnAVPmQHNNRPTQPLk	P00915	NonPhos	P00915->	NonPhos_isUniquetoGene	isUniquetoGene		14|14.5|11.5|16|10	4|2|10|9		0.204843	1.99551	0.0525827	0.412748		0.269635	2.07098	0.0447176	0.212396		0.0647919	0.457294	0.648762	0.934298
[COL6A1]	Collagen alpha 1VI chain	iALVITDGR	P12109	NonPhos	P12109->	NonPhos_isUniquetoGene	isUniquetoGene		25.5|11.5|31.5|32|41	2|4		0.18296	1.02125	0.313435	0.788276		0.420856	2.0695	0.0448665	0.212991		0.237896	1.18129	0.242064	0.76105
[C3]	Complement C3	kLVLSSEk	P01024	NonPhos	P01024->	NonPhos_isUniquetoGene	isUniquetoGene		21|19|18.5|11|22	3|4|2		0.268	0.83299	0.410084	0.842039		0.585599	2.06933	0.0448843	0.213208		0.317599	1.23688	0.22092	0.748704
[AHSG]	Alpha 2 HS glycoprotein	cDSSPD[p]sAEDVRk	P02765	Phos	P02765->[p]S138	Phos_isUniquetoGene	isUniquetoGene	1	10|10.5|8|12.5|15	29|40|116|46|9		-0.0149014	-0.0807168	0.93615	0.992558		0.350174	2.06855	0.0449631	0.213424		0.365075	2.17321	0.0339838	0.482436
[FHL1]	Isoform 1 of Four and a half LIM domains protein 1	kcSVNLANkR	Q13642-1	NonPhos	Q13642-1->	NonPhos_isUniquetoGene	isUniquetoGene		9|13|10|11.5	3|2		-0.276824	-1.13635	0.262591	0.74732		-0.558138	-2.0682	0.0450031	0.214017		-0.281314	-1.02771	0.308067	0.807917
[NME2]	|Isoform 3 of Nucleoside diphosphate kinase B	dRPFFPGLVk	P22392-2	NonPhos	P22392-2->	NonPhos_isUniquetoGene	isUniquetoGene		|18|12|9.5|20.5	|4|3		0.536864	2.05939	0.0457433	0.389417		0.493907	2.06517	0.0453018	0.214072		-0.0429566	-0.167044	0.867737	0.987557
[IAH1]	Isoamyl acetate hydrolyzing esterase 1 homolog	dVAEAkPELSLLGDGDH	Q2TAA2	NonPhos	Q2TAA2->	NonPhos_isUniquetoGene	isUniquetoGene		26|12.5|28.5|16.5|30	5|4|6|10		-0.068163	-0.35712	0.72331	0.947627		-0.353479	-2.06408	0.0454103	0.214072		-0.285316	-1.57578	0.120516	0.652778
[SORBS1]	Isoform 8 of Sorbin and SH3 domain containing protein 1	eLPLQkGDIVYIYk	Q9BX66-8	NonPhos	Q9BX66-8->	NonPhos_isUniquetoGene	isUniquetoGene		12|19|15|11.5|16.5	5|3|4|6		0.0788474	0.536281	0.595209	0.910378		-0.298379	-2.06437	0.045382	0.214072		-0.377226	-2.60465	0.0118187	0.373494
[SPTA1]	Spectrin alpha chain erythrocytic 1	eTGTLESQLEANkRk	P02549	NonPhos	P02549->	NonPhos_isUniquetoGene	isUniquetoGene		35|43|34.5|48|49	1|2		0.376959	2.05763	0.0459179	0.389417		0.364952	2.067	0.045124	0.214072		-0.0120067	-0.0837245	0.93346	0.99219
[ANP32E]	|Isoform 3 of Acidic leucine rich nuclear phosphoprotein 32 family member E	ikDLSTVEALQNLk	Q9BTT0-3	NonPhos	Q9BTT0-3->	NonPhos_isUniquetoGene	isUniquetoGene		|12|40|21.5|38	|2|1|4		-0.13528	-1.21974	0.229729	0.723111		-0.187645	-2.06611	0.0452081	0.214072		-0.0523647	-0.551426	0.583061	0.916229
[HSPG2]	Basement membrane specific heparan sulfate proteoglycan core protein	lLSGPYFWSLPSR	P98160	NonPhos	P98160->	NonPhos_isUniquetoGene	isUniquetoGene		13|6|17|18|23	7|9|5		-0.10104	-0.710371	0.482061	0.876203		-0.277609	-2.06419	0.0453979	0.214072		-0.17657	-1.29281	0.201073	0.733427
[MRPL12]	39S ribosomal protein L12 mitochondrial |	lTEAkPVDkVk	P52815	NonPhos	P52815->|	NonPhos_isUniquetoGene	isUniquetoGene		30||14|28|15	1||3		-0.0128945	-0.0530301	0.958037	0.99617		-0.528124	-2.06439	0.0453788	0.214072		-0.51523	-2.48782	0.0159284	0.401747
[FABP5]	Fatty acid binding protein epidermal	tTQFScTLGEkFEETTADGR	Q01469	NonPhos	Q01469->	NonPhos_isUniquetoGene	isUniquetoGene		0|8|2|1	3|2|1|4		-0.287628	-1.10404	0.276222	0.762668		-0.523159	-2.06431	0.0453869	0.214072		-0.235531	-1.36728	0.176745	0.708333
[GC]	Vitamin D binding protein	vMDkYTFELSR	P02774	NonPhos	P02774->	NonPhos_isUniquetoGene	isUniquetoGene		5|11|7|13|3	3|5		0.0736546	0.221288	0.826212	0.969539		0.631926	2.06473	0.0453455	0.214072		0.558272	1.7922	0.0783942	0.591848
[MYH9]	Myosin 9	dVLLQVDDERR	P35579	NonPhos	P35579->	NonPhos_isUniquetoGene	isUniquetoGene		30|34|13.5|18|40	3|4		0.00417149	0.0241332	0.980881	0.997952		-0.24901	-2.06329	0.0454864	0.21471		-0.253182	-1.74741	0.0859132	0.596712
[ENSA]	Isoform 5 of Alpha endosulfine	eGILPERAEEAk	O43768-5	NonPhos	O43768-5->	NonPhos_isUniquetoGene	isUniquetoGene		52.5|42|30|16|35	4|3|1		-0.214346	-1.47885	0.146764	0.614109		-0.286046	-2.06171	0.0456449	0.21471		-0.0717005	-0.610002	0.543864	0.903915
[ITIH1]	Inter alpha trypsin inhibitor heavy chain H1 |	eVAFDLEIPk	P19827	NonPhos	P19827->|	NonPhos_isUniquetoGene	isUniquetoGene		44|30|3||36	1|8|3|		0.133758	0.778937	0.441018	0.854524		0.318118	2.06107	0.0457075	0.21471		0.18436	1.13448	0.261072	0.776183
[AHNAK]	Neuroblast differentiation associated protein AHNAK	fSMPGFkGEGR	Q09666	NonPhos	Q09666->	NonPhos_isUniquetoGene	isUniquetoGene		5|6.5|3.5|15|9	6|7|2		-0.0986679	-0.588803	0.559786	0.899923		-0.293741	-2.06063	0.045752	0.21471		-0.195073	-1.39025	0.169692	0.704705
[AIFM1]	Isoform 3 of Apoptosis inducing factor 1 mitochondrial |	kVETDHIVAAVGLEPNVELAk	O95831-3	NonPhos	O95831-3->|	NonPhos_isUniquetoGene	isUniquetoGene		11|13|15.5|19.5|	5|4|2|		-0.130612	-0.731268	0.469334	0.872124		-0.355543	-2.06283	0.0455308	0.21471		-0.224931	-1.40014	0.166729	0.704705
[SPTAN1]	Spectrin alpha chain non erythrocytic 1 | Isoform 2 of Spectrin alpha chain non erythrocytic 1 | Isoform 3 of Spectrin alpha chain non erythrocytic 1	tATDEAYkDPSNLQGk	Q13813-2;Q13813-3	NonPhos	Q13813-2->|Q13813-3->	NonPhos_isUniquetoGene	isUniquetoGene		27|13|6|13.5	5|9|4		0.0748606	0.617318	0.541037	0.895895		-0.17201	-2.06129	0.0456845	0.21471		-0.246871	-1.83717	0.0713733	0.585629
[F2]	Prothrombin	tFGSGEADcGLRPLFEkk	P00734	NonPhos	P00734->	NonPhos_isUniquetoGene	isUniquetoGene		22.5|27.5|6.5|9|4.5	2|1		0.295933	1.22645	0.227211	0.719153		0.473152	2.06061	0.0457542	0.21471		0.177219	0.694989	0.489512	0.888719
[PSMB10]	Proteasome subunit beta type 10	tLSSPTEPVkR	P40306	NonPhos	P40306->	NonPhos_isUniquetoGene	isUniquetoGene		9|3|20|11|46	4|3|1		-0.45883	-2.06004	0.0456774	0.389417		-0.43398	-2.06132	0.0456824	0.21471		0.0248498	0.12603	0.90003	0.989606
[APOB]	Apolipoprotein B 100	vLADkFIIPGLk	P04114	NonPhos	P04114->	NonPhos_isUniquetoGene	isUniquetoGene		35|12|30|25.5|16.5	3|5|7|4		0.364047	1.18963	0.241199	0.734706		0.539606	2.0594	0.045876	0.21471		0.175559	0.565041	0.573818	0.913642
[CALD1]	Caldesmon | Isoform 6 of Caldesmon | Isoform 3 of Caldesmon | Isoform 4 of Caldesmon | Isoform 5 of Caldesmon	vLEEEEQR	Q05682;Q05682-6;Q05682-3;Q05682-4	NonPhos	Q05682->|Q05682-6->|Q05682-3->|Q05682-4->	NonPhos_isUniquetoGene	isUniquetoGene		38|25.5|38.5|40|32	3|2		-0.285124	-1.67168	0.102064	0.530769		-0.309717	-2.05967	0.0458505	0.21471		-0.0245932	-0.132237	0.895141	0.989606
[PARVA]	Alpha parvin	kkDDSFLGk	Q9NVD7	NonPhos	Q9NVD7->	NonPhos_isUniquetoGene	isUniquetoGene		19.5|20|13|18.5|11	4|3		0.0086107	0.0426537	0.966237	0.997543		-0.402927	-2.0576	0.0460616	0.215237		-0.411538	-2.2474	0.0285712	0.456757
[FGB]	Fibrinogen beta chain	qDGSVDFGRk	P02675	NonPhos	P02675->	NonPhos_isUniquetoGene	isUniquetoGene		3|25.5|6|4	3|5|4|2		0.319599	0.906477	0.370316	0.825048		0.675331	2.05777	0.0460437	0.215237		0.355732	1.25047	0.215977	0.746252
[AKAP12]	A kinase anchor protein 12	rTQEVLQAVAEk	Q02952	NonPhos	Q02952->	NonPhos_isUniquetoGene	isUniquetoGene		48|60|19|44|16	5|3|4|1		-0.0990418	-0.49766	0.621933	0.91743		-0.293251	-2.05671	0.0461535	0.215237		-0.194209	-1.04808	0.298675	0.800433
[ACO1]	Cytoplasmic aconitate hydratase	vLLEAAIR	P21399	NonPhos	P21399->	NonPhos_isUniquetoGene	isUniquetoGene		55.5|36|48.5|23|0	2|3|1		0.147761	1.30151	0.200466	0.685676		-0.230716	-2.05818	0.0460016	0.215237		-0.378477	-3.86854	0.000307756	0.166667
[MYCBP]	C Myc binding protein |	vLVALYEEPEkPNSALDFLk	Q99417	NonPhos	Q99417->|	NonPhos_isUniquetoGene	isUniquetoGene		25||13.5|20	1||2|4		-0.241633	-0.862146	0.394007	0.833934		-0.558708	-2.05739	0.0460814	0.215237		-0.317075	-1.21991	0.227194	0.751777
[PEPD]	Xaa Pro dipeptidase	vPLALFALNR	P12955	NonPhos	P12955->	NonPhos_isUniquetoGene	isUniquetoGene		16|28.5|24|18|31.5	7|2|5|4		0.314681	1.69712	0.09711	0.515885		0.29799	2.05598	0.0462274	0.215237		-0.0166913	-0.0999413	0.920652	0.992051
[SPTAN1]	Spectrin alpha chain non erythrocytic 1 | Isoform 2 of Spectrin alpha chain non erythrocytic 1 | Isoform 3 of Spectrin alpha chain non erythrocytic 1	dLASVQALLR	Q13813-2;Q13813-3	NonPhos	Q13813-2->|Q13813-3->	NonPhos_isUniquetoGene	isUniquetoGene		45|35|54|34|50.5	1|2		0.126418	1.33602	0.18897	0.66705		-0.189446	-2.05282	0.0465525	0.217134		-0.315865	-3.2725	0.00187063	0.228571
[CYB5A]	Cytochrome b5	lYMAED	P00167	NonPhos	P00167->	NonPhos_isUniquetoGene	isUniquetoGene		18|0|8|19	3|2|4		-0.00849147	-0.0648061	0.948733	0.995133		-0.309858	-2.05232	0.0466015	0.217134		-0.301366	-2.04688	0.0453484	0.510363
[F13A1]	Coagulation factor XIII A chain |	kPLNTEGVMk	P00488	NonPhos	P00488->|	NonPhos_isUniquetoGene	isUniquetoGene		37|12|18||7.5	1|3||2		0.299785	1.01581	0.31597	0.789873		0.499823	2.04982	0.0468561	0.218081		0.200038	0.758934	0.450592	0.878781
[CLU]	Isoform 4 of Clusterin	aSSIIDELFQDR	P10909-4	NonPhos	P10909-4->	NonPhos_isUniquetoGene	isUniquetoGene		23|11|15|18|7.5	10|11|12|8		0.203489	1.33371	0.189732	0.669729		0.322264	2.04941	0.0469	0.218289		0.118775	0.739905	0.461954	0.880295
[IMMT]	Isoform 2 of MICOS complex subunit MIC60 |	eRPPEEVAAR	Q16891-2	NonPhos	Q16891-2->|	NonPhos_isUniquetoGene	isUniquetoGene		44.5|32|24|31.5|	2|1|		0.164371	0.827827	0.412971	0.842695		0.322307	2.04853	0.046989	0.218336		0.157936	0.845345	0.401041	0.864526
[MAP4]	Microtubule associated protein 4	tEAPLAk	P27816	NonPhos	P27816->	NonPhos_isUniquetoGene	isUniquetoGene		62|27|48|47|29	1		0.0212403	0.0879974	0.93036	0.991504		-0.455656	-2.0486	0.0469823	0.218336		-0.476896	-2.21821	0.0306115	0.471649
[HSPE1]	10 kDa heat shock protein mitochondrial	kFLPLFDR	P61604	NonPhos	P61604->	NonPhos_isUniquetoGene	isUniquetoGene		10|5|29|4	5|6|2		-0.337385	-1.11973	0.269515	0.75614		-0.600026	-2.04792	0.0470529	0.218382		-0.262641	-1.15392	0.253071	0.770065
[DCN]	Isoform B of Decorin	vVQcSDLELGTNPLk	P07585-2	NonPhos	P07585-2->	NonPhos_isUniquetoGene	isUniquetoGene		4|6|15|8	1|5|4|9|3		0.774173	2.64633	0.0114128	0.223577		0.683713	2.04811	0.0470328	0.218382		-0.0904598	-0.266803	0.790306	0.968882
[BLVRB]	Flavin reductase NADPH	vVAcTSAFLLWDPTkVPPR	P30043	NonPhos	P30043->	NonPhos_isUniquetoGene	isUniquetoGene		7|5|13.5|9|7.5	57|43|48|40|52		0.30073	1.79584	0.0797965	0.476652		0.304228	2.04698	0.0471487	0.219324		0.00349769	0.0203809	0.983782	0.998198
[HSPG2]	Basement membrane specific heparan sulfate proteoglycan core protein |	dGFkGDLcEHEENPcQLR	P98160	NonPhos	P98160->|	NonPhos_isUniquetoGene	isUniquetoGene		16|24|12|36.5|	1|2|		-0.255664	-1.37914	0.175354	0.654563		-0.368678	-2.04529	0.0473257	0.21953		-0.113013	-0.535925	0.593677	0.919774
[SRSF3]	Isoform 2 of Serine/arginine rich splicing factor 3	dScPLDck	P84103-2	NonPhos	P84103-2->	NonPhos_isUniquetoGene	isUniquetoGene		0|28.5|26.5	3|2		-0.341786	-2.3438	0.0239261	0.30485		-0.248691	-2.0445	0.0474085	0.219575		0.0930947	0.627872	0.532222	0.902976
[LRPAP1]	Alpha 2 macroglobulin receptor associated protein |	qVTSNSLSGTQEDGLDDPRLEk	P30533	NonPhos	P30533->|	NonPhos_isUniquetoGene	isUniquetoGene		36|26|27|	3|4|		0.0960933	0.522356	0.604752	0.910666		-0.34342	-2.04499	0.0473562	0.219575		-0.439513	-2.57696	0.0126868	0.375
[HDGF]	Hepatoma derived growth factor	aGDLLED[p]sPkRPk	P51858	Phos	P51858->[p]S165	Phos_isUniquetoGene	isUniquetoGene	1	6|8|4|7	21|10|18|33|8		-0.239021	-1.67519	0.101367	0.529065		-0.306292	-2.04403	0.0474597	0.219619		-0.0672705	-0.459835	0.646949	0.934298
[AHSG]	Alpha 2 HS glycoprotein	cNLLAEk	P02765	NonPhos	P02765->	NonPhos_isUniquetoGene	isUniquetoGene		33.5|7|12|26.5|9	2|3|1|4		0.0174856	0.101911	0.919414	0.988748		0.318893	2.04407	0.0474546	0.219619		0.301408	2.01797	0.0483703	0.515224
[SSBP1]	Single stranded DNA binding protein mitochondrial	iDYGEYMDkNNVR	Q04837	NonPhos	Q04837->	NonPhos_isUniquetoGene	isUniquetoGene		9|11|20.5|6|8	2|3|1		-0.252274	-1.01482	0.316443	0.790823		-0.485301	-2.04293	0.0475734	0.219824		-0.233027	-1.11009	0.271345	0.782601
[PYGL]	Isoform 2 of Glycogen phosphorylase liver form	hLEIIYEINQk	P06737-2	NonPhos	P06737-2->	NonPhos_isUniquetoGene	isUniquetoGene		58|44|41|48.5|48	3|4		-0.00595809	-0.0413528	0.967267	0.997668		-0.257489	-2.04165	0.0477052	0.219869		-0.251531	-1.84204	0.0706444	0.585629
[PAK2]	Serine/threonine protein kinase PAK 2	sVIDPVPAPVGDSHVDGAAk	Q13177	NonPhos	Q13177->	NonPhos_isUniquetoGene	isUniquetoGene		13|22|13.5|12|27	5|4|6|3		0.324707	2.50613	0.0161838	0.265372		0.290877	2.04209	0.0476579	0.219869		-0.0338299	-0.232382	0.816825	0.975036
[COL6A1]	Collagen alpha 1VI chain	lkPYGALVDk	P12109	NonPhos	P12109->	NonPhos_isUniquetoGene	isUniquetoGene		54|31|19|26|38.5	2|4		0.239765	0.969935	0.338085	0.805425		0.484649	2.04145	0.0477267	0.220073		0.244884	1.00907	0.316857	0.812004
[NCL]	Nucleolin	aLVATPGk	P19338	NonPhos	P19338->	NonPhos_isUniquetoGene	isUniquetoGene		55.5|32|41.5|56.5|29	2|3		-0.0278928	-0.305956	0.761626	0.952985		-0.164559	-2.04064	0.047811	0.220117		-0.136666	-1.72843	0.0892784	0.598854
[FHL1]	Isoform 1 of Four and a half LIM domains protein 1	cAGckNPITGFGk	Q13642-1	NonPhos	Q13642-1->	NonPhos_isUniquetoGene	isUniquetoGene		27|14|9|6.5|21	9|7|4|6		-0.133761	-0.800846	0.428299	0.849976		-0.394882	-2.04059	0.0478158	0.220117		-0.261122	-1.30099	0.198293	0.728389
[CFL1]	Cofilin 1	aVLFcLSEDkk	P23528	NonPhos	P23528->	NonPhos_isUniquetoGene	isUniquetoGene		18|25|17|14|7	12|10|11		-0.279585	-2.46011	0.0180911	0.274286		-0.214642	-2.03918	0.0479604	0.221455		0.0649422	0.568986	0.571164	0.913574
[SPTA1]	Spectrin alpha chain erythrocytic 1	fDEFQkDLNTNEPR	P02549	NonPhos	P02549->	NonPhos_isUniquetoGene	isUniquetoGene		22|11.5|6|12|4	2|3|1		0.495153	2.12685	0.0393928	0.369195		0.438851	2.03814	0.0480704	0.221455		-0.0563021	-0.268031	0.789371	0.968882
[SERPINA3]	|Alpha 1 antichymotrypsin	kLINDYVk	P01011	NonPhos	P01011->	NonPhos_isUniquetoGene	isUniquetoGene		|41|21|37|24	|2|3|4		0.211921	0.690511	0.494312	0.880671		0.560192	2.03916	0.0479629	0.221455		0.348271	1.3571	0.17991	0.710364
[AGT]	Angiotensinogen	aNAGkPkDPTFIPAPIQAk	P01019	NonPhos	P01019->	NonPhos_isUniquetoGene	isUniquetoGene		5.5|5|25|22|29	2|3|1		0.0312679	0.12738	0.89941	0.985177		0.54414	2.03681	0.0482115	0.2219		0.512872	1.91419	0.0606298	0.55123
[AHSG]	Alpha 2 HS glycoprotein	eHAVEGDcDFQLLkLDGk	P02765	NonPhos	P02765->	NonPhos_isUniquetoGene	isUniquetoGene		14|7|2.5|15	3|2		0.0652727	0.380875	0.705802	0.945412		0.362342	2.03712	0.0481791	0.2219		0.29707	1.90378	0.0619984	0.559219
[TPM2]	Isoform 2 of Tropomyosin beta chain | Isoform 3 of Tropomyosin beta chain	sLMASEEEYSTkEDkYEEEIk	P07951-2;P07951-3	NonPhos	P07951-2->|P07951-3->	NonPhos_isUniquetoGene	isUniquetoGene		25.5|27|17.5|15.5|13	8|4|10|9		-0.293074	-1.16666	0.250263	0.741592		-0.483381	-2.03644	0.0482504	0.2219		-0.190306	-0.750199	0.455792	0.879584
[EEA1]	Early endosome antigen 1	vLSLETSVNELNSQLNESkEk	Q15075	NonPhos	Q15075->	NonPhos_isUniquetoGene	isUniquetoGene		9|17|14|16|15	3|4|6|1		-0.0490366	-0.391722	0.697833	0.942357		-0.318091	-2.03694	0.0481983	0.2219		-0.269054	-2.11562	0.0388037	0.5
[HSPA8]	Heat shock cognate 71 kDa protein |	nSLESYAFNmk	P11142	NonPhos	P11142->|	NonPhos_isUniquetoGene	isUniquetoGene		41|48.5||33.5|52.5	3|2|		-0.182927	-2.91453	0.00570575	0.181159		0.146713	2.03562	0.048338	0.221941		0.32964	4.77457	1.50488e-05	0
[SPTA1]	Spectrin alpha chain erythrocytic 1	vADDLLFEGLLTPEGAQIR	P02549	NonPhos	P02549->	NonPhos_isUniquetoGene	isUniquetoGene		33|31|0	7|6|5		0.399667	2.84905	0.00676897	0.185897		0.28846	2.03571	0.0483298	0.221941		-0.111207	-0.658166	0.512725	0.892797
[PALMD]	Palmdelphin	sVIQQAEEk	Q9NP74	NonPhos	Q9NP74->	NonPhos_isUniquetoGene	isUniquetoGene		11|4|3.5|12|42.5	3|4|2		-0.0617638	-0.296873	0.768496	0.954869		-0.41812	-2.0347	0.0484352	0.222142		-0.356356	-2.13825	0.036848	0.492441
[TNS1]	Tensin 1	eQAIALLkDQEPGAFIIR	Q9HBL0	NonPhos	Q9HBL0->	NonPhos_isUniquetoGene	isUniquetoGene		23.5|3|42.5|22|26	6|3|7|1		0.251986	1.82595	0.0750352	0.471971		0.33352	2.0339	0.0485178	0.222383		0.0815346	0.526201	0.600368	0.922241
[AKAP12]	A kinase anchor protein 12 |	gLSSDLEGEkTTSLk	Q02952	NonPhos	Q02952->|	NonPhos_isUniquetoGene	isUniquetoGene		12|23.5|16.5|7|	2|1|		-0.18129	-0.806894	0.424847	0.848448		-0.40928	-2.03409	0.0484977	0.222383		-0.22799	-1.31857	0.192384	0.723058
[EPB42]	Isoform 3 of Erythrocyte membrane protein band 4.2	yVGNNISTk	P16452-3	NonPhos	P16452-3->	NonPhos_isUniquetoGene	isUniquetoGene		23|6|24.5|9|7.5	2|3|1		0.326564	1.5789	0.121968	0.567516		0.352927	2.03423	0.0484847	0.222383		0.0263623	0.1298	0.897057	0.989606
[APOH]	Beta 2 glycoprotein 1	cTEEGkWSPELPVcAPIIcPPPSIPTFATLR	P02749	NonPhos	P02749->	NonPhos_isUniquetoGene	isUniquetoGene		12|6|14|16	17|13|9|7		0.209967	1.25088	0.218221	0.70773		0.2987	2.0319	0.04873	0.222944		0.0887339	0.548116	0.585324	0.916229
[HBD]	Hemoglobin subunit delta	gTFSQLSELHcDk	P02042	NonPhos	P02042->	NonPhos_isUniquetoGene	isUniquetoGene		20|18.5|19|26.5|22	10|6|13|12		0.207545	1.40579	0.167321	0.641953		0.281947	2.03083	0.0488406	0.223343		0.0744019	0.583678	0.561298	0.910773
[HIST1H4A]	Histone H4	kTVTAMDVVYALkR	P62805	NonPhos	P62805->	NonPhos_isUniquetoGene	isUniquetoGene		8.5|8|0|16|23.5	4|5|3|2		-0.163834	-1.13194	0.264417	0.749023		-0.229009	-2.03119	0.0488048	0.223343		-0.0651757	-0.455172	0.650268	0.934298
[APOH]	Beta 2 glycoprotein 1	aTFGcHDGYSLDGPEEIEcTk	P02749	NonPhos	P02749->	NonPhos_isUniquetoGene	isUniquetoGene		19|2.5|20|6|0	1|4|6|3		-0.11332	-0.404294	0.68865	0.938487		0.382287	2.02932	0.0490047	0.22358		0.495608	1.82317	0.0734965	0.588398
[MYH9]	Myosin 9 |	qVEDEkNSFR	P35579	NonPhos	P35579->|	NonPhos_isUniquetoGene	isUniquetoGene		12.5|17.5|7|30.5|	4|3|2|		-0.133785	-1.04737	0.301364	0.780096		-0.238816	-2.02996	0.0489362	0.22358		-0.10503	-1.03503	0.304667	0.804156
[CSTB]	Cystatin B	vHVGDEDFVHLR	P04080	NonPhos	P04080->	NonPhos_isUniquetoGene	isUniquetoGene		66|25|27|36|34.5	3|4|5|6		0.174055	1.49256	0.143161	0.608262		-0.264044	-2.0295	0.0489863	0.22358		-0.438099	-3.67858	0.000554544	0.166667
[HSPD1]	60 kDa heat shock protein mitochondrial	lkVGLQVVAVk	P10809	NonPhos	P10809->	NonPhos_isUniquetoGene	isUniquetoGene		28.5|42|18.5|32|41.5	4		-0.150786	-0.854178	0.398349	0.837009		-0.363713	-2.02889	0.0490515	0.223779		-0.212928	-1.40001	0.166765	0.704705
[SPTB]	Spectrin beta chain erythrocytic	kQFGHPQIEAR	P11277	NonPhos	P11277->	NonPhos_isUniquetoGene	isUniquetoGene		10|8|6	4|3|2		0.54509	1.96781	0.0557808	0.418713		0.473203	2.02853	0.0490895	0.223977		-0.0718878	-0.290488	0.772218	0.963192
[TPPP3]	Tubulin polymerization promoting protein family member 3	aLEELATkR	Q9BW30	NonPhos	Q9BW30->	NonPhos_isUniquetoGene	isUniquetoGene		12.5|33|5|10|13	2|3		-0.385937	-1.65464	0.105534	0.539068		-0.518115	-2.02652	0.0493044	0.224052		-0.132178	-0.47544	0.635856	0.933099
[GLOD4]	Isoform 2 of Glyoxalase domain containing protein 4	aLHFVFk	Q9HC38-2	NonPhos	Q9HC38-2->	NonPhos_isUniquetoGene	isUniquetoGene		0|20|13.5|15.5|42	1|5|4|2		0.157932	0.483028	0.632211	0.918926		0.506357	2.02695	0.0492606	0.224052		0.348425	1.25056	0.215949	0.746252
[APOH]	Beta 2 glycoprotein 1	aSckVPVk	P02749	NonPhos	P02749->	NonPhos_isUniquetoGene	isUniquetoGene		11|8|10.5|21|15	2|1		0.391499	0.902698	0.372313	0.826069		0.818617	2.0272	0.0492337	0.224052		0.427118	1.39099	0.169467	0.704705
[ACAA2]	3 ketoacyl CoA thiolase mitochondrial	sLDLDISk	P42765	NonPhos	P42765->	NonPhos_isUniquetoGene	isUniquetoGene		50|49|36.5|58|30	2|1		-0.333402	-1.28047	0.2077	0.695075		-0.568736	-2.02651	0.0493057	0.224052		-0.235334	-1.13956	0.258956	0.775687
[LIMS1]	LIM and senescent cell antigen like containing domain protein 1 |	kLAETLGRk	P48059	NonPhos	P48059->|	NonPhos_isUniquetoGene	isUniquetoGene		42|18|8|28|	2|1|		-0.185495	-1.24238	0.221328	0.709459		-0.315667	-2.0252	0.0494428	0.224446		-0.130172	-0.912953	0.364765	0.847863
[CTTN]	Src substrate cortactin |	yGIDkDkVDk	Q14247	NonPhos	Q14247->|	NonPhos_isUniquetoGene	isUniquetoGene		25|10|19.5|13|	3|2|1|		-0.240412	-1.49237	0.143213	0.608262		-0.306664	-2.026	0.0493595	0.224446		-0.0662515	-0.457867	0.648364	0.934298
[COL6A1]	Collagen alpha 1VI chain	vAVVQYSGTGQQRPER	P12109	NonPhos	P12109->	NonPhos_isUniquetoGene	isUniquetoGene		20|16|8|17.5|14	6|12|13|8		0.258142	1.36883	0.178528	0.65739		0.390459	2.02448	0.0495224	0.225		0.132317	0.706317	0.482494	0.885683
[HNRNPA2B1]	Heterogeneous nuclear ribonucleoproteins A2/B1 |	gFGFVTFSSmAEVDAAMAARPHSIDGR	P22626	NonPhos	P22626->|	NonPhos_isUniquetoGene	isUniquetoGene		42|33|53||46	1|2|		0.166491	1.35889	0.181654	0.661275		0.204172	2.02381	0.0495973	0.225392		0.0376816	0.288626	0.773642	0.963481
[SOD3]	Extracellular superoxide dismutase Cu Zn	vTEIWQEVmQR	P08294	NonPhos	P08294->	NonPhos_isUniquetoGene	isUniquetoGene		25|13|26|18.5|29	13|14|7|10|9		0.140926	1.24911	0.218857	0.70773		0.161245	2.02357	0.0496249	0.225392		0.0203193	0.168615	0.866518	0.987557
[EIF4EBP1]	Eukaryotic translation initiation factor 4E binding protein 1	aGGEESQFEMDI	Q13541	NonPhos	Q13541->	NonPhos_isUniquetoGene	isUniquetoGene		17|18|37.5|20	5|3|2|1		0.241074	1.52029	0.13606	0.596793		0.297421	2.0231	0.049678	0.225462		0.0563473	0.396977	0.692492	0.946693
[TF]	Serotransferrin	hQTVPQNTGGk	P02787	NonPhos	P02787->	NonPhos_isUniquetoGene	isUniquetoGene		39.5|52|56|50|26	4|2|1|3		-0.381594	-1.47327	0.148268	0.616027		-0.457647	-2.02188	0.0498122	0.225462		-0.0760531	-0.332011	0.740777	0.954608
[CFH]	|Complement factor H	tkEEYGHSEVVEYYcNPR	P08603	NonPhos	P08603->	NonPhos_isUniquetoGene	isUniquetoGene		|25.5|16|28|10	|6|5		-0.172315	-1.0722	0.290147	0.773119		0.266434	2.02243	0.0497518	0.225462		0.438749	3.43419	0.00116488	0.228571
[RPL35]	60S ribosomal protein L35 |	vLTVINQTQkENLR	P42766	NonPhos	P42766->|	NonPhos_isUniquetoGene	isUniquetoGene		7||11|26|45	2||4|1		-0.222664	-0.879078	0.384875	0.831535		0.467029	2.0228	0.0497099	0.225462		0.689692	2.63431	0.0109488	0.368421
[EPB41]	Isoform 3 of Protein 4.1	fLALGSk	P11171-3	NonPhos	P11171-3->	NonPhos_isUniquetoGene	isUniquetoGene		31.5|41|12|39|61.5	2|1		0.317269	2.05424	0.0462565	0.389417		0.287096	2.02131	0.0498784	0.226013		-0.0301728	-0.18728	0.851876	0.98355
[TPPP3]	Tubulin polymerization promoting protein family member 3 |	fAIHGDPk	Q9BW30	NonPhos	Q9BW30->|	NonPhos_isUniquetoGene	isUniquetoGene		48.5||50.5|0|34	4||2		-0.548202	-2.21548	0.032227	0.341113		-0.537927	-2.01909	0.0501194	0.226402		0.0102751	0.0376312	0.970064	0.996091
[VAPA]	Vesicle associated membrane protein associated protein A	hEQILVLDPPTDLk	Q9P0L0	NonPhos	Q9P0L0->	NonPhos_isUniquetoGene	isUniquetoGene		37.5|21|29.5|32.5|40	4|5		0.322318	4.93966	1.78444e-05	0		0.151793	2.01893	0.0501374	0.226402		-0.170525	-2.34138	0.0228241	0.425595
[F2]	Prothrombin	eLLESYIDGR	P00734	NonPhos	P00734->	NonPhos_isUniquetoGene	isUniquetoGene		0|26|21|18	5|7|6		0.193415	0.995809	0.325491	0.795961		0.32549	2.01874	0.0501576	0.226596		0.132075	0.789745	0.432496	0.871306
[AHNAK]	|Neuroblast differentiation associated protein AHNAK	mPDLHLk	Q09666	NonPhos	Q09666->	NonPhos_isUniquetoGene	isUniquetoGene		|14|0|12.5|20.5	|2|1		0.00367328	0.0248766	0.980291	0.997952		-0.280137	-2.01868	0.050164	0.226629		-0.28381	-2.12871	0.0376632	0.496815
[TPM2]	Isoform 2 of Tropomyosin beta chain | Isoform 3 of Tropomyosin beta chain	sLMASEEEYSTk	P07951-2;P07951-3	NonPhos	P07951-2->|P07951-3->	NonPhos_isUniquetoGene	isUniquetoGene		11|3|15.5|0	8|4|5|3		-0.7994	-2.19216	0.0339915	0.34589		-0.66308	-2.01779	0.0502598	0.226629		0.136321	0.350125	0.7272	0.954248
[AHNAK]	|Neuroblast differentiation associated protein AHNAK	aNVDISAPk	Q09666	NonPhos	Q09666->	NonPhos_isUniquetoGene	isUniquetoGene		|15|42.5|3|0	|2|4		-0.0804663	-0.431168	0.669167	0.933839		-0.347085	-2.0165	0.0504019	0.227176		-0.266618	-1.89208	0.0635604	0.562254
[OTUB1]	Ubiquitin thioesterase OTUB1	fFEHFIEGGR	Q96FW1	NonPhos	Q96FW1->	NonPhos_isUniquetoGene	isUniquetoGene		38|37.5|14.5|36|6	3|4		0.35981	2.22199	0.0317475	0.338182		0.281992	2.0158	0.0504805	0.227241		-0.0778179	-0.487733	0.627148	0.930489
[APOA4]	|Apolipoprotein A IV	lEPYADQLR	P06727	NonPhos	P06727->	NonPhos_isUniquetoGene	isUniquetoGene		|46|33|44.5|17	|2|4|1		0.186363	0.984056	0.331146	0.799077		0.301219	2.01548	0.0505142	0.227241		0.114856	0.77534	0.440906	0.876357
[PDCD5]	Programmed cell death protein 5	lSNLALVkPEk	O14737	NonPhos	O14737->	NonPhos_isUniquetoGene	isUniquetoGene		11|25.5|6|61|27	4|5|3		-0.122294	-0.641563	0.525285	0.889884		-0.370042	-2.01633	0.0504213	0.227241		-0.247748	-1.68489	0.097407	0.616681
[PGK1]	Phosphoglycerate kinase 1	tGQATVASGIPAGWmGLDcGPESSkk	P00558	NonPhos	P00558->	NonPhos_isUniquetoGene	isUniquetoGene		5|5.5|11.5|10|12	2|4|1|3		-0.0246633	-0.114895	0.909186	0.986703		-0.333181	-2.01537	0.0505259	0.227241		-0.308518	-1.44956	0.152542	0.690719
[APOB]	Apolipoprotein B 100 |	qVFLYPEkDEPTYILNIk	P04114	NonPhos	P04114->|	NonPhos_isUniquetoGene	isUniquetoGene		12|66|26|25|	1|3|		0.147848	0.769027	0.446833	0.856678		0.424025	2.01487	0.0505788	0.227433		0.276178	1.39188	0.169197	0.704705
[AHNAK]	Neuroblast differentiation associated protein AHNAK	vkGEYDVTVPkLEGELk	Q09666	NonPhos	Q09666->	NonPhos_isUniquetoGene	isUniquetoGene		20|42|17.5|41|39	2|1		-0.109372	-0.534467	0.596445	0.910378		-0.395246	-2.01224	0.0508693	0.22833		-0.285874	-1.52808	0.131954	0.667346
[TXNDC5]	Thioredoxin domain containing protein 5	iAEVDcTAER	Q8NBS9	NonPhos	Q8NBS9->	NonPhos_isUniquetoGene	isUniquetoGene		9|25|20|16|0	4|3		-0.279841	-1.8349	0.0736727	0.469582		-0.299139	-2.01201	0.0508944	0.228521		-0.0192982	-0.129651	0.897171	0.989606
[TF]	Serotransferrin	aDRDQYELLcLDNTR	P02787	NonPhos	P02787->	NonPhos_isUniquetoGene	isUniquetoGene		7.5|18|4|12|4.5	8|10|9|7|6		-0.553417	-2.49129	0.0167857	0.272727		-0.432785	-2.01175	0.0509255	0.228712		0.120632	0.625989	0.533449	0.902976
[AHNAK]	Neuroblast differentiation associated protein AHNAK	vkGDVDVSVPkVEGEMk	Q09666	NonPhos	Q09666->	NonPhos_isUniquetoGene	isUniquetoGene		9.5|13.5|5|18|22.5	2|4|1		-0.106713	-0.611039	0.545133	0.896422		-0.315512	-2.00918	0.0512138	0.229958		-0.208799	-1.73238	0.088573	0.597409
[FGG]	Isoform Gamma A of Fibrinogen gamma chain	aIQLTYNPDESSkPNmIDAATLk	P02679-2	NonPhos	P02679-2->	NonPhos_isUniquetoGene	isUniquetoGene		28|14.5|13|9.5|20.5	3|6|5|38		-0.106772	-0.516369	0.608899	0.911902		-0.375462	-2.00857	0.0512808	0.230175		-0.26869	-1.51044	0.136372	0.673014
[LAP3]	|Isoform 2 of Cytosol aminopeptidase	eFVTHPk	P28838-2	NonPhos	P28838-2->	NonPhos_isUniquetoGene	isUniquetoGene		|22.5|17|29	|2|1|3		-0.189155	-1.21472	0.231616	0.724721		-0.334785	-2.00774	0.0513739	0.230175		-0.14563	-1.03223	0.305964	0.805456
[FN1]	Isoform 5 of Fibronectin |	gFNcESkPEAEETcFDkYTGNTYR	P02751-5	NonPhos	P02751-5->|	NonPhos_isUniquetoGene	isUniquetoGene		9|6||4|0.5	1||2		-0.131881	-0.619638	0.539505	0.895895		0.448655	2.00886	0.0512493	0.230175		0.580536	2.81002	0.00686462	0.323232
[APOB]	Apolipoprotein B 100 |	nNALDFVTk	P04114	NonPhos	P04114->|	NonPhos_isUniquetoGene	isUniquetoGene		30|12|14||47	1|2|		0.118064	0.821878	0.416315	0.842695		0.295754	2.0075	0.0514008	0.230365		0.177689	1.07129	0.28823	0.793866
[SYNM]	Synemin	eGQGGPGSVSVDVkk	O15061	NonPhos	O15061->	NonPhos_isUniquetoGene	isUniquetoGene		0|11|30.5|23|18	4|3|2|1		-0.0772982	-0.458832	0.649341	0.923784		-0.327796	-2.00705	0.051453	0.230554		-0.250498	-1.49511	0.140302	0.67795
[ACADVL]	Isoform 2 of Very long chain specific acyl CoA dehydrogenase mitochondrial	tPVTDPATGAVk	P49748-2	NonPhos	P49748-2->	NonPhos_isUniquetoGene	isUniquetoGene		40|38|52|23.5|17	5|3|4		-0.376134	-1.62627	0.111441	0.549315		-0.428239	-2.00677	0.0514839	0.230742		-0.0521054	-0.24814	0.80465	0.971548
[HSPA8]	Heat shock cognate 71 kDa protein	gPAVGIDLGTTYScVGVFQHGk	P11142	NonPhos	P11142->	NonPhos_isUniquetoGene	isUniquetoGene		22.5|10|13|20|4.5	6|7|5|9|8		-0.365636	-3.21387	0.00254384	0.130435		-0.268811	-2.00609	0.0515605	0.230931		0.096825	0.736473	0.46402	0.880744
[ALB]	Serum albumin	hPDYSVVLLLR	P02768	NonPhos	P02768->	NonPhos_isUniquetoGene	isUniquetoGene		6|5|12.5|9.5	11|8|10		-0.346306	-1.81517	0.0767039	0.471971		-0.394916	-2.00401	0.051795	0.231818		-0.0486106	-0.265989	0.790934	0.968882
[COL6A2]	Collagen alpha 2VI chain	dYDSLAQPGFFDR	P12110	NonPhos	P12110->	NonPhos_isUniquetoGene	isUniquetoGene		22|14.5|17.5|13|15.5	7|8		0.314999	2.17506	0.0353366	0.352349		0.28937	2.00368	0.0518333	0.231844		-0.0256286	-0.182239	0.855807	0.983714
[CALD1]	Caldesmon | Isoform 6 of Caldesmon | Isoform 3 of Caldesmon | Isoform 4 of Caldesmon | Isoform 5 of Caldesmon	qSVDkVTSPTkV	Q05682;Q05682-6;Q05682-3;Q05682-4	NonPhos	Q05682->|Q05682-6->|Q05682-3->|Q05682-4->	NonPhos_isUniquetoGene	isUniquetoGene		10|9.5|14.5|11|13	15|10|14|3|7		-0.44331	-1.92742	0.0607525	0.433369		-0.394961	-2.00344	0.0518591	0.231844		0.0483488	0.220923	0.825689	0.977844
[ANK1]	Isoform Er7 of Ankyrin 1	hGVMVDATTR	P16157-8	NonPhos	P16157-8->	NonPhos_isUniquetoGene	isUniquetoGene		50|59|32|16|38	3|2		0.529556	2.31025	0.0258794	0.312766		0.475007	2.0034	0.0518635	0.232031		-0.0545491	-0.280242	0.780032	0.965884
[COL6A3]	Collagen alpha 3VI chain | Isoform 4 of Collagen alpha 3VI chain |	eLPSLEQk	P12111;P12111-4	NonPhos	P12111->|P12111-4->|	NonPhos_isUniquetoGene	isUniquetoGene		40|37|45|35|	3|2|4|1|		0.297279	1.88335	0.0666467	0.45112		0.359292	2.00258	0.0519538	0.232218		0.0620129	0.338936	0.735572	0.954608
[APOA1]	Apolipoprotein A I	aELQEGAR	P02647	NonPhos	P02647->	NonPhos_isUniquetoGene	isUniquetoGene		37.5|29|44|46.5|20.5	2|1		0.289618	1.24163	0.221602	0.70973		0.471233	1.9984	0.0524339	0.233218		0.181614	0.914343	0.364052	0.847801
[ALB]	Serum albumin	aWAVAR	P02768	NonPhos	P02768->	NonPhos_isUniquetoGene	isUniquetoGene		13.5|11|3|9.5	12|10|11|4		-0.667543	-2.60291	0.012727	0.228464		-0.515324	-1.99824	0.0524527	0.233218		0.152219	0.5685	0.571494	0.913642
[NUCB1]	Nucleobindin 1	eLQQAVLHMEQR	Q02818	NonPhos	Q02818->	NonPhos_isUniquetoGene	isUniquetoGene		62|38|32.5|15|27	1|4|3		0.118333	0.922901	0.361783	0.820891		0.247194	1.99946	0.052309	0.233218		0.128861	0.828845	0.410215	0.864586
[SNCA]	Isoform 2 4 of Alpha synuclein	eQVTNVGGAVVTGVTAVAQk	P37840-2	NonPhos	P37840-2->	NonPhos_isUniquetoGene	isUniquetoGene		12.5|17|11|20.5|21	6|3|4|5		0.0848008	0.674056	0.504642	0.884428		0.242966	1.99951	0.0523026	0.233218		0.158166	1.55161	0.126214	0.658228
[ANK1]	Isoform Er7 of Ankyrin 1	iGHTNMVk	P16157-8	NonPhos	P16157-8->	NonPhos_isUniquetoGene	isUniquetoGene		13|17|25.5|8|32	3|2|4		0.495929	2.06891	0.0448051	0.386555		0.425559	1.99803	0.0524767	0.233218		-0.0703699	-0.302333	0.763192	0.961313
[COL6A3]	Collagen alpha 3VI chain | Isoform 4 of Collagen alpha 3VI chain	iTEGVPQLLIVLTADR	P12111;P12111-4	NonPhos	P12111->|P12111-4->	NonPhos_isUniquetoGene	isUniquetoGene		34.5|20.5|15|35|45.5	4|8|7		0.297724	2.27849	0.0278706	0.321862		0.259668	1.99802	0.0524786	0.233218		-0.0380563	-0.304053	0.761896	0.96074
[TPM4]	Tropomyosin alpha 4 chain	kIQALQQQADEAEDR	P67936	NonPhos	P67936->	NonPhos_isUniquetoGene	isUniquetoGene		11|0|11.5|33	11|7|6|9		-0.421082	-1.90558	0.0636126	0.441115		-0.30692	-1.99962	0.0522903	0.233218		0.114161	0.620802	0.536814	0.903304
[ARPP19]	Isoform ARPP 16 of cAMP regulated phosphoprotein 19	kPSLVASk	P56211-2	NonPhos	P56211-2->	NonPhos_isUniquetoGene	isUniquetoGene		40|39|25|26|37	3|2|4		-0.319566	-1.49952	0.141342	0.604624		-0.445258	-2.0006	0.052182	0.233218		-0.125693	-0.572841	0.568556	0.913497
[QDPR]	Dihydropteridine reductase	lLGEEkVDAILcVAGGWAGGNAk	P09417	NonPhos	P09417->	NonPhos_isUniquetoGene	isUniquetoGene		9.5|7.5|4|13|12.5	4|5|2		-0.435352	-2.09758	0.0420595	0.380531		-0.47792	-1.99981	0.0522695	0.233218		-0.0425679	-0.205995	0.837279	0.980614
[SYNM]	Synemin	tQEAGALGVSDR	O15061	NonPhos	O15061->	NonPhos_isUniquetoGene	isUniquetoGene		5|0|26.5	4|3		-0.100518	-0.584918	0.562365	0.901154		-0.367589	-1.99808	0.0524716	0.233218		-0.267071	-1.32661	0.189727	0.717636
[AHNAK]	Neuroblast differentiation associated protein AHNAK	vEGDLkGPEVDIR	Q09666	NonPhos	Q09666->	NonPhos_isUniquetoGene	isUniquetoGene		22.5|30|25|14|19	4|3|2		-0.171768	-0.99769	0.32458	0.795427		-0.319646	-1.99803	0.0524768	0.233218		-0.147878	-1.05793	0.294209	0.799162
[NUCB1]	Nucleobindin 1 |	eVWEELDGLDPNRFNPk	Q02818	NonPhos	Q02818->|	NonPhos_isUniquetoGene	isUniquetoGene		23||37.5|9.5|29	5||4|1		0.0447093	0.223622	0.824424	0.969539		-0.364342	-1.99713	0.0525816	0.233264		-0.409051	-2.07809	0.0422707	0.502793
[KHSRP]	Far upstream element binding protein 2	iINDLLQSLR	Q92945	NonPhos	Q92945->	NonPhos_isUniquetoGene	isUniquetoGene		26.5|16|10|7|27	2|1|5|3		-0.155062	-1.0666	0.292656	0.774967		-0.290171	-1.99731	0.052562	0.233264		-0.135109	-0.896789	0.373226	0.851427
[CHMP2A]	Charged multivesicular body protein 2a	kAEAAASALADADADLEER	O43633	NonPhos	O43633->	NonPhos_isUniquetoGene	isUniquetoGene		31.5|25|40|11|24	2|4|1|3		0.0554952	0.398328	0.692996	0.941167		0.305475	1.99716	0.0525776	0.233264		0.24998	1.94885	0.0562647	0.543605
[C4BPB]	Isoform 2 of C4b binding protein beta chain	nLcEAMENFMQQLk	P20851-2	NonPhos	P20851-2->	NonPhos_isUniquetoGene	isUniquetoGene		15|19.5|13.5|30|25	6|4|5|3		0.199351	0.930263	0.358003	0.818347		0.444504	1.99707	0.0525884	0.233264		0.245154	1.22255	0.226223	0.751777
[RPS4X]	40S ribosomal protein S4 X isoform	lSNIFVIGk	P62701	NonPhos	P62701->	NonPhos_isUniquetoGene	isUniquetoGene		58.5|29|41|49|46	2|3		0.415007	3.40267	0.00150327	0.0833333		0.191695	1.99692	0.0526058	0.233448		-0.223312	-2.12062	0.0383602	0.497917
[SDPR]	Serum deprivation response protein	lENNHAQLLR	O95810	NonPhos	O95810->	NonPhos_isUniquetoGene	isUniquetoGene		4|23|26.5|6	3|2		-0.119529	-0.635605	0.529135	0.890948		-0.422208	-1.99566	0.0527499	0.23416		-0.30268	-1.79886	0.0773192	0.589462
[CFL2]	Isoform 3 of Cofilin 2	sSTQEEIkkR	Q9Y281-3	NonPhos	Q9Y281-3->	NonPhos_isUniquetoGene	isUniquetoGene		10|19|41.5|18|26.5	3|1|2		-0.286326	-2.40333	0.0207573	0.282116		-0.303491	-1.99571	0.0527448	0.23416		-0.0171652	-0.130663	0.896369	0.989606
[SNCG]	Gamma synuclein	eGVMYVGAk	O76070	NonPhos	O76070->	NonPhos_isUniquetoGene	isUniquetoGene		24|14|23|8.5|12.5	3|2|4		0.00641648	0.0280887	0.977746	0.997952		-0.489131	-1.99317	0.0530378	0.23489		-0.495548	-2.36629	0.0214994	0.418685
[ATP5J]	ATP synthase coupling factor 6 mitochondrial	fEDPkFEVIEkPQA	P18859	NonPhos	P18859->	NonPhos_isUniquetoGene	isUniquetoGene		10|4|5|19	7|4|5|3		-0.133586	-0.440672	0.66238	0.929985		-0.577579	-1.99313	0.0530426	0.23489		-0.443992	-1.89195	0.0635775	0.562254
[CD44]	Isoform 18 of CD44 antigen	nLQNVDMk	P16070-18	NonPhos	P16070-18->	NonPhos_isUniquetoGene	isUniquetoGene		2|32.5|26.5|34|27	4|2		0.0829886	0.625545	0.535656	0.893466		0.243975	1.99366	0.0529806	0.23489		0.160986	1.2417	0.219154	0.748161
[SERPING1]	Isoform 2 of Plasma protease C1 inhibitor	tLYSSSPR	P05155-2	NonPhos	P05155-2->	NonPhos_isUniquetoGene	isUniquetoGene		31.5|33|25|33.5	2|3		-0.170778	-1.0085	0.319428	0.791347		0.251262	1.99318	0.0530362	0.23489		0.422041	2.59795	0.0120238	0.373494
[LUM]	Lumican |	lPSGLPVSLLTLYLDNNkISNIPDEYFk	P51884	NonPhos	P51884->|	NonPhos_isUniquetoGene	isUniquetoGene		5|18|2|	1|2|		-0.00595598	-0.0280604	0.977769	0.997952		0.397031	1.99183	0.0531968	0.235093		0.402987	2.24916	0.0284557	0.456757
[AIFM1]	Isoform 3 of Apoptosis inducing factor 1 mitochondrial |	vNAELQAR	O95831-3	NonPhos	O95831-3->|	NonPhos_isUniquetoGene	isUniquetoGene		22.5|61||27.5|20	2|1|		-0.356846	-2.34172	0.0240408	0.305046		-0.357574	-1.99277	0.0530837	0.235093		-0.000727342	-0.00550727	0.99561	0.99881
[ZYX]	Zyxin	vNPFRPGDSEPPPAPGAQR	Q15942	NonPhos	Q15942->	NonPhos_isUniquetoGene	isUniquetoGene		7|1.5|6|3|2.5	10|8|7		-0.169566	-0.980341	0.332955	0.800653		-0.308653	-1.99264	0.0530993	0.235093		-0.139087	-0.862863	0.391419	0.862487
[PSMB6]	Proteasome subunit beta type 6	qVLLGDQIPk	P28072	NonPhos	P28072->	NonPhos_isUniquetoGene	isUniquetoGene		24.5|31.5|41|46|57	6|3|4		-0.163236	-1.27325	0.210216	0.69655		-0.249932	-1.99077	0.0533163	0.235455		-0.0866963	-0.68294	0.497053	0.889711
[ANK1]	Isoform Er7 of Ankyrin 1	rLGYISVTDVLk	P16157-8	NonPhos	P16157-8->	NonPhos_isUniquetoGene	isUniquetoGene		17|50.5|29|24.5|26.5	1|4		0.484901	2.75199	0.00870789	0.202073		0.321809	1.9908	0.0533127	0.235455		-0.163092	-0.965293	0.338127	0.828753
[TLN1]	Talin 1 |	lASEAkPAAVAAEnEEIGSHIk	Q9Y490	NonPhos	Q9Y490->|	NonPhos_isUniquetoGene	isUniquetoGene		34.5|5.5|0|	2|1|		-0.106819	-0.516233	0.608994	0.911902		-0.367438	-1.98971	0.0534392	0.235817		-0.260619	-1.54752	0.127196	0.661908
[CA2]	Carbonic anhydrase 2	vGSAkPGLQk	P00918	NonPhos	P00918->	NonPhos_isUniquetoGene	isUniquetoGene		0|18|20|10|25.5	3|4|5|6		0.514338	1.58033	0.121634	0.567516		0.519267	1.98989	0.0534192	0.235817		0.00492844	0.0152241	0.987877	0.998198
[C3]	Complement C3	tELRPGETLNVNFLLR	P01024	NonPhos	P01024->	NonPhos_isUniquetoGene	isUniquetoGene		11|17|10|17.5|24	4|3|8|7		0.1293	0.534393	0.596495	0.910378		0.351104	1.98575	0.0539017	0.237543		0.221804	0.989189	0.326395	0.819225
[DCN]	Decorin | Isoform B of Decorin	vPGGLAEHk	P07585;P07585-2	NonPhos	P07585->|P07585-2->	NonPhos_isUniquetoGene	isUniquetoGene		14|20.5|10|18|33.5	13|12|14|11		0.530865	2.87897	0.00626356	0.181818		0.416099	1.98634	0.053832	0.237543		-0.114765	-0.705613	0.48293	0.885683
[PDIA3]	Protein disulfide isomerase A3	lkGIVPLAk	P30101	NonPhos	P30101->	NonPhos_isUniquetoGene	isUniquetoGene		23|25|21|19|14	3|5		0.00901983	0.0777841	0.93848	0.992578		-0.189932	-1.9856	0.05392	0.238063		-0.198952	-1.7321	0.0886241	0.597409
[PTMA]	Isoform 2 of Prothymosin alpha |	kEVVEEAENGR	P06454-2	NonPhos	P06454-2->|	NonPhos_isUniquetoGene	isUniquetoGene		33|53||42|0	3|1|		-0.0887766	-0.581565	0.56458	0.90163		-0.298915	-1.98422	0.0540786	0.23842		-0.210138	-1.58419	0.118581	0.65
[CAST]	Isoform 6 of Calpastatin | Isoform 2 of Calpastatin | Isoform 5 of Calpastatin	sESELIDELSEDFDR	P20810-6;P20810-5	NonPhos	P20810-6->|P20810-5->	NonPhos_isUniquetoGene	isUniquetoGene		35|29|24|37|35.5	5|7|4		0.250746	1.11119	0.273153	0.757902		0.397502	1.98413	0.0540891	0.23842		0.146756	0.765464	0.446721	0.877114
[AHNAK]	Neuroblast differentiation associated protein AHNAK	iSmPDVDLHLkGPk	Q09666	NonPhos	Q09666->	NonPhos_isUniquetoGene	isUniquetoGene		8|10|7	9|7|8|5		0.0851801	0.855402	0.397678	0.836371		0.173519	1.98286	0.0542335	0.238776		0.0883394	0.848192	0.399478	0.864188
[CCT7]	Isoform 3 of T complex protein 1 subunit eta	lLDVVHPAAk	Q99832-3	NonPhos	Q99832-3->	NonPhos_isUniquetoGene	isUniquetoGene		10|7.5|39|53|37.5	3|4		0.314751	1.34953	0.184633	0.663232		0.415308	1.98319	0.0541938	0.238776		0.100556	0.461639	0.645658	0.934298
[CFH]	Complement factor H	cTLkPcDYPDIk	P08603	NonPhos	P08603->	NonPhos_isUniquetoGene	isUniquetoGene		1|6|6.5|10|2.5	3|7|6|4		-0.0428097	-0.251055	0.803344	0.966241		0.378512	1.98239	0.0542888	0.238791		0.421322	2.44855	0.017556	0.405738
[NID1]	Nidogen 1 |	gIVTDSVR	P14543	NonPhos	P14543->|	NonPhos_isUniquetoGene	isUniquetoGene		15.5||22|11.5|16	2|		-0.0511112	-0.495096	0.623727	0.91743		-0.17111	-1.98252	0.0542731	0.238791		-0.119998	-1.39072	0.169548	0.704705
[HSPA9]	Stress 70 protein mitochondrial |	dAGQISGLNVLR	P38646	NonPhos	P38646->|	NonPhos_isUniquetoGene	isUniquetoGene		29|18|25||47	5|2|6||1		-0.103038	-1.15424	0.255248	0.742059		-0.215356	-1.98131	0.0544207	0.238836		-0.112319	-1.23782	0.220574	0.748161
[AKAP2]	Isoform 4 of A kinase anchor protein 2	dGEFTLTTLkk	Q9Y2D5-6	NonPhos	Q9Y2D5-6->	NonPhos_isUniquetoGene	isUniquetoGene		7|11|4|9|0	3|1|4		-0.086717	-0.382284	0.704771	0.94488		-0.433458	-1.98187	0.0543522	0.238836		-0.346741	-2.03149	0.04693	0.512733
[LAMB1]	Laminin subunit beta 1 |	dIRDPNFcER	P07942	NonPhos	P07942->|	NonPhos_isUniquetoGene	isUniquetoGene		17.5|12|13|3|	2|3|1|		-0.359381	-1.7614	0.0855111	0.488333		-0.363688	-1.98071	0.0544913	0.238836		-0.00430696	-0.0266344	0.978803	0.997938
[HIST1H2AB]	Histone H2A type 1 B/E |	hLQLAIRNDEELNkLLGR	P04908	NonPhos	P04908->|	NonPhos_isUniquetoGene	isUniquetoGene		37||17|28.5|40.5	4||6|2		0.287901	1.73497	0.0901367	0.503208		0.369095	1.98082	0.054479	0.238836		0.0811941	0.455716	0.649887	0.934298
[TPI1]	Isoform 2 of Triosephosphate isomerase	vAHALAEGLGVIAcIGEk	P60174-1	NonPhos	P60174-1->	NonPhos_isUniquetoGene	isUniquetoGene		11|6.5|5|7	9|10|11|20|13		-0.219084	-1.32276	0.193323	0.674167		-0.28696	-1.98116	0.0544371	0.238836		-0.0678768	-0.490525	0.625211	0.929792
[PAFAH1B1]	Platelet activating factor acetylhydrolase IB subunit alpha	vWDYETGDFER	P43034	NonPhos	P43034->	NonPhos_isUniquetoGene	isUniquetoGene		43|31|42|22.5|22	2|1		-0.0182181	-0.124509	0.901656	0.985177		-0.281809	-1.98085	0.0544748	0.238836		-0.263591	-2.23458	0.0294518	0.461741
[SORBS1]	Isoform 8 of Sorbin and SH3 domain containing protein 1	rVGEQDSAPTQEkPTSPGk	Q9BX66-8	NonPhos	Q9BX66-8->	NonPhos_isUniquetoGene	isUniquetoGene		3|38.5|10|0|36	3|2		-0.446821	-1.94026	0.0591378	0.425		-0.373781	-1.97981	0.0545987	0.238851		0.0730403	0.297303	0.767027	0.961573
[SNX3]	Sorting nexin 3 |	vkTNLPIFk	O60493	NonPhos	O60493->|	NonPhos_isUniquetoGene	isUniquetoGene		45|48|22|27|	2|3|		-0.146449	-1.45802	0.152436	0.617822		-0.20994	-1.97994	0.0545843	0.238851		-0.0634903	-0.668657	0.506041	0.89084
[P4HB]	Protein disulfide isomerase	sNFAEALAAHk	P07237	NonPhos	P07237->	NonPhos_isUniquetoGene	isUniquetoGene		33|17|4.5|29.5|6	4|1|5		-0.128098	-1.04561	0.302163	0.780879		-0.271572	-1.97966	0.0546144	0.238866		-0.143474	-1.03794	0.303333	0.804156
[MYH11]	Myosin 11 | Isoform 4 of Myosin 11	vcHLMGINVTDFTR	P35749;P35749-4	NonPhos	P35749->|P35749-4->	NonPhos_isUniquetoGene	isUniquetoGene		25|20|12.5|50|28	4|3|1		0.150269	0.899933	0.373773	0.826069		0.288571	1.97972	0.0546077	0.238866		0.138302	1.01442	0.314296	0.811282
[HIST1H4A]	Histone H4	dAVTYTEHAkR	P62805	NonPhos	P62805->	NonPhos_isUniquetoGene	isUniquetoGene		16|8.5|14|32|38	3|4		-0.158361	-1.05602	0.297439	0.777922		-0.22041	-1.97946	0.0546369	0.239042		-0.0620491	-0.493805	0.622935	0.929792
[ATP5H]	ATP synthase subunit d mitochondrial	aGLVDDFEkk	O75947	NonPhos	O75947->	NonPhos_isUniquetoGene	isUniquetoGene		27.5|33|8.5|32|0	4|1		-0.272141	-1.11142	0.273053	0.757902		-0.501371	-1.97883	0.0547079	0.239057		-0.22923	-1.12353	0.265635	0.780515
[AHNAK]	Neuroblast differentiation associated protein AHNAK	gGkPGLTIQAPQLEVSVPSANIEGLEGk	Q09666	NonPhos	Q09666->	NonPhos_isUniquetoGene	isUniquetoGene		13|9.5|11|8|12	13|8|11|17|7		0.0242823	0.158896	0.874687	0.979987		-0.322897	-1.9789	0.0547009	0.239057		-0.347179	-2.119	0.0385039	0.497925
[TPM4]	Tropomyosin alpha 4 chain	aEGDVAALNR	P67936	NonPhos	P67936->	NonPhos_isUniquetoGene	isUniquetoGene		31.5|35|32|33|42.5	2		-0.140864	-1.20398	0.235676	0.726685		-0.195351	-1.97853	0.0547448	0.239233		-0.0544873	-0.487875	0.627049	0.930489
[CUTA]	Isoform C of Protein CutA	gkIEEDSEVLMMIk	O60888-3	NonPhos	O60888-3->	NonPhos_isUniquetoGene	isUniquetoGene		14.5|4|3|21|12	6|5|3|4		-0.0485814	-0.310979	0.757834	0.952474		-0.265539	-1.97734	0.0548854	0.239758		-0.216957	-1.83622	0.0715181	0.585629
[PRDX5]	Isoform Cytoplasmic+peroxisomal of Peroxiredoxin 5 mitochondrial	tHLPGFVEQAEALk	P30044-2	NonPhos	P30044-2->	NonPhos_isUniquetoGene	isUniquetoGene		28.5|31|26|18|19.5	4|3|7		-0.205254	-1.76326	0.0851908	0.488333		-0.222327	-1.97628	0.0550105	0.239758		-0.0170734	-0.150567	0.880646	0.988843
[LASP1]	LIM and SH3 domain protein 1	yHEEFEk	Q14847	NonPhos	Q14847->	NonPhos_isUniquetoGene	isUniquetoGene		47|40.5|55|38|28	1|2|3		-0.189004	-0.9903	0.32813	0.796552		-0.349963	-1.97647	0.0549883	0.239758		-0.16096	-0.991844	0.325125	0.818705
[SPTA1]	Spectrin alpha chain erythrocytic 1	eLAVNkTQLENIQk	P02549	NonPhos	P02549->	NonPhos_isUniquetoGene	isUniquetoGene		19|28|17|30|42	1|2|3		0.410286	1.77881	0.0825904	0.481261		0.382206	1.9744	0.055237	0.240121		-0.0280799	-0.127341	0.898995	0.989606
[SPTA1]	Spectrin alpha chain erythrocytic 1 |	hRVILENIASHEPR	P02549	NonPhos	P02549->|	NonPhos_isUniquetoGene	isUniquetoGene		44|52.5||74|24	1|4||2|3		0.199818	1.5101	0.138637	0.600928		0.23569	1.97505	0.0551602	0.240121		0.0358716	0.287966	0.774139	0.963481
[SPTA1]	Spectrin alpha chain erythrocytic 1	qYEQcLDFHLFYR	P02549	NonPhos	P02549->	NonPhos_isUniquetoGene	isUniquetoGene		33.5|19|31.5|26|12	4|9|8		0.224423	1.79109	0.0805663	0.477016		0.236247	1.97453	0.0552216	0.240121		0.0118243	0.0958804	0.923859	0.99219
[DYNLL2]	Dynein light chain 2 cytoplasmic	yNIEkDIAAYIkk	Q96FJ2	NonPhos	Q96FJ2->	NonPhos_isUniquetoGene	isUniquetoGene		24|8|13|40|9	3|1|2		-0.180997	-0.852181	0.399436	0.837082		-0.394197	-1.97544	0.0551133	0.240121		-0.2132	-1.10549	0.273308	0.782601
[PRDX3]	Isoform 2 of Thioredoxin dependent peroxide reductase mitochondrial	dYGVLLEGSGLALR	P30048-2	NonPhos	P30048-2->	NonPhos_isUniquetoGene	isUniquetoGene		26|23|30.5|24.5|5	17|8|12|16|11		-0.083272	-0.686478	0.49684	0.880886		-0.269376	-1.96946	0.0558284	0.241379		-0.186104	-1.46496	0.148334	0.690719
[EEA1]	Early endosome antigen 1 |	eNQSLQIk	Q15075	NonPhos	Q15075->|	NonPhos_isUniquetoGene	isUniquetoGene		6|16.5|14|18|	1|2|		-0.132968	-0.941101	0.352467	0.816889		-0.30927	-1.97294	0.0554129	0.241379		-0.176302	-1.42433	0.159673	0.698816
[UQCRH]	Cytochrome b c1 complex subunit 6 mitochondrial	eRLELcDER	P07919	NonPhos	P07919->	NonPhos_isUniquetoGene	isUniquetoGene		3|4.5|3.5|10.5	2		-0.292644	-0.914017	0.366369	0.822647		-0.687037	-1.96817	0.055981	0.241379		-0.394393	-1.59376	0.116431	0.646858
[VCAN]	Isoform V1 of Versican core protein	fTFEEAAkEcENQDAR	P13611-2	NonPhos	P13611-2->	NonPhos_isUniquetoGene	isUniquetoGene		23.5|39.5|13|9|11	2|3		-0.175791	-0.675284	0.503864	0.884225		0.415172	1.97164	0.0555676	0.241379		0.590963	2.25148	0.028305	0.456284
[SUCLG1]	Succinyl CoA ligase ADP/GDP forming subunit alpha mitochondrial |	gGQTHLGLPVFNTVk	P53597	NonPhos	P53597->|	NonPhos_isUniquetoGene	isUniquetoGene		20|36.5|27.5|34|	4|3|		-0.265248	-1.84915	0.0715549	0.464286		-0.300182	-1.96947	0.0558279	0.241379		-0.0349339	-0.245028	0.807045	0.971863
[ACAA2]	3 ketoacyl CoA thiolase mitochondrial	iVGYFVSGcDPSIMGIGPVPAISGALkk	P42765	NonPhos	P42765->	NonPhos_isUniquetoGene	isUniquetoGene		16|18|28|26.5|32	9|4|12|8		-0.211849	-1.24231	0.221353	0.709459		-0.383403	-1.97141	0.0555929	0.241379		-0.171554	-1.19559	0.236483	0.757613
[FGB]	Fibrinogen beta chain |	lESDVSAqMEYcR	P02675	NonPhos	P02675->|	NonPhos_isUniquetoGene	isUniquetoGene		29|51|0|	1||3		-0.210532	-1.55282	0.128091	0.580855		-0.256336	-1.97051	0.0557016	0.241379		-0.0458036	-0.350831	0.726667	0.954248
[HSPA9]	Stress 70 protein mitochondrial |	lFEMAYkk	P38646	NonPhos	P38646->|	NonPhos_isUniquetoGene	isUniquetoGene		11||16|36|43	1|		-0.0988322	-0.55441	0.582834	0.904629		-0.409327	-1.97038	0.0557159	0.241379		-0.310495	-2.17567	0.0337826	0.481221
[PFDN6]	Prefoldin subunit 6	lLGPVLVk	O15212	NonPhos	O15212->	NonPhos_isUniquetoGene	isUniquetoGene		32.5|43|41|47|51	2|1|3		0.0676952	0.552516	0.584128	0.904943		-0.199644	-1.97293	0.0554141	0.241379		-0.267339	-2.3832	0.0206281	0.41637
[SPTAN1]	Spectrin alpha chain non erythrocytic 1 | Isoform 2 of Spectrin alpha chain non erythrocytic 1 | Isoform 3 of Spectrin alpha chain non erythrocytic 1	lSDDNTIGkEEIQQR	Q13813-2;Q13813-3	NonPhos	Q13813-2->|Q13813-3->	NonPhos_isUniquetoGene	isUniquetoGene		23|1|27|9|12	1|4|6		0.118984	0.841739	0.405215	0.840121		0.24648	1.9691	0.0558699	0.241379		0.127496	1.00956	0.316622	0.812004
[FBN1]	Fibrillin 1	mIPSLcTHGk	P35555	NonPhos	P35555->	NonPhos_isUniquetoGene	isUniquetoGene		47.5|14.5|15|37|18	2|11|4|6		0.0739893	0.436028	0.665676	0.931738		0.365654	1.97016	0.0557404	0.241379		0.291665	1.66384	0.101542	0.627257
[CSRP1]	Cysteine and glycine rich protein 1	nLDSTTVAVHGEEIYck	P21291	NonPhos	P21291->	NonPhos_isUniquetoGene	isUniquetoGene		34.5|22.5|20|13|30	4|3|5		-0.554461	-2.04444	0.0472557	0.393191		-0.423967	-1.96771	0.0560374	0.241379		0.130494	0.466363	0.642302	0.934298
[CKM]	Creatine kinase M type |	tDLNHENLkGGDDLDPNYVLSSR	P06732	NonPhos	P06732->|	NonPhos_isUniquetoGene	isUniquetoGene		0|2|7||6.5	2|4|		-0.0144734	-0.0611823	0.951594	0.995647		0.467976	1.96796	0.0560076	0.241379		0.482449	1.81422	0.0748873	0.588398
[MPO]	Isoform H14 of Myeloperoxidase	yGHTLIQPFMFR	P05164-2	NonPhos	P05164-2->	NonPhos_isUniquetoGene	isUniquetoGene		35|28|21.5|24.5|12	3|4		0.455209	2.19245	0.0339698	0.34589		0.327391	1.96986	0.0557792	0.241379		-0.127818	-0.613736	0.54142	0.903915
[SPTB]	Spectrin beta chain erythrocytic	yHQGINAEIETR	P11277	NonPhos	P11277->	NonPhos_isUniquetoGene	isUniquetoGene		49|14.5|20|14|30	7|8|4		0.198053	1.22666	0.227134	0.719153		0.287109	1.97024	0.0557317	0.241379		0.0890568	0.701477	0.485486	0.88668
[MYH9]	Myosin 9	dLQGRDEQSEEk	P35579	NonPhos	P35579->	NonPhos_isUniquetoGene	isUniquetoGene		40|19|39|7.5|23	7|6|8		-0.172146	-0.839288	0.406577	0.841196		-0.351414	-1.96726	0.0560927	0.241551		-0.179269	-0.959262	0.34112	0.830033
[NCL]	Nucleolin	aLVATPGkk	P19338	NonPhos	P19338->	NonPhos_isUniquetoGene	isUniquetoGene		2.5|17|0|8|16	4|5|6		-0.277778	-1.3318	0.190355	0.670843		-0.385516	-1.96665	0.0561645	0.241893		-0.107738	-0.623807	0.534865	0.90299
[AHNAK]	Neuroblast differentiation associated protein AHNAK	vEGEIkAPDVDIkGPk	Q09666	NonPhos	Q09666->	NonPhos_isUniquetoGene	isUniquetoGene		0|36	4|3|5		-0.180151	-0.927255	0.35953	0.818893		-0.374436	-1.96667	0.0561623	0.241893		-0.194285	-1.00437	0.319084	0.814155
[ALB]	Serum albumin	aLVLIAFAQYLQQcPFEDHVk	P02768	NonPhos	P02768->	NonPhos_isUniquetoGene	isUniquetoGene		6|7|11|7.5	43|86|92|123|98		-0.472106	-2.5755	0.0136306	0.242754		-0.500169	-1.96609	0.0562353	0.242394		-0.0280631	-0.116454	0.907644	0.991234
[TLN1]	|Talin 1	eADESLNFEEQILEAAk	Q9Y490	NonPhos	Q9Y490->	NonPhos_isUniquetoGene	isUniquetoGene		|68|54|35|46	|1|3|4		0.0998679	1.11278	0.272471	0.757655		0.140694	1.96401	0.0564895	0.242424		0.0408266	0.428069	0.669771	0.939057
[DSTN]	Destrin	kAVIFcLSADkk	P60981	NonPhos	P60981->	NonPhos_isUniquetoGene	isUniquetoGene		14|21|8|4	3|4|2		-0.581272	-1.70921	0.0948343	0.511914		-0.582815	-1.96365	0.056532	0.242424		-0.0015435	-0.00504304	0.995989	0.99881
[BASP1]	Brain acid soluble protein 1	kTEAPAAPAAQETk	P80723	NonPhos	P80723->	NonPhos_isUniquetoGene	isUniquetoGene		32.5|33.5|37|26|42	4|3|5		0.117702	0.559619	0.579313	0.90376		0.390606	1.9636	0.0565382	0.242424		0.272903	1.46081	0.149446	0.690719
[GSTM2]	Glutathione S transferase Mu 2	lkPEYLQALPEMLk	P28161	NonPhos	P28161->	NonPhos_isUniquetoGene	isUniquetoGene		32|18|39.5|42	3|2		-0.196503	-1.18843	0.241673	0.734706		-0.463536	-1.96419	0.0564678	0.242424		-0.267033	-1.08992	0.280048	0.785589
[ATP5A1]	ATP synthase subunit alpha mitochondrial	tSIAIDTIINQkR	P25705	NonPhos	P25705->	NonPhos_isUniquetoGene	isUniquetoGene		21.5|16|5|6	2|1|3|4		0.180116	0.697122	0.490228	0.878191		0.381102	1.96464	0.056411	0.242424		0.200986	0.837228	0.405531	0.864586
[LMCD1]	LIM and cysteine rich domains protein 1 |	vEDLAWHRk	Q9NZU5	NonPhos	Q9NZU5->|	NonPhos_isUniquetoGene	isUniquetoGene		34|41|0|19|	1|3|		-0.325133	-2.67993	0.0104782	0.219731		-0.226619	-1.96417	0.0564709	0.242424		0.0985143	0.860994	0.392452	0.862721
[MDH2]	Malate dehydrogenase mitochondrial	aGAGSATLSMAYAGAR	P40926	NonPhos	P40926->	NonPhos_isUniquetoGene	isUniquetoGene		20.5|16.5|9|3.5|12	8|7		-0.138855	-0.79437	0.432047	0.852091		-0.325435	-1.96241	0.0566839	0.243421		-0.18658	-1.44005	0.155212	0.693101
[TPM2]	Tropomyosin beta chain | Isoform 2 of Tropomyosin beta chain	lkGTEDEVEkYSESVk	P07951;P07951-2	NonPhos	P07951->|P07951-2->	NonPhos_isUniquetoGene	isUniquetoGene		31.5|10.5|9.5|20|17	2|4|3|8		-0.57077	-1.72823	0.0913556	0.504358		-0.558727	-1.9629	0.0566206	0.243421		0.012043	0.0352352	0.971968	0.996707
[SPTB]	Spectrin beta chain erythrocytic |	qLmDEkPQFTALVSQk	P11277	NonPhos	P11277->|	NonPhos_isUniquetoGene	isUniquetoGene		18.5|25|37||46	4|3|		-0.386358	-2.68601	0.0103127	0.219178		-0.283482	-1.96189	0.0567467	0.243918		0.102876	0.844074	0.401739	0.864526
[ECHS1]	Enoyl CoA hydratase mitochondrial	aLNALcDGLIDELNQALk	P30084	NonPhos	P30084->	NonPhos_isUniquetoGene	isUniquetoGene		31|17|8|30.5|47.5	2|3|6|4		0.00883923	0.0532887	0.957834	0.99617		-0.301792	-1.95784	0.0572349	0.243966		-0.310632	-2.15664	0.0353132	0.490022
[DPYSL2]	Isoform 2 of Dihydropyrimidinase related protein 2	dIGAIAQVHAEnGDIIAEEQQR	Q16555-2	NonPhos	Q16555-2->	NonPhos_isUniquetoGene	isUniquetoGene		34.5|32|12|22|16	2|5|3		-0.178642	-1.18403	0.2434	0.736419		-0.252394	-1.96084	0.0568783	0.243966		-0.0737515	-0.589134	0.557668	0.908922
[GAPDH]	Glyceraldehyde 3 phosphate dehydrogenase	gALQNIIPASTGAAk	P04406	NonPhos	P04406->	NonPhos_isUniquetoGene	isUniquetoGene		31|22|27.5|38.5|30	9|17|14|15		0.259451	1.3853	0.173473	0.652367		0.327779	1.95904	0.0570924	0.243966		0.0683272	0.532146	0.596278	0.92017
[ITIH4]	Isoform 3 of Inter alpha trypsin inhibitor heavy chain H4	iLDDLSPR	Q14624-3	NonPhos	Q14624-3->	NonPhos_isUniquetoGene	isUniquetoGene		50|27.5|26.5|30.5	3|4|2		0.170316	1.27757	0.208699	0.695075		0.201526	1.95974	0.0570111	0.243966		0.0312101	0.266291	0.790697	0.968882
[NUMA1]	Nuclear mitotic apparatus protein 1 |	qQNELAELHANLAR	Q14980	NonPhos	Q14980->|	NonPhos_isUniquetoGene	isUniquetoGene		11|34.5|16|42|	4|2|1|		0.0920401	0.639057	0.526914	0.889996		0.25488	1.95765	0.0572583	0.243966		0.16284	1.05405	0.295963	0.799162
[truncated: 6,880 more rows]
