# Supplementary material for: Abnormal molecular signatures of inflammation, energy metabolism, and vesicle biology in human Huntington disease peripheral tissues
Source: Genome Biol. 2022 Sep 7;23:189. doi: 10.1186/s13059-022-02752-5 (PMC9450392; doi:10.1186/s13059-022-02752-5)
Supplement: Supplementary file 16 — Additional file 16. Proteomics muscle analysis file; ROTS analysis results. [file 13059_2022_2752_MOESM16_ESM.xlsx]

## Sheet: muscle - peptide - ROTS
Protein Information												pre-HD vs. control					early-HD vs. control					early-HD vs. pre-HD
GeneName	ProtName	Peptide	MasterPID	PhosPhoStatus	SharedID.GlobalPositions	PhosGeneStatusCol	shared_status_Gene	NoPhossites_alldata	IsolationInterference	psms		logFC	optimised.ROTS.statistics.d.value	p.value	FDR		logFC	optimised.ROTS.statistics.d.value	p.value	FDR		logFC	optimised.ROTS.statistics.d.value	p.value	FDR
[APOBEC2]	C >U editing enzyme APOBEC 2	tFLcYVVEAQGk	Q9Y235	NonPhos	Q9Y235->	NonPhos_isUniquetoGene	isUniquetoGene		21|21.5|12|20|27.5|15	23|18|19|21		0.138063	2.13782	0.0363031	0.555758		0.386263	4.51931	2.69137e-05	0		0.248199	2.71311	0.00875352	0.592357
[HIST1H4A]	Histone H4	iSGLIYEETRGVLk	P62805	NonPhos	P62805->	NonPhos_isUniquetoGene	isUniquetoGene		10|25|73.5|19|29|22	4|1|2|3		0.414492	3.44384	0.00100386	0.178571		0.625134	4.99118	5.2057e-06	0		0.210642	1.61693	0.112434	0.921926
[TXLNB]	Beta taxilin	aLLDMIEEk	Q8N3L3	NonPhos	Q8N3L3->	NonPhos_isUniquetoGene	isUniquetoGene		24|51|38.5|25|30|39	3|5|6		0.250321	3.47944	0.000899869	0.170732		0.301157	4.48576	3.0623e-05	0		0.0508364	0.802549	0.428428	0.976992
[EIF6]	Isoform 2 of Eukaryotic translation initiation factor 6	dSLIDSLT	P56537-2	NonPhos	P56537-2->	NonPhos_isUniquetoGene	isUniquetoGene		30|0|38|29	2|4|6		-0.470252	-3.52851	0.000772024	0.166667		-0.517635	-4.59651	2.09492e-05	0		-0.0473824	-0.371033	0.713966	0.991644
[TXLNB]	Beta taxilin	ekEYLLNQAAEWk	Q8N3L3	NonPhos	Q8N3L3->	NonPhos_isUniquetoGene	isUniquetoGene		4.5|7|27.5|6|14|5.5	4|1|2		0.233394	3.78313	0.000342607	0.146341		0.236353	4.44008	3.60395e-05	0		0.00295871	0.0458961	0.963829	0.998211
[MTX1]	Isoform 3 of Metaxin 1	tLGMAEEDEEE	Q13505-3	NonPhos	Q13505-3->	NonPhos_isUniquetoGene	isUniquetoGene		19|8|28|31.5|24|29	1|3|4|7		-0.157767	-1.72301	0.0900862	0.711177		-0.337921	-4.19294	8.4345e-05	0.1		-0.180154	-2.18843	0.0328975	0.756424
[PRDX1]	Peroxiredoxin 1	aTAVMPDGQFkDISLSDYkGk	Q06830	NonPhos	Q06830->	NonPhos_isUniquetoGene	isUniquetoGene		10|15|3|28|8.5|28.5	2|7|3|9|6		0.174272	2.10095	0.0395608	0.566599		0.343055	4.28688	6.05294e-05	0.1		0.168783	2.1069	0.0397525	0.769409
[GLOD4]	Isoform 2 of Glyoxalase domain containing protein 4	sLNYWcNLLGMk	Q9HC38-2	NonPhos	Q9HC38-2->	NonPhos_isUniquetoGene	isUniquetoGene		27|15|9|22|33|22.5	8|7|5|6		0.128564	2.92631	0.00467356	0.303136		0.171058	4.27428	6.37329e-05	0.1		0.042494	0.953759	0.347011	0.976992
[LAMB2]	Laminin subunit beta 2	qLDQHLDLLk	P55268	NonPhos	P55268->	NonPhos_isUniquetoGene	isUniquetoGene		14.5|17|7|0|15|41.5	4|3|1|6		0.230265	2.36652	0.0208787	0.478409		0.290074	4.15882	9.44613e-05	0.1		0.0598091	0.578833	0.567626	0.98009
[SYNPO2]	|Synaptopodin 2 | Isoform 4 of Synaptopodin 2	sk[p]sPDPDPNLSHDR	Q9UMS6;Q9UMS6-4	Phos	Q9UMS6->[p]S226|Q9UMS6-4->[p]S195	Phos_isUniquetoGene	isUniquetoGene	1	|20|6|14|12	|3|7|5		-0.425143	-3.20093	0.00210226	0.251701		-0.415484	-4.18171	8.76749e-05	0.1		0.00965897	0.0755199	0.940495	0.998054
[APOBEC2]	C >U editing enzyme APOBEC 2	lFMWEEPEIQAALk	Q9Y235	NonPhos	Q9Y235->	NonPhos_isUniquetoGene	isUniquetoGene		21|15|29.5|22	8|7|6		0.0891654	1.32922	0.189611	0.812396		0.339089	4.04863	0.000137329	0.133333		0.249924	2.80002	0.00691066	0.544248
[TTN]	Isoform 11 of Titin | Isoform 12 of Titin | Isoform 13 of Titin | Isoform 2 of Titin | Isoform 6 of Titin | Isoform 3 of Titin	qQ[p]sPSPIRH[p]sP[p]sPVR	Q8WZ42-11;Q8WZ42-12;Q8WZ42-13;Q8WZ42-2;Q8WZ42-6;Q8WZ42-3	Phos	Q8WZ42-11->[p]S282[p]S289[p]S291|Q8WZ42-12->[p]S282[p]S289[p]S291|Q8WZ42-13->[p]S282[p]S289[p]S291|Q8WZ42-2->[p]S282[p]S289[p]S291|Q8WZ42-6->[p]S282[p]S289[p]S291|Q8WZ42-3->[p]S282[p]S289[p]S291	Phos_isUniquetoGene	isUniquetoGene	3	7|5|6|9|10	32|93|92|53|51|66		-0.109759	-2.03129	0.046395	0.595338		-0.197069	-4.03172	0.000145949	0.133333		-0.0873099	-1.7869	0.0799359	0.88184
[GLO1]	Isoform 2 of Lactoylglutathione lyase	cDFPIMk	Q04760-2	NonPhos	Q04760-2->	NonPhos_isUniquetoGene	isUniquetoGene		40|27|18|12|33	3|5|2		0.0897607	1.50257	0.13861	0.768527		0.168101	3.97638	0.000176404	0.133333		0.0783401	1.38932	0.171829	0.963343
[LAMA2]	Laminin subunit alpha 2	iQDMSGWYLTDLPGR	P24043	NonPhos	P24043->	NonPhos_isUniquetoGene	isUniquetoGene		30|12|52|25.5|22|13.5	8|3|6|5|2		0.162118	2.67531	0.00935997	0.363636		0.225337	4.05457	0.000134589	0.133333		0.0632192	1.08306	0.285846	0.976992
[DAG1]	Dystroglycan	aTSITVTGSGScR	Q14118	NonPhos	Q14118->	NonPhos_isUniquetoGene	isUniquetoGene		31|32.5|29|14|21.5|2	11|4|5		0.121971	2.08883	0.0406858	0.577465		0.185704	4.06456	0.000130269	0.133333		0.0637338	1.06022	0.296069	0.976992
[CAPN1]	Calpain 1 catalytic subunit	nYPATFWVNPQFk	P07384	NonPhos	P07384->	NonPhos_isUniquetoGene	isUniquetoGene		14.5|18|12|7|0	2|3|7|5|8		0.184349	2.94788	0.00439384	0.303136		0.249771	3.88415	0.000240663	0.176471		0.0654215	1.11518	0.271869	0.975156
[MYOM1]	Isoform 2 of Myomesin 1	eLVGYYIEASVAGSGk	P52179-2	NonPhos	P52179-2->	NonPhos_isUniquetoGene	isUniquetoGene		0|30|29|16|27|28	3|6|4|5		-0.426888	-3.92608	0.000212591	0.142857		-0.375942	-3.86543	0.000256639	0.176471		0.0509465	0.495236	0.6248	0.983876
[PCTP]	Phosphatidylcholine transfer protein	vFGVLEDcSPTLLADIYMDSDYRk	Q9UKL6	NonPhos	Q9UKL6->	NonPhos_isUniquetoGene	isUniquetoGene		42|32|11.5|18|30	1|2		-0.0934651	-0.845644	0.402971	0.899725		-0.416962	-3.8161	0.000301973	0.2		-0.323497	-3.53147	0.000794027	0.305556
[FECH]	Ferrochelatase mitochondrial |	rAESLNGNPLFSk	P22830	NonPhos	P22830->|	NonPhos_isUniquetoGene	isUniquetoGene		52.5|39|18||49	2|3|		0.0417926	0.620218	0.53933	0.942521		0.211964	3.85446	0.000265533	0.2		0.170172	2.70708	0.0088973	0.592357
[RPL5]	60S ribosomal protein L5 |	tTTGNkVFGALk	P46777	NonPhos	P46777->|	NonPhos_isUniquetoGene	isUniquetoGene		41.5||37|7|37.5|50.5	2||3|4		0.0902463	2.21664	0.0301186	0.531117		0.157374	3.79153	0.000328402	0.2		0.0671273	2.00462	0.0500823	0.814787
[LAMA2]	Laminin subunit alpha 2	gTYFDGTGFAk	P24043	NonPhos	P24043->	NonPhos_isUniquetoGene	isUniquetoGene		33.5|21.5|17|29|41.5|34	2|6|3|1		0.0809931	1.13124	0.263775	0.854141		0.208732	3.75633	0.000370132	0.208333		0.127739	1.75165	0.0859436	0.885079
[SPEG]	Striated muscle preferentially expressed protein kinase	vGAGGGAPVAVAGAPVFLRPLk	Q15772	NonPhos	Q15772->	NonPhos_isUniquetoGene	isUniquetoGene		43|26.5|60|23|30|22	3|2|7		0.0637835	0.873842	0.38752	0.897232		0.179029	3.77153	0.000350594	0.208333		0.115246	1.58763	0.119002	0.930809
[PRKRA]	Interferon inducible double stranded RNA dependent protein kinase activator A |	aAEAAINILk	O75569	NonPhos	O75569->|	NonPhos_isUniquetoGene	isUniquetoGene		47|55||25|28|39.5	1|3||2		0.139366	2.71419	0.00843119	0.353604		0.20014	3.77095	0.000351206	0.208333		0.0607748	1.55766	0.126018	0.947462
[SYNPO2]	|Synaptopodin 2 | Isoform 4 of Synaptopodin 2	[?p]sk[?p]sPDPDPNLSHDR	Q9UMS6;Q9UMS6-4	Phos	Q9UMS6->[?p]S224[?p]S226|Q9UMS6-4->[?p]S193[?p]S195	Phos_isUniquetoGene	isUniquetoGene	1	|32.5|35|40.5|74|37	|4|5|2|1|3		-0.338163	-2.72137	0.00826825	0.353211		-0.466118	-3.78647	0.00033405	0.208333		-0.127955	-0.942985	0.352474	0.976992
[PDHA1]	Pyruvate dehydrogenase E1 component subunit alpha somatic form mitochondrial	kEIEDAAqFATADPEPPLEELGYHIYSSDPPFEVR	P08559	NonPhos	P08559->	NonPhos_isUniquetoGene	isUniquetoGene		41|25|10|0|34|12.5	1|3|4		-0.219882	-2.20585	0.0309095	0.537176		-0.344742	-3.66078	0.000504679	0.228571		-0.12486	-2.12735	0.0379279	0.762679
[PDHA1]	Pyruvate dehydrogenase E1 component subunit alpha somatic form mitochondrial |	yGMG[?p]t[?p]sVER	P08559	Phos	P08559->[?p]T231[?p]S232|	Phos_isUniquetoGene	isUniquetoGene	1	4|7|12.5||15.5|49	13|11|2||1		-0.203419	-0.977858	0.333718	0.882158		-0.617152	-3.64948	0.000522783	0.228571		-0.413732	-2.03741	0.0465467	0.797101
[PGK1]	Phosphoglycerate kinase 1	qIVWnGPVGVFEWEAFAR	P00558	NonPhos	P00558->	NonPhos_isUniquetoGene	isUniquetoGene		27.5|21|28.5|16|30|25	16|17|12|21|25|27		0.0626795	1.39606	0.168495	0.794701		0.158656	3.64249	0.000534691	0.228571		0.0959761	1.90029	0.0629315	0.85528
[SOD1]	Superoxide dismutase Cu Zn |	tLVVHEkADDLGk	P00441	NonPhos	P00441->|	NonPhos_isUniquetoGene	isUniquetoGene		27||63|9|7.5	3||1|4		0.0881004	1.78053	0.0800585	0.689729		0.193249	3.62602	0.000563754	0.228571		0.105148	1.80905	0.0763418	0.878232
[TTN]	|Isoform 12 of Titin | Isoform 13 of Titin | Isoform 11 of Titin | Isoform 2 of Titin	sLSLQY[p]sAk	Q8WZ42-12;Q8WZ42-13;Q8WZ42-11;Q8WZ42-2	Phos	Q8WZ42-12->[p]S22509|Q8WZ42-13->[p]S21002|Q8WZ42-11->[p]S19941|Q8WZ42-2->[p]S20776	Phos_isUniquetoGene	isUniquetoGene	1	|0|17|26|23.5	|1|2|5|6		-0.11439	-1.72606	0.0895297	0.711177		-0.229927	-3.71996	0.000415887	0.228571		-0.115537	-1.80466	0.0770408	0.878232
[PRDX1]	Peroxiredoxin 1 |	dISLSDYkGk	Q06830	NonPhos	Q06830->|	NonPhos_isUniquetoGene	isUniquetoGene		20|5.5|6||54|71	2|3||1		0.121976	1.97907	0.0521978	0.61593		0.213142	3.64924	0.00052312	0.228571		0.0911656	1.51168	0.137445	0.947462
[DMD]	Dystrophin	kYQSEFEEIEGR	P11532	NonPhos	P11532->	NonPhos_isUniquetoGene	isUniquetoGene		31|8.5|0|6|42	5|2|4|3		0.144496	2.90914	0.00490817	0.303136		0.197398	3.63006	0.000555956	0.228571		0.052902	0.894635	0.37756	0.976992
[NEB]	|Isoform 2 of Nebulin | Isoform 3 of Nebulin	hADLVnSELk	P20929-2;P20929-3	NonPhos	P20929-2->|P20929-3->	NonPhos_isUniquetoGene	isUniquetoGene		|67|65|36|50	|1|2		-0.0872791	-2.63002	0.0105666	0.37782		-0.107256	-3.70722	0.000433169	0.228571		-0.0199772	-0.833271	0.411004	0.976992
[LMNA]	Prelamin A/C | Isoform C of Prelamin A/C	sNEDQSMGNWQIkR	P02545;P02545-2	NonPhos	P02545->|P02545-2->	NonPhos_isUniquetoGene	isUniquetoGene		21|0|22|12.5	3|4|2		0.154367	2.11593	0.0382123	0.559293		0.214392	3.64958	0.000522593	0.228571		0.060025	0.883068	0.383713	0.976992
[LAMB2]	Laminin subunit beta 2	qLDALLEALk	P55268	NonPhos	P55268->	NonPhos_isUniquetoGene	isUniquetoGene		20|12.5|13|5|21|29	7|6		0.172219	1.38169	0.172879	0.799639		0.305065	3.62773	0.000560466	0.228571		0.132846	1.00219	0.323154	0.976992
[BIN1]	Isoform II2 of Myc box dependent interacting protein 1 | Isoform BIN1 13 of Myc box dependent interacting protein 1 | Isoform BIN1+12A of Myc box dependent interacting protein 1 |	vGFYVNTFQSIAGLEENFHkEMSk	O00499-6;O00499-10;O00499-11	NonPhos	O00499-6->|O00499-10->|O00499-11->|	NonPhos_isUniquetoGene	isUniquetoGene		15||18|38|45	6||4|1		0.290576	2.93692	0.00453303	0.303136		0.341754	3.65428	0.00051509	0.228571		0.0511782	0.562018	0.578956	0.981939
[TTN]	|Isoform 6 of Titin	sD[p]sFG[p]tPNEAIEPk	Q8WZ42-6	Phos	Q8WZ42-6->[p]S5166[p]T5169	Phos_isUniquetoGene	isUniquetoGene	2	|38.5|39|8|13|9	|10|1|14|11		-0.0818128	-1.13424	0.262515	0.854141		-0.26648	-3.59336	0.00062559	0.236842		-0.184667	-2.60201	0.011751	0.605898
[G3BP2]	Ras GTPase activating protein binding protein 2	[?p]s[?p]t[?p]tPPPAEPVSLPQEPPk	Q9UN86	Phos	Q9UN86->[?p]S225[?p]T226[?p]T227	Phos_isUniquetoGene	isUniquetoGene	1	28.5|25.5|18|20|11	8|24|10|4|7		-0.250905	-1.65637	0.103019	0.731957		-0.483233	-3.59949	0.000612945	0.236842		-0.232328	-1.51852	0.135701	0.947462
[LMNA]	Prelamin A/C	lAVYIDR	P02545	NonPhos	P02545->	NonPhos_isUniquetoGene	isUniquetoGene		22.5|0|3.5|18|20	2|3		0.127457	2.12687	0.0372485	0.557528		0.184458	3.59371	0.000624789	0.236842		0.0570008	0.954204	0.346792	0.976992
[DTNA]	Isoform 15 of Dystrobrevin alpha | Dystrobrevin alpha | Isoform 14 of Dystrobrevin alpha | Isoform 4 of Dystrobrevin alpha |	cQQcHNYQLcQDcFWR	Q9Y4J8-15;Q9Y4J8;Q9Y4J8-14	NonPhos	Q9Y4J8-15->|Q9Y4J8->|Q9Y4J8-14->|	NonPhos_isUniquetoGene	isUniquetoGene		42||36|16|12	1||3|4		0.140229	1.24846	0.217761	0.830984		0.38768	3.55811	0.000701821	0.268293		0.247451	2.3326	0.0232605	0.714502
[VCP]	Transitional endoplasmic reticulum ATPase	gDTVLLk	P55072	NonPhos	P55072->	NonPhos_isUniquetoGene	isUniquetoGene		55|28|54.5|52|45	2|1		-0.108309	-2.88913	0.00519067	0.304276		-0.14564	-3.54202	0.000739905	0.268293		-0.0373309	-1.0127	0.318128	0.976992
[SNTA1]	Alpha 1 syntrophin	tIVFIIHSFLSAk	Q13424	NonPhos	Q13424->	NonPhos_isUniquetoGene	isUniquetoGene		11|0|14.5|4|10|9	5|4		0.264208	3.11604	0.00270711	0.272727		0.215725	3.55068	0.000719124	0.268293		-0.0484832	-0.544523	0.59082	0.982047
[MYH14]	Isoform 6 of Myosin 14	kQELELVVSELEAR	Q7Z406-6	NonPhos	Q7Z406-6->	NonPhos_isUniquetoGene	isUniquetoGene		17|29|28.5|15.5|24|21	1|2|4|3		0.100708	1.55056	0.126594	0.758499		0.192617	3.52131	0.000791477	0.272727		0.0919088	1.62511	0.110656	0.915689
[PRDX1]	Peroxiredoxin 1	tIAQDYGVLkADEGISFR	Q06830	NonPhos	Q06830->	NonPhos_isUniquetoGene	isUniquetoGene		10|34|30.5|1.5|9|20	6|4|3|7		0.121655	2.11307	0.0384652	0.559351		0.205122	3.51922	0.00079683	0.272727		0.0834672	1.40423	0.167321	0.96258
[MAP4]	Isoform 4 of Microtubule associated protein 4	sLMVDNYTk	P27816-4	NonPhos	P27816-4->	NonPhos_isUniquetoGene	isUniquetoGene		24|41.5|15|23|36|43	2|3		0.194139	2.91012	0.00489456	0.303136		0.209409	3.51485	0.000807832	0.272727		0.01527	0.242833	0.810343	0.994792
[PSMB1]	Proteasome subunit beta type 1	lVkDVFISAAERDVYTGDALR	P20618	NonPhos	P20618->	NonPhos_isUniquetoGene	isUniquetoGene		76|34.5|10.5|9|17.5	1|2|4		0.150809	2.89971	0.00503947	0.304276		0.196822	3.47923	0.000905075	0.291667		0.0460128	0.779291	0.441872	0.976992
[DMD]	|Dystrophin	lLVEELPLR	P11532	NonPhos	P11532->	NonPhos_isUniquetoGene	isUniquetoGene		|30|25|45|36.5	|2|6|5		0.118	2.33636	0.0225111	0.489807		0.16905	3.48442	0.00089047	0.291667		0.05105	1.09529	0.280462	0.976992
[NEB]	Isoform 3 of Nebulin | Isoform 2 of Nebulin |	akIQSPVDMLSILHSk	P20929-3;P20929-2	NonPhos	P20929-3->|P20929-2->|	NonPhos_isUniquetoGene	isUniquetoGene		15|6|13|22|32|	4|5|3|		0.109344	1.80166	0.076612	0.679158		0.166129	3.46619	0.000942231	0.291667		0.0567841	0.936182	0.355929	0.976992
[TXLNB]	Beta taxilin	sNEVFATFk	Q8N3L3	NonPhos	Q8N3L3->	NonPhos_isUniquetoGene	isUniquetoGene		30|40|29|47|35.5|62	3|1|2		0.121076	2.7266	0.00815472	0.353211		0.150985	3.46732	0.000938986	0.291667		0.0299091	0.561196	0.579511	0.981939
[H2AFY]	|Isoform 1 of Core histone macro H2A.1	kGGkEFVEAVLELR	O75367-2	NonPhos	O75367-2->	NonPhos_isUniquetoGene	isUniquetoGene		|67|9|43|30	|1		0.0267247	0.456021	0.651608	0.956807		0.182884	3.42738	0.00106679	0.303571		0.156159	2.60116	0.0117759	0.605898
[VAPB]	Vesicle associated membrane protein associated protein B/C	fMVQSMFAPTDTSDMEAVWk	O95292	NonPhos	O95292->	NonPhos_isUniquetoGene	isUniquetoGene		22|14|24.5|19|11|17	8|3|6|7		-0.0448373	-1.06269	0.293629	0.872146		-0.140528	-3.42079	0.00108919	0.303571		-0.0956907	-2.21972	0.0305564	0.748804
[USO1]	General vesicular transport factor p115	lSALLQETk	O60763	NonPhos	O60763->	NonPhos_isUniquetoGene	isUniquetoGene		31|0|17|28|35.5|36.5	2|3|4		0.0354011	0.645672	0.522803	0.938567		0.146506	3.43	0.00105781	0.303571		0.111105	2.022	0.0481755	0.807361
[TTN]	|Isoform 11 of Titin | Isoform 13 of Titin | Isoform 2 of Titin | Isoform 12 of Titin | Isoform 3 of Titin	vTWFkDGVEIEkR	Q8WZ42-11;Q8WZ42-13;Q8WZ42-2;Q8WZ42-12;Q8WZ42-3	NonPhos	Q8WZ42-11->|Q8WZ42-13->|Q8WZ42-2->|Q8WZ42-12->|Q8WZ42-3->	NonPhos_isUniquetoGene	isUniquetoGene		|31.5|28|10|0|41	|2|1|4		0.121814	1.67134	0.0999896	0.726643		0.204243	3.41552	0.00110671	0.303571		0.0824285	1.39907	0.168866	0.96258
[LAMA2]	Laminin subunit alpha 2	vNVEGIHcDR	P24043	NonPhos	P24043->	NonPhos_isUniquetoGene	isUniquetoGene		28|11|13|18|22|33	4|3|7|6|2		0.119716	1.50027	0.139211	0.768527		0.209922	3.44904	0.000994815	0.303571		0.0902064	1.32648	0.191805	0.968021
[MAP2K6]	Dual specificity mitogen activated protein kinase kinase 6 |	acISIGNQNFEVkADDLEPIMELGR	P52564	NonPhos	P52564->|	NonPhos_isUniquetoGene	isUniquetoGene		0||23|13|15	1||2|5		-0.228758	-2.20357	0.0310761	0.537283		-0.311767	-3.42381	0.00107855	0.303571		-0.0830093	-0.804179	0.427495	0.976992
[PSMA3]	Isoform 2 of Proteasome subunit alpha type 3	vFQVEYAMk	P25788-2	NonPhos	P25788-2->	NonPhos_isUniquetoGene	isUniquetoGene		21|15|9|38|11|12	6|5|3|4		0.0878725	2.14106	0.0360313	0.555758		0.114535	3.42888	0.00106139	0.303571		0.0266621	0.643761	0.525049	0.978858
[DMD]	Dystrophin	vLSQIDVAQkk	P11532	NonPhos	P11532->	NonPhos_isUniquetoGene	isUniquetoGene		26|6|13|17.5|19|47	3|4|5		0.161843	3.51573	0.0008029	0.169014		0.148061	3.429	0.00106108	0.303571		-0.0137826	-0.264513	0.793767	0.994792
[NACA]	Nascent polypeptide associated complex subunit alpha muscle specific form	gGPATPPPkGAPTPPAATPPSLk	E9PAV3	NonPhos	E9PAV3->	NonPhos_isUniquetoGene	isUniquetoGene		8|18|29|25|22.5|24.5	4|5|3|6		0.179915	1.75778	0.0839142	0.695976		0.303656	3.3661	0.00128933	0.327869		0.123742	1.27571	0.209191	0.969658
[NEB]	Isoform 2 of Nebulin | Isoform 3 of Nebulin |	tQEAVSELIYkSDFFk	P20929-2;P20929-3	NonPhos	P20929-2->|P20929-3->|	NonPhos_isUniquetoGene	isUniquetoGene		18|7|47||36|32	3|1|		0.143716	1.60055	0.114965	0.748489		0.260569	3.37178	0.00126661	0.327869		0.116853	1.2478	0.219247	0.969658
[PLIN4]	Perilipin 4 | Isoform 2 of Perilipin 4 |	lDQGSGASAEDAAVQEERDAGVLSR	Q96Q06;Q96Q06-2	NonPhos	Q96Q06->|Q96Q06-2->|	NonPhos_isUniquetoGene	isUniquetoGene		0||15|22|17	3||2|5		0.202126	2.29747	0.0247725	0.504926		0.304494	3.36981	0.00127388	0.327869		0.102368	1.12096	0.269418	0.975156
[TTN]	Isoform 12 of Titin | Isoform 13 of Titin | Isoform 11 of Titin | Isoform 2 of Titin	vRVPEEPR	Q8WZ42-12;Q8WZ42-13;Q8WZ42-11;Q8WZ42-2	NonPhos	Q8WZ42-12->|Q8WZ42-13->|Q8WZ42-11->|Q8WZ42-2->	NonPhos_isUniquetoGene	isUniquetoGene		18.5|13|16|11|4|12	8|6|9		-0.135457	-2.90286	0.00499595	0.304276		-0.164834	-3.36681	0.00128621	0.327869		-0.0293769	-0.553788	0.584524	0.982047
[DMD]	Dystrophin	gQGPMFLDADFVAFTNHFk	P11532	NonPhos	P11532->	NonPhos_isUniquetoGene	isUniquetoGene		21|24.5|16|20|18|15	7|12|6|9|10		0.138152	2.79675	0.00672505	0.335917		0.155212	3.36924	0.00127643	0.327869		0.0170603	0.381908	0.705973	0.991644
[ADD1]	Isoform 2 of Alpha adducin	sPG[p]sPVGEGTGSPPk	P35611-2	Phos	P35611-2->[p]S358	Phos_isUniquetoGene	isUniquetoGene	1	5|6|0|8.5|16	5|4|6|7|3		0.0375212	0.201827	0.841543	0.985		-0.548895	-3.34267	0.00138537	0.328571		-0.586416	-3.03139	0.0035957	0.5
[EPRS]	Bifunctional glutamate/proline tRNA ligase |	iNEAVEcLLSLk	P07814	NonPhos	P07814->|	NonPhos_isUniquetoGene	isUniquetoGene		45||32.5|36|17	2||4|5		0.0311428	0.581761	0.564729	0.945371		0.188661	3.32919	0.00144288	0.328571		0.157518	2.78877	0.00712803	0.557018
[NID2]	Nidogen 2	vFALYNDEER	Q14112	NonPhos	Q14112->	NonPhos_isUniquetoGene	isUniquetoGene		12|39|27|28|49|35	3|4		0.0133812	0.309813	0.758978	0.97614		0.150276	3.32534	0.00146038	0.328571		0.136895	2.62964	0.0109288	0.60355
[JSRP1]	|Junctional sarcoplasmic reticulum protein 1	vPEPWVPPSSAPR	Q96MG2	NonPhos	Q96MG2->	NonPhos_isUniquetoGene	isUniquetoGene		|15.5|19|35|30	|2|1		-0.0354728	-0.600089	0.552556	0.944436		-0.167903	-3.34319	0.00138301	0.328571		-0.13243	-2.30878	0.0246508	0.716954
[TTN]	Isoform 12 of Titin | Isoform 13 of Titin | Isoform 11 of Titin | Isoform 2 of Titin	dVASAQW[p]sPLSATSk	Q8WZ42-12;Q8WZ42-13;Q8WZ42-11;Q8WZ42-2	Phos	Q8WZ42-12->[p]S19925|Q8WZ42-13->[p]S18418|Q8WZ42-11->[p]S17357|Q8WZ42-2->[p]S18192	Phos_isUniquetoGene	isUniquetoGene	1	35|37.5|35.5|11|21|10	5|6|4|3		-0.0780927	-0.949883	0.3477	0.884955		-0.276749	-3.36125	0.00130806	0.328571		-0.198656	-2.28534	0.0260956	0.728709
[TTN]	|Isoform 11 of Titin | Isoform 12 of Titin | Isoform 13 of Titin | Isoform 2 of Titin | Isoform 6 of Titin | Isoform 3 of Titin	aP[p]tP[p]sPVR[p]sV[p]sPAAR	Q8WZ42-11;Q8WZ42-12;Q8WZ42-13;Q8WZ42-2;Q8WZ42-6;Q8WZ42-3	Phos	Q8WZ42-11->[p]T300[p]S302[p]S306[p]S308|Q8WZ42-12->[p]T300[p]S302[p]S306[p]S308|Q8WZ42-13->[p]T300[p]S302[p]S306[p]S308|Q8WZ42-2->[p]T300[p]S302[p]S306[p]S308|Q8WZ42-6->[p]T300[p]S302[p]S306[p]S308|Q8WZ42-3->[p]T300[p]S302[p]S306[p]S308	Phos_isUniquetoGene	isUniquetoGene	4	|13|22|16|20	|13|124|191		-0.083543	-1.33389	0.188078	0.812396		-0.220591	-3.32856	0.00144565	0.328571		-0.137048	-2.20144	0.031908	0.754781
[TTN]	Isoform 3 of Titin | Isoform 12 of Titin | Isoform 13 of Titin | Isoform 2 of Titin	dRLVSPDLQLDASVR	Q8WZ42-3;Q8WZ42-12;Q8WZ42-13;Q8WZ42-2	NonPhos	Q8WZ42-3->|Q8WZ42-12->|Q8WZ42-13->|Q8WZ42-2->	NonPhos_isUniquetoGene	isUniquetoGene		6.5|35.5|18.5|31|35|0	4|6|5		-0.091064	-1.93278	0.057833	0.631764		-0.145944	-3.32935	0.00144213	0.328571		-0.0548801	-1.23056	0.225604	0.969658
[ATP5C1]	Isoform Heart of ATP synthase subunit gamma mitochondrial |	nASEMIDk	P36542-2	NonPhos	P36542-2->|	NonPhos_isUniquetoGene	isUniquetoGene		13||20|28	1|2||3		-0.207378	-2.14212	0.0359415	0.555758		-0.278656	-3.33428	0.00142054	0.328571		-0.0712772	-0.728746	0.471973	0.978281
[TTN]	Isoform 11 of Titin | Isoform 12 of Titin | Isoform 13 of Titin | Isoform 2 of Titin | Isoform 3 of Titin	dSG[p]yYSLTAENSSGTDTQk	Q8WZ42-11;Q8WZ42-12;Q8WZ42-13;Q8WZ42-2;Q8WZ42-3	Phos	Q8WZ42-11->[p]Y18968|Q8WZ42-12->[p]Y21536|Q8WZ42-13->[p]Y20029|Q8WZ42-2->[p]Y19803|Q8WZ42-3->[p]Y12471	Phos_isUniquetoGene	isUniquetoGene	1	8.5|7|10|13|30.5|1	12|11|10|3|4		-0.289249	-2.45428	0.0167317	0.435847		-0.327579	-3.33738	0.00140811	0.328571		-0.0383298	-0.277236	0.784096	0.994128
[DMD]	Dystrophin	ekELQTIFDTLPPMR	P11532	NonPhos	P11532->	NonPhos_isUniquetoGene	isUniquetoGene		11|11.5|16.5|37|22.5	3|6|8|5|7		0.127261	1.9496	0.0557191	0.624289		0.233496	3.31635	0.00150105	0.328767		0.106236	1.39202	0.171004	0.963343
[DMD]	Dystrophin	lYSLkQDLLSTLk	P11532	NonPhos	P11532->	NonPhos_isUniquetoGene	isUniquetoGene		14|21|19|8|11	1|4|2|3|5		0.113338	1.27475	0.208284	0.82381		0.210378	3.31321	0.00151498	0.328767		0.0970405	1.05072	0.300383	0.976992
[CKM]	Creatine kinase M type	g[p]tGGVDTAAVGSVFDVSNADR	P06732	Phos	P06732->[p]T322	Phos_isUniquetoGene	isUniquetoGene	1	3|9|16.5|18|14	5|28|27|20|24|23		-0.254493	-2.84134	0.00594002	0.323263		-0.253428	-3.32093	0.00148078	0.328767		0.00106559	0.0118329	0.990665	0.999639
[ATP1B1]	Sodium/potassium transporting ATPase subunit beta 1 |	tEISFRPNDPk	P05026	NonPhos	P05026->|	NonPhos_isUniquetoGene	isUniquetoGene		35|25.5|71||67.5	1|2|		-0.00352973	-0.0453218	0.964159	0.997909		0.206774	3.30279	0.00156266	0.333333		0.210304	2.9333	0.00475371	0.50303
[MURC]	Muscle related coiled coil protein	sISNAAPSkEAFk	Q5BKX8	NonPhos	Q5BKX8->	NonPhos_isUniquetoGene	isUniquetoGene		29|6|17.5|13|0|32.5	3|5|2|4		0.179263	2.50919	0.0145215	0.424288		0.24359	3.30255	0.00156384	0.333333		0.0643262	0.754051	0.456772	0.976992
[TTN]	|Isoform 12 of Titin | Isoform 13 of Titin | Isoform 11 of Titin | Isoform 2 of Titin	aSQ[p]tPGPVVDLk	Q8WZ42-12;Q8WZ42-13;Q8WZ42-11;Q8WZ42-2	Phos	Q8WZ42-12->[p]T22451|Q8WZ42-13->[p]T20944|Q8WZ42-11->[p]T19883|Q8WZ42-2->[p]T20718	Phos_isUniquetoGene	isUniquetoGene	1	|26|19|8.5|14.5	|3|6|4		-0.0926158	-1.85254	0.0687929	0.665713		-0.180325	-3.29498	0.00159986	0.337662		-0.0877091	-1.39301	0.170702	0.963343
[ESD]	S formylglutathione hydrolase |	gcNIkGEDESWDFGTGAGFYVDATEDPWkTNYR	P10768	NonPhos	P10768->|	NonPhos_isUniquetoGene	isUniquetoGene		19|50|2||2.5	2|1|		0.187172	2.24489	0.0281489	0.52615		0.277765	3.29268	0.00161117	0.337662		0.0905932	1.12858	0.266198	0.975156
[NDUFA12]	NADH dehydrogenase ubiquinone 1 alpha subcomplex subunit 12 |	vGTLVGEDkYGNk	Q9UI09	NonPhos	Q9UI09->|	NonPhos_isUniquetoGene	isUniquetoGene		23||21|37	1||2|4		-0.13	-1.54004	0.129159	0.759754		-0.261301	-3.27738	0.00168892	0.346154		-0.131301	-1.3311	0.19028	0.968021
[SZRD1]	|Isoform 2 of SUZ domain containing protein 1	iSQPEDSRQPNNVIR	Q7Z422-2	NonPhos	Q7Z422-2->	NonPhos_isUniquetoGene	isUniquetoGene		|15|56|36|9|25.5	|3|2		0.235192	2.99922	0.00378931	0.295964		0.222967	3.26578	0.00174901	0.35443		-0.0122253	-0.157797	0.876055	0.997809
[MTHFD1]	C 1 tetrahydrofolate synthase cytoplasmic	lkNQVTQLkEQVPGFTPR	P11586	NonPhos	P11586->	NonPhos_isUniquetoGene	isUniquetoGene		18|22|36.5|21|14	2|4|3		-0.0147482	-0.312912	0.756636	0.97604		0.147353	3.24836	0.00184594	0.357143		0.162101	3.10431	0.00291093	0.489583
[IMPDH2]	Inosine 5' monophosphate dehydrogenase 2	vRDVFEAk	P12268	NonPhos	P12268->	NonPhos_isUniquetoGene	isUniquetoGene		0|47|48|68.5|9	1|2|3		0.0572645	0.956517	0.344357	0.884297		0.190804	3.24429	0.00186994	0.357143		0.13354	2.36265	0.0216084	0.710145
[LAMA2]	Laminin subunit alpha 2	tEcEAcNcHGkAEEcYYDENVAR	P24043	NonPhos	P24043->	NonPhos_isUniquetoGene	isUniquetoGene		3.5|12.5|23|6.5|6	4|8|5|2|3		0.237806	1.69365	0.0956065	0.72		0.381139	3.25964	0.00178244	0.357143		0.143333	0.978673	0.334596	0.976992
[MURC]	Muscle related coiled coil protein	eMGVDIIAR	Q5BKX8	NonPhos	Q5BKX8->	NonPhos_isUniquetoGene	isUniquetoGene		41.5|0|28|43.5|21	2|1|4|3		0.161648	2.16491	0.0340654	0.549459		0.201198	3.25237	0.00182364	0.357143		0.0395497	0.621922	0.539166	0.979137
[THRAP3]	Thyroid hormone receptor associated protein 3	aSAVSEL[p]sPR	Q9Y2W1	Phos	Q9Y2W1->[p]S243	Phos_isUniquetoGene	isUniquetoGene	1	29|55|71|41|37	7|11|4|2|3		-0.308158	-2.87383	0.00542145	0.307937		-0.268111	-3.25961	0.00178256	0.357143		0.0400472	0.462225	0.648017	0.98716
[SYNPO2]	Synaptopodin 2 | Isoform 4 of Synaptopodin 2	aQ[p]sP[p]tPSLPASWk	Q9UMS6;Q9UMS6-4	Phos	Q9UMS6->[p]S902[p]T904|Q9UMS6-4->[p]S871[p]T873	Phos_isUniquetoGene	isUniquetoGene	2	23|18|16|12|8|10	32|89|119|127|117|94		-0.106035	-1.56841	0.12233	0.756026		-0.240014	-3.2341	0.00192697	0.364706		-0.133978	-1.90948	0.0617076	0.854022
[GSTO1]	Glutathione S transferase omega 1 |	lWMAAMk	P78417	NonPhos	P78417->|	NonPhos_isUniquetoGene	isUniquetoGene		11.5||43.5|24|47.5	2||4|3		-0.0351435	-0.692751	0.493024	0.930476		-0.193532	-3.22888	0.0019576	0.367816		-0.158389	-2.66587	0.00993614	0.592357
[MYOM2]	Myomesin 2	sVVGSG[p]sWQR	P54296	Phos	P54296->[p]S555	Phos_isUniquetoGene	isUniquetoGene	1	7|10|5.5|15|24|17	8|12|10|3|5		-0.189237	-2.31278	0.0238519	0.498975		-0.275863	-3.22662	0.00197113	0.367816		-0.0866253	-0.969144	0.339327	0.976992
[RAB2B]	|Ras related protein Rab 2B	rEEGEAFAR	Q8WUD1	NonPhos	Q8WUD1->	NonPhos_isUniquetoGene	isUniquetoGene		|9.5|37|30|17.5	|2|1		0.0252693	0.385659	0.702552	0.964836		-0.201563	-3.06487	0.00318654	0.371728		-0.226832	-3.47657	0.000944571	0.34
[SCRN2]	Isoform 2 of Secernin 2	qGGITAEVMMGILR	Q96FV2-2	NonPhos	Q96FV2-2->	NonPhos_isUniquetoGene	isUniquetoGene		31|11|48.5|20.5|24|0	5|4|2|3		-0.0807046	-0.704803	0.485554	0.928127		-0.386239	-3.03964	0.00342948	0.371728		-0.305534	-2.87807	0.0055612	0.52381
[EIF2S1]	Eukaryotic translation initiation factor 2 subunit 1 |	tAWVFDDkYk	P05198	NonPhos	P05198->|	NonPhos_isUniquetoGene	isUniquetoGene		54||0|27	1||3		-0.0131927	-0.41447	0.681523	0.96106		-0.108237	-3.21014	0.00207128	0.371728		-0.0950446	-2.86943	0.00569272	0.52381
[APOBEC2]	C >U editing enzyme APOBEC 2	lLILVGR	Q9Y235	NonPhos	Q9Y235->	NonPhos_isUniquetoGene	isUniquetoGene		23.5|0|12	2|3|4|5		-0.0313542	-0.297264	0.768465	0.977074		0.36942	3.09727	0.00289749	0.371728		0.400774	2.87757	0.00556822	0.52381
[GART]	Trifunctional purine biosynthetic protein adenosine 3	sAGVQcFGPTAEAAQLESSkR	P22102	NonPhos	P22102->	NonPhos_isUniquetoGene	isUniquetoGene		9|68|0|65|49|30	1|2		0.0412541	0.357711	0.723165	0.969529		0.367883	3.09603	0.0029075	0.371728		0.326629	2.69265	0.00924992	0.592357
[MYOM2]	Myomesin 2	eGE[p]tVTLk	P54296	Phos	P54296->[p]T294	Phos_isUniquetoGene	isUniquetoGene	1	4|13|21|37|12	1|4|3|2		-0.0483403	-0.360958	0.720769	0.968718		-0.389146	-3.13813	0.00256633	0.371728		-0.340806	-2.61549	0.0113451	0.603878
[ME1]	NADP dependent malic enzyme |	kIWLVDSk	P48163	NonPhos	P48163->|	NonPhos_isUniquetoGene	isUniquetoGene		0||6|19|26.5	1||2|3		-0.0162439	-0.296237	0.769255	0.977413		0.127023	3.08496	0.00300394	0.371728		0.143267	2.61442	0.0113753	0.603878
[HNRNPUL2]	|Heterogeneous nuclear ribonucleoprotein U like protein 2	[p]sGDETPGSEVPGDkAAEEQGDDQDSEk	Q1KMD3	Phos	Q1KMD3->[p]S161	Phos_isUniquetoGene	isUniquetoGene	1	|68|2|16|0	|3|2|1		-0.00786245	-0.0484734	0.961671	0.997909		0.390063	3.04589	0.00336693	0.371728		0.397925	2.61011	0.0115063	0.603878
[NOS1]	Isoform 5 of Nitric oxide synthase brain | Isoform 4 of Nitric oxide synthase brain	aTRV[p]sLQGR	P29475-5;P29475-4	Phos	P29475-5->[p]S195|P29475-4->[p]S195	Phos_isUniquetoGene	isUniquetoGene	1	28|22|3.5|11|13|10	7|9|4|1|2		-0.0390352	-0.32522	0.747393	0.974844		-0.334728	-3.08597	0.00299458	0.371728		-0.295692	-2.45606	0.0171092	0.68246
[ANXA6]	Annexin A6	dLMTDLk	P08133	NonPhos	P08133->	NonPhos_isUniquetoGene	isUniquetoGene		14|27|15|34|42	2|1		0.0299739	0.645182	0.52312	0.938567		0.171657	3.00929	0.00374509	0.371728		0.141683	2.38165	0.0206122	0.705832
[NEB]	Isoform 2 of Nebulin | Isoform 3 of Nebulin |	gIGWIPIGSLEVEkVk	P20929-2;P20929-3	NonPhos	P20929-2->|P20929-3->|	NonPhos_isUniquetoGene	isUniquetoGene		45||24|29|34.5	3||5|4		0.0481225	0.722637	0.474609	0.927016		0.20081	3.10002	0.00287401	0.371728		0.152687	2.37517	0.0209463	0.710145
[DMD]	Dystrophin	eMNVLTEWLAATDMELTkR	P11532	NonPhos	P11532->	NonPhos_isUniquetoGene	isUniquetoGene		14|30|26.5|18|19	7|8|6		0.0580699	0.967868	0.338671	0.882749		0.182023	3.12348	0.00267828	0.371728		0.123953	2.25731	0.027939	0.736546
[SRRM2]	Serine/arginine repetitive matrix protein 2	scFE[?p]s[?p]sPDPELk	Q9UQ35	Phos	Q9UQ35->[?p]S875[?p]S876	Phos_isUniquetoGene	isUniquetoGene	1	59|54|31|26.5|19.5|53	5|7|2		-0.131058	-1.28536	0.204546	0.822288		-0.36228	-3.02013	0.00363124	0.371728		-0.231222	-2.19596	0.0323238	0.754781
[COPS6]	|COP9 signalosome complex subunit 6	iGVDHVAR	Q7L5N1	NonPhos	Q7L5N1->	NonPhos_isUniquetoGene	isUniquetoGene		|45|55|31|70	|1|3|5		-0.0497041	-1.10166	0.276378	0.86134		-0.165532	-2.99704	0.00387955	0.371728		-0.115828	-2.19041	0.0327445	0.755034
[SGCD]	Delta sarcoglycan	aDPFkELR	Q92629	NonPhos	Q92629->	NonPhos_isUniquetoGene	isUniquetoGene		0|42|13|14.5|19	3|1|2		0.0724716	1.12315	0.267184	0.855592		0.207606	3.2082	0.00208268	0.371728		0.135135	2.18617	0.0330734	0.756424
[WDR77]	Methylosome protein 50	iLLWDTR	Q9BQA1	NonPhos	Q9BQA1->	NonPhos_isUniquetoGene	isUniquetoGene		8.5|24|33|0|15|13.5	2|1|3		0.0335269	0.661502	0.512677	0.93664		0.153746	3.03664	0.00346048	0.371728		0.120219	2.12963	0.0377288	0.762679
[PDLIM5]	PDZ and LIM domain protein 5 | Isoform 2 of PDZ and LIM domain protein 5 | Isoform 3 of PDZ and LIM domain protein 5 | Isoform 7 of PDZ and LIM domain protein 5 |	iGDVVLSIDGInAqGMTHLEAQnk	Q96HC4;Q96HC4-2;Q96HC4-3;Q96HC4-7	NonPhos	Q96HC4->|Q96HC4-2->|Q96HC4-3->|Q96HC4-7->|	NonPhos_isUniquetoGene	isUniquetoGene		46|38|34||70	1|		-0.0443869	-0.608801	0.546819	0.944234		-0.180804	-3.04991	0.00332769	0.371728		-0.136417	-2.11563	0.0389666	0.765537
[DCUN1D1]	DCN1 like protein 1 |	fkDFYQFTFNFAk	Q96GG9	NonPhos	Q96GG9->|	NonPhos_isUniquetoGene	isUniquetoGene		24.5|31||26.5|3|25	2||1		-0.0134634	-0.223204	0.825018	0.982504		-0.159187	-3.00126	0.00383234	0.371728		-0.145724	-2.02695	0.0476507	0.804124
[MYL1]	Myosin light chain 1/3 skeletal muscle isoform |	dQATYEDFVEGLRVFDk	P05976	NonPhos	P05976->|	NonPhos_isUniquetoGene	isUniquetoGene		28|10|100|40|20|	1|3|		0.107573	1.05524	0.297001	0.874217		0.286284	3.11268	0.00276667	0.371728		0.178711	1.97118	0.0539426	0.836455
[TTN]	|Isoform 3 of Titin | Isoform 12 of Titin	aDSSkFSLTk	Q8WZ42-3;Q8WZ42-12	NonPhos	Q8WZ42-3->|Q8WZ42-12->	NonPhos_isUniquetoGene	isUniquetoGene		|66|5|11.5|54	|1|2|3		0.056256	1.33686	0.187109	0.812396		0.157227	3.20166	0.00212458	0.371728		0.100971	1.9581	0.0555198	0.841181
[STBD1]	Starch binding domain containing protein 1	dGFWSHSIFLPADTVVEWk	O95210	NonPhos	O95210->	NonPhos_isUniquetoGene	isUniquetoGene		20.5|15|0|6|21|24	6|3		-0.0631262	-1.11409	0.271032	0.856478		-0.180796	-2.98314	0.0040399	0.371728		-0.11767	-1.95133	0.0563468	0.84134
[ZYX]	Zyxin	eVEELEQLTQQLMQDMEHPQR	Q15942	NonPhos	Q15942->	NonPhos_isUniquetoGene	isUniquetoGene		28.5|22.5|64.5|30.5|22|25	4|2|3|1		-0.0806696	-0.786618	0.436517	0.917773		-0.284934	-3.139	0.00256036	0.371728		-0.204265	-1.95083	0.0564091	0.84134
[TTN]	Isoform 3 of Titin | Isoform 12 of Titin | Isoform 13 of Titin | Isoform 11 of Titin | Isoform 2 of Titin	nSVSLSWEkPEHDGGSR	Q8WZ42-3;Q8WZ42-12;Q8WZ42-13;Q8WZ42-11;Q8WZ42-2	NonPhos	Q8WZ42-3->|Q8WZ42-12->|Q8WZ42-13->|Q8WZ42-11->|Q8WZ42-2->	NonPhos_isUniquetoGene	isUniquetoGene		21.5|11|13.5|10.5|15|6	4|3|6		0.0692944	1.05499	0.297119	0.874217		0.202653	3.13702	0.00257383	0.371728		0.133359	1.91542	0.0609205	0.852375
[CANX]	Calnexin |	aEEDEILnR[p]sPR	P27824	Phos	P27824->[p]S583|	Phos_isUniquetoGene	isUniquetoGene	1	35.5||20|36.5|15	2||7|10|9		-0.0333997	-0.62819	0.534131	0.940849		-0.117643	-3.00629	0.00377771	0.371728		-0.0842437	-1.9011	0.062823	0.85528
[TTN]	Isoform 3 of Titin | Isoform 12 of Titin | Isoform 11 of Titin | Isoform 13 of Titin | Isoform 2 of Titin	sTYLnSEPTVAqYPFkVPGPPGTPVVTLSSR	Q8WZ42-3;Q8WZ42-12;Q8WZ42-11;Q8WZ42-13;Q8WZ42-2	NonPhos	Q8WZ42-3->|Q8WZ42-12->|Q8WZ42-11->|Q8WZ42-13->|Q8WZ42-2->	NonPhos_isUniquetoGene	isUniquetoGene		66|0|34.5|24|11|52	2|3|4|1		-0.0794193	-0.687209	0.496487	0.931816		-0.258349	-3.01295	0.00370642	0.371728		-0.178929	-1.87512	0.0664177	0.866587
[TBCB]	Tubulin folding cofactor B |	yNEEERAQQEAEAAQR	Q99426	NonPhos	Q99426->|	NonPhos_isUniquetoGene	isUniquetoGene		23.5|0|7||62	4|2||1		0.0808879	1.17127	0.247353	0.843805		0.208607	3.19234	0.00218287	0.371728		0.127719	1.74867	0.0864686	0.885175
[HSPG2]	|Basement membrane specific heparan sulfate proteoglycan core protein	aTFSSVPLAASISAVSLEVAQPGPSNRPR	P98160	NonPhos	P98160->	NonPhos_isUniquetoGene	isUniquetoGene		|27|25|34|44|41.5	|2|3|5|1		-0.180731	-1.2588	0.213995	0.829142		-0.398095	-3.2087	0.00207977	0.371728		-0.217363	-1.68998	0.0973663	0.901115
[LTA4H]	|Leukotriene A 4 hydrolase	sLVLDTkDLTIEk	P09960	NonPhos	P09960->	NonPhos_isUniquetoGene	isUniquetoGene		|80|47|27|17.5	|1|2|3		0.0568809	0.992567	0.326521	0.880988		0.16909	3.12936	0.00263174	0.371728		0.11221	1.66877	0.101556	0.909218
[NDUFV1]	Isoform 2 of NADH dehydrogenase ubiquinone flavoprotein 1 mitochondrial |	iFTNLYGR	P49821-2	NonPhos	P49821-2->|	NonPhos_isUniquetoGene	isUniquetoGene		7|16.5||8|20.5	2||3		-0.0778983	-1.10103	0.276652	0.861879		-0.205193	-2.97931	0.0040847	0.371728		-0.127295	-1.64542	0.106351	0.909675
[SELENBP1]	Selenium binding protein 1	nTGTEAPDYLATVDVDPk	Q13228	NonPhos	Q13228->	NonPhos_isUniquetoGene	isUniquetoGene		9|15|33.5|11|13.5	4|5|6|3		0.190207	2.17526	0.0332437	0.549187		0.340748	3.021	0.00362245	0.371728		0.150541	1.52569	0.133884	0.947462
[SYNPO2]	Synaptopodin 2 | Isoform 4 of Synaptopodin 2	aQ[p]sP[?p]tP[?p]sLPASWk	Q9UMS6;Q9UMS6-4	Phos	Q9UMS6->[p]S902[?p]T904[?p]S906|Q9UMS6-4->[p]S871[?p]T873[?p]S875	Phos_isUniquetoGene	isUniquetoGene	2	45.5|5.5|15|6|11	4|48|61|34|42|25		-0.10722	-1.51256	0.136044	0.764511		-0.221483	-3.12026	0.00270483	0.371728		-0.114264	-1.52844	0.133184	0.947462
[PSMA7]	Proteasome subunit alpha type 7	aLLEVVQSGGk	O14818	NonPhos	O14818->	NonPhos_isUniquetoGene	isUniquetoGene		42|31|34|21|27|19.5	1|7|5|9|6		0.0767029	1.36391	0.178417	0.805626		0.145261	3.00804	0.00375843	0.371728		0.0685582	1.50271	0.139755	0.947462
[FBLN2]	Fibulin 2 |	cGEGQVcHNLPGSYR	P98095	NonPhos	P98095->|	NonPhos_isUniquetoGene	isUniquetoGene		21|31|21.5||67	1|3|2|		-0.147759	-1.26688	0.211081	0.825963		-0.312896	-2.98288	0.00404274	0.371728		-0.165137	-1.55589	0.126443	0.947462
[MYH14]	Isoform 6 of Myosin 14	vAEQAANDLR	Q7Z406-6	NonPhos	Q7Z406-6->	NonPhos_isUniquetoGene	isUniquetoGene		13.5|50|0|22|39	2|1|4|3		0.147589	1.94803	0.0559145	0.624807		0.24629	3.00047	0.00384145	0.371728		0.0987012	1.47618	0.146804	0.950714
[TSG101]	|Tumor susceptibility gene 101 protein	aSLISAVSDkLR	Q99816	NonPhos	Q99816->	NonPhos_isUniquetoGene	isUniquetoGene		|48|22|15|54.5	|3|1|2		0.0686151	1.82047	0.0736367	0.671798		0.129393	3.05487	0.00327892	0.371728		0.0607774	1.48184	0.145269	0.950714
[ALB]	Serum albumin	aAFTEccqAADk	P02768	NonPhos	P02768->	NonPhos_isUniquetoGene	isUniquetoGene		0|2.5|10.5|20|16	14|8|10|24|21|26		-0.0827286	-1.54732	0.127383	0.758499		-0.159485	-3.00971	0.00374037	0.371728		-0.0767564	-1.47832	0.146224	0.950714
[NCL]	Nucleolin |	kFGYVDFESAEDLEk	P19338	NonPhos	P19338->|	NonPhos_isUniquetoGene	isUniquetoGene		37.5|57|40||55	2||1		0.0662092	1.52064	0.133988	0.763066		0.127244	3.04664	0.00335949	0.371728		0.0610349	1.47763	0.14641	0.950714
[PDLIM2]	PDZ and LIM domain protein 2 |	gHFWVGDELYcEk	Q96JY6	NonPhos	Q96JY6->|	NonPhos_isUniquetoGene	isUniquetoGene		60|27.5|35|52.5|55|	3|4|2|1|		-0.102573	-1.06529	0.292457	0.871875		-0.253612	-2.98875	0.00397492	0.371728		-0.151039	-1.44432	0.155637	0.958624
[PGAM1]	Phosphoglycerate mutase 1 |	sYDVPPPPMEPDHPFYSNISk	P18669	NonPhos	P18669->|	NonPhos_isUniquetoGene	isUniquetoGene		4||5|3.5|4.5|9	5||7|4|6|2		0.0783417	1.6675	0.100765	0.727653		0.156667	3.01304	0.00370534	0.371728		0.0783249	1.3982	0.169127	0.96258
[LAMA2]	Laminin subunit alpha 2	gTGkPLEVNFAk	P24043	NonPhos	P24043->	NonPhos_isUniquetoGene	isUniquetoGene		9|45.5|27.5|23.5|17|24	3|2|4		0.0931379	0.965999	0.339605	0.882749		0.226251	3.01128	0.00372391	0.371728		0.133113	1.36359	0.1798	0.963899
[PSMB6]	Proteasome subunit beta type 6 |	lAAIAESGVER	P28072	NonPhos	P28072->|	NonPhos_isUniquetoGene	isUniquetoGene		20||28|23|21.5	2|		0.0733071	2.26512	0.0267981	0.515888		0.113381	3.16922	0.00234025	0.371728		0.0400736	1.32438	0.192505	0.968021
[PYGM]	Glycogen phosphorylase muscle form	qVIEQLSSGFFSPkQPDLFkDIVNMLMHHDR	P11217	NonPhos	P11217->	NonPhos_isUniquetoGene	isUniquetoGene		47|12|18|28.5|14|6.5	1|2		0.258095	2.00418	0.0493403	0.606651		0.415112	2.97879	0.00409079	0.371728		0.157018	1.30757	0.198161	0.968021
[SERPINB6]	Serpin B6	eLNMIIMLPDETTDLR	P35237	NonPhos	P35237->	NonPhos_isUniquetoGene	isUniquetoGene		53.5|37|26.5|16|0|37.5	2|1		-0.188117	-1.57389	0.121038	0.755623		-0.32176	-3.08992	0.00296055	0.371728		-0.133642	-1.31417	0.195929	0.968021
[SKP1]	S phase kinase associated protein 1 |	nDFTEEEEAQVR	P63208	NonPhos	P63208->|	NonPhos_isUniquetoGene	isUniquetoGene		21|27||59|4|0	1||2		0.120757	1.48075	0.144371	0.772601		0.223668	3.12289	0.002683	0.371728		0.102911	1.34188	0.186755	0.968021
[NDUFAB1]	Acyl carrier protein mitochondrial |	lYDkIDPEk	O14561	NonPhos	O14561->|	NonPhos_isUniquetoGene	isUniquetoGene		32.5||56|53|67|0	2||1|3		-0.15518	-1.35412	0.18152	0.807545		-0.299113	-3.0182	0.00365069	0.371728		-0.143933	-1.34252	0.186547	0.968021
[MYOZ1]	Myozenin 1	[?p]s[?p]skLImELTGGGQESSGLNLGk	Q9NP98	Phos	Q9NP98->[?p]S15[?p]S16	Phos_isUniquetoGene	isUniquetoGene	1	30|16|10.5|11|15|21	2|1|5|6|3		-0.106061	-1.18312	0.242627	0.843461		-0.218349	-3.17294	0.00231508	0.371728		-0.112289	-1.30773	0.198107	0.968021
[LAMB1]	Laminin subunit beta 1 |	dRVEDVMMER	P07942	NonPhos	P07942->|	NonPhos_isUniquetoGene	isUniquetoGene		61|81.5|76|29|45|	1|2|3|		-0.216153	-2.16043	0.0344228	0.55138		-0.324397	-3.02061	0.00362612	0.371728		-0.108244	-1.27187	0.21056	0.969658
[DMD]	Dystrophin	dAELIAEAk	P11532	NonPhos	P11532->	NonPhos_isUniquetoGene	isUniquetoGene		29|24|45.5|31|47|42	3|2		0.0701928	2.06994	0.0424865	0.586028		0.113471	3.10252	0.00285247	0.371728		0.0432784	1.25384	0.217033	0.969658
[MAP4]	Isoform 6 of Microtubule associated protein 4	nVcLPPEMEVALTEDQVPALkTEAPLAk	P27816-6	NonPhos	P27816-6->	NonPhos_isUniquetoGene	isUniquetoGene		14.5|42.5|7|17.5|5.5|7.5	4|6|3		0.180675	2.06362	0.0431038	0.586692		0.287157	3.08979	0.00296145	0.371728		0.106482	1.26044	0.214656	0.969658
[DMD]	Dystrophin |	iLLSWVR	P11532	NonPhos	P11532->|	NonPhos_isUniquetoGene	isUniquetoGene		4||27|61|15.5|17	2||1		0.0916659	1.93588	0.0574383	0.630358		0.165089	3.03854	0.00344103	0.371728		0.0734227	1.24443	0.220475	0.969658
[PLIN3]	Perilipin 3 | Isoform 3 of Perilipin 3	sVVTGGVQSVMGSR	O60664;O60664-3	NonPhos	O60664->|O60664-3->	NonPhos_isUniquetoGene	isUniquetoGene		9.5|15|10|11|3	2|3|4		0.0915005	1.91444	0.060191	0.63753		0.167225	3.07857	0.00306236	0.371728		0.0757245	1.24839	0.219029	0.969658
[ANXA6]	Annexin A6	eMSGDVRDAFVAIVQSVk	P08133	NonPhos	P08133->	NonPhos_isUniquetoGene	isUniquetoGene		10|0|23|3|6	4|6|3|5		0.114767	1.56038	0.124228	0.756026		0.229211	3.16178	0.00239329	0.371728		0.114444	1.29401	0.202808	0.969658
[PAFAH1B1]	Platelet activating factor acetylhydrolase IB subunit alpha	tAPYVVTGSVDQTVk	P43034	NonPhos	P43034->	NonPhos_isUniquetoGene	isUniquetoGene		35|26|19.5|15|0	3|5|4		0.0763308	1.46309	0.149176	0.773766		0.151811	3.04816	0.00334438	0.371728		0.0754805	1.23771	0.222955	0.969658
[DMD]	Dystrophin	iQSIALk	P11532	NonPhos	P11532->	NonPhos_isUniquetoGene	isUniquetoGene		20.5|38|49.5|37.5|45|59	2|3|4|1		0.0867147	1.89694	0.0625324	0.646711		0.136735	3.05326	0.00329495	0.371728		0.0500206	1.22005	0.229557	0.971145
[LMNA]	Prelamin A/C	nkSNEDQSMGNWQIkR	P02545	NonPhos	P02545->	NonPhos_isUniquetoGene	isUniquetoGene		77|37|30|9.5|15|6	3|1|2|5|4		0.108873	1.26128	0.213096	0.828321		0.228267	3.14648	0.00250493	0.371728		0.119393	1.21943	0.22979	0.971145
[HMGA1]	Isoform HMG Y of High mobility group protein HMG I/HMG Y	kQPPkEPSEVPTPk	P17096-2	NonPhos	P17096-2->	NonPhos_isUniquetoGene	isUniquetoGene		14|13|17.5|19|19.5|9.5	5|4|6		0.160996	2.15654	0.0347436	0.554422		0.245887	3.02084	0.00362403	0.371728		0.0848913	1.19646	0.238632	0.972436
[TTN]	Isoform 11 of Titin | Isoform 12 of Titin | Isoform 13 of Titin | Isoform 2 of Titin |	iSDAENkHILELSNLTIQDR	Q8WZ42-11;Q8WZ42-12;Q8WZ42-13;Q8WZ42-2	NonPhos	Q8WZ42-11->|Q8WZ42-12->|Q8WZ42-13->|Q8WZ42-2->|	NonPhos_isUniquetoGene	isUniquetoGene		15||33.5|19|14	1||2		0.113982	1.47618	0.145603	0.772601		0.219395	2.9977	0.00387129	0.371728		0.105413	1.18674	0.242464	0.972436
[TNKS1BP1]	182 kDa tankyrase 1 binding protein	rF[p]sEGVLQSPSQDQEk	Q9C0C2	Phos	Q9C0C2->[p]S429	Phos_isUniquetoGene	isUniquetoGene	1	15|11.5|18|22|18.5|16	6|8|7|3|2		-0.159418	-1.38706	0.171226	0.797096		-0.277732	-3.03249	0.00350164	0.371728		-0.118314	-1.20172	0.236589	0.972436
[TTN]	Isoform 11 of Titin | Isoform 12 of Titin | Isoform 13 of Titin | Isoform 2 of Titin	lFVPIkGRPTPEVk	Q8WZ42-11;Q8WZ42-12;Q8WZ42-13;Q8WZ42-2	NonPhos	Q8WZ42-11->|Q8WZ42-12->|Q8WZ42-13->|Q8WZ42-2->	NonPhos_isUniquetoGene	isUniquetoGene		6|65|17|5|19	1|3|5|2		0.236472	1.38814	0.170896	0.796929		0.432908	2.99977	0.0038492	0.371728		0.196436	1.15379	0.255722	0.972831
[TTN]	Isoform 12 of Titin | Isoform 13 of Titin | Isoform 2 of Titin | Isoform 11 of Titin | Isoform 3 of Titin	vSAEnQFGISkPLkSEEPVTPk	Q8WZ42-12;Q8WZ42-13;Q8WZ42-2;Q8WZ42-11;Q8WZ42-3	NonPhos	Q8WZ42-12->|Q8WZ42-13->|Q8WZ42-2->|Q8WZ42-11->|Q8WZ42-3->	NonPhos_isUniquetoGene	isUniquetoGene		20|39|17|3.5|36|14	3|5|4		-0.0992261	-1.83016	0.0721421	0.670488		-0.152729	-3.14646	0.00250512	0.371728		-0.0535027	-1.14405	0.259731	0.974529
[RPS12]	40S ribosomal protein S12 |	eSQAkDVIEEYFk	P25398	NonPhos	P25398->|	NonPhos_isUniquetoGene	isUniquetoGene		7|8||15|13|14	4|3||2		0.102007	2.30206	0.024492	0.503514		0.142217	2.99639	0.00388716	0.371728		0.04021	1.11686	0.271157	0.975156
[NBAS]	Isoform 2 of Neuroblastoma amplified sequence |	lLGLAELLR	A2RRP1-2	NonPhos	A2RRP1-2->|	NonPhos_isUniquetoGene	isUniquetoGene		26|38||41	3|4||2		0.063211	1.37812	0.173981	0.800339		0.11483	3.10322	0.00284634	0.371728		0.0516193	1.11042	0.273921	0.975156
[TTN]	Isoform 12 of Titin | Isoform 2 of Titin | Isoform 3 of Titin | Isoform 13 of Titin | Isoform 11 of Titin	fRDTIVVNAGETFR	Q8WZ42-12;Q8WZ42-2;Q8WZ42-3;Q8WZ42-13;Q8WZ42-11	NonPhos	Q8WZ42-12->|Q8WZ42-2->|Q8WZ42-3->|Q8WZ42-13->|Q8WZ42-11->	NonPhos_isUniquetoGene	isUniquetoGene		16|14.5|10|18.5|22|29	19|20|21|26|37|24		-0.119857	-3.6099	0.000595157	0.163265		-0.0894458	-3.10222	0.00285555	0.371728		0.0304109	0.971737	0.33804	0.976992
[SGCD]	Delta sarcoglycan	vLTQLITGPk	Q92629	NonPhos	Q92629->	NonPhos_isUniquetoGene	isUniquetoGene		67|57|43|18|49|38.5	3|5|2		0.175792	3.55958	0.000699144	0.166667		0.140192	3.0709	0.00313021	0.371728		-0.0356003	-0.860351	0.396029	0.976992
[DDB1]	DNA damage binding protein 1 |	lYDGLFk	Q16531	NonPhos	Q16531->|	NonPhos_isUniquetoGene	isUniquetoGene		30.5|54|51||34	2|1|		0.0710379	2.97026	0.00412104	0.303136		0.0949937	3.15648	0.00243142	0.371728		0.0239559	0.863681	0.39421	0.976992
[HSPA5]	78 kDa glucose regulated protein	kSDIDEIVLVGGSTR	P11021	NonPhos	P11021->	NonPhos_isUniquetoGene	isUniquetoGene		8|35.5|60.5|5|33.5|47	3|4|2|1		-0.105211	-2.13695	0.036377	0.555957		-0.159945	-3.08284	0.00302264	0.371728		-0.0547347	-1.0633	0.294685	0.976992
[SYNM]	Synemin | Isoform 2 of Synemin |	eLQRLDAEER	O15061;O15061-2	NonPhos	O15061->|O15061-2->|	NonPhos_isUniquetoGene	isUniquetoGene		21.5||29|12.5|24	2||1|4|6|7		0.158787	2.11113	0.0386398	0.56044		0.216756	3.06934	0.00314418	0.371728		0.0579696	0.937792	0.355105	0.976992
[GSN]	Gelsolin	aVEVLPk	P06396	NonPhos	P06396->	NonPhos_isUniquetoGene	isUniquetoGene		15.5|15|21|11|40.5|19	2|3		0.169966	2.10247	0.0394216	0.565513		0.233609	3.14722	0.0024996	0.371728		0.0636423	0.781267	0.440717	0.976992
[NDUFA7]	NADH dehydrogenase ubiquinone 1 alpha subcomplex subunit 7 |	aVTPAPPIkR	O95182	NonPhos	O95182->|	NonPhos_isUniquetoGene	isUniquetoGene		32|57||38.5|42.5|25.5	1||4|2		-0.218976	-2.05755	0.0437072	0.588512		-0.304501	-3.00081	0.0038373	0.371728		-0.0855252	-0.775131	0.444297	0.976992
[MYOM2]	Myomesin 2	eVSDSEIHR	P54296	NonPhos	P54296->	NonPhos_isUniquetoGene	isUniquetoGene		32.5|12|0|24|14.5|24.5	10|6|5|8		0.251944	2.01493	0.048154	0.600407		0.344288	3.03461	0.00348076	0.371728		0.0923439	0.795193	0.432652	0.976992
[DMD]	Dystrophin	tkEPVIMSTLETVR	P11532	NonPhos	P11532->	NonPhos_isUniquetoGene	isUniquetoGene		46|29.5|41.5|43|11|15	3|4|5		0.0791302	1.9693	0.0533441	0.619379		0.124332	2.99241	0.00393359	0.371728		0.0452017	0.920897	0.363788	0.976992
[NDUFS2]	NADH dehydrogenase ubiquinone iron sulfur protein 2 mitochondrial	lDELEELLTNNR	O75306	NonPhos	O75306->	NonPhos_isUniquetoGene	isUniquetoGene		16.5|2|11|25|8|10.5	12|8|11|9|10		-0.192681	-1.93038	0.0581347	0.632316		-0.27651	-3.16755	0.00235182	0.371728		-0.0838293	-0.964406	0.341686	0.976992
[MAP4]	Isoform 6 of Microtubule associated protein 4 |	nVVLPTETEVAPAkDVTLLkETER	P27816-6	NonPhos	P27816-6->|	NonPhos_isUniquetoGene	isUniquetoGene		27||53|21.5|15|16	1||3|2|4		0.154161	1.91932	0.0595522	0.635787		0.224668	3.06758	0.00316102	0.371728		0.0705072	0.82136	0.41771	0.976992
[DMD]	Dystrophin	qITVDSEIRk	P11532	NonPhos	P11532->	NonPhos_isUniquetoGene	isUniquetoGene		26|22|41|0|0.5|5	2|4|3		0.101638	1.83257	0.0717707	0.670488		0.1411	3.10531	0.00282872	0.371728		0.0394619	0.863809	0.394137	0.976992
[DNAJC11]	Isoform 3 of DnaJ homolog subfamily C member 11 |	gVLHQVMVLDSEALR	Q9NVH1-3	NonPhos	Q9NVH1-3->|	NonPhos_isUniquetoGene	isUniquetoGene		7||13|37|12	1||3|5		-0.107637	-1.81877	0.0739005	0.671798		-0.157296	-3.01866	0.00364624	0.371728		-0.0496591	-0.955026	0.346378	0.976992
[PLEC]	|Isoform 4 of Plectin | Isoform 5 of Plectin | Isoform 7 of Plectin | Isoform 3 of Plectin	eLAEQELEk	Q15149-4;Q15149-5;Q15149-7;Q15149-3	NonPhos	Q15149-4->|Q15149-5->|Q15149-7->|Q15149-3->	NonPhos_isUniquetoGene	isUniquetoGene		|8|0|3|36|19.5	|2|3		-0.0916199	-1.64698	0.104951	0.732594		-0.152771	-3.0575	0.00325356	0.371728		-0.0611515	-0.895282	0.377214	0.976992
[ACTN2]	Alpha actinin 2	lNkDDPIGNINLAMEIAEkHLDIPk	P35609	NonPhos	P35609->	NonPhos_isUniquetoGene	isUniquetoGene		18.5|30|35|19|11|6.5	2|1|7|9|8		0.171126	1.49998	0.139287	0.768527		0.303152	3.04448	0.00338075	0.371728		0.132025	1.08193	0.286344	0.976992
[NBAS]	|Isoform 2 of Neuroblastoma amplified sequence	aGEEDEGEED[?p]sD[?p]sD[?p]yEISAk	A2RRP1-2	Phos	A2RRP1-2->[?p]S473[?p]S475[?p]Y477	Phos_isUniquetoGene	isUniquetoGene	1	|44|15|33.5|31.5	|9|4|6		0.416911	2.98649	0.00393096	0.3		0.51077	3.04277	0.00339833	0.371728		0.0938593	0.728639	0.472037	0.978281
[LAMB2]	Laminin subunit beta 2	lPYGGQcRPcPcPEGPGSQR	P55268	NonPhos	P55268->	NonPhos_isUniquetoGene	isUniquetoGene		0|3.5|25.5|8|7.5	3|4|2		0.303033	2.30645	0.0242278	0.502538		0.392293	3.12158	0.00269335	0.371728		0.0892595	0.705202	0.48639	0.978281
[LMNA]	Prelamin A/C | Isoform C of Prelamin A/C	iRIDSLSAQLSQLQk	P02545;P02545-2	NonPhos	P02545->|P02545-2->	NonPhos_isUniquetoGene	isUniquetoGene		16|17|5|14|10|19.5	7|8|9		0.137544	2.18083	0.0328066	0.547923		0.187317	3.19121	0.0021904	0.371728		0.0497723	0.726645	0.473248	0.978281
[AGL]	|Glycogen debranching enzyme	yAGLQGLmSVLAEIRPk	P35573	NonPhos	P35573->	NonPhos_isUniquetoGene	isUniquetoGene		|0|35|10|9.5	|3|5|7|6|4		-0.129512	-2.53657	0.013518	0.416534		-0.161954	-3.13989	0.00255427	0.371728		-0.0324418	-0.649799	0.521193	0.978858
[TTN]	Isoform 11 of Titin | Isoform 12 of Titin | Isoform 13 of Titin | Isoform 2 of Titin |	nEITLqWTkPVYDGGSMITGYIVEk	Q8WZ42-11;Q8WZ42-12;Q8WZ42-13;Q8WZ42-2	NonPhos	Q8WZ42-11->|Q8WZ42-12->|Q8WZ42-13->|Q8WZ42-2->|	NonPhos_isUniquetoGene	isUniquetoGene		0|34||26.5|3|3.5	1|2|		0.192707	2.81732	0.00635053	0.327635		0.259463	3.06681	0.00316825	0.371728		0.0667558	0.630285	0.533741	0.979041
[CYB5R3]	Isoform 2 of NADH cytochrome b5 reductase 3	gP[p]sGLLVYQGk	P00387-2	Phos	P00387-2->[p]S123	Phos_isUniquetoGene	isUniquetoGene	1	63|47|46|22.5|14|13	4|12|1|6|7		-0.20236	-1.62689	0.109196	0.737717		-0.282165	-3.00395	0.00380307	0.371728		-0.0798051	-0.582876	0.564921	0.98009
[ENO1]	Alpha enolase |	gNPTVEVDLF[?p]t[?p]sk	P06733	Phos	P06733->[?p]T26[?p]S27|	Phos_isUniquetoGene	isUniquetoGene	1	51|27|0|12|	1|2|		-0.375621	-3.0484	0.00329154	0.282828		-0.442823	-2.98927	0.00396902	0.371728		-0.0672029	-0.48213	0.63396	0.984739
[SAMM50]	Sorting and assembly machinery component 50 homolog	qEILENkDVVVQHVHFDGLGR	Q9Y512	NonPhos	Q9Y512->	NonPhos_isUniquetoGene	isUniquetoGene		33|29|38.5|25|36.5|71.5	1|3|2		-0.320631	-3.84897	0.000274364	0.146341		-0.278533	-3.16934	0.00233923	0.371728		0.0420981	0.432645	0.669136	0.98917
[RASA4]	Isoform 2 of Ras GTPase activating protein 4 |	tLLLLAk	O43374-2	NonPhos	O43374-2->|	NonPhos_isUniquetoGene	isUniquetoGene		0|38||56|41	1|2|		0.234829	3.68687	0.00046533	0.152174		0.266687	3.11952	0.00271135	0.371728		0.0318577	0.417387	0.680136	0.98917
[YBX3]	Y box binding protein 3 | Isoform 2 of Y box binding protein 3 |	sPVGSGAPQAAAPAPAAHVAGnPGGDAAPAATGTAAAASLATAAGSEDAEkk	P16989;P16989-2	NonPhos	P16989->|P16989-2->|	NonPhos_isUniquetoGene	isUniquetoGene		41|2.5||11|34	4|2||6|5		0.514958	2.70942	0.0085408	0.353846		0.563296	3.15991	0.00240659	0.371728		0.0483384	0.414451	0.682248	0.98917
[ANKRD2]	Ankyrin repeat domain containing protein 2	fLADGGSADTcDqFRR	Q9GZV1	NonPhos	Q9GZV1->	NonPhos_isUniquetoGene	isUniquetoGene		35|42|25.5|38|0	1|3|2		0.368386	3.40471	0.00113185	0.188889		0.421692	3.22181	0.00200067	0.371728		0.0533056	0.338573	0.73798	0.991644
[DMD]	Dystrophin	yQETMSAIR	P11532	NonPhos	P11532->	NonPhos_isUniquetoGene	isUniquetoGene		9|0|18.5|11|28|33.5	1|3|4|2		0.116147	2.54768	0.0131332	0.41252		0.127206	3.05439	0.00328376	0.371728		0.0110598	0.286937	0.776742	0.99384
[AKR1B1]	Aldose reductase |	gIVVTAYSPLGSPDRPWAkPEDPSLLEDPRIk	P15121	NonPhos	P15121->|	NonPhos_isUniquetoGene	isUniquetoGene		38||22|11|15|12.5	5||1|4		0.270522	3.6851	0.000468323	0.152174		0.250342	3.06929	0.00314481	0.371728		-0.0201797	-0.252382	0.803013	0.994792
[HDGF]	Hepatoma derived growth factor |	eAENPEGEEkEAATLEVERPLPMEVEk	P51858	NonPhos	P51858->|	NonPhos_isUniquetoGene	isUniquetoGene		35.5||10|4|0	2||3|1		0.204895	3.14096	0.00251243	0.261146		0.191805	3.0955	0.00291199	0.371728		-0.0130894	-0.263727	0.794365	0.994792
[UCHL3]	Ubiquitin carboxyl terminal hydrolase isozyme L3	fMERDPDELR	P15374	NonPhos	P15374->	NonPhos_isUniquetoGene	isUniquetoGene		55.5|0|44.5|48.5|30|8	4|3		-0.178609	-2.83974	0.00596702	0.323353		-0.166305	-3.07586	0.00308612	0.371728		0.0123046	0.226232	0.823099	0.994792
[MYH9]	Myosin 9	lQQELDDLLVDLDHQR	P35579	NonPhos	P35579->	NonPhos_isUniquetoGene	isUniquetoGene		10|28.5|24|26.5|13	3|2|5		-0.45305	-2.483	0.0155351	0.431564		-0.498616	-3.03453	0.00348171	0.371728		-0.0455662	-0.23148	0.819058	0.994792
[ACP1]	Low molecular weight phosphotyrosine protein phosphatase |	sPIAEAVFRk	P24666	NonPhos	P24666->|	NonPhos_isUniquetoGene	isUniquetoGene		0||43|11|23|33	2||3		0.146867	2.40955	0.0187476	0.458896		0.161107	2.98115	0.00406213	0.371728		0.0142403	0.241841	0.811108	0.994792
[SDHB]	Succinate dehydrogenase ubiquinone iron sulfur subunit mitochondrial |	aIAEIkk	P21912	NonPhos	P21912->|	NonPhos_isUniquetoGene	isUniquetoGene		10.5||16|13.5|62	2||1		-0.211183	-2.13934	0.0361734	0.555758		-0.233344	-3.02091	0.00362344	0.371728		-0.0221614	-0.246228	0.807736	0.994792
[SDHB]	Succinate dehydrogenase ubiquinone iron sulfur subunit mitochondrial |	aLAEIkk	P21912	NonPhos	P21912->|	NonPhos_isUniquetoGene	isUniquetoGene		10.5||16|13.5|62	2||1		-0.211198	-2.1394	0.0361678	0.555758		-0.23337	-3.02098	0.00362274	0.371728		-0.0221722	-0.246388	0.80761	0.994792
[LAMB2]	Laminin subunit beta 2	aGNSLAASTAEETAGSAQGR	P55268	NonPhos	P55268->	NonPhos_isUniquetoGene	isUniquetoGene		0|26|10.5|4.5|37	3|4|2|6|5		0.26792	3.18028	0.00223402	0.251701		0.257471	2.98041	0.00407126	0.371728		-0.010449	-0.142557	0.887947	0.997844
[NEB]	Isoform 2 of Nebulin | Isoform 3 of Nebulin	yHEDFEk	P20929-2;P20929-3	NonPhos	P20929-2->|P20929-3->	NonPhos_isUniquetoGene	isUniquetoGene		45.5|38.5|34|22|26.5|25.5	2|6|4|7|10|8		-0.14072	-2.76549	0.0073304	0.340909		-0.147229	-2.9844	0.00402521	0.371728		-0.00650975	-0.106569	0.9161	0.997985
[FECH]	|Ferrochelatase mitochondrial	sFFTSQQL	P22830	NonPhos	P22830->	NonPhos_isUniquetoGene	isUniquetoGene		|23|24|6.5|42	|1|5|2		-0.280502	-3.72095	0.000416793	0.146341		-0.288292	-3.08649	0.00299035	0.371728		-0.00779016	-0.089322	0.929641	0.998054
[OBSCN]	Isoform 3 of Obscurin | Isoform 5 of Obscurin	eGQYVEVLDAAHPLR	Q5VST9-3;Q5VST9-6	NonPhos	Q5VST9-3->|Q5VST9-6->	NonPhos_isUniquetoGene	isUniquetoGene		11|8|6|28|41|12	4|5|2|6		-0.340502	-3.56778	0.000680176	0.166667		-0.333761	-3.06614	0.00317436	0.371728		0.00674047	0.0643081	0.94932	0.998054
[HIST1H4A]	Histone H4	vFLENVIRDAVTYTEHAk	P62805	NonPhos	P62805->	NonPhos_isUniquetoGene	isUniquetoGene		3|9|18|7|14|19	5|3|4|7		0.357735	2.93014	0.00462121	0.303136		0.370159	2.99425	0.00391247	0.371728		0.0124235	0.0818383	0.935509	0.998054
[DMD]	Dystrophin	kLEDLSSEWk	P11532	NonPhos	P11532->	NonPhos_isUniquetoGene	isUniquetoGene		24|22.5|11|6|16.5|19	3|2|4		0.126467	2.51135	0.0144415	0.423193		0.130308	3.04891	0.00333696	0.371728		0.00384083	0.0920606	0.927498	0.998054
[AKT1S1]	Proline rich AKT1 substrate 1	sSDEENGPP[?p]s[?p]sPDLDR	Q96B36	Phos	Q96B36->[?p]S211[?p]S212	Phos_isUniquetoGene	isUniquetoGene	1	12|6|10|6.5|4	13|14|7|2|1		-0.55337	-3.01921	0.00358026	0.293269		-0.548149	-3.1193	0.00271289	0.371728		0.00522052	0.0292076	0.976966	0.998623
[CAPN3]	Calpain 3	nAVNDAGFHLNNQLYDIITMR	P20807	NonPhos	P20807->	NonPhos_isUniquetoGene	isUniquetoGene		0|6.5|12|25|2.5|3	1|2|5|4		0.194177	2.39196	0.0196007	0.466192		0.191831	3.00636	0.00377706	0.371728		-0.00234553	-0.0288919	0.977215	0.998623
[TTN]	Isoform 12 of Titin | Isoform 3 of Titin	rPVDDGGSEITGYHVERR	Q8WZ42-12;Q8WZ42-3	NonPhos	Q8WZ42-12->|Q8WZ42-3->	NonPhos_isUniquetoGene	isUniquetoGene		25|22|15.5|22.5|23|19	2|9|8|12|11|10		0.0762855	1.44729	0.153554	0.777974		0.169703	2.97788	0.00410239	0.373057		0.093417	1.7809	0.0809352	0.88184
[LAMA2]	Laminin subunit alpha 2	aDDkIYFGGLPTLR	P24043	NonPhos	P24043->	NonPhos_isUniquetoGene	isUniquetoGene		15|0|2.5|9|51	3|2		0.164746	1.82556	0.0728538	0.670488		0.209322	2.97305	0.00415828	0.373057		0.0445763	0.478206	0.636712	0.984739
[TTN]	Isoform 12 of Titin | Isoform 2 of Titin | Isoform 13 of Titin | Isoform 11 of Titin	rVEAEPAEVTER	Q8WZ42-12;Q8WZ42-2;Q8WZ42-13;Q8WZ42-11	NonPhos	Q8WZ42-12->|Q8WZ42-2->|Q8WZ42-13->|Q8WZ42-11->	NonPhos_isUniquetoGene	isUniquetoGene		7|15|20|12|14|8	10|9|12|11		-0.088132	-1.42099	0.161079	0.788437		-0.17746	-2.9715	0.0041771	0.375635		-0.0893281	-1.55704	0.126167	0.947462
[TTN]	Isoform 3 of Titin | Isoform 12 of Titin | Isoform 6 of Titin | Isoform 2 of Titin | Isoform 13 of Titin	aSLRIPVVLPEDEGIYTAFASNIkGNAIcSGk	Q8WZ42-3;Q8WZ42-12;Q8WZ42-6;Q8WZ42-2;Q8WZ42-13	NonPhos	Q8WZ42-3->|Q8WZ42-12->|Q8WZ42-6->|Q8WZ42-2->|Q8WZ42-13->	NonPhos_isUniquetoGene	isUniquetoGene		9|17|21.5|22.5|38|24	2|6|3|4		0.210098	1.81884	0.0738912	0.671798		0.298681	2.96739	0.00422812	0.375635		0.0885839	0.771468	0.446445	0.976992
[TTN]	Isoform 3 of Titin | Isoform 12 of Titin | Isoform 13 of Titin | Isoform 11 of Titin | Isoform 2 of Titin |	tLEGMGAVHALRGEVVSIkIPFSGkPDPVITWQk	Q8WZ42-3;Q8WZ42-12;Q8WZ42-13;Q8WZ42-11;Q8WZ42-2	NonPhos	Q8WZ42-3->|Q8WZ42-12->|Q8WZ42-13->|Q8WZ42-11->|Q8WZ42-2->|	NonPhos_isUniquetoGene	isUniquetoGene		19|54|32|42|0|	3|1|2|		0.248226	2.28968	0.0252525	0.50534		0.310401	2.96763	0.004225	0.375635		0.0621752	0.696665	0.491657	0.978281
[EHBP1L1]	|EH domain binding protein 1 like protein 1	aGEAEESSAVcQVDAEQR	Q8N3D4	NonPhos	Q8N3D4->	NonPhos_isUniquetoGene	isUniquetoGene		|49|39|22|23.5	|1|3|2		0.145363	1.78051	0.0800622	0.689729		0.191139	2.96719	0.00423059	0.375635		0.0457765	0.557036	0.582321	0.982047
[PYGM]	|Glycogen phosphorylase muscle form	rm[p]sLVEEGAVkR	P11217	Phos	P11217->[p]S430	Phos_isUniquetoGene	isUniquetoGene	1	|9|6|5.5|12	|4|3|2|7		0.000253929	0.00127584	0.998991	0.999831		-0.465868	-2.96245	0.00428996	0.376884		-0.466122	-2.70289	0.00899831	0.592357
[RPS9]	|40S ribosomal protein S9	iGVLDEGk	P46781	NonPhos	P46781->	NonPhos_isUniquetoGene	isUniquetoGene		|17.5|35|44|81	|2|1		0.0262211	0.728384	0.47111	0.927016		0.107338	2.96075	0.00431095	0.376884		0.0811165	2.17525	0.033933	0.756424
[APOBEC2]	C >U editing enzyme APOBEC 2	lFmWEEPEIQAALkk	Q9Y235	NonPhos	Q9Y235->	NonPhos_isUniquetoGene	isUniquetoGene		48|40.5|50|35|18|21	3|6|4		0.101093	1.5135	0.1358	0.764511		0.231038	2.95563	0.00437399	0.3825		0.129945	1.51194	0.137378	0.947462
[FHL1]	Isoform 5 of Four and a half LIM domains protein 1	aIVAGDqNVEYkGTVWHkDcFTcSNck	Q13642-5	NonPhos	Q13642-5->	NonPhos_isUniquetoGene	isUniquetoGene		17|14|5|48|39.5|82.5	1|3|4|2		-0.121806	-1.3936	0.169235	0.795931		-0.240652	-2.95204	0.00442006	0.383085		-0.118846	-1.41145	0.165176	0.961869
[VCL]	Vinculin	aQQVSQGLDVLTAk	P18206	NonPhos	P18206->	NonPhos_isUniquetoGene	isUniquetoGene		24|10.5|41|20|13|28.5	6|9|8		-0.0571113	-1.04787	0.300374	0.875155		-0.154114	-2.94331	0.00452959	0.387255		-0.097003	-1.68046	0.0992324	0.904597
[PRDX1]	Peroxiredoxin 1	kQGGLGPMNIPLVSDPk	Q06830	NonPhos	Q06830->	NonPhos_isUniquetoGene	isUniquetoGene		9|18.5|22|21.5|16|12	10|14|11|8|7		0.0762732	1.40875	0.164675	0.7923		0.175191	2.94748	0.00447848	0.387255		0.0989178	1.53188	0.132329	0.947462
[PLEC]	Isoform 4 of Plectin | Isoform 5 of Plectin | Isoform 7 of Plectin | Isoform 3 of Plectin	lREAIAELER	Q15149-4;Q15149-5;Q15149-7;Q15149-3	NonPhos	Q15149-4->|Q15149-5->|Q15149-7->|Q15149-3->	NonPhos_isUniquetoGene	isUniquetoGene		14|23|25|34|54.5|13.5	1|5|6|3|2		-0.142373	-1.82786	0.0724942	0.670488		-0.203855	-2.94328	0.00452993	0.387255		-0.0614826	-0.754046	0.456775	0.976992
[TTN]	Isoform 3 of Titin | Isoform 12 of Titin | Isoform 11 of Titin | Isoform 13 of Titin | Isoform 2 of Titin	tIkPPPVEPEPTPIAAPVTVPVVGk	Q8WZ42-3;Q8WZ42-12;Q8WZ42-11;Q8WZ42-13;Q8WZ42-2	NonPhos	Q8WZ42-3->|Q8WZ42-12->|Q8WZ42-11->|Q8WZ42-13->|Q8WZ42-2->	NonPhos_isUniquetoGene	isUniquetoGene		14|3|15|9.5|10.5|11	15|31|40|34|35		0.0154399	0.310755	0.758265	0.97613		0.122286	2.94014	0.00457056	0.38835		0.106846	2.2059	0.0315757	0.754781
[TTN]	Isoform 6 of Titin	dAF[p]sDSEDIDHk	Q8WZ42-6	Phos	Q8WZ42-6->[p]S3473	Phos_isUniquetoGene	isUniquetoGene	1	9.5|8|11.5|23|22|17	28|24|16|18|12|17		-0.105146	-1.99014	0.0509248	0.611204		-0.15446	-2.9391	0.00458411	0.38835		-0.0493133	-1.1148	0.272032	0.975156
[KLHL41]	Kelch like protein 41	eFVSDRFVQIck	O60662	NonPhos	O60662->	NonPhos_isUniquetoGene	isUniquetoGene		26.5|0|16|40.5|29.5	4|3		0.0697912	0.97379	0.335737	0.882511		0.188805	2.93229	0.00467474	0.388626		0.119014	1.42136	0.162243	0.961145
[SYNPO2]	Synaptopodin 2 | Isoform 4 of Synaptopodin 2	aQ[p]sPTP[p]sLPASWk	Q9UMS6;Q9UMS6-4	Phos	Q9UMS6->[p]S902[p]S906|Q9UMS6-4->[p]S871[p]S875	Phos_isUniquetoGene	isUniquetoGene	2	60|7|13|7.5|5.5|8	1|32|39|20|24|14		-0.180678	-1.79577	0.0775577	0.681638		-0.260086	-2.93279	0.00466772	0.388626		-0.0794076	-1.03047	0.309759	0.976992
[FXYD1]	Phospholemman |	tGEPDEEEG[?p]tFR[?p]s[?p]sIR	O00168	Phos	O00168->[?p]T79[?p]S82[?p]S83|	Phos_isUniquetoGene	isUniquetoGene	1	19||30|21	15||18|21|24		-0.204207	-3.17769	0.00225181	0.251701		-0.162184	-2.93202	0.00467857	0.388626		0.0420233	0.618589	0.541332	0.979137
[PSMB2]	Proteasome subunit beta type 2	iIDknGIHDLDNISFPk	P49721	NonPhos	P49721->	NonPhos_isUniquetoGene	isUniquetoGene		15|16|11|9|14|37	6|7|8|4		0.0731779	2.59938	0.0114644	0.39115		0.0841705	2.93619	0.0046235	0.388626		0.0109926	0.299999	0.766891	0.99384
[DMD]	Dystrophin	sEAVLQSPEFAIFRk	P11532	NonPhos	P11532->	NonPhos_isUniquetoGene	isUniquetoGene		0|46.5|24|16|21|20	4|2|3|5		0.130463	2.94696	0.0044064	0.303136		0.142735	2.93726	0.00460932	0.388626		0.0122712	0.256052	0.80021	0.994792
[ACADVL]	Isoform 2 of Very long chain specific acyl CoA dehydrogenase mitochondrial	eGMAALQSDPWQQELYR	P49748-2	NonPhos	P49748-2->	NonPhos_isUniquetoGene	isUniquetoGene		4.5|13|16|7|14|19	12|16|15|7|11		0.0058416	0.0916093	0.927673	0.994173		-0.185989	-2.92387	0.00478633	0.388889		-0.191831	-2.71666	0.00867288	0.592357
[DEPTOR]	DEP domain containing mTOR interacting protein |	lMSPENTLLQPR	Q8TB45	NonPhos	Q8TB45->|	NonPhos_isUniquetoGene	isUniquetoGene		20|54|73|	2|5|1|		0.102977	2.13096	0.0368914	0.557295		0.177384	2.92605	0.00475776	0.388889		0.0744074	1.13839	0.262083	0.974917
[TPPP]	Tubulin polymerization promoting protein |	aI[?p]s[?p]sPTVSR	O94811	Phos	O94811->[?p]S159[?p]S160|	Phos_isUniquetoGene	isUniquetoGene	1	34|46.5|50||35	2|1|		-0.336766	-2.64662	0.0101071	0.371429		-0.438617	-2.92886	0.00472049	0.388889		-0.10185	-0.757195	0.454909	0.976992
[MYH7]	|Myosin 7	lAEQELIE[?p]t[?p]sER	P12883	Phos	P12883->[?p]T1709[?p]S1710	Phos_isUniquetoGene	isUniquetoGene	1	|13|32|31.5|26|14	|1|2|4|5		-0.268192	-1.66849	0.100564	0.727536		-0.478132	-2.92514	0.00476971	0.388889		-0.20994	-1.02645	0.311628	0.976992
[LAMA2]	Laminin subunit alpha 2	nLETQkEIAEDELVAAEALLkk	P24043	NonPhos	P24043->	NonPhos_isUniquetoGene	isUniquetoGene		27|12.5|30.5|16.5|42|16	3|6|2|1		0.176559	1.87201	0.0659824	0.658744		0.211921	2.92765	0.00473716	0.388889		0.0353612	0.402212	0.691143	0.989852
[OPA1]	Isoform 2 of Dynamin like 120 kDa protein mitochondrial |	hWEEILQQSLWER	O60313-2	NonPhos	O60313-2->|	NonPhos_isUniquetoGene	isUniquetoGene		5||54|35|33|28	4||3		-0.0759333	-0.702037	0.487273	0.929055		-0.285738	-2.92307	0.00479767	0.391705		-0.209805	-2.16623	0.0346562	0.758282
[DCXR]	L xylulose reductase |	tMLNRIPLGk	Q7Z4W1	NonPhos	Q7Z4W1->|	NonPhos_isUniquetoGene	isUniquetoGene		72|34|42|29.5|	1|2|		0.164993	1.90158	0.061906	0.645307		0.253329	2.91925	0.00485026	0.392694		0.0883365	0.948744	0.349547	0.976992
[PADI2]	Protein arginine deiminase type 2 |	vYSkEDLk	Q9Y2J8	NonPhos	Q9Y2J8->|	NonPhos_isUniquetoGene	isUniquetoGene		22|0|12.5||53	1|2|		-0.207851	-1.90476	0.0614786	0.64296		-0.24251	-2.91901	0.00485323	0.392694		-0.0346597	-0.298338	0.768139	0.99384
[TRDN]	|Triadin	vQIHkQDIVkPEk	Q13061	NonPhos	Q13061->	NonPhos_isUniquetoGene	isUniquetoGene		|15|33|10|17|30.5	|3|2|4		-0.0512279	-0.586555	0.561526	0.944729		0.255184	2.90375	0.00506525	0.393013		0.306412	3.57446	0.000693896	0.30303
[NDRG2]	Protein NDRG2	mADSGGQPQLTQPGkLTEAFk	Q9UN36	NonPhos	Q9UN36->	NonPhos_isUniquetoGene	isUniquetoGene		6|7|14|3.5|11.5|30.5	13|11|6|8|10		0.0107251	0.129829	0.897641	0.992546		0.222176	2.91276	0.00493945	0.393013		0.211451	2.47492	0.016314	0.67161
[OBSL1]	Obscurin like protein 1 |	sQWVLR	O75147	NonPhos	O75147->|	NonPhos_isUniquetoGene	isUniquetoGene		28||20|15|37	1|		0.0597949	1.14485	0.258093	0.851136		0.158895	2.90613	0.00503208	0.393013		0.0990997	2.13455	0.0372995	0.762679
[TTN]	Isoform 3 of Titin | Isoform 12 of Titin	dRLEPPELILDANMAR	Q8WZ42-3;Q8WZ42-12	NonPhos	Q8WZ42-3->|Q8WZ42-12->	NonPhos_isUniquetoGene	isUniquetoGene		0|2.5|14.5	7|6|4		-0.0587874	-1.14228	0.259157	0.85278		-0.15062	-2.90867	0.00499637	0.393013		-0.0918329	-1.69923	0.0955822	0.898028
[CCDC47]	Coiled coil domain containing protein 47	rLEEAALR	Q96A33	NonPhos	Q96A33->	NonPhos_isUniquetoGene	isUniquetoGene		34.5|53|37|29|36|22	2|3		-0.124148	-1.70785	0.0929027	0.716787		-0.202419	-2.91239	0.00494546	0.393013		-0.0782713	-1.45962	0.151343	0.954111
[SYNPO2L]	Synaptopodin 2 like protein |	tAMFcFDEVPP[p]tPGPIASGSPk	Q9H987	Phos	Q9H987->[p]T870|	Phos_isUniquetoGene	isUniquetoGene	1	37.5|21|40||8	6|37|4||7		-0.120689	-1.07841	0.286581	0.869476		-0.322851	-2.90283	0.00507868	0.393013		-0.202162	-1.43673	0.157805	0.960844
[MYH2]	Myosin 2 |	iqGTLEDQIISANPLLEAFGNAk	Q9UKX2	NonPhos	Q9UKX2->|	NonPhos_isUniquetoGene	isUniquetoGene		2|22.5|7||5|9	3|2||4		0.133541	1.86448	0.0670605	0.658755		0.265502	2.91641	0.0048898	0.393013		0.131961	1.25981	0.214881	0.969658
[TTN]	Isoform 3 of Titin | Isoform 12 of Titin	tSLTIENANRNDSGk	Q8WZ42-3;Q8WZ42-12	NonPhos	Q8WZ42-3->|Q8WZ42-12->	NonPhos_isUniquetoGene	isUniquetoGene		3|3.5|7.5|13|22|4	3|2|4|5		-0.0775699	-1.26315	0.212421	0.827223		-0.161112	-2.90192	0.00509117	0.393013		-0.083542	-1.25948	0.214997	0.969658
[SCFD1]	Sec1 family domain containing protein 1 |	mcQDLR	Q8WVM8	NonPhos	Q8WVM8->|	NonPhos_isUniquetoGene	isUniquetoGene		37|32|30||35	1|3|		-0.087311	-1.19051	0.239712	0.843412		-0.157727	-2.91311	0.00493439	0.393013		-0.070416	-0.932274	0.35793	0.976992
[PLEC]	Isoform 4 of Plectin | Isoform 5 of Plectin | Isoform 7 of Plectin | Isoform 3 of Plectin	lGFHLPLEVAYQR	Q15149-4;Q15149-5;Q15149-7;Q15149-3	NonPhos	Q15149-4->|Q15149-5->|Q15149-7->|Q15149-3->	NonPhos_isUniquetoGene	isUniquetoGene		29|1.5|6|10|4.5|5	2|4|5|3		-0.225734	-1.89797	0.0623924	0.646445		-0.26012	-2.90498	0.00504805	0.393013		-0.034386	-0.314541	0.755968	0.993712
[PPME1]	|Protein phosphatase methylesterase 1	lLLLAGVDRLDkDLTIGQMQGk	Q9Y570	NonPhos	Q9Y570->	NonPhos_isUniquetoGene	isUniquetoGene		|35.5|30|13|42	|2|1|3		0.00899992	0.170296	0.866026	0.989918		-0.159879	-2.87667	0.00546303	0.394309		-0.168879	-2.86039	0.00583995	0.528497
[PRDX1]	Peroxiredoxin 1	iGHPAPNFk	Q06830	NonPhos	Q06830->	NonPhos_isUniquetoGene	isUniquetoGene		50.5|11.5|35|20|13.5|9	12|8|3|11|10|9		0.0216984	0.376128	0.709552	0.965639		0.1459	2.89928	0.00512934	0.394309		0.124201	2.20327	0.0317717	0.754781
[ADSSL1]	Adenylosuccinate synthetase isozyme 1	aVSFIGnGVVIHLPGLFEEAEkNEk	Q8N142	NonPhos	Q8N142->	NonPhos_isUniquetoGene	isUniquetoGene		33.5|26|17|21|14.5|23.5	6|8|5|3|12		0.0291766	0.8462	0.402662	0.899725		0.10762	2.88336	0.00536246	0.394309		0.0784437	2.15099	0.0359039	0.761468
[UQCRC2]	Cytochrome b c1 complex subunit 2 mitochondrial	yEDFSNLGTTHLLR	P22695	NonPhos	P22695->	NonPhos_isUniquetoGene	isUniquetoGene		11|0|15|4.5|12|26	5|6|9		-0.0539571	-0.545565	0.58915	0.947728		-0.24609	-2.88885	0.00527877	0.394309		-0.192133	-2.09533	0.040818	0.773917
[FHL1]	Isoform 5 of Four and a half LIM domains protein 1	cNkAITSGGITYQDQPWHADcFVcVTcSk	Q13642-5	NonPhos	Q13642-5->	NonPhos_isUniquetoGene	isUniquetoGene		8|1|17|21|58	3|5|2|1		0.0947528	0.935264	0.355149	0.888186		0.295517	2.88999	0.00526267	0.394309		0.200765	1.78144	0.0808466	0.88184
[APOBEC2]	C >U editing enzyme APOBEC 2	eLIELPPFEIVTGERLPANFFk	Q9Y235	NonPhos	Q9Y235->	NonPhos_isUniquetoGene	isUniquetoGene		9|20.5|16|15.5|9.5|13	11|10|12|8|7		0.154511	1.50589	0.137747	0.768058		0.343534	2.87768	0.00544853	0.394309		0.189023	1.60093	0.115981	0.925828
[PDLIM3]	PDZ and LIM domain protein 3	yRHPEcFVcADcNLNLk	Q53GG5	NonPhos	Q53GG5->	NonPhos_isUniquetoGene	isUniquetoGene		47.5|33.5|16.5|17|11.5|29	2|4|3|6		0.0904372	0.794041	0.432213	0.91559		0.275147	2.88287	0.00537041	0.394309		0.18471	1.56276	0.124799	0.947159
[TTN]	Isoform 3 of Titin | Isoform 12 of Titin | Isoform 13 of Titin | Isoform 11 of Titin | Isoform 2 of Titin	vkEQQEVVFncEVNTEGAk	Q8WZ42-3;Q8WZ42-12;Q8WZ42-13;Q8WZ42-11;Q8WZ42-2	NonPhos	Q8WZ42-3->|Q8WZ42-12->|Q8WZ42-13->|Q8WZ42-11->|Q8WZ42-2->	NonPhos_isUniquetoGene	isUniquetoGene		26|13|10.5|27|4.5|34.5	15|13|10|9|8|14		0.0714799	1.59231	0.116815	0.751064		0.156989	2.88776	0.00529569	0.394309		0.0855095	1.32289	0.193002	0.968021
[MYOM1]	Isoform 2 of Myomesin 1	qkHV[p]sGITDTEEER	P52179-2	Phos	P52179-2->[p]S149	Phos_isUniquetoGene	isUniquetoGene	1	2|6.5|13|15|9	7|10|13|14|17		-0.110066	-1.12536	0.266249	0.855495		-0.231349	-2.88869	0.00528128	0.394309		-0.121283	-1.1789	0.245571	0.972436
[MURC]	Muscle related coiled coil protein	eIPTPEPLkVTFk	Q5BKX8	NonPhos	Q5BKX8->	NonPhos_isUniquetoGene	isUniquetoGene		11|0|10|34|22.5	3|4|5|6		0.187082	1.81878	0.0738991	0.671798		0.273529	2.88196	0.00538351	0.394309		0.0864472	0.879517	0.385618	0.976992
[FHOD1]	FH1/FH2 domain containing protein 1	aEPIWELPTR	Q9Y613	NonPhos	Q9Y613->	NonPhos_isUniquetoGene	isUniquetoGene		37|38|44|54|48|53	3|1|2|4		-0.20174	-1.78045	0.0800727	0.689729		-0.313708	-2.87829	0.00543949	0.394309		-0.111968	-1.04611	0.302493	0.976992
[FLNC]	Isoform 2 of Filamin C	dNkDGTcTVSYLPTAPGDYSIIVR	Q14315-2	NonPhos	Q14315-2->	NonPhos_isUniquetoGene	isUniquetoGene		73|0|18|3|11|17.5	3|4		0.223042	1.6768	0.0989013	0.724099		0.326598	2.88096	0.00539884	0.394309		0.103556	0.889248	0.380423	0.976992
[SGCD]	Delta sarcoglycan	dGEIkLDAAk	Q92629	NonPhos	Q92629->	NonPhos_isUniquetoGene	isUniquetoGene		5.5|45|20|24|22|11	4|1|2		0.0822508	1.51429	0.135599	0.764511		0.135799	2.8981	0.00514601	0.394309		0.0535479	1.03435	0.30794	0.976992
[PADI2]	|Protein arginine deiminase type 2	dGNLkDFPVk	Q9Y2J8	NonPhos	Q9Y2J8->	NonPhos_isUniquetoGene	isUniquetoGene		|35|11.5|34|30|36	|1|2|3		-0.213827	-2.37031	0.02068	0.47554		-0.168569	-2.88626	0.00531831	0.394309		0.0452576	0.460789	0.649038	0.987403
[PFKM]	ATP dependent 6 phosphofructokinase muscle type |	cNENYTTDFIFNLYSEEGkGIFDSRk	P08237	NonPhos	P08237->|	NonPhos_isUniquetoGene	isUniquetoGene		12|15.5|27||5|25	8|2|3|		0.238587	2.41475	0.0184981	0.454883		0.269505	2.88833	0.00528669	0.394309		0.030918	0.327735	0.746092	0.992727
[TTN]	Isoform 3 of Titin | Isoform 12 of Titin |	mkTLSAYAELVISPSER	Q8WZ42-3;Q8WZ42-12	NonPhos	Q8WZ42-3->|Q8WZ42-12->|	NonPhos_isUniquetoGene	isUniquetoGene		29.5|16|8|52.5|56|	4|7|5|2|		0.202296	2.87455	0.00540916	0.307937		0.220781	2.88629	0.00531788	0.394309		0.0184855	0.22128	0.826887	0.994792
[NACA]	|Nascent polypeptide associated complex subunit alpha muscle specific form	tDSYAGPDSAGPLLk	E9PAV3	NonPhos	E9PAV3->	NonPhos_isUniquetoGene	isUniquetoGene		|58|17|43|33.5|0	|1|3|2		0.172865	3.09636	0.00286777	0.278947		0.170525	2.8842	0.0053503	0.394309		-0.00233978	-0.0369109	0.970894	0.998533
[SRL]	Sarcalumenin	aDNLATQMLMR	Q86TD4	NonPhos	Q86TD4->	NonPhos_isUniquetoGene	isUniquetoGene		8.5|0|60|30	2|4|3|1		0.0421156	0.773015	0.444465	0.91868		-0.136613	-2.85464	0.00580589	0.396226		-0.178729	-3.29089	0.00166823	0.415385
[SMYD1]	Histone lysine N methyltransferase SMYD1	eMIQFSkDTLEk	Q8NB12	NonPhos	Q8NB12->	NonPhos_isUniquetoGene	isUniquetoGene		26|43|30|38.5|46.5|27	1|3|4|5		0.010239	0.21408	0.832071	0.983726		0.153672	2.87103	0.00554921	0.396226		0.143433	3.19441	0.00222979	0.479452
[TTN]	Isoform 3 of Titin | Isoform 12 of Titin	dILHPPEVELDVTcR	Q8WZ42-3;Q8WZ42-12	NonPhos	Q8WZ42-3->|Q8WZ42-12->	NonPhos_isUniquetoGene	isUniquetoGene		1|7|15.5|17|14|11	6|7|17|13		0.0163368	0.304605	0.76291	0.976288		-0.150545	-2.86109	0.00570207	0.396226		-0.166882	-3.0933	0.00300569	0.494949
[HSPA5]	|78 kDa glucose regulated protein	nQL[p]tSNPENTVFDAk	P11021	Phos	P11021->[p]T85	Phos_isUniquetoGene	isUniquetoGene	1	|33|52|79|73	|1|3|2		-0.0481067	-0.563993	0.576642	0.946826		-0.274855	-2.86051	0.00571196	0.396226		-0.226749	-2.40977	0.0192172	0.7
[RPS17]	40S ribosomal protein S17	vcEEIAIIPSkk	P08708	NonPhos	P08708->	NonPhos_isUniquetoGene	isUniquetoGene		25|23.5|7|15|9|32.5	5|6|3|8		0.078805	1.06201	0.293937	0.872146		0.215603	2.85697	0.00576907	0.396226		0.136798	2.12359	0.0382576	0.762679
[TTN]	Isoform 11 of Titin | Isoform 12 of Titin | Isoform 13 of Titin | Isoform 2 of Titin	tYFTNNVATLVFNkVNINDSGEYTck	Q8WZ42-11;Q8WZ42-12;Q8WZ42-13;Q8WZ42-2	NonPhos	Q8WZ42-11->|Q8WZ42-12->|Q8WZ42-13->|Q8WZ42-2->	NonPhos_isUniquetoGene	isUniquetoGene		11|1.5|2|3|15|5	5|6|2|3|4|7		0.0705869	0.698575	0.489415	0.929846		0.260878	2.85714	0.00576595	0.396226		0.190292	2.00777	0.0497323	0.814787
[VCP]	Transitional endoplasmic reticulum ATPase	dHFEEAMR	P55072	NonPhos	P55072->	NonPhos_isUniquetoGene	isUniquetoGene		21|19|36|25.5	5|4|3|6		-0.0327912	-0.736944	0.465927	0.925393		-0.120947	-2.86194	0.00568804	0.396226		-0.0881554	-1.99974	0.0506316	0.817976
[PRPS1]	Ribose phosphate pyrophosphokinase 1	iADRLGLELGk	P60891	NonPhos	P60891->	NonPhos_isUniquetoGene	isUniquetoGene		8.5|14.5|10|12|6.5|25.5	4|6|3		0.454673	4.54208	2.46164e-05	0		0.287565	2.85459	0.00580659	0.396226		-0.167107	-1.61097	0.113738	0.923118
[PLEC]	|Isoform 4 of Plectin | Isoform 5 of Plectin | Isoform 7 of Plectin | Isoform 3 of Plectin	sLQEEHVAVAQLREEAER	Q15149-4;Q15149-5;Q15149-7;Q15149-3	NonPhos	Q15149-4->|Q15149-5->|Q15149-7->|Q15149-3->	NonPhos_isUniquetoGene	isUniquetoGene		|27|43|22|30	|3|1|2		-0.0443993	-1.35953	0.179802	0.806759		-0.109567	-2.86794	0.0055964	0.396226		-0.0651676	-1.58994	0.118475	0.929709
[SLC25A4]	ADP/ATP translocase 1	dFLAGGVAAAVSk	P12235	NonPhos	P12235->	NonPhos_isUniquetoGene	isUniquetoGene		16|24|26.5|27|30	17|10|20|21|15		-0.0940787	-1.10783	0.273714	0.859601		-0.219581	-2.87389	0.00550474	0.396226		-0.125502	-1.39201	0.171006	0.963343
[CMYA5]	Cardiomyopathy associated protein 5 |	aNTELSWPSkEDSQEk	Q8N3K9	NonPhos	Q8N3K9->|	NonPhos_isUniquetoGene	isUniquetoGene		45||0|26.5|13	1||3|4		-0.091593	-1.02028	0.313242	0.878149		-0.211737	-2.86234	0.00568186	0.396226		-0.120144	-1.28819	0.20483	0.969658
[TTN]	Isoform 12 of Titin | Isoform 11 of Titin | Isoform 13 of Titin | Isoform 2 of Titin	fGADIcQAELIIIDkPHFIk	Q8WZ42-12;Q8WZ42-11;Q8WZ42-13;Q8WZ42-2	NonPhos	Q8WZ42-12->|Q8WZ42-11->|Q8WZ42-13->|Q8WZ42-2->	NonPhos_isUniquetoGene	isUniquetoGene		34|14|5|12|13	11|8|9|13		-0.0634484	-1.01529	0.315607	0.878765		-0.132427	-2.8552	0.00579696	0.396226		-0.0689787	-1.16875	0.249647	0.97262
[MYOM2]	Myomesin 2	lcFTVQGFPTPVVQWYk	P54296	NonPhos	P54296->	NonPhos_isUniquetoGene	isUniquetoGene		15.5|23|17|27|23.5|5	4|15|11|16|10		-0.0742222	-1.30427	0.198007	0.815967		-0.147927	-2.86603	0.00562595	0.396226		-0.0737047	-1.1155	0.271735	0.975156
[UBXN4]	|UBX domain containing protein 4	ikQQIALDR	Q92575	NonPhos	Q92575->	NonPhos_isUniquetoGene	isUniquetoGene		|43|35|51.5|50	|1|2		-0.0929022	-2.26908	0.026545	0.51465		-0.129527	-2.86441	0.00565128	0.396226		-0.0366251	-0.933863	0.357115	0.976992
[SGCA]	Alpha sarcoglycan	vGSASPFSTcLk	Q16586	NonPhos	Q16586->	NonPhos_isUniquetoGene	isUniquetoGene		0|18|34.5|14|14.5|10	4|5|8|3		0.101886	1.95724	0.0547841	0.624289		0.151734	2.87099	0.00554987	0.396226		0.0498484	0.910135	0.369391	0.976992
[NEB]	Isoform 2 of Nebulin | Isoform 3 of Nebulin	sDLEWLkGIGWLPEGSVEVMR	P20929-2;P20929-3	NonPhos	P20929-2->|P20929-3->	NonPhos_isUniquetoGene	isUniquetoGene		16|6|16.5|24|62|46	4|2|3		0.204518	1.7002	0.0943526	0.719239		0.31791	2.85885	0.00573826	0.396226		0.113392	0.884772	0.382803	0.976992
[MAP4]	|Isoform 4 of Microtubule associated protein 4	lSFcEDQNAQDRNSk	P27816-4	NonPhos	P27816-4->	NonPhos_isUniquetoGene	isUniquetoGene		|34.5|22|64.5|41.5	|2|1		0.0817336	1.21969	0.228475	0.839325		0.158673	2.86587	0.00562841	0.396226		0.0769396	1.06377	0.294472	0.976992
[TTN]	Isoform 12 of Titin | Isoform 13 of Titin | Isoform 11 of Titin | Isoform 2 of Titin |	cREPVNPPGPPTVVkVTDTSk	Q8WZ42-12;Q8WZ42-13;Q8WZ42-11;Q8WZ42-2	NonPhos	Q8WZ42-12->|Q8WZ42-13->|Q8WZ42-11->|Q8WZ42-2->|	NonPhos_isUniquetoGene	isUniquetoGene		23|52|63||28.5	6|3|1||2		0.147864	2.04704	0.044763	0.590853		0.176594	2.86586	0.00562852	0.396226		0.0287304	0.348859	0.730335	0.991644
[ACTN2]	Alpha actinin 2	eTADTDTAEqVIASFR	P35609	NonPhos	P35609->	NonPhos_isUniquetoGene	isUniquetoGene		30|34|22|0|11.5|27	14|11|7|6		0.0933297	2.8079	0.00651945	0.333333		0.0865526	2.86287	0.00567434	0.396226		-0.00677707	-0.178471	0.859998	0.995146
[GSN]	Gelsolin	tASDFITk	P06396	NonPhos	P06396->	NonPhos_isUniquetoGene	isUniquetoGene		20.5|34|32.5|24.5|39.5|45.5	2|4		0.0790803	0.966477	0.33937	0.882749		0.191	2.85004	0.00588345	0.398496		0.11192	1.54643	0.128739	0.947462
[C12orf57]	|Protein C10	vVLAEVIQAFSAPENAVR	Q99622	NonPhos	Q99622->	NonPhos_isUniquetoGene	isUniquetoGene		|62|23.5|26|38.5|22	|1|2|4		0.157191	1.95534	0.0550149	0.624289		-0.198021	-2.84864	0.00590636	0.399254		-0.355212	-4.2248	7.82752e-05	0.142857
[PLEC]	Isoform 4 of Plectin | Isoform 5 of Plectin | Isoform 7 of Plectin | Isoform 3 of Plectin ||Isoform 4 of Plectin | Isoform 7 of Plectin | Isoform 5 of Plectin | Isoform 3 of Plectin	sS[p]sVGSSSSYPISPAVSR	Q15149-4;Q15149-5;Q15149-7;Q15149-3;;Q15149-4;Q15149-7;Q15149-5;Q15149-3	Phos	Q15149-4->[p]S4249|Q15149-5->[p]S4249|Q15149-7->[p]S4217|Q15149-3->[p]S4272|Q15149-4->[p]S4249|Q15149-7->[p]S4217|Q15149-5->[p]S4249|Q15149-3->[p]S4272	Phos_isUniquetoGene	isUniquetoGene	1	1|2|6|11|7	52|70|58|25|21		-0.11352	-1.30296	0.198453	0.815994		-0.220101	-2.84938	0.00589376	0.399254		-0.10658	-1.39787	0.169226	0.96258
[PRDX1]	Peroxiredoxin 1	aTAVMPDGQFk	Q06830	NonPhos	Q06830->	NonPhos_isUniquetoGene	isUniquetoGene		9|12|29|19|21	7|14|15|11		0.0718417	1.13756	0.261133	0.85394		0.191111	2.84665	0.00593947	0.399628		0.119269	1.72219	0.0912698	0.892701
[COPS2]	COP9 signalosome complex subunit 2 |	yTALDkWTNQLNSLNQAVVSk	P61201	NonPhos	P61201->|	NonPhos_isUniquetoGene	isUniquetoGene		6|11.5|77|29|	3|4|2|		0.115895	2.24649	0.0280396	0.52615		0.120344	2.84576	0.00595443	0.4		0.00444895	0.104969	0.917356	0.997985
[APOBEC2]	C >U editing enzyme APOBEC 2	nkTFLcYVVEAQGk	Q9Y235	NonPhos	Q9Y235->	NonPhos_isUniquetoGene	isUniquetoGene		14|17|4|0.5|13.5|12	7|6|2|3		-0.0115201	-0.102835	0.918849	0.99382		0.363964	2.84066	0.00603796	0.40146		0.375484	2.72796	0.00841772	0.586207
[RAB18]	Ras related protein Rab 18 |	lAIWDTAGQER	Q9NP72	NonPhos	Q9NP72->|	NonPhos_isUniquetoGene	isUniquetoGene		11|0|36|58|	1|		-0.108015	-1.97725	0.0524095	0.61593		-0.130317	-2.84381	0.00598605	0.40146		-0.0223018	-0.464624	0.646316	0.987043
[NCL]	Nucleolin |	sISLYYTGEk	P19338	NonPhos	P19338->|	NonPhos_isUniquetoGene	isUniquetoGene		0||11|45|50	2||1		0.215392	2.88702	0.00522224	0.304918		0.200678	2.83871	0.00607225	0.40146		-0.0147146	-0.213316	0.833012	0.994792
[PADI2]	Protein arginine deiminase type 2 |	gFPVVLDSPR	Q9Y2J8	NonPhos	Q9Y2J8->|	NonPhos_isUniquetoGene	isUniquetoGene		8|11||25|56|28.5	1|2||5|4		-0.197339	-2.19203	0.0319447	0.541904		-0.207949	-2.83901	0.00606702	0.40146		-0.0106101	-0.12115	0.904698	0.997985
[STIP1]	Stress induced phosphoprotein 1 |	iGNSYFkEEk	P31948	NonPhos	P31948->|	NonPhos_isUniquetoGene	isUniquetoGene		45|12|44.5|19|	1|4|2|3|		0.0169375	0.30345	0.763786	0.976288		0.181822	2.83031	0.00621607	0.403571		0.164885	2.77658	0.00736996	0.561702
[UBA3]	Isoform 2 of NEDD8 activating enzyme E1 catalytic subunit |	eQPFGEGVPLDGDDPEHIQWIFQk	Q8TBC4-2	NonPhos	Q8TBC4-2->|	NonPhos_isUniquetoGene	isUniquetoGene		7||17|2|22	5||2		0.0330061	0.797715	0.430092	0.91461		0.105603	2.83619	0.00611467	0.403571		0.0725971	1.92548	0.0595995	0.852375
[PRDX1]	Peroxiredoxin 1	tIAQDYGVLk	Q06830	NonPhos	Q06830->	NonPhos_isUniquetoGene	isUniquetoGene		38|19|14|20.5|15|22	6|7|8|9		0.0873762	1.25598	0.215015	0.829712		0.195206	2.83095	0.0062053	0.403571		0.10783	1.51496	0.136605	0.947462
[TTN]	Isoform 12 of Titin | Isoform 13 of Titin | Isoform 11 of Titin | Isoform 2 of Titin |	dRGEVIRE[p]sENTR	Q8WZ42-12;Q8WZ42-13;Q8WZ42-11;Q8WZ42-2	Phos	Q8WZ42-12->[p]S7839|Q8WZ42-13->[p]S7522|Q8WZ42-11->[p]S6595|Q8WZ42-2->[p]S7430|	Phos_isUniquetoGene	isUniquetoGene	1	13||8|14|5	1||5|4		-0.1441	-1.59439	0.116346	0.750641		-0.291147	-2.83437	0.00614426	0.403571		-0.147047	-1.47232	0.147858	0.950714
[TTN]	Isoform 11 of Titin | Isoform 3 of Titin | Isoform 12 of Titin | Isoform 2 of Titin | Isoform 13 of Titin	yGPGVPVESEPIVAR	Q8WZ42-11;Q8WZ42-3;Q8WZ42-12;Q8WZ42-2;Q8WZ42-13	NonPhos	Q8WZ42-11->|Q8WZ42-3->|Q8WZ42-12->|Q8WZ42-2->|Q8WZ42-13->	NonPhos_isUniquetoGene	isUniquetoGene		17.5|20|30|12|22|18.5	8|5|7|13|11|12		-0.185046	-5.21804	2.31833e-06	0		-0.1396	-2.83035	0.00621537	0.403571		0.0454459	0.907462	0.370793	0.976992
[TTN]	Isoform 11 of Titin | Isoform 12 of Titin | Isoform 13 of Titin | Isoform 2 of Titin	vGASDPSD[p]sSDPQIAk	Q8WZ42-11;Q8WZ42-12;Q8WZ42-13;Q8WZ42-2	Phos	Q8WZ42-11->[p]S26171|Q8WZ42-12->[p]S28739|Q8WZ42-13->[p]S27232|Q8WZ42-2->[p]S27006	Phos_isUniquetoGene	isUniquetoGene	1	6.5|10.5|28|20	4|6|1|2		-0.227456	-2.5471	0.0131524	0.41252		-0.298967	-2.83389	0.00615305	0.403571		-0.0715112	-0.612142	0.545547	0.979137
[TTN]	|Isoform 11 of Titin | Isoform 12 of Titin | Isoform 13 of Titin | Isoform 2 of Titin	tTFkVPNLVkDAEYQFR	Q8WZ42-11;Q8WZ42-12;Q8WZ42-13;Q8WZ42-2	NonPhos	Q8WZ42-11->|Q8WZ42-12->|Q8WZ42-13->|Q8WZ42-2->	NonPhos_isUniquetoGene	isUniquetoGene		|42|9.5|33|14|24.5	|4|2|3		-0.03029	-0.517128	0.608679	0.948432		0.162895	2.82625	0.00628629	0.40411		0.193185	3.59945	0.000641186	0.30303
[OLA1]	Obg like ATPase 1	qkYLEANMTQSALPk	Q9NTK5	NonPhos	Q9NTK5->	NonPhos_isUniquetoGene	isUniquetoGene		11|0|5.5|38|74	3|4|1		-0.0440674	-0.576395	0.568312	0.946456		-0.260492	-2.82085	0.00638303	0.40411		-0.216424	-2.7479	0.00797357	0.56746
[SELENBP1]	Selenium binding protein 1	iYVVDVGSEPR	Q13228	NonPhos	Q13228->	NonPhos_isUniquetoGene	isUniquetoGene		10.5|44|27|55|28|35.5	4|2|3		0.0329237	0.558471	0.580369	0.946826		0.215015	2.81843	0.00642411	0.40411		0.182091	2.25028	0.0284119	0.736546
[TTN]	Isoform 12 of Titin | Isoform 13 of Titin | Isoform 11 of Titin | Isoform 2 of Titin	vPEVPkAAVPEk	Q8WZ42-12;Q8WZ42-13;Q8WZ42-11;Q8WZ42-2	NonPhos	Q8WZ42-12->|Q8WZ42-13->|Q8WZ42-11->|Q8WZ42-2->	NonPhos_isUniquetoGene	isUniquetoGene		26|10.5|0|25|21|42.5	5|2|1|3		0.0392806	0.351755	0.727583	0.971101		0.267756	2.81685	0.00645222	0.40411		0.228475	2.17757	0.0337499	0.756424
[TTN]	Isoform 11 of Titin | Isoform 12 of Titin | Isoform 13 of Titin | Isoform 2 of Titin | Isoform 3 of Titin	lAWTVVASEVVTNSLkVTk	Q8WZ42-11;Q8WZ42-12;Q8WZ42-13;Q8WZ42-2;Q8WZ42-3	NonPhos	Q8WZ42-11->|Q8WZ42-12->|Q8WZ42-13->|Q8WZ42-2->|Q8WZ42-3->	NonPhos_isUniquetoGene	isUniquetoGene		26|13|34.5|29|45.5|36	12|7|8|5|4		0.0320955	0.308473	0.759988	0.97614		0.257649	2.82307	0.00634206	0.40411		0.225554	2.06158	0.0440844	0.786318
[MLIP]	Isoform 4 of Muscular LMNA interacting protein | Isoform 3 of Muscular LMNA interacting protein	lALLTAILk	Q5VWP3-4	NonPhos	Q5VWP3-4->	NonPhos_isUniquetoGene	isUniquetoGene		41.5|30|39.5|26|39|49	4|5|6|3|8		0.0781363	1.23645	0.222204	0.834166		0.171443	2.82852	0.00624652	0.40411		0.0933066	1.67543	0.100221	0.90731
[TTN]	Isoform 12 of Titin | Isoform 13 of Titin | Isoform 11 of Titin | Isoform 2 of Titin	iTFVENVATLQFAk	Q8WZ42-12;Q8WZ42-13;Q8WZ42-11;Q8WZ42-2	NonPhos	Q8WZ42-12->|Q8WZ42-13->|Q8WZ42-11->|Q8WZ42-2->	NonPhos_isUniquetoGene	isUniquetoGene		24|18.5|16|22|30|23	35|36|47|43|39		-0.0295392	-1.38486	0.171897	0.797227		-0.0534435	-2.81931	0.00640937	0.40411		-0.0239043	-1.08873	0.283343	0.976992
[TTN]	Isoform 3 of Titin | Isoform 12 of Titin	nVAGTkEGTISIk	Q8WZ42-3;Q8WZ42-12	NonPhos	Q8WZ42-3->|Q8WZ42-12->	NonPhos_isUniquetoGene	isUniquetoGene		25|8|12.5|9.5|11|23	3|6|4|5		0.177557	1.96058	0.0543832	0.624204		0.255011	2.82112	0.00637799	0.40411		0.0774535	0.74968	0.459375	0.977299
[MAVS]	Mitochondrial antiviral signaling protein |	aGMVPSkVPTSMVLTk	Q7Z434	NonPhos	Q7Z434->|	NonPhos_isUniquetoGene	isUniquetoGene		41.5|40||4|14|19	4||3		-0.155167	-3.0506	0.00327188	0.282828		-0.116769	-2.81712	0.00644697	0.40411		0.038399	0.690663	0.49539	0.978281
[QDPR]	Dihydropteridine reductase |	nRPSSGSLIQVVTTEGRTELTPAYF	P09417	NonPhos	P09417->|	NonPhos_isUniquetoGene	isUniquetoGene		12|17.5|19.5||2|1	3|2|4||1		-0.302397	-2.91527	0.00482391	0.303136		-0.352038	-2.81674	0.00645422	0.40411		-0.0496411	-0.385222	0.703547	0.991456
[HSPD1]	60 kDa heat shock protein mitochondrial	kISSIQSIVPALEIANAHR	P10809	NonPhos	P10809->	NonPhos_isUniquetoGene	isUniquetoGene		23|24|40.5|31|54.5	3|2|1		-0.323362	-2.89996	0.00503606	0.304276		-0.297073	-2.81964	0.00640379	0.40411		0.026289	0.25046	0.804481	0.994792
[OBSCN]	Isoform 5 of Obscurin	vLEEEAAREEQATLLAk	Q5VST9-6	NonPhos	Q5VST9-6->	NonPhos_isUniquetoGene	isUniquetoGene		29|31.5|19|7.5|12|30	1|4|5|2|3		0.175925	3.61071	0.000593576	0.163265		0.168462	2.81951	0.0064059	0.40411		-0.00746251	-0.134021	0.894622	0.997844
[ANKRD2]	Ankyrin repeat domain containing protein 2 |	eGDTALHDAVR	Q9GZV1	NonPhos	Q9GZV1->|	NonPhos_isUniquetoGene	isUniquetoGene		6|4.5|8.5|21|33.5|	2|1|		0.140798	0.969673	0.337769	0.882749		-0.6647	-2.81177	0.00654683	0.406667		-0.805498	-3.43581	0.00107242	0.34
[TTN]	Isoform 12 of Titin |	kPEVLPDEVPEALR	Q8WZ42-12	NonPhos	Q8WZ42-12->|	NonPhos_isUniquetoGene	isUniquetoGene		5.5|21|32.5||17	2|4||1		0.0313645	0.229013	0.820539	0.982119		0.445389	2.80645	0.00664454	0.406667		0.414024	2.66578	0.00993865	0.592357
[PARP1]	Poly ADP ribose polymerase 1	gGSDDSSkDPIDVNYEk	P09874	NonPhos	P09874->	NonPhos_isUniquetoGene	isUniquetoGene		9|17.5|22.5|0|29|11	6|2|3		0.0235534	0.45923	0.649332	0.956503		0.14202	2.80648	0.00664403	0.406667		0.118467	2.3649	0.0214893	0.710145
[NEB]	Isoform 2 of Nebulin | Isoform 3 of Nebulin | Isoform 4 of Nebulin	sSSVATQQTTVS[p]sIP[p]sHP[?p]s[?p]tAGk	P20929-2;P20929-3;P20929-4	Phos	P20929-2->[p]S8459[p]S8462[?p]S8465[?p]T8466|P20929-3->[p]S8459[p]S8462[?p]S8465[?p]T8466|P20929-4->[p]S6603[p]S6606[?p]S6609[?p]T6610	Phos_isUniquetoGene	isUniquetoGene	3	33|5.5|12|14|8	1|14|9|25|10		-0.213208	-1.29083	0.202645	0.820321		-0.451772	-2.80689	0.00663636	0.406667		-0.238564	-1.86049	0.068514	0.871338
[FLNC]	Isoform 2 of Filamin C	dGScGVSYVVQEPGDYEVSIkFNDEHIPDSPFVVPVASLSDDAR	Q14315-2	NonPhos	Q14315-2->	NonPhos_isUniquetoGene	isUniquetoGene		1|21|11.5|0	4|3|2|1		0.213946	1.48912	0.142137	0.771327		0.399741	2.81106	0.00655988	0.406667		0.185795	1.72629	0.0905124	0.892701
[TTN]	Isoform 3 of Titin | Isoform 12 of Titin	cEIkNTDFk	Q8WZ42-3;Q8WZ42-12	NonPhos	Q8WZ42-3->|Q8WZ42-12->	NonPhos_isUniquetoGene	isUniquetoGene		51.5|23|24|26.5|14|25	2|3		0.0672746	1.02455	0.311236	0.877827		0.189531	2.80711	0.00663233	0.406667		0.122256	1.69353	0.0966795	0.900374
[PLEC]	|Isoform 4 of Plectin | Isoform 5 of Plectin | Isoform 7 of Plectin | Isoform 3 of Plectin	lLEAQAcTGGIIDPSTGERFPVTDAVNkGLVDk	Q15149-4;Q15149-5;Q15149-7;Q15149-3	NonPhos	Q15149-4->|Q15149-5->|Q15149-7->|Q15149-3->	NonPhos_isUniquetoGene	isUniquetoGene		|0|5|15.5|33	|1|3|2		0.0825393	0.91194	0.367237	0.891814		0.206532	2.80786	0.00661851	0.406667		0.123992	1.43822	0.157376	0.960393
[BAG3]	BAG family molecular chaperone regulator 3 |	[?p]s[?p]s[?p]tPLH[p]sPSPIR	O95817	Phos	O95817->[?p]S283[?p]S284[?p]T285[p]S289|	Phos_isUniquetoGene	isUniquetoGene	2	34|21|19|58||17	7|13|6|1||3		-0.414787	-2.78625	0.0069255	0.335917		-0.416567	-2.80763	0.00662266	0.406667		-0.00177915	-0.0109422	0.991369	0.999639
[CANX]	|Calnexin	qk[p]sDAEEDGGTVSQEEEDRkPk	P27824	Phos	P27824->[p]S554	Phos_isUniquetoGene	isUniquetoGene	1	|15.5|2|14|9	|2|3|4		-0.0594688	-0.90175	0.372574	0.891866		-0.187787	-2.80417	0.0066854	0.408638		-0.128318	-1.68356	0.0986189	0.903107
[RYR1]	Isoform 2 of Ryanodine receptor 1	lAVFAQPIVSR	P21817-2	NonPhos	P21817-2->	NonPhos_isUniquetoGene	isUniquetoGene		27.5|20|0|15|13|32	4|7|5		0.122361	1.9028	0.0617399	0.643983		0.179929	2.8024	0.00671763	0.410596		0.0575675	0.960806	0.343482	0.976992
[JSRP1]	Junctional sarcoplasmic reticulum protein 1	eAAEnDEEEPGEATGEAVREDR	Q96MG2	NonPhos	Q96MG2->	NonPhos_isUniquetoGene	isUniquetoGene		18|4|2|12|7.5	11|8|7|5		0.0919463	0.947626	0.348844	0.884955		-0.195673	-2.79848	0.00679125	0.414474		-0.287619	-3.65741	0.00053292	0.30303
[RAN]	GTP binding nuclear protein Ran |	vcENIPIVLcGNkVDIkDR	P62826	NonPhos	P62826->|	NonPhos_isUniquetoGene	isUniquetoGene		52||31.5|23.5|40	1||2		-0.198767	-2.67143	0.00945532	0.364754		-0.182793	-2.79779	0.00680408	0.414474		0.0159735	0.245072	0.808617	0.994792
[FLOT2]	Flotillin 2 |	nVVLQTLEGHLR	Q14254	NonPhos	Q14254->|	NonPhos_isUniquetoGene	isUniquetoGene		45|44|34|12.5||76	3|1|2|		-0.0294505	-0.186178	0.853671	0.987473		-0.402481	-2.79223	0.00690712	0.415584		-0.37303	-2.40069	0.0196557	0.7
[CAPNS1]	Calpain small subunit 1	gGGGGGGGGGGLGGGLGNVLGGLISGAGGGGGGGGGGGGGGGGGGGGTAMR	P04632	NonPhos	P04632->	NonPhos_isUniquetoGene	isUniquetoGene		23|7.5|9|11|10.5	4|9|6|5|3|2		-0.106513	-1.30521	0.197684	0.815967		-0.236299	-2.79176	0.00691597	0.415584		-0.129785	-1.43782	0.157491	0.960393
[TTN]	Isoform 11 of Titin | Isoform 3 of Titin | Isoform 12 of Titin | Isoform 2 of Titin | Isoform 6 of Titin | Isoform 13 of Titin	iTHEkVPEESEELR	Q8WZ42-11;Q8WZ42-3;Q8WZ42-12;Q8WZ42-2;Q8WZ42-6;Q8WZ42-13	NonPhos	Q8WZ42-11->|Q8WZ42-3->|Q8WZ42-12->|Q8WZ42-2->|Q8WZ42-6->|Q8WZ42-13->	NonPhos_isUniquetoGene	isUniquetoGene		29.5|19.5|21.5|6.5|9|18	8|14|16|17|20		-0.171566	-3.43399	0.0010352	0.179775		-0.152925	-2.79317	0.00688874	0.415584		0.0186405	0.360327	0.721854	0.991644
[NEB]	Isoform 2 of Nebulin | Isoform 3 of Nebulin |	nQSDRLYkENYEk	P20929-2;P20929-3	NonPhos	P20929-2->|P20929-3->|	NonPhos_isUniquetoGene	isUniquetoGene		26|74|19||0|16	2|1|		0.217891	2.24455	0.028172	0.52615		0.245158	2.79189	0.00691344	0.415584		0.0272672	0.276467	0.784682	0.994128
[MCU]	Isoform 3 of Calcium uniporter protein mitochondrial	eLIERLEDLkEQLAPLEk	Q8NE86-3	NonPhos	Q8NE86-3->	NonPhos_isUniquetoGene	isUniquetoGene		33|17|24|10|5|56	4|5|1		0.106391	1.25103	0.216822	0.83035		0.247167	2.78817	0.00698491	0.417476		0.140776	1.5168	0.136136	0.947462
[CLIP1]	|CAP Gly domain containing linker protein 1	yGLFAPVHk	P30622	NonPhos	P30622->	NonPhos_isUniquetoGene	isUniquetoGene		|45|44.5|43|32	|3|2|1		0.149967	2.23011	0.0291638	0.531117		0.190775	2.78594	0.00702778	0.418006		0.0408073	0.780187	0.441351	0.976992
[PGK1]	Phosphoglycerate kinase 1 |	tGqATVASGIPAGWMGLDcGPESSk	P00558	NonPhos	P00558->|	NonPhos_isUniquetoGene	isUniquetoGene		38||0|49|57	2||1		-0.0746121	-1.8521	0.0688572	0.665713		-0.117292	-2.78506	0.00704489	0.418006		-0.0426794	-1.07388	0.289932	0.976992
[PFN1]	Profilin 1	tkSTGGAPTFNVTVTk	P07737	NonPhos	P07737->	NonPhos_isUniquetoGene	isUniquetoGene		8|11.5|71.5|17.5|30|40.5	5|4|2		0.292971	2.50809	0.0145622	0.424514		0.383428	2.78393	0.00706713	0.419872		0.0904567	0.688339	0.496839	0.978295
[PYGM]	Glycogen phosphorylase muscle form	qVIEQL[?p]s[?p]sGFFSPk	P11217	Phos	P11217->[?p]S747[?p]S748	Phos_isUniquetoGene	isUniquetoGene	1	23.5|11|35|18|12|14	24|21|8|6|9		-0.139882	-1.45462	0.151512	0.774766		-0.306461	-2.77335	0.00727575	0.429936		-0.166579	-1.75823	0.0847951	0.88377
[PRR33]	|Proline rich protein 33	v[?p]s[?p]sPAWA[?p]s[?p]sPTPPSGPHPcPVPk	A8MZF0	Phos	A8MZF0->[?p]S162[?p]S163[?p]S168[?p]S169	Phos_isUniquetoGene	isUniquetoGene	2	|18.5|13|15|14|16.5	|4|2|5		-0.186665	-2.11191	0.0385691	0.559835		-0.368293	-2.77292	0.00728444	0.429936		-0.181629	-1.25118	0.218004	0.969658
[NSF]	Vesicle fusing ATPase |	qkIEVGLVVGNSQVAFEk	P46459	NonPhos	P46459->|	NonPhos_isUniquetoGene	isUniquetoGene		8||64|53|69	3||1|2		-0.654478	-3.5273	0.000774637	0.166667		-0.485356	-2.77011	0.00734202	0.433333		0.169122	1.36438	0.17955	0.963899
[UBAP2L]	|Isoform 4 of Ubiquitin associated protein 2 like	qRPQATAEQIR	Q14157-4	NonPhos	Q14157-4->	NonPhos_isUniquetoGene	isUniquetoGene		|36|36.5|3|10	|3|2|1		0.296159	2.29008	0.0252279	0.50534		0.355512	2.76973	0.00735011	0.433544		0.059353	0.598576	0.554481	0.98009
[GLO1]	Isoform 2 of Lactoylglutathione lyase	vLGMTLIQk	Q04760-2	NonPhos	Q04760-2->	NonPhos_isUniquetoGene	isUniquetoGene		10|9|48|24|22|28.5	11|13|9|8		0.0439223	0.870962	0.389079	0.89762		0.120687	2.76722	0.00740145	0.435331		0.0767642	1.65939	0.10345	0.909675
[CAND1]	|Cullin associated NEDD8 dissociated protein 1	dLLDTVLPHLYNETk	Q86VP6	NonPhos	Q86VP6->	NonPhos_isUniquetoGene	isUniquetoGene		|30|27|50.5|44|28.5	|3|2		0.00441344	0.0744677	0.941165	0.995638		-0.128742	-2.75325	0.00768968	0.43769		-0.133156	-2.11448	0.0390704	0.767168
[TTN]	Isoform 11 of Titin | Isoform 3 of Titin | Isoform 12 of Titin | Isoform 13 of Titin | Isoform 2 of Titin	acDALYPPGPPSNPk	Q8WZ42-11;Q8WZ42-3;Q8WZ42-12;Q8WZ42-13;Q8WZ42-2	NonPhos	Q8WZ42-11->|Q8WZ42-3->|Q8WZ42-12->|Q8WZ42-13->|Q8WZ42-2->	NonPhos_isUniquetoGene	isUniquetoGene		25|23|19|11|20.5|20	13|10|14|19|16		0.00735892	0.170963	0.865515	0.989918		0.0972962	2.75459	0.00766064	0.43769		0.0899373	1.90815	0.0618856	0.854022
[ECH1]	Delta35 Delta24 dienoyl CoA isomerase mitochondrial	vIGNQSLVNELAFTAR	Q13011	NonPhos	Q13011->	NonPhos_isUniquetoGene	isUniquetoGene		14|20|34|16.5|19|27.5	15|13|16|11|14		-0.0685696	-0.839934	0.406154	0.901413		-0.277845	-2.75843	0.00758072	0.43769		-0.209275	-1.78997	0.0794268	0.88184
[MYOM2]	Myomesin 2	aVN[p]sAGISRPSR	P54296	Phos	P54296->[p]S462	Phos_isUniquetoGene	isUniquetoGene	1	29|12|12.5|9|11.5|13	12|18|8|4|3		-0.0916123	-1.37128	0.17611	0.803381		-0.202591	-2.75354	0.00768361	0.43769		-0.110979	-1.57208	0.122602	0.940838
[TTN]	Isoform 11 of Titin | Isoform 3 of Titin | Isoform 12 of Titin | Isoform 13 of Titin | Isoform 2 of Titin	nLANIEVSETDTIk	Q8WZ42-11;Q8WZ42-3;Q8WZ42-12;Q8WZ42-13;Q8WZ42-2	NonPhos	Q8WZ42-11->|Q8WZ42-3->|Q8WZ42-12->|Q8WZ42-13->|Q8WZ42-2->	NonPhos_isUniquetoGene	isUniquetoGene		23.5|31.5|29|14.5|15.5|16.5	22|20|25|28|24		-0.0516445	-1.58245	0.119061	0.752159		-0.0928035	-2.75393	0.00767482	0.43769		-0.041159	-1.12632	0.267145	0.975156
[DMD]	Dystrophin |	iLADLEEENRNLQAEYDRLk	P11532	NonPhos	P11532->|	NonPhos_isUniquetoGene	isUniquetoGene		13||46|25|23	5||1|3		0.158409	3.69627	0.000451547	0.146341		0.118294	2.76	0.00754715	0.43769		-0.0401153	-0.880432	0.385124	0.976992
[LMCD1]	LIM and cysteine rich domains protein 1 |	cRGLLENELk	Q9NZU5	NonPhos	Q9NZU5->|	NonPhos_isUniquetoGene	isUniquetoGene		33||19|15|30.5	4||3		0.295598	3.61798	0.000579413	0.163265		0.203	2.76304	0.00748491	0.43769		-0.0925975	-0.966006	0.340887	0.976992
[TXLNB]	|Beta taxilin	lQTPEEkFDFLFk	Q8N3L3	NonPhos	Q8N3L3->	NonPhos_isUniquetoGene	isUniquetoGene		|48|19|0|22	|1		0.274595	3.20887	0.00205334	0.251701		0.194931	2.75247	0.00770462	0.43769		-0.0796633	-0.993104	0.327552	0.976992
[HNRNPAB]	Isoform 3 of Heterogeneous nuclear ribonucleoprotein A/B	gFGFILFk	Q99729-3	NonPhos	Q99729-3->	NonPhos_isUniquetoGene	isUniquetoGene		46|31|30.5|50|32	3|4		0.0888353	1.62605	0.109381	0.737967		0.149299	2.75545	0.00764291	0.43769		0.0604637	1.0416	0.30457	0.976992
[CACNB1]	Isoform 2 of Voltage dependent L type calcium channel subunit beta 1	rPTPPASGNEMTNLAFELDPLELEEEEAELGEQSGSAk	Q02641-2	NonPhos	Q02641-2->	NonPhos_isUniquetoGene	isUniquetoGene		2.5|57|18.5|15|11|6	2|1		0.142865	1.39933	0.167505	0.794557		0.249932	2.75204	0.00771379	0.43769		0.107067	1.03443	0.307903	0.976992
[TTN]	Isoform 3 of Titin | Isoform 12 of Titin | Isoform 11 of Titin | Isoform 13 of Titin | Isoform 2 of Titin	gYDEIPAEPNDkTEILRDGNHLYLk	Q8WZ42-3;Q8WZ42-12;Q8WZ42-11;Q8WZ42-13;Q8WZ42-2	NonPhos	Q8WZ42-3->|Q8WZ42-12->|Q8WZ42-11->|Q8WZ42-13->|Q8WZ42-2->	NonPhos_isUniquetoGene	isUniquetoGene		22|38|83|27|32|34	3|2|1		0.145272	1.95005	0.0556627	0.624289		0.193296	2.75182	0.00771849	0.43769		0.0480239	0.560384	0.58006	0.981939
[USO1]	General vesicular transport factor p115	iGkENFIEk	O60763	NonPhos	O60763->	NonPhos_isUniquetoGene	isUniquetoGene		20|32.5|36|47|55	3|4|5|1		0.0879011	2.16328	0.0341946	0.550501		0.108951	2.75543	0.00764342	0.43769		0.0210494	0.456437	0.652142	0.987702
[IGBP1]	Immunoglobulin binding protein 1 |	kAAQQQEEQEEkEEEDDEQTLHR	P78318	NonPhos	P78318->|	NonPhos_isUniquetoGene	isUniquetoGene		21|33||42|29|10	1|2||3		0.374957	2.09017	0.0405593	0.576226		0.44307	2.75148	0.00772562	0.437879		0.0681134	0.604205	0.550769	0.979649
[EIF3B]	Eukaryotic translation initiation factor 3 subunit B	sD[p]sRAQAVSEDAGGNEGR	P55884	Phos	P55884->[p]S119	Phos_isUniquetoGene	isUniquetoGene	1	3|6|7|5|1|2	25|23|14|5|4		0.111596	0.906102	0.37029	0.891866		0.305305	2.74749	0.00780937	0.441088		0.193709	2.18518	0.0331493	0.756424
[TTN]	Isoform 12 of Titin | Isoform 13 of Titin | Isoform 11 of Titin | Isoform 2 of Titin	vSVGDSASLQcQLAGTPEIGVSWYk	Q8WZ42-12;Q8WZ42-13;Q8WZ42-11;Q8WZ42-2	NonPhos	Q8WZ42-12->|Q8WZ42-13->|Q8WZ42-11->|Q8WZ42-2->	NonPhos_isUniquetoGene	isUniquetoGene		33|25|21|8|13|12	5|11|13|8|10|9		0.0442991	1.02052	0.313128	0.87812		-0.137833	-2.74024	0.00796438	0.442136		-0.182132	-3.63266	0.000576378	0.30303
[SPTB]	Spectrin beta chain erythrocytic | Isoform 2 of Spectrin beta chain erythrocytic |	vHTAFER	P11277;P11277-2	NonPhos	P11277->|P11277-2->|	NonPhos_isUniquetoGene	isUniquetoGene		40|17|34.5||41.5|0	1|2|		-0.0140626	-0.129328	0.898031	0.992546		-0.289243	-2.74492	0.00786383	0.442136		-0.27518	-2.69443	0.00920722	0.592357
[HSPA1A]	Heat shock 70 kDa protein 1A	hWPFQVINDGDkPk	P0DMV8	NonPhos	P0DMV8->	NonPhos_isUniquetoGene	isUniquetoGene		29|6.5|29.5|27|50	3|4|6		0.0769684	1.11294	0.271527	0.857249		0.206209	2.74381	0.00788834	0.442136		0.12924	1.82648	0.073612	0.874798
[GC]	|Vitamin D binding protein	sLGEccDVEDSTTcFnAk	P02774	NonPhos	P02774->	NonPhos_isUniquetoGene	isUniquetoGene		|46|45|0|51.5|17	|1|2		-0.12377	-1.17893	0.244296	0.84375		-0.27725	-2.74485	0.00786539	0.442136		-0.15348	-1.81515	0.0753825	0.878094
[GSN]	Gelsolin	aGALNSNDAFVLk	P06396	NonPhos	P06396->	NonPhos_isUniquetoGene	isUniquetoGene		0|15|17|21	3|2|5|7		0.122244	1.38835	0.170831	0.796929		0.210501	2.74032	0.00796293	0.442136		0.0882566	1.11376	0.272479	0.975156
[CAP2]	Adenylyl cyclase associated protein 2	lITEPAEIMA	P40123	NonPhos	P40123->	NonPhos_isUniquetoGene	isUniquetoGene		15|12|26|13.5|8|16	7|5|3|8|12|6		-0.140793	-2.29497	0.0249251	0.504926		-0.157208	-2.74202	0.00792729	0.442136		-0.0164147	-0.273071	0.787265	0.994622
[LAMC1]	Laminin subunit gamma 1	ckDGFFGNPLAPNPADkck	P11047	NonPhos	P11047->	NonPhos_isUniquetoGene	isUniquetoGene		13.5|41|36|12|5|28	2|5|6|4|3		0.167923	1.87899	0.0650011	0.655862		0.241742	2.73903	0.0079906	0.442478		0.0738184	0.738741	0.465933	0.978281
[HSP90AA1]	Heat shock protein HSP 90 alpha	hGLEVIYMIEPIDEYcVQQLkEFEGk	P07900	NonPhos	P07900->	NonPhos_isUniquetoGene	isUniquetoGene		10|11|2|5|6.5|30	3|2|1|4		0.198749	2.26739	0.0266532	0.515493		0.241674	2.7386	0.00800002	0.442478		0.0429245	0.538893	0.594665	0.982047
[FXYD1]	Phospholemman	tGEPDEEEGTFR[?p]s[?p]sIR	O00168	Phos	O00168->[?p]S82[?p]S83	Phos_isUniquetoGene	isUniquetoGene	1	19.5|14.5|12.5|24|23|16	14|8|2|5|11		-0.231412	-2.81361	0.00641595	0.329577		-0.2159	-2.73798	0.00801334	0.442647		0.0155121	0.167037	0.868865	0.997194
[MYH7]	Myosin 7 |	kMDADLSQLqTEVEEAVqEcRNAEEk	P12883	NonPhos	P12883->|	NonPhos_isUniquetoGene	isUniquetoGene		60||32|35|22	1|		0.014695	0.244592	0.808597	0.980728		0.155487	2.73732	0.0080282	0.442815		0.140792	2.25199	0.0282983	0.736546
[TTN]	Isoform 12 of Titin	vHEAPkEIIPEkk	Q8WZ42-12	NonPhos	Q8WZ42-12->	NonPhos_isUniquetoGene	isUniquetoGene		25.5|0|19|25|36.5|30.5	2|4|3|6		-0.00178062	-0.00611515	0.995159	0.99945		0.817776	2.72584	0.00828269	0.442897		0.819557	3.49997	0.000878836	0.307692
[YWHAG]	14 3 3 protein gamma	nVTELNEPLSNEER	P61981	NonPhos	P61981->	NonPhos_isUniquetoGene	isUniquetoGene		8|0|19|4.5|5|6	11|5|6|14|21		-0.00574239	-0.116686	0.907959	0.992669		0.089558	2.72285	0.00834971	0.442897		0.0953004	1.93404	0.0585076	0.851557
[KLHL41]	Kelch like protein 41 |	eYFLSEIDEAkkk	O60662	NonPhos	O60662->|	NonPhos_isUniquetoGene	isUniquetoGene		63||8|17|21|5	2||6|7|4		0.0655848	0.77652	0.442416	0.91868		0.241592	2.72046	0.00840177	0.442897		0.176008	1.91807	0.0605687	0.852375
[ATIC]	Isoform 2 of Bifunctional purine biosynthesis protein PURH |	tGLVEFAR	P31939-2	NonPhos	P31939-2->|	NonPhos_isUniquetoGene	isUniquetoGene		36|47|60|24|	2|3|		-0.0545341	-1.42135	0.160975	0.788437		-0.116497	-2.71942	0.00842468	0.442897		-0.0619624	-1.51986	0.135357	0.947462
[PPIF]	Peptidyl prolyl cis trans isomerase F mitochondrial	iVITDcGQLS	P30405	NonPhos	P30405->	NonPhos_isUniquetoGene	isUniquetoGene		12.5|27|26|12|17.5|32	2|5|7|4|8|3		-0.0620388	-0.777867	0.441621	0.91868		-0.174615	-2.73157	0.00815438	0.442897		-0.112576	-1.37412	0.176496	0.963343
[PSMD10]	|26S proteasome non ATPase regulatory subunit 10	lLVSQGASIYIENkEEk	O75832	NonPhos	O75832->	NonPhos_isUniquetoGene	isUniquetoGene		|32.5|32|37.5|33	|2|4|3		0.161626	2.94408	0.00444229	0.303136		0.117603	2.72096	0.00839057	0.442897		-0.0440231	-0.911696	0.368573	0.976992
[GPX4]	|Isoform Cytoplasmic of Phospholipid hydroperoxide glutathione peroxidase mitochondrial	yAEcGLR	P36969-2	NonPhos	P36969-2->	NonPhos_isUniquetoGene	isUniquetoGene		|21|11.5|47|54.5|35.5	|2		-0.155355	-1.91488	0.0601319	0.63753		-0.232947	-2.7233	0.00833961	0.442897		-0.0775923	-0.904966	0.3721	0.976992
[MYPN]	Myopalladin	sAPSMPSQGLAk	Q86TC9	NonPhos	Q86TC9->	NonPhos_isUniquetoGene	isUniquetoGene		16|9.5|43|27|33|21	3|4|2		0.0957454	1.79717	0.0773318	0.68133		0.13712	2.72149	0.00837898	0.442897		0.0413742	0.786553	0.437644	0.976992
[NDUFV1]	Isoform 2 of NADH dehydrogenase ubiquinone flavoprotein 1 mitochondrial	gEFYNEASNLQVAIR	P49821-2	NonPhos	P49821-2->	NonPhos_isUniquetoGene	isUniquetoGene		1.5|9|0.5|8|28.5|11	8|6|9		-0.1203	-1.68909	0.0964831	0.720706		-0.204555	-2.72995	0.00819048	0.442897		-0.0842546	-1.08858	0.283412	0.976992
[LMNA]	Prelamin A/C	nTkkEGDLIAAQAR	P02545	NonPhos	P02545->	NonPhos_isUniquetoGene	isUniquetoGene		52.5|21|7|30|34|18.5	2|3		0.177434	1.68028	0.0982133	0.723408		0.286948	2.71944	0.00842411	0.442897		0.109514	0.90824	0.370387	0.976992
[AMPD1]	|AMP deaminase 1	dFYNcR	P23109	NonPhos	P23109->	NonPhos_isUniquetoGene	isUniquetoGene		|24|17|31|42	|1|4|3		-0.19324	-1.50057	0.139133	0.768527		-0.306514	-2.72631	0.008272	0.442897		-0.113274	-0.859876	0.39629	0.976992
[LMOD3]	|Leiomodin 3	eLNLNNIENIPk	Q0VAK6	NonPhos	Q0VAK6->	NonPhos_isUniquetoGene	isUniquetoGene		|14|28.5|32.5|31.5|17	|6|4|2|3		-0.0978392	-1.21045	0.231994	0.841742		-0.159007	-2.72065	0.00839751	0.442897		-0.0611682	-0.71547	0.480082	0.978281
[TTN]	Isoform 12 of Titin | Isoform 3 of Titin	lIEGnEYIFR	Q8WZ42-12;Q8WZ42-3	NonPhos	Q8WZ42-12->|Q8WZ42-3->	NonPhos_isUniquetoGene	isUniquetoGene		31.5|28|29|0|43.5|44	4|5|3|1|2		0.0659297	2.37521	0.0204296	0.474596		0.0875393	2.72371	0.00833066	0.442897		0.0216097	0.583735	0.564341	0.98009
[OBSCN]	Isoform 5 of Obscurin	tkEASEGATATLQcELSk	Q5VST9-6	NonPhos	Q5VST9-6->	NonPhos_isUniquetoGene	isUniquetoGene		4.5|50|0|42|25.5	6|3|4|2		0.210791	2.24346	0.0282457	0.52615		0.241454	2.73129	0.00816051	0.442897		0.0306624	0.368775	0.715634	0.991644
[AMPD1]	AMP deaminase 1 |	gEDPFR	P23109	NonPhos	P23109->|	NonPhos_isUniquetoGene	isUniquetoGene		46|53.5||49.5|51|56	1|2|		-0.255466	-2.03036	0.0464955	0.595338		-0.300158	-2.72494	0.00830237	0.442897		-0.0446918	-0.346257	0.732271	0.991644
[CDK5RAP2]	Isoform 3 of CDK5 regulatory subunit associated protein 2 |	gqDPFR	Q96SN8-3	NonPhos	Q96SN8-3->|	NonPhos_isUniquetoGene	isUniquetoGene		46|53.5||49.5|51|56	1|2|		-0.255406	-2.0298	0.0465542	0.595338		-0.300174	-2.72489	0.00830353	0.442897		-0.0447687	-0.346865	0.731815	0.991644
[PSMB1]	Proteasome subunit beta type 1	lVkDVFISAAER	P20618	NonPhos	P20618->	NonPhos_isUniquetoGene	isUniquetoGene		44|29.5|48.5|59|36|63	3|4|1		0.122527	2.96063	0.00423771	0.303136		0.119624	2.73195	0.00814549	0.442897		-0.00290311	-0.0673518	0.946913	0.998054
[ABCF1]	ATP binding cassette sub family F member 1 |	lSVP[?p]t[?p]sDEEDEVPAPkPR	Q8NE71	Phos	Q8NE71->[?p]T108[?p]S109|	Phos_isUniquetoGene	isUniquetoGene	1	41.5|12.5|19||27|17	2|4|3|		-0.228038	-2.31342	0.0238129	0.498975		-0.229629	-2.72328	0.00834018	0.442897		-0.00159095	-0.0149842	0.988176	0.999531
[TTN]	Isoform 11 of Titin | Isoform 12 of Titin | Isoform 13 of Titin | Isoform 2 of Titin	vIEVFEAEEVEVFEkPkAPPk	Q8WZ42-11;Q8WZ42-12;Q8WZ42-13;Q8WZ42-2	NonPhos	Q8WZ42-11->|Q8WZ42-12->|Q8WZ42-13->|Q8WZ42-2->	NonPhos_isUniquetoGene	isUniquetoGene		40|26|34.5|33|28|31	8|4|5|7		0.094185	1.21974	0.228459	0.839325		0.18871	2.71639	0.0084957	0.445983		0.0945251	1.89722	0.0633507	0.855769
[ANXA6]	Annexin A6 |	aMEGAGTDEkALIEILATR	P08133	NonPhos	P08133->|	NonPhos_isUniquetoGene	isUniquetoGene		31|35||68|29|53	2||3|1		0.111455	1.28619	0.204254	0.822103		0.230407	2.71521	0.00852257	0.445983		0.118953	1.43046	0.159602	0.961145
[TTN]	Isoform 3 of Titin | Isoform 12 of Titin	ikAANIVGEGEPR	Q8WZ42-3;Q8WZ42-12	NonPhos	Q8WZ42-3->|Q8WZ42-12->	NonPhos_isUniquetoGene	isUniquetoGene		13.5|37.5|15.5|13|36|7.5	2|9|5|8		-0.0342579	-0.609919	0.546084	0.944043		0.119284	2.71172	0.00860327	0.450276		0.153542	2.63256	0.010844	0.602374
[NEB]	Isoform 2 of Nebulin | Isoform 3 of Nebulin | Isoform 4 of Nebulin	iQSPVDMLSILHSk	P20929-2;P20929-3;P20929-4	NonPhos	P20929-2->|P20929-3->|P20929-4->	NonPhos_isUniquetoGene	isUniquetoGene		17|32|20|18|19|11	7|14|13|19|15		0.028092	0.632601	0.531268	0.939168		0.105129	2.71095	0.00862171	0.450413		0.0770372	1.6327	0.109035	0.911874
[DMD]	Dystrophin	tWVQQSETk	P11532	NonPhos	P11532->	NonPhos_isUniquetoGene	isUniquetoGene		27.5|35.5|21|18.5|0|20	4|2|3		0.103668	1.82015	0.0736853	0.671798		0.155742	2.70949	0.00865516	0.450549		0.0520741	1.11847	0.270469	0.975156
[AKR1B1]	|Aldose reductase	vcALLScTSHkDYPFHEEF	P15121	NonPhos	P15121->	NonPhos_isUniquetoGene	isUniquetoGene		|15|12.5|20|8|31	|3|4		0.034324	0.525912	0.602597	0.948432		0.19877	2.70733	0.00870441	0.452055		0.164446	2.22167	0.0304178	0.747002
[AMBP]	Protein AMBP	vVAQGVGIPEDSIFTMADRGEcVPGEQEPEPILIPR	P02760	NonPhos	P02760->	NonPhos_isUniquetoGene	isUniquetoGene		2.5|12|4.5|11|8	10|5|4|1|2		0.332313	2.51207	0.0144151	0.423193		0.316	2.70473	0.00876536	0.453552		-0.0163131	-0.150809	0.881511	0.997809
[LAMC1]	Laminin subunit gamma 1	qLQEAEkELk	P11047	NonPhos	P11047->	NonPhos_isUniquetoGene	isUniquetoGene		7.5|41|11.5|31.5|25.5|51	2|3|4		0.190546	2.23595	0.0287577	0.531117		0.218543	2.70348	0.00879664	0.455041		0.0279969	0.290346	0.774168	0.99384
[TTN]	|Isoform 11 of Titin | Isoform 12 of Titin | Isoform 13 of Titin | Isoform 2 of Titin | Isoform 3 of Titin	sRPQPAEEYEDDTERRSPTPER	Q8WZ42-11;Q8WZ42-12;Q8WZ42-13;Q8WZ42-2;Q8WZ42-3	NonPhos	Q8WZ42-11->|Q8WZ42-12->|Q8WZ42-13->|Q8WZ42-2->|Q8WZ42-3->	NonPhos_isUniquetoGene	isUniquetoGene		|12|20.5|22|6.5	|2|4|6		0.066806	0.648574	0.52094	0.938567		0.279283	2.68495	0.00925004	0.456186		0.212477	2.14214	0.0366497	0.761858
[CDV3]	Isoform 2 of Protein CDV3 homolog	kTPQGPPEIYSDTQFPSLQSTAk	Q9UKY7-2	NonPhos	Q9UKY7-2->	NonPhos_isUniquetoGene	isUniquetoGene		9.5|4.5|7|1|0|4	4|3		-0.0708841	-0.912907	0.36673	0.891814		-0.247007	-2.69766	0.00893639	0.456186		-0.176123	-1.6744	0.100428	0.90836
[PSMA1]	|Proteasome subunit alpha type 1	aLRETLPAEQDLTTk	P25786	NonPhos	P25786->	NonPhos_isUniquetoGene	isUniquetoGene		|0|31|61|56	|1|2|3		0.0483373	1.05456	0.297315	0.874217		0.110454	2.68455	0.00925944	0.456186		0.0621169	1.65062	0.105262	0.909675
[TXLNB]	Beta taxilin	eANLLMQNLNk	Q8N3L3	NonPhos	Q8N3L3->	NonPhos_isUniquetoGene	isUniquetoGene		7|0|23|24|33.5	5|7|6|4		0.0665373	0.988717	0.328401	0.881297		0.177613	2.69185	0.00907903	0.456186		0.111075	1.66437	0.102442	0.909675
[EEF2]	Elongation factor 2	vFDAIMNFkkEETAk	P13639	NonPhos	P13639->	NonPhos_isUniquetoGene	isUniquetoGene		10.5|10|26|47|30|25	2|1		0.0935917	1.18612	0.241441	0.843461		0.214747	2.68549	0.00923693	0.456186		0.121155	1.51527	0.136528	0.947462
[PPP2R1A]	Serine/threonine protein phosphatase 2A 65 kDa regulatory subunit A alpha isoform	yMVADkFTELQk	P30153	NonPhos	P30153->	NonPhos_isUniquetoGene	isUniquetoGene		32|6|0|12|17|13	4|5|2|3		0.0661088	1.74571	0.0860117	0.703074		0.116776	2.68896	0.00915012	0.456186		0.050667	1.28503	0.205926	0.969658
[MYOZ1]	Myozenin 1	gGAAGTAGVGETGSGDQAGGEGkHITVFk	Q9NP98	NonPhos	Q9NP98->	NonPhos_isUniquetoGene	isUniquetoGene		4|2|3|13.5|20|14	1|3|5|8|7		0.178899	1.75048	0.0851797	0.700997		0.327397	2.69209	0.00907332	0.456186		0.148497	1.18362	0.243697	0.972436
[IDI2]	Isopentenyl diphosphate delta isomerase 2	lQAELGIPGEQISPEDIVFMTIYHHk	Q9BXS1	NonPhos	Q9BXS1->	NonPhos_isUniquetoGene	isUniquetoGene		14.5|19.5|21|8.5|9|17	2|4|6|3		-0.188617	-1.47589	0.145681	0.772601		-0.345028	-2.6899	0.00912631	0.456186		-0.15641	-1.17816	0.245869	0.972436
[PPP2R1A]	Serine/threonine protein phosphatase 2A 65 kDa regulatory subunit A alpha isoform	iGPILDNSTLQSEVkPILEk	P30153	NonPhos	P30153->	NonPhos_isUniquetoGene	isUniquetoGene		8.5|19.5|12.5|9.5|5|16	10|8|6|7		0.0716397	1.88322	0.0644115	0.654327		0.103452	2.68211	0.00931866	0.456186		0.0318126	1.10827	0.274841	0.975273
[SRSF3]	Isoform 2 of Serine/arginine rich splicing factor 3	vYVGNLGnNGNkTELER	P84103-2	NonPhos	P84103-2->	NonPhos_isUniquetoGene	isUniquetoGene		37|45.5|58|34|13|22	3|2|1|6|4		-0.096725	-1.81115	0.0750982	0.674249		-0.12786	-2.69681	0.00895635	0.456186		-0.0311352	-0.828419	0.41372	0.976992
[TTN]	Isoform 12 of Titin | Isoform 3 of Titin	aGD[p]tIRLEAGVR	Q8WZ42-12;Q8WZ42-3	Phos	Q8WZ42-12->[p]T20786|Q8WZ42-3->[p]T11721	Phos_isUniquetoGene	isUniquetoGene	1	7.5|11|17|27.5|13.5|44	10|14|11|2|4|6		-0.097411	-1.64139	0.106118	0.73311		-0.141673	-2.68306	0.00929603	0.456186		-0.0442624	-0.844404	0.404814	0.976992
[PFKM]	ATP dependent 6 phosphofructokinase muscle type |	kFDEALkLR	P08237	NonPhos	P08237->|	NonPhos_isUniquetoGene	isUniquetoGene		11|15|7||16	3|4|5||1		0.215926	1.47029	0.147205	0.772957		0.345488	2.69737	0.0089428	0.456186		0.129561	0.871686	0.389839	0.976992
[NEB]	Isoform 3 of Nebulin | Isoform 2 of Nebulin	tLQDDPkSVWAIHAAk	P20929-3;P20929-2	NonPhos	P20929-3->|P20929-2->	NonPhos_isUniquetoGene	isUniquetoGene		6.5|45|42.5|21.5|22|18	2|1		0.441507	2.0191	0.0477009	0.600234		0.585199	2.69048	0.00911176	0.456186		0.143692	0.700432	0.489335	0.978281
[CRYZ]	Quinone oxidoreductase	vHAcGVNPVETYIR	Q08257	NonPhos	Q08257->	NonPhos_isUniquetoGene	isUniquetoGene		11|8.5|2|16|8	4|2|6|1		-0.149333	-1.29893	0.199838	0.816303		-0.228761	-2.69717	0.00894742	0.456186		-0.0794282	-0.724408	0.474604	0.978281
[TXN]	Thioredoxin	cMPTFQFFkk	P10599	NonPhos	P10599->	NonPhos_isUniquetoGene	isUniquetoGene		54|27.5|51|50.5|7.5|22	1|2|4|3		0.0890013	1.73228	0.0884031	0.709365		0.120613	2.68285	0.00930098	0.456186		0.0316119	0.536181	0.596519	0.982047
[ACO1]	|Cytoplasmic aconitate hydratase	gTFANIR	P21399	NonPhos	P21399->	NonPhos_isUniquetoGene	isUniquetoGene		|0|47|42.5|20	|1|2		-0.223831	-2.95723	0.00427986	0.303136		-0.186457	-2.69269	0.00905819	0.456186		0.0373734	0.527385	0.602544	0.983033
[P4HB]	Protein disulfide isomerase	lITLEEEMTk	P07237	NonPhos	P07237->	NonPhos_isUniquetoGene	isUniquetoGene		0|15|36|24|32|35	4|7|6|9|8|5		0.152488	3.09026	0.00291909	0.278947		0.132851	2.6846	0.00925841	0.456186		-0.0196366	-0.433655	0.66841	0.98917
[UCHL5]	|Isoform 2 of Ubiquitin carboxyl terminal hydrolase isozyme L5	fNLMAIVSDRk	Q9Y5K5-2	NonPhos	Q9Y5K5-2->	NonPhos_isUniquetoGene	isUniquetoGene		|22|29|7|6|30	|1|3		0.152841	2.21993	0.0298845	0.531117		0.182366	2.69346	0.00903979	0.456186		0.0295257	0.427764	0.672653	0.98917
[SGCB]	Beta sarcoglycan	ykLcMcADGTLFk	Q16585	NonPhos	Q16585->	NonPhos_isUniquetoGene	isUniquetoGene		9|14|41|24|18|44	2|3		0.115278	1.54139	0.128828	0.759754		0.139841	2.68307	0.00929573	0.456186		0.0245629	0.359574	0.722409	0.991644
[DMD]	Dystrophin |	ikNEAEPEFASR	P11532	NonPhos	P11532->|	NonPhos_isUniquetoGene	isUniquetoGene		21.5||17|5|42	2||5|3		0.137859	2.39924	0.0192449	0.463209		0.151128	2.68842	0.00916418	0.456186		0.0132696	0.253472	0.802182	0.994792
[SNTA1]	Alpha 1 syntrophin |	sWATAIQAQVNTLTPR	Q13424	NonPhos	Q13424->|	NonPhos_isUniquetoGene	isUniquetoGene		23|33.5|37||39|42	5|10|7||3|6		0.155504	2.2512	0.027724	0.52615		0.168471	2.69496	0.00900261	0.456186		0.0129677	0.198923	0.844147	0.994792
[ALB]	|Serum albumin	fqNALLVR	P02768	NonPhos	P02768->	NonPhos_isUniquetoGene	isUniquetoGene		|29|19|19.5|18|23	|2|1		-0.0889326	-0.879883	0.384256	0.896717		-0.275275	-2.68121	0.00934082	0.45641		-0.186343	-2.57844	0.0124938	0.617801
[DYNC1H1]	Cytoplasmic dynein 1 heavy chain 1	lGGSPFGPAGTGkTESVk	Q14204	NonPhos	Q14204->	NonPhos_isUniquetoGene	isUniquetoGene		4|29|35|43|17|15	2|1|3|4		0.119386	1.92588	0.0587102	0.634062		0.18387	2.68115	0.00934271	0.45641		0.0644847	1.14202	0.260576	0.974529
[TTN]	Isoform 12 of Titin	tLVVPLRkPEVLPDEVPEALREVVPEk	Q8WZ42-12	NonPhos	Q8WZ42-12->	NonPhos_isUniquetoGene	isUniquetoGene		29|15|40.5|16|23|6	5|3|4|1		-0.0249824	-0.100213	0.920917	0.99382		0.689428	2.67714	0.00944503	0.458015		0.714411	3.53717	0.000779738	0.305556
[ANXA6]	Annexin A6	rVFQEFIk	P08133	NonPhos	P08133->	NonPhos_isUniquetoGene	isUniquetoGene		8|9|15|8.5|27.5	11|5|6|4|2		0.00224586	0.0537718	0.95749	0.997909		0.116228	2.67778	0.00942902	0.458015		0.113982	2.49846	0.0153641	0.66443
[CST3]	Cystatin C	lVGGPMDASVEEEGVRR	P01034	NonPhos	P01034->	NonPhos_isUniquetoGene	isUniquetoGene		45|12|18|29.5|8.5|8	2|1|4|3		-0.0707264	-1.02522	0.31092	0.877827		-0.14004	-2.67736	0.00943962	0.458015		-0.0693138	-0.934098	0.356993	0.976992
[LDB3]	Isoform 6 of LIM domain binding protein 3 |	nWHHGLSAQILNVkS	O75112-6	NonPhos	O75112-6->|	NonPhos_isUniquetoGene	isUniquetoGene		34.5||28.5|58|47.5	2|		0.000819563	0.010883	0.99139	0.99945		0.197961	2.6283	0.0107646	0.45815		0.197141	3.0869	0.00306078	0.49505
[YWHAG]	14 3 3 protein gamma	dNLTLWTSDQQDDDGGEGnN	P61981	NonPhos	P61981->	NonPhos_isUniquetoGene	isUniquetoGene		9.5|7|24|11|11.5	18|36|24|7|12|6		-0.0066358	-0.0712077	0.943737	0.995819		-0.203089	-2.6294	0.0107324	0.45815		-0.196453	-2.97494	0.00422671	0.5
[VPS4A]	Vacuolar protein sorting associated protein 4A	nLFELAR	Q9UN37	NonPhos	Q9UN37->	NonPhos_isUniquetoGene	isUniquetoGene		18|22.5|12|30.5|43.5|37	1|2		-0.00457625	-0.124733	0.901629	0.992546		0.0866261	2.66343	0.00980062	0.45815		0.0912023	2.8359	0.00625405	0.535556
[VPS4B]	Vacuolar protein sorting associated protein 4B	nLFqLAR	O75351	NonPhos	O75351->	NonPhos_isUniquetoGene	isUniquetoGene		18|22.5|12|30.5|43.5|37	1|2		-0.00457498	-0.124704	0.90165	0.992546		0.0866271	2.66356	0.0097971	0.45815		0.091202	2.83599	0.00625247	0.535556
[SPTBN1]	|Spectrin beta chain non erythrocytic 1	dLMLWMEDVIR	Q01082	NonPhos	Q01082->	NonPhos_isUniquetoGene	isUniquetoGene		|59|49|49.5|42	|1|4|5		0.019723	0.236537	0.814774	0.981768		-0.210021	-2.65506	0.0100208	0.45815		-0.229744	-2.64129	0.0105963	0.600601
[GPI]	|Glucose 6 phosphate isomerase	sNTPILVDGk	P06744	NonPhos	P06744->	NonPhos_isUniquetoGene	isUniquetoGene		|30|20.5|41|68	|5|4|1		-0.0023788	-0.0374845	0.970369	0.999045		-0.176595	-2.66306	0.00981002	0.45815		-0.174216	-2.61896	0.0112421	0.603878
[GSTP1]	Glutathione S transferase P	tLGLYGkDQQEAALVDMVNDGVEDLR	P09211	NonPhos	P09211->	NonPhos_isUniquetoGene	isUniquetoGene		11|4|2|4.5|0	10|9|8|5|7		0.046474	0.772743	0.444626	0.91868		0.193643	2.6732	0.0095458	0.45815		0.147169	2.27763	0.0265908	0.731707
[HRG]	|Histidine rich glycoprotein	vRGGEGTGYFVDFSVR	P04196	NonPhos	P04196->	NonPhos_isUniquetoGene	isUniquetoGene		|43|19.5|37.5|42	|1|2		0.00209101	0.0398743	0.968479	0.999002		0.153818	2.64597	0.0102676	0.45815		0.151727	2.19219	0.0326104	0.754781
[MYH7]	Myosin 7	eEqAEPDGTEEADkSAYLMGLNSADLLk	P12883	NonPhos	P12883->	NonPhos_isUniquetoGene	isUniquetoGene		11.5|4|13.5|17|44|7	4|3|6|1		0.0245254	0.349509	0.729248	0.971594		0.17505	2.63129	0.0106775	0.45815		0.150525	2.09349	0.0409888	0.776529
[RPL39]	60S ribosomal protein L39	qNRPIPQWIR	P62891	NonPhos	P62891->	NonPhos_isUniquetoGene	isUniquetoGene		38|8|17|25|41|23	3|4|5		0.0891285	0.714218	0.479765	0.927016		0.317204	2.66851	0.00966766	0.45815		0.228076	1.95623	0.0557478	0.84134
[LIMCH1]	LIM and calponin homology domains containing protein 1 |	eSQLFDPSDLQDTSNRVTVk	Q9UPQ0	NonPhos	Q9UPQ0->|	NonPhos_isUniquetoGene	isUniquetoGene		0|23||11|18|19	1|3|		0.0741109	0.960715	0.342251	0.883746		0.233121	2.65986	0.00989494	0.45815		0.15901	1.89133	0.0641535	0.862661
[MYBPC1]	Isoform 10 of Myosin binding protein C slow type | Isoform 4 of Myosin binding protein C slow type | Myosin binding protein C slow type | Isoform 7 of Myosin binding protein C slow type	akDnFAGNYR	Q00872-10;Q00872-4;Q00872;Q00872-7	NonPhos	Q00872-10->|Q00872-4->|Q00872->|Q00872-7->	NonPhos_isUniquetoGene	isUniquetoGene		35.5|47|20|34.5|12|44	4|3|5|2		0.0202096	0.545659	0.589085	0.947728		0.0988863	2.67305	0.00954997	0.45815		0.0786767	1.78229	0.0807025	0.88184
[PSMA1]	Proteasome subunit alpha type 1 |	lVSLIGSk	P25786	NonPhos	P25786->|	NonPhos_isUniquetoGene	isUniquetoGene		9|16||31|21	2||5|4		0.0246639	0.549379	0.586551	0.947728		0.0923387	2.63228	0.0106499	0.45815		0.0676747	1.74349	0.087393	0.885175
[PRDX1]	Peroxiredoxin 1	hGEVcPAGWkPGSDTIkPDVQk	Q06830	NonPhos	Q06830->	NonPhos_isUniquetoGene	isUniquetoGene		28|9.5|8|12|7	2|4|1|8|7|5		0.0833695	0.948137	0.348582	0.884955		0.259568	2.66116	0.0098609	0.45815		0.176198	1.72219	0.0912701	0.892701
[PFKM]	ATP dependent 6 phosphofructokinase muscle type	lPLMEcVQVTkDVTk	P08237	NonPhos	P08237->	NonPhos_isUniquetoGene	isUniquetoGene		18|7|74|14|11|19	4|2|1|3|6		0.076049	0.695002	0.491622	0.930367		0.266205	2.64	0.0104325	0.45815		0.190156	1.71794	0.0920531	0.894348
[SNRPF]	Small nuclear ribonucleoprotein F	gVEEEEEDGEMRE	P62306	NonPhos	P62306->	NonPhos_isUniquetoGene	isUniquetoGene		15|10|0|58	7|3|4|1|5		0.112486	1.32871	0.189781	0.8125		0.225107	2.6326	0.0106404	0.45815		0.112621	1.6213	0.111484	0.919008
[C15orf52]	Isoform 4 of Uncharacterized protein C15orf52 |	v[?p]tR[?p]sPPTQVAISSDSAR	Q6ZUT6-4	Phos	Q6ZUT6-4->[?p]T131[?p]S133|	Phos_isUniquetoGene	isUniquetoGene	1	40|9|12|21||11	7|1|4|2||3		-0.073099	-0.655995	0.51619	0.937193		-0.236923	-2.66401	0.00978534	0.45815		-0.163824	-1.6161	0.112616	0.921926
[CAB39]	Calcium binding protein 39	fQNDRTEDEQFNDEkTYLVk	Q9Y376	NonPhos	Q9Y376->	NonPhos_isUniquetoGene	isUniquetoGene		4.5|12|0|62|9|6.5	2|5|1|6		0.101494	1.33322	0.188292	0.812396		0.214764	2.67199	0.00957731	0.45815		0.11327	1.57098	0.122856	0.941762
[RNH1]	|Ribonuclease inhibitor	lDDcGLTEAR	P13489	NonPhos	P13489->	NonPhos_isUniquetoGene	isUniquetoGene		|41.5|19|32|41|40.5	|4|2|3|5		-0.058795	-1.1815	0.243272	0.84375		-0.171106	-2.62968	0.0107244	0.45815		-0.112311	-1.52725	0.133487	0.947462
[HSPA5]	78 kDa glucose regulated protein	kkELEEIVQPIISk	P11021	NonPhos	P11021->	NonPhos_isUniquetoGene	isUniquetoGene		15|14.5|31.5|13|26|19	3|6|8|7|9|5		-0.0888044	-1.51152	0.136307	0.764511		-0.152448	-2.6307	0.0106952	0.45815		-0.0636436	-1.46747	0.149187	0.952846
[PLEC]	|Isoform 4 of Plectin | Isoform 5 of Plectin | Isoform 7 of Plectin | Isoform 3 of Plectin	vLADPSDDTkGFFDPnTHENLTYLQLLER	Q15149-4;Q15149-5;Q15149-7;Q15149-3	NonPhos	Q15149-4->|Q15149-5->|Q15149-7->|Q15149-3->	NonPhos_isUniquetoGene	isUniquetoGene		|29|9|35|0	|3|1		-0.0804958	-1.20871	0.232659	0.841742		-0.151946	-2.66725	0.0097002	0.45815		-0.0714505	-1.37351	0.176686	0.963343
[EPPK1]	Epiplakin	vLADPSDDTkGFFDPNTHENLTYLqLLQR	P58107	NonPhos	P58107->	NonPhos_isUniquetoGene	isUniquetoGene		4.5|8.5|22|3|1|2.5	4|2|3|5		-0.0804433	-1.20899	0.23255	0.841742		-0.151869	-2.66846	0.00966907	0.45815		-0.071426	-1.37349	0.176691	0.963343
[PADI2]	Protein arginine deiminase type 2	gLLEPLGLEcTFIDDISAYHk	Q9Y2J8	NonPhos	Q9Y2J8->	NonPhos_isUniquetoGene	isUniquetoGene		21.5|12|9|11	8|7|9		-0.0579922	-0.588539	0.560209	0.944729		-0.190043	-2.66286	0.00981536	0.45815		-0.132051	-1.37619	0.175855	0.963343
[NEB]	Isoform 2 of Nebulin | Isoform 3 of Nebulin	fSSPVDMLSILLAkk	P20929-2;P20929-3	NonPhos	P20929-2->|P20929-3->	NonPhos_isUniquetoGene	isUniquetoGene		5|11.5|10|12.5|6	11|12|8|9|10		0.0637587	0.965	0.340106	0.882749		0.159343	2.6605	0.00987818	0.45815		0.0955848	1.34883	0.184508	0.967522
[TTN]	Isoform 11 of Titin | Isoform 12 of Titin | Isoform 13 of Titin | Isoform 2 of Titin | Isoform 3 of Titin	iVHYVVEALEkGQk	Q8WZ42-11;Q8WZ42-12;Q8WZ42-13;Q8WZ42-2;Q8WZ42-3	NonPhos	Q8WZ42-11->|Q8WZ42-12->|Q8WZ42-13->|Q8WZ42-2->|Q8WZ42-3->	NonPhos_isUniquetoGene	isUniquetoGene		14|0|4|9|21	5|4|3|1		0.126207	1.43307	0.157586	0.783664		0.249025	2.64927	0.0101776	0.45815		0.122818	1.33598	0.188681	0.968021
[THTPA]	Thiamine triphosphatase |	eRPQETEDPDHcLG	Q9BU02	NonPhos	Q9BU02->|	NonPhos_isUniquetoGene	isUniquetoGene		6|19.5|9|38.5|10|	3|2|1|		-0.0911175	-1.36096	0.17935	0.806188		-0.171852	-2.65236	0.0100933	0.45815		-0.0807349	-1.31695	0.194997	0.968021
[GART]	Trifunctional purine biosynthetic protein adenosine 3 |	eNLISALEEAkk	P22102	NonPhos	P22102->|	NonPhos_isUniquetoGene	isUniquetoGene		31.5||69|0|35	2||1|3		0.070384	1.27011	0.209931	0.825676		0.139268	2.66957	0.00964119	0.45815		0.0688838	1.26968	0.211338	0.969658
[SRL]	|Sarcalumenin	aITQELPGLLGSLGLGkNPGALNcDkTGcSETPk	Q86TD4	NonPhos	Q86TD4->	NonPhos_isUniquetoGene	isUniquetoGene		|23|19|17|56	|1|3		0.129782	1.98361	0.0516729	0.615257		0.22045	2.6331	0.0106265	0.45815		0.0906676	1.22708	0.226906	0.970918
[NEB]	Isoform 2 of Nebulin | Isoform 3 of Nebulin	aNLINTSDk	P20929-2;P20929-3	NonPhos	P20929-2->|P20929-3->	NonPhos_isUniquetoGene	isUniquetoGene		19|9|43|36|59|49	1|3|2		-0.0654868	-1.3551	0.181205	0.807545		-0.125875	-2.63417	0.0105967	0.45815		-0.0603885	-1.17044	0.248968	0.97262
[TTN]	|Isoform 11 of Titin | Isoform 3 of Titin | Isoform 12 of Titin | Isoform 13 of Titin | Isoform 2 of Titin	inNLTESDQGEYVcEISGEGGTSk	Q8WZ42-11;Q8WZ42-3;Q8WZ42-12;Q8WZ42-13;Q8WZ42-2	NonPhos	Q8WZ42-11->|Q8WZ42-3->|Q8WZ42-12->|Q8WZ42-13->|Q8WZ42-2->	NonPhos_isUniquetoGene	isUniquetoGene		|43|100|18|15	|1|2		-0.0726497	-0.845066	0.403289	0.899725		-0.168534	-2.67402	0.00952443	0.45815		-0.0958847	-1.1611	0.252732	0.97262
[ZAK]	Isoform 2 of Mitogen activated protein kinase kinase kinase MLT | Mitogen activated protein kinase kinase kinase MLT	cEIEATLER	Q9NYL2-2;Q9NYL2	NonPhos	Q9NYL2-2->|Q9NYL2->	NonPhos_isUniquetoGene	isUniquetoGene		45|13.5|41|36.5|32|20	4|2|3		0.0633691	1.04561	0.301404	0.875309		0.135551	2.6462	0.0102612	0.45815		0.072182	1.1531	0.25601	0.972831
[PFKM]	ATP dependent 6 phosphofructokinase muscle type	aLVFQPVAELkDQTDFEHRIPk	P08237	NonPhos	P08237->	NonPhos_isUniquetoGene	isUniquetoGene		15|19|9|3|24.5|23	1|3|8		0.0938197	1.2187	0.228847	0.840183		0.180491	2.65911	0.00991397	0.45815		0.0866718	1.12048	0.269619	0.975156
[MYOT]	Myotilin	lDVTARPnQTLPAPk	Q9UBF9	NonPhos	Q9UBF9->	NonPhos_isUniquetoGene	isUniquetoGene		11|8|10.5|9|22|25	9|7|8|11		0.0481973	1.2662	0.211322	0.826189		0.0965274	2.6412	0.0103994	0.45815		0.0483301	1.1038	0.276771	0.976445
[OBSCN]	Isoform 3 of Obscurin | Isoform 5 of Obscurin	lVVSDIPVVLTRPLEPk	Q5VST9-3;Q5VST9-6	NonPhos	Q5VST9-3->|Q5VST9-6->	NonPhos_isUniquetoGene	isUniquetoGene		10|2.5|5|3|11.5	7|8|9|11|4		0.215435	4.09732	0.000119288	0.0714286		0.151255	2.64398	0.0103234	0.45815		-0.0641795	-1.09086	0.282405	0.976992
[EPM2A]	Laforin	gHIVYVHcNAGVGR	O95278	NonPhos	O95278->	NonPhos_isUniquetoGene	isUniquetoGene		53.5|27.5|25|9|19.5|24.5	2|1|6		-0.216179	-2.13349	0.0366737	0.555957		-0.370067	-2.665	0.00975908	0.45815		-0.153887	-1.08475	0.285097	0.976992
[TTN]	|Isoform 12 of Titin | Isoform 11 of Titin | Isoform 13 of Titin | Isoform 2 of Titin	vLWYkDETEIqESSk	Q8WZ42-12;Q8WZ42-11;Q8WZ42-13;Q8WZ42-2	NonPhos	Q8WZ42-12->|Q8WZ42-11->|Q8WZ42-13->|Q8WZ42-2->	NonPhos_isUniquetoGene	isUniquetoGene		|59|24.5|46|30	|1|2|3		-0.0907926	-1.70051	0.094292	0.718878		-0.125822	-2.62943	0.0107314	0.45815		-0.0350294	-0.816628	0.420387	0.976992
[DMD]	Dystrophin	vGNILQLGSk	P11532	NonPhos	P11532->	NonPhos_isUniquetoGene	isUniquetoGene		23.5|48|25|23|47|55	4|3		0.0661076	1.51877	0.134458	0.763066		0.11126	2.63138	0.010675	0.45815		0.0451523	0.904896	0.372138	0.976992
[TTN]	Isoform 3 of Titin | Isoform 12 of Titin	yMIAEDLGR	Q8WZ42-3;Q8WZ42-12	NonPhos	Q8WZ42-3->|Q8WZ42-12->	NonPhos_isUniquetoGene	isUniquetoGene		31|42|17.5|60|39|56.5	3|2|6		-0.072528	-1.31914	0.19298	0.812852		-0.126132	-2.63733	0.0105099	0.45815		-0.0536037	-1.02148	0.313965	0.976992
[NDUFAB1]	Acyl carrier protein mitochondrial	lMcPQEIVDYIADkk	O14561	NonPhos	O14561->	NonPhos_isUniquetoGene	isUniquetoGene		22|13|10|18|20	4|5|6		-0.185668	-1.31748	0.193539	0.814065		-0.292565	-2.653	0.0100767	0.45815		-0.106897	-0.83612	0.409409	0.976992
[GPI]	Glucose 6 phosphate isomerase |	nLVTEDVmR	P06744	NonPhos	P06744->|	NonPhos_isUniquetoGene	isUniquetoGene		0|4.5|50|12.5|	3|2|1|		0.117135	1.31605	0.194017	0.814694		0.187182	2.6412	0.0103997	0.45815		0.070047	0.815591	0.420985	0.976992
[NDUFS3]	NADH dehydrogenase ubiquinone iron sulfur protein 3 mitochondrial	aANWYER	O75489	NonPhos	O75489->	NonPhos_isUniquetoGene	isUniquetoGene		4|0|5|19|9	3|7|4		-0.140973	-1.22439	0.226702	0.837902		-0.241914	-2.62741	0.0107882	0.45815		-0.100941	-0.934886	0.356589	0.976992
[EPRS]	Bifunctional glutamate/proline tRNA ligase	eYIPGQPPLSQSSD[?p]s[?p]sPTR	P07814	Phos	P07814->[?p]S885[?p]S886	Phos_isUniquetoGene	isUniquetoGene	1	16|17|12.5|36|9	6|13|10|1|3		-0.465416	-2.61196	0.0110916	0.386861		-0.342365	-2.64953	0.0101705	0.45815		0.12305	0.682173	0.500696	0.978722
[PSMD7]	26S proteasome non ATPase regulatory subunit 7	vVGVLLGSWQk	P51665	NonPhos	P51665->	NonPhos_isUniquetoGene	isUniquetoGene		44|26.5|58|23|65|29	1|2|5|4|3		0.232205	4.40282	4.10133e-05	0		0.187634	2.64571	0.0102755	0.45815		-0.0445705	-0.63699	0.529412	0.978858
[SLC25A11]	Mitochondrial 2 oxoglutarate/malate carrier protein |	eEGVLTLWR	Q02978	NonPhos	Q02978->|	NonPhos_isUniquetoGene	isUniquetoGene		27.5||59|31|37	2||1|3		-0.115365	-1.84775	0.0694979	0.667028		-0.149859	-2.67451	0.00951187	0.45815		-0.0344939	-0.60364	0.551143	0.979919
[PFKM]	ATP dependent 6 phosphofructokinase muscle type	cNENYTTDFIFNLYSEEGkGIFDSR	P08237	NonPhos	P08237->	NonPhos_isUniquetoGene	isUniquetoGene		17|18.5|22.5|44|19|31.5	5|8|6|3		0.2303	2.13898	0.0362043	0.555758		0.276694	2.64268	0.0103596	0.45815		0.0463945	0.577858	0.568279	0.98009
[SYNPO2]	Synaptopodin 2 | Isoform 4 of Synaptopodin 2	yVVDSDTVQAHAAR	Q9UMS6;Q9UMS6-4	NonPhos	Q9UMS6->|Q9UMS6-4->	NonPhos_isUniquetoGene	isUniquetoGene		4.5|10|9|16|18	10|8|25|22		-0.164956	-1.92905	0.0583055	0.633466		-0.219175	-2.63858	0.0104734	0.45815		-0.0542192	-0.590246	0.560012	0.98009
[NAP1L4]	Nucleosome assembly protein 1 like 4	nASNTEkLTDQVMQNPR	Q99733	NonPhos	Q99733->	NonPhos_isUniquetoGene	isUniquetoGene		12|0|2|3.5	3|1|4		0.195114	3.46165	0.000951716	0.170732		0.161358	2.62695	0.0108017	0.45815		-0.0337553	-0.555583	0.583309	0.982047
[STIP1]	Stress induced phosphoprotein 1	eTkPEPMEEDLPENk	P31948	NonPhos	P31948->	NonPhos_isUniquetoGene	isUniquetoGene		5|24.5|30.5|21|7.5|0	3|2|4|1		-0.182464	-2.14493	0.035703	0.555758		-0.237156	-2.6526	0.0100872	0.45815		-0.0546921	-0.512608	0.612741	0.98313
[UGP2]	UTP glucose 1 phosphate uridylyltransferase	fkIFNTNNLWISLAAVkR	Q16851	NonPhos	Q16851->	NonPhos_isUniquetoGene	isUniquetoGene		11|0|5.5|5|15|22.5	4|3|2|6		0.200153	2.02541	0.0470226	0.598817		0.243407	2.64349	0.0103369	0.45815		0.0432542	0.510056	0.61451	0.98313
[MAP4]	Isoform 4 of Microtubule associated protein 4 |	gLTPLLPk	P27816-4	NonPhos	P27816-4->|	NonPhos_isUniquetoGene	isUniquetoGene		36||66.5|77|32	1||2		0.104302	1.98361	0.0516728	0.615257		0.126869	2.62974	0.0107226	0.45815		0.0225672	0.443672	0.661243	0.988646
[PLEC]	|Isoform 4 of Plectin | Isoform 5 of Plectin | Isoform 7 of Plectin | Isoform 3 of Plectin	dPYTGQSVSLFQALkk	Q15149-4;Q15149-5;Q15149-7;Q15149-3	NonPhos	Q15149-4->|Q15149-5->|Q15149-7->|Q15149-3->	NonPhos_isUniquetoGene	isUniquetoGene		|30|29|25|22|15	|2|3|5|6		-0.0758265	-1.56941	0.122093	0.756026		-0.0964039	-2.65699	0.00997083	0.45815		-0.0205774	-0.43862	0.664857	0.989047
[RPL10A]	60S ribosomal protein L10a	kYDAFLASESLIk	P62906	NonPhos	P62906->	NonPhos_isUniquetoGene	isUniquetoGene		16|31|15|11.5|9	3|8|4		0.112945	2.49302	0.0151407	0.431564		0.130499	2.62758	0.010784	0.45815		0.0175542	0.404252	0.689657	0.989504
[PDHA1]	Pyruvate dehydrogenase E1 component subunit alpha somatic form mitochondrial |	yGMGT[p]sVER	P08559	Phos	P08559->[p]S232|	Phos_isUniquetoGene	isUniquetoGene	1	10|4|5||16	11|9|6||1		-0.3204	-2.78537	0.00694392	0.335917		-0.366147	-2.6481	0.0102075	0.45815		-0.045747	-0.322762	0.749813	0.992727
[VDAC1]	Voltage dependent anion selective channel protein 1	lGLGLEFQA	P21796	NonPhos	P21796->	NonPhos_isUniquetoGene	isUniquetoGene		6|3|2|4|5	9|12|17|19|27|31		-0.143913	-2.01997	0.0476062	0.600234		-0.164576	-2.64047	0.0104197	0.45815		-0.0206632	-0.291794	0.773072	0.99384
[DUSP28]	Dual specificity phosphatase 28	gAA[p]sPVPPPLVR	Q4G0W2	Phos	Q4G0W2->[p]S13	Phos_isUniquetoGene	isUniquetoGene	1	34.5|16|32|25|34|26.5	10|6|3|8|9		-0.288927	-3.48438	0.000886465	0.170732		-0.26876	-2.63083	0.0106911	0.45815		0.0201674	0.204462	0.839874	0.994792
[SPEG]	Striated muscle preferentially expressed protein kinase	aA[p]sSEAAPHHQPPLENR	Q15772	Phos	Q15772->[p]S2109	Phos_isUniquetoGene	isUniquetoGene	1	17|25|18|8.5|13|8	9|10|32|22|19|21		-0.305893	-2.78349	0.00697852	0.335917		-0.289173	-2.6572	0.00996537	0.45815		0.0167196	0.155206	0.878078	0.997809
[GLO1]	Isoform 2 of Lactoylglutathione lyase |	mkGLAFIQDPDGYWIEILNPNk	Q04760-2	NonPhos	Q04760-2->|	NonPhos_isUniquetoGene	isUniquetoGene		14|23||31	7||6|5|4		0.129069	2.24628	0.028053	0.52615		0.139578	2.66227	0.00983091	0.45815		0.0105084	0.153667	0.879282	0.997809
[MAP4]	Isoform 6 of Microtubule associated protein 4	eIEMASEERPPAQALEIMMGLk	P27816-6	NonPhos	P27816-6->	NonPhos_isUniquetoGene	isUniquetoGene		16|21|28.5|8|15	7|5|6|4|3		0.144509	2.52855	0.0138076	0.418623		0.136595	2.62942	0.010732	0.45815		-0.00791389	-0.1356	0.893387	0.997844
[MYOM1]	|Isoform 2 of Myomesin 1	eLMMEVck	P52179-2	NonPhos	P52179-2->	NonPhos_isUniquetoGene	isUniquetoGene		|5|35|40|30|20	|3|2		-0.105443	-2.85435	0.00572585	0.31307		-0.102342	-2.67574	0.00948114	0.45815		0.00310112	0.0742836	0.941468	0.998054
[DMD]	Dystrophin	lLDLLEGLTGQkLPk	P11532	NonPhos	P11532->	NonPhos_isUniquetoGene	isUniquetoGene		11.5|22|12.5|9.5|11|13	8|9|10		0.144592	2.87182	0.00545323	0.310127		0.141571	2.66687	0.00971029	0.45815		-0.00302072	-0.0587312	0.953715	0.998203
[PHB]	Prohibitin	aAELIANSLATAGDGLIELR	P35232	NonPhos	P35232->	NonPhos_isUniquetoGene	isUniquetoGene		22|12|25.5|8|10|10.5	7|9|8		0.188163	2.70206	0.00871348	0.354978		0.185265	2.64479	0.0103005	0.45815		-0.00289724	-0.0370433	0.970791	0.998533
[TACC2]	Isoform 3 of Transforming acidic coiled coil containing protein 2 |	sPLkPMAPIPQDPAPR	O95359-3	NonPhos	O95359-3->|	NonPhos_isUniquetoGene	isUniquetoGene		44||42.5|29|59	1||2		-0.0240435	-0.424508	0.674233	0.96029		0.180962	2.62576	0.0108363	0.458333		0.205005	3.87897	0.000258725	0.214286
[NACA]	Nascent polypeptide associated complex subunit alpha muscle specific form	iPVSPPLPDPEDLkNLPSSVLVk	E9PAV3	NonPhos	E9PAV3->	NonPhos_isUniquetoGene	isUniquetoGene		20|19|46|17	2|6|5|3|4		0.133842	2.38535	0.0199271	0.47121		0.161273	2.62547	0.0108446	0.458333		0.0274312	0.490222	0.628298	0.984268
[DMD]	Dystrophin	lLQVAVEDR	P11532	NonPhos	P11532->	NonPhos_isUniquetoGene	isUniquetoGene		19|25|60|52|45|70	2|3		0.13744	3.01972	0.0035753	0.293269		0.109401	2.62387	0.0108909	0.458696		-0.028039	-0.718526	0.478195	0.978281
[GSN]	Gelsolin	rTPITVVk	P06396	NonPhos	P06396->	NonPhos_isUniquetoGene	isUniquetoGene		27|31|46|20|18	1|2|3|4|5		0.169482	1.57152	0.121598	0.756026		0.235875	2.6229	0.0109178	0.458696		0.0663933	0.647181	0.522868	0.978858
[LAMA2]	Laminin subunit alpha 2	gYTGYPDck	P24043	NonPhos	P24043->	NonPhos_isUniquetoGene	isUniquetoGene		27|17.5|14|71|49|38	5|2|1|6		0.145579	1.25951	0.213734	0.828695		0.207531	2.62429	0.0108783	0.458696		0.0619523	0.531036	0.600039	0.982725
[MYOM2]	Myomesin 2	sYEEI[p]sDDER	P54296	Phos	P54296->[p]S951	Phos_isUniquetoGene	isUniquetoGene	1	22|12.5|20|26.5|19|25	25|48|44|8|12		-0.28086	-2.77715	0.00710104	0.335917		-0.294472	-2.62348	0.0109013	0.458696		-0.0136122	-0.118741	0.906582	0.997985
[NUDT16]	|Isoform 3 of U8 snoRNA decapping enzyme	eLREELGEAAAAFR	Q96DE0-3	NonPhos	Q96DE0-3->	NonPhos_isUniquetoGene	isUniquetoGene		|37|36|21|0	|1		-0.12734	-1.59261	0.116748	0.751064		-0.201612	-2.6218	0.0109491	0.45987		-0.0742718	-1.24793	0.219199	0.969658
[AMBP]	Protein AMBP |	kGVcEETSGAYEk	P02760	NonPhos	P02760->|	NonPhos_isUniquetoGene	isUniquetoGene		25|3.5|5|12.5||10	2||1		0.208296	1.56094	0.124097	0.756026		0.278259	2.61841	0.0110474	0.463203		0.0699625	0.515647	0.61063	0.98313
[ADSL]	Adenylosuccinate lyase	iRQELPFMATENIIMAMVk	P30566	NonPhos	P30566->	NonPhos_isUniquetoGene	isUniquetoGene		10|5|17|13|21|16	5|7|3|8		0.173137	1.93155	0.0579872	0.631764		0.228606	2.61673	0.0110964	0.464363		0.055469	0.833832	0.410689	0.976992
[EEF1B2]	Elongation factor 1 beta	sIQADGLVWGSSk	P24534	NonPhos	P24534->	NonPhos_isUniquetoGene	isUniquetoGene		0|12|29|21.5	7|9|10|8		0.0625751	1.45817	0.150526	0.774637		0.110507	2.61428	0.011166	0.464668		0.0479316	1.31502	0.195642	0.968021
[PADI2]	Protein arginine deiminase type 2	gFPVVLDSPRDGNLkDFPVk	Q9Y2J8	NonPhos	Q9Y2J8->	NonPhos_isUniquetoGene	isUniquetoGene		33|17|23|21|50	1|4|2		-0.108493	-1.04196	0.303091	0.875754		-0.183239	-2.61307	0.011202	0.464668		-0.0747459	-0.711973	0.482215	0.978281
[EIF4E]	Eukaryotic translation initiation factor 4E	iVIGYQSHADTATk	P06730	NonPhos	P06730->	NonPhos_isUniquetoGene	isUniquetoGene		26|22.5|38|34|10.5|4.5	3|4|1		0.0919911	2.06009	0.0434556	0.58831		0.123035	2.61283	0.0112092	0.464668		0.0310439	0.638806	0.528245	0.978858
[NEB]	Isoform 2 of Nebulin | Isoform 3 of Nebulin	vDAIPLLAAk	P20929-2;P20929-3	NonPhos	P20929-2->|P20929-3->	NonPhos_isUniquetoGene	isUniquetoGene		20|0|24|5.5|18|12	19|15|16|17		-0.109762	-2.74233	0.00780747	0.346062		-0.103749	-2.61491	0.0111476	0.464668		0.00601242	0.125864	0.900998	0.997985
[APOBEC2]	C >U editing enzyme APOBEC 2	eLIELPPFEIVTGER	Q9Y235	NonPhos	Q9Y235->	NonPhos_isUniquetoGene	isUniquetoGene		18.5|12.5|24|14|12|20	14|10|11|7|5|9		0.125152	1.83683	0.0711187	0.670488		0.175318	2.61132	0.0112542	0.464819		0.050166	0.651889	0.519863	0.978858
[HOMER1]	Homer protein homolog 1 |	qQLAAYQEEAER	Q86YM7	NonPhos	Q86YM7->|	NonPhos_isUniquetoGene	isUniquetoGene		35||0	1|		0.12646	1.32315	0.191638	0.812511		0.18962	2.61172	0.0112422	0.464819		0.0631609	0.610684	0.546501	0.979137
[PRPS1]	|Ribose phosphate pyrophosphokinase 1	iNNAcFEAVVVTNTIPQEDkMk	P60891	NonPhos	P60891->	NonPhos_isUniquetoGene	isUniquetoGene		|17|36|44|67.5|25	|1|2|4		0.201385	1.82777	0.0725094	0.670488		0.297044	2.60908	0.0113199	0.464968		0.0956584	0.90602	0.371549	0.976992
[NDUFS3]	NADH dehydrogenase ubiquinone iron sulfur protein 3 mitochondrial |	iLTDYGFEGHPFR	O75489	NonPhos	O75489->|	NonPhos_isUniquetoGene	isUniquetoGene		26.5||39|50|17.5|17	6||3|1|4		-0.142963	-1.78104	0.0799757	0.689729		-0.206106	-2.60899	0.0113226	0.464968		-0.0631423	-0.787522	0.437077	0.976992
[ATP5B]	ATP synthase subunit beta mitochondrial	gSITSVQAIYVPADDLTDPAPATTFAHLDATTVLSR	P06576	NonPhos	P06576->	NonPhos_isUniquetoGene	isUniquetoGene		1.5|7|16|9|0|18	8|7|4|9|5		0.215537	1.49662	0.140159	0.769249		-0.314982	-2.59561	0.0117332	0.466801		-0.530519	-4.02255	0.000159564	0.181818
[PM20D2]	Peptidase M20 domain containing protein 2	sAEcIDEAAER	Q8IYS1	NonPhos	Q8IYS1->	NonPhos_isUniquetoGene	isUniquetoGene		38.5|58|49.5|13|50|0	2|3		0.0691003	0.522727	0.604811	0.948432		0.353664	2.59763	0.0116705	0.466801		0.284563	2.41379	0.0190247	0.697026
[MYH7]	Myosin 7	vRELEnELEAEQkR	P12883	NonPhos	P12883->	NonPhos_isUniquetoGene	isUniquetoGene		32|21|9|25|21.5|18	11|9|5|17|10		0.00656754	0.0958464	0.924353	0.99382		0.20984	2.59201	0.0118457	0.466801		0.203273	2.3564	0.0219456	0.710145
[RPL28]	|60S ribosomal protein L28	tVGVEPAADGkGVVVVIk	P46779	NonPhos	P46779->	NonPhos_isUniquetoGene	isUniquetoGene		|37|7|73|34.5|58	|3|2|1		0.0453395	0.698545	0.489434	0.929846		0.169224	2.59114	0.0118724	0.466801		0.123884	1.81828	0.0748903	0.876393
[HADH]	Hydroxyacyl coenzyme A dehydrogenase mitochondrial	lVEVIkTPMTSQk	Q16836	NonPhos	Q16836->	NonPhos_isUniquetoGene	isUniquetoGene		11.5|20|13|15|7	6|7|9|5		0.0685457	0.713524	0.480185	0.927016		0.265206	2.60058	0.0115812	0.466801		0.196661	1.70792	0.0939285	0.895541
[CACNA2D1]	Voltage dependent calcium channel subunit alpha 2/delta 1	nREEDPSLLWQVFGSATGLAR	P54289	NonPhos	P54289->	NonPhos_isUniquetoGene	isUniquetoGene		21|34|28.5|25|22	2|3|4|5|7		0.269373	3.31286	0.00150253	0.212963		0.161691	2.59795	0.0116605	0.466801		-0.107682	-1.4108	0.165368	0.961869
[UGP2]	UTP glucose 1 phosphate uridylyltransferase	aDVkGGTLTQYEGk	Q16851	NonPhos	Q16851->	NonPhos_isUniquetoGene	isUniquetoGene		17|0|7|5.5|16.5	7|5|8|4|6		0.0912687	1.06759	0.291427	0.870639		0.202744	2.58991	0.0119093	0.466801		0.111475	1.35638	0.182089	0.965573
[C1QBP]	Complement component 1 Q subcomponent binding protein mitochondrial |	vEEQEPELTSTPnFVVEVIkNDDGkk	Q07021	NonPhos	Q07021->|	NonPhos_isUniquetoGene	isUniquetoGene		24.5||47|70|19.5|22	2||1|3		0.0269955	0.24077	0.811524	0.981279		0.19202	2.60621	0.0114072	0.466801		0.165025	1.34994	0.184145	0.96725
[PSMC6]	26S protease regulatory subunit 10B	aVASQLDcNFLk	P62333	NonPhos	P62333->	NonPhos_isUniquetoGene	isUniquetoGene		30|58|44|18|0	1|5|4|3		0.0865484	1.21083	0.231849	0.841724		0.174536	2.5934	0.0118035	0.466801		0.0879871	1.32605	0.191947	0.968021
[HNRNPL]	Heterogeneous nuclear ribonucleoprotein L |	lNVFkNDQDTWDYTNPNLSGQGDPGSNPNkR	P14866	NonPhos	P14866->|	NonPhos_isUniquetoGene	isUniquetoGene		8|5||0|34	1|3||2		0.0894951	0.720352	0.476004	0.927016		0.25925	2.5937	0.0117934	0.466801		0.169755	1.3381	0.18799	0.968021
[ANKRD2]	Ankyrin repeat domain containing protein 2 |	lLDnGATVDFQDR	Q9GZV1	NonPhos	Q9GZV1->|	NonPhos_isUniquetoGene	isUniquetoGene		0|32||10.5|43	2|1|		0.135746	2.03729	0.0457694	0.593087		0.250513	2.59626	0.0117123	0.466801		0.114766	1.14206	0.260558	0.974529
[IMPDH2]	Inosine 5' monophosphate dehydrogenase 2 |	lVGIISSR	P12268	NonPhos	P12268->|	NonPhos_isUniquetoGene	isUniquetoGene		0|15.5|13|11.5||53	1|2|		0.175189	3.07066	0.00308827	0.278947		0.133765	2.60231	0.0115267	0.466801		-0.0414234	-0.906319	0.371393	0.976992
[HSPA1A]	|Heat shock 70 kDa protein 1A	ykAEDEVQRER	P0DMV8	NonPhos	P0DMV8->	NonPhos_isUniquetoGene	isUniquetoGene		|28|26|27|24	|3|4|5		0.110213	1.80924	0.0754012	0.675517		0.171984	2.59477	0.0117599	0.466801		0.0617711	0.931291	0.358431	0.976992
[TTN]	Isoform 12 of Titin | Isoform 13 of Titin | Isoform 6 of Titin | Isoform 11 of Titin | Isoform 2 of Titin |	tEERWEGR	Q8WZ42-12;Q8WZ42-13;Q8WZ42-6;Q8WZ42-11;Q8WZ42-2	NonPhos	Q8WZ42-12->|Q8WZ42-13->|Q8WZ42-6->|Q8WZ42-11->|Q8WZ42-2->|	NonPhos_isUniquetoGene	isUniquetoGene		25||46|21|34|27	2||5|7|9|8		-0.101379	-1.74081	0.0868811	0.704975		-0.133864	-2.59837	0.0116483	0.466801		-0.0324847	-0.794113	0.433269	0.976992
[FHL1]	Isoform 5 of Four and a half LIM domains protein 1	kcAGckNPITGFGk	Q13642-5	NonPhos	Q13642-5->	NonPhos_isUniquetoGene	isUniquetoGene		15|5.5|10|18.5|8.5|14	15|12|11|4|2		0.134874	1.67665	0.0989315	0.724099		0.225997	2.58969	0.0119167	0.466801		0.0911232	0.986309	0.330864	0.976992
[FBLN1]	Fibulin 1 |	mcVDVNEcQR	P23142	NonPhos	P23142->|	NonPhos_isUniquetoGene	isUniquetoGene		0||13|40	3||1|2		0.125267	1.46329	0.149119	0.773766		0.198431	2.59133	0.011867	0.466801		0.073164	0.861781	0.395248	0.976992
[LDB3]	Isoform 2 of LIM domain binding protein 3 | Isoform 6 of LIM domain binding protein 3	dSALSTHkPIEVk	O75112-2;O75112-6	NonPhos	O75112-2->|O75112-6->	NonPhos_isUniquetoGene	isUniquetoGene		15|29|17|31	1|2|4|5|7		-0.167025	-2.16817	0.0338043	0.549187		-0.22176	-2.59494	0.0117545	0.466801		-0.0547347	-0.642439	0.525899	0.978858
[DYSF]	Isoform 14 of Dysferlin	qLPGVNIkPVVk	O75923-14	NonPhos	O75923-14->	NonPhos_isUniquetoGene	isUniquetoGene		33|31.5|11|0|2.5|9	4|6|9|5		0.194913	3.00185	0.00376092	0.295964		0.159156	2.59263	0.0118277	0.466801		-0.0357568	-0.582434	0.565221	0.98009
[COQ9]	Ubiquinone biosynthesis protein COQ9 mitochondrial |	lVQLGQAEk	O75208	NonPhos	O75208->|	NonPhos_isUniquetoGene	isUniquetoGene		46||55|41	1||2|4|5		-0.0979814	-1.68024	0.0982213	0.723408		-0.134038	-2.59269	0.0118261	0.466801		-0.0360569	-0.546498	0.589472	0.982047
[TTN]	Isoform 3 of Titin | Isoform 12 of Titin	nVTGTTSETIk	Q8WZ42-3;Q8WZ42-12	NonPhos	Q8WZ42-3->|Q8WZ42-12->	NonPhos_isUniquetoGene	isUniquetoGene		12|14|18|20|30	4|5|12|10		-0.221601	-2.85781	0.00567135	0.312883		-0.26231	-2.60072	0.0115774	0.466801		-0.0407092	-0.456308	0.652231	0.987702
[TTN]	|Isoform 12 of Titin | Isoform 13 of Titin | Isoform 11 of Titin | Isoform 2 of Titin	mSFSNGVAVLIIPDVqISFGGk	Q8WZ42-12;Q8WZ42-13;Q8WZ42-11;Q8WZ42-2	NonPhos	Q8WZ42-12->|Q8WZ42-13->|Q8WZ42-11->|Q8WZ42-2->	NonPhos_isUniquetoGene	isUniquetoGene		|49.5|55|50|57.5|61	|2|1		0.119779	0.943686	0.350837	0.886149		0.171124	2.59239	0.0118353	0.466801		0.0513453	0.386655	0.702496	0.991456
[TTN]	Isoform 11 of Titin | Isoform 12 of Titin | Isoform 13 of Titin | Isoform 2 of Titin | Isoform 6 of Titin | Isoform 3 of Titin	qQ[?p]sP[?p]sPIRH[p]sP[p]sPVR	Q8WZ42-11;Q8WZ42-12;Q8WZ42-13;Q8WZ42-2;Q8WZ42-6;Q8WZ42-3	Phos	Q8WZ42-11->[?p]S282[?p]S284[p]S289[p]S291|Q8WZ42-12->[?p]S282[?p]S284[p]S289[p]S291|Q8WZ42-13->[?p]S282[?p]S284[p]S289[p]S291|Q8WZ42-2->[?p]S282[?p]S284[p]S289[p]S291|Q8WZ42-6->[?p]S282[?p]S284[p]S289[p]S291|Q8WZ42-3->[?p]S282[?p]S284[p]S289[p]S291	Phos_isUniquetoGene	isUniquetoGene	3	7|26|10.5|16|2|3	3|11|10|5|9		-0.221296	-2.36617	0.0208968	0.479001		-0.254003	-2.60039	0.0115871	0.466801		-0.0327067	-0.367246	0.716759	0.991644
[CKM]	Creatine kinase M type	lSVEALn[?p]sL[?p]tGEFkGk	P06732	Phos	P06732->[?p]S164[?p]T166	Phos_isUniquetoGene	isUniquetoGene	1	21|15|10|31|12	5|2|6|3		-0.188964	-2.09224	0.0403634	0.574311		-0.214744	-2.60169	0.0115463	0.466801		-0.0257801	-0.363408	0.719576	0.991644
[MLIP]	Isoform 4 of Muscular LMNA interacting protein | Isoform 3 of Muscular LMNA interacting protein	tLLGSDTVk	Q5VWP3-4	NonPhos	Q5VWP3-4->	NonPhos_isUniquetoGene	isUniquetoGene		47|26|32|64|48|61	3|4|1		0.115996	2.07151	0.0423353	0.586028		0.132219	2.60387	0.0114805	0.466801		0.0162234	0.318195	0.753225	0.993007
[RYR1]	|Isoform 2 of Ryanodine receptor 1	lHLEPIkEYR	P21817-2	NonPhos	P21817-2->	NonPhos_isUniquetoGene	isUniquetoGene		|45|34|36|35|47.5	|2|4		0.269313	2.61516	0.0109983	0.386861		0.247965	2.6071	0.0113791	0.466801		-0.0213482	-0.202312	0.841527	0.994792
[AAMDC]	Mth938 domain containing protein	eYNALVAQGVR	Q9H7C9	NonPhos	Q9H7C9->	NonPhos_isUniquetoGene	isUniquetoGene		18|29|38|41|31.5|33	5|2|8		0.171156	2.86106	0.00562053	0.311728		0.177131	2.60596	0.0114151	0.466801		0.00597498	0.0987046	0.922274	0.998054
[ACAA1]	3 ketoacyl CoA thiolase peroxisomal	sITVTQDEGIRPSTTMEGLAk	P09110	NonPhos	P09110->	NonPhos_isUniquetoGene	isUniquetoGene		3|0|10|8.5|39.5	3|5|4|6		-0.0294207	-0.527677	0.601387	0.948432		-0.161316	-2.58704	0.0120009	0.468		-0.131895	-2.37275	0.0210718	0.710145
[CA3]	Carbonic anhydrase 3 |	yNTFkEALk	P07451	NonPhos	P07451->|	NonPhos_isUniquetoGene	isUniquetoGene		44||35|42|9|13	3||6|5		0.0682693	0.686067	0.497197	0.931816		0.251287	2.58601	0.0120325	0.468		0.183018	1.65267	0.104837	0.909675
[CTSB]	Cathepsin B	icEPGYSPTYkQDk	P07858	NonPhos	P07858->	NonPhos_isUniquetoGene	isUniquetoGene		0|16|18|31|45.5	3|1|2		0.152593	1.75892	0.083717	0.695263		0.203641	2.58772	0.0119795	0.468		0.0510486	0.626539	0.53617	0.979041
[SDCBP]	Isoform 3 of Syntenin 1 |	sIDNGIFVQLVQANSPASLVGLR	O00560-3	NonPhos	O00560-3->|	NonPhos_isUniquetoGene	isUniquetoGene		85|33||0|86	1||2		-0.15232	-1.89127	0.0633027	0.64795		-0.256366	-2.58387	0.0120994	0.468254		-0.104046	-1.13618	0.263009	0.975119
[PFKM]	|ATP dependent 6 phosphofructokinase muscle type	lNIIIVAEGAIDkNGkPITSEDIkNLVVk	P08237	NonPhos	P08237->	NonPhos_isUniquetoGene	isUniquetoGene		|15|7.5|24|43.5	|2|1		0.264743	3.37777	0.00123006	0.2		0.184625	2.58471	0.0120728	0.468254		-0.0801187	-1.05732	0.297382	0.976992
[TTN]	Isoform 11 of Titin | Isoform 12 of Titin | Isoform 13 of Titin | Isoform 2 of Titin	gRPQATVNWR	Q8WZ42-11;Q8WZ42-12;Q8WZ42-13;Q8WZ42-2	NonPhos	Q8WZ42-11->|Q8WZ42-12->|Q8WZ42-13->|Q8WZ42-2->	NonPhos_isUniquetoGene	isUniquetoGene		16|12|10|6|4|8	5|3|7		-0.0729135	-1.30544	0.197607	0.815967		-0.11575	-2.58319	0.0121218	0.468254		-0.0428362	-0.76227	0.451893	0.976992
[MAP4]	Isoform 4 of Microtubule associated protein 4	kVDLTLLSPk	P27816-4	NonPhos	P27816-4->	NonPhos_isUniquetoGene	isUniquetoGene		0|48|25|9	3|4		0.130724	1.56549	0.123018	0.756026		0.193269	2.58343	0.0121144	0.468254		0.0625452	0.74118	0.464464	0.978281
[TTN]	Isoform 12 of Titin	aPVAPPkEPEVPPVkVPEAPk	Q8WZ42-12	NonPhos	Q8WZ42-12->	NonPhos_isUniquetoGene	isUniquetoGene		79|30|0|16|19|12	1|3|5		0.0131814	0.0805298	0.936389	0.995478		0.394673	2.57651	0.0123389	0.471042		0.381491	3.15858	0.00248228	0.489583
[TTN]	Isoform 11 of Titin | Isoform 12 of Titin | Isoform 13 of Titin | Isoform 2 of Titin | Isoform 6 of Titin	mkPRPIAILQGLSDQk	Q8WZ42-11;Q8WZ42-12;Q8WZ42-13;Q8WZ42-2;Q8WZ42-6	NonPhos	Q8WZ42-11->|Q8WZ42-12->|Q8WZ42-13->|Q8WZ42-2->|Q8WZ42-6->	NonPhos_isUniquetoGene	isUniquetoGene		28.5|34|29|31|52|36	4|5|7|6		-0.0779751	-0.908811	0.368868	0.891866		-0.217943	-2.57425	0.0124113	0.471042		-0.139968	-1.73309	0.0892674	0.892122
[TTN]	Isoform 3 of Titin | Isoform 12 of Titin | Isoform 13 of Titin | Isoform 11 of Titin | Isoform 2 of Titin |	vkkPAVPEPPPPkPVEEVEVPTVTkR	Q8WZ42-3;Q8WZ42-12;Q8WZ42-13;Q8WZ42-11;Q8WZ42-2	NonPhos	Q8WZ42-3->|Q8WZ42-12->|Q8WZ42-13->|Q8WZ42-11->|Q8WZ42-2->|	NonPhos_isUniquetoGene	isUniquetoGene		33||7|11|37|5	2||7|4		0.0299771	0.528541	0.600798	0.948432		0.146342	2.57517	0.0123832	0.471042		0.116365	1.70544	0.0943964	0.895604
[PARK7]	Protein deglycase DJ 1	eILkEQENR	Q99497	NonPhos	Q99497->	NonPhos_isUniquetoGene	isUniquetoGene		13|0|8|14	3|4|1|7		-0.132968	-1.65384	0.103537	0.732594		-0.28103	-2.57909	0.0122556	0.471042		-0.148063	-1.63766	0.107983	0.911579
[HNRNPK]	Isoform 2 of Heterogeneous nuclear ribonucleoprotein K | Isoform 3 of Heterogeneous nuclear ribonucleoprotein K |	dYDDMSPR	P61978-2;P61978-3	NonPhos	P61978-2->|P61978-3->|	NonPhos_isUniquetoGene	isUniquetoGene		16|12|29.5|39||27	2|3|		0.0536778	0.901807	0.372544	0.891866		0.134032	2.57445	0.0124052	0.471042		0.0803544	1.45355	0.153035	0.955586
[HIST1H4A]	Histone H4	dNIQGITkPAIR	P62805	NonPhos	P62805->	NonPhos_isUniquetoGene	isUniquetoGene		10|28|25.5|14|5|4	5|6|7		0.191984	1.33093	0.189044	0.812396		0.425546	2.57347	0.0124372	0.471042		0.233561	1.4206	0.162467	0.961145
[AFM]	Afamin |	rNPFVFAPTLLTVAVHFEEVAk	P43652	NonPhos	P43652->|	NonPhos_isUniquetoGene	isUniquetoGene		38|32|42||12.5	1|4|3||2		0.445181	4.28163	6.32903e-05	0.0714286		0.287277	2.57864	0.0122695	0.471042		-0.157904	-1.3022	0.199994	0.968021
[LAMB2]	Laminin subunit beta 2	lQEGQTLEFLVASVPk	P55268	NonPhos	P55268->	NonPhos_isUniquetoGene	isUniquetoGene		24|32.5|29|47|28|12.5	2|4|5|8|9		0.115548	1.61403	0.111978	0.744847		0.209405	2.58012	0.0122217	0.471042		0.0938579	1.12974	0.26571	0.975156
[APOBEC2]	C >U editing enzyme APOBEC 2	lkELIELPPFEIVTGER	Q9Y235	NonPhos	Q9Y235->	NonPhos_isUniquetoGene	isUniquetoGene		20|19|9|25.5|31	1|4|3|6		0.17961	1.58626	0.118191	0.751883		0.32238	2.57594	0.0123578	0.471042		0.14277	1.10971	0.274226	0.975156
[PSMC4]	Isoform 2 of 26S protease regulatory subunit 6B	eAVELPLTHFELYk	P43686-2	NonPhos	P43686-2->	NonPhos_isUniquetoGene	isUniquetoGene		45.5|35|26.5|9.5|8.5|13	2|3|4|5		0.0957064	2.20704	0.0308216	0.537176		0.136369	2.57215	0.0124802	0.471042		0.0406628	0.832326	0.411529	0.976992
[NEB]	Isoform 2 of Nebulin | Isoform 3 of Nebulin	nQENISSVLYSDSFR	P20929-2;P20929-3	NonPhos	P20929-2->|P20929-3->	NonPhos_isUniquetoGene	isUniquetoGene		19.5|15|10|19|13|18.5	6|9		-0.0884092	-1.79227	0.0781275	0.682715		-0.132359	-2.57535	0.0123772	0.471042		-0.0439502	-0.909356	0.369804	0.976992
[TTN]	Isoform 12 of Titin | Isoform 3 of Titin | Isoform 13 of Titin | Isoform 2 of Titin | Isoform 11 of Titin	vTWkLEEMR	Q8WZ42-12;Q8WZ42-3;Q8WZ42-13;Q8WZ42-2;Q8WZ42-11	NonPhos	Q8WZ42-12->|Q8WZ42-3->|Q8WZ42-13->|Q8WZ42-2->|Q8WZ42-11->	NonPhos_isUniquetoGene	isUniquetoGene		10|15|1.5|4|7.5|25	2|6|8|4|5		0.0733887	1.65015	0.104293	0.732594		0.120986	2.57584	0.0123608	0.471042		0.047597	0.939165	0.354412	0.976992
[DMD]	Dystrophin	lLQQFPLDLEk	P11532	NonPhos	P11532->	NonPhos_isUniquetoGene	isUniquetoGene		40|27|58|35.5|8.5|26	3|7|5|8|4		0.112622	2.38716	0.0198375	0.469894		0.133482	2.57246	0.0124709	0.471042		0.0208603	0.415545	0.681455	0.98917
[LAMA2]	Laminin subunit alpha 2 |	ySGcLkDIEISR	P24043	NonPhos	P24043->|	NonPhos_isUniquetoGene	isUniquetoGene		56|58||36|54|36.5	1||3|2		0.135919	2.64029	0.010279	0.371429		0.147173	2.57144	0.012504	0.471042		0.0112537	0.228546	0.821321	0.994792
[UQCRFS1]	Cytochrome b c1 complex subunit Rieske mitochondrial	tQkEIEQEAAVELSQLRDPQHDLDR	P47985	NonPhos	P47985->	NonPhos_isUniquetoGene	isUniquetoGene		22|18|11|23|57.5|36.5	3|2|6|4		-0.069756	-1.28887	0.203324	0.821944		-0.152131	-2.56731	0.0126412	0.472275		-0.0823748	-1.47434	0.147307	0.950714
[RTCB]	tRNA splicing ligase RtcB homolog	sYNDELQFLEk	Q9Y3I0	NonPhos	Q9Y3I0->	NonPhos_isUniquetoGene	isUniquetoGene		8|33|3|14|17	7|1|4|2|5		0.0670105	1.23881	0.221329	0.833576		0.149851	2.56562	0.0126978	0.472275		0.082841	1.40806	0.166182	0.96258
[MYPN]	Myopalladin |	eTGVHSLLIDPLTQR	Q86TC9	NonPhos	Q86TC9->|	NonPhos_isUniquetoGene	isUniquetoGene		57.5|54.5|42|3|	2|1|3|		0.113331	0.979643	0.332833	0.881451		0.264343	2.56706	0.01265	0.472275		0.151012	1.31263	0.196447	0.968021
[TTN]	Isoform 12 of Titin | Isoform 13 of Titin | Isoform 11 of Titin | Isoform 2 of Titin	vAVPVPVAk	Q8WZ42-12;Q8WZ42-13;Q8WZ42-11;Q8WZ42-2	NonPhos	Q8WZ42-12->|Q8WZ42-13->|Q8WZ42-11->|Q8WZ42-2->	NonPhos_isUniquetoGene	isUniquetoGene		34|45|40|35.5|31.5|47	4|15|11|12|8		-0.171259	-3.29159	0.00160312	0.217391		-0.135827	-2.56801	0.0126181	0.472275		0.0354327	0.743889	0.462845	0.977738
[PBXIP1]	Isoform 2 of Pre B cell leukemia transcription factor interacting protein 1	lPWAGQLTk	Q96AQ6-2	NonPhos	Q96AQ6-2->	NonPhos_isUniquetoGene	isUniquetoGene		58|24|63.5|67.5|42|57	2|3		0.142923	2.07867	0.0416503	0.585149		0.182173	2.56725	0.0126431	0.472275		0.0392499	0.566536	0.575893	0.981696
[TNXB]	|Tenascin X	lQAMWGQSLLPPVSTSFTTGGLR	P22105	NonPhos	P22105->	NonPhos_isUniquetoGene	isUniquetoGene		|26|63|52.5|27	|4|1|2		-0.0140164	-0.207789	0.83693	0.984339		-0.236408	-2.56403	0.0127536	0.473384		-0.222391	-2.66904	0.0098534	0.592357
[LMNA]	Prelamin A/C | Isoform C of Prelamin A/C	aAYEAELGDAR	P02545;P02545-2	NonPhos	P02545->|P02545-2->	NonPhos_isUniquetoGene	isUniquetoGene		24|25|18.5|20|7|17	3|1|2|5		0.137824	1.66368	0.101529	0.728608		0.216315	2.56406	0.0127524	0.473384		0.0784907	1.29738	0.201648	0.969658
[TXLNB]	Beta taxilin |	iGRLENLcR	Q8N3L3	NonPhos	Q8N3L3->|	NonPhos_isUniquetoGene	isUniquetoGene		26||55|37.5|27|21	3||1|2		0.0723191	1.00595	0.320063	0.878946		0.169561	2.56432	0.0127445	0.473384		0.0972419	1.2213	0.229084	0.971145
[MURC]	Muscle related coiled coil protein	sVQIDLLk	Q5BKX8	NonPhos	Q5BKX8->	NonPhos_isUniquetoGene	isUniquetoGene		31|34|32|22|28|39	3|4|2		0.128777	1.72619	0.0895071	0.711177		0.185187	2.56284	0.0127932	0.473435		0.0564101	0.737301	0.466795	0.978281
[TPM3]	Tropomyosin alpha 3 chain | Isoform 5 of Tropomyosin alpha 3 chain |	aELAESkcSELEEELkNVTNNLk	P06753;P06753-5	NonPhos	P06753->|P06753-5->|	NonPhos_isUniquetoGene	isUniquetoGene		5||21|35|45	3||4|1		0.186273	1.45222	0.152181	0.776591		0.289519	2.55959	0.0128999	0.475472		0.103245	0.749734	0.459345	0.977299
[MAPK3]	Mitogen activated protein kinase 3 |	aIDILDR	P27361	NonPhos	P27361->|	NonPhos_isUniquetoGene	isUniquetoGene		0||20|11.5	2|1|		0.116712	1.9177	0.0597651	0.635787		0.150745	2.55981	0.0128924	0.475472		0.0340331	0.516801	0.609829	0.98313
[MAPK3]	Mitogen activated protein kinase 3 |	aLDLLDR	P27361	NonPhos	P27361->|	NonPhos_isUniquetoGene	isUniquetoGene		0||20|11.5	2|1|		0.116717	1.91797	0.0597291	0.635787		0.150721	2.55955	0.0129014	0.475472		0.0340047	0.516422	0.610091	0.98313
[BPGM]	Bisphosphoglycerate mutase	sYNVTPPPIEESHPYYQEIYNDRR	P07738	NonPhos	P07738->	NonPhos_isUniquetoGene	isUniquetoGene		18.5|21|16|20|9|18	4|5|3		-0.182389	-1.96658	0.0536708	0.620118		-0.244231	-2.55915	0.0129159	0.47646		-0.0618422	-0.773256	0.445392	0.976992
[LAMA2]	Laminin subunit alpha 2	gYEGQYcER	P24043	NonPhos	P24043->	NonPhos_isUniquetoGene	isUniquetoGene		0|18|8.5|16.5	1|2|4		0.422751	3.04484	0.00332431	0.282828		0.392911	2.55742	0.0129758	0.477444		-0.0298396	-0.279715	0.782217	0.993868
[STUB1]	E3 ubiquitin protein ligase CHIP |	iSFELMREPcITPSGITYDRk	Q9UNE7	NonPhos	Q9UNE7->|	NonPhos_isUniquetoGene	isUniquetoGene		41|0||32|31|32.5	2|1||3|4		0.106842	1.49124	0.141578	0.771146		0.137332	2.55556	0.0130383	0.478424		0.0304897	0.465469	0.645722	0.986778
[TTN]	Isoform 12 of Titin | Isoform 3 of Titin	aLVPGNIFk	Q8WZ42-12;Q8WZ42-3	NonPhos	Q8WZ42-12->|Q8WZ42-3->	NonPhos_isUniquetoGene	isUniquetoGene		23.5|20.5|28|43|10|30	4|6|7		0.0204006	0.404516	0.688761	0.961391		0.107909	2.55497	0.0130579	0.478505		0.0875081	1.69912	0.0956038	0.898028
[TTN]	Isoform 12 of Titin | Isoform 6 of Titin | Isoform 13 of Titin | Isoform 11 of Titin | Isoform 2 of Titin | Isoform 3 of Titin	qQSPSPIRH[p]sP[p]sPVR	Q8WZ42-12;Q8WZ42-6;Q8WZ42-13;Q8WZ42-11;Q8WZ42-2;Q8WZ42-3	Phos	Q8WZ42-12->[p]S289[p]S291|Q8WZ42-6->[p]S289[p]S291|Q8WZ42-13->[p]S289[p]S291|Q8WZ42-11->[p]S289[p]S291|Q8WZ42-2->[p]S289[p]S291|Q8WZ42-3->[p]S289[p]S291	Phos_isUniquetoGene	isUniquetoGene	2	16|17|20|6|7|4.5	17|50|70|61|58|56		-0.130158	-2.77323	0.00717782	0.337563		-0.128166	-2.55423	0.0130834	0.478505		0.00199165	0.0466271	0.963258	0.998211
[RPS20]	40S ribosomal protein S20	lIDLHSPSEIVk	P60866	NonPhos	P60866->	NonPhos_isUniquetoGene	isUniquetoGene		16|22|37|43|7|14	3|4|5		0.0772334	1.23285	0.223541	0.835018		0.180204	2.55312	0.0131214	0.478585		0.102971	1.50874	0.138203	0.947462
[TRIM54]	Tripartite motif containing protein 54	kGELLQALAR	Q9BYV2	NonPhos	Q9BYV2->	NonPhos_isUniquetoGene	isUniquetoGene		17|16|26|55|39|41	4|5|6|3|2		0.0833572	1.96036	0.0544093	0.624289		0.11708	2.55272	0.0131345	0.478585		0.0337224	0.695278	0.492515	0.978281
[TTN]	Isoform 11 of Titin | Isoform 12 of Titin | Isoform 13 of Titin | Isoform 2 of Titin	eSMTLcWSRPESDGGSEISGYIIERR	Q8WZ42-11;Q8WZ42-12;Q8WZ42-13;Q8WZ42-2	NonPhos	Q8WZ42-11->|Q8WZ42-12->|Q8WZ42-13->|Q8WZ42-2->	NonPhos_isUniquetoGene	isUniquetoGene		20|13|27|23|0|26	1|4|2|5|3		0.0268836	0.171785	0.864879	0.989916		0.295118	2.55022	0.0132208	0.478664		0.268234	1.65031	0.105325	0.909675
[COL6A1]	Collagen alpha 1VI chain |	nVQELkEAIk	P12109	NonPhos	P12109->|	NonPhos_isUniquetoGene	isUniquetoGene		60.5|79||8|0|33.5	2||1|4		0.206044	1.36504	0.178063	0.805626		0.350597	2.55191	0.0131615	0.478664		0.144553	0.897231	0.376182	0.976992
[ABLIM1]	Isoform 6 of Actin binding LIM protein 1 |	sP[p]sLQPTR	O14639-6	Phos	O14639-6->[p]S313|	Phos_isUniquetoGene	isUniquetoGene	1	10|11|5||6|36	7|11||1		-0.051405	-0.215309	0.831114	0.98339		-0.54819	-2.54793	0.0133013	0.479705		-0.496785	-2.03307	0.0470005	0.79984
[TTN]	Isoform 11 of Titin | Isoform 12 of Titin | Isoform 13 of Titin | Isoform 6 of Titin | Isoform 2 of Titin |	qkPDIVLYPEPVRVLEGETAR	Q8WZ42-11;Q8WZ42-12;Q8WZ42-13;Q8WZ42-6;Q8WZ42-2	NonPhos	Q8WZ42-11->|Q8WZ42-12->|Q8WZ42-13->|Q8WZ42-6->|Q8WZ42-2->|	NonPhos_isUniquetoGene	isUniquetoGene		17||24.5|37|33|14	3||4		0.0375884	0.625937	0.535591	0.941117		0.147279	2.54866	0.0132764	0.479705		0.10969	1.84946	0.0701276	0.872166
[TTN]	Isoform 3 of Titin | Isoform 12 of Titin | Isoform 6 of Titin | Isoform 13 of Titin | Isoform 11 of Titin | Isoform 2 of Titin	tTLEELLEEDGEEk	Q8WZ42-3;Q8WZ42-12;Q8WZ42-6;Q8WZ42-13;Q8WZ42-11;Q8WZ42-2	NonPhos	Q8WZ42-3->|Q8WZ42-12->|Q8WZ42-6->|Q8WZ42-13->|Q8WZ42-11->|Q8WZ42-2->	NonPhos_isUniquetoGene	isUniquetoGene		16.5|15|24|9|12|11	24|29|27|34|38|41		-0.0439991	-1.08713	0.282718	0.867434		-0.0897437	-2.54745	0.0133186	0.479705		-0.0457445	-1.16697	0.250369	0.97262
[SELENBP1]	Selenium binding protein 1	gTWERPGGAAPLGYDFWYQPR	Q13228	NonPhos	Q13228->	NonPhos_isUniquetoGene	isUniquetoGene		9.5|14|16.5|15.5|22	4|2|3		0.123606	0.809088	0.423581	0.911215		0.55715	2.54582	0.0133748	0.482505		0.433545	2.1666	0.0346271	0.758282
[APOBEC2]	C >U editing enzyme APOBEC 2 |	lPANFFk	Q9Y235	NonPhos	Q9Y235->|	NonPhos_isUniquetoGene	isUniquetoGene		25|14.5|17.5|	2|		0.0372708	0.495732	0.623574	0.951851		0.251412	2.54494	0.0134061	0.482569		0.214141	1.98044	0.0528454	0.831498
[SYNPO2]	|Synaptopodin 2	qESASSSYFVAPRPk	Q9UMS6	NonPhos	Q9UMS6->	NonPhos_isUniquetoGene	isUniquetoGene		|5|0|29|9|6	|6|2|5|3|4		-0.188541	-2.7877	0.00689717	0.335917		-0.229359	-2.54443	0.0134231	0.482569		-0.0408178	-0.431134	0.670226	0.98917
[SELENBP1]	Selenium binding protein 1	tkLVLPSLISSR	Q13228	NonPhos	Q13228->	NonPhos_isUniquetoGene	isUniquetoGene		5.5|0|10|3|24|3.5	4|3		0.170957	1.69679	0.0950036	0.719825		0.303838	2.54354	0.0134553	0.483516		0.132881	1.18416	0.243485	0.972436
[AK3]	GTP:AMP phosphotransferase AK3 mitochondrial	lkAYEDQTkPVLEYYQk	Q9UIJ7	NonPhos	Q9UIJ7->	NonPhos_isUniquetoGene	isUniquetoGene		20.5|48|41|34|31.5	2|3|1|4		0.304822	2.17995	0.0328756	0.547923		0.372609	2.54202	0.0135073	0.484461		0.0677871	0.463391	0.647192	0.98716
[TTN]	Isoform 11 of Titin | Isoform 3 of Titin | Isoform 12 of Titin | Isoform 13 of Titin | Isoform 2 of Titin	yGVGEPLESAPVLMk	Q8WZ42-11;Q8WZ42-3;Q8WZ42-12;Q8WZ42-13;Q8WZ42-2	NonPhos	Q8WZ42-11->|Q8WZ42-3->|Q8WZ42-12->|Q8WZ42-13->|Q8WZ42-2->	NonPhos_isUniquetoGene	isUniquetoGene		19|27|37.5|20|25|26.5	12|10|14		-0.044621	-1.00467	0.32067	0.879055		-0.112898	-2.54024	0.0135718	0.484517		-0.0682769	-1.46253	0.150542	0.954055
[NEB]	Isoform 3 of Nebulin | Isoform 2 of Nebulin | Isoform 4 of Nebulin |	nIASDckYkEAYEk	P20929-3;P20929-2;P20929-4	NonPhos	P20929-3->|P20929-2->|P20929-4->|	NonPhos_isUniquetoGene	isUniquetoGene		15||38|13	2||1		0.172296	1.58398	0.118715	0.751883		0.275065	2.54042	0.0135657	0.484517		0.102769	0.946438	0.350718	0.976992
[LAMC1]	Laminin subunit gamma 1 |	ckDGFFGNPLAPNPADk	P11047	NonPhos	P11047->|	NonPhos_isUniquetoGene	isUniquetoGene		0|58||8	2|1|		-0.0615278	-0.76	0.452151	0.919251		-0.253726	-2.52699	0.0140445	0.487611		-0.192199	-2.54682	0.0135702	0.649254
[MB]	Myoglobin	lFkGHPETLEkFDk	P02144	NonPhos	P02144->	NonPhos_isUniquetoGene	isUniquetoGene		19|36.5|37|13|9	9|6|5|20|11|17		0.0223522	0.240651	0.811615	0.981279		0.248843	2.53527	0.0137469	0.487611		0.226491	2.5275	0.0142606	0.660798
[RPL6]	60S ribosomal protein L6	vLATVTkPVGGDk	Q02878	NonPhos	Q02878->	NonPhos_isUniquetoGene	isUniquetoGene		34.5|42|27|26|34|29	4|5|1		0.00905777	0.110571	0.912755	0.993321		0.157806	2.53349	0.0138104	0.487611		0.148748	1.90311	0.0625537	0.85528
[TTN]	Isoform 12 of Titin	eTPPVEEREIEk	Q8WZ42-12	NonPhos	Q8WZ42-12->	NonPhos_isUniquetoGene	isUniquetoGene		21.5|2.5|4|7|9|10	4|2|5		0.233982	0.961568	0.341823	0.883694		0.611679	2.53302	0.0138273	0.487611		0.377697	1.74496	0.087131	0.885175
[AMPD1]	AMP deaminase 1	fQVHQMLNEMDELkELk	P23109	NonPhos	P23109->	NonPhos_isUniquetoGene	isUniquetoGene		32|6|11|26|45.5|8	5|3|7|4|2|6		-0.127503	-0.725234	0.473026	0.927016		-0.456326	-2.52728	0.0140338	0.487611		-0.328823	-1.6611	0.103106	0.909675
[PARK7]	Protein deglycase DJ 1	gAEEmETVIPVDVMR	Q99497	NonPhos	Q99497->	NonPhos_isUniquetoGene	isUniquetoGene		11|21|17|0	3|1|4|2		0.0315169	0.624313	0.53665	0.941654		0.126733	2.53599	0.0137207	0.487611		0.0952157	1.65186	0.105006	0.909675
[PSMD12]	|Isoform 2 of 26S proteasome non ATPase regulatory subunit 12	kGSLESPATDVFGSTEEGEkR	O00232-2	NonPhos	O00232-2->	NonPhos_isUniquetoGene	isUniquetoGene		|84|24|15.5|13|4	|2|3		0.058813	1.32116	0.192303	0.812852		0.103699	2.53688	0.0136894	0.487611		0.0448859	1.30518	0.198973	0.968021
[MYOM3]	Myomesin 3	gTEVTITIEkVNSEDSGR	Q5VTT5	NonPhos	Q5VTT5->	NonPhos_isUniquetoGene	isUniquetoGene		0|6|15|4.5	3|4|2		0.124124	1.18527	0.241773	0.843461		0.255168	2.52916	0.0139653	0.487611		0.131044	1.23298	0.224709	0.969658
[COQ5]	2 methoxy 6 polyprenyl 14 benzoquinol methylase mitochondrial	sYQYLVESIR	Q5HYK3	NonPhos	Q5HYK3->	NonPhos_isUniquetoGene	isUniquetoGene		18|25.5|8.5|48|50|55	1|2|4		-0.0866768	-1.10857	0.273401	0.859576		-0.17409	-2.53095	0.0139017	0.487611		-0.0874132	-1.25574	0.216344	0.969658
[PSMD2]	26S proteasome non ATPase regulatory subunit 2 |	sSTTSMTSVPkPLk	Q13200	NonPhos	Q13200->|	NonPhos_isUniquetoGene	isUniquetoGene		6|22.5|23|41.5|	1|4|6|5|2|		0.10339	1.7629	0.0830326	0.694591		0.151517	2.53634	0.0137081	0.487611		0.0481264	0.821207	0.417793	0.976992
[ALPK3]	Alpha protein kinase 3 |	k[p]sLVPG[p]sPGTPGR	Q96L96	Phos	Q96L96->[p]S1401[p]S1406|	Phos_isUniquetoGene	isUniquetoGene	2	50||41|29|35|40	1||7|4|3		-0.187413	-1.46236	0.149372	0.773766		-0.295445	-2.52913	0.0139662	0.487611		-0.108033	-0.805048	0.427002	0.976992
[PDLIM3]	PDZ and LIM domain protein 3	dkYRHPEcFVcADcNLNLk	Q53GG5	NonPhos	Q53GG5->	NonPhos_isUniquetoGene	isUniquetoGene		7|6|35.5|1.5|6.5|13	3|6|4|9		0.182109	1.40141	0.166877	0.793342		0.307747	2.52733	0.0140324	0.487611		0.125638	0.927644	0.360301	0.976992
[TTN]	Isoform 3 of Titin | Isoform 12 of Titin | Isoform 13 of Titin | Isoform 11 of Titin | Isoform 2 of Titin	iNVTDSLDLTTLSIk	Q8WZ42-3;Q8WZ42-12;Q8WZ42-13;Q8WZ42-11;Q8WZ42-2	NonPhos	Q8WZ42-3->|Q8WZ42-12->|Q8WZ42-13->|Q8WZ42-11->|Q8WZ42-2->	NonPhos_isUniquetoGene	isUniquetoGene		43|20.5|22.5|10|6|9	9|12|15|13		-0.0675338	-1.18673	0.241198	0.843461		-0.11389	-2.52911	0.0139668	0.487611		-0.0463561	-0.97149	0.338163	0.976992
[NDUFC2]	Isoform 4 of NADH dehydrogenase ubiquinone 1 subunit C2	lHPEDFPEEDkk	O95298-2	NonPhos	O95298-2->	NonPhos_isUniquetoGene	isUniquetoGene		21|39|14|15|10|30	5|4|3|1		-0.304956	-2.8966	0.00508253	0.304276		-0.249333	-2.5297	0.013946	0.487611		0.0556228	0.455075	0.653101	0.987702
[FLNC]	Isoform 2 of Filamin C |	kDGScGVSYVVqEPGDYEVSIk	Q14315-2	NonPhos	Q14315-2->|	NonPhos_isUniquetoGene	isUniquetoGene		0||81|22|54	1||2		0.143852	2.07641	0.0418642	0.585414		0.165366	2.52817	0.0140018	0.487611		0.0215145	0.290503	0.774049	0.99384
[FLNC]	Isoform 2 of Filamin C	yDGNHIPGSPLQFYVDAINSR	Q14315-2	NonPhos	Q14315-2->	NonPhos_isUniquetoGene	isUniquetoGene		34.5|26.5|27.5|8|21|25	4|2|5		0.181909	2.31328	0.0238218	0.498975		0.17912	2.52997	0.0139361	0.487611		-0.00278941	-0.03846	0.969675	0.998533
[RDH13]	Retinol dehydrogenase 13 |	rGGNIILAcR	Q8NBN7	NonPhos	Q8NBN7->|	NonPhos_isUniquetoGene	isUniquetoGene		24|38.5|9|19|	3|2|4|1|		-0.0204896	-0.345716	0.732074	0.971946		-0.143557	-2.52524	0.0141086	0.488516		-0.123067	-1.80673	0.0767107	0.878232
[TTN]	|Isoform 12 of Titin | Isoform 2 of Titin | Isoform 6 of Titin | Isoform 13 of Titin | Isoform 3 of Titin	vSWYSkDk	Q8WZ42-12;Q8WZ42-2;Q8WZ42-6;Q8WZ42-13;Q8WZ42-3	NonPhos	Q8WZ42-12->|Q8WZ42-2->|Q8WZ42-6->|Q8WZ42-13->|Q8WZ42-3->	NonPhos_isUniquetoGene	isUniquetoGene		|30|28|8|13	|3|1		0.037296	0.696329	0.490795	0.930197		0.116815	2.52507	0.0141139	0.488536		0.0795193	1.32675	0.191717	0.968021
[TRIM72]	Tripartite motif containing protein 72	vFLAALEGSLDREAER	Q6ZMU5	NonPhos	Q6ZMU5->	NonPhos_isUniquetoGene	isUniquetoGene		3|0|34|10|20	4|2|3|5|6|9		-0.0316213	-0.291802	0.772598	0.9778		0.220597	2.52134	0.0142521	0.491319		0.252218	2.87613	0.00559039	0.52381
[VCP]	Transitional endoplasmic reticulum ATPase	eLQELVQYPVEHPDk	P55072	NonPhos	P55072->	NonPhos_isUniquetoGene	isUniquetoGene		0|3.5|49	3|5|4|2|1		-0.0888121	-0.911989	0.367212	0.891814		-0.253619	-2.52037	0.014287	0.491319		-0.164807	-2.52183	0.0144699	0.660798
[TTN]	Isoform 3 of Titin | Isoform 12 of Titin | Isoform 6 of Titin | Isoform 11 of Titin | Isoform 13 of Titin | Isoform 2 of Titin	tQASTVATGPEVPPPWk	Q8WZ42-3;Q8WZ42-12;Q8WZ42-6;Q8WZ42-11;Q8WZ42-13;Q8WZ42-2	NonPhos	Q8WZ42-3->|Q8WZ42-12->|Q8WZ42-6->|Q8WZ42-11->|Q8WZ42-13->|Q8WZ42-2->	NonPhos_isUniquetoGene	isUniquetoGene		22|38|41|0|56	1|4|6|5		0.0215819	0.351786	0.727561	0.971101		0.161359	2.52097	0.0142657	0.491319		0.139778	2.3029	0.0250048	0.720315
[MYOM3]	Myomesin 3	nkYGSETGQVTISVFk	Q5VTT5	NonPhos	Q5VTT5->	NonPhos_isUniquetoGene	isUniquetoGene		30.5|38|13|6|25|76.5	4|6|5		0.0107681	0.113349	0.910574	0.992791		0.194898	2.51826	0.0143661	0.491319		0.18413	1.91761	0.0606282	0.852375
[USO1]	General vesicular transport factor p115	eVIRNDGVLLLQALTR	O60763	NonPhos	O60763->	NonPhos_isUniquetoGene	isUniquetoGene		19|21.5|20|13.5|12|8	4|3		0.0447839	0.874042	0.387412	0.897232		0.110208	2.51753	0.0143933	0.491319		0.0654245	1.3674	0.178597	0.963343
[SBDS]	Ribosome maturation protein SBDS |	hTQLEQmFR	Q9Y3A5	NonPhos	Q9Y3A5->|	NonPhos_isUniquetoGene	isUniquetoGene		48||20|41|16	1||2|8		0.0477159	0.783992	0.438042	0.917935		0.108123	2.52064	0.0142771	0.491319		0.0604067	0.90658	0.371256	0.976992
[CACNA1S]	Voltage dependent L type calcium channel subunit alpha 1S |	gYYYVYkDGDPMQIELR	Q13698	NonPhos	Q13698->|	NonPhos_isUniquetoGene	isUniquetoGene		19|8|35.5||27|53	2||1		0.239127	2.89228	0.00514466	0.304276		0.194785	2.51758	0.0143914	0.491319		-0.0443425	-0.505873	0.617413	0.983292
[MYBPC2]	Myosin binding protein C fast type	hILIF[p]sDVVQEDR	Q14324	Phos	Q14324->[p]S409	Phos_isUniquetoGene	isUniquetoGene	1	30.5|25.5|36|16|27.5|7.5	2|6|14|16|8		0.397299	2.35514	0.0214837	0.482301		0.470859	2.5186	0.0143534	0.491319		0.0735602	0.440799	0.6633	0.989047
[OGDH]	2 oxoglutarate dehydrogenase mitochondrial |	icEEAFAR	Q02218	NonPhos	Q02218->|	NonPhos_isUniquetoGene	isUniquetoGene		13||25|22|26	2||4|1		-0.152154	-2.101	0.039555	0.566599		-0.171524	-2.51847	0.0143581	0.491319		-0.0193698	-0.256488	0.799879	0.994792
[AGMAT]	Agmatinase mitochondrial	lPVQTSPEGLDAAFIGVPLDTGTSNRPGAR	Q9BSE5	NonPhos	Q9BSE5->	NonPhos_isUniquetoGene	isUniquetoGene		0|3|13|16|21.5	3|6|2|4|9		-0.0305677	-0.158485	0.875236	0.990484		-0.470273	-2.51157	0.0146192	0.491525		-0.439706	-2.2439	0.0288559	0.736546
[PRELP]	Prolargin	iPPGVFSkLENLLLLDLQHNR	P51888	NonPhos	P51888->	NonPhos_isUniquetoGene	isUniquetoGene		39|18|20|17|23	2|3|5|6		0.0532215	0.29991	0.766459	0.976407		-0.31083	-2.51006	0.0146761	0.491525		-0.364052	-2.19315	0.0325377	0.754781
[KLHL41]	Kelch like protein 41 |	vLkDAFAGkLPEPSk	O60662	NonPhos	O60662->|	NonPhos_isUniquetoGene	isUniquetoGene		10|48|16||0	5|3||1		0.0563139	0.788966	0.435147	0.917061		0.188301	2.50866	0.0147305	0.491525		0.131987	1.76829	0.0830556	0.881879
[RTN4]	Reticulon 4 | Isoform 3 of Reticulon 4 |	aYLESEVAISEELVqk	Q9NQC3;Q9NQC3-3	NonPhos	Q9NQC3->|Q9NQC3-3->|	NonPhos_isUniquetoGene	isUniquetoGene		47||33|55|74	1||3		0.0203346	0.639396	0.526861	0.938819		0.0931917	2.5086	0.0147325	0.491525		0.0728571	1.7626	0.0840425	0.882923
[SGCD]	Delta sarcoglycan	gVEINAEAGNMEATcR	Q92629	NonPhos	Q92629->	NonPhos_isUniquetoGene	isUniquetoGene		0|15|17	4|5|7		0.0441921	0.551753	0.584936	0.947442		0.170965	2.5162	0.0144427	0.491525		0.126773	1.75293	0.0857225	0.884633
[HSP90AB1]	Heat shock protein HSP 90 beta	dNSTMGYMMAk	P08238	NonPhos	P08238->	NonPhos_isUniquetoGene	isUniquetoGene		27|23|13|12|18.5|34	3|4|2|7		0.0848617	1.33194	0.188716	0.812396		0.183304	2.5082	0.014748	0.491525		0.0984419	1.45287	0.153225	0.955758
[OBSCN]	|Isoform 5 of Obscurin | Isoform 3 of Obscurin	tMAIAAQGAcR	Q5VST9-6;Q5VST9-3	NonPhos	Q5VST9-6->|Q5VST9-3->	NonPhos_isUniquetoGene	isUniquetoGene		|20|0|22|15|21	|2|3|1		0.0730886	1.45864	0.150395	0.774637		0.147106	2.5078	0.0147626	0.491525		0.0740177	1.44558	0.155279	0.958524
[NDRG2]	Protein NDRG2	cPVMLVVGDQAPHEDAVVEcNSkLDPTQTSFLk	Q9UN36	NonPhos	Q9UN36->	NonPhos_isUniquetoGene	isUniquetoGene		9|4|2|3|1	3|5|4		0.15437	1.51862	0.134495	0.763066		0.264168	2.51157	0.0146195	0.491525		0.109798	1.32773	0.191391	0.968021
[GPT]	Alanine aminotransferase 1	aWALDVAELHR	P24298	NonPhos	P24298->	NonPhos_isUniquetoGene	isUniquetoGene		13|17|33|10.5|10|11	3|4		-0.493239	-3.51409	0.000806862	0.169014		-0.319419	-2.51363	0.0145393	0.491525		0.17382	1.23866	0.222603	0.969658
[XPNPEP1]	|Isoform 4 of Xaa Pro aminopeptidase 1	gHLLDSFAR	Q9NQW7-4	NonPhos	Q9NQW7-4->	NonPhos_isUniquetoGene	isUniquetoGene		|46|44|66.5|53.5	|2		-0.262533	-1.36744	0.177314	0.805392		-0.442993	-2.51201	0.0146033	0.491525		-0.18046	-1.27753	0.208563	0.969658
[ALDH6A1]	Isoform 2 of Methylmalonate semialdehyde dehydrogenase acylating mitochondrial	lITLEQGk	Q02252-2	NonPhos	Q02252-2->	NonPhos_isUniquetoGene	isUniquetoGene		49|24|43|53|45.5|59.5	3|1|2		0.0879018	1.22827	0.225239	0.836601		0.17563	2.51169	0.0146148	0.491525		0.0877282	1.26711	0.212254	0.969658
[NEB]	Isoform 2 of Nebulin | Isoform 3 of Nebulin |	aNALNVSNkLYR	P20929-2;P20929-3	NonPhos	P20929-2->|P20929-3->|	NonPhos_isUniquetoGene	isUniquetoGene		6|56|50.5||23	3|2|		0.171358	1.46284	0.149241	0.773766		0.274785	2.51326	0.0145548	0.491525		0.103428	0.84388	0.405107	0.976992
[APOE]	Apolipoprotein E |	aATVGSLAGQPLQER	P02649	NonPhos	P02649->|	NonPhos_isUniquetoGene	isUniquetoGene		24|71.5||0|78	1|2|		-0.265461	-2.80236	0.00662034	0.335917		-0.234648	-2.51148	0.0146227	0.491525		0.0308135	0.324126	0.748794	0.992727
[AK3]	GTP:AMP phosphotransferase AK3 mitochondrial	aYQIDTVINLNVPFEVIk	Q9UIJ7	NonPhos	Q9UIJ7->	NonPhos_isUniquetoGene	isUniquetoGene		17.5|31|28|22|20.5|19	4|7|10|12		0.185538	2.27192	0.0263644	0.514205		0.206321	2.51181	0.0146105	0.491525		0.0207829	0.254432	0.80145	0.994792
[ALDOA]	|Fructose bisphosphate aldolase A	aWGGkkENLk	P04075	NonPhos	P04075->	NonPhos_isUniquetoGene	isUniquetoGene		|37|21|0|22	|1|2		0.0892433	1.31587	0.194078	0.814694		0.19892	2.50616	0.014824	0.491554		0.109677	1.4613	0.15088	0.954111
[LAMB2]	Laminin subunit beta 2	dTEQTLYQVQER	P55268	NonPhos	P55268->	NonPhos_isUniquetoGene	isUniquetoGene		0|13|32|17|4.5	3|4|6|8		0.0835255	0.65167	0.518954	0.938567		0.201955	2.50627	0.0148198	0.491554		0.118429	0.874963	0.388068	0.976992
[GAPDH]	Glyceraldehyde 3 phosphate dehydrogenase	aAFNSGkVDIVAINDPFIDLnYmVYMFQYDSTHGk	P04406	NonPhos	P04406->	NonPhos_isUniquetoGene	isUniquetoGene		47|65|31|100|29	2|3|1|4|6		0.295194	1.80274	0.0764399	0.678041		0.481995	2.50546	0.0148498	0.492411		0.186801	0.876234	0.387378	0.976992
[LMNA]	Prelamin A/C | Isoform C of Prelamin A/C	iTESEEVVSR	P02545;P02545-2	NonPhos	P02545->|P02545-2->	NonPhos_isUniquetoGene	isUniquetoGene		7|45|24.5|24|23|15	2|4|3		0.0886896	1.21639	0.22972	0.84082		0.20244	2.50499	0.0148665	0.492424		0.113751	1.37241	0.177025	0.963343
[NEB]	Isoform 2 of Nebulin | Isoform 3 of Nebulin	aTQILSDHVYR	P20929-2;P20929-3	NonPhos	P20929-2->|P20929-3->	NonPhos_isUniquetoGene	isUniquetoGene		33|18|22|41|47.5	3|2|5		-0.106647	-1.84904	0.0693072	0.667028		-0.12294	-2.50366	0.0149185	0.492437		-0.0162923	-0.341538	0.735779	0.991644
[PLIN4]	Perilipin 4 | Isoform 2 of Perilipin 4	lGDLGPSFR	Q96Q06;Q96Q06-2	NonPhos	Q96Q06->|Q96Q06-2->	NonPhos_isUniquetoGene	isUniquetoGene		28|21.5|50|33|25|48	2|4|1|3		0.0116975	0.251343	0.803423	0.980301		0.156503	2.49571	0.0152256	0.492611		0.144806	2.66163	0.0100493	0.592357
[DDAH1]	NGNG dimethylarginine dimethylaminohydrolase 1 |	gAEILADTFkDYAVSTVPVADGLHLk	O94760	NonPhos	O94760->|	NonPhos_isUniquetoGene	isUniquetoGene		10.5|12|19|22|	6|4|9|1|		-0.0124982	-0.0778128	0.938527	0.995627		0.32201	2.49972	0.0150691	0.492611		0.334508	2.32941	0.0234396	0.714502
[PRKAA2]	5' AMP activated protein kinase catalytic subunit alpha 2	iADFGLSNMMSDGEFLR	P54646	NonPhos	P54646->	NonPhos_isUniquetoGene	isUniquetoGene		16|30|22.5|29|35|22	5|7|8|1|2		-0.00859716	-0.12793	0.899127	0.992546		-0.180893	-2.49811	0.0151312	0.492611		-0.172296	-2.24526	0.0287602	0.736546
[EIF3J]	Eukaryotic translation initiation factor 3 subunit J |	iTNSLTVLcSEk	O75822	NonPhos	O75822->|	NonPhos_isUniquetoGene	isUniquetoGene		0|25||12	1||3|4		0.0496889	0.799752	0.42892	0.914078		0.153081	2.49617	0.015207	0.492611		0.103392	1.59535	0.11724	0.929191
[STXBP3]	Syntaxin binding protein 3 |	tEQDLALGTDAEGQkVk	O00186	NonPhos	O00186->|	NonPhos_isUniquetoGene	isUniquetoGene		17|27|19.5||0	1|3|2|		0.253396	3.51472	0.000805366	0.169014		0.166758	2.49902	0.0150953	0.492611		-0.0866386	-1.33881	0.187754	0.968021
[HIST1H4A]	Histone H4	dNIQGITkPAIRR	P62805	NonPhos	P62805->	NonPhos_isUniquetoGene	isUniquetoGene		47|27|35.5|10|16|32	1|3|2|7|4		0.17359	1.78341	0.0795814	0.689729		0.343813	2.4992	0.015088	0.492611		0.170223	1.2741	0.209761	0.969658
[PSMB7]	Proteasome subunit beta type 7	dGIVLGADTR	Q99436	NonPhos	Q99436->	NonPhos_isUniquetoGene	isUniquetoGene		53|45|33|60.5|0|63	2|3|1		0.0492657	1.01892	0.313884	0.878404		0.103788	2.50283	0.0149504	0.492611		0.054522	1.2439	0.220667	0.969658
[ACTG1]	Actin cytoplasmic 2 |	dLYANTVLSGGTTmYPGIADR	P63261	NonPhos	P63261->|	NonPhos_isUniquetoGene	isUniquetoGene		38||35|53|19	2||3		-0.182188	-1.69582	0.0951878	0.719825		-0.330637	-2.49555	0.0152319	0.492611		-0.148449	-1.13536	0.263348	0.975156
[PGM1]	Phosphoglucomutase 1	tQAYQDQkPG[p]tSGLR	P36871	Phos	P36871->[p]T19	Phos_isUniquetoGene	isUniquetoGene	1	10|6|16.5|9.5|7|21	7|6|16|4|2		-0.501287	-4.17244	9.20587e-05	0.0714286		-0.365612	-2.49658	0.0151912	0.492611		0.135675	0.880191	0.385256	0.976992
[COX6C]	Cytochrome c oxidase subunit 6C	aYADFYR	P09669	NonPhos	P09669->	NonPhos_isUniquetoGene	isUniquetoGene		17|19.5|42|28.5|7.5|13	3|2|1|4		-0.156325	-2.02969	0.0465666	0.595338		-0.213515	-2.4971	0.0151711	0.492611		-0.0571905	-0.798101	0.43098	0.976992
[DMD]	Dystrophin |	qkLLEQSIQSAQETEk	P11532	NonPhos	P11532->|	NonPhos_isUniquetoGene	isUniquetoGene		55|49.5|22|13.5|11|	2|1|4|		0.229666	3.31005	0.00151589	0.216216		0.183801	2.49972	0.0150689	0.492611		-0.0458652	-0.605932	0.549628	0.979137
[LAMA2]	Laminin subunit alpha 2	vAPQQDDLDSPQQISISNAEAR	P24043	NonPhos	P24043->	NonPhos_isUniquetoGene	isUniquetoGene		24|51|27.5|26.5|16|21	3|1|2|6|5		0.178001	2.18012	0.0328632	0.547923		0.208773	2.49626	0.0152038	0.492611		0.0307721	0.395912	0.695747	0.990133
[CCT2]	T complex protein 1 subunit beta	gATQQILDEAER	P78371	NonPhos	P78371->	NonPhos_isUniquetoGene	isUniquetoGene		9|17|0|31|34.5|71	4|3|2		0.116783	2.64068	0.0102675	0.371429		0.131945	2.49793	0.0151385	0.492611		0.0151619	0.316977	0.75414	0.993007
[PSMD2]	|26S proteasome non ATPase regulatory subunit 2	dIDENAYAk	Q13200	NonPhos	Q13200->	NonPhos_isUniquetoGene	isUniquetoGene		|19.5|15|51.5|10|18	|2|4|1		-0.385113	-2.3055	0.024285	0.503043		-0.368425	-2.50089	0.015024	0.492611		0.0166886	0.121364	0.904526	0.997985
[NEB]	Isoform 2 of Nebulin | Isoform 3 of Nebulin | Isoform 4 of Nebulin	eAIGQGTPIPDLPEVkR	P20929-2;P20929-3;P20929-4	NonPhos	P20929-2->|P20929-3->|P20929-4->	NonPhos_isUniquetoGene	isUniquetoGene		14|31|6|21|45|43	19|5|4|3|9		-0.209571	-2.08043	0.0414822	0.584549		-0.188419	-2.49528	0.0152422	0.492623		0.0211519	0.249687	0.805073	0.994792
[TTN]	Isoform 3 of Titin | Isoform 12 of Titin	tENkITLSIk	Q8WZ42-3;Q8WZ42-12	NonPhos	Q8WZ42-3->|Q8WZ42-12->	NonPhos_isUniquetoGene	isUniquetoGene		21|36.5|15|27.5|9	4|2|5		-0.411127	-3.98247	0.000174949	0.117647		-0.25698	-2.49397	0.0152939	0.492635		0.154147	1.53857	0.130671	0.947462
[AKR1B1]	Aldose reductase	lIQYcQSk	P15121	NonPhos	P15121->	NonPhos_isUniquetoGene	isUniquetoGene		6.5|9.5|20.5|19|18|25.5	10|6|9|8|4		0.0360882	0.536125	0.595585	0.948432		0.175853	2.49364	0.0153071	0.493464		0.139765	2.02697	0.0476487	0.804124
[TTN]	Isoform 11 of Titin | Isoform 12 of Titin | Isoform 13 of Titin | Isoform 2 of Titin	cTLAWkPPLQDGGSDIINYIVERR	Q8WZ42-11;Q8WZ42-12;Q8WZ42-13;Q8WZ42-2	NonPhos	Q8WZ42-11->|Q8WZ42-12->|Q8WZ42-13->|Q8WZ42-2->	NonPhos_isUniquetoGene	isUniquetoGene		9|19|4|6|11|10	2|1|3|4		0.172124	1.16391	0.25032	0.845876		0.30895	2.49272	0.0153436	0.49429		0.136826	1.01005	0.319392	0.976992
[EIF5]	Eukaryotic translation initiation factor 5 |	vNILFDFVkk	P55010	NonPhos	P55010->|	NonPhos_isUniquetoGene	isUniquetoGene		30|20|47||56.5|27	4|3||2		0.213561	4.58459	2.09703e-05	0		0.124398	2.49246	0.0153537	0.4943		-0.0891624	-2.26536	0.0273993	0.736546
[TNS1]	Tensin 1 |	sYSPYDYQPcLAGPNQDFHSk	Q9HBL0	NonPhos	Q9HBL0->|	NonPhos_isUniquetoGene	isUniquetoGene		82|6.5|21|35|17.5|	2|3|		0.130456	1.13919	0.260452	0.853848		0.263626	2.49003	0.0154521	0.495948		0.13317	1.2759	0.209126	0.969658
[PGM1]	Phosphoglucomutase 1 | Isoform 2 of Phosphoglucomutase 1	tAPTVIT	P36871;P36871-2	NonPhos	P36871->|P36871-2->	NonPhos_isUniquetoGene	isUniquetoGene		40|11|21.5|23|9.5|13.5	3|2|6		-0.168704	-2.19217	0.0319341	0.541904		-0.196543	-2.48949	0.0154745	0.495948		-0.0278389	-0.349758	0.729669	0.991644
[SIX6OS1]	Protein SIX6OS1 |	lLLEFVFQYEQDISTk	Q8N1H7	NonPhos	Q8N1H7->|	NonPhos_isUniquetoGene	isUniquetoGene		23|19.5|15||19	1|2|		-0.254632	-3.0969	0.00286318	0.278947		-0.24484	-2.48899	0.0154941	0.495948		0.00979261	0.085077	0.932965	0.998054
[TTN]	Isoform 12 of Titin	mPLAPPkkPEVPPVkVPEAPk	Q8WZ42-12	NonPhos	Q8WZ42-12->	NonPhos_isUniquetoGene	isUniquetoGene		26|13|30|21.5|7|75	1|7|3|2|4		-0.0248271	-0.106362	0.916064	0.993518		0.585014	2.48768	0.0155475	0.495968		0.609841	3.19507	0.00222549	0.479452
[NEB]	Isoform 2 of Nebulin | Isoform 3 of Nebulin	eGWDEMkAGcDVRLDAIPIQAAk	P20929-2;P20929-3	NonPhos	P20929-2->|P20929-3->	NonPhos_isUniquetoGene	isUniquetoGene		76|16|14|4|39	1|3|4		0.132431	1.3741	0.175233	0.8026		0.224438	2.48803	0.0155326	0.495968		0.092007	0.824148	0.416128	0.976992
[MYOM2]	Myomesin 2 |	yAIQQmMEDkLAWER	P54296	NonPhos	P54296->|	NonPhos_isUniquetoGene	isUniquetoGene		25|36|40||8.5	3|2||4		0.0830165	1.74391	0.0863266	0.703616		0.116148	2.48749	0.0155548	0.495968		0.0331318	0.590338	0.559951	0.98009
[PRR33]	Proline rich protein 33	v[?p]s[?p]sPAWA[?p]s[?p]sP[?p]tPPSGPHPcPVPk	A8MZF0	Phos	A8MZF0->[?p]S162[?p]S163[?p]S168[?p]S169[?p]T171	Phos_isUniquetoGene	isUniquetoGene	2	51.5|17|54.5|24.5|17.5|32	2|5|4|3		-0.170535	-1.08756	0.282531	0.867434		-0.396938	-2.48602	0.015614	0.495974		-0.226403	-1.66894	0.101521	0.909218
[TTN]	Isoform 12 of Titin | Isoform 13 of Titin | Isoform 11 of Titin | Isoform 2 of Titin | Isoform 3 of Titin	rR[p]tP[p]sPDYDFYYRPR	Q8WZ42-12;Q8WZ42-13;Q8WZ42-11;Q8WZ42-2;Q8WZ42-3	Phos	Q8WZ42-12->[p]T34639[p]S34641|Q8WZ42-13->[p]T33132[p]S33134|Q8WZ42-11->[p]T32071[p]S32073|Q8WZ42-2->[p]T32906[p]S32908|Q8WZ42-3->[p]T25574[p]S25576	Phos_isUniquetoGene	isUniquetoGene	2	15|17|14|21.5|21|11	17|7|26|16|15		-0.0604433	-1.10659	0.274251	0.859674		0.135222	2.4843	0.0156802	0.496795		0.195666	3.94248	0.000209113	0.214286
[OGDH]	2 oxoglutarate dehydrogenase mitochondrial	rQILLPFR	Q02218	NonPhos	Q02218->	NonPhos_isUniquetoGene	isUniquetoGene		12.5|28|23|49|39.5|11	4|2|3		-0.0283438	-0.285065	0.777707	0.9778		-0.254581	-2.48474	0.015664	0.496795		-0.226237	-2.00738	0.0497728	0.814787
[LUM]	Lumican |	lPSGLPVSLLTLYLDNNkISNIPDEYFkR	P51884	NonPhos	P51884->|	NonPhos_isUniquetoGene	isUniquetoGene		19||34|7.5|27|19.5	6||3|2|5|4		0.336623	1.7905	0.0784151	0.684791		0.490732	2.48378	0.0157013	0.496795		0.154109	0.725769	0.473777	0.978281
[SYNM]	Synemin | Isoform 2 of Synemin	eALGLEQLR	O15061;O15061-2	NonPhos	O15061->|O15061-2->	NonPhos_isUniquetoGene	isUniquetoGene		31.5|37|41|19|38.5|32	4|1|3|2		0.0462505	0.536233	0.59551	0.948432		0.213897	2.4826	0.0157499	0.4992		0.167647	1.949	0.0566313	0.84134
[MB]	Myoglobin	[p]yLEFISEcIIQVLQSk	P02144	Phos	P02144->[p]Y104	Phos_isUniquetoGene	isUniquetoGene	1	2|1|3|6|8	5|2|4|1|3		0.0333239	0.411464	0.683711	0.96106		0.198182	2.47887	0.0159014	0.503185		0.164858	2.55161	0.0134008	0.646465
[COL6A2]	Collagen alpha 2VI chain	dYDSLAQPGFFDR	P12110	NonPhos	P12110->	NonPhos_isUniquetoGene	isUniquetoGene		33|21|34.5|16.5|32|27.5	7|8|4		0.100562	0.964312	0.340451	0.882749		0.203796	2.47832	0.0159228	0.503185		0.103234	1.06514	0.293849	0.976992
[TALDO1]	Transaldolase |	aLAGcDFLTISPk	P37837	NonPhos	P37837->|	NonPhos_isUniquetoGene	isUniquetoGene		18||21|34|58.5	1||3|4		0.281278	3.32075	0.001467	0.212963		0.215132	2.47825	0.0159256	0.503185		-0.0661458	-0.694012	0.4933	0.978281
[TTN]	Isoform 12 of Titin | Isoform 3 of Titin | Isoform 2 of Titin | Isoform 11 of Titin | Isoform 13 of Titin |	rTYIPVmSGENk	Q8WZ42-12;Q8WZ42-3;Q8WZ42-2;Q8WZ42-11;Q8WZ42-13	NonPhos	Q8WZ42-12->|Q8WZ42-3->|Q8WZ42-2->|Q8WZ42-11->|Q8WZ42-13->|	NonPhos_isUniquetoGene	isUniquetoGene		39|38|42|27|22|	4|1|3|5|		0.0370699	0.761261	0.451407	0.919251		-0.0791403	-2.47424	0.0160912	0.505547		-0.11621	-2.4725	0.0164156	0.671908
[TTN]	Isoform 11 of Titin | Isoform 12 of Titin | Isoform 13 of Titin | Isoform 2 of Titin | Isoform 3 of Titin	ykDVIVVHAGETFVLEADIR	Q8WZ42-11;Q8WZ42-12;Q8WZ42-13;Q8WZ42-2;Q8WZ42-3	NonPhos	Q8WZ42-11->|Q8WZ42-12->|Q8WZ42-13->|Q8WZ42-2->|Q8WZ42-3->	NonPhos_isUniquetoGene	isUniquetoGene		36|35|34|32|40|47	7|31|10|11		-0.0328824	-0.465567	0.644835	0.956186		-0.154644	-2.47619	0.0160099	0.505547		-0.121762	-1.9381	0.0579971	0.847973
[NEB]	Isoform 2 of Nebulin | Isoform 3 of Nebulin |	mNkINYSESLYk	P20929-2;P20929-3	NonPhos	P20929-2->|P20929-3->|	NonPhos_isUniquetoGene	isUniquetoGene		0||6	3|1||2		0.134369	1.48329	0.14369	0.772601		0.248562	2.47425	0.0160907	0.505547		0.114194	1.1496	0.257434	0.972831
[EPHX1]	Epoxide hydrolase 1	gGHFAAFEEPELLAQDIRk	P07099	NonPhos	P07099->	NonPhos_isUniquetoGene	isUniquetoGene		27.5|8|12|18|16|15	4|5|3		-0.390156	-4.48965	2.95692e-05	0		-0.217316	-2.47164	0.0161977	0.506279		0.17284	2.22295	0.0303252	0.745498
[CPT1B]	Carnitine O palmitoyltransferase 1 muscle isoform	qAFFSSGk	Q92523	NonPhos	Q92523->	NonPhos_isUniquetoGene	isUniquetoGene		54.5|57|48|52|62|53.5	2|3|5|1		-0.0319286	-0.643633	0.524116	0.938567		-0.127307	-2.47232	0.0161701	0.506279		-0.0953788	-1.87344	0.0666535	0.866904
[AKR1B1]	|Aldose reductase	hNkTTAQVLIR	P15121	NonPhos	P15121->	NonPhos_isUniquetoGene	isUniquetoGene		|32|9.5|25|23.5	|3|4		0.0958697	1.42523	0.159844	0.786494		0.162821	2.4733	0.0161293	0.506279		0.0669511	1.10592	0.275853	0.975986
[DMD]	Dystrophin	iFNQWLTEAEQFLRk	P11532	NonPhos	P11532->	NonPhos_isUniquetoGene	isUniquetoGene		22|17.5|13.5|10.5|18|23.5	3|4|2		0.152577	1.63281	0.107936	0.734017		0.192261	2.47336	0.0161268	0.506279		0.039684	0.406351	0.688132	0.989455
[TTN]	Isoform 3 of Titin | Isoform 12 of Titin | Isoform 13 of Titin | Isoform 11 of Titin | Isoform 2 of Titin |	vPDAPDQPIVTEVTk	Q8WZ42-3;Q8WZ42-12;Q8WZ42-13;Q8WZ42-11;Q8WZ42-2	NonPhos	Q8WZ42-3->|Q8WZ42-12->|Q8WZ42-13->|Q8WZ42-11->|Q8WZ42-2->|	NonPhos_isUniquetoGene	isUniquetoGene		67.5||38|16|0	2|		-0.178688	-2.46013	0.0164803	0.434899		-0.158596	-2.47143	0.0162064	0.506279		0.0200921	0.321075	0.751074	0.992727
[EIF4H]	Isoform Short of Eukaryotic translation initiation factor 4H	sQkELPTEPPYTAYVGNLPFNTVQGDIDAIFk	Q15056-2	NonPhos	Q15056-2->	NonPhos_isUniquetoGene	isUniquetoGene		37.5|6|15|5|21	2|3		0.302137	2.52223	0.0140367	0.419355		0.314185	2.47236	0.0161684	0.506279		0.0120476	0.109775	0.913596	0.997985
[SYNM]	|Synemin | Isoform 2 of Synemin	nLRWEELTk	O15061;O15061-2	NonPhos	O15061->|O15061-2->	NonPhos_isUniquetoGene	isUniquetoGene		|27|21|34|42.5	|3|1|4		-0.0456645	-0.987737	0.328875	0.881297		0.120685	2.46956	0.0162854	0.507764		0.166349	2.98766	0.0040749	0.5
[DES]	Desmin |	lEEEIRHLkDEMAR	P17661	NonPhos	P17661->|	NonPhos_isUniquetoGene	isUniquetoGene		0||58|3|19|14.5	7||1|5|6		0.110043	0.925455	0.360216	0.891117		0.336341	2.46619	0.0164245	0.507764		0.226299	1.5881	0.118896	0.930809
[TTN]	Isoform 11 of Titin | Isoform 3 of Titin | Isoform 12 of Titin | Isoform 2 of Titin | Isoform 13 of Titin	dRIVVHAGGVIR	Q8WZ42-11;Q8WZ42-3;Q8WZ42-12;Q8WZ42-2;Q8WZ42-13	NonPhos	Q8WZ42-11->|Q8WZ42-3->|Q8WZ42-12->|Q8WZ42-2->|Q8WZ42-13->	NonPhos_isUniquetoGene	isUniquetoGene		12.5|7|5|11	4|9|6|11|17|19		0.0499629	0.748838	0.458806	0.922523		0.158087	2.46844	0.0163326	0.507764		0.108125	1.57357	0.122258	0.939912
[TTN]	Isoform 12 of Titin | Isoform 13 of Titin | Isoform 2 of Titin | Isoform 11 of Titin | Isoform 3 of Titin |	aGkDIRPSDITqITSTPTSSMLTIk	Q8WZ42-12;Q8WZ42-13;Q8WZ42-2;Q8WZ42-11;Q8WZ42-3	NonPhos	Q8WZ42-12->|Q8WZ42-13->|Q8WZ42-2->|Q8WZ42-11->|Q8WZ42-3->|	NonPhos_isUniquetoGene	isUniquetoGene		21|9|63|19||39	1|		0.0543362	0.989456	0.32804	0.881297		0.128213	2.46768	0.0163642	0.507764		0.0738773	1.15098	0.256865	0.972831
[LRRC47]	Leucine rich repeat containing protein 47	vLDLSGNALEALPPGqGLGPAEPPGLPQLQSLNLSGNR	Q8N1G4	NonPhos	Q8N1G4->	NonPhos_isUniquetoGene	isUniquetoGene		35|14.5|16|28.5|69|24	3|2|1		-0.102752	-1.61615	0.111515	0.743439		-0.172106	-2.46702	0.0163908	0.507764		-0.0693536	-1.0867	0.284238	0.976992
[IPO5]	Importin 5 |	eHIMQMLQNPDWk	O00410	NonPhos	O00410->|	NonPhos_isUniquetoGene	isUniquetoGene		26.5|64|20||56|75	2|1|		-0.261581	-2.82919	0.006145	0.323699		-0.227881	-2.46998	0.0162676	0.507764		0.0336993	0.500445	0.621187	0.983292
[TTN]	Isoform 3 of Titin | Isoform 12 of Titin |	yGVGEPLESEPVLAVnPYGPPDPPknPEVTTITk	Q8WZ42-3;Q8WZ42-12	NonPhos	Q8WZ42-3->|Q8WZ42-12->|	NonPhos_isUniquetoGene	isUniquetoGene		21.5|0||47|43|21	2|1|		-0.135325	-2.05332	0.0441253	0.589912		-0.155668	-2.46817	0.0163435	0.507764		-0.0203427	-0.486772	0.630706	0.984739
[DAG1]	Dystroglycan	lREQQLVGEk	Q14118	NonPhos	Q14118->	NonPhos_isUniquetoGene	isUniquetoGene		46|15.5|10|42.5|44.5|29	3|6|9|4		0.0841886	1.81211	0.0749445	0.673038		0.108851	2.46547	0.0164547	0.508527		0.0246621	0.579669	0.567069	0.98009
[PGM5]	Phosphoglucomutase like protein 5	lGRQEFDLENk	Q15124	NonPhos	Q15124->	NonPhos_isUniquetoGene	isUniquetoGene		54|19|39|29|26|21	1|3|4		-0.107143	-1.30093	0.199148	0.815994		0.197778	2.46123	0.0166313	0.509174		0.304921	3.68555	0.000486448	0.30303
[TTN]	Isoform 12 of Titin	vPVPAPVPEVPkkPVPEk	Q8WZ42-12	NonPhos	Q8WZ42-12->	NonPhos_isUniquetoGene	isUniquetoGene		15|11|22|9|10	9|7|11|14|12		0.0207679	0.205627	0.838606	0.984441		0.25534	2.46301	0.0165569	0.509174		0.234572	3.43642	0.00107035	0.34
[OBSCN]	Isoform 5 of Obscurin	gFLRPSA[p]sLPEEAEASER	Q5VST9-6	Phos	Q5VST9-6->[p]S7346	Phos_isUniquetoGene	isUniquetoGene	1	13.5|8|13|3|2|5.5	24|12|11|5|3|2		0.0587762	0.937495	0.353999	0.887722		0.153102	2.46276	0.0165675	0.509174		0.0943255	1.27565	0.209213	0.969658
[TTN]	Isoform 3 of Titin | Isoform 12 of Titin	lIEGkEYLFR	Q8WZ42-3;Q8WZ42-12	NonPhos	Q8WZ42-3->|Q8WZ42-12->	NonPhos_isUniquetoGene	isUniquetoGene		26|33.5|9|5|28|8.5	4|3		0.111593	1.14121	0.259604	0.852916		0.222564	2.46102	0.0166399	0.509174		0.110971	1.12588	0.267324	0.975156
[TTN]	Isoform 12 of Titin | Isoform 13 of Titin |	tFV[p]yLk	Q8WZ42-12;Q8WZ42-13	Phos	Q8WZ42-12->[p]Y20686|Q8WZ42-13->[p]Y19179|	Phos_isUniquetoGene	isUniquetoGene	1	19|9||14|31	7||1|2		-0.135788	-1.77657	0.0807156	0.690706		-0.187486	-2.46024	0.0166739	0.509174		-0.0516981	-0.834306	0.410419	0.976992
[NNT]	NADP transhydrogenase mitochondrial |	fFTGQITAAGkVPPAk	Q13423	NonPhos	Q13423->|	NonPhos_isUniquetoGene	isUniquetoGene		41|59|26|16|64.5|	3|1|2|4|		0.240636	3.09362	0.00289041	0.278947		0.203884	2.46252	0.0165771	0.509174		-0.0367521	-0.528042	0.602089	0.982911
[ATP5A1]	ATP synthase subunit alpha mitochondrial	sTVAQLVk	P25705	NonPhos	P25705->	NonPhos_isUniquetoGene	isUniquetoGene		20.5|15|27.5|23|30|10	4|3|6|9|7		-0.170016	-1.80031	0.0768296	0.680817		-0.199031	-2.46101	0.0166407	0.509174		-0.0290151	-0.301017	0.766124	0.99384
[HIST1H2AH]	Histone H2A type 1 H	nDEELNkLLGk	Q96KK5	NonPhos	Q96KK5->	NonPhos_isUniquetoGene	isUniquetoGene		5|15|9|11.5|7	7|12|11|8|9		0.116171	2.63747	0.0103566	0.373814		0.128955	2.46328	0.0165455	0.509174		0.0127846	0.247935	0.806418	0.994792
[RPL7]	60S ribosomal protein L7	fkEANNFLWPFk	P18124	NonPhos	P18124->	NonPhos_isUniquetoGene	isUniquetoGene		39|0|30|9|11|3.5	3|4|2		0.114081	2.28969	0.0252518	0.50534		0.121877	2.46359	0.0165319	0.509174		0.00779548	0.135853	0.893189	0.997844
[ATP5A1]	ATP synthase subunit alpha mitochondrial	gmSLNLEPDNVGVVVFGNDkLIk	P25705	NonPhos	P25705->	NonPhos_isUniquetoGene	isUniquetoGene		36.5|35.5|23|9.5|14|17.5	6|4|3		0.0269997	0.415348	0.680887	0.96106		0.154469	2.45849	0.0167486	0.509878		0.127469	1.83639	0.072094	0.874798
[EHD1]	EH domain containing protein 1	iGPEPTTDSFIAVMHGPTEGVVPGNALVVDPR	Q9H4M9	NonPhos	Q9H4M9->	NonPhos_isUniquetoGene	isUniquetoGene		4.5|20|25|19|9.5|13.5	8|5|4|6		-0.136111	-1.30964	0.19618	0.815662		-0.281988	-2.45802	0.0167698	0.509878		-0.145878	-1.23856	0.222642	0.969658
[TTN]	Isoform 3 of Titin | Isoform 12 of Titin | Isoform 13 of Titin | Isoform 11 of Titin | Isoform 2 of Titin	vSGIPPPTLk	Q8WZ42-3;Q8WZ42-12;Q8WZ42-13;Q8WZ42-11;Q8WZ42-2	NonPhos	Q8WZ42-3->|Q8WZ42-12->|Q8WZ42-13->|Q8WZ42-11->|Q8WZ42-2->	NonPhos_isUniquetoGene	isUniquetoGene		50|28|37|32.5|38.5|35	6|23|17|46|14|15		-0.0768767	-1.75449	0.0844832	0.699146		-0.105047	-2.45885	0.0167337	0.509878		-0.0281706	-0.83862	0.408016	0.976992
[LRPPRC]	|Leucine rich PPR motif containing protein mitochondrial	vIQALAMkGDVENIEVVQk	P42704	NonPhos	P42704->	NonPhos_isUniquetoGene	isUniquetoGene		|35|16|42|29.5	|1|2		0.17756	3.15545	0.00240438	0.26		0.159655	2.45837	0.0167543	0.509878		-0.0179045	-0.282177	0.780359	0.99384
[CPT2]	Carnitine O palmitoyltransferase 2 mitochondrial |	gNFYIFDVLDQDGNIVSPSEIQAHLk	P23786	NonPhos	P23786->|	NonPhos_isUniquetoGene	isUniquetoGene		27||21|24|14|47	1||3|2		0.327441	2.48741	0.0153618	0.431564		0.298609	2.45595	0.0168586	0.512898		-0.0288321	-0.255611	0.800547	0.994792
[ANKRD2]	|Ankyrin repeat domain containing protein 2	lLDnGATVDFQDRLDcTAMHWAcR	Q9GZV1	NonPhos	Q9GZV1->	NonPhos_isUniquetoGene	isUniquetoGene		|16|55|0|32.5|40	|2|3|4|1		0.132412	1.37866	0.173814	0.800279		0.235271	2.45499	0.0169003	0.513636		0.102859	0.909291	0.369838	0.976992
[GRB2]	Growth factor receptor bound protein 2	fGNDVQHFk	P62993	NonPhos	P62993->	NonPhos_isUniquetoGene	isUniquetoGene		52|9.5|7|18|21.5|33	5|4|3|2		0.304163	2.81523	0.00638752	0.328612		0.285731	2.45311	0.0169818	0.514372		-0.0184315	-0.220926	0.827161	0.994792
[FABP5]	Fatty acid binding protein epidermal	lVVEcVMNNVTcTR	Q01469	NonPhos	Q01469->	NonPhos_isUniquetoGene	isUniquetoGene		5|1.5|13|23.5|31|24.5	3|4|6|7		0.0192157	0.295781	0.769602	0.977416		-0.151755	-2.45204	0.0170273	0.51506		-0.170971	-2.68289	0.00949659	0.592357
[TTN]	Isoform 12 of Titin | Isoform 2 of Titin | Isoform 13 of Titin | Isoform 3 of Titin | Isoform 11 of Titin	tSVILSWTkPDFDGGSVITEYVVERk	Q8WZ42-12;Q8WZ42-2;Q8WZ42-13;Q8WZ42-3;Q8WZ42-11	NonPhos	Q8WZ42-12->|Q8WZ42-2->|Q8WZ42-13->|Q8WZ42-3->|Q8WZ42-11->	NonPhos_isUniquetoGene	isUniquetoGene		8.5|4|2|25.5|11|12.5	2|3|4		0.09408	1.54757	0.127319	0.758499		0.153259	2.4513	0.0170595	0.51506		0.0591789	0.81612	0.42068	0.976992
[IMMT]	Isoform 2 of MICOS complex subunit MIC60 | Isoform 4 of MICOS complex subunit MIC60	lAQQEkQEQVkIESLAk	Q16891-2;Q16891-4	NonPhos	Q16891-2->|Q16891-4->	NonPhos_isUniquetoGene	isUniquetoGene		26.5|23|18.5|47.5|57|38	4|2|3		0.142058	2.28478	0.0255571	0.505797		0.158679	2.45148	0.0170517	0.51506		0.0166207	0.235415	0.816035	0.994792
[OLA1]	Obg like ATPase 1	nYIVEDGDIIFFk	Q9NTK5	NonPhos	Q9NTK5->	NonPhos_isUniquetoGene	isUniquetoGene		24.5|19|30|28|23|26.5	14|17|9|16		0.0582039	1.32795	0.190036	0.8125		-0.116948	-2.44275	0.0174339	0.516224		-0.175152	-3.50519	0.000863598	0.307692
[IGHG4]	Ig gamma 4 chain C region	yGPPcPScPAPEFLGGPSVFLFPPkPk	P01861	NonPhos	P01861->	NonPhos_isUniquetoGene	isUniquetoGene		17|23.5|18|19|22	12|11|6|15		0.0340155	0.19248	0.848775	0.986823		-0.431835	-2.44128	0.0174983	0.516224		-0.465851	-2.63232	0.010851	0.602374
[DYSF]	Isoform 14 of Dysferlin	tSLcVLGPGDEAPLER	O75923-14	NonPhos	O75923-14->	NonPhos_isUniquetoGene	isUniquetoGene		3.5|4.5|0|27|42	4|3|1		0.0165158	0.17046	0.8659	0.989918		0.220393	2.44673	0.0172595	0.516224		0.203877	2.06267	0.0439762	0.785533
[HK1]	Isoform 4 of Hexokinase 1	tTVGVDGSLYk	P19367-4	NonPhos	P19367-4->	NonPhos_isUniquetoGene	isUniquetoGene		28|32.5|20|40|45|55.5	4|2|1|3		0.0707027	0.996915	0.324403	0.880419		0.179955	2.44357	0.017398	0.516224		0.109253	1.49609	0.141484	0.95022
[NEB]	Isoform 2 of Nebulin | Isoform 3 of Nebulin |	eYRLDWAk	P20929-2;P20929-3	NonPhos	P20929-2->|P20929-3->|	NonPhos_isUniquetoGene	isUniquetoGene		25|39|49.5|36|44|	3|1|2|		0.110388	0.920904	0.362578	0.891456		0.289038	2.44927	0.017148	0.516224		0.17865	1.35707	0.181871	0.964688
[OBSCN]	Isoform 5 of Obscurin | Isoform 3 of Obscurin	yAEEALLAGDPSQPPPPPLQHYLEQPVER	Q5VST9-6;Q5VST9-3	NonPhos	Q5VST9-6->|Q5VST9-3->	NonPhos_isUniquetoGene	isUniquetoGene		42|55|28|11|17|6	7|8|5|6|9		-0.11971	-1.58789	0.11782	0.751825		-0.191481	-2.44195	0.017468	0.516224		-0.0717712	-1.09131	0.282208	0.976992
[NNT]	NADP transhydrogenase mitochondrial |	tTVLAMDQVPR	Q13423	NonPhos	Q13423->|	NonPhos_isUniquetoGene	isUniquetoGene		13.5|13|7|28|38|	2|5|4|9|7|		-0.103141	-1.18891	0.240336	0.843412		-0.174215	-2.44295	0.0174253	0.516224		-0.0710739	-0.879582	0.385583	0.976992
[TNS1]	Tensin 1	hLGG[p]sGSVVPG[p]sPcLDR	Q9HBL0	Phos	Q9HBL0->[p]S1307[p]S1314	Phos_isUniquetoGene	isUniquetoGene	2	18|20|19|13|18.5|13.5	4|7|11|14|10		-0.345432	-3.30178	0.00155499	0.216216		-0.268379	-2.44661	0.0172644	0.516224		0.0770527	0.742193	0.463855	0.978154
[NEB]	Isoform 2 of Nebulin | Isoform 3 of Nebulin |	gIGWVPIESLEVEkAk	P20929-2;P20929-3	NonPhos	P20929-2->|P20929-3->|	NonPhos_isUniquetoGene	isUniquetoGene		9.5|11||17.5|19.5|32	6|1||4|7		0.170826	1.60504	0.113963	0.745876		0.247376	2.44595	0.0172931	0.516224		0.0765499	0.593568	0.557809	0.98009
[TTN]	Isoform 12 of Titin | Isoform 13 of Titin | Isoform 11 of Titin | Isoform 2 of Titin ||Isoform 12 of Titin	nGq[?p]s[?p]t[?p]tFEcQITGTPk	Q8WZ42-12;Q8WZ42-13;Q8WZ42-11;Q8WZ42-2;;Q8WZ42-12	Phos	Q8WZ42-12->[?p]S6122[?p]T6123[?p]T6124|Q8WZ42-13->[?p]S5805[?p]T5806[?p]T5807|Q8WZ42-11->[?p]S4878[?p]T4879[?p]T4880|Q8WZ42-2->[?p]S5713[?p]T5714[?p]T5715|Q8WZ42-12->[?p]S6122[?p]T6123[?p]T6124	Phos_isUniquetoGene	isUniquetoGene	1	53|43.5|67.5|52|13|44	1|2|3		-0.220576	-1.79504	0.0776753	0.682341		-0.258015	-2.44331	0.0174091	0.516224		-0.0374382	-0.429114	0.671679	0.98917
[MYOZ1]	|Myozenin 1	gGAAGTAGVGETG[p]sGDQAGGEGkHITVFk	Q9NP98	Phos	Q9NP98->[p]S167	Phos_isUniquetoGene	isUniquetoGene	1	|14|9|5	|2|6|5		-0.211395	-1.33842	0.186597	0.812077		-0.236295	-2.44316	0.0174158	0.516224		-0.0248999	-0.167044	0.868859	0.997194
[MYBPC1]	Isoform 4 of Myosin binding protein C slow type | Myosin binding protein C slow type | Isoform 10 of Myosin binding protein C slow type | Isoform 7 of Myosin binding protein C slow type	yYSQPILVk	Q00872-4;Q00872;Q00872-10;Q00872-7	NonPhos	Q00872-4->|Q00872->|Q00872-10->|Q00872-7->	NonPhos_isUniquetoGene	isUniquetoGene		14|7.5|27|13|24|16.5	6|10|9|5|4		0.161568	2.20477	0.0309905	0.537176		0.174689	2.44244	0.0174477	0.516224		0.0131212	0.159353	0.874838	0.997809
[HSPG2]	Basement membrane specific heparan sulfate proteoglycan core protein	rG[p]sIQVDGEELVSGR	P98160	Phos	P98160->[p]S4306	Phos_isUniquetoGene	isUniquetoGene	1	16|13|33|26|23|11.5	9|6|7|4|8		-0.390251	-2.21678	0.0301087	0.531117		-0.369994	-2.44807	0.0172002	0.516224		0.0202575	0.148858	0.883031	0.997809
[TTN]	Isoform 3 of Titin | Isoform 12 of Titin | Isoform 6 of Titin | Isoform 11 of Titin | Isoform 13 of Titin | Isoform 2 of Titin	eVGVSITGTTVREER	Q8WZ42-3;Q8WZ42-12;Q8WZ42-6;Q8WZ42-11;Q8WZ42-13;Q8WZ42-2	NonPhos	Q8WZ42-3->|Q8WZ42-12->|Q8WZ42-6->|Q8WZ42-11->|Q8WZ42-13->|Q8WZ42-2->	NonPhos_isUniquetoGene	isUniquetoGene		15|11.5|6|14.5|14|20	22|10|11|26|18|50		-0.065609	-2.27029	0.0264688	0.514205		-0.0673526	-2.44333	0.0174082	0.516224		-0.00174361	-0.0583366	0.954023	0.998203
[TCAP]	Telethonin	rEAFWAEWk	O15273	NonPhos	O15273->	NonPhos_isUniquetoGene	isUniquetoGene		31|19|9|26.5|17|21	4|1|5		-0.106124	-1.88696	0.0638998	0.65079		-0.130885	-2.44022	0.0175452	0.517673		-0.0247604	-0.473775	0.639842	0.985224
[TTN]	Isoform 12 of Titin | Isoform 13 of Titin	kPETPAAkVPEVPkk	Q8WZ42-12;Q8WZ42-13	NonPhos	Q8WZ42-12->|Q8WZ42-13->	NonPhos_isUniquetoGene	isUniquetoGene		0|32.5|36|21|27|22.5	1|4|5|2		-0.0385678	-0.235832	0.815319	0.981916		0.367464	2.4376	0.0176645	0.518142		0.406032	3.51817	0.000828865	0.307692
[TTN]	Isoform 12 of Titin	aVAPPAkVPEVPk	Q8WZ42-12	NonPhos	Q8WZ42-12->	NonPhos_isUniquetoGene	isUniquetoGene		25|7.5|13|15|12|12.5	7|8		-0.0324224	-0.237332	0.814163	0.981578		0.336828	2.43837	0.0176281	0.518142		0.369251	3.14089	0.00261387	0.489583
[MT]	|NADH ubiquinone oxidoreductase chain 5	mILLTLTGQPR	P03915	NonPhos	P03915->	NonPhos_isUniquetoGene	isUniquetoGene		|61|63|63.5|65	|2|1		0.0465119	0.845487	0.403058	0.899725		-0.103042	-2.43663	0.0177072	0.518142		-0.149554	-3.01999	0.0037127	0.5
[RTCA]	RNA 3' terminal phosphate cyclase |	kSEDEEDAAkDTYIIEcQGIGMTNPNL	O00442	NonPhos	O00442->|	NonPhos_isUniquetoGene	isUniquetoGene		0|3||52	1|2|		-0.0395452	-0.428129	0.671614	0.960096		-0.264676	-2.43483	0.0177885	0.518142		-0.225131	-1.98859	0.0519047	0.827124
[TTN]	Isoform 12 of Titin | Isoform 13 of Titin | Isoform 11 of Titin | Isoform 2 of Titin	gLSDPV[p]tIGPITVk	Q8WZ42-12;Q8WZ42-13;Q8WZ42-11;Q8WZ42-2	Phos	Q8WZ42-12->[p]T30116|Q8WZ42-13->[p]T28609|Q8WZ42-11->[p]T27548|Q8WZ42-2->[p]T28383	Phos_isUniquetoGene	isUniquetoGene	1	22|38.5|69|77|17|10.5	5|4|1		-0.449484	-3.60856	0.000598002	0.166667		-0.26228	-2.43464	0.0177968	0.518142		0.187204	1.72948	0.0899249	0.892701
[AHNAK]	Neuroblast differentiation associated protein AHNAK |	iSIPDVDLDLkGPk	Q09666	NonPhos	Q09666->|	NonPhos_isUniquetoGene	isUniquetoGene		22||7|27|8	6||2|4		0.11224	1.05122	0.298837	0.875062		0.245861	2.43537	0.0177643	0.518142		0.13362	1.30497	0.199047	0.968021
[TTN]	Isoform 11 of Titin | Isoform 12 of Titin | Isoform 13 of Titin | Isoform 2 of Titin	vTLTDVSQTSASLMWEkPEHDGGSR	Q8WZ42-11;Q8WZ42-12;Q8WZ42-13;Q8WZ42-2	NonPhos	Q8WZ42-11->|Q8WZ42-12->|Q8WZ42-13->|Q8WZ42-2->	NonPhos_isUniquetoGene	isUniquetoGene		22.5|7|36.5|22|24	2|3|4|5		-0.122947	-1.40516	0.165753	0.792946		-0.180221	-2.43497	0.0177823	0.518142		-0.0572745	-0.90402	0.372602	0.976992
[EIF1]	Eukaryotic translation initiation factor 1	nIcQFLVEIGLAk	P41567	NonPhos	P41567->	NonPhos_isUniquetoGene	isUniquetoGene		51|12|37|26|32|48.5	5|4|3|6		0.093439	1.00019	0.322825	0.879728		0.18166	2.43748	0.0176697	0.518142		0.0882207	0.905098	0.372031	0.976992
[TTN]	Isoform 11 of Titin | Isoform 12 of Titin | Isoform 13 of Titin | Isoform 2 of Titin |	vIAENkFGLSkPSEPSEPTITk	Q8WZ42-11;Q8WZ42-12;Q8WZ42-13;Q8WZ42-2	NonPhos	Q8WZ42-11->|Q8WZ42-12->|Q8WZ42-13->|Q8WZ42-2->|	NonPhos_isUniquetoGene	isUniquetoGene		29.5|56|25||23.5	2|		0.0694875	1.18524	0.241788	0.843461		0.114857	2.43832	0.0176306	0.518142		0.0453693	0.721413	0.476437	0.978281
[RAB21]	Ras related protein Rab 21	gIEELFLDLckR	Q9UL25	NonPhos	Q9UL25->	NonPhos_isUniquetoGene	isUniquetoGene		18.5|0|17|6	4|1|3		0.083543	1.35752	0.180437	0.807462		0.120712	2.43439	0.0178076	0.518142		0.0371687	0.624022	0.537797	0.979093
[TTN]	Isoform 3 of Titin | Isoform 12 of Titin	dTLPEDTGYYR	Q8WZ42-3;Q8WZ42-12	NonPhos	Q8WZ42-3->|Q8WZ42-12->	NonPhos_isUniquetoGene	isUniquetoGene		24.5|0|18|14|25	8|9|11|14		-0.0373997	-1.13902	0.260524	0.85386		-0.0828694	-2.43404	0.0178234	0.518841		-0.0454698	-1.21214	0.232575	0.971145
[KLHL41]	Kelch like protein 41	yFkDHVEkDDIIk	O60662	NonPhos	O60662->	NonPhos_isUniquetoGene	isUniquetoGene		15.5|9|12|15|10	4|7|3|5|10		0.0172397	0.213156	0.832781	0.984184		0.199856	2.43221	0.0179064	0.519424		0.182616	2.12647	0.0380056	0.762679
[MYOM1]	Isoform 2 of Myomesin 1	rSAVYTQGSTAYSSR	P52179-2	NonPhos	P52179-2->	NonPhos_isUniquetoGene	isUniquetoGene		22|9|7|0|2	5|7|4		0.00808223	0.0659099	0.947904	0.996632		0.299749	2.43149	0.0179408	0.519424		0.291667	2.01617	0.0488037	0.813084
[MYH2]	Myosin 2	nDLqLQVQAEAEGLADAEERcDQLIk	Q9UKX2	NonPhos	Q9UKX2->	NonPhos_isUniquetoGene	isUniquetoGene		35|100|20|7|5|3	1|6		0.0165184	0.193695	0.847832	0.986752		0.182588	2.43248	0.0178939	0.519424		0.16607	1.86004	0.0685799	0.871338
[DNAJA4]	Isoform 3 of DnaJ homolog subfamily A member 4	iLFHGEGDqEPELEPGDVIIVLDQk	Q8WW22-3	NonPhos	Q8WW22-3->	NonPhos_isUniquetoGene	isUniquetoGene		27|18|12|19|59|57.5	2|1		0.100603	1.34374	0.184861	0.811493		0.182166	2.43059	0.0179828	0.519424		0.0815631	0.938984	0.354502	0.976992
[USP15]	Ubiquitin carboxyl terminal hydrolase 15	nDSIIVDIFHGLFk	Q9Y4E8	NonPhos	Q9Y4E8->	NonPhos_isUniquetoGene	isUniquetoGene		33|41|9|26.5|28|24	3|5|2|4		0.150906	1.66769	0.100725	0.727653		0.201543	2.4316	0.0179349	0.519424		0.0506367	0.538274	0.595086	0.982047
[OBSCN]	|Isoform 5 of Obscurin | Isoform 3 of Obscurin	rM[p]sREP[p]tLDSISELPEEDGR	Q5VST9-6;Q5VST9-3	Phos	Q5VST9-6->[p]S5265[p]T5269|Q5VST9-3->[p]S4750[p]T4754	Phos_isUniquetoGene	isUniquetoGene	2	|23|13|12|4	|1|13|11|18		0.0429001	0.424689	0.6741	0.96029		-0.245115	-2.42671	0.0181597	0.52		-0.288015	-2.77856	0.00732988	0.561702
[LACTB]	Serine beta lactamase like protein LACTB mitochondrial |	nSNENLLPGYLkPETMVMMWTPVPnTEMSWDkEGk	P83111	NonPhos	P83111->|	NonPhos_isUniquetoGene	isUniquetoGene		25|49|9||62	1|2|3|		0.143168	0.740565	0.463754	0.923544		0.410661	2.42843	0.0180791	0.52		0.267493	1.86989	0.0671603	0.869758
[LAMA2]	Laminin subunit alpha 2	tGPPSYAkDDEVIcTSFYSk	P24043	NonPhos	P24043->	NonPhos_isUniquetoGene	isUniquetoGene		8|0|11|68.5|17	5|4|2		0.193534	1.76844	0.0820812	0.694591		0.323543	2.42699	0.0181465	0.52		0.130009	0.913874	0.367435	0.976992
[TTN]	Isoform 11 of Titin | Isoform 12 of Titin | Isoform 13 of Titin | Isoform 2 of Titin | Isoform 6 of Titin | Isoform 3 of Titin	qQ[p]sP[p]sPIRH[?p]sP[?p]sPVR	Q8WZ42-11;Q8WZ42-12;Q8WZ42-13;Q8WZ42-2;Q8WZ42-6;Q8WZ42-3	Phos	Q8WZ42-11->[p]S282[p]S284[?p]S289[?p]S291|Q8WZ42-12->[p]S282[p]S284[?p]S289[?p]S291|Q8WZ42-13->[p]S282[p]S284[?p]S289[?p]S291|Q8WZ42-2->[p]S282[p]S284[?p]S289[?p]S291|Q8WZ42-6->[p]S282[p]S284[?p]S289[?p]S291|Q8WZ42-3->[p]S282[p]S284[?p]S289[?p]S291	Phos_isUniquetoGene	isUniquetoGene	3	2|4|16|5	2|9|13|17|20|19		-0.313244	-2.60271	0.0113652	0.39115		-0.260297	-2.42857	0.0180731	0.52		0.0529463	0.432495	0.669245	0.98917
[PIN1]	Peptidyl prolyl cis trans isomerase NIMA interacting 1	tkEEALELInGYIQk	Q13526	NonPhos	Q13526->	NonPhos_isUniquetoGene	isUniquetoGene		21|32|28|40|35|42	3|1|4|2		0.0933814	0.885616	0.381175	0.896299		0.135975	2.4296	0.0180273	0.52		0.0425934	0.396758	0.69513	0.990133
[YTHDF3]	YTH domain containing family protein 3 |	sYSEDDIHR	Q7Z739	NonPhos	Q7Z739->|	NonPhos_isUniquetoGene	isUniquetoGene		49|14|0|22|8|	2|3|		-0.00783151	-0.126149	0.900524	0.992546		0.137212	2.42576	0.0182049	0.520685		0.145043	2.62336	0.0111113	0.603878
[DMD]	Dystrophin	dLRQWQTNVDVANDLALk	P11532	NonPhos	P11532->	NonPhos_isUniquetoGene	isUniquetoGene		62|63|14|29|18	1|3|4|2		0.203536	3.03286	0.00344105	0.289216		0.179495	2.42499	0.0182417	0.521368		-0.024041	-0.278459	0.783167	0.994115
[DMD]	|Dystrophin	cLDDIEkk	P11532	NonPhos	P11532->	NonPhos_isUniquetoGene	isUniquetoGene		|7|9.5|0|40	|2|4|3|1		0.0416622	0.396891	0.694324	0.962764		0.17289	2.42358	0.0183059	0.522048		0.131228	1.31978	0.194047	0.968021
[DTD1]	D tyrosyl tRNATyr deacylase 1	sA[?p]s[?p]sGAEGDVSSEREP	Q8TEA8	Phos	Q8TEA8->[?p]S196[?p]S197	Phos_isUniquetoGene	isUniquetoGene	1	1.5|20|6.5|10|16.5|13	14|9|10|4|8|2		0.499828	2.9055	0.0049584	0.304276		0.465851	2.42233	0.0183616	0.522727		-0.0339773	-0.205265	0.839249	0.994792
[NIT2]	|Omega amidase NIT2	aVDNQVYVATASPAR	Q9NQR4	NonPhos	Q9NQR4->	NonPhos_isUniquetoGene	isUniquetoGene		|0|23.5|22|44|17	|1|4|3		-0.030415	-0.32568	0.747046	0.974844		0.268414	2.42087	0.0184263	0.524788		0.298829	2.81413	0.00664471	0.535556
[LAMA2]	Laminin subunit alpha 2 |	sLDDVEYkPWqYHAVTDTEcLTLYNIYPR	P24043	NonPhos	P24043->|	NonPhos_isUniquetoGene	isUniquetoGene		40|10||23|17|55	1||2		-0.00971803	-0.0516769	0.959141	0.997909		-0.289259	-2.42075	0.0184315	0.524788		-0.279541	-1.67323	0.100663	0.90836
[PLS3]	|Isoform 3 of Plastin 3	aYFHLLNQIAPk	P13797-3	NonPhos	P13797-3->	NonPhos_isUniquetoGene	isUniquetoGene		|15|25|33.5|61	|3|4		0.105748	1.49499	0.140587	0.770005		0.14263	2.41693	0.0186107	0.53041		0.0368817	0.497169	0.623458	0.983423
[GSTM3]	Glutathione S transferase Mu 3	rYTcGEAPDYDR	P21266	NonPhos	P21266->	NonPhos_isUniquetoGene	isUniquetoGene		19|35.5|0|11.5|14.5|7	6|4|3		-0.351124	-1.91952	0.0595264	0.635787		-0.397354	-2.41621	0.0186447	0.531073		-0.0462296	-0.246344	0.807644	0.994792
[ATP5O]	ATP synthase subunit O mitochondrial	eRFSPLTTNLINLLAENGR	P48047	NonPhos	P48047->	NonPhos_isUniquetoGene	isUniquetoGene		7|8|9|19.5|27.5|17	3|4|7		-0.143679	-1.61725	0.111277	0.742536		-0.247196	-2.41406	0.0187464	0.531646		-0.103517	-0.936046	0.355997	0.976992
[PADI2]	Protein arginine deiminase type 2	eDLkDMSQMILR	Q9Y2J8	NonPhos	Q9Y2J8->	NonPhos_isUniquetoGene	isUniquetoGene		34|18|9.5|3|12	2|4		-0.131369	-1.23993	0.220911	0.833387		-0.16715	-2.41424	0.0187382	0.531646		-0.0357815	-0.322798	0.749786	0.992727
[TMX4]	Thioredoxin related transmembrane protein 4	fFVTTLPAFFHAk	Q9H1E5	NonPhos	Q9H1E5->	NonPhos_isUniquetoGene	isUniquetoGene		8|12.5|10|20|6.5|15.5	6|5|4		0.162136	2.57766	0.0121395	0.398973		0.154814	2.41531	0.0186869	0.531646		-0.00732245	-0.13277	0.895605	0.997844
[APEH]	Acylamino acid releasing enzyme |	tVHTEWTQR	P13798	NonPhos	P13798->|	NonPhos_isUniquetoGene	isUniquetoGene		0|3||13|19.5	3|2||1|4		0.0811907	0.810092	0.423005	0.910722		-0.232525	-2.40898	0.0189856	0.533149		-0.313716	-2.81215	0.00668144	0.535556
[RSU1]	Ras suppressor protein 1 |	lQILSLR	Q15404	NonPhos	Q15404->|	NonPhos_isUniquetoGene	isUniquetoGene		0|38.5||32.5|40	2||1		-0.0178643	-0.267123	0.791363	0.97942		-0.157483	-2.40803	0.0190304	0.533149		-0.139619	-2.13986	0.0368443	0.761858
[MYPN]	|Myopalladin	cIAPIFDkR	Q86TC9	NonPhos	Q86TC9->	NonPhos_isUniquetoGene	isUniquetoGene		|26|39.5|40|51|18	|2|4|3		0.0220159	0.414779	0.681301	0.96106		0.132331	2.40824	0.0190209	0.533149		0.110315	1.88815	0.0645894	0.863525
[DES]	Desmin	iNLPIqTYSALNFRETSPEQR	P17661	Phos	P17661->	Phos_isUniquetoGene	isUniquetoGene	0	27|29|6.5|17|32.5|25.5	5|1|4|2		-0.108204	-0.957663	0.343785	0.884297		-0.26155	-2.41273	0.0188097	0.533149		-0.153346	-1.79841	0.0780507	0.880051
[UNC45B]	Isoform 3 of Protein unc 45 homolog B |	aLIPLALEGTDVGkVk	Q8IWX7-3	NonPhos	Q8IWX7-3->|	NonPhos_isUniquetoGene	isUniquetoGene		14.5||4|18.5|18	2||3|4		0.0144837	0.191699	0.849385	0.986823		0.137301	2.41046	0.0189164	0.533149		0.122817	1.59583	0.117129	0.929191
[DMD]	Dystrophin	lkAELNDIRPk	P11532	NonPhos	P11532->	NonPhos_isUniquetoGene	isUniquetoGene		15|27|9.5|12|16	1|4|3|2		0.0620887	1.15419	0.25427	0.848344		0.138037	2.41189	0.0188482	0.533149		0.0759482	1.20551	0.235122	0.971145
[ANXA6]	Annexin A6	dLMTDLkSEISGDLAR	P08133	NonPhos	P08133->	NonPhos_isUniquetoGene	isUniquetoGene		11|33.5|30.5|37|29|14	6|4|7|9		0.0392174	0.817245	0.41894	0.908347		0.0957054	2.40951	0.0189608	0.533149		0.0564881	1.19967	0.237383	0.972436
[PPP2R4]	Isoform 1 of Serine/threonine protein phosphatase 2A activator |	aEcLEkFPVIQHFk	Q15257-2	NonPhos	Q15257-2->|	NonPhos_isUniquetoGene	isUniquetoGene		44|22.5|48||27|38	2|4|3|		-0.0826912	-1.50245	0.138643	0.768527		-0.134274	-2.40666	0.0190985	0.533149		-0.0515831	-1.06604	0.293439	0.976992
[NDUFC2]	Isoform 4 of NADH dehydrogenase ubiquinone 1 subunit C2	eMFGYMk	O95298-2	NonPhos	O95298-2->	NonPhos_isUniquetoGene	isUniquetoGene		28|33|23.5|32|70|39.5	3|4|2		-0.103996	-0.9837	0.33085	0.881297		-0.213323	-2.40816	0.0190246	0.533149		-0.109327	-1.09489	0.280637	0.976992
[AKR1B1]	Aldose reductase	aIGISNFNHLQVEMILNkPGLk	P15121	NonPhos	P15121->	NonPhos_isUniquetoGene	isUniquetoGene		24|59|30|23|22	4|3|5|2		0.13834	1.91771	0.0597638	0.635787		0.173947	2.41214	0.0188372	0.533149		0.0356073	0.460412	0.649308	0.987403
[EIF3I]	Eukaryotic translation initiation factor 3 subunit I |	fFHLAFEEEFGR	Q13347	NonPhos	Q13347->|	NonPhos_isUniquetoGene	isUniquetoGene		16.5||12|55|15|0	2||1|4		-0.208152	-1.64007	0.106393	0.73311		-0.252806	-2.40623	0.0191196	0.533149		-0.0446542	-0.357916	0.723635	0.991644
[TTN]	Isoform 3 of Titin | Isoform 12 of Titin | Isoform 13 of Titin | Isoform 11 of Titin | Isoform 2 of Titin	aSQTPGPVVDLk	Q8WZ42-3;Q8WZ42-12;Q8WZ42-13;Q8WZ42-11;Q8WZ42-2	NonPhos	Q8WZ42-3->|Q8WZ42-12->|Q8WZ42-13->|Q8WZ42-11->|Q8WZ42-2->	NonPhos_isUniquetoGene	isUniquetoGene		30|22|14|12|16.5|20	8|13|11|6		-0.119631	-2.43692	0.0174877	0.44359		-0.105304	-2.40691	0.0190864	0.533149		0.0143278	0.30733	0.761379	0.99384
[MYOM1]	Isoform 2 of Myomesin 1	dYVSTEDSPR	P52179-2	NonPhos	P52179-2->	NonPhos_isUniquetoGene	isUniquetoGene		0|16|15|30|41|27.5	5|3|2|9|6		-0.200375	-1.80453	0.0761549	0.67679		-0.232151	-2.40931	0.0189702	0.533149		-0.0317764	-0.273553	0.786895	0.994622
[CHCHD2]	Coiled coil helix coiled coil helix domain containing protein 2 |	qFLEcAQNQGDIkLcEGFNEVLk	Q9Y6H1	NonPhos	Q9Y6H1->|	NonPhos_isUniquetoGene	isUniquetoGene		7|34|16.5||6	2|4||1		0.223354	2.22466	0.0295476	0.531117		0.230889	2.40565	0.0191478	0.533793		0.00753577	0.103613	0.918418	0.997985
[ALB]	Serum albumin |	ykAAFTEccqAADkAAcLLPk	P02768	NonPhos	P02768->|	NonPhos_isUniquetoGene	isUniquetoGene		33|31||39|32	1|		-0.0445064	-0.484799	0.631239	0.952902		-0.195351	-2.40296	0.019277	0.534247		-0.150845	-1.79524	0.0785654	0.88184
[RPS28]	40S ribosomal protein S28 |	eGDVLTLLESEREAR	P62857	NonPhos	P62857->|	NonPhos_isUniquetoGene	isUniquetoGene		20|18||21.5|8.5|16	3|2||4		0.080951	1.38421	0.172098	0.797227		0.117002	2.40489	0.0191855	0.534247		0.0360508	0.610696	0.546494	0.979137
[ALDH1A1]	|Retinal dehydrogenase 1	vAFTGSTEVGk	P00352	NonPhos	P00352->	NonPhos_isUniquetoGene	isUniquetoGene		|21.5|24.5|26|40	|2		-0.178709	-1.82846	0.0724012	0.670488		-0.227296	-2.40397	0.0192297	0.534247		-0.0485864	-0.481525	0.634385	0.984739
[TTN]	Isoform 11 of Titin | Isoform 12 of Titin | Isoform 13 of Titin | Isoform 2 of Titin | Isoform 6 of Titin	lTHSLNIR	Q8WZ42-11;Q8WZ42-12;Q8WZ42-13;Q8WZ42-2;Q8WZ42-6	NonPhos	Q8WZ42-11->|Q8WZ42-12->|Q8WZ42-13->|Q8WZ42-2->|Q8WZ42-6->	NonPhos_isUniquetoGene	isUniquetoGene		32|17|48|8.5|18|16	7|4|5|3		-0.085164	-2.02399	0.0471749	0.598817		-0.0983857	-2.40296	0.0192772	0.534247		-0.0132217	-0.333558	0.741732	0.991741
[AK3]	GTP:AMP phosphotransferase AK3 mitochondrial	aYEDQTkPVLEYYQk	Q9UIJ7	NonPhos	Q9UIJ7->	NonPhos_isUniquetoGene	isUniquetoGene		7.5|0.5|14|5|9	6|4|5|7|10|9		0.354317	2.31709	0.023603	0.49845		0.370953	2.40527	0.0191662	0.534247		0.0166358	0.10527	0.917122	0.997985
[HADHA]	Trifunctional enzyme subunit alpha mitochondrial |	hLAILGAGLmGAGIAQVSVDk	P40939	NonPhos	P40939->|	NonPhos_isUniquetoGene	isUniquetoGene		45|38|55||44|13	4|1|3|		-0.0359792	-0.566883	0.574691	0.946826		-0.122772	-2.40255	0.019297	0.534884		-0.0867928	-1.70556	0.0943736	0.895586
[PSMA3]	Isoform 2 of Proteasome subunit alpha type 3	aVENSSTAIGIR	P25788-2	NonPhos	P25788-2->	NonPhos_isUniquetoGene	isUniquetoGene		66|66.5|33|16|20|21.5	1|2|4|3		0.055242	0.852543	0.39917	0.899075		0.153249	2.39966	0.0194349	0.536054		0.0980068	2.08913	0.041404	0.777682
[PLAA]	Phospholipase A 2 activating protein |	tGDLGDINAEQLPGREHLNEPGTR	Q9Y263	NonPhos	Q9Y263->|	NonPhos_isUniquetoGene	isUniquetoGene		23|45|27.5|0|24|	5|1|2|3|		-0.267888	-4.00083	0.000164243	0.117647		-0.171959	-2.39869	0.0194809	0.536054		0.0959297	1.60648	0.11473	0.924894
[TTN]	Isoform 11 of Titin | Isoform 12 of Titin | Isoform 13 of Titin | Isoform 2 of Titin	aDNSVGAVASSAVLVIk	Q8WZ42-11;Q8WZ42-12;Q8WZ42-13;Q8WZ42-2	NonPhos	Q8WZ42-11->|Q8WZ42-12->|Q8WZ42-13->|Q8WZ42-2->	NonPhos_isUniquetoGene	isUniquetoGene		16|19.5|29|19|20|24	22|34|45|35|29|27		-0.099538	-2.42988	0.0178025	0.446271		-0.0875701	-2.40018	0.0194113	0.536054		0.0119679	0.337472	0.738808	0.991644
[ACAT1]	Acetyl CoA acetyltransferase mitochondrial |	aGIPkEEVk	P24752	NonPhos	P24752->|	NonPhos_isUniquetoGene	isUniquetoGene		0|7||14|20.5	1|3||5|4		-0.257666	-2.22276	0.029681	0.531117		-0.220129	-2.40039	0.0194012	0.536054		0.0375374	0.349687	0.729721	0.991644
[DSTN]	Isoform 2 of Destrin	lGGSLIVAFEGcPV	P60981-2	NonPhos	P60981-2->	NonPhos_isUniquetoGene	isUniquetoGene		28|26|32|31|30|29	7|16|11|12|13		0.0343345	0.432359	0.668564	0.958926		-0.173538	-2.39567	0.0196298	0.536388		-0.207873	-2.76437	0.00762268	0.56746
[APEX1]	DNA apurinic or apyrimidinic site lyase	kNDkEAAGEGPALYEDPPDQk	P27695	NonPhos	P27695->	NonPhos_isUniquetoGene	isUniquetoGene		34|21|22|9.5|0	1|5|4|2		-0.0699826	-0.689036	0.495339	0.931298		-0.23139	-2.39717	0.0195565	0.536388		-0.161407	-1.50781	0.138438	0.947462
[RPL24]	60S ribosomal protein L24 |	cESAFLSk	P83731	NonPhos	P83731->|	NonPhos_isUniquetoGene	isUniquetoGene		5||48|0|17	4||1|3		0.0413383	0.748567	0.458969	0.922573		0.12264	2.39463	0.0196795	0.536388		0.0813013	1.40917	0.16585	0.962421
[SYNPO2L]	|Synaptopodin 2 like protein	tPPPmAPk[p]tPPPM[?p]tPk[?p]tPPPVAPkPPSR	Q9H987	Phos	Q9H987->[p]T713[?p]T718[?p]T721	Phos_isUniquetoGene	isUniquetoGene	2	|14|19|16	|4|1|5		-0.146176	-0.914652	0.365814	0.891814		-0.310599	-2.39825	0.0195021	0.536388		-0.164422	-1.13096	0.265196	0.975156
[CAST]	Isoform 4 of Calpastatin | Isoform 2 of Calpastatin	sLTPAVPVESkPDkPSGk	P20810-4;P20810-2	NonPhos	P20810-4->|P20810-2->	NonPhos_isUniquetoGene	isUniquetoGene		10.5|6|1|20|14|76	2|1|5|3		0.204271	2.21553	0.0301973	0.532368		0.228036	2.39537	0.0196447	0.536388		0.0237651	0.371082	0.713929	0.991644
[LYPLA1]	Acyl protein thioesterase 1	dISILQcHGDcDPLVPLMFGSLTVEk	O75608	NonPhos	O75608->	NonPhos_isUniquetoGene	isUniquetoGene		10.5|9|7|13.5|11|33	8|9|7|10		-0.184771	-2.6858	0.00909779	0.362105		-0.170076	-2.39794	0.0195178	0.536388		0.0146947	0.246829	0.807272	0.994792
[CKM]	Creatine kinase M type	eLFDPII[p]sDR	P06732	Phos	P06732->[p]S94	Phos_isUniquetoGene	isUniquetoGene	1	11.5|7|12|20.5|32.5|11	2|23|13|4|5		-0.388848	-2.1666	0.0339304	0.549187		-0.403072	-2.39589	0.019619	0.536388		-0.0142245	-0.108657	0.914466	0.997985
[PRDX1]	Peroxiredoxin 1	kQGGLGPmNIPLVSDPkR	Q06830	NonPhos	Q06830->	NonPhos_isUniquetoGene	isUniquetoGene		18|24|31.5|33|28|38	4|6|5		0.0918822	1.7528	0.084773	0.699852		0.128653	2.39426	0.0196974	0.537012		0.036771	0.563738	0.57779	0.981856
[MYPN]	Myopalladin	sSVPIPIPADTRDNEVNHALEQQEAk	Q86TC9	NonPhos	Q86TC9->	NonPhos_isUniquetoGene	isUniquetoGene		8|3.5|3|1|6|13	3|2		0.056608	0.670424	0.507027	0.933715		0.213007	2.3926	0.0197807	0.537634		0.156399	1.87119	0.0669769	0.868047
[MYPN]	Myopalladin |	hSPNLSFEPNFcQDNPR	Q86TC9	NonPhos	Q86TC9->|	NonPhos_isUniquetoGene	isUniquetoGene		20|11|7|62|	5|4|3|2|		0.0197868	0.276877	0.783942	0.978492		-0.131266	-2.39006	0.0199057	0.539491		-0.151053	-2.20005	0.0320136	0.754781
[VDAC3]	|Voltage dependent anion selective channel protein 3	ykVcNYGLTFTQk	Q9Y277	NonPhos	Q9Y277->	NonPhos_isUniquetoGene	isUniquetoGene		|6|16.5|0|15	|5|6|3		0.00692598	0.104906	0.917213	0.993518		0.160748	2.39019	0.0198995	0.539491		0.153822	2.15777	0.0353461	0.758282
[PLEC]	|Isoform 4 of Plectin | Isoform 5 of Plectin | Isoform 7 of Plectin | Isoform 3 of Plectin	eSADPLGAWLQDARR	Q15149-4;Q15149-5;Q15149-7;Q15149-3	NonPhos	Q15149-4->|Q15149-5->|Q15149-7->|Q15149-3->	NonPhos_isUniquetoGene	isUniquetoGene		|0|29|29.5|69.5	|1|2		0.0445853	1.14945	0.256198	0.849482		0.11108	2.39023	0.0198975	0.539491		0.0664949	1.54185	0.129865	0.947462
[EML1]	Echinoderm microtubule associated protein like 1 |	rLNITEEQQAVLNR	O00423	NonPhos	O00423->|	NonPhos_isUniquetoGene	isUniquetoGene		30.5|13.5|20||25|21.5	2|4|3||5		0.0136623	0.247022	0.806736	0.980518		0.166075	2.38799	0.0200092	0.539894		0.152413	2.26133	0.0276727	0.736546
[USO1]	General vesicular transport factor p115 |	dSEQVAELkQELATLk	O60763	NonPhos	O60763->|	NonPhos_isUniquetoGene	isUniquetoGene		8|15||41|7|17.5	3|1||2		0.0500117	0.797091	0.43045	0.91461		0.158764	2.38881	0.0199705	0.539894		0.108752	1.77034	0.0827112	0.881879
[MYBPC1]	Myosin binding protein C slow type | Isoform 10 of Myosin binding protein C slow type | Isoform 4 of Myosin binding protein C slow type | Isoform 7 of Myosin binding protein C slow type |	vkAEDLLRkPTIk	Q00872;Q00872-10;Q00872-4;Q00872-7	NonPhos	Q00872->|Q00872-10->|Q00872-4->|Q00872-7->|	NonPhos_isUniquetoGene	isUniquetoGene		8.5|22||37|8|33.5	4|1||2		0.248437	1.50391	0.138261	0.768527		0.36597	2.38636	0.0200923	0.539894		0.117533	0.735759	0.467729	0.978281
[TTN]	Isoform 3 of Titin | Isoform 12 of Titin |	aENRFGISEPLTSPk	Q8WZ42-3;Q8WZ42-12	NonPhos	Q8WZ42-3->|Q8WZ42-12->|	NonPhos_isUniquetoGene	isUniquetoGene		0||66|30.5	1||2		0.170434	2.11152	0.0386041	0.559835		0.179767	2.38591	0.0201141	0.539894		0.00933272	0.0923681	0.927256	0.998054
[MYOM2]	Myomesin 2	lcFTVQGFPTPVVqWYkDGSLIcQAAEPGkYR	P54296	NonPhos	P54296->	NonPhos_isUniquetoGene	isUniquetoGene		46|69|19.5|29|12|22	2|4|1		0.44752	2.1286	0.0370964	0.557295		0.449176	2.38553	0.0201331	0.539894		0.00165644	0.010075	0.99206	0.999703
[S100A9]	|Protein S100 A9	mHEGDEGPGHHHkPGLGEG[p]tP	P06702	Phos	P06702->[p]T113	Phos_isUniquetoGene	isUniquetoGene	1	|82|0|8.5|7	|1|10|8|9		-0.0873168	-0.556617	0.581627	0.946826		-0.433842	-2.38482	0.0201688	0.540397		-0.346525	-2.20882	0.0313565	0.754781
[ANXA6]	Annexin A6	lVFDEYLk	P08133	NonPhos	P08133->	NonPhos_isUniquetoGene	isUniquetoGene		11.5|22|39|19.5|14	6|5|2|3|4		0.114608	1.67583	0.0990937	0.724099		0.13672	2.38404	0.0202077	0.540397		0.0221123	0.35065	0.729005	0.991644
[MTHFD1]	C 1 tetrahydrofolate synthase cytoplasmic |	gALALAQAVQR	P11586	NonPhos	P11586->|	NonPhos_isUniquetoGene	isUniquetoGene		54|35|32|30.5|48|	3|2|1|		0.0907337	1.74327	0.0864406	0.704048		0.108592	2.38424	0.020198	0.540397		0.0178588	0.324312	0.748655	0.992727
[NEB]	Isoform 2 of Nebulin | Isoform 3 of Nebulin |	ykEDYENkIk	P20929-2;P20929-3	NonPhos	P20929-2->|P20929-3->|	NonPhos_isUniquetoGene	isUniquetoGene		34|26|25||40|9	1|2|		-0.0321348	-0.324745	0.747748	0.974844		0.191786	2.38236	0.0202936	0.54123		0.223921	2.32977	0.023419	0.714502
[FAM136A]	Protein FAM136A	vQEAVESMVk	Q96C01	NonPhos	Q96C01->	NonPhos_isUniquetoGene	isUniquetoGene		0|34|58|21	2|3		0.00473607	0.0649295	0.948673	0.996723		-0.185092	-2.38033	0.0203957	0.54123		-0.189828	-2.23582	0.0294155	0.740148
[ACTN2]	Alpha actinin 2	i[p]sSSNPYSTVTMDELR	P35609	Phos	P35609->[p]S594	Phos_isUniquetoGene	isUniquetoGene	1	21|9.5|4|10|14|11	1|2|3|7|4		-0.142798	-0.986409	0.329526	0.881297		-0.370972	-2.3815	0.0203374	0.54123		-0.228174	-1.38104	0.174362	0.963343
[MYOM3]	Myomesin 3	dAEAENPGAPGSPLNVR	Q5VTT5	NonPhos	Q5VTT5->	NonPhos_isUniquetoGene	isUniquetoGene		3.5|7|12|9|20|13	12|9|13|18		0.0683738	1.10841	0.27347	0.859576		0.154723	2.37974	0.020426	0.54123		0.0863491	1.30539	0.198904	0.968021
[GDI2]	Rab GDP dissociation inhibitor beta	vIcILSHPIkNTNDANScQIIIPQNQVNR	P50395	NonPhos	P50395->	NonPhos_isUniquetoGene	isUniquetoGene		63|12|20|13.5|29.5|49	1|2		0.17925	1.89594	0.0626674	0.64795		0.27235	2.37875	0.0204781	0.54123		0.0931002	0.838537	0.408063	0.976992
[TTN]	Isoform 12 of Titin | Isoform 13 of Titin | Isoform 11 of Titin | Isoform 2 of Titin	lILSEHEVPPFFDLkPVSVDLALGESGTFk	Q8WZ42-12;Q8WZ42-13;Q8WZ42-11;Q8WZ42-2	NonPhos	Q8WZ42-12->|Q8WZ42-13->|Q8WZ42-11->|Q8WZ42-2->	NonPhos_isUniquetoGene	isUniquetoGene		13|51.5|19.5|6|15|12	6|2|7|5|8		0.151961	1.74694	0.0857953	0.703074		0.192382	2.38011	0.0204071	0.54123		0.0404216	0.429064	0.671717	0.98917
[PTRHD1]	Putative peptidyl tRNA hydrolase PTRHD1	kVVLEAPDETTLkELAETLQQk	Q6GMV3	NonPhos	Q6GMV3->	NonPhos_isUniquetoGene	isUniquetoGene		43|28.5|45|10|12|25	3|2|1		-0.17758	-2.35347	0.0215734	0.482301		-0.200571	-2.38273	0.020275	0.54123		-0.0229912	-0.312075	0.757813	0.99384
[TTN]	Isoform 12 of Titin | Isoform 13 of Titin | Isoform 2 of Titin | Isoform 11 of Titin	lTIPIkGkPFPIck	Q8WZ42-12;Q8WZ42-13;Q8WZ42-2;Q8WZ42-11	NonPhos	Q8WZ42-12->|Q8WZ42-13->|Q8WZ42-2->|Q8WZ42-11->	NonPhos_isUniquetoGene	isUniquetoGene		11|17.5|48|37.5|33|49.5	2|1		0.288092	1.97098	0.053146	0.617726		0.322796	2.37925	0.0204521	0.54123		0.0347038	0.226329	0.823024	0.994792
[YWHAE]	14 3 3 protein epsilon	vAGMDVELTVEER	P62258	NonPhos	P62258->	NonPhos_isUniquetoGene	isUniquetoGene		23|18.5|32.5|34|27.5	9|26|15|18|23|12		-0.0872592	-2.4508	0.0168815	0.438735		-0.0894915	-2.37886	0.0204725	0.54123		-0.0022323	-0.0625996	0.950668	0.998054
[NEB]	Isoform 3 of Nebulin | Isoform 2 of Nebulin | Isoform 4 of Nebulin	iHIVPDMVEMVTAkDSQk	P20929-3;P20929-2;P20929-4	NonPhos	P20929-3->|P20929-2->|P20929-4->	NonPhos_isUniquetoGene	isUniquetoGene		24|33|18|41.5|66	1|2		0.0400012	0.453539	0.653379	0.957091		0.188992	2.37574	0.0206357	0.542098		0.148991	1.5322	0.132247	0.947462
[FHL3]	Four and a half LIM domains protein 3 |	cSSckRPIVGLGGGk	Q13643	NonPhos	Q13643->|	NonPhos_isUniquetoGene	isUniquetoGene		33|20|62||52	1|2|		0.065142	0.979191	0.333057	0.881843		0.166668	2.37576	0.0206347	0.542098		0.101526	1.40284	0.167732	0.96258
[NEB]	Isoform 2 of Nebulin | Isoform 3 of Nebulin | Isoform 4 of Nebulin |	aYELQSDNVYkADLEWLR	P20929-2;P20929-3;P20929-4	NonPhos	P20929-2->|P20929-3->|P20929-4->|	NonPhos_isUniquetoGene	isUniquetoGene		39|9.5|24||28|20	3|2|1||4		0.0656852	1.29614	0.200806	0.816702		0.139841	2.37663	0.0205876	0.542098		0.0741556	1.25758	0.21568	0.969658
[MYOM1]	Isoform 2 of Myomesin 1	lQDEDEGTYTFQLQDGk	P52179-2	NonPhos	P52179-2->	NonPhos_isUniquetoGene	isUniquetoGene		15.5|36|65.5|11.5|17|0	4|2|3		0.144087	1.5338	0.130702	0.759929		0.222485	2.37718	0.0205582	0.542098		0.0783979	1.15971	0.253295	0.97262
[CAMK2G]	Isoform 5 of Calcium/calmodulin dependent protein kinase type II subunit gamma | Isoform 6 of Calcium/calmodulin dependent protein kinase type II subunit gamma |	icDPGLTSFEPEALGnLVEGMDFHk	Q13555-5;Q13555-6	NonPhos	Q13555-5->|Q13555-6->|	NonPhos_isUniquetoGene	isUniquetoGene		19.5|66|32|0||30	4|2|1|		0.0462162	1.07478	0.288196	0.869476		0.0924657	2.37514	0.0206667	0.542098		0.0462495	1.00576	0.321448	0.976992
[FTH1]	|Ferritin heavy chain	qNYHQDSEAAINR	P02794	NonPhos	P02794->	NonPhos_isUniquetoGene	isUniquetoGene		|14.5|19.5|9|13	|4|2|3|6		0.331713	2.31092	0.0239611	0.499491		0.392206	2.3764	0.0206001	0.542098		0.0604923	0.387871	0.701603	0.991456
[DYSF]	Isoform 14 of Dysferlin	gkTQEETEDPSVIGEFk	O75923-14	NonPhos	O75923-14->	NonPhos_isUniquetoGene	isUniquetoGene		12|42|28.5|20.5|0	9|5|6|4		0.121598	1.59955	0.115188	0.748779		0.143562	2.37635	0.0206034	0.542098		0.0219636	0.289946	0.774468	0.99384
[STXBP3]	Syntaxin binding protein 3	kLLDDIk	O00186	NonPhos	O00186->	NonPhos_isUniquetoGene	isUniquetoGene		39|37|23|0|67|43	1|2		0.135058	2.13361	0.0366634	0.555957		0.128724	2.37474	0.0206873	0.542098		-0.00633391	-0.101373	0.920181	0.998054
[SMTNL1]	Smoothelin like protein 1 |	lSEDGTTVSPAADnPEMSGGGAPAEETk	A8MU46	NonPhos	A8MU46->|	NonPhos_isUniquetoGene	isUniquetoGene		58|48||49|31|6.5	1||2		0.0325307	0.305457	0.762261	0.976288		0.264462	2.37343	0.0207541	0.542526		0.231932	1.99529	0.0511367	0.819205
[ABLIM2]	Isoform 9 of Actin binding LIM protein 2 | Isoform 3 of Actin binding LIM protein 2 | Isoform 4 of Actin binding LIM protein 2 | Isoform 6 of Actin binding LIM protein 2	tN[p]sPDLDTQSLSHSSGTDRDPLQR	Q6H8Q1-9;Q6H8Q1-3;Q6H8Q1-4;Q6H8Q1-6	Phos	Q6H8Q1-9->[p]S510|Q6H8Q1-3->[p]S435|Q6H8Q1-4->[p]S211|Q6H8Q1-6->[p]S436	Phos_isUniquetoGene	isUniquetoGene	1	47|51|14.5|19|8|7	1|4|12|8|6		-0.181356	-1.46808	0.147804	0.773559		-0.346227	-2.37251	0.0208009	0.542526		-0.164871	-1.26083	0.214516	0.969658
[PPP1R3A]	Protein phosphatase 1 regulatory subunit 3A	nDYLFQVEEk	Q16821	NonPhos	Q16821->	NonPhos_isUniquetoGene	isUniquetoGene		15.5|22|0|28|35.5|26	6|1|2|3|4|5		0.130762	2.52942	0.0137768	0.418495		0.116576	2.37254	0.0207998	0.542526		-0.014186	-0.302551	0.764965	0.99384
[LAMA2]	Laminin subunit alpha 2	iSEISMEVAEQGR	P24043	NonPhos	P24043->	NonPhos_isUniquetoGene	isUniquetoGene		17|39.5|42|32|41|58.5	7|8|5|3|6		0.111825	1.93608	0.0574143	0.630358		0.127387	2.37319	0.0207656	0.542526		0.0155616	0.24879	0.805763	0.994792
[PDAP1]	28 kDa heat and acid stable phosphoprotein	qYTSPEEIDAQLQAEkQk	Q13442	NonPhos	Q13442->	NonPhos_isUniquetoGene	isUniquetoGene		16|35|15|18.5|24|50	3|2|4|5		0.0976704	1.44965	0.152894	0.777974		0.169946	2.37151	0.0208523	0.543115		0.0722753	0.921865	0.36328	0.976992
[GBE1]	|14 alpha glucan branching enzyme	gTHDLWDSR	Q04446	NonPhos	Q04446->	NonPhos_isUniquetoGene	isUniquetoGene		|29|54|52|63	|3|1		-0.0577501	-1.006	0.32004	0.878946		-0.163176	-2.37035	0.0209114	0.544288		-0.105426	-1.63836	0.107835	0.911478
[PPP2CA]	Serine/threonine protein phosphatase 2A catalytic subunit alpha isoform	eLDQWIEQLNEck	P67775	NonPhos	P67775->	NonPhos_isUniquetoGene	isUniquetoGene		12|11|8|27|10.5|25	7|9|8|10		0.120672	2.64817	0.0100643	0.371429		0.0981179	2.37031	0.020913	0.544288		-0.022554	-0.511644	0.613408	0.98313
[EEF1G]	Elongation factor 1 gamma	kLDPGSEETQTLVR	P26641	NonPhos	P26641->	NonPhos_isUniquetoGene	isUniquetoGene		9.5|4.5|4|20.5|11.5	4|6|2		0.00252169	0.0550639	0.956465	0.997909		0.129254	2.36954	0.0209543	0.544872		0.126732	2.49837	0.015368	0.66443
[TTN]	Isoform 12 of Titin |	vPVTPPkkPEVPPVk	Q8WZ42-12	NonPhos	Q8WZ42-12->|	NonPhos_isUniquetoGene	isUniquetoGene		49|16|21.5||73	1|2|		-0.0174073	-0.120752	0.904758	0.992631		0.371601	2.36392	0.0212463	0.544888		0.389009	2.86542	0.00575698	0.526316
[HSPB2]	Heat shock protein beta 2	tVDNLLEVSAR	Q16082	NonPhos	Q16082->	NonPhos_isUniquetoGene	isUniquetoGene		19|28|3|31|20	5|1|2|6|7		-0.00457176	-0.0693354	0.945209	0.996091		0.146189	2.36824	0.0210203	0.544888		0.150761	2.61299	0.0114193	0.603878
[TTN]	|Isoform 11 of Titin | Isoform 12 of Titin | Isoform 13 of Titin | Isoform 2 of Titin	gSFIDLEcIVAGSHPISIqWFkDDQEISASEkYk	Q8WZ42-11;Q8WZ42-12;Q8WZ42-13;Q8WZ42-2	NonPhos	Q8WZ42-11->|Q8WZ42-12->|Q8WZ42-13->|Q8WZ42-2->	NonPhos_isUniquetoGene	isUniquetoGene		|42|37.5|78|29	|4|2|1|3		-0.0513252	-0.89548	0.375902	0.894732		-0.141704	-2.36638	0.0211172	0.544888		-0.0903788	-1.80848	0.0764339	0.878232
[ALDH4A1]	Delta 1 pyrroline 5 carboxylate dehydrogenase mitochondrial |	vANEPVLAFTqGSPERDALQk	P30038	NonPhos	P30038->|	NonPhos_isUniquetoGene	isUniquetoGene		50|45|22|0|	1|2|		0.0073021	0.115003	0.909285	0.992669		-0.102838	-2.3658	0.0211471	0.544888		-0.11014	-1.71891	0.0918749	0.893339
[ACADVL]	Isoform 2 of Very long chain specific acyl CoA dehydrogenase mitochondrial	lFVALQGcMDk	P49748-2	NonPhos	P49748-2->	NonPhos_isUniquetoGene	isUniquetoGene		44|40|24|11.5|25|53	10|13|16|12|7		-0.0287299	-0.40953	0.685119	0.961095		-0.154112	-2.3593	0.0214915	0.544888		-0.125382	-1.60223	0.115688	0.924894
[PDHA1]	Pyruvate dehydrogenase E1 component subunit alpha somatic form mitochondrial	rGDFIPGLR	P08559	NonPhos	P08559->	NonPhos_isUniquetoGene	isUniquetoGene		8|23|0|37|24|18.5	3|4|7|9		-0.0804089	-0.768029	0.447405	0.91868		-0.204191	-2.36395	0.0212444	0.544888		-0.123782	-1.15156	0.256629	0.972831
[PCMT1]	Protein L isoaspartateD aspartate O methyltransferase |	nGIIkTDkVFEVMLATDR	P22061	NonPhos	P22061->|	NonPhos_isUniquetoGene	isUniquetoGene		18|34|30||0	1|		0.112774	1.53772	0.129726	0.759754		0.195587	2.35909	0.0215028	0.544888		0.0828134	1.0926	0.281635	0.976992
[TPM3]	Tropomyosin alpha 3 chain |	eNALDRAEQAEAEqk	P06753	NonPhos	P06753->|	NonPhos_isUniquetoGene	isUniquetoGene		32|28|15|55||45	2|1||3		0.107851	1.38756	0.171076	0.797096		0.17362	2.36036	0.0214343	0.544888		0.0657692	0.778359	0.442413	0.976992
[DDX6]	Probable ATP dependent RNA helicase DDX6	sLYVAEYHSEPVEDEkP	P26196	NonPhos	P26196->	NonPhos_isUniquetoGene	isUniquetoGene		14|20|34|17|13|26.5	4|3|5		0.109947	1.15836	0.252561	0.847517		0.174467	2.36381	0.0212512	0.544888		0.0645197	0.926032	0.361131	0.976992
[TMOD4]	Tropomodulin 4	qWPGDAVEMEMATVLEQcPSIVR	Q9NZQ9	NonPhos	Q9NZQ9->	NonPhos_isUniquetoGene	isUniquetoGene		34|51|44.5|33|9|18	1|3|6|5|7		-0.0920381	-0.902182	0.372347	0.891866		-0.217264	-2.36088	0.0214068	0.544888		-0.125226	-1.08976	0.282888	0.976992
[EIF4G2]	Eukaryotic translation initiation factor 4 gamma 2 |	tQ[p]tPPLGQTPQLGLk	P78344	Phos	P78344->[p]T508|	Phos_isUniquetoGene	isUniquetoGene	1	30|48.5||0|29|16	1|2||3		-0.250322	-1.91067	0.0606847	0.638339		-0.330317	-2.36194	0.0213508	0.544888		-0.0799947	-0.701416	0.488726	0.978281
[FBN1]	|Fibrillin 1	aWGHPcEMcPAQPHPcR	P35555	NonPhos	P35555->	NonPhos_isUniquetoGene	isUniquetoGene		|35.5|34|24|31.5|39	|2|4|3		-0.158972	-1.90036	0.0620691	0.645307		-0.223242	-2.36437	0.0212227	0.544888		-0.0642696	-0.664077	0.512089	0.978858
[TTN]	Isoform 3 of Titin | Isoform 12 of Titin | Isoform 13 of Titin | Isoform 11 of Titin | Isoform 2 of Titin |	sASLAWGkPHYDGGLEITGYVVEHQk	Q8WZ42-3;Q8WZ42-12;Q8WZ42-13;Q8WZ42-11;Q8WZ42-2	NonPhos	Q8WZ42-3->|Q8WZ42-12->|Q8WZ42-13->|Q8WZ42-11->|Q8WZ42-2->|	NonPhos_isUniquetoGene	isUniquetoGene		17||26|11.5|38	1||2		0.0974981	1.80871	0.075486	0.675851		0.135677	2.36221	0.0213371	0.544888		0.0381792	0.639017	0.52811	0.978858
[HSPG2]	Basement membrane specific heparan sulfate proteoglycan core protein	lENNMLMLPSVRPQDAGTYVcTATNR	P98160	NonPhos	P98160->	NonPhos_isUniquetoGene	isUniquetoGene		4|1.5|9.5|6	7|6|10|8		-0.17136	-1.76798	0.0821588	0.694591		-0.240757	-2.36493	0.021192	0.544888		-0.0693972	-0.636874	0.529485	0.978858
[DEPTOR]	DEP domain containing mTOR interacting protein	eLIDWLIEHk	Q8TB45	NonPhos	Q8TB45->	NonPhos_isUniquetoGene	isUniquetoGene		19|17|3|10|2|23.5	4|3		0.304704	3.03153	0.00345427	0.289216		0.243636	2.3625	0.0213223	0.544888		-0.0610677	-0.581237	0.566023	0.98009
[RPL5]	60S ribosomal protein L5	eFNAEVHR	P46777	NonPhos	P46777->	NonPhos_isUniquetoGene	isUniquetoGene		40|50.5|33|54|42|20.5	1|2|4|3		-0.149451	-2.16445	0.0341026	0.549769		-0.176224	-2.36178	0.0213597	0.544888		-0.0267723	-0.414636	0.682113	0.98917
[DYSF]	Isoform 14 of Dysferlin	vYDTQLENVEAFEGLSDFcNTFk	O75923-14	NonPhos	O75923-14->	NonPhos_isUniquetoGene	isUniquetoGene		34|21.5|9.5|11.5|18.5|65	1|4|2|6|5		0.172497	2.99733	0.00380979	0.295964		0.147646	2.36841	0.0210121	0.544888		-0.0248516	-0.374902	0.711118	0.991644
[LAMA2]	Laminin subunit alpha 2	nkVDDAWDLLR	P24043	NonPhos	P24043->	NonPhos_isUniquetoGene	isUniquetoGene		11.5|56|35|17|33|32.5	4|3		0.134556	1.95374	0.0552071	0.624289		0.156348	2.36589	0.0211425	0.544888		0.0217916	0.316936	0.754171	0.993007
[SPEG]	Striated muscle preferentially expressed protein kinase |	lTVRPSLAPLFTR	Q15772	NonPhos	Q15772->|	NonPhos_isUniquetoGene	isUniquetoGene		14.5|0|18|52|21|	4|3|1|		0.165335	2.37443	0.0204699	0.475202		0.153232	2.3605	0.0214268	0.544888		-0.0121031	-0.197649	0.845125	0.994792
[LDB3]	Isoform 2 of LIM domain binding protein 3 | Isoform 6 of LIM domain binding protein 3	sSNLQSRSFR	O75112-2;O75112-6	NonPhos	O75112-2->|O75112-6->	NonPhos_isUniquetoGene	isUniquetoGene		35.5|3|0|34|36|19.5	2|1|3		-0.174205	-2.06596	0.0428733	0.586428		-0.190218	-2.36254	0.0213201	0.544888		-0.016013	-0.215646	0.831219	0.994792
[TNS1]	Tensin 1	[?p]sQ[?p]sFSEAEPQLPPAPVR	Q9HBL0	Phos	Q9HBL0->[?p]S619[?p]S621	Phos_isUniquetoGene	isUniquetoGene	1	23|12|15|22|11|9	17|13|10|4|7|5		-0.298917	-2.06297	0.0431695	0.586845		-0.282824	-2.3662	0.0211268	0.544888		0.0160933	0.123666	0.902719	0.997985
[RUVBL2]	|RuvB like 2	lLIVSTTPYSEkDTk	Q9Y230	NonPhos	Q9Y230->	NonPhos_isUniquetoGene	isUniquetoGene		|44|55|61|29|37	|2|1|3		-0.100908	-1.58503	0.118472	0.751883		-0.0993967	-2.36071	0.0214166	0.544888		0.00151158	0.02425	0.980881	0.998884
[ABCF1]	ATP binding cassette sub family F member 1 |	gAVIVVSHDAR	Q8NE71	NonPhos	Q8NE71->|	NonPhos_isUniquetoGene	isUniquetoGene		24|10|30||0	1|2|		-0.0352287	-0.349139	0.729521	0.971594		0.232931	2.35636	0.0216489	0.546642		0.26816	3.16478	0.00243732	0.489583
[LMOD3]	Leiomodin 3 |	vSTRPSGNQTDLDGSLR	Q0VAK6	NonPhos	Q0VAK6->|	NonPhos_isUniquetoGene	isUniquetoGene		8.5|2|0|6|	2|7|4|3|		-3.25874e-05	-0.000415192	0.999673	0.999958		0.15981	2.35681	0.0216257	0.546642		0.159842	1.87172	0.066901	0.868047
[TTN]	Isoform 11 of Titin | Isoform 12 of Titin | Isoform 13 of Titin | Isoform 2 of Titin	lEADVHGkPLPTIEWLR	Q8WZ42-11;Q8WZ42-12;Q8WZ42-13;Q8WZ42-2	NonPhos	Q8WZ42-11->|Q8WZ42-12->|Q8WZ42-13->|Q8WZ42-2->	NonPhos_isUniquetoGene	isUniquetoGene		56|13|16.5|8.5|0.5|12	4|7|6|5		0.289133	1.26638	0.211258	0.825963		-0.683481	-2.34945	0.022028	0.547445		-0.972613	-3.41367	0.00114867	0.34
[TTN]	Isoform 12 of Titin | Isoform 13 of Titin | Isoform 2 of Titin | Isoform 6 of Titin | Isoform 3 of Titin | Isoform 11 of Titin |	kDESYEELLR	Q8WZ42-12;Q8WZ42-13;Q8WZ42-2;Q8WZ42-6;Q8WZ42-3;Q8WZ42-11	NonPhos	Q8WZ42-12->|Q8WZ42-13->|Q8WZ42-2->|Q8WZ42-6->|Q8WZ42-3->|Q8WZ42-11->|	NonPhos_isUniquetoGene	isUniquetoGene		29|7|18||25|46.5	3|4||2		-0.00379097	-0.137192	0.891884	0.99171		0.0719946	2.35483	0.0217354	0.547445		0.0757856	2.50173	0.0152374	0.664414
[PCYOX1]	Prenylcysteine oxidase 1	aPPDkIAIIGAGIGGTSAAYYLR	Q9UHG3	NonPhos	Q9UHG3->	NonPhos_isUniquetoGene	isUniquetoGene		16|5.5|14.5|49|13.5|24.5	3|4|2|1|6		-0.0057219	-0.0717787	0.943283	0.995684		0.176866	2.34797	0.0221078	0.547445		0.182588	2.27576	0.0267102	0.732794
[GSTZ1]	Maleylacetoacetate isomerase	dFQALNPMk	O43708	NonPhos	O43708->	NonPhos_isUniquetoGene	isUniquetoGene		56|46|61|48|42	1|3|2		-0.129477	-1.37327	0.175495	0.802736		-0.304582	-2.34752	0.0221331	0.547445		-0.175105	-1.50653	0.138768	0.947462
[NID2]	Nidogen 2	lLcWADAGTk	Q14112	NonPhos	Q14112->	NonPhos_isUniquetoGene	isUniquetoGene		11|18|25|38|0|23.5	3|4		0.0382959	0.768088	0.447369	0.91868		0.122106	2.34795	0.0221088	0.547445		0.0838097	1.39972	0.168671	0.96258
[MYOM2]	Myomesin 2	sVVGSGSWQR	P54296	NonPhos	P54296->	NonPhos_isUniquetoGene	isUniquetoGene		12|6|23|37.5|11|16.5	8|4|1|9|6		-0.0773078	-0.891719	0.377905	0.895433		-0.174052	-2.35577	0.0216834	0.547445		-0.0967443	-1.25727	0.21579	0.969658
[CLPX]	|ATP dependent Clp protease ATP binding subunit clpX like mitochondrial	lPVVVPLHSLDEk	O76031	NonPhos	O76031->	NonPhos_isUniquetoGene	isUniquetoGene		|23|30|49.5|26	|3|2		-0.0888751	-1.48681	0.14275	0.772459		-0.153627	-2.353	0.0218343	0.547445		-0.0647516	-1.11061	0.273837	0.975156
[EIF3B]	Eukaryotic translation initiation factor 3 subunit B |	nLFNVVDck	P55884	NonPhos	P55884->|	NonPhos_isUniquetoGene	isUniquetoGene		21.5||48.5|28|17	2||1		0.145715	1.81189	0.0749797	0.673374		0.231759	2.35161	0.0219107	0.547445		0.086044	1.08483	0.285065	0.976992
[USP14]	Ubiquitin carboxyl terminal hydrolase 14 |	lQEEITk	P54578	NonPhos	P54578->|	NonPhos_isUniquetoGene	isUniquetoGene		37|0|11||50	4|1|2|		-0.23863	-1.67442	0.0993733	0.724099		-0.351086	-2.35198	0.0218906	0.547445		-0.112456	-0.818566	0.419287	0.976992
[UHRF1BP1]	UHRF1 binding protein 1 |	lQEqLTk	Q6BDS2	NonPhos	Q6BDS2->|	NonPhos_isUniquetoGene	isUniquetoGene		37|0|11||50	4|1|2|		-0.238623	-1.67439	0.0993792	0.724099		-0.351085	-2.35176	0.0219032	0.547445		-0.112462	-0.818617	0.419258	0.976992
[NEB]	Isoform 2 of Nebulin | Isoform 3 of Nebulin | Isoform 4 of Nebulin |	aRnATDIASQIk	P20929-2;P20929-3;P20929-4	NonPhos	P20929-2->|P20929-3->|P20929-4->|	NonPhos_isUniquetoGene	isUniquetoGene		57||38|53|40.5|17	1||4|2		0.0538144	1.09159	0.280763	0.865094		0.0909895	2.34767	0.0221249	0.547445		0.0371751	0.768345	0.448291	0.976992
[DMD]	Dystrophin |	nQLEIYNQPNQEGPFDVkETEIAVQAk	P11532	NonPhos	P11532->|	NonPhos_isUniquetoGene	isUniquetoGene		29|18|16||13	1|3|		0.334459	1.73334	0.08821	0.708918		0.435597	2.34837	0.0220863	0.547445		0.101138	0.733835	0.468886	0.978281
[FARSA]	|Phenylalanine tRNA ligase alpha subunit	vVDSMEDEVQR	Q9Y285	NonPhos	Q9Y285->	NonPhos_isUniquetoGene	isUniquetoGene		|0|37|73|19	|1|3		0.0864981	1.67856	0.0985505	0.724099		0.122179	2.34708	0.0221577	0.547445		0.0356811	0.727438	0.472764	0.978281
[UBE2N]	Ubiquitin conjugating enzyme E2 N	icLDILkDkWSPALQIR	P61088	NonPhos	P61088->	NonPhos_isUniquetoGene	isUniquetoGene		28|9|6|15|19.5	4|3|2		0.101944	1.41264	0.163527	0.791955		0.145678	2.35147	0.0219185	0.547445		0.043734	0.581202	0.566045	0.98009
[HK1]	Isoform 4 of Hexokinase 1	fkASGVEGADVVk	P19367-4	NonPhos	P19367-4->	NonPhos_isUniquetoGene	isUniquetoGene		15|43.5|40.5|15.5|11	4|2|3		0.169184	2.7846	0.00695798	0.335917		0.133936	2.35469	0.021743	0.547445		-0.0352484	-0.542673	0.592081	0.982047
[PSMA6]	Proteasome subunit alpha type 6	lYQVEYAFk	P60900	NonPhos	P60900->	NonPhos_isUniquetoGene	isUniquetoGene		6|24|24.5|16|35|43.5	7|5|6|3|4		0.089569	1.73717	0.0875282	0.70618		0.114468	2.3515	0.0219174	0.547445		0.0248994	0.492098	0.626989	0.983876
[NRAP]	Nebulin related anchoring protein |	fTALPEDLk	Q86VF7	NonPhos	Q86VF7->|	NonPhos_isUniquetoGene	isUniquetoGene		51|62||32|9.5|55	3||4		0.130187	1.87434	0.0656495	0.658063		0.166628	2.34828	0.022091	0.547445		0.0364411	0.439455	0.664255	0.989047
[NDRG2]	Protein NDRG2 |	iLLDqGQTHSVETPYGSVTFTVYGTPkPk	Q9UN36	NonPhos	Q9UN36->|	NonPhos_isUniquetoGene	isUniquetoGene		39.5|68|0|12|21|	2|1|3|5|		-0.147893	-2.14882	0.035381	0.554437		-0.156938	-2.34907	0.0220481	0.547445		-0.00904597	-0.155658	0.877728	0.997809
[CD59]	CD59 glycoprotein	aGLQVYNk	P13987	NonPhos	P13987->	NonPhos_isUniquetoGene	isUniquetoGene		12|51|26|27|30.5|22.5	7|3|5|4|6		0.0522234	0.847134	0.402143	0.899725		0.15238	2.34597	0.0222189	0.548544		0.100157	1.49479	0.141827	0.95022
[GPI]	Glucose 6 phosphate isomerase |	sGDWkGYTGk	P06744	NonPhos	P06744->|	NonPhos_isUniquetoGene	isUniquetoGene		19|27|74|7|	3|4|1|		0.179948	1.99056	0.0508754	0.611049		0.211273	2.34576	0.0222297	0.548544		0.0313243	0.343197	0.734541	0.991644
[MYOZ3]	Myozenin 3	vAQGWVR	Q8TDC0	NonPhos	Q8TDC0->	NonPhos_isUniquetoGene	isUniquetoGene		19.5|48|15.5|13|8.5|17	2|3|6|4		-0.114499	-1.94789	0.0559322	0.624807		-0.145932	-2.34298	0.0223842	0.551515		-0.0314332	-0.465908	0.645415	0.986644
[MAP4]	Isoform 6 of Microtubule associated protein 4 | Isoform 4 of Microtubule associated protein 4	lATNTSAPDLk	P27816-6;P27816-4	NonPhos	P27816-6->|P27816-4->	NonPhos_isUniquetoGene	isUniquetoGene		9|9.5|7|25|12|0	3|2|4		0.104791	1.37208	0.175864	0.803381		0.155593	2.34227	0.0224246	0.552058		0.0508025	0.672579	0.506727	0.978858
[TTN]	Isoform 12 of Titin	vPVTPPkkPEVPPVkVPEAPIEVVPEk	Q8WZ42-12	NonPhos	Q8WZ42-12->	NonPhos_isUniquetoGene	isUniquetoGene		10|7|20|9.5|17|12.5	1|2|4|3		-0.0801722	-0.35444	0.725584	0.970366		0.566945	2.33689	0.0227224	0.555819		0.647118	3.66425	0.000521202	0.30303
[MAP2K1]	Dual specificity mitogen activated protein kinase kinase 1 |	vSIAVIk	Q02750	NonPhos	Q02750->|	NonPhos_isUniquetoGene	isUniquetoGene		36.5|29|39.5|73|57|	2|3|4|1|		-0.0238809	-0.363993	0.718517	0.967465		0.146602	2.33653	0.0227423	0.555819		0.170483	3.12759	0.00271765	0.489583
[SRL]	Sarcalumenin	gYPFNDVcQWFIDR	Q86TD4	NonPhos	Q86TD4->	NonPhos_isUniquetoGene	isUniquetoGene		23.5|16.5|31|21|36.5|26.5	4|5		0.0485312	0.753915	0.455765	0.919971		-0.141507	-2.33393	0.0228887	0.555819		-0.190038	-2.66489	0.00996312	0.592357
[SYNM]	Synemin | Isoform 2 of Synemin |	aVESVVRE[p]sLSR	O15061;O15061-2	Phos	O15061->[p]S1038|O15061-2->[p]S1038|	Phos_isUniquetoGene	isUniquetoGene	1	43|2|4||11.5|6.5	1|3|14||2|4		0.0207021	0.0873204	0.931057	0.99433		0.444405	2.33519	0.0228193	0.555819		0.423703	2.2438	0.0288623	0.736546
[RPS6KA3]	Ribosomal protein S6 kinase alpha 3	icDFGFAk	P51812	NonPhos	P51812->	NonPhos_isUniquetoGene	isUniquetoGene		52|49|48|31.5|55	2|3		0.0013985	0.0309537	0.975537	0.99945		0.107131	2.3325	0.0229691	0.555819		0.105733	2.18958	0.0328081	0.755034
[RPS6KA3]	Ribosomal protein S6 kinase alpha 3	lcDFGFAk	P51812	NonPhos	P51812->	NonPhos_isUniquetoGene	isUniquetoGene		52|49|48|31.5|55	2|3		0.00140704	0.0311454	0.975385	0.99945		0.107129	2.3325	0.0229691	0.555819		0.105722	2.18954	0.0328105	0.755034
[NEB]	Isoform 3 of Nebulin | Isoform 2 of Nebulin |	nnAITMNHR	P20929-3;P20929-2	NonPhos	P20929-3->|P20929-2->|	NonPhos_isUniquetoGene	isUniquetoGene		42.5||14|37|44	2||1		-0.0338088	-0.609215	0.546546	0.944047		-0.128239	-2.33773	0.0226761	0.555819		-0.0944304	-2.04912	0.0453355	0.795775
[MAP4]	Isoform 6 of Microtubule associated protein 4	kc[p]sLPAEEDSVLEk	P27816-6	Phos	P27816-6->[p]S636	Phos_isUniquetoGene	isUniquetoGene	1	14|40|28|1|7.5|11	3|5|11|7|8		0.0652008	0.557462	0.581056	0.946826		0.293379	2.33721	0.0227048	0.555819		0.228178	1.70232	0.0949867	0.896501
[EIF4G1]	Eukaryotic translation initiation factor 4 gamma 1 | Isoform 8 of Eukaryotic translation initiation factor 4 gamma 1	eMDEAATAEER	Q04637;Q04637-8	NonPhos	Q04637->|Q04637-8->	NonPhos_isUniquetoGene	isUniquetoGene		47|3|19|12|37.5|10.5	3|2|4		0.0366655	0.397917	0.693578	0.962729		0.163163	2.3336	0.0229072	0.555819		0.126498	1.55607	0.1264	0.947462
[BAG2]	BAG family molecular chaperone regulator 2	qISDGEREELNLTANR	O95816	NonPhos	O95816->	NonPhos_isUniquetoGene	isUniquetoGene		16|59|38|10|8	3|2|4|7		0.0364161	0.618475	0.540469	0.94289		0.121689	2.33387	0.0228917	0.555819		0.0852725	1.41404	0.164407	0.961812
[CA2]	Carbonic anhydrase 2 |	iLnNGHAFNVEFDDSQDk	P00918	NonPhos	P00918->|	NonPhos_isUniquetoGene	isUniquetoGene		34|26|7.5|25|54|	6|1|5|		0.0569821	0.931647	0.357012	0.889743		0.152811	2.33551	0.022801	0.555819		0.0958291	1.40307	0.167666	0.96258
[SYNPO]	Synaptopodin | Isoform 2 of Synaptopodin |	eNAALLTAnGLHL[p]sQNR	Q8N3V7;Q8N3V7-2	Phos	Q8N3V7->[p]S289|Q8N3V7-2->[p]S45|	Phos_isUniquetoGene	isUniquetoGene	1	47||18|63|38	2||5|3		-0.468097	-3.17298	0.00228528	0.251701		-0.285578	-2.33445	0.0228598	0.555819		0.182519	1.22143	0.229032	0.971145
[TTN]	Isoform 3 of Titin | Isoform 12 of Titin	aEWEEVTNTAVEkR	Q8WZ42-3;Q8WZ42-12	NonPhos	Q8WZ42-3->|Q8WZ42-12->	NonPhos_isUniquetoGene	isUniquetoGene		28|19|33.5|4|27|1.5	6|2|4|3		-0.0719722	-0.904048	0.371367	0.891866		-0.152802	-2.33304	0.0229385	0.555819		-0.0808295	-1.12695	0.266881	0.975156
[OBSCN]	Isoform 5 of Obscurin	aDQEVTSVLkR	Q5VST9-6	NonPhos	Q5VST9-6->	NonPhos_isUniquetoGene	isUniquetoGene		38|0|7.5|36.5|57|37	1|2|4		0.115768	1.73193	0.0884649	0.709365		0.136629	2.33485	0.0228376	0.555819		0.0208602	0.294477	0.77105	0.99384
[TTN]	Isoform 12 of Titin	dIAPFFTkPLR	Q8WZ42-12	NonPhos	Q8WZ42-12->	NonPhos_isUniquetoGene	isUniquetoGene		21|54|0|9|24|12	1|3|2		-0.294443	-2.2784	0.0259537	0.509588		-0.274907	-2.33872	0.0226207	0.555819		0.0195357	0.145484	0.885662	0.997844
[PLEC]	Isoform 4 of Plectin | Isoform 5 of Plectin | Isoform 7 of Plectin | Isoform 3 of Plectin	lLEAQAcTGGIIDPSTGERFPVTDAVNk	Q15149-4;Q15149-5;Q15149-7;Q15149-3	NonPhos	Q15149-4->|Q15149-5->|Q15149-7->|Q15149-3->	NonPhos_isUniquetoGene	isUniquetoGene		10|17|9.5|4|10.5|5	8|5|6|9		-0.0865078	-2.0751	0.0419895	0.585845		-0.089927	-2.33549	0.0228022	0.555819		-0.00341917	-0.0752788	0.940687	0.998054
[TPT1]	Translationally controlled tumor protein	tEGNIDDSLIGGNASAEGPEGEGTESTVITGVDIVMNHHLQETSFTk	P13693	NonPhos	P13693->	NonPhos_isUniquetoGene	isUniquetoGene		0|69|0.5|32	1|3|2		0.126018	1.12235	0.267522	0.855592		0.225952	2.33086	0.0230635	0.556872		0.0999343	0.877053	0.386935	0.976992
[LAMC1]	Laminin subunit gamma 1	eAQQALGSAAADATEAk	P11047	NonPhos	P11047->	NonPhos_isUniquetoGene	isUniquetoGene		22|25|26.5|19|45|30	5|7|6|12		0.105614	1.64299	0.105783	0.73311		0.140579	2.33189	0.0230045	0.556872		0.0349656	0.549818	0.587224	0.982047
[MYLK2]	Myosin light chain kinase 2 skeletal/cardiac muscle	eEDcFqILDDcPPPPAPFPHR	Q9H1R3	NonPhos	Q9H1R3->	NonPhos_isUniquetoGene	isUniquetoGene		44|43|52.5|53|46.5|20.5	4|3|2		-0.261074	-1.73773	0.0874252	0.70618		-0.331836	-2.32843	0.0232025	0.559172		-0.0707614	-0.715829	0.47986	0.978281
[EIF3B]	Eukaryotic translation initiation factor 3 subunit B	gTQGVVTNFEIFR	P55884	NonPhos	P55884->	NonPhos_isUniquetoGene	isUniquetoGene		16|19|7|17|20|44.5	1|3|2|4		0.039696	0.767079	0.447962	0.91868		-0.142481	-2.32033	0.0236754	0.559264		-0.182177	-3.02996	0.00361054	0.5
[TTN]	Isoform 11 of Titin | Isoform 3 of Titin | Isoform 12 of Titin | Isoform 13 of Titin | Isoform 2 of Titin	sTVSLIWSAPAYDGGSk	Q8WZ42-11;Q8WZ42-3;Q8WZ42-12;Q8WZ42-13;Q8WZ42-2	NonPhos	Q8WZ42-11->|Q8WZ42-3->|Q8WZ42-12->|Q8WZ42-13->|Q8WZ42-2->	NonPhos_isUniquetoGene	isUniquetoGene		15.5|3.5|0|5|13|16	12|6|7|13|8|17		0.0126331	0.223963	0.824434	0.982504		0.124615	2.32782	0.0232367	0.559264		0.111982	2.69654	0.00915434	0.592357
[TTN]	Isoform 11 of Titin | Isoform 3 of Titin | Isoform 12 of Titin | Isoform 13 of Titin | Isoform 2 of Titin |	lLPERkPEPkEEVVLk	Q8WZ42-11;Q8WZ42-3;Q8WZ42-12;Q8WZ42-13;Q8WZ42-2	NonPhos	Q8WZ42-11->|Q8WZ42-3->|Q8WZ42-12->|Q8WZ42-13->|Q8WZ42-2->|	NonPhos_isUniquetoGene	isUniquetoGene		57.5||48|39.5|49.5	2||3		0.0331045	0.505782	0.616554	0.950032		0.162712	2.32187	0.0235843	0.559264		0.129608	2.15823	0.0353085	0.758282
[TMOD4]	Tropomodulin 4	eNATLTELR	Q9NZQ9	NonPhos	Q9NZQ9->	NonPhos_isUniquetoGene	isUniquetoGene		20|44|11|21|17.5|13	2|3|5		-0.0110196	-0.213944	0.832174	0.983878		0.0975317	2.32355	0.0234836	0.559264		0.108551	2.11553	0.038976	0.765537
[GSN]	Gelsolin	sEDcFILDHGkDGk	P06396	NonPhos	P06396->	NonPhos_isUniquetoGene	isUniquetoGene		11|19|30.5|41|51|53	3|4|2|1		0.0410863	0.484563	0.631403	0.952902		0.196457	2.31839	0.0237871	0.559264		0.155371	2.09596	0.0407575	0.773917
[TTN]	Isoform 11 of Titin | Isoform 13 of Titin | Isoform 2 of Titin | Isoform 3 of Titin | Isoform 12 of Titin	vLPENIYGIGEPcETSDAVLVSEVPLVPAk	Q8WZ42-11;Q8WZ42-13;Q8WZ42-2;Q8WZ42-3;Q8WZ42-12	NonPhos	Q8WZ42-11->|Q8WZ42-13->|Q8WZ42-2->|Q8WZ42-3->|Q8WZ42-12->	NonPhos_isUniquetoGene	isUniquetoGene		6|12|14.5|5.5|4	13|9|16|6|5		-0.0402048	-0.718954	0.476867	0.927016		-0.150481	-2.31927	0.0237356	0.559264		-0.110276	-1.90883	0.0617938	0.854022
[BLVRA]	Biliverdin reductase A |	gSLLFTAGPLEEER	P53004	NonPhos	P53004->|	NonPhos_isUniquetoGene	isUniquetoGene		22|25|11||18|14	1|3|2||4		-0.0776249	-0.896404	0.375409	0.894162		-0.240821	-2.31784	0.0238174	0.559264		-0.163196	-1.56373	0.124569	0.946339
[NUDCD2]	NudC domain containing protein 2 |	hVALSVGGR	Q8WVJ2	NonPhos	Q8WVJ2->|	NonPhos_isUniquetoGene	isUniquetoGene		28.5|42.5|45||9	2||3		-0.0934066	-0.70361	0.48629	0.928346		-0.28075	-2.31812	0.0238029	0.559264		-0.187343	-1.55013	0.127835	0.947462
[PERM1]	PGC 1 and ERR induced regulator in muscle protein 1	rG[p]sPEPLPR	Q5SV97	Phos	Q5SV97->[p]S633	Phos_isUniquetoGene	isUniquetoGene	1	51.5|34|27|7|19|15	2|11|10|7|6		-0.105501	-0.63263	0.531249	0.939164		-0.333654	-2.32171	0.023594	0.559264		-0.228153	-1.49965	0.140554	0.95022
[MYH7]	Myosin 7	dQ[p]sPGkGTLEDQIIQANPALEAFGNAk	P12883	Phos	P12883->[p]S210	Phos_isUniquetoGene	isUniquetoGene	1	16.5|16|10|1|3|3.5	6|8|4|9|10		-0.304964	-1.4588	0.15035	0.774637		-0.582803	-2.32597	0.0233446	0.559264		-0.27784	-1.33216	0.189927	0.968021
[BIN1]	|Isoform BIN1 13 of Myc box dependent interacting protein 1 | Isoform BIN1+12A of Myc box dependent interacting protein 1	nSDNAPAkGNk[p]sP[p]sPPDG[?p]sPAA[?p]tPEIR	O00499-10;O00499-11	Phos	O00499-10->[p]S280[p]S282[?p]S287[?p]T291|O00499-11->[p]S280[p]S282[?p]S287[?p]T291	Phos_isUniquetoGene	isUniquetoGene	3	|0|7|9.5|15|22	|1|2		0.129553	0.72419	0.473666	0.927016		0.329871	2.32149	0.0236068	0.559264		0.200319	1.22814	0.226511	0.970675
[OBSCN]	Isoform 5 of Obscurin | Isoform 3 of Obscurin	rLVVQQAcQADTGEYScEAGGQR	Q5VST9-6;Q5VST9-3	NonPhos	Q5VST9-6->|Q5VST9-3->	NonPhos_isUniquetoGene	isUniquetoGene		0|32|4	7|5|3|6		0.158698	1.00724	0.319445	0.878946		0.353717	2.32037	0.0236728	0.559264		0.195019	1.15577	0.254912	0.972721
[ATP5H]	ATP synthase subunit d mitochondrial	kYPYWPHQPIENL	O75947	NonPhos	O75947->	NonPhos_isUniquetoGene	isUniquetoGene		8|1.5|5.5|22|15|25	2|4|6		-0.266516	-1.75513	0.084368	0.698366		-0.373266	-2.31799	0.0238097	0.559264		-0.10675	-0.896397	0.376619	0.976992
[TTN]	Isoform 11 of Titin | Isoform 12 of Titin | Isoform 13 of Titin | Isoform 2 of Titin	gTVTLLWDPPLIDGGSPIINYVIEkR	Q8WZ42-11;Q8WZ42-12;Q8WZ42-13;Q8WZ42-2	NonPhos	Q8WZ42-11->|Q8WZ42-12->|Q8WZ42-13->|Q8WZ42-2->	NonPhos_isUniquetoGene	isUniquetoGene		23|8|13|10|12	13|7|18|16|14|12		0.073867	1.14779	0.256881	0.849922		0.134198	2.32575	0.0233574	0.559264		0.0603307	0.869849	0.390841	0.976992
[ANXA6]	Annexin A6	gELSGDFEkLMLAVVk	P08133	NonPhos	P08133->	NonPhos_isUniquetoGene	isUniquetoGene		0|9|5|24|2	3|5|4		0.0952127	1.12893	0.264747	0.854141		0.186066	2.32005	0.023692	0.559264		0.0908528	0.984873	0.331569	0.976992
[NEB]	Isoform 2 of Nebulin | Isoform 3 of Nebulin | Isoform 4 of Nebulin	sSSVATQQ[?p]t[?p]tV[?p]s[?p]sIP[p]sHP[?p]s[?p]tAGk	P20929-2;P20929-3;P20929-4	Phos	P20929-2->[?p]T8455[?p]T8456[?p]S8458[?p]S8459[p]S8462[?p]S8465[?p]T8466|P20929-3->[?p]T8455[?p]T8456[?p]S8458[?p]S8459[p]S8462[?p]S8465[?p]T8466|P20929-4->[?p]T6599[?p]T6600[?p]S6602[?p]S6603[p]S6606[?p]S6609[?p]T6610	Phos_isUniquetoGene	isUniquetoGene	3	18|16|29|21|14	4|26|23|15|13|22		-0.187524	-1.3585	0.180127	0.807409		-0.281245	-2.3226	0.023541	0.559264		-0.0937211	-0.733719	0.468957	0.978281
[TTN]	Isoform 12 of Titin | Isoform 13 of Titin | Isoform 11 of Titin | Isoform 2 of Titin	eIELDFAVPLkDVTVPER	Q8WZ42-12;Q8WZ42-13;Q8WZ42-11;Q8WZ42-2	NonPhos	Q8WZ42-12->|Q8WZ42-13->|Q8WZ42-11->|Q8WZ42-2->	NonPhos_isUniquetoGene	isUniquetoGene		4|6|2|9|12|14	11|7|1|14		-0.150449	-2.77369	0.00716861	0.337563		-0.113401	-2.3184	0.0237869	0.559264		0.0370484	0.636255	0.529883	0.978864
[NEB]	|Isoform 2 of Nebulin | Isoform 3 of Nebulin	tIYTAPLDmLQVTQAk	P20929-2;P20929-3	NonPhos	P20929-2->|P20929-3->	NonPhos_isUniquetoGene	isUniquetoGene		|36|14.5|16|21	|1|4|3		0.102824	2.8293	0.00614285	0.323699		0.13735	2.32731	0.0232674	0.559264		0.0345255	0.530612	0.60033	0.982725
[CMA1]	Chymase |	lMDPQAcSHFR	P23946	NonPhos	P23946->|	NonPhos_isUniquetoGene	isUniquetoGene		49|29|21|36|	3|1|2|		-0.124501	-1.53364	0.130743	0.759929		-0.160737	-2.32198	0.0235777	0.559264		-0.036237	-0.444654	0.660538	0.988539
[PADI2]	Protein arginine deiminase type 2	yIHILGR	Q9Y2J8	NonPhos	Q9Y2J8->	NonPhos_isUniquetoGene	isUniquetoGene		28|45.5|49|6|47.5	3|2		-0.176362	-1.42011	0.161333	0.788437		-0.234329	-2.32413	0.0234496	0.559264		-0.057967	-0.415692	0.681349	0.98917
[KYAT1]	Isoform 2 of Kynurenine oxoglutarate transaminase 1 |	sLQSVGLkPIIPQGSYFLITDISDFkR	Q16773-2	NonPhos	Q16773-2->|	NonPhos_isUniquetoGene	isUniquetoGene		24|17|34||32	1|2|		0.111834	1.41361	0.163242	0.790974		0.142225	2.32374	0.0234721	0.559264		0.0303909	0.380384	0.707094	0.991644
[TLN2]	Talin 2	fVGGIAQIIAAQEEMLkk	Q9Y4G6	NonPhos	Q9Y4G6->	NonPhos_isUniquetoGene	isUniquetoGene		22.5|13.5|10.5|9.5|26|25	6|4|5		0.10689	2.03953	0.0455368	0.59257		0.125792	2.32019	0.0236839	0.559264		0.0189018	0.326149	0.747281	0.992727
[TTN]	|Isoform 11 of Titin | Isoform 12 of Titin | Isoform 13 of Titin | Isoform 2 of Titin | Isoform 6 of Titin | Isoform 3 of Titin	[p]sR[p]sP[p]tPPSIAAk	Q8WZ42-11;Q8WZ42-12;Q8WZ42-13;Q8WZ42-2;Q8WZ42-6;Q8WZ42-3	Phos	Q8WZ42-11->[p]S263[p]S265[p]T267|Q8WZ42-12->[p]S263[p]S265[p]T267|Q8WZ42-13->[p]S263[p]S265[p]T267|Q8WZ42-2->[p]S263[p]S265[p]T267|Q8WZ42-6->[p]S263[p]S265[p]T267|Q8WZ42-3->[p]S263[p]S265[p]T267	Phos_isUniquetoGene	isUniquetoGene	3	|14|17|15.5|11	|33|31|28|48|37		-0.101281	-2.75186	0.00760709	0.345679		-0.0937406	-2.32491	0.023405	0.559264		0.00754048	0.20038	0.843019	0.994792
[LMOD3]	|Leiomodin 3	eMLLDFVNAMk	Q0VAK6	NonPhos	Q0VAK6->	NonPhos_isUniquetoGene	isUniquetoGene		|46.5|0|33|21|14.5	|2|5|4		-0.163217	-1.62461	0.109691	0.73902		-0.1671	-2.32056	0.023661	0.559264		-0.00388323	-0.0375293	0.970406	0.998533
[MYOT]	Myotilin	aGEATFTVqLDVLAk	Q9UBF9	NonPhos	Q9UBF9->	NonPhos_isUniquetoGene	isUniquetoGene		53.5|48.5|58.5|60.5|45.5|45	2|4|10|5		-0.00569029	-0.20747	0.837181	0.984339		0.0847832	2.31507	0.0239792	0.559361		0.0904735	2.6951	0.0091912	0.592357
[RPL12]	|60S ribosomal protein L12	eILGTAQSVGcNVDGR	P30050	NonPhos	P30050->	NonPhos_isUniquetoGene	isUniquetoGene		|0|41|29	|3|6|2|1		-0.0335342	-0.400033	0.692028	0.962179		0.20544	2.31538	0.0239615	0.559361		0.238975	2.50599	0.015074	0.663265
[TPI1]	Isoform 2 of Triosephosphate isomerase	dcGATWVVLGHSER	P60174-1	NonPhos	P60174-1->	NonPhos_isUniquetoGene	isUniquetoGene		39|27.5|12|25.5|12.5	16|22|18|14		-0.195883	-3.68535	0.000467775	0.152174		-0.112767	-2.31687	0.0238725	0.559361		0.0831151	1.75381	0.0855657	0.884311
[CKB]	Creatine kinase B type |	vISMqkGGNMk	P12277	NonPhos	P12277->|	NonPhos_isUniquetoGene	isUniquetoGene		14.5|13|7|8.5|48|	2|1|3|		0.0522968	0.516956	0.608799	0.948432		0.226906	2.31496	0.0239863	0.559361		0.174609	1.48399	0.144697	0.950714
[MYH14]	Isoform 6 of Myosin 14	aLEEEQEAREELER	Q7Z406-6	NonPhos	Q7Z406-6->	NonPhos_isUniquetoGene	isUniquetoGene		34|2.5|25|13|18.5|0	3|2|4|1		0.0350516	0.673568	0.505037	0.933211		0.101304	2.31674	0.0238808	0.559361		0.0662519	1.29634	0.202009	0.969658
[GPI]	Glucose 6 phosphate isomerase	iLLANFLAQTEALmR	P06744	NonPhos	P06744->	NonPhos_isUniquetoGene	isUniquetoGene		26|28|19.5|25|19|20	13|11|14|10|15		0.0798053	0.947107	0.349103	0.884955		0.166363	2.31517	0.0239732	0.559361		0.0865573	0.956162	0.345802	0.976992
[SYNPO2L]	|Synaptopodin 2 like protein	[p]sP[p]sPTPSLPPSWk	Q9H987	Phos	Q9H987->[p]S788[p]S790	Phos_isUniquetoGene	isUniquetoGene	2	|34|15|13.5|24	|3|35|30|24		-0.173761	-2.16716	0.0338856	0.549187		-0.218074	-2.31522	0.0239709	0.559361		-0.044313	-0.509362	0.614995	0.98313
[MYPN]	Myopalladin	iVGIPVPk	Q86TC9	NonPhos	Q86TC9->	NonPhos_isUniquetoGene	isUniquetoGene		46.5|54|38.5|17|47|16	4|2		0.0114634	0.209894	0.835311	0.984339		0.119924	2.30979	0.0242965	0.566705		0.10846	2.07285	0.042972	0.781897
[CAPNS1]	Calpain small subunit 1	tDGFGIDTcR	P04632	NonPhos	P04632->	NonPhos_isUniquetoGene	isUniquetoGene		15|24|42|14.5|10|26	3|2		0.00317229	0.0633842	0.949889	0.997036		-0.118606	-2.30896	0.0243454	0.567198		-0.121778	-2.34937	0.0223245	0.711111
[LAMA2]	|Laminin subunit alpha 2	cNLcDcFLPGTDATTcDSETkk	P24043	NonPhos	P24043->	NonPhos_isUniquetoGene	isUniquetoGene		|12|6|7.5|10	|1|2|8|4|3		-0.0759995	-0.724558	0.473439	0.927016		0.200833	2.30625	0.0245098	0.567232		0.276832	2.53663	0.0139305	0.653563
[PPP3CB]	|Isoform 3 of Serine/threonine protein phosphatase 2B catalytic subunit beta isoform	iINEGAAILR	P16298-3	NonPhos	P16298-3->	NonPhos_isUniquetoGene	isUniquetoGene		|50|37|64|24	|3|2|1		-0.0335104	-0.665072	0.510403	0.935305		-0.137998	-2.30615	0.0245159	0.567232		-0.104488	-1.94599	0.0570058	0.84134
[TTN]	Isoform 12 of Titin | Isoform 3 of Titin |	aEGILTDR	Q8WZ42-12;Q8WZ42-3	NonPhos	Q8WZ42-12->|Q8WZ42-3->|	NonPhos_isUniquetoGene	isUniquetoGene		5|54|42.5|35.5|	1|2|		-0.155601	-3.68643	0.000466047	0.152174		-0.0846484	-2.30606	0.0245216	0.567232		0.0709525	1.74913	0.0863887	0.885175
[PCYOX1]	Prenylcysteine oxidase 1 |	sNLISGSVMYIEEk	Q9UHG3	NonPhos	Q9UHG3->|	NonPhos_isUniquetoGene	isUniquetoGene		55.5|57||34|29.5	2|1|		0.0858233	1.32361	0.191485	0.8125		0.167072	2.30674	0.0244804	0.567232		0.0812484	1.24179	0.22144	0.969658
[NEXN]	Nexilin | Isoform 2 of Nexilin | Isoform 4 of Nexilin |	iGQLSEkEIQkk	Q0ZGT2-2;Q0ZGT2-4	NonPhos	Q0ZGT2-2->|Q0ZGT2-4->|	NonPhos_isUniquetoGene	isUniquetoGene		14|36||5|57	4|1||3|2		0.190299	3.20494	0.00207745	0.251701		0.164796	2.30776	0.0244185	0.567232		-0.0255029	-0.336143	0.739802	0.991644
[PRKAB2]	5' AMP activated protein kinase subunit beta 2	kSDFEVFDALkLDSMESSETScR	O43741	NonPhos	O43741->	NonPhos_isUniquetoGene	isUniquetoGene		15|20.5|2|10|40|24	1|2|3		-0.118394	-2.05896	0.0435686	0.588512		-0.134793	-2.30702	0.0244639	0.567232		-0.0163992	-0.28069	0.781478	0.99384
[LPP]	|Lipoma preferred partner	mVIPNQPPLTATkk	Q93052	NonPhos	Q93052->	NonPhos_isUniquetoGene	isUniquetoGene		|25.5|33|21|26.5|49.5	|6|3|5|2		-0.139776	-2.00286	0.0494891	0.60749		-0.156582	-2.30776	0.0244188	0.567232		-0.0168059	-0.264019	0.79414	0.994792
[OGDH]	2 oxoglutarate dehydrogenase mitochondrial	lVEDHLAVQSLIR	Q02218	NonPhos	Q02218->	NonPhos_isUniquetoGene	isUniquetoGene		53|40|0|18|7|5.5	1|3|2		-0.0208988	-0.265268	0.792786	0.97942		-0.195551	-2.30465	0.0246059	0.56772		-0.174652	-2.29482	0.025505	0.725874
[FN3K]	Fructosamine 3 kinase |	lkEEENTVGR	Q9H479	NonPhos	Q9H479->|	NonPhos_isUniquetoGene	isUniquetoGene		28|18.5|18||54	2|1|		-0.0242765	-0.32247	0.749457	0.974844		-0.141776	-2.30409	0.0246407	0.568207		-0.117499	-1.59153	0.11811	0.929191
[BOLA2]	BolA like protein 2	fEGkPLLQR	Q9H3K6	NonPhos	Q9H3K6->	NonPhos_isUniquetoGene	isUniquetoGene		34.5|38|48|41|23|39	2|3|1		-0.129958	-2.02129	0.0474617	0.600234		-0.167067	-2.30383	0.0246557	0.568694		-0.0371095	-0.510323	0.614322	0.98313
[GAPDH]	|Glyceraldehyde 3 phosphate dehydrogenase	vPTAnVSVVDLTcRLEkPAkYDDIk	P04406	NonPhos	P04406->	NonPhos_isUniquetoGene	isUniquetoGene		|54|41|0|50	|1		-0.0599691	-0.918429	0.363863	0.891456		-0.117084	-2.30174	0.024783	0.569024		-0.0571144	-0.87074	0.390357	0.976992
[TRIM72]	Tripartite motif containing protein 72	lkTQLPQQk	Q6ZMU5	NonPhos	Q6ZMU5->	NonPhos_isUniquetoGene	isUniquetoGene		13|17|14|25|18	1|4|5|7		0.130281	3.30914	0.00152038	0.216216		0.108027	2.30219	0.0247565	0.569024		-0.0222542	-0.561225	0.579492	0.981939
[MDH2]	Isoform 2 of Malate dehydrogenase mitochondrial | Malate dehydrogenase mitochondrial	vNVPVIGGHAGk	P40926-2;P40926	NonPhos	P40926-2->|P40926->	NonPhos_isUniquetoGene	isUniquetoGene		11|17|27|13.5|6.5|10	13|16|9|12|10|11		-0.149192	-1.58883	0.117605	0.751825		-0.178653	-2.30234	0.0247463	0.569024		-0.0294616	-0.31854	0.752968	0.993007
[TTN]	Isoform 3 of Titin | Isoform 12 of Titin |	yGVGPGITSAcIVAnYPFkVPGPPGTPQVTAVTk	Q8WZ42-3;Q8WZ42-12	NonPhos	Q8WZ42-3->|Q8WZ42-12->|	NonPhos_isUniquetoGene	isUniquetoGene		25|69|12||31	6|1|		0.00997726	0.128602	0.898603	0.992546		-0.126236	-2.3006	0.0248526	0.569989		-0.136214	-1.60192	0.115758	0.924894
[PLEC]	|Isoform 4 of Plectin | Isoform 5 of Plectin | Isoform 7 of Plectin | Isoform 3 of Plectin	aQLEPVASPAk	Q15149-4;Q15149-5;Q15149-7;Q15149-3	NonPhos	Q15149-4->|Q15149-5->|Q15149-7->|Q15149-3->	NonPhos_isUniquetoGene	isUniquetoGene		|25|16.5|59|41	|7|8|3|1		-0.107165	-1.3301	0.189323	0.812396		-0.146545	-2.30065	0.0248489	0.569989		-0.03938	-0.528041	0.602089	0.982911
[HSPA5]	78 kDa glucose regulated protein	nGRVEIIANDQGNR	P11021	NonPhos	P11021->	NonPhos_isUniquetoGene	isUniquetoGene		0|42|11|19|15|5	1|4|5|9|13		0.0281207	0.544325	0.589997	0.947728		-0.134133	-2.29764	0.0250353	0.570011		-0.162254	-3.12975	0.0026995	0.489583
[CKB]	Creatine kinase B type	vLTPELYAELR	P12277	NonPhos	P12277->	NonPhos_isUniquetoGene	isUniquetoGene		33|23|18|27.5|34|0	4|3|2		0.0306779	0.17131	0.865249	0.989918		0.459646	2.29668	0.0250928	0.570011		0.428968	2.14905	0.0360658	0.761858
[MYOM3]	Myomesin 3	aEMPDGQYDPETGTGLLcIEELSkk	Q5VTT5	NonPhos	Q5VTT5->	NonPhos_isUniquetoGene	isUniquetoGene		9|6|13|8|5|3.5	5|6|4		0.00655259	0.0647522	0.948813	0.996723		0.203317	2.29486	0.0252039	0.570011		0.196765	1.90158	0.0627603	0.85528
[ALDOA]	Fructose bisphosphate aldolase A |	iVAPGkGILAADESTG[p]sIAk	P04075	Phos	P04075->[p]S39|	Phos_isUniquetoGene	isUniquetoGene	1	25||43|6|50	2||3|1		0.137972	0.926305	0.359772	0.891117		0.353981	2.29557	0.0251594	0.570011		0.216009	1.64743	0.105928	0.909675
[TTN]	Isoform 12 of Titin | Isoform 13 of Titin | Isoform 2 of Titin | Isoform 3 of Titin | Isoform 11 of Titin	iTEkPSPPEkLGVTSISk	Q8WZ42-12;Q8WZ42-13;Q8WZ42-2;Q8WZ42-3;Q8WZ42-11	NonPhos	Q8WZ42-12->|Q8WZ42-13->|Q8WZ42-2->|Q8WZ42-3->|Q8WZ42-11->	NonPhos_isUniquetoGene	isUniquetoGene		32|8.5|4|11|5.5	3|4|2		0.0378801	0.472068	0.64022	0.95466		0.19648	2.29635	0.0251123	0.570011		0.1586	1.65931	0.103467	0.909675
[CLIP1]	CAP Gly domain containing linker protein 1 |	lLDLDALRk	P30622	NonPhos	P30622->|	NonPhos_isUniquetoGene	isUniquetoGene		48|51.5||10|0	1|2||3		0.0841355	1.15304	0.25474	0.84888		0.171412	2.29547	0.0251655	0.570011		0.0872767	1.26856	0.211739	0.969658
[HADH]	Hydroxyacyl coenzyme A dehydrogenase mitochondrial	kTGEGFYk	Q16836	NonPhos	Q16836->	NonPhos_isUniquetoGene	isUniquetoGene		8|7|13|4.5|11|14	1|2|4|3		0.0998173	0.982357	0.331503	0.881297		0.220139	2.30008	0.0248847	0.570011		0.120321	1.16081	0.252851	0.97262
[SLC25A20]	Mitochondrial carnitine/acylcarnitine carrier protein |	rVSELSAPR	O43772	NonPhos	O43772->|	NonPhos_isUniquetoGene	isUniquetoGene		39||17|20.5|14|10	2||1|3		-0.118458	-1.5612	0.124034	0.756026		-0.206307	-2.29776	0.0250275	0.570011		-0.0878496	-0.889034	0.380536	0.976992
[CAPN2]	|Calpain 2 catalytic subunit	fkLPPGEYILVPSTFEPnkDGDFcIR	P17655	NonPhos	P17655->	NonPhos_isUniquetoGene	isUniquetoGene		|14|35|48|0	|3|1		-0.0802033	-1.30325	0.198357	0.815967		-0.124456	-2.2988	0.0249635	0.570011		-0.0442523	-0.797161	0.431523	0.976992
[LAMC1]	Laminin subunit gamma 1	cVckDNVEGFNcER	P11047	NonPhos	P11047->	NonPhos_isUniquetoGene	isUniquetoGene		23.5|14|29|34.5|1|5	4|3		0.0864611	0.541191	0.592134	0.947728		0.263356	2.2971	0.0250672	0.570011		0.176895	1.04357	0.303659	0.976992
[HSPG2]	Basement membrane specific heparan sulfate proteoglycan core protein	aFAHLQVPER	P98160	NonPhos	P98160->	NonPhos_isUniquetoGene	isUniquetoGene		5|25|15|8|13|33	6|4|7|3		-0.171538	-3.00979	0.00367916	0.295964		-0.133452	-2.29933	0.0249304	0.570011		0.0380861	0.642117	0.526105	0.978858
[DMD]	Dystrophin	yQLGIEk	P11532	NonPhos	P11532->	NonPhos_isUniquetoGene	isUniquetoGene		53|38|35|46|54|63.5	2|1|3		0.0846782	2.00148	0.0496423	0.608622		0.104076	2.29899	0.0249518	0.570011		0.0193982	0.493206	0.626209	0.983876
[C10orf71]	Uncharacterized protein C10orf71	dVSAGDSQkDEkENVMR	Q711Q0	NonPhos	Q711Q0->	NonPhos_isUniquetoGene	isUniquetoGene		0|4|8|2.5|26	1|2|3		-0.185304	-2.43234	0.0176923	0.44586		-0.160136	-2.29667	0.0250935	0.570011		0.0251682	0.285327	0.777969	0.99384
[UNC45B]	Isoform 3 of Protein unc 45 homolog B	mTQVTTQWLEILQR	Q8IWX7-3	NonPhos	Q8IWX7-3->	NonPhos_isUniquetoGene	isUniquetoGene		14|0|47|38.5|19|16	4|5|2|3		-0.158273	-2.07765	0.0417454	0.585414		-0.182606	-2.2948	0.0252077	0.570011		-0.0243332	-0.300665	0.766389	0.99384
[MCEE]	Methylmalonyl CoA epimerase mitochondrial	mELLHPLGR	Q96PE7	NonPhos	Q96PE7->	NonPhos_isUniquetoGene	isUniquetoGene		17.5|31|43.5|41|12|55.5	2|4		0.0794956	0.572368	0.571004	0.946826		-0.272498	-2.29288	0.025324	0.571272		-0.351993	-2.57355	0.012656	0.625
[TTN]	|Isoform 11 of Titin | Isoform 12 of Titin | Isoform 13 of Titin | Isoform 2 of Titin | Isoform 6 of Titin | Isoform 3 of Titin	qQ[p]sP[p]sPIRHSP[p]sPVR	Q8WZ42-11;Q8WZ42-12;Q8WZ42-13;Q8WZ42-2;Q8WZ42-6;Q8WZ42-3	Phos	Q8WZ42-11->[p]S282[p]S284[p]S291|Q8WZ42-12->[p]S282[p]S284[p]S291|Q8WZ42-13->[p]S282[p]S284[p]S291|Q8WZ42-2->[p]S282[p]S284[p]S291|Q8WZ42-6->[p]S282[p]S284[p]S291|Q8WZ42-3->[p]S282[p]S284[p]S291	Phos_isUniquetoGene	isUniquetoGene	3	|22.5|23|28|21|9.5	|8|5|9|14		-0.0144559	-0.190855	0.850033	0.98693		-0.131765	-2.29177	0.0253916	0.571272		-0.117309	-1.73056	0.089727	0.892701
[PDHB]	Isoform 2 of Pyruvate dehydrogenase E1 component subunit beta mitochondrial	iLEDNSIPQVk	P11177-2	NonPhos	P11177-2->	NonPhos_isUniquetoGene	isUniquetoGene		17|14|6|10.5|23	5|7|13|16|11		-0.0580705	-0.735772	0.466635	0.925901		-0.157167	-2.29313	0.0253087	0.571272		-0.0990969	-1.17578	0.246825	0.972436
[NDUFB6]	NADH dehydrogenase ubiquinone 1 beta subcomplex subunit 6	iFPGDTILETGEVIPPMkEFPDQHH	O95139	NonPhos	O95139->	NonPhos_isUniquetoGene	isUniquetoGene		36|16|14|13|19|10	5|3|7|8		-0.0993982	-0.981108	0.332116	0.881297		-0.197081	-2.29187	0.0253847	0.571272		-0.0976823	-0.975562	0.336138	0.976992
[TTN]	Isoform 12 of Titin | Isoform 6 of Titin | Isoform 13 of Titin |	[p]sGVPLTTGYR	Q8WZ42-12;Q8WZ42-6;Q8WZ42-13	Phos	Q8WZ42-12->[p]S1118|Q8WZ42-6->[p]S1118|Q8WZ42-13->[p]S1118|	Phos_isUniquetoGene	isUniquetoGene	1	28.5|16|22|37|	2|4|1|		-0.178096	-2.39235	0.0195811	0.466192		-0.252671	-2.29185	0.025386	0.571272		-0.0745755	-0.65605	0.517208	0.978858
[ATP6V1B2]	|V type proton ATPase subunit B brain isoform	sGQVLEVSGSk	P21281	NonPhos	P21281->	NonPhos_isUniquetoGene	isUniquetoGene		|25|62|22.5|50.5|19	|3|1|2|5		0.00955701	0.227359	0.821814	0.982484		0.106963	2.29046	0.0254741	0.571585		0.0974056	2.14073	0.0367711	0.761858
[TTN]	Isoform 12 of Titin | Isoform 13 of Titin | Isoform 11 of Titin | Isoform 2 of Titin |	vTNEVG[p]sSIcSAR	Q8WZ42-12;Q8WZ42-13;Q8WZ42-11;Q8WZ42-2	Phos	Q8WZ42-12->[p]S5717|Q8WZ42-13->[p]S5400|Q8WZ42-11->[p]S4473|Q8WZ42-2->[p]S5308|	Phos_isUniquetoGene	isUniquetoGene	1	16|9.5||9|15|13	2|4||3		-0.177813	-1.74535	0.0860736	0.703074		-0.282582	-2.29114	0.025432	0.571585		-0.104768	-0.817758	0.419748	0.976992
[NDUFAF4]	NADH dehydrogenase ubiquinone 1 alpha subcomplex assembly factor 4	dVYVDSkDPVSSLQVk	Q9P032	NonPhos	Q9P032->	NonPhos_isUniquetoGene	isUniquetoGene		30|13|14.5|0|11.5|28.5	1|3|2		-0.152779	-1.52834	0.13206	0.761183		-0.20452	-2.29063	0.0254639	0.571585		-0.0517406	-0.484399	0.63236	0.984739
[PRKAR1A]	cAMP dependent protein kinase type I alpha regulatory subunit	lGPSDYFGEIALLMNRPR	P10644	NonPhos	P10644->	NonPhos_isUniquetoGene	isUniquetoGene		23|49|28|11.5|5|16	4|3|8|6		0.146449	2.01668	0.047965	0.600407		0.146051	2.28896	0.0255693	0.573144		-0.000398123	-0.00745565	0.994134	0.999703
[IDI1]	Isopentenyl diphosphate Delta isomerase 1 |	aFSVFLFNTENk	Q13907	NonPhos	Q13907->|	NonPhos_isUniquetoGene	isUniquetoGene		23.5|22.5|22|15||25	4|1||2		-0.0301601	-0.368023	0.715536	0.966283		0.146475	2.2805	0.0261007	0.573545		0.176636	2.24259	0.0289446	0.736646
[TTN]	Isoform 11 of Titin | Isoform 12 of Titin | Isoform 13 of Titin | Isoform 2 of Titin	aGDTIVLnAISILGkPLPk	Q8WZ42-11;Q8WZ42-12;Q8WZ42-13;Q8WZ42-2	NonPhos	Q8WZ42-11->|Q8WZ42-12->|Q8WZ42-13->|Q8WZ42-2->	NonPhos_isUniquetoGene	isUniquetoGene		13|16|21|12.5|5	11|15|10|9		-0.0180887	-0.516396	0.609186	0.948432		-0.0741335	-2.28826	0.025614	0.573545		-0.0560448	-2.07242	0.0430131	0.781897
[APOBEC2]	C >U editing enzyme APOBEC 2	yNVTWYVSSSPcAAcADR	Q9Y235	NonPhos	Q9Y235->	NonPhos_isUniquetoGene	isUniquetoGene		4|3|1.5|0|8	7|9|6|8|10		0.00911727	0.0766413	0.93945	0.995627		0.304527	2.28313	0.0259333	0.573545		0.295409	1.99976	0.0506302	0.817976
[NEB]	Isoform 2 of Nebulin | Isoform 3 of Nebulin | Isoform 4 of Nebulin	ySSPVDMLGIVLAk	P20929-2;P20929-3;P20929-4	NonPhos	P20929-2->|P20929-3->|P20929-4->	NonPhos_isUniquetoGene	isUniquetoGene		6|15.5|29|18|22|19	17|16|18|25|26|29		-0.0158139	-0.421372	0.676507	0.960351		-0.0934451	-2.28564	0.0257757	0.573545		-0.0776312	-1.81358	0.0756262	0.878094
[HSPB3]	Heat shock protein beta 3 |	gLEDcRLDHALYALPGPTIVDLR	Q12988	NonPhos	Q12988->|	NonPhos_isUniquetoGene	isUniquetoGene		18||12|33|21.5	3||4|2		-0.0262287	-0.347255	0.730925	0.971946		-0.166415	-2.28663	0.0257148	0.573545		-0.140187	-1.79348	0.0788471	0.88184
[ASPH]	|Isoform 4 of Aspartyl/asparaginyl beta hydroxylase	eLTkEELkk	Q12797-4	NonPhos	Q12797-4->	NonPhos_isUniquetoGene	isUniquetoGene		|27|23.5|22.5|25.5|18	|1|2		0.0846144	0.800947	0.428231	0.913561		0.259669	2.28367	0.0258992	0.573545		0.175054	1.61531	0.112789	0.921926
[TRIM72]	|Tripartite motif containing protein 72	vLEEVADkPQTEFLmk	Q6ZMU5	NonPhos	Q6ZMU5->	NonPhos_isUniquetoGene	isUniquetoGene		|32|42.5|19|22|10	|2|4|13|3		0.0364397	0.9925	0.326553	0.880988		0.13202	2.27681	0.0263323	0.573545		0.0955803	1.59442	0.11745	0.929191
[LIMCH1]	LIM and calponin homology domains containing protein 1 | Isoform 3 of LIM and calponin homology domains containing protein 1	gSSDGRG[p]sDSESDLPHR	Q9UPQ0;Q9UPQ0-3	Phos	Q9UPQ0->[p]S231|Q9UPQ0-3->[p]S72	Phos_isUniquetoGene	isUniquetoGene	1	40|18|58|7|6	4|5|21|27		0.143099	1.08902	0.281892	0.866143		0.303635	2.27849	0.0262262	0.573545		0.160536	1.44051	0.156722	0.960337
[TTN]	Isoform 12 of Titin | Isoform 13 of Titin | Isoform 11 of Titin | Isoform 2 of Titin |	kPVSEVGDGRWLk	Q8WZ42-12;Q8WZ42-13;Q8WZ42-11;Q8WZ42-2	NonPhos	Q8WZ42-12->|Q8WZ42-13->|Q8WZ42-11->|Q8WZ42-2->|	NonPhos_isUniquetoGene	isUniquetoGene		53.5|22|13|30|0|	2|1|3|		0.0963847	1.09345	0.279951	0.864492		0.188895	2.27694	0.0263233	0.573545		0.09251	1.27577	0.209171	0.969658
[APOBEC2]	C >U editing enzyme APOBEC 2	imkPQDFEYVWQNFVEQEEGESk	Q9Y235	NonPhos	Q9Y235->	NonPhos_isUniquetoGene	isUniquetoGene		4|2|15.5|7|3|5	5|2|4|7		0.273335	2.60852	0.0111911	0.389493		0.165509	2.28063	0.0260929	0.573545		-0.107826	-1.0158	0.316659	0.976992
[DMD]	Dystrophin	sPAQILISLESEERGELER	P11532	NonPhos	P11532->	NonPhos_isUniquetoGene	isUniquetoGene		23|13|6|12.5|40|15.5	4|5|3|2		0.110158	1.50773	0.137277	0.766822		0.157642	2.28013	0.0261244	0.573545		0.0474833	0.778355	0.442416	0.976992
[HSPA2]	Heat shock related 70 kDa protein 2 |	nALESYTYNIk	P54652	NonPhos	P54652->|	NonPhos_isUniquetoGene	isUniquetoGene		15||6.5|23|14	7||12|13		0.199529	1.49066	0.14173	0.771327		0.310506	2.2761	0.0263783	0.573545		0.110976	1.06141	0.295529	0.976992
[HNRNPU]	Heterogeneous nuclear ribonucleoprotein U | Isoform Short of Heterogeneous nuclear ribonucleoprotein U	gLkAELMER	Q00839;Q00839-2	NonPhos	Q00839->|Q00839-2->	NonPhos_isUniquetoGene	isUniquetoGene		14|24|9|19|15|62	1|2|3		0.0727645	1.4633	0.149117	0.773766		0.115486	2.27863	0.0262176	0.573545		0.0427211	0.854097	0.399464	0.976992
[MYH2]	Myosin 2	eLEGEVESEqkRNAEAVk	Q9UKX2	NonPhos	Q9UKX2->	NonPhos_isUniquetoGene	isUniquetoGene		0|13.5|24|20.5|8|15	5|4|8|11		0.087038	1.29615	0.200802	0.816702		0.174045	2.28038	0.0261089	0.573545		0.0870067	0.990222	0.328956	0.976992
[NEDD8]	NEDD8 |	qMNDEkTAADYk	Q15843	NonPhos	Q15843->|	NonPhos_isUniquetoGene	isUniquetoGene		58.5|0|22|23.5|38|	2|3|		0.0649287	1.05815	0.29568	0.873586		0.133467	2.27791	0.0262621	0.573545		0.0685379	1.0881	0.283624	0.976992
[KPNA4]	Importin subunit alpha 3 |	nEVVVELRk	O00629	NonPhos	O00629->|	NonPhos_isUniquetoGene	isUniquetoGene		35||3|55|37|23	4||1|2		-0.0719449	-1.02303	0.311945	0.877827		-0.144996	-2.27631	0.0263648	0.573545		-0.0730509	-0.997306	0.325516	0.976992
[SLC25A24]	Isoform 2 of Calcium binding mitochondrial carrier protein SCaMC 1 |	sDkMNIFGGFR	Q6NUK1-2	NonPhos	Q6NUK1-2->|	NonPhos_isUniquetoGene	isUniquetoGene		12|15|48||32	3|2||1		0.0713882	1.00342	0.321274	0.879328		0.130796	2.28372	0.025896	0.573545		0.0594081	0.95043	0.348692	0.976992
[PADI2]	Protein arginine deiminase type 2	iLIGSSFPLSGGRR	Q9Y2J8	NonPhos	Q9Y2J8->	NonPhos_isUniquetoGene	isUniquetoGene		5|9|2|21|6|26	5|7|8		-0.0771268	-0.86513	0.392263	0.898216		-0.152361	-2.28455	0.0258445	0.573545		-0.0752339	-0.785137	0.438473	0.976992
[PPP1R27]	Protein phosphatase 1 regulatory subunit 27 |	yGADIHQR	Q86WC6	NonPhos	Q86WC6->|	NonPhos_isUniquetoGene	isUniquetoGene		8|36.5|39|45|52.5|	2|3|1|6|		-0.0999688	-0.783418	0.438378	0.917935		-0.210619	-2.276	0.0263847	0.573545		-0.11065	-0.904877	0.372148	0.976992
[GANAB]	|Neutral alpha glucosidase AB | Isoform 2 of Neutral alpha glucosidase AB	sIRPGLSPYR	Q14697;Q14697-2	NonPhos	Q14697->|Q14697-2->	NonPhos_isUniquetoGene	isUniquetoGene		|27|21.5|5|2|22.5	|2|4		0.0897198	1.82358	0.0731603	0.671798		0.127092	2.28591	0.025759	0.573545		0.0373718	0.686904	0.497733	0.978295
[PDHB]	Isoform 2 of Pyruvate dehydrogenase E1 component subunit beta mitochondrial	dIIFAIk	P11177-2	NonPhos	P11177-2->	NonPhos_isUniquetoGene	isUniquetoGene		25|30.5|14|39.5|17	4|6|7		-0.128039	-1.35435	0.181445	0.807545		-0.190046	-2.28162	0.0260291	0.573545		-0.0620073	-0.582758	0.565002	0.98009
[FLNC]	Isoform 2 of Filamin C	fIPHEnGVHSIDVk	Q14315-2	NonPhos	Q14315-2->	NonPhos_isUniquetoGene	isUniquetoGene		12|3.5|6.5|20|18|17	11|8|12|19|16		0.0558187	0.841664	0.405192	0.901028		0.0882162	2.27585	0.0263943	0.573545		0.0323975	0.483414	0.633052	0.984739
[ADH1B]	Alcohol dehydrogenase 1B	vcLIGcGFSTGYGSAVNVAk	P00325	NonPhos	P00325->	NonPhos_isUniquetoGene	isUniquetoGene		17.5|37|48|47.5|26|39	2|3|1		0.176188	1.83673	0.0711347	0.670488		0.214217	2.28564	0.0257755	0.573545		0.038029	0.408967	0.686234	0.989399
[PSMA6]	Proteasome subunit alpha type 6 |	ykYGYEIPVDMLckR	P60900	NonPhos	P60900->|	NonPhos_isUniquetoGene	isUniquetoGene		39.5|34|57||25	2|1|3|		0.0824394	1.82871	0.0723648	0.670488		0.0911527	2.278	0.0262559	0.573545		0.00871325	0.177286	0.860916	0.995484
[LAMA2]	Laminin subunit alpha 2	fIDFLAIEMR	P24043	NonPhos	P24043->	NonPhos_isUniquetoGene	isUniquetoGene		25|30|0|34|33.5|16	5|3|4		0.223161	2.40304	0.0190586	0.463209		0.2111	2.28052	0.0260997	0.573545		-0.0120616	-0.137086	0.892228	0.997844
[LMNB2]	Lamin B2	gQSSWGTGESFR	Q03252	NonPhos	Q03252->	NonPhos_isUniquetoGene	isUniquetoGene		3|0|21|24|11	2|3|4		0.11259	2.46586	0.0162405	0.433962		0.118915	2.28348	0.0259109	0.573545		0.00632445	0.123193	0.903089	0.997985
[TALDO1]	Transaldolase	fAADAVkLER	P37837	NonPhos	P37837->	NonPhos_isUniquetoGene	isUniquetoGene		9|33.5|16|37|35.5|54.5	2|3|4		0.150103	1.97476	0.0526984	0.617297		0.155604	2.27793	0.0262608	0.573545		0.00550096	0.0724669	0.942902	0.998054
[TACC2]	Isoform 3 of Transforming acidic coiled coil containing protein 2 |	kMGScDGEGLLTSPDQPR	O95359-3	NonPhos	O95359-3->|	NonPhos_isUniquetoGene	isUniquetoGene		45|13|47||0	1|		-0.243112	-2.48502	0.0154549	0.431564		-0.248324	-2.28236	0.0259822	0.573545		-0.00521263	-0.0536269	0.957734	0.998203
[MYOM2]	Myomesin 2	sHTVWER	P54296	NonPhos	P54296->	NonPhos_isUniquetoGene	isUniquetoGene		30.5|41|4|45|35|22.5	6|3|4|2		-0.182023	-2.14168	0.0359791	0.555758		-0.183726	-2.27773	0.0262736	0.573545		-0.00170239	-0.0198098	0.984385	0.998974
[NDUFB4]	NADH dehydrogenase ubiquinone 1 beta subcomplex subunit 4	tLPETLDPAEYNISPETRR	O95168	NonPhos	O95168->	NonPhos_isUniquetoGene	isUniquetoGene		0|5.5|7|10|6	4|2|5|3		0.0407165	0.546249	0.588682	0.947728		-0.165787	-2.27556	0.0264127	0.574524		-0.206503	-3.06787	0.00323567	0.495327
[IMPA1]	|Inositol monophosphatase 1	mVLSNMEk	P29218	NonPhos	P29218->	NonPhos_isUniquetoGene	isUniquetoGene		|52.5|0|49.5|22	|2|1		0.0085798	0.150948	0.88111	0.991157		0.167901	2.27483	0.0264604	0.574974		0.159321	2.59285	0.0120331	0.605898
[ATP2A1]	Isoform SERCA1A of Sarcoplasmic/endoplasmic reticulum calcium ATPase 1	iMAVIkEWGTGRDTLR	O14983-2	NonPhos	O14983-2->	NonPhos_isUniquetoGene	isUniquetoGene		8|15|11|39|23|27	5|4|2|3|1		-0.0374039	-0.255009	0.800621	0.980227		0.340018	2.27419	0.0265013	0.575422		0.377422	2.43431	0.0180724	0.686654
[TTN]	Isoform 12 of Titin | Isoform 6 of Titin | Isoform 13 of Titin | Isoform 11 of Titin | Isoform 2 of Titin | Isoform 3 of Titin	qQSP[?p]sPIRH[?p]sP[p]sPVR	Q8WZ42-12;Q8WZ42-6;Q8WZ42-13;Q8WZ42-11;Q8WZ42-2;Q8WZ42-3	Phos	Q8WZ42-12->[?p]S284[?p]S289[p]S291|Q8WZ42-6->[?p]S284[?p]S289[p]S291|Q8WZ42-13->[?p]S284[?p]S289[p]S291|Q8WZ42-11->[?p]S284[?p]S289[p]S291|Q8WZ42-2->[?p]S284[?p]S289[p]S291|Q8WZ42-3->[?p]S284[?p]S289[p]S291	Phos_isUniquetoGene	isUniquetoGene	2	15|44|42|23|18	2|5|1|6|4		-0.358487	-2.11761	0.0380611	0.558885		-0.497562	-2.27323	0.0265609	0.576316		-0.139075	-0.777275	0.443045	0.976992
[CAB39]	|Calcium binding protein 39	lLGELLLDRHNFTIMTk	Q9Y376	NonPhos	Q9Y376->	NonPhos_isUniquetoGene	isUniquetoGene		|74|25.5|15|10	|3|4		0.0819325	0.990904	0.327331	0.881297		0.166278	2.27293	0.0265792	0.576316		0.0843459	0.859722	0.396374	0.976992
[MYH11]	|Myosin 11	iVGLDQMAk	P35749	NonPhos	P35749->	NonPhos_isUniquetoGene	isUniquetoGene		|36|72|54|57	|2|1|3		-0.124964	-1.16838	0.248519	0.844855		-0.278192	-2.27084	0.0267132	0.57765		-0.153228	-1.62571	0.110528	0.914558
[PLEC]	Isoform 4 of Plectin | Isoform 5 of Plectin | Isoform 7 of Plectin | Isoform 3 of Plectin |	aYSDPSTGEPATYGELQQR	Q15149-4;Q15149-5;Q15149-7;Q15149-3	NonPhos	Q15149-4->|Q15149-5->|Q15149-7->|Q15149-3->|	NonPhos_isUniquetoGene	isUniquetoGene		50||13.5|0|13	3||8|9|13|12		-0.0674234	-1.24344	0.219606	0.83271		-0.111124	-2.27088	0.0267102	0.57765		-0.0437004	-0.79396	0.433359	0.976992
[DYSF]	Isoform 14 of Dysferlin |	vLPkDDIEcPLGWkWEDEEWSTDLNR	O75923-14	NonPhos	O75923-14->|	NonPhos_isUniquetoGene	isUniquetoGene		5|3.5|12.5|7|4.5|	1|2|		0.160123	1.99959	0.0498531	0.608622		0.185632	2.27099	0.0267044	0.57765		0.0255091	0.296123	0.769805	0.99384
[LAMA2]	Laminin subunit alpha 2	vTADGEQTGQDAERTNTR	P24043	NonPhos	P24043->	NonPhos_isUniquetoGene	isUniquetoGene		3.5|1|0	2|4|1|3		0.492642	2.90973	0.00489993	0.303136		0.421444	2.27014	0.0267578	0.578092		-0.0711979	-0.434225	0.668002	0.98917
[TTN]	Isoform 11 of Titin | Isoform 12 of Titin | Isoform 13 of Titin | Isoform 2 of Titin | Isoform 3 of Titin |	tSVSLAWSVPEDEGGSkVTGYLIEMqk	Q8WZ42-11;Q8WZ42-12;Q8WZ42-13;Q8WZ42-2;Q8WZ42-3	NonPhos	Q8WZ42-11->|Q8WZ42-12->|Q8WZ42-13->|Q8WZ42-2->|Q8WZ42-3->|	NonPhos_isUniquetoGene	isUniquetoGene		37.5||31|49|40	2||3		-0.00207382	-0.0341518	0.973008	0.99945		-0.127176	-2.26703	0.0269586	0.578125		-0.125102	-2.39444	0.0199648	0.702277
[BIN1]	Isoform II2 of Myc box dependent interacting protein 1 | Isoform BIN1 13 of Myc box dependent interacting protein 1 | Isoform BIN1+12A of Myc box dependent interacting protein 1	eSDWNQHkELEk	O00499-6;O00499-10;O00499-11	NonPhos	O00499-6->|O00499-10->|O00499-11->	NonPhos_isUniquetoGene	isUniquetoGene		37|9|11|9.5|0|15.5	3|4|6		-0.025923	-0.308666	0.759841	0.97614		0.179761	2.26778	0.026911	0.578125		0.205684	2.32975	0.0234197	0.714502
[PLS3]	Isoform 3 of Plastin 3	vYALPEDLVEVkPk	P13797-3	NonPhos	P13797-3->	NonPhos_isUniquetoGene	isUniquetoGene		25|59|34|13.5|46|38	3|4|2		0.0985234	1.31523	0.194295	0.814795		0.188145	2.2676	0.0269222	0.578125		0.0896213	1.0718	0.290857	0.976992
[UQCRFS1]	Cytochrome b c1 complex subunit Rieske mitochondrial	vPDFSEYRR	P47985	NonPhos	P47985->	NonPhos_isUniquetoGene	isUniquetoGene		8|4|6.5|15|9.5|13	3|2		-0.0957938	-1.07436	0.288387	0.869476		-0.189267	-2.26733	0.0269407	0.578125		-0.0934733	-0.996117	0.326092	0.976992
[ACAD8]	Isobutyryl CoA dehydrogenase mitochondrial |	kDAVALcSMAk	Q9UKU7	NonPhos	Q9UKU7->|	NonPhos_isUniquetoGene	isUniquetoGene		12||30|43|39.5|29	1||3|4		-0.107275	-1.46679	0.148161	0.773766		-0.140288	-2.26741	0.0269352	0.578125		-0.0330126	-0.494216	0.625504	0.983876
[NDUFB11]	NADH dehydrogenase ubiquinone 1 beta subcomplex subunit 11 mitochondrial	rPPEPTTPWQEDPEPEDENLYEk	Q9NX14	NonPhos	Q9NX14->	NonPhos_isUniquetoGene	isUniquetoGene		10|23.5|16|32|15	5|4|1		-0.19849	-1.587	0.118021	0.751825		-0.235113	-2.2671	0.0269542	0.578125		-0.0366234	-0.291014	0.77366	0.99384
[CA3]	|Carbonic anhydrase 3	hDPSLQPW[?p]sVS[?p]yDGGSAk	P07451	Phos	P07451->[?p]S48[?p]Y51	Phos_isUniquetoGene	isUniquetoGene	1	|46|17.5|38|9|7	|2|6|3|5		-0.105454	-1.0437	0.302288	0.875724		0.290367	2.26586	0.0270362	0.578332		0.395821	3.00187	0.00391348	0.5
[FADD]	|FAS associated death domain protein	scQMNLVADLVQEVQQAR	Q13158	NonPhos	Q13158->	NonPhos_isUniquetoGene	isUniquetoGene		|40|61.5|63|59.5|48.5	|2|1		0.0296961	0.243604	0.809352	0.980728		-0.262979	-2.26354	0.0271883	0.578332		-0.292675	-2.91778	0.00496721	0.508929
[CPT1B]	|Carnitine O palmitoyltransferase 1 muscle isoform	iLDDPSPPQPGEEk	Q92523	NonPhos	Q92523->	NonPhos_isUniquetoGene	isUniquetoGene		|31.5|53.5|37.5|65	|2|4|1		-0.0614749	-0.368042	0.715522	0.966283		0.33024	2.26104	0.0273543	0.578332		0.391715	2.76124	0.00768907	0.56746
[COQ5]	2 methoxy 6 polyprenyl 14 benzoquinol methylase mitochondrial	mHPLPGTQLLDVAGGTGDIAFR	Q5HYK3	NonPhos	Q5HYK3->	NonPhos_isUniquetoGene	isUniquetoGene		7.5|13|8.5|11|12.5|9.5	4|6|5		0.0366085	0.399039	0.692752	0.962528		-0.233015	-2.2628	0.0272369	0.578332		-0.269623	-2.61868	0.0112501	0.603878
[TTN]	Isoform 3 of Titin | Isoform 12 of Titin | Isoform 13 of Titin | Isoform 2 of Titin	rMNMEITDVLGSTSLFVR	Q8WZ42-3;Q8WZ42-12;Q8WZ42-13;Q8WZ42-2	NonPhos	Q8WZ42-3->|Q8WZ42-12->|Q8WZ42-13->|Q8WZ42-2->	NonPhos_isUniquetoGene	isUniquetoGene		0.5|14|16|15.5|16.5	4|7|2|6		0.0219319	0.205818	0.838462	0.984441		-0.192726	-2.26443	0.0271288	0.578332		-0.214658	-1.83639	0.072094	0.874798
[OBSCN]	|Isoform 5 of Obscurin	rVLAEDAGEIQFVAENAESR	Q5VST9-6	NonPhos	Q5VST9-6->	NonPhos_isUniquetoGene	isUniquetoGene		|34.5|31.5|25|21	|2|4|3		-0.0666488	-1.16068	0.251618	0.846337		-0.165222	-2.25865	0.0275119	0.578332		-0.0985732	-1.73264	0.0893491	0.892122
[FLOT1]	Isoform 2 of Flotillin 1 |	aRAEAEQMAk	O75955-2	NonPhos	O75955-2->|	NonPhos_isUniquetoGene	isUniquetoGene		15.5|19.5|28||46	4|2|1|		-0.0718245	-0.672609	0.505647	0.933599		-0.263601	-2.26502	0.0270904	0.578332		-0.191776	-1.4957	0.141586	0.95022
[TTN]	Isoform 11 of Titin | Isoform 12 of Titin | Isoform 13 of Titin | Isoform 2 of Titin	nEHELPASDkYR	Q8WZ42-11;Q8WZ42-12;Q8WZ42-13;Q8WZ42-2	NonPhos	Q8WZ42-11->|Q8WZ42-12->|Q8WZ42-13->|Q8WZ42-2->	NonPhos_isUniquetoGene	isUniquetoGene		33|22|16.5|29|23	6|14|15|21		-0.19685	-2.85588	0.00570129	0.31307		-0.108387	-2.2636	0.0271847	0.578332		0.0884629	1.31447	0.195829	0.968021
[TTN]	Isoform 11 of Titin | Isoform 12 of Titin | Isoform 13 of Titin | Isoform 2 of Titin	nNkELSESnTVR	Q8WZ42-11;Q8WZ42-12;Q8WZ42-13;Q8WZ42-2	NonPhos	Q8WZ42-11->|Q8WZ42-12->|Q8WZ42-13->|Q8WZ42-2->	NonPhos_isUniquetoGene	isUniquetoGene		6.5|39|7|23.5|22|27	2|3|4		-0.0493824	-1.47507	0.145904	0.772601		-0.0781397	-2.25968	0.0274433	0.578332		-0.0287573	-1.15072	0.256973	0.972831
[TTN]	Isoform 11 of Titin | Isoform 12 of Titin | Isoform 13 of Titin | Isoform 2 of Titin | Isoform 6 of Titin	ckFLHDGQEYTLLLIEAFPEDAAVYTcEAk	Q8WZ42-11;Q8WZ42-12;Q8WZ42-13;Q8WZ42-2;Q8WZ42-6	NonPhos	Q8WZ42-11->|Q8WZ42-12->|Q8WZ42-13->|Q8WZ42-2->|Q8WZ42-6->	NonPhos_isUniquetoGene	isUniquetoGene		7|40.5|11|30|16|31	1|4|7|3		0.0752435	0.674386	0.504528	0.933211		0.202573	2.25969	0.0274429	0.578332		0.12733	1.14577	0.259021	0.974091
[NEB]	Isoform 2 of Nebulin | Isoform 3 of Nebulin |	lDTVLQNFSSDk	P20929-2;P20929-3	NonPhos	P20929-2->|P20929-3->|	NonPhos_isUniquetoGene	isUniquetoGene		44|47||79|56	1||2		0.186683	2.99444	0.00384018	0.29646		0.141886	2.25884	0.0274992	0.578332		-0.0447967	-0.751614	0.458225	0.976992
[ENO3]	Beta enolase	vVIGMDVAASEFYR	P13929	NonPhos	P13929->	NonPhos_isUniquetoGene	isUniquetoGene		55|45|52|35.5|33|43.5	6|17|13|4|1|20		-0.0831452	-1.18188	0.243119	0.84375		-0.143628	-2.26149	0.0273233	0.578332		-0.0604828	-0.856625	0.398073	0.976992
[DMD]	Dystrophin |	iQSIALkEk	P11532	NonPhos	P11532->|	NonPhos_isUniquetoGene	isUniquetoGene		20|12||52|42	1|2||3		0.0533812	1.11655	0.269985	0.856478		0.0990244	2.26276	0.0272392	0.578332		0.0456432	0.899871	0.374793	0.976992
[ARL6IP5]	PRA1 family protein 3 |	fARPDFR	O75915	NonPhos	O75915->|	NonPhos_isUniquetoGene	isUniquetoGene		26|69|31||17	1|		-0.0369542	-0.538063	0.594262	0.947932		-0.112568	-2.25878	0.0275035	0.578332		-0.0756142	-1.06321	0.294726	0.976992
[MSN]	|Moesin	aQMVQEDLEkTR	P26038	NonPhos	P26038->	NonPhos_isUniquetoGene	isUniquetoGene		|19|54|9|31	|1|3		0.16187	2.46158	0.0164172	0.434724		0.114172	2.25984	0.0274335	0.578332		-0.047698	-0.66378	0.512277	0.978858
[RBM3]	RNA binding protein 3 |	ySGGNYRDNYDN	P98179	NonPhos	P98179->|	NonPhos_isUniquetoGene	isUniquetoGene		0|40||18	1|4|3||5		0.289821	2.00003	0.0498029	0.608622		0.3521	2.2665	0.0269932	0.578332		0.0622787	0.476366	0.638005	0.984739
[PHKB]	Phosphorylase b kinase regulatory subunit beta | Isoform 3 of Phosphorylase b kinase regulatory subunit beta	tPNGIIVAGk	Q93100;Q93100-3	NonPhos	Q93100->|Q93100-3->	NonPhos_isUniquetoGene	isUniquetoGene		27|9.5|24.5|22|22.5|25	3|2		0.18816	2.0382	0.0456739	0.592896		0.224884	2.2589	0.0274956	0.578332		0.0367241	0.416578	0.680719	0.98917
[TTN]	Isoform 3 of Titin | Isoform 12 of Titin	sTDFATSLSVkDAVR	Q8WZ42-3;Q8WZ42-12	NonPhos	Q8WZ42-3->|Q8WZ42-12->	NonPhos_isUniquetoGene	isUniquetoGene		38.5|27.5|0|16|10|9.5	4|5|7|6		0.095787	1.81481	0.0745231	0.672928		0.115492	2.26219	0.0272765	0.578332		0.0197048	0.349799	0.729638	0.991644
[PRDX3]	Isoform 2 of Thioredoxin dependent peroxide reductase mitochondrial |	knGGLGHMnIALLSDLTk	P30048-2	NonPhos	P30048-2->|	NonPhos_isUniquetoGene	isUniquetoGene		57||81|12	1||3		-0.078582	-1.86978	0.0663028	0.658744		-0.089068	-2.25843	0.0275269	0.578332		-0.010486	-0.27879	0.782918	0.993954
[SYNM]	|Isoform 2 of Synemin | Synemin	lQAEEETRLcAQEAEALRR	O15061-2;O15061	NonPhos	O15061-2->|O15061->	NonPhos_isUniquetoGene	isUniquetoGene		|49|45.5|6|18|43	|2|1|3		0.34302	1.98262	0.0517906	0.615279		0.367054	2.26334	0.0272015	0.578332		0.0240344	0.236059	0.815543	0.994792
[RPS4X]	40S ribosomal protein S4 X isoform	tIRYPDPLIk	P62701	NonPhos	P62701->	NonPhos_isUniquetoGene	isUniquetoGene		34|23|50.5|43|55.5|24.5	2|3|4		0.116156	2.1167	0.038144	0.55911		0.108097	2.26	0.0274228	0.578332		-0.00805822	-0.157479	0.876302	0.997809
[KHSRP]	Far upstream element binding protein 2 |	iINDLLQSLR	Q92945	NonPhos	Q92945->|	NonPhos_isUniquetoGene	isUniquetoGene		27|40||55|50|48	4|3||1		0.113776	1.99305	0.0505944	0.609708		0.106303	2.25813	0.0275468	0.578332		-0.00747271	-0.1282	0.89917	0.997918
[FLNC]	Isoform 2 of Filamin C	vVTRGPGLSQAFVGQk	Q14315-2	NonPhos	Q14315-2->	NonPhos_isUniquetoGene	isUniquetoGene		10|13|16|12.5|14|0	2|1|5|4		0.188491	1.85896	0.0678612	0.661922		0.185962	2.25946	0.0274581	0.578332		-0.00252935	-0.0260201	0.979483	0.998711
[KRT10]	|Keratin type I cytoskeletal 10	sQYEQLAEQNRk	P13645	NonPhos	P13645->	NonPhos_isUniquetoGene	isUniquetoGene		|61|2|71|0|10	|1|3|4|7		-0.0354714	-0.247271	0.806545	0.980518		0.526701	2.25765	0.0275778	0.57876		0.562172	2.51012	0.0149156	0.663265
[RNH1]	Ribonuclease inhibitor	sNELGDVGVHcVLQGLQTPSck	P13489	NonPhos	P13489->	NonPhos_isUniquetoGene	isUniquetoGene		5|8|2.5|10.5|3|7.5	11|6|5		0.0589159	1.24368	0.219516	0.83271		0.129857	2.25661	0.0276464	0.580122		0.0709408	1.63613	0.108303	0.911579
[TTN]	|Isoform 12 of Titin | Isoform 11 of Titin | Isoform 13 of Titin | Isoform 2 of Titin	nTEF[p]tVPDLk	Q8WZ42-12;Q8WZ42-11;Q8WZ42-13;Q8WZ42-2	Phos	Q8WZ42-12->[p]T31971|Q8WZ42-11->[p]T29403|Q8WZ42-13->[p]T30464|Q8WZ42-2->[p]T30238	Phos_isUniquetoGene	isUniquetoGene	1	|0|52|19.5|21	|5|1|4|7		-0.233417	-2.64392	0.0101812	0.371429		-0.196918	-2.25607	0.0276837	0.580122		0.0364989	0.361399	0.721056	0.991644
[MYBPC1]	Isoform 10 of Myosin binding protein C slow type | Isoform 4 of Myosin binding protein C slow type | Myosin binding protein C slow type	vAIVDDPRYR	Q00872-10;Q00872-4;Q00872	NonPhos	Q00872-10->|Q00872-4->|Q00872->	NonPhos_isUniquetoGene	isUniquetoGene		4|4.5|2|6.5|3|48.5	1|2|3|4		0.268055	1.25633	0.214889	0.829545		0.482379	2.25591	0.0276945	0.580547		0.214324	1.11721	0.271007	0.975156
[HRC]	|Sarcoplasmic reticulum histidine rich calcium binding protein	hR[p]sHEEDDNDDDDV[?p]s[?p]tEYGHQAHR	P23327	Phos	P23327->[p]S299[?p]S311[?p]T312	Phos_isUniquetoGene	isUniquetoGene	2	|7|10.5|5|43|2	|1|8|3|5		0.234254	2.52891	0.0137948	0.418495		0.211555	2.25337	0.0278623	0.582996		-0.022699	-0.246406	0.807596	0.994792
[DMD]	Dystrophin	sAVEGMPSNLDSEVAWGk	P11532	NonPhos	P11532->	NonPhos_isUniquetoGene	isUniquetoGene		46.5|40|37|34|24|0	2|9|3|5|7		0.101966	1.27492	0.208225	0.82381		0.160539	2.2524	0.0279282	0.583923		0.0585722	0.877918	0.386475	0.976992
[TTN]	Isoform 11 of Titin | Isoform 3 of Titin | Isoform 12 of Titin | Isoform 13 of Titin | Isoform 2 of Titin	vPGPPGTPVVTLSSR	Q8WZ42-11;Q8WZ42-3;Q8WZ42-12;Q8WZ42-13;Q8WZ42-2	NonPhos	Q8WZ42-11->|Q8WZ42-3->|Q8WZ42-12->|Q8WZ42-13->|Q8WZ42-2->	NonPhos_isUniquetoGene	isUniquetoGene		20|11|14|22.5|15	3|5|4|6|2		-0.130517	-1.5627	0.12368	0.756026		-0.198662	-2.2519	0.0279624	0.584173		-0.0681455	-1.03323	0.308464	0.976992
[NAP1L4]	Nucleosome assembly protein 1 like 4	qVPNESFFNFFNPLk	Q99733	NonPhos	Q99733->	NonPhos_isUniquetoGene	isUniquetoGene		17|27|24.5|16|15|11	5|3|2|6|4		0.076176	1.8046	0.0761448	0.67679		0.0925301	2.25169	0.0279762	0.584173		0.0163541	0.332607	0.742448	0.991807
[AARSD1]	Alanyl tRNA editing protein Aarsd1 | Isoform 3 of Alanyl tRNA editing protein Aarsd1 |	eLSLDDPEVEQVSGR	Q9BTE6;Q9BTE6-3	NonPhos	Q9BTE6->|Q9BTE6-3->|	NonPhos_isUniquetoGene	isUniquetoGene		35|0||25|17	1|2|		-0.339261	-2.97467	0.00406753	0.303136		-0.337272	-2.25133	0.028	0.584173		0.00198875	0.0135668	0.989296	0.999639
[REEP5]	Receptor expression enhancing protein 5	iIRPFFLk	Q00765	NonPhos	Q00765->	NonPhos_isUniquetoGene	isUniquetoGene		33|6|42|17|22|12.5	2|1|3|4		-0.0988815	-1.17717	0.244995	0.84375		-0.215352	-2.25056	0.0280508	0.585096		-0.11647	-1.11364	0.27253	0.975156
[PFKM]	ATP dependent 6 phosphofructokinase muscle type	gITNLcVIGGDGSLTGADTFRSEWSDLLSDLQk	P08237	NonPhos	P08237->	NonPhos_isUniquetoGene	isUniquetoGene		9|14.5|4|17|22|12.5	1|2|10|9		0.0862339	0.667311	0.508985	0.934421		0.285116	2.24846	0.0281939	0.585757		0.198882	1.45102	0.153739	0.955998
[DMD]	Dystrophin |	akLESWkEGPYTVDAIQk	P11532	NonPhos	P11532->|	NonPhos_isUniquetoGene	isUniquetoGene		31|15|19|22|	2|1|4|		0.0648176	1.12126	0.267982	0.855992		0.113651	2.24883	0.0281689	0.585757		0.0488336	0.759726	0.453412	0.976992
[MYH4]	|Myosin 4	rQAEEAEEQSnVnLAk	Q9Y623	NonPhos	Q9Y623->	NonPhos_isUniquetoGene	isUniquetoGene		|0|24.5|6|15.5	|1|4|12		0.230338	1.5021	0.138734	0.768527		0.280637	2.2493	0.028136	0.585757		0.0502986	0.3749	0.711119	0.991644
[PADI2]	Protein arginine deiminase type 2	iLIGSSFPLSGGR	Q9Y2J8	NonPhos	Q9Y2J8->	NonPhos_isUniquetoGene	isUniquetoGene		22|41|34|13|27|38	9|10|11|7		-0.0873612	-1.19864	0.236545	0.841961		-0.115048	-2.24966	0.0281121	0.585757		-0.0276865	-0.362044	0.720581	0.991644
[TTN]	Isoform 12 of Titin | Isoform 13 of Titin | Isoform 6 of Titin | Isoform 11 of Titin | Isoform 2 of Titin | Isoform 3 of Titin	sR[p]sPTPP[p]sIAAk	Q8WZ42-12;Q8WZ42-13;Q8WZ42-6;Q8WZ42-11;Q8WZ42-2;Q8WZ42-3	Phos	Q8WZ42-12->[p]S265[p]S270|Q8WZ42-13->[p]S265[p]S270|Q8WZ42-6->[p]S265[p]S270|Q8WZ42-11->[p]S265[p]S270|Q8WZ42-2->[p]S265[p]S270|Q8WZ42-3->[p]S265[p]S270	Phos_isUniquetoGene	isUniquetoGene	2	9|8.5|7|16.5|19|15	14|8|5|4|6		-0.0453708	-0.419716	0.677713	0.960842		-0.273378	-2.24768	0.0282465	0.586086		-0.228007	-2.15795	0.0353318	0.758282
[TTN]	Isoform 12 of Titin | Isoform 11 of Titin | Isoform 13 of Titin | Isoform 2 of Titin	vAGSSPISVAWFHEk	Q8WZ42-12;Q8WZ42-11;Q8WZ42-13;Q8WZ42-2	NonPhos	Q8WZ42-12->|Q8WZ42-11->|Q8WZ42-13->|Q8WZ42-2->	NonPhos_isUniquetoGene	isUniquetoGene		12|14.5|22.5|7|37|29.5	5|6|8|1|10		-0.177556	-1.72805	0.0891713	0.710442		-0.154771	-2.2473	0.0282717	0.586086		0.0227848	0.245577	0.80823	0.994792
[MYH7]	Myosin 7 |	kQLEAEkmELqSALEEAEASLEHEEGk	P12883	NonPhos	P12883->|	NonPhos_isUniquetoGene	isUniquetoGene		33|0|40|29|16|	1|4|3|		-0.00832365	-0.110305	0.912966	0.993321		0.201613	2.24627	0.0283397	0.586414		0.209937	2.44583	0.0175567	0.683694
[NDUFV1]	|Isoform 2 of NADH dehydrogenase ubiquinone flavoprotein 1 mitochondrial	tkEILLk	P49821-2	NonPhos	P49821-2->	NonPhos_isUniquetoGene	isUniquetoGene		|47.5|48|9|28	|4|1|3		-0.35677	-3.31508	0.00149222	0.212963		-0.177923	-2.2468	0.0283041	0.586414		0.178847	1.9458	0.05703	0.84134
[PLEC]	Isoform 4 of Plectin | Isoform 5 of Plectin | Isoform 7 of Plectin | Isoform 3 of Plectin	aQAEAQQPTFDALRDELR	Q15149-4;Q15149-5;Q15149-7;Q15149-3	NonPhos	Q15149-4->|Q15149-5->|Q15149-7->|Q15149-3->	NonPhos_isUniquetoGene	isUniquetoGene		2|0|20|15|9	4|3|7|9		0.00192725	0.0407243	0.967805	0.998956		-0.118256	-2.24445	0.0284631	0.586462		-0.120183	-2.19909	0.032087	0.754781
[NEB]	|Isoform 2 of Nebulin | Isoform 3 of Nebulin | Isoform 4 of Nebulin	sSSVATQQTTVS[p]sIP[p]sHP[p]sTAGk	P20929-2;P20929-3;P20929-4	Phos	P20929-2->[p]S8459[p]S8462[p]S8465|P20929-3->[p]S8459[p]S8462[p]S8465|P20929-4->[p]S6603[p]S6606[p]S6609	Phos_isUniquetoGene	isUniquetoGene	3	|4|17|9.5|5|6	|23|13|14|9|4		-0.0544986	-0.460376	0.648523	0.956358		-0.222232	-2.24195	0.0286351	0.586462		-0.167734	-1.78856	0.0796583	0.88184
[SELENBP1]	|Selenium binding protein 1	gPREEIVYLPcIYR	Q13228	NonPhos	Q13228->	NonPhos_isUniquetoGene	isUniquetoGene		|50|13|26|37	|3|4		-0.0758387	-1.35558	0.181053	0.807545		-0.154654	-2.24278	0.0285768	0.586462		-0.0788157	-1.29844	0.201277	0.969341
[VCP]	Transitional endoplasmic reticulum ATPase	eVDIGIPDATGR	P55072	NonPhos	P55072->	NonPhos_isUniquetoGene	isUniquetoGene		45|7.5|46|14.5|23|49	1|2|3		-0.0429241	-0.802822	0.427154	0.912973		-0.111283	-2.24403	0.0284914	0.586462		-0.0683589	-1.25418	0.216908	0.969658
[ATP5F1]	ATP synthase F0 complex subunit B1 mitochondrial	hYLFDVQR	P24539	NonPhos	P24539->	NonPhos_isUniquetoGene	isUniquetoGene		28.5|13.5|26.5|7|7.5|30	2|4|3|10		-0.113994	-1.29098	0.202595	0.820028		-0.229876	-2.24358	0.0285225	0.586462		-0.115882	-1.10945	0.274339	0.975156
[PLEC]	Isoform 4 of Plectin | Isoform 5 of Plectin | Isoform 7 of Plectin | Isoform 3 of Plectin	[?p]s[?p]s[?p]sVG[p]sSSSYPISPAVSR	Q15149-4;Q15149-5;Q15149-7;Q15149-3	Phos	Q15149-4->[?p]S4247[?p]S4248[?p]S4249[p]S4252|Q15149-5->[?p]S4247[?p]S4248[?p]S4249[p]S4252|Q15149-7->[?p]S4215[?p]S4216[?p]S4217[p]S4220|Q15149-3->[?p]S4270[?p]S4271[?p]S4272[p]S4275	Phos_isUniquetoGene	isUniquetoGene	2	16|19.5|21|19|12|11	5|22|21|18|20|15		-0.696799	-3.17256	0.00228825	0.251701		-0.503827	-2.2434	0.0285352	0.586462		0.192972	0.815605	0.420977	0.976992
[PROB1]	|Proline rich basic protein 1	aVRPR[p]sP[p]sPPRQTPnGAVR	E7EW31	Phos	E7EW31->[p]S392[p]S394	Phos_isUniquetoGene	isUniquetoGene	2	|22|5.5|8|5	|7|20|19|21		-0.0866264	-1.54237	0.12859	0.759754		-0.145657	-2.24232	0.0286098	0.586462		-0.0590306	-0.963228	0.34227	0.976992
[TTN]	Isoform 3 of Titin | Isoform 12 of Titin |	[p]sLSPTYIELMRPVSELIR	Q8WZ42-3;Q8WZ42-12	Phos	Q8WZ42-3->[p]S25777|Q8WZ42-12->[p]S34842|	Phos_isUniquetoGene	isUniquetoGene	1	16.5|0|17||32	2|1|3|		0.130078	1.11939	0.268777	0.856478		0.212895	2.2452	0.0284126	0.586462		0.0828171	0.805386	0.426809	0.976992
[TTN]	Isoform 3 of Titin | Isoform 12 of Titin | Isoform 13 of Titin | Isoform 11 of Titin | Isoform 2 of Titin |	ePPVEFTkPLEDQTVEEGATAVLEcEVSR	Q8WZ42-3;Q8WZ42-12;Q8WZ42-13;Q8WZ42-11;Q8WZ42-2	NonPhos	Q8WZ42-3->|Q8WZ42-12->|Q8WZ42-13->|Q8WZ42-11->|Q8WZ42-2->|	NonPhos_isUniquetoGene	isUniquetoGene		5|7.5|8.5||0|3	7|4|6||3		-0.157466	-2.43408	0.017615	0.445722		-0.23257	-2.24481	0.0284386	0.586462		-0.0751038	-0.7221	0.476018	0.978281
[LMNA]	Prelamin A/C | Isoform C of Prelamin A/C	nkSNEDQSMGNWQIk	P02545;P02545-2	NonPhos	P02545->|P02545-2->	NonPhos_isUniquetoGene	isUniquetoGene		1|18|8.5|2|19|16	3|2|4		0.103704	1.35052	0.182679	0.80904		0.135599	2.24293	0.0285673	0.586462		0.0318947	0.485153	0.631833	0.984739
[HIBADH]	3 hydroxyisobutyrate dehydrogenase mitochondrial |	cWSSDTYNPVPGVMDGVPSANNYQGGFGTTLMAk	P31937	NonPhos	P31937->|	NonPhos_isUniquetoGene	isUniquetoGene		80|10|21||19|18	1|5|2||3		0.163001	2.15608	0.0347831	0.554422		0.166135	2.24244	0.0286013	0.586462		0.00313414	0.0387347	0.969461	0.998533
[ANK1]	Isoform Mu17 of Ankyrin 1 |	vFLkGNEFQNIPGEqVTEEQFTDEQGNIVTk	P16157-17	NonPhos	P16157-17->|	NonPhos_isUniquetoGene	isUniquetoGene		60||0|35|13	1|		-0.0819426	-0.708569	0.48322	0.927285		-0.232153	-2.2414	0.0286723	0.587685		-0.15021	-2.31998	0.0239792	0.715134
[TTN]	Isoform 12 of Titin	vPEAIPPkPE[p]sPPPEVPEVLPPkEVVPEkk	Q8WZ42-12	Phos	Q8WZ42-12->[p]S12480[p]S12731	Phos_isUniquetoGene	isUniquetoGene	1	11|52.5|60|5|14.5|14	1|2|11|6|5		0.0393727	0.374514	0.710746	0.965933		0.219943	2.24132	0.0286778	0.587685		0.18057	1.83538	0.072247	0.874798
[PTGES3]	Isoform 4 of Prostaglandin E synthase 3	skLTFScLGGSDNFk	Q15185-4	NonPhos	Q15185-4->	NonPhos_isUniquetoGene	isUniquetoGene		4|1.5|38|11.5|28.5|0	3|2|1		0.11083	2.48395	0.015497	0.431564		0.100996	2.24075	0.0287175	0.587685		-0.00983383	-0.203698	0.840457	0.994792
[NDUFA10]	NADH dehydrogenase ubiquinone 1 alpha subcomplex subunit 10 mitochondrial	ySPGYNTEVGDk	O95299	NonPhos	O95299->	NonPhos_isUniquetoGene	isUniquetoGene		0|58	3|1|4		-0.125421	-0.980577	0.332374	0.881301		-0.258686	-2.23717	0.0289657	0.589618		-0.133265	-1.00905	0.319874	0.976992
[LAMC1]	Laminin subunit gamma 1	gkTEQQTADQLLAR	P11047	NonPhos	P11047->	NonPhos_isUniquetoGene	isUniquetoGene		5|4|16.5|24.5|17.5	3|2|4		0.12554	1.19551	0.237758	0.843261		0.187267	2.23774	0.0289257	0.589618		0.0617273	0.523852	0.604967	0.983033
[LAMA2]	Laminin subunit alpha 2	eANRLFAVNQk	P24043	NonPhos	P24043->	NonPhos_isUniquetoGene	isUniquetoGene		8.5|45|46.5|24|32|28	2|1|3		0.11026	1.3129	0.195074	0.815543		0.157536	2.23843	0.0288782	0.589618		0.0472765	0.501881	0.620189	0.983292
[TTN]	Isoform 11 of Titin | Isoform 12 of Titin | Isoform 13 of Titin | Isoform 2 of Titin	lSEDkGGFFLEIHk	Q8WZ42-11;Q8WZ42-12;Q8WZ42-13;Q8WZ42-2	NonPhos	Q8WZ42-11->|Q8WZ42-12->|Q8WZ42-13->|Q8WZ42-2->	NonPhos_isUniquetoGene	isUniquetoGene		24|32|12|16|11|3	1|7|6|5		-0.164544	-2.67968	0.00924815	0.363071		-0.14135	-2.23828	0.0288879	0.589618		0.0231932	0.3418	0.735582	0.991644
[ACTN1]	Isoform 2 of Alpha actinin 1	iDQLEGDHQLIQEALIFDNk	P12814-2	NonPhos	P12814-2->	NonPhos_isUniquetoGene	isUniquetoGene		32|23|0|22|16|8	7|3|6|5		-0.195894	-1.66413	0.101438	0.728608		-0.228252	-2.2377	0.0289286	0.589618		-0.0323576	-0.335397	0.740357	0.991644
[TTN]	Isoform 12 of Titin | Isoform 13 of Titin | Isoform 6 of Titin | Isoform 11 of Titin | Isoform 2 of Titin	[p]sPTPPSIAAk	Q8WZ42-12;Q8WZ42-13;Q8WZ42-6;Q8WZ42-11;Q8WZ42-2	Phos	Q8WZ42-12->[p]S265|Q8WZ42-13->[p]S265|Q8WZ42-6->[p]S265|Q8WZ42-11->[p]S265|Q8WZ42-2->[p]S265	Phos_isUniquetoGene	isUniquetoGene	1	24|28|37|35	10|19|29|3|5		-0.157794	-1.99226	0.0506838	0.610302		-0.149524	-2.23706	0.0289738	0.589618		0.00827052	0.122168	0.903891	0.997985
[TTN]	Isoform 12 of Titin | Isoform 13 of Titin | Isoform 11 of Titin | Isoform 2 of Titin |	aTNEVG[?p]sD[?p]tcScSVk	Q8WZ42-12;Q8WZ42-13;Q8WZ42-11;Q8WZ42-2	Phos	Q8WZ42-12->[?p]S7782[?p]T7784|Q8WZ42-13->[?p]S7465[?p]T7467|Q8WZ42-11->[?p]S6538[?p]T6540|Q8WZ42-2->[?p]S7373[?p]T7375|	Phos_isUniquetoGene	isUniquetoGene	1	10|7.5|18||21	4|10|9||2|1		-0.145176	-1.05121	0.298838	0.875062		-0.30209	-2.23564	0.0290729	0.59042		-0.156915	-1.27543	0.209292	0.969658
[TTN]	Isoform 12 of Titin | Isoform 3 of Titin | Isoform 11 of Titin | Isoform 13 of Titin | Isoform 2 of Titin |	aV[?p]t[?p]sPPRVk[?p]sPEPR	Q8WZ42-12;Q8WZ42-3;Q8WZ42-11;Q8WZ42-13;Q8WZ42-2	Phos	Q8WZ42-12->[?p]T35229[?p]S35230[?p]S35236|Q8WZ42-3->[?p]T26164[?p]S26165[?p]S26171|Q8WZ42-11->[?p]T32661[?p]S32662[?p]S32668|Q8WZ42-13->[?p]T33722[?p]S33723[?p]S33729|Q8WZ42-2->[?p]T33496[?p]S33497[?p]S33503|	Phos_isUniquetoGene	isUniquetoGene	2	19|15|17||21|9	19|1|2||3|6		-0.129186	-1.86921	0.0663836	0.658744		-0.132728	-2.23569	0.0290695	0.59042		-0.00354181	-0.0516419	0.959292	0.998203
[PSMA1]	Proteasome subunit alpha type 1 |	iHQIEYAMEAVk	P25786	NonPhos	P25786->|	NonPhos_isUniquetoGene	isUniquetoGene		14|10|11||6	3|5|4|		0.0936915	2.96493	0.00418445	0.303136		0.0676404	2.23389	0.0291962	0.590865		-0.0260511	-0.940586	0.35369	0.976992
[UBA1]	Ubiquitin like modifier activating enzyme 1	qFLFRPWDVTk	P22314	NonPhos	P22314->	NonPhos_isUniquetoGene	isUniquetoGene		4.5|5.5|20.5|25|10|4	4|2|5		0.0549377	1.3882	0.170879	0.796929		0.0911202	2.23361	0.0292171	0.590865		0.0361824	0.776502	0.443496	0.976992
[PRKRA]	Interferon inducible double stranded RNA dependent protein kinase activator A	aEAPPLERED[p]sGTFSLGk	O75569	Phos	O75569->[p]S18	Phos_isUniquetoGene	isUniquetoGene	1	17|15|19|16|6|14.5	1|3|5|4|2		0.143106	1.22429	0.226739	0.837902		0.233452	2.233	0.0292579	0.590865		0.090346	0.811229	0.423474	0.976992
[MYL2]	Myosin regulatory light chain 2 ventricular/cardiac muscle isoform	dGFIDknDLRDTFAALGR	P10916	NonPhos	P10916->	NonPhos_isUniquetoGene	isUniquetoGene		24|28.5|22|47.5|39.5	6|4|7|2		0.0609548	0.816619	0.419294	0.908347		0.135281	2.23487	0.0291276	0.590865		0.0743262	1.01484	0.317114	0.976992
[LAMC1]	Laminin subunit gamma 1	cIYNTAGFYcDR	P11047	NonPhos	P11047->	NonPhos_isUniquetoGene	isUniquetoGene		19.5|0|8.5|24|8	4|3|1		0.141583	1.70628	0.0931985	0.716787		0.19337	2.2329	0.0292651	0.590865		0.0517868	0.530245	0.600581	0.982725
[SGCG]	Gamma sarcoglycan |	dGLRLEGESEFLFPLYAk	Q13326	NonPhos	Q13326->|	NonPhos_isUniquetoGene	isUniquetoGene		11|16|15|47|	1|3|2|5|		0.158229	2.59074	0.0117272	0.394737		0.142171	2.23347	0.0292271	0.590865		-0.0160575	-0.256928	0.799545	0.994792
[NDUFB1]	NADH dehydrogenase ubiquinone 1 beta subcomplex subunit 1	eLQPSEEVTWk	O75438	NonPhos	O75438->	NonPhos_isUniquetoGene	isUniquetoGene		12.5|28|7|8|15|36	8|5|11|7		-0.153357	-1.87487	0.0655735	0.657979		-0.164608	-2.23207	0.0293231	0.591262		-0.0112507	-0.127944	0.89937	0.997985
[ANK3]	Ankyrin 3 | Isoform 4 of Ankyrin 3	vGLQAQPVPDEIVkk	Q12955;Q12955-6	NonPhos	Q12955->|Q12955-6->	NonPhos_isUniquetoGene	isUniquetoGene		26|48|76|27|18|49.5	1|3|2		0.106107	1.46704	0.148091	0.773766		0.150426	2.23194	0.029333	0.59157		0.0443188	0.782113	0.440228	0.976992
[PPM1F]	Isoform 2 of Protein phosphatase 1F	aIGDVFQkPYVSGEADAASR	P49593-2	NonPhos	P49593-2->	NonPhos_isUniquetoGene	isUniquetoGene		0|9.5|5.5|26	5|3|1|4|2		0.158105	2.29295	0.0250496	0.504926		0.159536	2.23129	0.0293791	0.59157		0.00143069	0.0213871	0.98314	0.998972
[ALB]	Serum albumin	lVnEVTEFAk	P02768	NonPhos	P02768->	NonPhos_isUniquetoGene	isUniquetoGene		36|34|41|24|23	11|10|7|21|15|13		-0.0125427	-0.145234	0.88557	0.991157		-0.18282	-2.22936	0.0295151	0.592664		-0.170277	-2.05418	0.0448202	0.792154
[RPS18]	40S ribosomal protein S18	aGELTEDEVER	P62269	NonPhos	P62269->	NonPhos_isUniquetoGene	isUniquetoGene		21|0|13|5|2	2|3|4|1		0.0833161	1.32544	0.190869	0.8125		0.14037	2.22952	0.0295036	0.592664		0.0570537	1.07847	0.287885	0.976992
[CACNB1]	Isoform 2 of Voltage dependent L type calcium channel subunit beta 1	nLGFWGGLESSQR	Q02641-2	NonPhos	Q02641-2->	NonPhos_isUniquetoGene	isUniquetoGene		15.5|1.5|0|23|8.5|57	6|4|7|3|5		0.11892	1.89915	0.0622341	0.646445		0.170519	2.22998	0.0294724	0.592664		0.0515995	0.736372	0.467357	0.978281
[TTN]	Isoform 3 of Titin | Isoform 12 of Titin | Isoform 13 of Titin | Isoform 6 of Titin | Isoform 11 of Titin | Isoform 2 of Titin	tkDELLHWTk	Q8WZ42-3;Q8WZ42-12;Q8WZ42-13;Q8WZ42-6;Q8WZ42-11;Q8WZ42-2	NonPhos	Q8WZ42-3->|Q8WZ42-12->|Q8WZ42-13->|Q8WZ42-6->|Q8WZ42-11->|Q8WZ42-2->	NonPhos_isUniquetoGene	isUniquetoGene		25|7|25.5|8|6.5|24	4|3|7|6|5		0.208756	2.03994	0.0454952	0.59257		0.227722	2.22973	0.0294902	0.592664		0.0189653	0.165111	0.870356	0.997614
[VPS4A]	|Vacuolar protein sorting associated protein 4A	iYIPLPEEAAR	Q9UN37	NonPhos	Q9UN37->	NonPhos_isUniquetoGene	isUniquetoGene		|0|21.5|31|39.5|46	|1|2		-0.0542315	-0.803015	0.427043	0.912738		-0.161253	-2.22873	0.0295584	0.593057		-0.107022	-1.49403	0.142025	0.95022
[SYNPO2L]	|Synaptopodin 2 like protein	aPPPIAYNPLLSPFFPQAAR	Q9H987	NonPhos	Q9H987->	NonPhos_isUniquetoGene	isUniquetoGene		|52.5|32.5|44|15	|2|1		-0.0332991	-0.5097	0.613819	0.949843		-0.142853	-2.22619	0.0297374	0.593123		-0.109554	-1.76491	0.0836396	0.881879
[PGPEP1]	Pyroglutamyl peptidase 1 |	lIPALWEk	Q9NXJ5	NonPhos	Q9NXJ5->|	NonPhos_isUniquetoGene	isUniquetoGene		42|31|32||44|56	1|3||2		-0.00547007	-0.0733375	0.942057	0.995638		-0.136209	-2.2251	0.0298164	0.593123		-0.130739	-1.72627	0.0905162	0.892701
[ATIC]	Isoform 2 of Bifunctional purine biosynthesis protein PURH |	rAEISNAIDQYVTGTIGEDEDLIk	P31939-2	NonPhos	P31939-2->|	NonPhos_isUniquetoGene	isUniquetoGene		0|7||8|10|6	3|1||4|2		-0.107575	-0.951256	0.347002	0.884955		-0.264459	-2.22486	0.0298342	0.593123		-0.156884	-1.53465	0.131642	0.947462
[TTN]	Isoform 11 of Titin | Isoform 12 of Titin | Isoform 13 of Titin | Isoform 2 of Titin |	vPEVPkkPVPEEkVPVPVPk	Q8WZ42-11;Q8WZ42-12;Q8WZ42-13;Q8WZ42-2	NonPhos	Q8WZ42-11->|Q8WZ42-12->|Q8WZ42-13->|Q8WZ42-2->|	NonPhos_isUniquetoGene	isUniquetoGene		10|23.5|31|11.5||9.5	1|2|		-0.0257711	-0.338396	0.737523	0.972964		-0.137298	-2.2261	0.0297437	0.593123		-0.111527	-1.40544	0.166958	0.96258
[PARK7]	Protein deglycase DJ 1 |	eILkEQENRk	Q99497	NonPhos	Q99497->|	NonPhos_isUniquetoGene	isUniquetoGene		31||15|13|23.5	2||3|4		-0.102018	-1.37892	0.173737	0.80022		-0.195981	-2.22741	0.029651	0.593123		-0.0939636	-1.25974	0.214907	0.969658
[TTN]	Isoform 12 of Titin | Isoform 6 of Titin | Isoform 13 of Titin | Isoform 11 of Titin | Isoform 2 of Titin | Isoform 3 of Titin	qQ[p]sPSPIRH[?p]sP[?p]sPVR	Q8WZ42-12;Q8WZ42-6;Q8WZ42-13;Q8WZ42-11;Q8WZ42-2;Q8WZ42-3	Phos	Q8WZ42-12->[p]S282[?p]S289[?p]S291|Q8WZ42-6->[p]S282[?p]S289[?p]S291|Q8WZ42-13->[p]S282[?p]S289[?p]S291|Q8WZ42-11->[p]S282[?p]S289[?p]S291|Q8WZ42-2->[p]S282[?p]S289[?p]S291|Q8WZ42-3->[p]S282[?p]S289[?p]S291	Phos_isUniquetoGene	isUniquetoGene	2	6|22.5|19|8|4.5|5.5	7|10|5|6		-0.249885	-2.5337	0.0136218	0.41693		-0.197554	-2.22507	0.0298186	0.593123		0.0523305	0.655472	0.517575	0.978858
[LMNB2]	Lamin B2	aLELENDRLLLk	Q03252	NonPhos	Q03252->	NonPhos_isUniquetoGene	isUniquetoGene		17.5|15.5|26.5|13.5|10|10.5	2|4|3		0.0744022	2.14782	0.0354648	0.554437		0.107693	2.22584	0.0297624	0.593123		0.0332905	0.648452	0.522055	0.978858
[TTN]	Isoform 11 of Titin | Isoform 3 of Titin | Isoform 12 of Titin | Isoform 13 of Titin | Isoform 2 of Titin	lVSPDLQLDASVR	Q8WZ42-11;Q8WZ42-3;Q8WZ42-12;Q8WZ42-13;Q8WZ42-2	NonPhos	Q8WZ42-11->|Q8WZ42-3->|Q8WZ42-12->|Q8WZ42-13->|Q8WZ42-2->	NonPhos_isUniquetoGene	isUniquetoGene		22|16.5|13|18|19|17	12|14|9|19|20|18		-0.0999808	-2.93856	0.00451195	0.303136		-0.0844992	-2.22713	0.0296705	0.593123		0.0154816	0.485724	0.631436	0.984739
[BCAP31]	B cell receptor associated protein 31 |	lkDELASTk	P51572	NonPhos	P51572->|	NonPhos_isUniquetoGene	isUniquetoGene		54||16|10|28|61.5	2||3|4		0.124757	2.61247	0.0110778	0.386861		0.106138	2.225	0.0298232	0.593123		-0.0186196	-0.381901	0.705978	0.991644
[TTN]	Isoform 12 of Titin | Isoform 3 of Titin |	[?p]sV[?p]sMQDEGkTHSITFk	Q8WZ42-12;Q8WZ42-3	Phos	Q8WZ42-12->[?p]S14541[?p]S14543|Q8WZ42-3->[?p]S5476[?p]S5478|	Phos_isUniquetoGene	isUniquetoGene	1	26|58||17|18	1||4|3		-0.38852	-2.22386	0.0296039	0.531117		-0.346047	-2.22524	0.0298069	0.593123		0.0424723	0.254386	0.801485	0.994792
[AHNAK]	Neuroblast differentiation associated protein AHNAK	vDINAPDVEVHGPDWHLk	Q09666	NonPhos	Q09666->	NonPhos_isUniquetoGene	isUniquetoGene		24|43|28|31.5|31|47	3|4|2		0.097457	1.52349	0.13327	0.762191		0.145366	2.22369	0.0299166	0.594376		0.0479085	0.809499	0.424454	0.976992
[LANCL1]	LanC like protein 1	iPQSHIQQIcETILTSGENLAR	O43813	NonPhos	O43813->	NonPhos_isUniquetoGene	isUniquetoGene		18|8|4|35|15.5|33.5	3|2|1|5|6|8		-0.101275	-1.01697	0.314806	0.878425		-0.227204	-2.22297	0.0299682	0.594376		-0.125929	-1.03713	0.306644	0.976992
[TTN]	Isoform 12 of Titin	vPEAPIEVVPEkk	Q8WZ42-12	NonPhos	Q8WZ42-12->	NonPhos_isUniquetoGene	isUniquetoGene		14.5|9|2.5|7|0	4|7|6		-0.1046	-0.472589	0.639851	0.954551		0.522687	2.22025	0.0301671	0.594877		0.627287	3.60513	0.000629257	0.30303
[AGL]	Glycogen debranching enzyme	kDENSInGTPDITVEIR	P35573	NonPhos	P35573->	NonPhos_isUniquetoGene	isUniquetoGene		25|53|0|36|24	6|4|5|9|7		0.0426523	0.822691	0.415837	0.907615		0.135755	2.22049	0.0301509	0.594877		0.0931028	1.48376	0.144755	0.950714
[NID2]	Nidogen 2	mVYWTDVAGR	Q14112	NonPhos	Q14112->	NonPhos_isUniquetoGene	isUniquetoGene		15|37.5|60.5|56|53.5|60	4|2|1|3		0.0548787	0.716848	0.478154	0.927016		0.161868	2.22213	0.03003	0.594877		0.106989	1.42307	0.161742	0.961145
[LAMC1]	Laminin subunit gamma 1	eVMDLLR	P11047	NonPhos	P11047->	NonPhos_isUniquetoGene	isUniquetoGene		9.5|28|67|32|54|35	2|1		0.111364	1.55587	0.125316	0.758185		0.176244	2.22122	0.0300968	0.594877		0.0648805	0.767753	0.448638	0.976992
[TTN]	|Isoform 3 of Titin | Isoform 12 of Titin	iTVDDVTR	Q8WZ42-3;Q8WZ42-12	NonPhos	Q8WZ42-3->|Q8WZ42-12->	NonPhos_isUniquetoGene	isUniquetoGene		|54|28|40.5|26	|1|4|2|3		-0.436956	-2.22042	0.0298491	0.531117		-0.379463	-2.22064	0.0301402	0.594877		0.0574926	0.246938	0.807189	0.994792
[GDI2]	Rab GDP dissociation inhibitor beta	tYDATTHFETTcDDIk	P50395	NonPhos	P50395->	NonPhos_isUniquetoGene	isUniquetoGene		0|4|1|5	4|5|6|3|2		0.0054062	0.102316	0.919256	0.99382		-0.0972888	-2.21951	0.0302214	0.59508		-0.102695	-2.17275	0.0341324	0.756424
[HSP90AB1]	Heat shock protein HSP 90 beta	lMkEILDk	P08238	NonPhos	P08238->	NonPhos_isUniquetoGene	isUniquetoGene		12.5|30|18|38|27.5|15	4|3		0.0345988	0.588891	0.559975	0.944729		0.154715	2.2197	0.0302076	0.59508		0.120116	1.90888	0.0617873	0.854022
[ALDH9A1]	|4 trimethylaminobutyraldehyde dehydrogenase	ikIGDPLLEDTR	P49189	NonPhos	P49189->	NonPhos_isUniquetoGene	isUniquetoGene		|8|5|10|4|0	|3|1|4		0.139121	1.76229	0.0831349	0.694591		0.213518	2.21976	0.0302023	0.59508		0.0743974	0.837621	0.408573	0.976992
[FHL1]	Isoform 5 of Four and a half LIM domains protein 1 |	cFDkFcANTcVEcRkPIGADSk	Q13642-5	NonPhos	Q13642-5->|	NonPhos_isUniquetoGene	isUniquetoGene		4|2||6|58.5	1|3||2		0.258624	2.00441	0.049315	0.606651		0.308122	2.21866	0.0302841	0.595936		0.0494975	0.34472	0.733416	0.991644
[SELENBP1]	Selenium binding protein 1	eEIVYLPcIYR	Q13228	NonPhos	Q13228->	NonPhos_isUniquetoGene	isUniquetoGene		26|13.5|28|25|31|59.5	5|4|6|3		0.00976737	0.141788	0.888276	0.991511		0.182741	2.21424	0.030605	0.596082		0.172974	2.10056	0.0403298	0.770701
[DECR1]	24 dienoyl CoA reductase mitochondrial	vHAIQcDVRDPDMVQNTVSELIk	Q16698	NonPhos	Q16698->	NonPhos_isUniquetoGene	isUniquetoGene		44|11|4|12.5|25|27.5	2|9|7|6|8		-0.044709	-0.302264	0.764678	0.976288		-0.331037	-2.21372	0.0306439	0.596082		-0.286328	-1.97255	0.0537804	0.836455
[ALB]	Serum albumin	qncELFEQLGEYk	P02768	NonPhos	P02768->	NonPhos_isUniquetoGene	isUniquetoGene		14|16|11.5|24|12	36|22|38|33|39		-0.0238726	-0.364518	0.718132	0.967465		-0.15434	-2.21416	0.0306118	0.596082		-0.130467	-1.8188	0.0748069	0.876393
[TTN]	Isoform 11 of Titin | Isoform 12 of Titin | Isoform 13 of Titin | Isoform 2 of Titin	iMAVNkYGVGEPLESEPVVAk	Q8WZ42-11;Q8WZ42-12;Q8WZ42-13;Q8WZ42-2	NonPhos	Q8WZ42-11->|Q8WZ42-12->|Q8WZ42-13->|Q8WZ42-2->	NonPhos_isUniquetoGene	isUniquetoGene		20|28.5|34.5|11.5|5|6.5	5|4|3		0.0815816	0.817671	0.418699	0.908347		0.226672	2.2128	0.0307094	0.596082		0.14509	1.43263	0.158978	0.961145
[FHOD1]	FH1/FH2 domain containing protein 1	lEDGDIEEAPGAGGRR	Q9Y613	NonPhos	Q9Y613->	NonPhos_isUniquetoGene	isUniquetoGene		35|43|10.5|26|60|0	3|2|1		-0.0998561	-0.958581	0.343323	0.88403		-0.219014	-2.218	0.030332	0.596082		-0.119158	-1.17241	0.248177	0.972436
[MYH7]	Myosin 7	eRLEAQTRPFDLk	P12883	NonPhos	P12883->	NonPhos_isUniquetoGene	isUniquetoGene		29.5|19|34|13|17|15	4|5|3|8|1		-0.154185	-1.39689	0.168244	0.794557		-0.260373	-2.21812	0.0303224	0.596082		-0.106188	-0.963291	0.34224	0.976992
[TTN]	Isoform 3 of Titin | Isoform 12 of Titin |	kPAVPEPPPPkPVEEVEVPTVTk	Q8WZ42-3;Q8WZ42-12	NonPhos	Q8WZ42-3->|Q8WZ42-12->|	NonPhos_isUniquetoGene	isUniquetoGene		72||0|10	1||2		0.0738122	0.829686	0.411883	0.904968		0.166829	2.21252	0.0307294	0.596082		0.0930165	0.931256	0.358449	0.976992
[FHOD1]	FH1/FH2 domain containing protein 1 |	sNAINIGLTTLPPVHVIk	Q9Y613	NonPhos	Q9Y613->|	NonPhos_isUniquetoGene	isUniquetoGene		47|76|59||36.5|36	5|1|2||4		-0.217407	-2.5424	0.0133142	0.41252		-0.172992	-2.2146	0.0305783	0.596082		0.0444157	0.608735	0.547788	0.979137
[DMD]	Dystrophin	kMEEEPLGPDLEDLkR	P11532	NonPhos	P11532->	NonPhos_isUniquetoGene	isUniquetoGene		32|9|22|8|11|6	3|5		0.0685038	1.57804	0.120074	0.754427		0.0994741	2.21689	0.0304107	0.596082		0.0309703	0.622601	0.538724	0.979137
[TTN]	Isoform 12 of Titin | Isoform 3 of Titin	sELDFMSk	Q8WZ42-12;Q8WZ42-3	NonPhos	Q8WZ42-12->|Q8WZ42-3->	NonPhos_isUniquetoGene	isUniquetoGene		53|44|31.5|24|23|29	4|3|1|2		-0.105371	-1.79488	0.0777014	0.682341		-0.138669	-2.21542	0.0305187	0.596082		-0.0332975	-0.521282	0.606733	0.98313
[NEB]	Isoform 2 of Nebulin | Isoform 3 of Nebulin	kSqEVATNANYR	P20929-2;P20929-3	NonPhos	P20929-2->|P20929-3->	NonPhos_isUniquetoGene	isUniquetoGene		9|1.5|0|24.5|15	3|4|2		-0.129931	-1.84005	0.0706356	0.668387		-0.153463	-2.216	0.0304751	0.596082		-0.0235319	-0.37373	0.711977	0.991644
[PFDN5]	|Prefoldin subunit 5	lHDVEHVLIDVGTGYYVEk	Q99471	NonPhos	Q99471->	NonPhos_isUniquetoGene	isUniquetoGene		|24|29|35|38|64.5	|3|5|1|2		-0.14089	-1.66108	0.102056	0.730234		-0.160693	-2.21339	0.0306669	0.596082		-0.0198027	-0.220609	0.827403	0.994792
[NEB]	Isoform 2 of Nebulin | Isoform 3 of Nebulin |	gIGWLPLGSLEAEkNkk	P20929-2;P20929-3	NonPhos	P20929-2->|P20929-3->|	NonPhos_isUniquetoGene	isUniquetoGene		33|0|4|49|21|	2|1|3|		0.212426	2.13251	0.0367578	0.556957		0.221916	2.21371	0.0306441	0.596082		0.00948932	0.0915943	0.927862	0.998054
[COQ5]	2 methoxy 6 polyprenyl 14 benzoquinol methylase mitochondrial |	aAETHFGFETVSEEEkGGk	Q5HYK3	NonPhos	Q5HYK3->|	NonPhos_isUniquetoGene	isUniquetoGene		16.5|55|19.5||25.5	4|2|6|		-0.205192	-1.78588	0.0791734	0.688824		-0.202749	-2.21256	0.0307264	0.596082		0.00244241	0.0219391	0.982702	0.998972
[MARCKS]	|Myristoylated alanine rich C kinase substrate	tAAkGEAAAERPGEAAVASSPSk	P29966	NonPhos	P29966->	NonPhos_isUniquetoGene	isUniquetoGene		|18|17|11|36	|2|1|3		0.17084	0.932227	0.356713	0.88946		0.403503	2.21154	0.0308031	0.596369		0.232663	1.83949	0.0716284	0.874798
[DYNC1H1]	Cytoplasmic dynein 1 heavy chain 1	kLVPLLLEDGGEAPAALEAALEEk	Q14204	NonPhos	Q14204->	NonPhos_isUniquetoGene	isUniquetoGene		55|43.5|45|32|52.5|44.5	1|6|8|4		0.11457	1.63738	0.106961	0.73311		0.157509	2.21179	0.030784	0.596369		0.042939	0.671726	0.507265	0.978858
[SYPL1]	Isoform 2 of Synaptophysin like protein 1	tVTATFGYPFR	Q16563-2	NonPhos	Q16563-2->	NonPhos_isUniquetoGene	isUniquetoGene		38|21|14|33|40|42	3|4|2|1		0.155626	2.59687	0.0115397	0.39115		0.146675	2.21064	0.0308707	0.597209		-0.0089516	-0.147997	0.883703	0.997844
[EPRS]	Bifunctional glutamate/proline tRNA ligase	eAPcVLIYIPDGHTk	P07814	NonPhos	P07814->	NonPhos_isUniquetoGene	isUniquetoGene		8|14.5|19|14|11|12.5	5|4|6|2		-0.0468833	-0.672103	0.505967	0.933715		0.11595	2.20911	0.030984	0.599166		0.162833	2.40321	0.0195334	0.7
[PYGM]	Glycogen phosphorylase muscle form |	fAAYLEREYk	P11217	NonPhos	P11217->|	NonPhos_isUniquetoGene	isUniquetoGene		24.5||10|0|63	2||1		0.0174603	0.177904	0.860108	0.988598		0.225654	2.20797	0.0310697	0.599166		0.208194	1.92165	0.0600962	0.852375
[SELENBP1]	Selenium binding protein 1	vAGGPQMIQLSLDGkR	Q13228	NonPhos	Q13228->	NonPhos_isUniquetoGene	isUniquetoGene		17|6.5|6|12|3|4	4|2|1|3		0.0798157	0.822122	0.41616	0.907615		0.26904	2.20857	0.031025	0.599166		0.189224	1.76642	0.0833781	0.881879
[PLEC]	|Isoform 4 of Plectin | Isoform 5 of Plectin | Isoform 7 of Plectin | Isoform 3 of Plectin	aVTGYRDPYTEQTISLFQAMk	Q15149-4;Q15149-5;Q15149-7;Q15149-3	NonPhos	Q15149-4->|Q15149-5->|Q15149-7->|Q15149-3->	NonPhos_isUniquetoGene	isUniquetoGene		|2|2.5|8|11	|6|4|3		-0.031408	-0.632873	0.531091	0.939164		-0.0902074	-2.20829	0.0310453	0.599166		-0.0587994	-1.12477	0.267796	0.975156
[GSTM2]	Glutathione S transferase Mu 2	fkLGLDFPNLPYLIDGTHk	P28161	NonPhos	P28161->	NonPhos_isUniquetoGene	isUniquetoGene		5|0|7|11	5|7|9|8		0.417755	3.46812	0.000932473	0.170732		0.22769	2.2074	0.0311132	0.599445		-0.190065	-1.98775	0.0519993	0.827266
[PGM1]	Phosphoglucomutase 1 | Isoform 2 of Phosphoglucomutase 1 |	l[p]sGTGSAGATIR	P36871;P36871-2	Phos	P36871->[p]S505|P36871-2->[p]S523|	Phos_isUniquetoGene	isUniquetoGene	1	14||8|5|27	3||1|2		-0.219893	-2.57927	0.0120882	0.398973		-0.191109	-2.2074	0.0311129	0.599445		0.0287846	0.327674	0.746138	0.992727
[GSTM2]	Glutathione S transferase Mu 2	nQVFEPScLDAFPNLkDFISRFEGLEk	P28161	NonPhos	P28161->	NonPhos_isUniquetoGene	isUniquetoGene		10|24|11.5|6|3|9	3|5|2		0.358878	2.66541	0.0096109	0.367203		0.240831	2.20681	0.031157	0.600277		-0.118046	-1.03068	0.30966	0.976992
[NEB]	Isoform 2 of Nebulin | Isoform 3 of Nebulin | Isoform 4 of Nebulin	vTDDISkIk	P20929-2;P20929-3;P20929-4	NonPhos	P20929-2->|P20929-3->|P20929-4->	NonPhos_isUniquetoGene	isUniquetoGene		33.5|49.5|13.5|14|37|33	2|1|3		0.0679734	0.928698	0.358535	0.890102		0.167105	2.20625	0.0311967	0.601108		0.0991317	1.15136	0.25671	0.972831
[TTN]	|Isoform 11 of Titin | Isoform 12 of Titin | Isoform 13 of Titin | Isoform 2 of Titin	aTDSG[p]tYIcQLSNDVGTATSk	Q8WZ42-11;Q8WZ42-12;Q8WZ42-13;Q8WZ42-2	Phos	Q8WZ42-11->[p]T4837|Q8WZ42-12->[p]T6081|Q8WZ42-13->[p]T5764|Q8WZ42-2->[p]T5672	Phos_isUniquetoGene	isUniquetoGene	1	|5|15.5|11|17.5|20	|3|2|1|4|5		-0.117867	-1.04085	0.303603	0.87618		-0.184829	-2.20497	0.0312949	0.601843		-0.0669616	-0.691761	0.494701	0.978281
[LMNA]	Prelamin A/C | Isoform C of Prelamin A/C	lEAALGEAk	P02545;P02545-2	NonPhos	P02545->|P02545-2->	NonPhos_isUniquetoGene	isUniquetoGene		36|24|45|15|54|60	4|5|3		0.0882285	1.48526	0.143162	0.772601		0.123013	2.20528	0.0312708	0.601843		0.0347845	0.516411	0.610098	0.98313
[EIF3A]	Eukaryotic translation initiation factor 3 subunit A	nADDDRIPR	Q14152	NonPhos	Q14152->	NonPhos_isUniquetoGene	isUniquetoGene		9|18|28|23|22|31	2|1|5|4|6		0.030446	0.62954	0.533255	0.940775		0.117976	2.20305	0.0314378	0.602482		0.0875295	1.87525	0.0663991	0.866587
[SPTB]	Isoform 2 of Spectrin beta chain erythrocytic |	sWNNLYcVLR	P11277-2	NonPhos	P11277-2->|	NonPhos_isUniquetoGene	isUniquetoGene		48.5||51|53|56	2||3		0.174008	3.69842	0.00044847	0.146341		0.116118	2.20308	0.0314352	0.602482		-0.0578894	-1.16218	0.2523	0.97262
[TPM3]	Isoform 5 of Tropomyosin alpha 3 chain | Isoform 6 of Tropomyosin alpha 3 chain	aREqAEAEVASLNRR	P06753-5;P06753-6	NonPhos	P06753-5->|P06753-6->	NonPhos_isUniquetoGene	isUniquetoGene		13.5|32|41|54|31.5|27.5	8|4|5|2		-0.334328	-2.22185	0.0297462	0.531117		-0.317334	-2.20364	0.0313931	0.602482		0.016994	0.132012	0.896202	0.997844
[AGL]	Glycogen debranching enzyme	iIWEDIFPk	P35573	NonPhos	P35573->	NonPhos_isUniquetoGene	isUniquetoGene		16|31.5|20.5|26|23|41	18|20|13|17		0.0673409	0.973255	0.336	0.882511		0.155436	2.20168	0.0315379	0.604224		0.0880952	1.46348	0.150277	0.954055
[TTN]	Isoform 11 of Titin | Isoform 12 of Titin | Isoform 13 of Titin | Isoform 2 of Titin	kEPPAkVPEVPk	Q8WZ42-11;Q8WZ42-12;Q8WZ42-13;Q8WZ42-2	NonPhos	Q8WZ42-11->|Q8WZ42-12->|Q8WZ42-13->|Q8WZ42-2->	NonPhos_isUniquetoGene	isUniquetoGene		38.5|28|15.5|22.5|18|17	10|8|26|11|13		0.0747867	0.511156	0.612806	0.949147		0.297983	2.2008	0.0316045	0.604662		0.223196	2.58121	0.0124068	0.615789
[LAMB2]	Laminin subunit beta 2 |	gScYPATGDLLVGR	P55268	NonPhos	P55268->|	NonPhos_isUniquetoGene	isUniquetoGene		15|11.5||55.5|14|41.5	4||2|1		-0.0487657	-0.656779	0.515685	0.936991		0.124853	2.20007	0.0316611	0.604662		0.173619	2.22639	0.0300827	0.745498
[MYBPC1]	Myosin binding protein C slow type | Isoform 10 of Myosin binding protein C slow type | Isoform 4 of Myosin binding protein C slow type | Isoform 7 of Myosin binding protein C slow type	rVGEAVNLVIPFQGkPRPELTWkk	Q00872;Q00872-10;Q00872-4;Q00872-7	NonPhos	Q00872->|Q00872-10->|Q00872-4->|Q00872-7->	NonPhos_isUniquetoGene	isUniquetoGene		25|39|33.5|29|41|27.5	3|2|4		0.0585886	0.907041	0.369795	0.891866		0.143742	2.20017	0.0316529	0.604662		0.0851531	1.5917	0.118071	0.929191
[NIT2]	Omega amidase NIT2	ecSIYLIGGSIPEEDAGkLYNTcAVFGPDGTLLAk	Q9NQR4	NonPhos	Q9NQR4->	NonPhos_isUniquetoGene	isUniquetoGene		61|14.5|15|9|0|32	1|4|3		0.185838	1.70096	0.094206	0.718878		0.282174	2.20029	0.0316431	0.604662		0.0963359	0.763221	0.451329	0.976992
[PI4KAP2]	Isoform 2 of Putative phosphatidylinositol 4 kinase alpha like protein P2 |	[?p]scVLHP[?p]tPATHTqPLPTPcSPQ[?p]s[?p]sFVk	A4QPH2-2	Phos	A4QPH2-2->[?p]S412[?p]T418[?p]S434[?p]S435|	Phos_isUniquetoGene	isUniquetoGene	2	0|47|11|	1|		0.112882	1.22173	0.227702	0.838307		0.192286	2.20078	0.0316061	0.604662		0.0794043	1.09729	0.279588	0.976992
[TTN]	|Isoform 11 of Titin | Isoform 12 of Titin | Isoform 13 of Titin | Isoform 2 of Titin | Isoform 3 of Titin	nEGGESDWVkTEEVVVkEDLqkPVLDLk	Q8WZ42-11;Q8WZ42-12;Q8WZ42-13;Q8WZ42-2;Q8WZ42-3	NonPhos	Q8WZ42-11->|Q8WZ42-12->|Q8WZ42-13->|Q8WZ42-2->|Q8WZ42-3->	NonPhos_isUniquetoGene	isUniquetoGene		|46|20|50.5|68	|1|2		-0.0662744	-2.06441	0.0430244	0.586428		-0.0626294	-2.1988	0.0317559	0.605936		0.00364504	0.123489	0.902855	0.997985
[IMPDH2]	Inosine 5' monophosphate dehydrogenase 2	kYEQGFITDPVVLSPk	P12268	NonPhos	P12268->	NonPhos_isUniquetoGene	isUniquetoGene		22.5|14|27|40|22|34	4|5		-0.0043443	-0.0603892	0.952259	0.997666		0.17361	2.19785	0.0318289	0.606199		0.177954	2.54459	0.0136488	0.649254
[AK3]	GTP:AMP phosphotransferase AK3 mitochondrial	gTEIGVLAk	Q9UIJ7	NonPhos	Q9UIJ7->	NonPhos_isUniquetoGene	isUniquetoGene		47|29.5|35|45|41|30	3|2|5		0.176511	1.33213	0.188653	0.812396		0.313134	2.19796	0.0318197	0.606199		0.136623	0.979477	0.334198	0.976992
[NDUFA9]	NADH dehydrogenase ubiquinone 1 alpha subcomplex subunit 9 mitochondrial	lPHLPGLEDLGIQATPLELk	Q16795	NonPhos	Q16795->	NonPhos_isUniquetoGene	isUniquetoGene		11|10|9|22.5|17|22	6|9|14|11|5		-0.0907242	-1.09451	0.279486	0.864492		-0.163347	-2.19696	0.0318958	0.60646		-0.0726224	-0.810808	0.423713	0.976992
[PSMD3]	26S proteasome non ATPase regulatory subunit 3 |	eQQDLEFAk	O43242	NonPhos	O43242->|	NonPhos_isUniquetoGene	isUniquetoGene		10|0|17|24|16|	4|3|2|1|		-0.0617746	-1.5551	0.125501	0.758309		-0.0934405	-2.19708	0.0318863	0.60646		-0.0316659	-0.671808	0.507214	0.978858
[PLEC]	Isoform 4 of Plectin | Isoform 5 of Plectin | Isoform 7 of Plectin | Isoform 3 of Plectin |	qVEVTVHk	Q15149-4;Q15149-5;Q15149-7;Q15149-3	NonPhos	Q15149-4->|Q15149-5->|Q15149-7->|Q15149-3->|	NonPhos_isUniquetoGene	isUniquetoGene		49||36|2|6|16.5	3||1|2		-0.127615	-1.61136	0.112567	0.745167		-0.239694	-2.19565	0.0319952	0.607532		-0.112079	-1.0201	0.314624	0.976992
[MYH2]	Myosin 2	sRVVFQLkAER	Q9UKX2	NonPhos	Q9UKX2->	NonPhos_isUniquetoGene	isUniquetoGene		0|27|28|6|4|8.5	4|1|2|3		0.181642	1.3039	0.198133	0.815967		0.314065	2.19555	0.0320033	0.607532		0.132423	0.868321	0.391668	0.976992
[ANXA6]	Annexin A6	fMTILcTR	P08133	NonPhos	P08133->	NonPhos_isUniquetoGene	isUniquetoGene		16|28.5|26|33.5|9|56.5	2|3|1		0.0514254	0.80868	0.423812	0.911631		0.121664	2.19621	0.0319523	0.607532		0.0702387	1.02463	0.312481	0.976992
[TTN]	|Isoform 12 of Titin	kL[p]sDTSTLIGDAVELR	Q8WZ42-12	Phos	Q8WZ42-12->[p]S7802	Phos_isUniquetoGene	isUniquetoGene	1	|7|6|11|12|4.5	|1|5|9|6		-0.0432594	-0.409503	0.685137	0.961095		-0.212218	-2.19278	0.0322144	0.608303		-0.168959	-1.74378	0.0873425	0.885175
[RPL22]	60S ribosomal protein L22	aGNLGGGVVTIER	P35268	NonPhos	P35268->	NonPhos_isUniquetoGene	isUniquetoGene		18|50.5|16.5|29.5|30|52.5	4|2|3		0.0268319	0.567672	0.574159	0.946826		0.100433	2.19352	0.0321598	0.608303		0.0736012	1.58171	0.120369	0.935981
[SPTA1]	Spectrin alpha chain erythrocytic 1 |	lQATYWYHR	P02549	NonPhos	P02549->|	NonPhos_isUniquetoGene	isUniquetoGene		73|61|41||51.5	2|1|		-0.0303868	-0.453188	0.653631	0.957091		-0.108446	-2.19378	0.0321393	0.608303		-0.0780595	-1.45338	0.153083	0.955758
[PDHA1]	Pyruvate dehydrogenase E1 component subunit alpha somatic form mitochondrial	vDGMDILcVR	P08559	NonPhos	P08559->	NonPhos_isUniquetoGene	isUniquetoGene		33.5|9|35.5|24|42.5|21.5	2|1|6|4		-0.0722332	-0.923417	0.361276	0.891453		-0.170428	-2.19423	0.0321026	0.608303		-0.0981949	-1.18636	0.242613	0.972436
[PRPSAP2]	Phosphoribosyl pyrophosphate synthase associated protein 2	vQVYQEPNRETR	O60256	NonPhos	O60256->	NonPhos_isUniquetoGene	isUniquetoGene		12|8.5|3.5|19.5|7|34	4|2|1		0.237158	3.08636	0.0029522	0.278947		0.189147	2.19292	0.0322042	0.608303		-0.0480104	-0.523852	0.604967	0.983033
[MYOM1]	Isoform 2 of Myomesin 1 |	tAYFTINGVSTADSGkYGLVVk	P52179-2	NonPhos	P52179-2->|	NonPhos_isUniquetoGene	isUniquetoGene		17||19.5|18|25	2||6|3		0.118311	1.41247	0.163574	0.791955		0.137583	2.19272	0.0322197	0.608303		0.0192723	0.214212	0.832322	0.994792
[ATP2A2]	|Sarcoplasmic/endoplasmic reticulum calcium ATPase 2 | Isoform 2 of Sarcoplasmic/endoplasmic reticulum calcium ATPase 2 | Isoform 3 of Sarcoplasmic/endoplasmic reticulum calcium ATPase 2	smSVYcTPNkPSR	P16615;P16615-2;P16615-3	NonPhos	P16615->|P16615-2->|P16615-3->	NonPhos_isUniquetoGene	isUniquetoGene		|22.5|12|23|26|25	|10|3|5|1		0.0357205	0.402632	0.690126	0.961868		0.1691	2.19186	0.0322829	0.609107		0.133379	1.44601	0.155157	0.958502
[PRPS1]	Ribose phosphate pyrophosphokinase 1	ncTIVSPDAGGAk	P60891	NonPhos	P60891->	NonPhos_isUniquetoGene	isUniquetoGene		35|26|0|20|11	3|4|2		0.305565	2.86388	0.0055761	0.311526		0.254933	2.19152	0.032309	0.609459		-0.0506317	-0.400978	0.692045	0.990089
[CA3]	Carbonic anhydrase 3	yNTFkEALkQR	P07451	NonPhos	P07451->	NonPhos_isUniquetoGene	isUniquetoGene		35|36|38|50.5|12|36.5	1|4|2|3		0.0951838	0.599111	0.5532	0.944729		0.315716	2.19012	0.0324173	0.609712		0.220532	1.4492	0.154255	0.956439
[NAP1L1]	Isoform 2 of Nucleosome assembly protein 1 like 1 |	fEIINAIYEPTEEEcEWkPDEEDEISEELkEk	P55209-2	NonPhos	P55209-2->|	NonPhos_isUniquetoGene	isUniquetoGene		5|3||100|0|1	1|2||3		0.155266	1.12046	0.268324	0.856478		0.281272	2.19054	0.032385	0.609712		0.126007	1.16747	0.250165	0.97262
[SYNPO2]	Synaptopodin 2 |	hQPYQLNASLFTFqPPDAk	Q9UMS6	NonPhos	Q9UMS6->|	NonPhos_isUniquetoGene	isUniquetoGene		35|8|47|38|27.5|	1|2|3|		-0.0169484	-0.297176	0.768534	0.977074		0.150563	2.17684	0.0334573	0.609714		0.167511	2.60922	0.0115319	0.603878
[TTN]	Isoform 12 of Titin | Isoform 13 of Titin | Isoform 2 of Titin | Isoform 11 of Titin	iPAkIEEPPPAkVPEAPk	Q8WZ42-12;Q8WZ42-13;Q8WZ42-2;Q8WZ42-11	NonPhos	Q8WZ42-12->|Q8WZ42-13->|Q8WZ42-2->|Q8WZ42-11->	NonPhos_isUniquetoGene	isUniquetoGene		0|13|6|6.5|9.5	4|10|7|15|12		-0.0208761	-0.258141	0.798231	0.979805		0.150849	2.18036	0.0331767	0.609714		0.171725	2.1337	0.0373745	0.762679
[PURA]	|Transcriptional activator protein Pur alpha	qTVNRGPGLGSTQGQTIALPAQGLIEFR	Q00577	NonPhos	Q00577->	NonPhos_isUniquetoGene	isUniquetoGene		|5.5|53|42|18	|4|2|5		0.0273924	0.36115	0.720627	0.968713		0.186855	2.1872	0.0326436	0.609714		0.159463	1.94172	0.0575385	0.84134
[BAG3]	BAG family molecular chaperone regulator 3	sQ[p]sPAASDcSSSSSSASLPSSGR	O95817	Phos	O95817->[p]S173	Phos_isUniquetoGene	isUniquetoGene	1	0|4|2|3	14|19|12|21|16		-0.0104411	-0.0714746	0.943525	0.995818		0.237354	2.17658	0.0334776	0.609714		0.247795	1.95474	0.0559303	0.84134
[LDB3]	Isoform 2 of LIM domain binding protein 3 | Isoform 6 of LIM domain binding protein 3	aAQSQL[p]sQGDLVVAIDGVNTDTmTHLEAQNk	O75112-2;O75112-6	Phos	O75112-2->[p]S44|O75112-6->[p]S44	Phos_isUniquetoGene	isUniquetoGene	1	14|15|10|7.5|6|23	1|3|6|12|15|8		0.0124821	0.129573	0.897839	0.992546		0.224988	2.18205	0.033043	0.609714		0.212506	1.90656	0.0620982	0.854075
[PPIF]	Peptidyl prolyl cis trans isomerase F mitochondrial	kIVITDcGQLS	P30405	NonPhos	P30405->	NonPhos_isUniquetoGene	isUniquetoGene		7.5|11|25|7|21.5|36	2|3|1		-0.0237982	-0.254875	0.800724	0.980227		-0.277593	-2.18485	0.0328266	0.609714		-0.253794	-1.86898	0.067288	0.871167
[ACADVL]	Isoform 2 of Very long chain specific acyl CoA dehydrogenase mitochondrial	gGVVTSNPLGF	P49748-2	NonPhos	P49748-2->	NonPhos_isUniquetoGene	isUniquetoGene		27|17.5|21|6|11|19	5|4|9|7|11		-0.0298369	-0.205583	0.83864	0.984441		-0.293751	-2.1834	0.0329382	0.609714		-0.263914	-1.81956	0.0746895	0.876393
[PGLYRP2]	N acetylmuramoyl L alanine amidase |	tVRDTLPScAVR	Q96PD5	NonPhos	Q96PD5->|	NonPhos_isUniquetoGene	isUniquetoGene		64|59|56||26	1|2|3||4		-0.0220341	-0.40678	0.68711	0.961144		-0.115777	-2.18284	0.032981	0.609714		-0.0937432	-1.68125	0.0990714	0.904597
[GATM]	Isoform 2 of Glycine amidinotransferase mitochondrial |	rPDPIDWSLk	P50440-2	NonPhos	P50440-2->|	NonPhos_isUniquetoGene	isUniquetoGene		12|24.5|32|8|	4|3|1|2|		0.0399665	0.457781	0.65036	0.95655		0.184413	2.17848	0.0333261	0.609714		0.144447	1.62572	0.110527	0.914558
[TTN]	Isoform 12 of Titin | Isoform 13 of Titin | Isoform 11 of Titin | Isoform 2 of Titin	vSEcFVARDPcDPPGRPEAIVITR	Q8WZ42-12;Q8WZ42-13;Q8WZ42-11;Q8WZ42-2	NonPhos	Q8WZ42-12->|Q8WZ42-13->|Q8WZ42-11->|Q8WZ42-2->	NonPhos_isUniquetoGene	isUniquetoGene		2|14|5|3	9|3|5|6|7		-0.0370582	-0.626005	0.535548	0.941117		-0.139014	-2.18683	0.0326732	0.609714		-0.101956	-1.61499	0.112859	0.921926
[IDH2]	Isocitrate dehydrogenase NADP mitochondrial |	dIFQEIFDk	P48735	NonPhos	P48735->|	NonPhos_isUniquetoGene	isUniquetoGene		37|31|35|34|	1|3|4|		-0.0531543	-0.650606	0.519631	0.938567		-0.189057	-2.17908	0.0332793	0.609714		-0.135903	-1.55211	0.127358	0.947462
[MYL2]	Myosin regulatory light chain 2 ventricular/cardiac muscle isoform	emLTTQAER	P10916	NonPhos	P10916->	NonPhos_isUniquetoGene	isUniquetoGene		35.5|7|10|6|1.5|2.5	2|1|23|3|6		0.000175671	0.00172723	0.998631	0.999747		0.16086	2.18875	0.0325239	0.609714		0.160684	1.47609	0.146829	0.950714
[SLC25A12]	Calcium binding mitochondrial carrier protein Aralar1	lQVAGEITTGPR	O75746	NonPhos	O75746->	NonPhos_isUniquetoGene	isUniquetoGene		24|23|51|40|43|35	6|7|5		-0.021047	-0.330837	0.74317	0.974001		-0.110928	-2.17656	0.0334797	0.609714		-0.0898807	-1.44415	0.155685	0.958624
[LMNA]	Prelamin A/C |	sNEDQSMGNWQIk	P02545	NonPhos	P02545->|	NonPhos_isUniquetoGene	isUniquetoGene		21|0|51|18|	7|6|3|1|		0.0472481	0.569082	0.573206	0.946826		0.15075	2.18123	0.0331078	0.609714		0.103501	1.31995	0.193991	0.968021
[PLEC]	Isoform 4 of Plectin | Isoform 5 of Plectin | Isoform 7 of Plectin | Isoform 3 of Plectin	dSQDAGGFGPEDR	Q15149-4;Q15149-5;Q15149-7;Q15149-3	NonPhos	Q15149-4->|Q15149-5->|Q15149-7->|Q15149-3->	NonPhos_isUniquetoGene	isUniquetoGene		18|25|0|35|39|13	5|8|6|9|11		-0.0171119	-0.408249	0.686047	0.961144		-0.0781147	-2.17892	0.0332918	0.609714		-0.0610028	-1.29337	0.203026	0.969658
[MYH1]	Myosin 1 |	tEAGATVTVkDDqVFPMnPPkYDk	P12882	NonPhos	P12882->|	NonPhos_isUniquetoGene	isUniquetoGene		51|59||37|22|30	2|1||5		-0.154685	-0.946729	0.349292	0.884955		-0.347221	-2.18639	0.0327066	0.609714		-0.192536	-1.16453	0.25135	0.97262
[NEB]	Isoform 2 of Nebulin | Isoform 3 of Nebulin |	nAqNLLNER	P20929-2;P20929-3	NonPhos	P20929-2->|P20929-3->|	NonPhos_isUniquetoGene	isUniquetoGene		24|42||25.5|23|20	1||2		-0.183378	-1.79498	0.0776854	0.682341		-0.253791	-2.18638	0.0327074	0.609714		-0.0704127	-0.9113	0.368777	0.976992
[TTN]	Isoform 3 of Titin | Isoform 12 of Titin | Isoform 2 of Titin | Isoform 13 of Titin	eTDRVSITTTk	Q8WZ42-3;Q8WZ42-12;Q8WZ42-2;Q8WZ42-13	NonPhos	Q8WZ42-3->|Q8WZ42-12->|Q8WZ42-2->|Q8WZ42-13->	NonPhos_isUniquetoGene	isUniquetoGene		12|10|44|6|23|8	3|4		-0.0693483	-1.34427	0.184691	0.811242		-0.117979	-2.17759	0.0333961	0.609714		-0.0486304	-0.838955	0.407831	0.976992
[SRP14]	Signal recognition particle 14 kDa protein	kGTVEGFEPADNk	P37108	NonPhos	P37108->	NonPhos_isUniquetoGene	isUniquetoGene		12|37|9|16|13|15	1|6|4|3		0.0682813	1.17705	0.245044	0.84375		0.124179	2.18432	0.0328678	0.609714		0.055898	1.00327	0.32264	0.976992
[LMNA]	Prelamin A/C	qLQDEMLR	P02545	NonPhos	P02545->	NonPhos_isUniquetoGene	isUniquetoGene		59|39|63|32|30.5|26.5	1|2		0.0473399	1.01903	0.313831	0.878404		0.0927332	2.18298	0.0329707	0.609714		0.0453932	0.98594	0.331043	0.976992
[AGL]	Glycogen debranching enzyme |	dSYGASSPWcDYqLRPNFTIAMVVAPELFTTEk	P35573	NonPhos	P35573->|	NonPhos_isUniquetoGene	isUniquetoGene		74|56.5||60.5|24.5	2|		-0.137876	-1.01466	0.31591	0.878765		-0.245029	-2.18184	0.0330599	0.609714		-0.107153	-1.00211	0.323196	0.976992
[VCL]	Vinculin	vGkETVQTTEDQILkR	P18206	NonPhos	P18206->	NonPhos_isUniquetoGene	isUniquetoGene		7|6|8|4|19|0	2|1|3		0.0853826	1.00837	0.318909	0.878946		0.182592	2.18517	0.0328019	0.609714		0.0972093	1.05396	0.298904	0.976992
[SRL]	Sarcalumenin	lIGIEVPHk	Q86TD4	NonPhos	Q86TD4->	NonPhos_isUniquetoGene	isUniquetoGene		4|13|10.5|10|12|7	11|13|8|12		-0.0908256	-0.957083	0.34407	0.884297		-0.173643	-2.17911	0.0332764	0.609714		-0.082817	-0.996699	0.325804	0.976992
[LANCL1]	LanC like protein 1 |	fPAFEL	O43813	NonPhos	O43813->|	NonPhos_isUniquetoGene	isUniquetoGene		0|	5||3|4|6		-0.0632977	-0.816988	0.419087	0.908347		-0.141918	-2.18654	0.0326948	0.609714		-0.0786205	-1.02587	0.311905	0.976992
[PFDN5]	Prefoldin subunit 5	qAVMEMMSQk	Q99471	NonPhos	Q99471->	NonPhos_isUniquetoGene	isUniquetoGene		16|30|26.5|45|29|44	3|2|1		0.0509186	0.704475	0.485754	0.928127		0.120554	2.18405	0.0328878	0.609714		0.0696356	1.06799	0.292571	0.976992
[KLHL41]	Kelch like protein 41	smFGVAVHk	O60662	NonPhos	O60662->	NonPhos_isUniquetoGene	isUniquetoGene		28|35|55|57|0|30	2|1|3		-0.0603941	-0.541971	0.591599	0.947728		-0.153251	-2.18564	0.0327658	0.609714		-0.0928568	-0.827041	0.414494	0.976992
[COL6A3]	Isoform 2 of Collagen alpha 3VI chain | Isoform 4 of Collagen alpha 3VI chain	qSGVVPFIFQAk	P12111-2;P12111-4	NonPhos	P12111-2->|P12111-4->	NonPhos_isUniquetoGene	isUniquetoGene		14|28.5|36.5|34.5|28|44	5|4|8|7|3		0.13965	1.39512	0.168776	0.795144		0.201379	2.18215	0.0330352	0.609714		0.0617293	0.6299	0.533991	0.979041
[COL6A2]	Collagen alpha 2VI chain | Isoform 2C2A of Collagen alpha 2VI chain |	lGAIAkDPk	P12110;P12110-2	NonPhos	P12110->|P12110-2->|	NonPhos_isUniquetoGene	isUniquetoGene		15|8|13|18.5|46.5|	1|4|2|		0.152923	1.04227	0.302948	0.875754		0.240637	2.18442	0.0328594	0.609714		0.0877137	0.622114	0.539042	0.979137
[UQCRC1]	Cytochrome b c1 complex subunit 1 mitochondrial	hLGGIPWTYAEDAVPTLTPcR	P31930	NonPhos	P31930->	NonPhos_isUniquetoGene	isUniquetoGene		9|18.5|9.5|20|20.5|15.5	13|10|8|7|14		-0.161211	-1.65159	0.103994	0.732594		-0.214661	-2.1785	0.033325	0.609714		-0.0534501	-0.587064	0.562115	0.98009
[HEBP2]	Heme binding protein 2	sFDGFSSAQk	Q9Y5Z4	NonPhos	Q9Y5Z4->	NonPhos_isUniquetoGene	isUniquetoGene		11|13|33|21|9|53.5	5|3|1|4		0.0681636	1.32937	0.189562	0.812396		0.097216	2.1775	0.0334036	0.609714		0.0290524	0.543726	0.591362	0.982047
[NDUFS3]	NADH dehydrogenase ubiquinone iron sulfur protein 3 mitochondrial	vkTYTDELTPIESAVSVFk	O75489	NonPhos	O75489->	NonPhos_isUniquetoGene	isUniquetoGene		27|18|24|36	5|7|4|3		-0.107104	-1.1475	0.257003	0.850368		-0.150647	-2.18011	0.0331982	0.609714		-0.0435431	-0.476691	0.637776	0.984739
[CUL2]	Cullin 2	kLMVEPLQAILIR	Q13617	NonPhos	Q13617->	NonPhos_isUniquetoGene	isUniquetoGene		14|51.5|9|28|36|27	1|2|3|4		0.105324	1.70345	0.0937346	0.717555		0.133439	2.18988	0.0324363	0.609714		0.0281149	0.458371	0.650757	0.987518
[PRPSAP2]	|Phosphoribosyl pyrophosphate synthase associated protein 2	eIQGFFNIPVDNLR	O60256	NonPhos	O60256->	NonPhos_isUniquetoGene	isUniquetoGene		|52|62|77|80	|3|2|1		-0.195742	-1.16327	0.250579	0.845876		-0.246569	-2.17699	0.0334448	0.609714		-0.0508273	-0.326798	0.746793	0.992727
[ATP5C1]	Isoform Heart of ATP synthase subunit gamma mitochondrial	eVMLVGIGDk	P36542-2	NonPhos	P36542-2->	NonPhos_isUniquetoGene	isUniquetoGene		49|30|25|32.5|23	7|10|11|8		-0.157379	-1.77967	0.0802004	0.689729		-0.181448	-2.18295	0.0329729	0.609714		-0.0240691	-0.290164	0.774305	0.99384
[SUCLA2]	Isoform 2 of Succinyl CoA ligase ADP forming subunit beta mitochondrial	lHGGTPANFLDVGGGATVHQVTEAFk	Q9P2R7-2	NonPhos	Q9P2R7-2->	NonPhos_isUniquetoGene	isUniquetoGene		33|27|37|10|12	1|3		-0.213769	-1.6589	0.102501	0.730234		-0.249927	-2.18149	0.0330879	0.609714		-0.0361585	-0.282167	0.780366	0.99384
[TTN]	Isoform 11 of Titin | Isoform 3 of Titin | Isoform 12 of Titin | Isoform 13 of Titin | Isoform 2 of Titin	qFTIGGLLEATEYEFR	Q8WZ42-11;Q8WZ42-3;Q8WZ42-12;Q8WZ42-13;Q8WZ42-2	NonPhos	Q8WZ42-11->|Q8WZ42-3->|Q8WZ42-12->|Q8WZ42-13->|Q8WZ42-2->	NonPhos_isUniquetoGene	isUniquetoGene		32|26|23.5|29.5|35	13|26|18|20|14|17		0.161789	2.16522	0.0340415	0.549459		0.149138	2.17734	0.033416	0.609714		-0.0126508	-0.177067	0.861084	0.995484
[ACY1]	|Aminoacylase 1	sPWWVR	Q03154	NonPhos	Q03154->	NonPhos_isUniquetoGene	isUniquetoGene		|21|9.5|13|39.5	|1|2		-0.147694	-2.37673	0.0203525	0.474596		-0.160189	-2.17633	0.0334982	0.609714		-0.0124947	-0.151021	0.881345	0.997809
[SPEG]	Striated muscle preferentially expressed protein kinase	mP[p]sIPEEPEQGELER	Q15772	Phos	Q15772->[p]S1172	Phos_isUniquetoGene	isUniquetoGene	1	22.5|13|9|14|8|10	52|61|63|25|24		-0.148598	-1.73615	0.087709	0.707251		-0.158665	-2.18047	0.0331678	0.609714		-0.0100668	-0.142608	0.887907	0.997844
[IDI2]	Isopentenyl diphosphate delta isomerase 2	lEEMLIVVDENDkVIGADTkR	Q9BXS1	NonPhos	Q9BXS1->	NonPhos_isUniquetoGene	isUniquetoGene		22|34|36|13|27|25.5	7|2|5|6		-0.313802	-2.63746	0.010357	0.373814		-0.300441	-2.17879	0.0333012	0.609714		0.0133611	0.0924426	0.927199	0.998054
[TTN]	Isoform 11 of Titin | Isoform 12 of Titin | Isoform 13 of Titin | Isoform 2 of Titin	iELPATVTGkPEPk	Q8WZ42-11;Q8WZ42-12;Q8WZ42-13;Q8WZ42-2	NonPhos	Q8WZ42-11->|Q8WZ42-12->|Q8WZ42-13->|Q8WZ42-2->	NonPhos_isUniquetoGene	isUniquetoGene		17|28.5|19|20.5|32|21.5	15|6|7|18|13|16		-0.121292	-2.29366	0.0250076	0.504926		-0.116511	-2.18736	0.0326308	0.609714		0.0047805	0.079318	0.937495	0.998054
[LONP1]	Isoform 2 of Lon protease homolog mitochondrial |	qLEVEPEEPEAENkHkPR	P36776-2	NonPhos	P36776-2->|	NonPhos_isUniquetoGene	isUniquetoGene		36|53|43|27|31|	1|3|4|		0.105196	1.81975	0.073748	0.671798		0.110035	2.1813	0.0331031	0.609714		0.00483898	0.0735122	0.94208	0.998054
[COL6A3]	|Isoform 2 of Collagen alpha 3VI chain | Isoform 4 of Collagen alpha 3VI chain	sSGIVSLGVGDRnIDRTELQTITNDPR	P12111-2;P12111-4	NonPhos	P12111-2->|P12111-4->	NonPhos_isUniquetoGene	isUniquetoGene		|0|45|12|24	|1|2		-0.352144	-3.52255	0.000785808	0.166667		-0.200001	-2.1751	0.033596	0.609862		0.152143	2.01453	0.048985	0.813084
[COX7A1]	Cytochrome c oxidase subunit 7A1 mitochondrial	lFQEDNDIPLYLk	P24310	NonPhos	P24310->	NonPhos_isUniquetoGene	isUniquetoGene		5|14|17.5|11|12	5|7|8|13|10|11		-0.115371	-1.11788	0.26942	0.856478		-0.189334	-2.17596	0.033528	0.609862		-0.0739631	-0.671367	0.507492	0.978858
[MYH9]	Myosin 9	qIATLHAQVADMk	P35579	NonPhos	P35579->	NonPhos_isUniquetoGene	isUniquetoGene		44|32.5|31|33.5|26|25	3|2		0.1915	2.56946	0.0124038	0.402357		0.159722	2.17512	0.0335941	0.609862		-0.0317782	-0.418368	0.67943	0.98917
[MYH7]	Myosin 7	akLQ[p]tEnGELSR	P12883	Phos	P12883->[p]T1282	Phos_isUniquetoGene	isUniquetoGene	1	6|3|8|12.5|22|18.5	6|7|11|8		0.0352092	0.31366	0.756078	0.975781		0.225485	2.17309	0.0337565	0.610345		0.190276	1.57567	0.121767	0.938519
[GSTM3]	Glutathione S transferase Mu 3	cLDEFPNLk	P21266	NonPhos	P21266->	NonPhos_isUniquetoGene	isUniquetoGene		43|7|12|16|15|13	6|7|9		-0.209921	-1.49248	0.14125	0.770883		-0.32338	-2.17273	0.0337841	0.610345		-0.113459	-0.809042	0.424718	0.976992
[CKM]	Creatine kinase M type	lNYkPEEEYPDL[p]skHnNHMAk	P06732	Phos	P06732->[p]S24	Phos_isUniquetoGene	isUniquetoGene	1	23|0|66|17.5|26|19	1|2|7|4		-0.176529	-2.5805	0.0120496	0.398973		-0.141319	-2.17263	0.033792	0.610345		0.0352102	0.609044	0.547588	0.979137
[LDB3]	Isoform 2 of LIM domain binding protein 3 | Isoform 6 of LIM domain binding protein 3	dLAVDSASPVYQAVIk	O75112-2;O75112-6	NonPhos	O75112-2->|O75112-6->	NonPhos_isUniquetoGene	isUniquetoGene		18|10|26|11|8	9|7|8|11|12|15		-0.0947512	-1.93401	0.0576765	0.630916		-0.100765	-2.17423	0.0336655	0.610345		-0.00601353	-0.102985	0.918914	0.998054
[PLEC]	Isoform 4 of Plectin | Isoform 5 of Plectin | Isoform 7 of Plectin | Isoform 3 of Plectin	sYVDPSTDER	Q15149-4;Q15149-5;Q15149-7;Q15149-3	NonPhos	Q15149-4->|Q15149-5->|Q15149-7->|Q15149-3->	NonPhos_isUniquetoGene	isUniquetoGene		28|0|6|24|23|27	4|3|5		0.0239249	0.269619	0.789468	0.979394		-0.189073	-2.17238	0.0338126	0.61068		-0.212998	-2.49551	0.0154824	0.667038
[LAMA4]	|Isoform 2 of Laminin subunit alpha 4	aHLPLDINFR	Q16363-2	NonPhos	Q16363-2->	NonPhos_isUniquetoGene	isUniquetoGene		|56|37|5|31.5	|1|4|2		0.185409	1.74795	0.0856182	0.703074		0.271403	2.17194	0.033848	0.61092		0.0859947	0.845259	0.404337	0.976992
[TTN]	Isoform 3 of Titin | Isoform 12 of Titin |	tEPkAPEPISSkPVIVTGLqDTTVSSDSVAk	Q8WZ42-3;Q8WZ42-12	NonPhos	Q8WZ42-3->|Q8WZ42-12->|	NonPhos_isUniquetoGene	isUniquetoGene		33|54|57||0	3|1|		0.126175	2.68343	0.00915569	0.362105		0.0965542	2.17165	0.033872	0.61092		-0.0296211	-0.585886	0.562901	0.98009
[SAR1A]	GTP binding protein SAR1a	wLSQYID	Q9NR31	NonPhos	Q9NR31->	NonPhos_isUniquetoGene	isUniquetoGene		24|0|27|23|9.5|16.5	1|3|2		-0.301145	-2.44803	0.017002	0.439216		-0.337463	-2.17094	0.0339277	0.611254		-0.0363182	-0.244435	0.809106	0.994792
[TTN]	Isoform 12 of Titin	vPEALQEIVPEkk	Q8WZ42-12	NonPhos	Q8WZ42-12->	NonPhos_isUniquetoGene	isUniquetoGene		13.5|7|5|12.5|14|25	10|8|18|14		-0.169597	-0.528065	0.601121	0.948432		0.767453	2.16953	0.0340415	0.611443		0.937051	3.41536	0.00114296	0.34
[TPPP3]	Tubulin polymerization promoting protein family member 3	aLEELATkR	Q9BW30	NonPhos	Q9BW30->	NonPhos_isUniquetoGene	isUniquetoGene		42.5|9|7|0|8|23	2|3|4		0.0491545	0.303135	0.764022	0.976288		0.389231	2.16954	0.0340407	0.611443		0.340076	2.12574	0.0380708	0.762679
[ARMT1]	Protein glutamate O methyltransferase	tIEDLDENQLkDEFFk	Q9H993	NonPhos	Q9H993->	NonPhos_isUniquetoGene	isUniquetoGene		25|0|59|13|5.5|7	3|1|2		-0.0610486	-0.710228	0.482201	0.92724		-0.192973	-2.17065	0.033952	0.611443		-0.131924	-1.43071	0.159529	0.961145
[TTN]	Isoform 11 of Titin | Isoform 13 of Titin | Isoform 2 of Titin | Isoform 12 of Titin	lSQTEPVTLIkDIEnQTVLkDNDAVFEIDIk	Q8WZ42-11;Q8WZ42-13;Q8WZ42-2;Q8WZ42-12	NonPhos	Q8WZ42-11->|Q8WZ42-13->|Q8WZ42-2->|Q8WZ42-12->	NonPhos_isUniquetoGene	isUniquetoGene		39|31|35|11|42|18.5	1|4|5|3|2		-0.0716761	-1.2565	0.214826	0.829545		-0.115975	-2.16967	0.0340311	0.611443		-0.0442984	-0.952313	0.347739	0.976992
[TTN]	Isoform 11 of Titin | Isoform 12 of Titin | Isoform 13 of Titin | Isoform 2 of Titin | Isoform 3 of Titin	gcEYVFR	Q8WZ42-11;Q8WZ42-12;Q8WZ42-13;Q8WZ42-2;Q8WZ42-3	NonPhos	Q8WZ42-11->|Q8WZ42-12->|Q8WZ42-13->|Q8WZ42-2->|Q8WZ42-3->	NonPhos_isUniquetoGene	isUniquetoGene		0|49|59|43|19|31	1|3|2		0.09269	1.12577	0.266076	0.855189		0.148975	2.16882	0.0340974	0.611443		0.0562854	0.751788	0.458121	0.976992
[PRDX1]	Peroxiredoxin 1	rTIAQDYGVLk	Q06830	NonPhos	Q06830->	NonPhos_isUniquetoGene	isUniquetoGene		32.5|34|37|21|30|24.5	4|3		0.0903432	1.86969	0.0663146	0.658744		0.112126	2.1688	0.0340992	0.611443		0.0217831	0.428338	0.672241	0.98917
[TXLNB]	|Beta taxilin	eTQPEIGSSQESADAALkEPEQPPLIPSR	Q8N3L3	NonPhos	Q8N3L3->	NonPhos_isUniquetoGene	isUniquetoGene		|21|33.5|33|52|32.5	|1|2|3		0.265714	2.1498	0.0352995	0.554437		0.249514	2.16887	0.0340941	0.611443		-0.0162003	-0.149358	0.882641	0.997809
[ENDOG]	|Endonuclease G mitochondrial	tYVMPNAPVDEAIPLER	Q14249	NonPhos	Q14249->	NonPhos_isUniquetoGene	isUniquetoGene		|18|11|0|13.5	|1|3|4|2		0.00861471	0.0779454	0.938424	0.995627		-0.23637	-2.16753	0.0342011	0.612436		-0.244984	-2.1963	0.0322993	0.754781
[ATP2A2]	Sarcoplasmic/endoplasmic reticulum calcium ATPase 2 | Isoform 2 of Sarcoplasmic/endoplasmic reticulum calcium ATPase 2 | Isoform 3 of Sarcoplasmic/endoplasmic reticulum calcium ATPase 2	eEMHLEDSANFIk	P16615;P16615-2;P16615-3	NonPhos	P16615->|P16615-2->|P16615-3->	NonPhos_isUniquetoGene	isUniquetoGene		5|15|23|26|28|23.5	1|7|6|4		-0.483684	-2.68757	0.00905494	0.362105		-0.378122	-2.16808	0.0341573	0.612436		0.105562	0.543601	0.591448	0.982047
[FYCO1]	FYVE and coiled coil domain containing protein 1	eGALQEERADEAQQREEELR	Q9BQS8	NonPhos	Q9BQS8->	NonPhos_isUniquetoGene	isUniquetoGene		17|15|37|10	3|2|4|1|5		0.176566	2.02338	0.0472398	0.598817		0.209648	2.16795	0.034168	0.612436		0.0330819	0.370636	0.714263	0.991644
[GYS1]	Glycogen starch synthase muscle	rAIFATQR	P13807	NonPhos	P13807->	NonPhos_isUniquetoGene	isUniquetoGene		29.5|16|27.5|12|17|15	2		0.0741919	1.11284	0.271571	0.857268		-0.124939	-2.16637	0.034293	0.613424		-0.199131	-2.48515	0.0158952	0.670236
[HSP90AB1]	Heat shock protein HSP 90 beta	iEDVG[p]sDEEDDSGkDk	P08238	Phos	P08238->[p]S255	Phos_isUniquetoGene	isUniquetoGene	1	0|18.5|5|15.5|21|11	3|6|4		-0.191335	-1.78256	0.0797227	0.689729		-0.22557	-2.1661	0.0343131	0.613424		-0.0342346	-0.29476	0.770834	0.99384
[DPP3]	Isoform 4 of Dipeptidyl peptidase 3 |	lFkEVDGEGkPYYEVR	Q9NY33-4	NonPhos	Q9NY33-4->|	NonPhos_isUniquetoGene	isUniquetoGene		44|21|43||66	1|2||3		0.108325	1.77362	0.0812123	0.691571		0.116634	2.16615	0.0343094	0.613424		0.00830975	0.181431	0.857696	0.994922
[DMD]	Dystrophin |	sLEGSDDAVLLQR	P11532	NonPhos	P11532->|	NonPhos_isUniquetoGene	isUniquetoGene		19||30|38.5|46	2||6|4		-0.0595166	-0.88632	0.380797	0.896299		-0.152431	-2.16522	0.0343843	0.614213		-0.0929144	-1.79882	0.0779827	0.880051
[TTN]	Isoform 12 of Titin | Isoform 13 of Titin | Isoform 11 of Titin | Isoform 2 of Titin	vPELPEkPAPEEVAPVPIPk	Q8WZ42-12;Q8WZ42-13;Q8WZ42-11;Q8WZ42-2	NonPhos	Q8WZ42-12->|Q8WZ42-13->|Q8WZ42-11->|Q8WZ42-2->	NonPhos_isUniquetoGene	isUniquetoGene		20|18|12|13|22|37.5	3|7|4|9|6|2		-0.0875218	-1.56184	0.123884	0.756026		-0.127109	-2.16384	0.0344946	0.614213		-0.0395867	-0.774085	0.444909	0.976992
[TTN]	Isoform 11 of Titin | Isoform 12 of Titin | Isoform 13 of Titin | Isoform 2 of Titin	lkPRPPPPPPAPPk	Q8WZ42-11;Q8WZ42-12;Q8WZ42-13;Q8WZ42-2	NonPhos	Q8WZ42-11->|Q8WZ42-12->|Q8WZ42-13->|Q8WZ42-2->	NonPhos_isUniquetoGene	isUniquetoGene		19|17|27|24|9.5|18	1|3|5|6		-0.0731022	-0.901387	0.372767	0.891866		-0.116453	-2.16427	0.0344596	0.614213		-0.0433512	-0.517592	0.609284	0.98313
[RPL36]	60S ribosomal protein L36	rAMELLk	Q9Y3U8	NonPhos	Q9Y3U8->	NonPhos_isUniquetoGene	isUniquetoGene		10|25|64|3|30.5|30	1|3|4		0.114234	1.2064	0.23355	0.841961		0.155191	2.1643	0.0344572	0.614213		0.0409569	0.408452	0.68661	0.989399
[TTN]	Isoform 12 of Titin	nNTLVLQVR	Q8WZ42-12	NonPhos	Q8WZ42-12->	NonPhos_isUniquetoGene	isUniquetoGene		17.5|22|28|30.5|26|30	4|7|5|8		-0.05666	-1.73092	0.088645	0.709961		-0.0665462	-2.16481	0.0344169	0.614213		-0.0098862	-0.303067	0.764581	0.99384
[AMBP]	Protein AMBP |	wYNLAIGSTcPWLk	P02760	NonPhos	P02760->|	NonPhos_isUniquetoGene	isUniquetoGene		41|51|74||29	4|1||2		0.127287	1.39623	0.168445	0.794557		0.143273	2.16263	0.0345943	0.614443		0.0159855	0.177568	0.860697	0.995484
[PSMA2]	Proteasome subunit alpha type 2	lTPTEVkDYLAAIA	P25787	NonPhos	P25787->	NonPhos_isUniquetoGene	isUniquetoGene		13.5|8.5|11|25|12|13	8|7|9		0.159121	1.97776	0.0523506	0.61593		0.16432	2.16307	0.0345587	0.614443		0.00519936	0.0682201	0.946237	0.998054
[TTN]	|Isoform 3 of Titin | Isoform 12 of Titin | Isoform 13 of Titin | Isoform 11 of Titin | Isoform 2 of Titin	eTDRVSITTTkDR	Q8WZ42-3;Q8WZ42-12;Q8WZ42-13;Q8WZ42-11;Q8WZ42-2	NonPhos	Q8WZ42-3->|Q8WZ42-12->|Q8WZ42-13->|Q8WZ42-11->|Q8WZ42-2->	NonPhos_isUniquetoGene	isUniquetoGene		|27|19|21|18	|3|4|5		-0.0452679	-1.00201	0.321948	0.879417		0.128325	2.15808	0.0349606	0.614583		0.173593	2.84088	0.00616734	0.535556
[TTN]	Isoform 11 of Titin | Isoform 3 of Titin | Isoform 12 of Titin | Isoform 13 of Titin | Isoform 2 of Titin	dAHRPGWLPVSESVTR	Q8WZ42-11;Q8WZ42-3;Q8WZ42-12;Q8WZ42-13;Q8WZ42-2	NonPhos	Q8WZ42-11->|Q8WZ42-3->|Q8WZ42-12->|Q8WZ42-13->|Q8WZ42-2->	NonPhos_isUniquetoGene	isUniquetoGene		51|24|61|20|26|28	3|12|10		0.00416471	0.0712223	0.943726	0.995819		0.113933	2.16137	0.0346941	0.614583		0.109769	1.88113	0.0655685	0.865338
[SERPINB1]	Leukocyte elastase inhibitor |	fQSLNADINkR	P30740	NonPhos	P30740->|	NonPhos_isUniquetoGene	isUniquetoGene		57|32|46|20|25|	3|2|4|		0.030676	0.569395	0.572996	0.946826		0.12544	2.15992	0.0348138	0.614583		0.0947637	1.6244	0.110812	0.916148
[NES]	Nestin |	sLEEQDQETLR	P48681	NonPhos	P48681->|	NonPhos_isUniquetoGene	isUniquetoGene		0||78|27|8.5|7.5	4||1|2		0.116067	0.781238	0.439654	0.917935		0.307013	2.15908	0.0348813	0.614583		0.190946	1.50381	0.139472	0.947462
[IMPDH2]	|Inosine 5' monophosphate dehydrogenase 2	vAQGVSGAVQDk	P12268	NonPhos	P12268->	NonPhos_isUniquetoGene	isUniquetoGene		|14|10|0|66	|3|2|1		0.0506166	1.04758	0.300507	0.875155		0.115627	2.16121	0.0347072	0.614583		0.0650104	1.36237	0.180186	0.963899
[PLEC]	Isoform 4 of Plectin | Isoform 5 of Plectin | Isoform 7 of Plectin | Isoform 3 of Plectin	rQVEEEILALk	Q15149-4;Q15149-5;Q15149-7;Q15149-3	NonPhos	Q15149-4->|Q15149-5->|Q15149-7->|Q15149-3->	NonPhos_isUniquetoGene	isUniquetoGene		10|7.5|13.5|13|31.5	3|2|4|6		-0.0585544	-1.34178	0.185501	0.811887		-0.116753	-2.16106	0.0347209	0.614583		-0.0581989	-1.11506	0.271924	0.975156
[DCN]	Decorin	eLHLDNNkLTR	P07585	NonPhos	P07585->	NonPhos_isUniquetoGene	isUniquetoGene		9.5|14|11|7.5|11.5|17	4|3|6|7		0.318968	1.23671	0.222107	0.834166		0.579671	2.15919	0.0348729	0.614583		0.260703	0.899518	0.374981	0.976992
[KLHL41]	Kelch like protein 41	eYFLSEIDEAk	O60662	NonPhos	O60662->	NonPhos_isUniquetoGene	isUniquetoGene		15|9.5|11|16	11|12|19|30|26|23		0.0824286	1.04292	0.302644	0.875724		0.173357	2.1603	0.0347819	0.614583		0.0909283	1.07454	0.289635	0.976992
[NUTF2]	|Nuclear transport factor 2	iQHSITAQDHQPTPDScIISMVVGQLk	P61970	NonPhos	P61970->	NonPhos_isUniquetoGene	isUniquetoGene		|23|39|0|12	|3|1		0.0699956	0.845413	0.403097	0.899725		0.170528	2.15762	0.034998	0.614583		0.100532	1.07097	0.291236	0.976992
[NDUFA9]	NADH dehydrogenase ubiquinone 1 alpha subcomplex subunit 9 mitochondrial	yVVNHLGR	Q16795	NonPhos	Q16795->	NonPhos_isUniquetoGene	isUniquetoGene		29|25|15.5|25.5|13	2|4|5|3		-0.141444	-1.3982	0.167847	0.794557		-0.193226	-2.15751	0.0350077	0.614583		-0.051782	-0.544167	0.59106	0.982047
[UQCC2]	Ubiquinol cytochrome c reductase complex assembly factor 2 |	lILSTDTLEELkEIDkGMWk	Q9BRT2	NonPhos	Q9BRT2->|	NonPhos_isUniquetoGene	isUniquetoGene		30|40|20|9|14|	1|3|2|		0.316039	2.21991	0.0298855	0.531117		0.250051	2.157	0.035051	0.614583		-0.0659879	-0.448415	0.657852	0.988062
[ARPC3]	Actin related protein 2/3 complex subunit 3	lIGNMALLPIR	O15145	NonPhos	O15145->	NonPhos_isUniquetoGene	isUniquetoGene		17|26.5|25|36|42.5|46	2|4|3		0.112006	2.11423	0.0383606	0.559351		0.0990144	2.16203	0.0346425	0.614583		-0.0129918	-0.264152	0.794039	0.994792
[TPM3]	Tropomyosin alpha 3 chain	aADAEAEVA[p]sLNR	P06753	Phos	P06753->[p]S88	Phos_isUniquetoGene	isUniquetoGene	1	8|0|11|11.5|14|9	4|1|3		-0.333271	-1.95845	0.0546396	0.624289		-0.370598	-2.15904	0.0348852	0.614583		-0.0373274	-0.203252	0.8408	0.994792
[HSP90AB1]	Heat shock protein HSP 90 beta	cLELFSELAEDkENYkk	P08238	NonPhos	P08238->	NonPhos_isUniquetoGene	isUniquetoGene		6.5|40.5|2|18|63|10.5	2|5|9|3		0.131998	2.05723	0.0437379	0.588512		0.135287	2.15701	0.0350509	0.614583		0.00328891	0.0606669	0.952191	0.998203
[PSMA3]	Isoform 2 of Proteasome subunit alpha type 3	sLADIAREEASNFR	P25788-2	NonPhos	P25788-2->	NonPhos_isUniquetoGene	isUniquetoGene		11|15|6|25|9|14	4|3|2|1|5		0.108952	1.95627	0.0549024	0.624289		0.106569	2.15879	0.0349042	0.614583		-0.00238305	-0.0448424	0.964655	0.9983
[NEB]	Isoform 2 of Nebulin | Isoform 3 of Nebulin |	hLYTIDWNk	P20929-2;P20929-3	NonPhos	P20929-2->|P20929-3->|	NonPhos_isUniquetoGene	isUniquetoGene		28.5|12|27.5|40|	2|1|		-0.181269	-2.12485	0.0374253	0.558386		-0.182306	-2.16161	0.0346762	0.614583		-0.0010367	-0.0119101	0.990601	0.999639
[TTN]	Isoform 11 of Titin | Isoform 12 of Titin | Isoform 13 of Titin | Isoform 2 of Titin |	aVNEAGESEPSDTTGEIPATDIqEEPEVFIDIGAqDcLVck	Q8WZ42-11;Q8WZ42-12;Q8WZ42-13;Q8WZ42-2	NonPhos	Q8WZ42-11->|Q8WZ42-12->|Q8WZ42-13->|Q8WZ42-2->|	NonPhos_isUniquetoGene	isUniquetoGene		34|0|20||19.5	1|3|8||2		0.286759	2.21354	0.030345	0.532683		-0.210051	-2.1546	0.0352515	0.616819		-0.49681	-4.69305	1.391e-05	0
[TTN]	Isoform 3 of Titin | Isoform 12 of Titin	yILTLEnScGkk	Q8WZ42-3;Q8WZ42-12	NonPhos	Q8WZ42-3->|Q8WZ42-12->	NonPhos_isUniquetoGene	isUniquetoGene		10|36|12|4|16.5|0	2|4|1		0.0342729	0.931399	0.357138	0.889771		0.0886665	2.15581	0.0351515	0.616819		0.0543936	1.20631	0.234814	0.971145
[CMYA5]	Cardiomyopathy associated protein 5 |	sPITETEDSVLEkGPAELR	Q8N3K9	NonPhos	Q8N3K9->|	NonPhos_isUniquetoGene	isUniquetoGene		7|8|15.5||25.5|13	1|2||3		-0.445362	-2.95445	0.00431329	0.303136		-0.301009	-2.15372	0.0353226	0.616819		0.144352	0.84946	0.402014	0.976992
[UQCRC1]	Cytochrome b c1 complex subunit 1 mitochondrial	eVESMGAHLNAYSTR	P31930	NonPhos	P31930->	NonPhos_isUniquetoGene	isUniquetoGene		30|27.5|25|13|26.5|22	4|6|5|3		-0.15682	-1.3654	0.177953	0.805626		-0.24114	-2.15404	0.0352966	0.616819		-0.0843203	-0.820115	0.418413	0.976992
[MYOM2]	Myomesin 2	vSDAVAALDPLDLR	P54296	NonPhos	P54296->	NonPhos_isUniquetoGene	isUniquetoGene		34.5|23|24|4.5|18.5|15.5	6|9|12|8|10|14		-0.0873978	-1.31191	0.195411	0.815662		-0.152388	-2.15485	0.0352295	0.616819		-0.0649905	-0.916003	0.366334	0.976992
[TTN]	Isoform 12 of Titin | Isoform 13 of Titin | Isoform 6 of Titin | Isoform 11 of Titin | Isoform 2 of Titin	fEVLHGR	Q8WZ42-12;Q8WZ42-13;Q8WZ42-6;Q8WZ42-11;Q8WZ42-2	NonPhos	Q8WZ42-12->|Q8WZ42-13->|Q8WZ42-6->|Q8WZ42-11->|Q8WZ42-2->	NonPhos_isUniquetoGene	isUniquetoGene		23.5|34.5|37.5|16.5|15.5|9	10|6|12|4|3		-0.216982	-3.11898	0.00268456	0.272727		-0.165157	-2.15529	0.0351937	0.616819		0.0518252	0.653618	0.518753	0.978858
[TNS1]	Tensin 1 |	hYPLNTVTFcDLDPQER	Q9HBL0	NonPhos	Q9HBL0->|	NonPhos_isUniquetoGene	isUniquetoGene		41||54|57|49.5|42	1||2		-0.139471	-1.37557	0.174775	0.80181		-0.19332	-2.15605	0.0351323	0.616819		-0.0538483	-0.499487	0.621847	0.983292
[RPS2]	40S ribosomal protein S2 |	tQAPAVATT	P15880	NonPhos	P15880->|	NonPhos_isUniquetoGene	isUniquetoGene		33|45||38	1||2		0.0039486	0.0345475	0.972696	0.99945		0.259656	2.1535	0.0353408	0.616899		0.255707	2.34726	0.0224401	0.711111
[MYH1]	Myosin 1 |	mVTLmqEknDLQLQVQAEADSLADAEER	P12882	NonPhos	P12882->|	NonPhos_isUniquetoGene	isUniquetoGene		66.5||61|55|0|22	2||1		-0.0543702	-0.30942	0.759276	0.97614		-0.312136	-2.15121	0.0355286	0.616899		-0.257766	-1.71343	0.0928961	0.895168
[LRRC20]	|Leucine rich repeat containing protein 20	kVnETVESGSDTLDLAEck	Q8TCA0	NonPhos	Q8TCA0->	NonPhos_isUniquetoGene	isUniquetoGene		|53|41|59|0	|1		-0.173904	-2.89575	0.00509406	0.304276		-0.129137	-2.15221	0.0354467	0.616899		0.0447669	1.25025	0.218343	0.969658
[MYOM2]	Myomesin 2	rEGETVTLk	P54296	NonPhos	P54296->	NonPhos_isUniquetoGene	isUniquetoGene		4|0|29.5|11|28.5|15	3|2|7|6		-0.211499	-3.00775	0.00370009	0.295964		-0.156772	-2.15023	0.0356088	0.616899		0.0547264	0.806717	0.426047	0.976992
[DLST]	Dihydrolipoyllysine residue succinyltransferase component of 2 oxoglutarate dehydrogenase complex mitochondrial	tPAFAESVTEGDVR	P36957	NonPhos	P36957->	NonPhos_isUniquetoGene	isUniquetoGene		11|0|7.5|18|15|16	7|8|10|6		-0.216997	-2.6744	0.00938265	0.364198		-0.150649	-2.15076	0.0355649	0.616899		0.0663483	0.800932	0.429358	0.976992
[C4BPA]	C4b binding protein alpha chain	yTcLPGYVR	P04003	NonPhos	P04003->	NonPhos_isUniquetoGene	isUniquetoGene		22|25|37|62|32.5|58.5	1|2		-0.127661	-1.61236	0.112346	0.745167		-0.213087	-2.15118	0.0355311	0.616899		-0.0854254	-1.0327	0.308714	0.976992
[ALDH1L1]	Cytosolic 10 formyltetrahydrofolate dehydrogenase |	dLGEAALNEYLR	O75891	NonPhos	O75891->|	NonPhos_isUniquetoGene	isUniquetoGene		25|0|11.5|20||19	4|3|2|		-0.109039	-1.52329	0.133321	0.762191		-0.210004	-2.15197	0.0354649	0.616899		-0.100965	-1.06713	0.292955	0.976992
[HSPD1]	60 kDa heat shock protein mitochondrial |	iQEIIEqLDVTTSEYEkEk	P10809	NonPhos	P10809->|	NonPhos_isUniquetoGene	isUniquetoGene		44.5|70|38|28||86	2|3|1|		0.0775577	1.15446	0.254162	0.848344		0.142638	2.15091	0.0355531	0.616899		0.0650807	0.822295	0.417177	0.976992
[AK3]	GTP:AMP phosphotransferase AK3 mitochondrial |	kGVLETFSGTETNkIWPYVYAFLQTk	Q9UIJ7	NonPhos	Q9UIJ7->|	NonPhos_isUniquetoGene	isUniquetoGene		47|30|29|25|33|	4|6|5|		0.178572	2.11036	0.0387086	0.560658		0.230833	2.15079	0.0355626	0.616899		0.0522618	0.511107	0.61378	0.98313
[BIN1]	Isoform BIN1 13 of Myc box dependent interacting protein 1 | Isoform BIN1+12A of Myc box dependent interacting protein 1 | Isoform II2 of Myc box dependent interacting protein 1	[?p]sP[?p]sPPDG[p]sPAATPEIR	O00499-10;O00499-11;O00499-6	Phos	O00499-10->[?p]S280[?p]S282[p]S287|O00499-11->[?p]S280[?p]S282[p]S287|O00499-6->[?p]S265[?p]S267[p]S272	Phos_isUniquetoGene	isUniquetoGene	2	10|21|8.5|4|3|6	17|12|16|9|11		-0.142544	-1.16149	0.251297	0.845932		-0.20617	-2.15293	0.035388	0.616899		-0.0636261	-0.516136	0.610292	0.98313
[EIF4G1]	Eukaryotic translation initiation factor 4 gamma 1 | Isoform 8 of Eukaryotic translation initiation factor 4 gamma 1 |	sVTAFFk	Q04637;Q04637-8	NonPhos	Q04637->|Q04637-8->|	NonPhos_isUniquetoGene	isUniquetoGene		19.5|40||46|36|38	4|1|		0.0809974	1.67023	0.100212	0.726643		0.102301	2.15155	0.0355001	0.616899		0.0213036	0.478085	0.636799	0.984739
[TNNT3]	Isoform 5 of Troponin T fast skeletal muscle | Isoform 4 of Troponin T fast skeletal muscle	kPLNIDHLGEDk	P45378-5;P45378-4	NonPhos	P45378-5->|P45378-4->	NonPhos_isUniquetoGene	isUniquetoGene		54|35.5|30|21	3|2		0.29401	1.55722	0.124988	0.757862		0.3823	2.15008	0.035621	0.616899		0.0882903	0.480871	0.634845	0.984739
[ACP1]	Low molecular weight phosphotyrosine protein phosphatase	qLIIEDPYYGNDSDFETVYQQcVR	P24666	NonPhos	P24666->	NonPhos_isUniquetoGene	isUniquetoGene		3|4.5|30|10|14.5|37	2|4|5|1		0.0772583	0.875773	0.386477	0.897232		-0.187735	-2.14337	0.0361899	0.617339		-0.264993	-2.87664	0.00558228	0.52381
[RPLP0]	60S acidic ribosomal protein P0	gHLENNPALEk	P05388	NonPhos	P05388->	NonPhos_isUniquetoGene	isUniquetoGene		8.5|9|5|3|2|0	4|2|3		-0.0166888	-0.245283	0.808064	0.980728		0.130184	2.14357	0.0361735	0.617339		0.146873	2.67104	0.00980159	0.592357
[NEB]	Isoform 2 of Nebulin | Isoform 3 of Nebulin | Isoform 4 of Nebulin	kGYDLRPDAIPIk	P20929-2;P20929-3;P20929-4	NonPhos	P20929-2->|P20929-3->|P20929-4->	NonPhos_isUniquetoGene	isUniquetoGene		12.5|0|21|27|17|32.5	2|3|7|5		-0.00957928	-0.105782	0.916521	0.993518		0.181977	2.14518	0.0360356	0.617339		0.191556	2.11015	0.0394577	0.768156
[RPN1]	Dolichyl diphosphooligosaccharide protein glycosyltransferase subunit 1	gEDEEENNLEVR	P04843	NonPhos	P04843->	NonPhos_isUniquetoGene	isUniquetoGene		32.5|19|0	4|3|5		0.0225656	0.291085	0.773141	0.9778		0.184669	2.14926	0.0356897	0.617339		0.162104	1.96674	0.0544744	0.838402
[LGALS1]	Galectin 1	sFVLNLGk	P09382	NonPhos	P09382->	NonPhos_isUniquetoGene	isUniquetoGene		13.5|24|12.5|18|19	12|6|4|7		0.00867955	0.0962522	0.924031	0.99382		0.190904	2.14324	0.0362011	0.617339		0.182224	1.84825	0.0703083	0.872388
[MYBPC1]	|Isoform 4 of Myosin binding protein C slow type | Myosin binding protein C slow type | Isoform 10 of Myosin binding protein C slow type | Isoform 7 of Myosin binding protein C slow type	sAFkR[p]sGEGQEDAGELDFSGLLk	Q00872-4;Q00872;Q00872-10;Q00872-7	Phos	Q00872-4->[p]S203|Q00872->[p]S178|Q00872-10->[p]S178|Q00872-7->[p]S165	Phos_isUniquetoGene	isUniquetoGene	1	|0|14.5|9|8	|1|4|7|3		0.0389564	0.381951	0.705272	0.965071		0.21009	2.14341	0.0361868	0.617339		0.171133	1.74367	0.0873615	0.885175
[OGDH]	2 oxoglutarate dehydrogenase mitochondrial	sTRFEEFLQR	Q02218	NonPhos	Q02218->	NonPhos_isUniquetoGene	isUniquetoGene		13|2|0|24|27|27.5	3|4		-0.0467101	-0.375347	0.710129	0.96589		-0.286453	-2.14494	0.0360564	0.617339		-0.239743	-1.72828	0.0901443	0.892701
[MB]	Myoglobin	hLkSEDEmk	P02144	NonPhos	P02144->	NonPhos_isUniquetoGene	isUniquetoGene		24|15|25|13.5|12|22	8|21|13|16|11|15		0.237637	3.17558	0.00226709	0.251701		0.123446	2.1433	0.0361956	0.617339		-0.114191	-1.51213	0.13733	0.947462
[CA2]	Carbonic anhydrase 2	ePISVSSEQVLk	P00918	NonPhos	P00918->	NonPhos_isUniquetoGene	isUniquetoGene		0|11|31|10|15	4|3|5|7		-0.05266	-0.4944	0.624508	0.951984		-0.20622	-2.14603	0.0359635	0.617339		-0.15356	-1.47651	0.146715	0.950714
[GAMT]	Guanidinoacetate N methyltransferase	skYSDITIMFEETQVPALLEAGFRR	Q14353	NonPhos	Q14353->	NonPhos_isUniquetoGene	isUniquetoGene		29|7|13|8.5|15	7|5|6|4		-0.0566575	-0.85156	0.399717	0.899075		-0.126747	-2.14389	0.0361459	0.617339		-0.0700897	-1.2965	0.201954	0.969658
[SLC25A12]	Calcium binding mitochondrial carrier protein Aralar1	yMTPEDFVQR	O75746	NonPhos	O75746->	NonPhos_isUniquetoGene	isUniquetoGene		40.5|6|31|18|39|31.5	4|3|5		-0.0326698	-0.576196	0.568445	0.946456		-0.100761	-2.14556	0.0360037	0.617339		-0.0680917	-1.22803	0.226553	0.970773
[BLVRA]	|Biliverdin reductase A	dQNIFVQk	P53004	NonPhos	P53004->	NonPhos_isUniquetoGene	isUniquetoGene		|34|15|18.5|31.5|12	|2|3		-0.0629572	-1.31784	0.193418	0.813725		-0.126307	-2.14745	0.0358421	0.617339		-0.0633498	-1.18177	0.24443	0.972436
[TTN]	Isoform 3 of Titin | Isoform 12 of Titin | Isoform 2 of Titin | Isoform 13 of Titin	iTGYIVER	Q8WZ42-3;Q8WZ42-12;Q8WZ42-2;Q8WZ42-13	NonPhos	Q8WZ42-3->|Q8WZ42-12->|Q8WZ42-2->|Q8WZ42-13->	NonPhos_isUniquetoGene	isUniquetoGene		22|43|20|0|35|46.5	3|1|4|5|2		-0.172977	-3.15268	0.00242554	0.261146		-0.102277	-2.14333	0.0361932	0.617339		0.0706998	1.16318	0.251898	0.97262
[TNNT1]	Isoform 2 of Troponin T slow skeletal muscle	vDFDDIHR	P13805-2	NonPhos	P13805-2->	NonPhos_isUniquetoGene	isUniquetoGene		24|36|14|16|11|35	8|11|9|13		-0.326073	-3.42068	0.00107838	0.179775		-0.237646	-2.14652	0.0359226	0.617339		0.0884277	0.817418	0.419939	0.976992
[CALD1]	Caldesmon | Isoform 3 of Caldesmon | Isoform 4 of Caldesmon | Isoform 5 of Caldesmon |	qkEFDPTITDASLSLPSR	Q05682;Q05682-3;Q05682-5	NonPhos	Q05682->|Q05682-3->|Q05682-5->|	NonPhos_isUniquetoGene	isUniquetoGene		68|11|66|46|19|	1|2|		-0.144028	-1.65052	0.104218	0.732594		-0.214742	-2.14432	0.0361096	0.617339		-0.0707138	-0.766756	0.449227	0.976992
[AK3]	GTP:AMP phosphotransferase AK3 mitochondrial |	aVIMGAPGSGk	Q9UIJ7	NonPhos	Q9UIJ7->|	NonPhos_isUniquetoGene	isUniquetoGene		36.5|27|44.5|14||11	6|3|4|2|		0.161003	1.34049	0.185921	0.811887		0.276642	2.14423	0.0361172	0.617339		0.11564	0.904551	0.372319	0.976992
[IMMT]	|Isoform 2 of MICOS complex subunit MIC60 | Isoform 4 of MICOS complex subunit MIC60	lSEQELQFR	Q16891-2;Q16891-4	NonPhos	Q16891-2->|Q16891-4->	NonPhos_isUniquetoGene	isUniquetoGene		|33|38.5|29.5|47	|1|2|3		-0.0471093	-0.908365	0.369097	0.891866		-0.0904941	-2.14351	0.0361783	0.617339		-0.0433848	-0.832341	0.411521	0.976992
[MYL2]	Myosin regulatory light chain 2 ventricular/cardiac muscle isoform |	vnVkNEEIDEMIkEAPGPINFTVFLTMFGEk	P10916	NonPhos	P10916->|	NonPhos_isUniquetoGene	isUniquetoGene		61.5||0|14|27	2||1|3		0.125242	0.859528	0.395324	0.898216		0.281828	2.14768	0.0358219	0.617339		0.156587	0.877127	0.386896	0.976992
[LXN]	Latexin |	qASMEDIPGR	Q9BS40	NonPhos	Q9BS40->|	NonPhos_isUniquetoGene	isUniquetoGene		25||61.5|38	3||2|1		-0.127343	-1.65625	0.103045	0.731957		-0.170363	-2.14492	0.0360583	0.617339		-0.0430206	-0.478344	0.63662	0.984739
[AHNAK]	Neuroblast differentiation associated protein AHNAK |	gGVTGSPEASISGSkGDLk	Q09666	NonPhos	Q09666->|	NonPhos_isUniquetoGene	isUniquetoGene		6|4|6.5||0|17	2|5|4||1		0.15474	1.37947	0.173564	0.80016		0.199165	2.14621	0.0359483	0.617339		0.0444252	0.425719	0.674126	0.98917
[IDH3B]	Isoform A of Isocitrate dehydrogenase NAD subunit beta mitochondrial	hNNLDLVIIR	O43837-2	NonPhos	O43837-2->	NonPhos_isUniquetoGene	isUniquetoGene		29|6.5|11.5|47.5|26|19	2|4|5|7		-0.182443	-1.99166	0.0507518	0.61052		-0.171407	-2.14461	0.0360849	0.617339		0.0110357	0.119338	0.906116	0.997985
[MYBPH]	|Myosin binding protein H	sDSGRYELTVR	Q13203	NonPhos	Q13203->	NonPhos_isUniquetoGene	isUniquetoGene		|13|40|26.5|30	|3|1|4		0.387383	1.61157	0.112519	0.745167		0.505249	2.14267	0.0362508	0.617647		0.117866	0.490406	0.628169	0.984163
[BIN1]	Isoform BIN1+12A of Myc box dependent interacting protein 1 | Isoform BIN1 13 of Myc box dependent interacting protein 1 | Isoform II2 of Myc box dependent interacting protein 1	vnHEPEPAGGATPGATLPk	O00499-11;O00499-10;O00499-6	NonPhos	O00499-11->|O00499-10->|O00499-6->	NonPhos_isUniquetoGene	isUniquetoGene		17|17.5|12|14|10	34|18|19|16|17|15		-0.0570971	-0.872995	0.387973	0.897242		-0.128687	-2.14188	0.03632	0.617765		-0.0715902	-1.26434	0.213253	0.969658
[TTN]	Isoform 12 of Titin | Isoform 13 of Titin | Isoform 3 of Titin | Isoform 11 of Titin | Isoform 2 of Titin	cnTAPHQIPQEEYTATGLEEk	Q8WZ42-12;Q8WZ42-13;Q8WZ42-3;Q8WZ42-11;Q8WZ42-2	NonPhos	Q8WZ42-12->|Q8WZ42-13->|Q8WZ42-3->|Q8WZ42-11->|Q8WZ42-2->	NonPhos_isUniquetoGene	isUniquetoGene		6|18|1.5|6.5|5.5	3|5|4		0.0552486	0.777488	0.441846	0.91868		0.170355	2.14182	0.0363248	0.617765		0.115106	1.2656	0.2128	0.969658
[MDH2]	Malate dehydrogenase mitochondrial	eGVVEcSFVk	P40926	NonPhos	P40926->	NonPhos_isUniquetoGene	isUniquetoGene		0|4|19.5|22|27|23	7|5|10|14|13|11		-0.1341	-1.84551	0.0698252	0.667028		-0.14397	-2.14188	0.0363191	0.617765		-0.00987014	-0.124579	0.902007	0.997985
[NACA]	|Nascent polypeptide associated complex subunit alpha muscle specific form	gGPATPSPkGAPTPPAATPPSPk	E9PAV3	NonPhos	E9PAV3->	NonPhos_isUniquetoGene	isUniquetoGene		|28|14|26|12	|1|3		-0.0252693	-0.250741	0.803882	0.980393		0.144829	2.14123	0.036375	0.617978		0.170098	1.63458	0.108634	0.911579
[IDE]	|Insulin degrading enzyme	fAQFFLcPLFDESckDR	P14735	NonPhos	P14735->	NonPhos_isUniquetoGene	isUniquetoGene		|40|23|27	|1|2		0.17694	2.68247	0.00917978	0.362105		0.163503	2.14092	0.0364	0.617978		-0.0134371	-0.209568	0.835916	0.994792
[CCS]	Copper chaperone for superoxide dismutase |	sAGLFQNPk	O14618	NonPhos	O14618->|	NonPhos_isUniquetoGene	isUniquetoGene		51||50|68|45	2||3|1		0.0196143	0.28581	0.777141	0.9778		-0.139956	-2.14003	0.0364763	0.619295		-0.15957	-2.17196	0.0341955	0.756424
[ALDOA]	Fructose bisphosphate aldolase A	tVPPAVTGI[p]tFLSGGQSEEEASINLNAINk	P04075	Phos	P04075->[p]T269	Phos_isUniquetoGene	isUniquetoGene	1	53|0|12|25|3	1|9|12		0.0907968	0.65185	0.518839	0.938567		0.285287	2.13946	0.0365255	0.619295		0.19449	1.54585	0.12888	0.947462
[CCT3]	T complex protein 1 subunit gamma	nLQDAMQVcR	P49368	NonPhos	P49368->	NonPhos_isUniquetoGene	isUniquetoGene		0|10|24|9	3|4		0.107709	2.00717	0.0490074	0.606651		0.110381	2.13997	0.0364813	0.619295		0.00267277	0.0503542	0.960314	0.998211
[TTN]	Isoform 12 of Titin	ePPSVkVPEALQEIVPEkk	Q8WZ42-12	NonPhos	Q8WZ42-12->	NonPhos_isUniquetoGene	isUniquetoGene		14.5|23|16.5|40|60|36	2|4|3		-0.106863	-0.415329	0.680902	0.96106		0.629518	2.13772	0.0366763	0.61938		0.736381	3.20443	0.00216443	0.479452
[PSMA3]	Isoform 2 of Proteasome subunit alpha type 3	ckDGVVFGVEk	P25788-2	NonPhos	P25788-2->	NonPhos_isUniquetoGene	isUniquetoGene		27|8|9|5.5|6|2	4|3|1		-0.100685	-1.22844	0.225175	0.836601		0.121871	2.13784	0.036665	0.61938		0.222556	2.70514	0.0089447	0.592357
[CD36]	Isoform 4 of Platelet glycoprotein 4 |	aFASPVENPDNYcFcTEk	P16671-4	NonPhos	P16671-4->|	NonPhos_isUniquetoGene	isUniquetoGene		15||0|23	1||2|4		0.0432412	0.342159	0.734723	0.972431		0.316866	2.12948	0.0373862	0.61938		0.273625	2.2314	0.0297262	0.741148
[IMPA1]	Inositol monophosphatase 1	sLLVTELG[?p]s[?p]sR[?p]tPETVR	P29218	Phos	P29218->[?p]S165[?p]S166[?p]T168	Phos_isUniquetoGene	isUniquetoGene	1	11|0.5|5|14|29	3|4|1		-0.0350379	-0.368918	0.714876	0.966283		-0.217326	-2.13383	0.0370092	0.61938		-0.182288	-2.19392	0.0324798	0.754781
[TPM3]	Tropomyosin alpha 3 chain	qLEDELAAmQk	P06753	NonPhos	P06753->	NonPhos_isUniquetoGene	isUniquetoGene		25.5|39|29.5|30|26|62	6|4|7|1		0.00533158	0.0867756	0.93149	0.99433		0.135636	2.13256	0.0371202	0.61938		0.130304	1.97341	0.0536788	0.836455
[NPEPPS]	Puromycin sensitive aminopeptidase	tQYSSAMLESLLPGIR	P55786	NonPhos	P55786->	NonPhos_isUniquetoGene	isUniquetoGene		37.5|18|24|17|39|24.5	2|8|7|6|4		0.00825275	0.130337	0.89724	0.992546		-0.128603	-2.1269	0.0376135	0.61938		-0.136856	-1.96537	0.0546395	0.838402
[DLD]	Dihydrolipoyl dehydrogenase mitochondrial |	sDGkIDVSIEAASGGk	P09622	NonPhos	P09622->|	NonPhos_isUniquetoGene	isUniquetoGene		14|63||21|35	3|1||2		-0.00646738	-0.142952	0.887365	0.991335		-0.120216	-2.1366	0.0367734	0.61938		-0.113749	-1.91799	0.0605787	0.852375
[KLHL41]	Kelch like protein 41	fIDcTLk	O60662	NonPhos	O60662->	NonPhos_isUniquetoGene	isUniquetoGene		6|15.5|10.5|34|27|38	2|3		0.0203156	0.281523	0.780395	0.9778		0.150424	2.13377	0.037015	0.61938		0.130108	1.84774	0.0703858	0.872388
[TTN]	Isoform 12 of Titin	gPTELTESQkYNFR	Q8WZ42-12	NonPhos	Q8WZ42-12->	NonPhos_isUniquetoGene	isUniquetoGene		13|5|28|12.5|8|36	3|5|2		-0.000395903	-0.00721058	0.994292	0.99945		0.0985946	2.13511	0.0369028	0.61938		0.0989905	1.80148	0.0775564	0.879045
[VAPA]	Vesicle associated membrane protein associated protein A	qDGPMPkPHSVSLnDTETR	Q9P0L0	NonPhos	Q9P0L0->	NonPhos_isUniquetoGene	isUniquetoGene		18|9.5|15.5|13|20	4|6|3|5		-0.00444483	-0.108773	0.914169	0.993321		-0.0700327	-2.13372	0.0370189	0.61938		-0.0655879	-1.7487	0.0864637	0.885175
[MYBPC1]	Myosin binding protein C slow type | Isoform 10 of Myosin binding protein C slow type | Isoform 4 of Myosin binding protein C slow type | Isoform 7 of Myosin binding protein C slow type	eIcLkcEISENIPGk	Q00872;Q00872-10;Q00872-4;Q00872-7	NonPhos	Q00872->|Q00872-10->|Q00872-4->|Q00872-7->	NonPhos_isUniquetoGene	isUniquetoGene		34|12|27.5|54|9.5|8.5	7|3|2|4		0.00906339	0.103072	0.918662	0.99382		0.174128	2.1275	0.0375599	0.61938		0.165065	1.74665	0.0868295	0.885175
[KPNB1]	Importin subunit beta 1 |	lAATNALLNSLEFTk	Q14974	NonPhos	Q14974->|	NonPhos_isUniquetoGene	isUniquetoGene		33||23|39|33.5	3||1|4|2		0.0153862	0.394995	0.695708	0.963249		0.0900163	2.12984	0.0373549	0.61938		0.0746301	1.60781	0.114439	0.924894
[NES]	Nestin |	vkALEEQNELLSAELGGLR	P48681	NonPhos	P48681->|	NonPhos_isUniquetoGene	isUniquetoGene		50.5|47|35|52|34.5|	2|1|		0.0361339	0.359775	0.721645	0.969139		0.184765	2.13146	0.037214	0.61938		0.148632	1.6039	0.115315	0.924894
[RPL32]	60S ribosomal protein L32 |	eLEVLLMcNk	P62910	NonPhos	P62910->|	NonPhos_isUniquetoGene	isUniquetoGene		59||45|64|26.5|41	2||1|4		0.1124	1.12492	0.266437	0.855592		0.224479	2.12711	0.0375948	0.61938		0.112079	1.59066	0.11831	0.929709
[NEB]	Isoform 2 of Nebulin	mFLQHGcNEILRPDMLTALYNSHMWSQIk	P20929-2	NonPhos	P20929-2->	NonPhos_isUniquetoGene	isUniquetoGene		39|40|24.5|35|24|7	3|2|5		0.0794873	0.749163	0.458612	0.922523		0.244642	2.12742	0.0375657	0.61938		0.165154	1.3689	0.178127	0.963343
[HRC]	Sarcoplasmic reticulum histidine rich calcium binding protein	kEEVEAV[p]sGEHHHHVPDHR	P23327	Phos	P23327->[p]S333	Phos_isUniquetoGene	isUniquetoGene	1	17|11|6|12|13|8	2|5|11|4|7|9		0.0783531	0.701646	0.487513	0.929112		0.207339	2.13059	0.0372894	0.61938		0.128986	1.37695	0.175621	0.963343
[PKM]	Isoform M1 of Pyruvate kinase PKM	iTLDNAYMEkcDENILWLDYkNIck	P14618-2	NonPhos	P14618-2->	NonPhos_isUniquetoGene	isUniquetoGene		8|6|2.5|3.5	7|3|4|2|1		0.133262	0.909738	0.368382	0.891866		0.357368	2.13321	0.0370631	0.61938		0.224106	1.2604	0.214671	0.969658
[ERH]	Enhancer of rudimentary homolog	aDTQTYQPYNkDWIk	P84090	NonPhos	P84090->	NonPhos_isUniquetoGene	isUniquetoGene		11.5|8|25|22|61	6|4|3		0.0407515	0.684539	0.498151	0.931816		0.120294	2.13425	0.036975	0.61938		0.0795429	1.209	0.233785	0.971145
[PSMD13]	26S proteasome non ATPase regulatory subunit 13 |	sSDEAVILck	Q9UNM6	NonPhos	Q9UNM6->|	NonPhos_isUniquetoGene	isUniquetoGene		87||9|28.5|20	1||3|2		0.0481681	1.51483	0.135459	0.764511		0.0808716	2.12973	0.0373639	0.61938		0.0327034	1.17311	0.247893	0.972436
[TTN]	|Isoform 12 of Titin | Isoform 11 of Titin | Isoform 13 of Titin | Isoform 2 of Titin	iTIV[?p]tqREE[?p]sPPPAVPEIPkk	Q8WZ42-12;Q8WZ42-11;Q8WZ42-13;Q8WZ42-2	Phos	Q8WZ42-12->[?p]T10633[?p]S10638|Q8WZ42-11->[?p]T9389[?p]S9394|Q8WZ42-13->[?p]T10316[?p]S10321|Q8WZ42-2->[?p]T10224[?p]S10229	Phos_isUniquetoGene	isUniquetoGene	1	|0|49|18|9	|3|4|6		-0.0501713	-0.762351	0.450762	0.919086		-0.112508	-2.13292	0.037089	0.61938		-0.0623371	-1.15746	0.254219	0.972721
[CAMK2B]	|Calcium/calmodulin dependent protein kinase type II subunit beta	iSDILN[p]sVR	Q13554	Phos	Q13554->[p]S456[p]S499	Phos_isUniquetoGene	isUniquetoGene	1	|30|0|18|9	|1|3		-0.0792182	-0.783566	0.43829	0.917935		-0.222072	-2.13354	0.0370349	0.61938		-0.142853	-1.11951	0.27003	0.975156
[TPI1]	Isoform 2 of Triosephosphate isomerase	snVSDAVAQSTR	P60174-1	NonPhos	P60174-1->	NonPhos_isUniquetoGene	isUniquetoGene		4|0|8|14|10|12	4|3|2|6|8		-0.140992	-2.74478	0.0077547	0.346062		-0.113325	-2.12714	0.037592	0.61938		0.027667	0.863049	0.394555	0.976992
[KPNA4]	|Importin subunit alpha 3	aVGNIVTGTDEQTQVVLNcDALSHFPALLTHPk	O00629	NonPhos	O00629->	NonPhos_isUniquetoGene	isUniquetoGene		|7.5|10|6.5|14	|4|5|2|3		0.210747	2.48806	0.0153358	0.431564		0.167496	2.13416	0.0369824	0.61938		-0.043251	-0.761384	0.452419	0.976992
[DMD]	Dystrophin |	rLDNMNFk	P11532	NonPhos	P11532->|	NonPhos_isUniquetoGene	isUniquetoGene		31|6|22.5|5.5||10	7|1|2|		0.111367	1.47515	0.145882	0.772601		0.169367	2.13696	0.0367423	0.61938		0.0579991	0.820682	0.418091	0.976992
[TTN]	Isoform 11 of Titin | Isoform 12 of Titin | Isoform 13 of Titin | Isoform 2 of Titin | Isoform 3 of Titin	kPAVPEPPPPkPVEEVEVPTVTkR	Q8WZ42-11;Q8WZ42-12;Q8WZ42-13;Q8WZ42-2;Q8WZ42-3	NonPhos	Q8WZ42-11->|Q8WZ42-12->|Q8WZ42-13->|Q8WZ42-2->|Q8WZ42-3->	NonPhos_isUniquetoGene	isUniquetoGene		16.5|68.5|13|23|25.5|27	2|3|10|6|8		-0.0543587	-1.29035	0.202815	0.820334		-0.0942248	-2.12811	0.0375069	0.61938		-0.0398661	-0.835668	0.409658	0.976992
[TRDN]	Triadin	iGSDPLkLVR	Q13061	NonPhos	Q13061->	NonPhos_isUniquetoGene	isUniquetoGene		36|39|15.5|20|22|43	5|4|3		0.151079	1.28276	0.205452	0.823119		0.257132	2.12936	0.0373975	0.61938		0.106053	0.865573	0.39317	0.976992
[MYH7]	|Myosin 7	aLQEAHqqALDDLqAEEDkVN[p]tLTk	P12883	Phos	P12883->[p]T1019	Phos_isUniquetoGene	isUniquetoGene	1	|0|19|30	|1		-0.085849	-0.990717	0.327422	0.881297		-0.174784	-2.13749	0.0366957	0.61938		-0.0889354	-1.06897	0.292134	0.976992
[TTN]	Isoform 11 of Titin | Isoform 12 of Titin | Isoform 13 of Titin | Isoform 2 of Titin	vAAENQYGRGPFVETPkPIk	Q8WZ42-11;Q8WZ42-12;Q8WZ42-13;Q8WZ42-2	NonPhos	Q8WZ42-11->|Q8WZ42-12->|Q8WZ42-13->|Q8WZ42-2->	NonPhos_isUniquetoGene	isUniquetoGene		10|8|9.5|16|35|23	2|8|4|6|11		0.0740416	0.950437	0.347421	0.884955		0.153431	2.12671	0.0376297	0.61938		0.0793895	1.05388	0.298939	0.976992
[RASA4]	Isoform 2 of Ras GTPase activating protein 4	qGVAQLkDFITk	O43374-2	NonPhos	O43374-2->	NonPhos_isUniquetoGene	isUniquetoGene		20|11.5|46|22|34|69	1|4|3		0.265633	2.75992	0.00744173	0.341646		0.210336	2.12767	0.0375439	0.61938		-0.0552969	-0.653081	0.519098	0.978858
[HN1]	|Hematological and neurological expressed 1 protein	rN[p]sSEASSGDFLDLk	Q9UK76	Phos	Q9UK76->[p]S87	Phos_isUniquetoGene	isUniquetoGene	1	|17|11.5|6|7.5	|1|2		-0.110401	-1.30254	0.198596	0.815994		-0.162252	-2.13197	0.0371696	0.61938		-0.0518509	-0.642266	0.52601	0.978858
[IDH3B]	Isoform A of Isocitrate dehydrogenase NAD subunit beta mitochondrial	fAFDYATk	O43837-2	NonPhos	O43837-2->	NonPhos_isUniquetoGene	isUniquetoGene		49.5|40|42|19|57|52	2|1		-0.0767981	-1.1511	0.255531	0.849112		-0.124839	-2.12918	0.0374118	0.61938		-0.048041	-0.641373	0.52659	0.978858
[TXN]	Thioredoxin	vGEFSGANkEkLEATINELV	P10599	NonPhos	P10599->	NonPhos_isUniquetoGene	isUniquetoGene		20|17.5|10|12.5|30.5	3|4|1		0.190531	2.77491	0.00714424	0.337563		0.1422	2.12647	0.0376501	0.61938		-0.0483313	-0.599974	0.553556	0.98009
[PLEC]	Isoform 4 of Plectin | Isoform 5 of Plectin | Isoform 7 of Plectin | Isoform 3 of Plectin	yLQDLLAWVEENQHR	Q15149-4;Q15149-5;Q15149-7;Q15149-3	NonPhos	Q15149-4->|Q15149-5->|Q15149-7->|Q15149-3->	NonPhos_isUniquetoGene	isUniquetoGene		16.5|5|6.5|16|41|34.5	8|6|7|3|4		0.283152	2.38249	0.0200683	0.473131		0.229442	2.12847	0.0374742	0.61938		-0.0537098	-0.521124	0.606842	0.98313
[P4HB]	|Protein disulfide isomerase	iLEFFGLkkEEcPAVR	P07237	NonPhos	P07237->	NonPhos_isUniquetoGene	isUniquetoGene		|64|14.5|9|0|5.5	|1|2|3|4		0.119444	1.72306	0.0900767	0.711177		0.145892	2.13767	0.0366806	0.61938		0.0264489	0.424397	0.675077	0.98917
[TPM2]	Tropomyosin beta chain |	aEVAESkcGDLEEELkIVTNNLk	P07951	NonPhos	P07951->|	NonPhos_isUniquetoGene	isUniquetoGene		28||50|45|14|25	6||1		0.218935	1.52509	0.132868	0.762191		0.291338	2.1389	0.0365729	0.61938		0.0724031	0.424141	0.67526	0.98917
[HNRNPK]	Isoform 3 of Heterogeneous nuclear ribonucleoprotein K | Isoform 2 of Heterogeneous nuclear ribonucleoprotein K	iILDLISESPIkGR	P61978-3;P61978-2	NonPhos	P61978-3->|P61978-2->	NonPhos_isUniquetoGene	isUniquetoGene		12.5|4|6.5|11|10|9.5	4|3|6		0.109166	1.75219	0.0848799	0.700444		0.12067	2.13218	0.0371519	0.61938		0.0115046	0.204358	0.839954	0.994792
[LAMB2]	Laminin subunit beta 2	aAQLDGLEAR	P55268	NonPhos	P55268->	NonPhos_isUniquetoGene	isUniquetoGene		11.5|20.5|23|31|25|29.5	2		0.126751	1.63858	0.106711	0.73311		0.144143	2.1381	0.0366426	0.61938		0.0173915	0.205883	0.838769	0.994792
[TTN]	Isoform 3 of Titin | Isoform 12 of Titin |	iTQFLkAEASk	Q8WZ42-3;Q8WZ42-12	NonPhos	Q8WZ42-3->|Q8WZ42-12->|	NonPhos_isUniquetoGene	isUniquetoGene		0|8|23|35|	2|4|3|		0.136282	2.06913	0.0425644	0.586028		0.122172	2.13142	0.0372176	0.61938		-0.0141093	-0.17981	0.858953	0.994922
[LMNA]	Prelamin A/C | Isoform C of Prelamin A/C	mQQQLDEYQELLDIk	P02545;P02545-2	NonPhos	P02545->|P02545-2->	NonPhos_isUniquetoGene	isUniquetoGene		17.5|18|22|14|16	10|13|9|19|17		0.151592	2.54321	0.0132856	0.41252		0.143307	2.13168	0.037195	0.61938		-0.00828428	-0.122126	0.903923	0.997985
[CRYAB]	Alpha crystallin B chain	qDEHGFISR	P02511	NonPhos	P02511->	NonPhos_isUniquetoGene	isUniquetoGene		23|2.5|15.5|12.5|34|30.5	14|8|22|16|19		-0.15896	-2.12455	0.0374519	0.558386		-0.16662	-2.12895	0.0374322	0.61938		-0.00766016	-0.0952524	0.924985	0.998054
[FHL3]	Four and a half LIM domains protein 3 |	cSTSLVGQGFVPDGDQVLcQGcSqAGP	Q13643	NonPhos	Q13643->|	NonPhos_isUniquetoGene	isUniquetoGene		22|38.5|13|37.5||48	1|2|		0.156746	1.65593	0.103111	0.731957		0.160959	2.12781	0.0375324	0.61938		0.00421243	0.0458053	0.9639	0.998211
[SCCPDH]	Saccharopine dehydrogenase like oxidoreductase	aGGVFTPGAAFSk	Q8NBX0	NonPhos	Q8NBX0->	NonPhos_isUniquetoGene	isUniquetoGene		42.5|40|31|43|41.5|9	4|1|3		0.0820796	0.946059	0.349633	0.885166		0.178031	2.1258	0.0377097	0.619969		0.0959517	1.44795	0.154606	0.957838
[SYNPO]	Synaptopodin | Isoform 2 of Synaptopodin	sMFTFVEkPk	Q8N3V7;Q8N3V7-2	NonPhos	Q8N3V7->|Q8N3V7-2->	NonPhos_isUniquetoGene	isUniquetoGene		17|26|29.5|14.5|30.5	2|3|4		0.0807889	1.55752	0.124915	0.757862		0.0951521	2.1256	0.0377266	0.619969		0.0143632	0.277364	0.783999	0.994128
[AAMDC]	Mth938 domain containing protein	vLQTEQAVkEYNALVAQGVR	Q9H7C9	NonPhos	Q9H7C9->	NonPhos_isUniquetoGene	isUniquetoGene		15|10|16|4|23	3|7|10|9|6		0.318842	3.12967	0.0025996	0.26875		0.237575	2.12379	0.0378848	0.620849		-0.0812664	-0.763627	0.451086	0.976992
[MTHFD1]	C 1 tetrahydrofolate synthase cytoplasmic |	lkAAEEIGIk	P11586	NonPhos	P11586->|	NonPhos_isUniquetoGene	isUniquetoGene		39.5||0|26|33|28.5	2||3		0.0660024	1.22663	0.225857	0.837603		0.108183	2.12353	0.0379073	0.620849		0.042181	0.908267	0.370373	0.976992
[TPM2]	Tropomyosin beta chain	sEERAEVAESkcGDLEEELk	P07951	NonPhos	P07951->	NonPhos_isUniquetoGene	isUniquetoGene		3.5|33|1|12|13|11	2|1|4		0.135238	1.14584	0.257686	0.850882		0.250819	2.12351	0.0379086	0.620849		0.115582	0.930024	0.359076	0.976992
[TLN2]	Talin 2	lGAASLGSDDPETQVVLINAIkDVAk	Q9Y4G6	NonPhos	Q9Y4G6->	NonPhos_isUniquetoGene	isUniquetoGene		35|48|40.5|44|42|47	1|2|3		0.0926509	1.23731	0.221881	0.834166		0.164444	2.12235	0.0380107	0.621528		0.071793	0.978946	0.33446	0.976992
[TTN]	Isoform 12 of Titin	iIPEkEVSVPIPAEPEVPPAEVEETPEEIIYEEk	Q8WZ42-12	NonPhos	Q8WZ42-12->	NonPhos_isUniquetoGene	isUniquetoGene		5|8.5|11|4.5	11|13|10|12|8		0.187466	0.89189	0.377816	0.895433		0.449849	2.1212	0.038114	0.621933		0.262383	2.19608	0.032315	0.754781
[NDUFS1]	Isoform 4 of NADH ubiquinone oxidoreductase 75 kDa subunit mitochondrial	nRLEEVSPNLVR	P28331-4	NonPhos	P28331-4->	NonPhos_isUniquetoGene	isUniquetoGene		4|8|0|4.5|5|22	3|7|14|13|12		-0.0107551	-0.151752	0.880478	0.991157		-0.129217	-2.12151	0.0380855	0.621933		-0.118462	-1.67611	0.100089	0.90731
[MYBPC1]	Myosin binding protein C slow type | Isoform 10 of Myosin binding protein C slow type | Isoform 4 of Myosin binding protein C slow type	lSVDLkPLkILTPLTDQTVNLGk	Q00872;Q00872-10;Q00872-4	NonPhos	Q00872->|Q00872-10->|Q00872-4->	NonPhos_isUniquetoGene	isUniquetoGene		45|13.5|20|14|35.5|11	1|4|2|3		0.00418861	0.0373051	0.97051	0.999045		0.167159	2.12057	0.0381689	0.621933		0.16297	1.46667	0.149408	0.953317
[ITIH5]	Inter alpha trypsin inhibitor heavy chain H5	aAFFLSYEELLQR	Q86UX2	NonPhos	Q86UX2->	NonPhos_isUniquetoGene	isUniquetoGene		30|19|36|60|66|64	1|3|2		0.262666	1.4009	0.16703	0.793427		0.387692	2.12073	0.038154	0.621933		0.125026	0.804862	0.427107	0.976992
[AHNAK]	Neuroblast differentiation associated protein AHNAK |	iSMPGFkGEGPEVDVNLPk	Q09666	NonPhos	Q09666->|	NonPhos_isUniquetoGene	isUniquetoGene		12||23.5|6.5|16|11	3||4|6|8|7		0.0639896	0.976483	0.334403	0.882409		0.124174	2.12187	0.0380533	0.621933		0.060184	0.853195	0.399961	0.976992
[NDUFA5]	NADH dehydrogenase ubiquinone 1 alpha subcomplex subunit 5	iLDVLEEIPk	Q16718	NonPhos	Q16718->	NonPhos_isUniquetoGene	isUniquetoGene		10.5|12|17|19|28	8|9|16|11|15		-0.100073	-1.01581	0.315355	0.878425		-0.164479	-2.11999	0.0382207	0.621933		-0.0644058	-0.654472	0.518211	0.978858
[PCNA]	Proliferating cell nuclear antigen	iADMGHLk	P12004	NonPhos	P12004->	NonPhos_isUniquetoGene	isUniquetoGene		49.5|8|40|31|41|46	2|3|4|1		0.152617	2.50286	0.0147615	0.427935		0.127415	2.12066	0.0381614	0.621933		-0.0252011	-0.439383	0.664304	0.989047
[OBSCN]	Isoform 3 of Obscurin | Isoform 5 of Obscurin	lVVQQAGkTDAGDYScEAR	Q5VST9-3;Q5VST9-6	NonPhos	Q5VST9-3->|Q5VST9-6->	NonPhos_isUniquetoGene	isUniquetoGene		4|2|5|1.5|2.5	5|3|2		0.19592	2.12877	0.0370822	0.557295		0.204825	2.12005	0.0382141	0.621933		0.00890474	0.109899	0.913499	0.997985
[DMD]	Dystrophin |	lSDLQPQIER	P11532	NonPhos	P11532->|	NonPhos_isUniquetoGene	isUniquetoGene		0|28||20.5|11	2|3|		0.162818	0.657894	0.514972	0.936991		-0.52005	-2.11809	0.0383909	0.621951		-0.682868	-2.87934	0.00554226	0.52381
[ECH1]	Delta35 Delta24 dienoyl CoA isomerase mitochondrial	cPkPVIAAVHGGcIGGGVDLVTAcDIR	Q13011	NonPhos	Q13011->	NonPhos_isUniquetoGene	isUniquetoGene		17|7.5|4|5|8|23	7|10|9|17		-0.065914	-0.806078	0.42529	0.911987		-0.208741	-2.11816	0.038385	0.621951		-0.142827	-1.52631	0.133725	0.947462
[PLEC]	Isoform 4 of Plectin | Isoform 5 of Plectin | Isoform 7 of Plectin | Isoform 3 of Plectin |	[?p]sR[?p]s[?p]s[?p]sVGSSSSYPISPAVSR	Q15149-4;Q15149-5;Q15149-7;Q15149-3	Phos	Q15149-4->[?p]S4245[?p]S4247[?p]S4248[?p]S4249|Q15149-5->[?p]S4245[?p]S4247[?p]S4248[?p]S4249|Q15149-7->[?p]S4213[?p]S4215[?p]S4216[?p]S4217|Q15149-3->[?p]S4268[?p]S4270[?p]S4271[?p]S4272|	Phos_isUniquetoGene	isUniquetoGene	1	17||16|15|25	1||9|12|14		-0.112496	-1.25497	0.215377	0.829712		-0.221334	-2.11886	0.0383206	0.621951		-0.108838	-1.05729	0.297392	0.976992
[HNRNPC]	Isoform C1 of Heterogeneous nuclear ribonucleoproteins C1/C2 |	vFIGNLNTLVVk	P07910-2	NonPhos	P07910-2->|	NonPhos_isUniquetoGene	isUniquetoGene		48|50.5|43||35	3|4|6||1		0.0840817	0.989464	0.328036	0.881297		0.164664	2.1193	0.0382805	0.621951		0.080582	0.766197	0.449561	0.976992
[TTN]	Isoform 11 of Titin | Isoform 3 of Titin | Isoform 12 of Titin | Isoform 13 of Titin | Isoform 2 of Titin	sSAVLAWLkPDHDGGSR	Q8WZ42-11;Q8WZ42-3;Q8WZ42-12;Q8WZ42-13;Q8WZ42-2	NonPhos	Q8WZ42-11->|Q8WZ42-3->|Q8WZ42-12->|Q8WZ42-13->|Q8WZ42-2->	NonPhos_isUniquetoGene	isUniquetoGene		30.5|19.5|12.5|11|19|27	6|4|9|7		-0.0392256	-0.893887	0.376755	0.895403		-0.0896132	-2.1179	0.0384085	0.621951		-0.0503876	-1.06077	0.295824	0.976992
[IDH1]	Isocitrate dehydrogenase NADP cytoplasmic	gQETSTNPIASIFAWTR	O75874	NonPhos	O75874->	NonPhos_isUniquetoGene	isUniquetoGene		19|11|20|2|16.5|10	7|8|2|6		0.18546	2.7786	0.00707419	0.335917		0.141987	2.11874	0.0383323	0.621951		-0.0434726	-0.721952	0.47611	0.978281
[CALD1]	Caldesmon | Isoform 3 of Caldesmon | Isoform 4 of Caldesmon | Isoform 5 of Caldesmon |	rGETESEEFEk	Q05682;Q05682-3;Q05682-5	NonPhos	Q05682->|Q05682-3->|Q05682-5->|	NonPhos_isUniquetoGene	isUniquetoGene		32|5|10||12.5	3||2		-0.301579	-2.64831	0.0100607	0.371429		-0.241278	-2.11768	0.0384277	0.621951		0.0603003	0.694734	0.492854	0.978281
[PRKAR1A]	|cAMP dependent protein kinase type I alpha regulatory subunit	tD[p]sREDEI[p]sPPPPNPVVk	P10644	Phos	P10644->[p]S77[p]S83	Phos_isUniquetoGene	isUniquetoGene	2	|6|5.5|8|17.5|4	|7|10|5|8		0.148606	1.80404	0.0762334	0.67692		0.213429	2.1181	0.0383899	0.621951		0.0648236	0.693012	0.493924	0.978281
[PLEC]	Isoform 4 of Plectin | Isoform 5 of Plectin | Isoform 7 of Plectin | Isoform 3 of Plectin ||Isoform 4 of Plectin | Isoform 7 of Plectin | Isoform 5 of Plectin | Isoform 3 of Plectin	[?p]s[?p]s[?p]sVGSSSSYPISPAVSR	Q15149-4;Q15149-5;Q15149-7;Q15149-3;;Q15149-4;Q15149-7;Q15149-5;Q15149-3	Phos	Q15149-4->[?p]S4247[?p]S4248[?p]S4249|Q15149-5->[?p]S4247[?p]S4248[?p]S4249|Q15149-7->[?p]S4215[?p]S4216[?p]S4217|Q15149-3->[?p]S4270[?p]S4271[?p]S4272|Q15149-4->[?p]S4247[?p]S4248[?p]S4249|Q15149-7->[?p]S4215[?p]S4216[?p]S4217|Q15149-5->[?p]S4247[?p]S4248[?p]S4249|Q15149-3->[?p]S4270[?p]S4271[?p]S4272	Phos_isUniquetoGene	isUniquetoGene	1	6|21|16|23|29|26	9|19|17|24|18|14		-0.381643	-2.77975	0.00705081	0.335917		-0.302136	-2.11748	0.038446	0.622239		0.0795064	0.573188	0.571417	0.98009
[GSS]	Glutathione synthetase |	eGIAQTVFLGLNR	P48637	NonPhos	P48637->|	NonPhos_isUniquetoGene	isUniquetoGene		6|52|39||16	3|6|5||2		-0.113518	-1.31683	0.193756	0.814086		-0.20867	-2.11719	0.0384719	0.622527		-0.0951512	-1.00456	0.322022	0.976992
[TTN]	Isoform 3 of Titin | Isoform 12 of Titin	eSGTTAWQLVNSSVkR	Q8WZ42-3;Q8WZ42-12	NonPhos	Q8WZ42-3->|Q8WZ42-12->	NonPhos_isUniquetoGene	isUniquetoGene		13|42.5|9|12|7.5|8	6|8|4|7|5		-0.0545964	-0.768488	0.447133	0.91868		-0.15457	-2.11605	0.0385733	0.623106		-0.0999735	-1.99144	0.0515808	0.82287
[TTN]	Isoform 11 of Titin | Isoform 12 of Titin | Isoform 13 of Titin | Isoform 2 of Titin | Isoform 3 of Titin	vFAENEYGIGDPGETRDAVk	Q8WZ42-11;Q8WZ42-12;Q8WZ42-13;Q8WZ42-2;Q8WZ42-3	NonPhos	Q8WZ42-11->|Q8WZ42-12->|Q8WZ42-13->|Q8WZ42-2->|Q8WZ42-3->	NonPhos_isUniquetoGene	isUniquetoGene		5.5|5|20|15|12|22	10|6|11|13		0.0129963	0.196555	0.845619	0.986135		0.141127	2.11481	0.0386858	0.623106		0.12813	1.77069	0.0826534	0.881879
[MYH3]	|Myosin 3	aLQEAHQQALDDLqAEEDkVNSLNk	P11055	NonPhos	P11055->	NonPhos_isUniquetoGene	isUniquetoGene		|13|16.5|6|4	|1|2|5		0.0427764	0.434247	0.667212	0.958749		0.20114	2.11563	0.0386106	0.623106		0.158364	1.76236	0.0840827	0.882923
[ZYG11B]	|Protein zyg 11 homolog B	lLADVTHLLLk	Q9C0D3	NonPhos	Q9C0D3->	NonPhos_isUniquetoGene	isUniquetoGene		|28|29|6|0	|3|4|1		0.0403199	0.54992	0.586184	0.947728		0.176166	2.11578	0.0385974	0.623106		0.135847	1.55566	0.126499	0.947462
[OBSCN]	Isoform 3 of Obscurin | Isoform 5 of Obscurin	dLGDPSMDkAAVk	Q5VST9-3;Q5VST9-6	NonPhos	Q5VST9-3->|Q5VST9-6->	NonPhos_isUniquetoGene	isUniquetoGene		8|8.5|5.5|13|9	3|6|4|5		0.168143	2.8069	0.00653853	0.333333		0.130637	2.11521	0.0386494	0.623106		-0.0375065	-0.539168	0.594475	0.982047
[SRL]	|Sarcalumenin	fGQNFLEk	Q86TD4	NonPhos	Q86TD4->	NonPhos_isUniquetoGene	isUniquetoGene		|0|11|18|7|31.5	|4|5|3|2		-0.105167	-1.75694	0.0840566	0.697207		-0.104955	-2.11641	0.0385427	0.623106		0.000211683	0.0041169	0.996756	0.999915
[PADI2]	Protein arginine deiminase type 2	eTPWLPkEDcRDEk	Q9Y2J8	NonPhos	Q9Y2J8->	NonPhos_isUniquetoGene	isUniquetoGene		11|28|66|63|31|44.5	1|5|4		-0.0813994	-0.990481	0.327538	0.881297		-0.128411	-2.11342	0.0388094	0.624527		-0.0470116	-0.55799	0.581671	0.982047
[HSPE1]	10 kDa heat shock protein mitochondrial	vLQATVVAVGSGSk	P61604	NonPhos	P61604->	NonPhos_isUniquetoGene	isUniquetoGene		34|31|50|9.5|24|37	5|7|9|10|12		-0.032658	-0.534836	0.596481	0.948432		-0.126999	-2.11286	0.0388591	0.624717		-0.0943412	-1.46927	0.148692	0.951762
[COA6]	Isoform 3 of Cytochrome c oxidase assembly factor 6 homolog |	ekFEAGQFEPSETTAk	Q5JTJ3-3	NonPhos	Q5JTJ3-3->|	NonPhos_isUniquetoGene	isUniquetoGene		14|23|24||0	3|4|2||1		-0.0910708	-1.04334	0.302452	0.875724		-0.173324	-2.11305	0.0388429	0.624717		-0.0822531	-1.27237	0.21038	0.969658
[TTN]	Isoform 12 of Titin | Isoform 13 of Titin | Isoform 11 of Titin | Isoform 2 of Titin	lEEELELGFSA[p]sPPSR	Q8WZ42-12;Q8WZ42-13;Q8WZ42-11;Q8WZ42-2	Phos	Q8WZ42-12->[p]S34694|Q8WZ42-13->[p]S33187|Q8WZ42-11->[p]S32126|Q8WZ42-2->[p]S32961	Phos_isUniquetoGene	isUniquetoGene	1	34|48|31|19|18|4	1|16|27|8|5		-0.111711	-0.982286	0.33154	0.881297		-0.328413	-2.11175	0.0389573	0.627266		-0.216702	-1.53411	0.131776	0.947462
[GYS1]	Glycogen starch synthase muscle	yPRPASVPPSPSL[p]sR	P13807	Phos	P13807->[p]S649	Phos_isUniquetoGene	isUniquetoGene	1	19|34|13	1|13|8|17|7		-0.181747	-1.30684	0.197132	0.815967		-0.322293	-2.11065	0.0390555	0.628302		-0.140546	-0.968388	0.339701	0.976992
[EEF1E1]	Isoform 2 of Eukaryotic translation elongation factor 1 epsilon 1	qANkEYLLGSTAEEk	O43324-2	NonPhos	O43324-2->	NonPhos_isUniquetoGene	isUniquetoGene		55|32.5|57|22|18.5|10	1|2		-0.0612096	-0.762595	0.450616	0.919086		-0.15001	-2.10907	0.0391988	0.628389		-0.0888003	-1.24183	0.221427	0.969658
[PREP]	|Prolyl endopeptidase	iPMFIVHkk	P48147	NonPhos	P48147->	NonPhos_isUniquetoGene	isUniquetoGene		|58|51|6|9|26.5	|1|2|3		0.100375	1.18887	0.240352	0.843412		0.200315	2.10914	0.0391922	0.628389		0.0999406	1.18476	0.243247	0.972436
[PADI2]	Protein arginine deiminase type 2	dFPVkELLGPDFGYVTR	Q9Y2J8	NonPhos	Q9Y2J8->	NonPhos_isUniquetoGene	isUniquetoGene		28|27|31.5|16|23|34	4|2		-0.181908	-1.64747	0.104849	0.732594		-0.138053	-2.10925	0.0391829	0.628389		0.0438558	0.376581	0.70988	0.991644
[HSPB2]	Heat shock protein beta 2	hLDTEVNEVYISLLPAPPDPEEEEEAAIVEP	Q16082	NonPhos	Q16082->	NonPhos_isUniquetoGene	isUniquetoGene		12|23|8|0|53.5|29	5|3|2|4		0.0267597	0.258167	0.798212	0.979805		-0.329297	-2.10873	0.0392306	0.629044		-0.356057	-2.11422	0.0390933	0.767355
[VDAC1]	Voltage dependent anion selective channel protein 1	gYGFGLIkLDLk	P21796	NonPhos	P21796->	NonPhos_isUniquetoGene	isUniquetoGene		6|0|13.5|24|15|35	3|4|1		0.184362	1.57535	0.120702	0.755442		0.264579	2.10791	0.0393064	0.629323		0.0802175	0.582888	0.564913	0.98009
[TTN]	Isoform 11 of Titin | Isoform 12 of Titin | Isoform 13 of Titin | Isoform 2 of Titin |	iTWAkDNR	Q8WZ42-11;Q8WZ42-12;Q8WZ42-13;Q8WZ42-2	NonPhos	Q8WZ42-11->|Q8WZ42-12->|Q8WZ42-13->|Q8WZ42-2->|	NonPhos_isUniquetoGene	isUniquetoGene		45|36|50||52	1|3|		0.0860641	0.923957	0.360996	0.891453		0.19667	2.10714	0.0393762	0.629602		0.110606	1.07861	0.287822	0.976992
[PYGM]	Glycogen phosphorylase muscle form |	rm[p]sLVEEGAVk	P11217	Phos	P11217->[p]S430|	Phos_isUniquetoGene	isUniquetoGene	1	40.5||41|19.5|21|6.5	2||4		0.174404	0.915574	0.365336	0.891814		-0.286955	-2.10668	0.0394184	0.62988		-0.461359	-2.43765	0.0179206	0.68616
[TSTD1]	Isoform 2 of Thiosulfate sulfurtransferase/rhodanese like domain containing protein 1	rGLQATQLAR	Q8NFU3-2	NonPhos	Q8NFU3-2->	NonPhos_isUniquetoGene	isUniquetoGene		59|45|50|47.5|12|8	3|4|1|2		-0.154222	-1.6336	0.107768	0.734017		-0.235507	-2.10604	0.0394771	0.630158		-0.0812848	-0.865442	0.393243	0.976992
[MYLK3]	Myosin light chain kinase 3	eLSPLQESSSPGGVkAEEEQR	Q32MK0	NonPhos	Q32MK0->	NonPhos_isUniquetoGene	isUniquetoGene		35|16|11.5|53|9|1.5	1|2|6|3|4		0.0600403	0.332157	0.74218	0.973821		0.407088	2.10592	0.039488	0.630337		0.347048	2.35387	0.0220782	0.710145
[MYH2]	Myosin 2 |	vSIYkLTGAVMHYGNLk	Q9UKX2	NonPhos	Q9UKX2->|	NonPhos_isUniquetoGene	isUniquetoGene		5|19|6||35.5	1||2		0.0152797	0.257789	0.798496	0.979805		-0.126099	-2.10572	0.039507	0.630337		-0.141379	-2.16748	0.0345568	0.758282
[SLC25A12]	Calcium binding mitochondrial carrier protein Aralar1	sSPQFGVTLVTYELLQR	O75746	NonPhos	O75746->	NonPhos_isUniquetoGene	isUniquetoGene		50|45|46.5|71.5|47|36	1|5|4		-0.0204958	-0.360436	0.721155	0.968968		-0.174592	-2.1041	0.0396561	0.63154		-0.154096	-1.76648	0.0833669	0.881879
[COQ7]	5 demethoxyubiquinone hydroxylase mitochondrial |	fNELMVTFR	Q99807	NonPhos	Q99807->|	NonPhos_isUniquetoGene	isUniquetoGene		16.5|28||72|46	2|1|		0.262149	1.32129	0.192256	0.812852		0.417917	2.10415	0.0396516	0.63154		0.155769	0.787879	0.436871	0.976992
[MYOM1]	Isoform 2 of Myomesin 1 |	aV[p]sEEAYk	P52179-2	Phos	P52179-2->[p]S896|	Phos_isUniquetoGene	isUniquetoGene	1	28|11|15.5||0	3|7|4||1		-0.111821	-1.17237	0.246912	0.843805		-0.147309	-2.10429	0.039639	0.63154		-0.0354875	-0.348487	0.730608	0.991644
[TTN]	Isoform 3 of Titin | Isoform 12 of Titin | Isoform 11 of Titin | Isoform 13 of Titin | Isoform 2 of Titin	nSEcYVAR	Q8WZ42-3;Q8WZ42-12;Q8WZ42-11;Q8WZ42-13;Q8WZ42-2	NonPhos	Q8WZ42-3->|Q8WZ42-12->|Q8WZ42-11->|Q8WZ42-13->|Q8WZ42-2->	NonPhos_isUniquetoGene	isUniquetoGene		25|12|7|24.5|0	1|3|2		-0.0452218	-0.291666	0.772702	0.9778		-0.317192	-2.10284	0.03977	0.632638		-0.27197	-1.91064	0.0615516	0.854022
[TTN]	Isoform 12 of Titin | Isoform 13 of Titin | Isoform 11 of Titin | Isoform 2 of Titin | Isoform 3 of Titin	ikGVPFPTLTWFk	Q8WZ42-12;Q8WZ42-13;Q8WZ42-11;Q8WZ42-2;Q8WZ42-3	NonPhos	Q8WZ42-12->|Q8WZ42-13->|Q8WZ42-11->|Q8WZ42-2->|Q8WZ42-3->	NonPhos_isUniquetoGene	isUniquetoGene		13|3.5|20|8|12|7	15|12|11|21|16		0.0153799	0.303172	0.763994	0.976288		0.089882	2.10265	0.0397861	0.632638		0.074502	1.56067	0.125298	0.947159
[AHNAK]	Neuroblast differentiation associated protein AHNAK |	fSMPGFkGEGPDVDVnLPk	Q09666	NonPhos	Q09666->|	NonPhos_isUniquetoGene	isUniquetoGene		53|7||19.5|31	1||2		0.0695544	1.2247	0.226584	0.837902		0.148949	2.10302	0.0397545	0.632638		0.0793944	0.99125	0.328456	0.976992
[STRAP]	Serine threonine kinase receptor associated protein	lWQTVVGk	Q9Y3F4	NonPhos	Q9Y3F4->	NonPhos_isUniquetoGene	isUniquetoGene		24|25|10.5|48|44|58	1|4|2|3		0.0765852	1.57867	0.119933	0.754087		0.101998	2.10302	0.0397542	0.632638		0.0254128	0.501526	0.620432	0.983292
[TTN]	Isoform 11 of Titin | Isoform 12 of Titin | Isoform 13 of Titin | Isoform 2 of Titin | Isoform 3 of Titin |	yTVTATNSAGTATENLSVIVLEkPGPPVGPVR	Q8WZ42-11;Q8WZ42-12;Q8WZ42-13;Q8WZ42-2;Q8WZ42-3	NonPhos	Q8WZ42-11->|Q8WZ42-12->|Q8WZ42-13->|Q8WZ42-2->|Q8WZ42-3->|	NonPhos_isUniquetoGene	isUniquetoGene		24||14|30.5|39.5	1||3|8|4		0.0059588	0.0912396	0.927964	0.994175		-0.1897	-2.1017	0.0398719	0.632789		-0.195658	-2.27472	0.0267789	0.733827
[PREP]	Prolyl endopeptidase	cLNVDWIP	P48147	NonPhos	P48147->	NonPhos_isUniquetoGene	isUniquetoGene		7.5|13|26|11|25.5|22	8|2|6|5|7		0.120147	1.00831	0.318939	0.878946		0.245445	2.10036	0.0399943	0.632789		0.125298	1.24684	0.219593	0.969658
[NEB]	Isoform 2 of Nebulin | Isoform 3 of Nebulin |	nVnQIQSDNVYkDEYNSFLk	P20929-2;P20929-3	NonPhos	P20929-2->|P20929-3->|	NonPhos_isUniquetoGene	isUniquetoGene		1.5|0||7|38|34	2||1|3		-0.0855499	-1.21759	0.22927	0.840491		-0.134273	-2.10072	0.0399639	0.632789		-0.0487231	-1.14763	0.258252	0.972831
[PDIA6]	Isoform 3 of Protein disulfide isomerase A6	aATALkDVVk	Q15084-3	NonPhos	Q15084-3->	NonPhos_isUniquetoGene	isUniquetoGene		20|14|15|10.5|27	1|4|3|2		0.041745	0.956688	0.34427	0.884297		0.0897127	2.09986	0.0400423	0.632789		0.0479677	1.10334	0.276969	0.976445
[TTN]	Isoform 12 of Titin | Isoform 13 of Titin | Isoform 11 of Titin | Isoform 2 of Titin	dScTASLQV[p]sDR	Q8WZ42-12;Q8WZ42-13;Q8WZ42-11;Q8WZ42-2	Phos	Q8WZ42-12->[p]S8920|Q8WZ42-13->[p]S8603|Q8WZ42-11->[p]S7676|Q8WZ42-2->[p]S8511	Phos_isUniquetoGene	isUniquetoGene	1	14|9.5|30|9|11|5.5	31|32|27|5|9|8		-0.271054	-3.888	0.000241022	0.142857		-0.185086	-2.10004	0.0400251	0.632789		0.0859676	0.871648	0.389861	0.976992
[TTN]	Isoform 11 of Titin | Isoform 12 of Titin | Isoform 13 of Titin | Isoform 2 of Titin	ePPQFIkkPSPVLVLR	Q8WZ42-11;Q8WZ42-12;Q8WZ42-13;Q8WZ42-2	NonPhos	Q8WZ42-11->|Q8WZ42-12->|Q8WZ42-13->|Q8WZ42-2->	NonPhos_isUniquetoGene	isUniquetoGene		5|37|4|15|25	5|3|2|8|4		0.0794515	1.33655	0.187209	0.812396		0.128792	2.1012	0.0399188	0.632789		0.0493407	0.784539	0.438822	0.976992
[CAND2]	Cullin associated NEDD8 dissociated protein 2	dLLDDILPLLYqETk	O75155	NonPhos	O75155->	NonPhos_isUniquetoGene	isUniquetoGene		14|0|2|3|20	3|1|2|4		0.206629	2.22379	0.02961	0.531117		0.188202	2.09974	0.040054	0.633062		-0.0184275	-0.284277	0.77877	0.99384
[TTN]	Isoform 11 of Titin | Isoform 12 of Titin | Isoform 13 of Titin | Isoform 2 of Titin |	kEAPPAkVPEVPk	Q8WZ42-11;Q8WZ42-12;Q8WZ42-13;Q8WZ42-2	NonPhos	Q8WZ42-11->|Q8WZ42-12->|Q8WZ42-13->|Q8WZ42-2->|	NonPhos_isUniquetoGene	isUniquetoGene		41|28.5|0|11|24|	3|4|5|		0.0399875	0.551961	0.584796	0.947435		0.14022	2.09876	0.0401439	0.633605		0.100232	1.76774	0.0831504	0.881879
[TTN]	Isoform 12 of Titin | Isoform 13 of Titin | Isoform 11 of Titin | Isoform 2 of Titin	lTWEPPEFDGGTPILHYVLER	Q8WZ42-12;Q8WZ42-13;Q8WZ42-11;Q8WZ42-2	NonPhos	Q8WZ42-12->|Q8WZ42-13->|Q8WZ42-11->|Q8WZ42-2->	NonPhos_isUniquetoGene	isUniquetoGene		30.5|30|22|7|24|12	18|11|17		-0.0782746	-1.56214	0.123814	0.756026		-0.123252	-2.09891	0.0401301	0.633605		-0.0449773	-0.755841	0.45571	0.976992
[MYH11]	Myosin 11	qLHEYETELEDER	P35749	NonPhos	P35749->	NonPhos_isUniquetoGene	isUniquetoGene		22|17|22.5|34|18|73	3|2|4|1		-0.436179	-3.37114	0.00125504	0.2		-0.248151	-2.09578	0.0404193	0.635225		0.188029	1.84695	0.0705047	0.872394
[GSN]	Gelsolin	aMAELAA	P06396	NonPhos	P06396->	NonPhos_isUniquetoGene	isUniquetoGene		7|0|7.5|14|17.5	3|2|1		0.0261265	0.234481	0.816349	0.981916		0.184296	2.0956	0.0404355	0.635225		0.15817	1.82324	0.0741144	0.875603
[TF]	Serotransferrin |	sMGGkEDLIWELLnQAQEHFGkDk	P02787	NonPhos	P02787->|	NonPhos_isUniquetoGene	isUniquetoGene		10|7||58|12|63	2|1|		-0.10048	-0.555555	0.582348	0.946826		-0.355753	-2.09662	0.0403407	0.635225		-0.255273	-1.7135	0.0928831	0.895168
[RPS4X]	40S ribosomal protein S4 X isoform	lSNIFVIGk	P62701	NonPhos	P62701->	NonPhos_isUniquetoGene	isUniquetoGene		32|23|18|56|28	3|2|1		0.114497	1.45361	0.151789	0.775697		0.171567	2.09648	0.0403532	0.635225		0.0570698	0.647376	0.522743	0.978858
[ZRANB2]	Isoform 2 of Zinc finger Ran binding domain containing protein 2	eVEDkE[p]sEGEEEDEDEDLSk	O95218-2	Phos	O95218-2->[p]S153	Phos_isUniquetoGene	isUniquetoGene	1	0|6|49.5|6.5|17	2|5|1|4		-0.149158	-1.29848	0.199993	0.816303		-0.187485	-2.09643	0.0403574	0.635225		-0.0383267	-0.317511	0.753737	0.993007
[FLNC]	Isoform 2 of Filamin C	yMPPEEGPYkVDITYDGHPVPGSPFAVEGVLPPDPSk	Q14315-2	NonPhos	Q14315-2->	NonPhos_isUniquetoGene	isUniquetoGene		2|3|2.5|27.5|10|3.5	4|9|10|6|13|8		0.217145	1.82206	0.0733921	0.671798		0.234586	2.09607	0.040392	0.635225		0.0174416	0.189084	0.851747	0.994792
[NAMPT]	Nicotinamide phosphoribosyltransferase |	nAQLNIELEAAHH	P43490	NonPhos	P43490->|	NonPhos_isUniquetoGene	isUniquetoGene		30||32.5|53|44|53.5	2||3|4		-0.243797	-2.14326	0.0358448	0.555758		-0.230061	-2.09532	0.0404615	0.635862		0.0137363	0.141762	0.888566	0.997844
[MYBPC2]	Myosin binding protein C fast type	rVDcSSFVIESAQR	Q14324	NonPhos	Q14324->	NonPhos_isUniquetoGene	isUniquetoGene		1.5|18|0|13|11|28	2|5|7|11|13		-0.0674261	-0.598889	0.553347	0.944729		-0.249002	-2.09426	0.0405593	0.636765		-0.181576	-1.68029	0.0992648	0.904597
[DNAJA2]	|DnaJ homolog subfamily A member 2	lYDILGVPPGASENELkk	O60884	NonPhos	O60884->	NonPhos_isUniquetoGene	isUniquetoGene		|0|55|62|22	|1|2		-0.0617977	-0.912527	0.366931	0.891814		-0.166655	-2.09448	0.0405395	0.636765		-0.104857	-1.14259	0.260333	0.974529
[ANK1]	Isoform Er5 of Ankyrin 1 | Isoform Er6 of Ankyrin 1 | Isoform Mu17 of Ankyrin 1 |	gSGLQPDLIEGR	P16157-3;P16157-7;P16157-17	NonPhos	P16157-3->|P16157-7->|P16157-17->|	NonPhos_isUniquetoGene	isUniquetoGene		18|15|22||54|54.5	3|5||2		-0.0242388	-0.359054	0.722178	0.969406		-0.160628	-2.09265	0.0407104	0.637628		-0.136389	-1.94237	0.0574559	0.84134
[PGRMC2]	|Membrane associated progesterone receptor component 2	lLkPGEEPSE[?p]y[?p]tDEEDTkDHNkQD	O15173	Phos	O15173->[?p]Y210[?p]T211	Phos_isUniquetoGene	isUniquetoGene	1	|15|5.5|14.5|4.5	|1|4|2		0.0552199	0.662858	0.511813	0.936286		0.198127	2.09264	0.0407113	0.637628		0.142907	1.49719	0.141196	0.95022
[PFKM]	ATP dependent 6 phosphofructokinase muscle type	kNVLGHMQQGGSPTPFDRNFATk	P08237	NonPhos	P08237->	NonPhos_isUniquetoGene	isUniquetoGene		100|22|16|19|18|31	1|3		0.117544	1.16046	0.251708	0.846718		0.23232	2.09314	0.040664	0.637628		0.114776	1.2149	0.231518	0.971145
[TTN]	Isoform 11 of Titin | Isoform 13 of Titin | Isoform 2 of Titin | Isoform 3 of Titin | Isoform 12 of Titin	aEScEFTVTGLQk	Q8WZ42-11;Q8WZ42-13;Q8WZ42-2;Q8WZ42-3;Q8WZ42-12	NonPhos	Q8WZ42-11->|Q8WZ42-13->|Q8WZ42-2->|Q8WZ42-3->|Q8WZ42-12->	NonPhos_isUniquetoGene	isUniquetoGene		17|33.5|37|13|9|65	5|6|4|3		0.0600455	1.06222	0.293842	0.872146		0.121152	2.09233	0.0407399	0.637628		0.0611064	0.947522	0.350168	0.976992
[CKMT2]	Creatine kinase S type mitochondrial	gIWHNYDk	P17540	NonPhos	P17540->	NonPhos_isUniquetoGene	isUniquetoGene		46.5|23|13|21|16.5|11.5	8|12|14|7|4		-0.145454	-0.874379	0.387229	0.897232		-0.289643	-2.09298	0.0406786	0.637628		-0.144189	-0.818104	0.41955	0.976992
[GPD1L]	Glycerol 3 phosphate dehydrogenase 1 like protein |	vMEnGLLFk	Q8N335	NonPhos	Q8N335->|	NonPhos_isUniquetoGene	isUniquetoGene		20.5|0|46|42|11.5|	4|3|1|2|		-0.0701308	-1.55683	0.125085	0.757862		-0.0980526	-2.0922	0.0407526	0.637628		-0.0279218	-0.634136	0.531253	0.979041
[TTN]	Isoform 12 of Titin	aPVAPPkEPEVPPVk	Q8WZ42-12	NonPhos	Q8WZ42-12->	NonPhos_isUniquetoGene	isUniquetoGene		14.5|19.5|22|23|24|38.5	6|8|9|10		0.0170345	0.0926898	0.92682	0.993987		0.375557	2.09081	0.0408825	0.638422		0.358523	2.98906	0.00405773	0.5
[TTN]	Isoform 12 of Titin | Isoform 3 of Titin	dGLEVIVPNPITILVPSTGYPRPTATWcFGDk	Q8WZ42-12;Q8WZ42-3	NonPhos	Q8WZ42-12->|Q8WZ42-3->	NonPhos_isUniquetoGene	isUniquetoGene		23|9|19|13|7.5|17.5	9|7|8		0.0917159	1.10713	0.274018	0.859639		0.183436	2.09156	0.0408124	0.638422		0.0917205	1.15209	0.256414	0.972831
[OBSCN]	|Isoform 3 of Obscurin | Isoform 5 of Obscurin	vGGSPRPAVSWSk	Q5VST9-3;Q5VST9-6	NonPhos	Q5VST9-3->|Q5VST9-6->	NonPhos_isUniquetoGene	isUniquetoGene		|22|35|46|40	|1|2|3		0.144314	1.32492	0.191047	0.8125		0.218182	2.09088	0.0408757	0.638422		0.0738681	0.587786	0.561639	0.98009
[TTN]	|Isoform 12 of Titin | Isoform 13 of Titin	vPTVkkPETPAAk	Q8WZ42-12;Q8WZ42-13	NonPhos	Q8WZ42-12->|Q8WZ42-13->	NonPhos_isUniquetoGene	isUniquetoGene		|24|34|30|45	|3|4|2		0.00591242	0.0538893	0.957397	0.997909		0.23128	2.08891	0.0410617	0.638473		0.225368	2.81709	0.00658989	0.535556
[truncated: 22,354 more rows]
