# Supplementary material for: Abnormal molecular signatures of inflammation, energy metabolism, and vesicle biology in human Huntington disease peripheral tissues
Source: Genome Biol. 2022 Sep 7;23:189. doi: 10.1186/s13059-022-02752-5 (PMC9450392; doi:10.1186/s13059-022-02752-5)
Supplement: Supplementary file 18 — Additional file 18. Proteomics skin peptide analysis file; ROTS analysis results. [file 13059_2022_2752_MOESM18_ESM.xlsx]

## Sheet: skin - peptide - ROTS
Protein Information												pre-HD vs. control					early-HD vs. control					early-HD vs. pre-HD
GeneName	ProtName	Peptide	MasterPID	PhosPhoStatus	SharedID.GlobalPositions	PhosGeneStatusCol	shared_status_Gene	NoPhossites_alldata	IsolationInterference	psms		logFC	optimised.ROTS.statistics.d.value	p.value	FDR		logFC	optimised.ROTS.statistics.d.value	p.value	FDR		logFC	optimised.ROTS.statistics.d.value	p.value	FDR
[TMPO]	Lamina associated polypeptide 2 isoforms beta/gamma | Isoform Gamma of Lamina associated polypeptide 2 isoforms beta/gamma	akTPVTLk	P42167;P42167-2	NonPhos	P42167->|P42167-2->	NonPhos_isUniquetoGene	isUniquetoGene		2|3.5|0|3|12.5	2|4|3		-0.058827	-0.766648	0.448024	0.994522		-0.291501	-4.79754	1.34741e-05	0		-0.232674	-2.88229	0.00568805	0.139896
[EIF5]	Eukaryotic translation initiation factor 5	aLNRPPTYPTk	P55010	NonPhos	P55010->	NonPhos_isUniquetoGene	isUniquetoGene		41|41.5|46|32|33|34.5	3|4|2		-0.0333879	-0.644761	0.523178	0.9982		-0.229442	-4.38136	5.43716e-05	0		-0.196054	-3.31984	0.0016321	0.0724638
[PBDC1]	Protein PBDC1	aMQHAEVYYk	Q9BVG4	NonPhos	Q9BVG4->	NonPhos_isUniquetoGene	isUniquetoGene		9|71|68|24|50|48	1|2|3		-0.0064894	-0.107763	0.91488	0.99965		-0.275488	-4.55056	3.10808e-05	0		-0.268998	-4.87191	1.17483e-05	0
[L2HGDH]	L 2 hydroxyglutarate dehydrogenase mitochondrial	aQALDRDGNLVEDFVFDAGVGDIGNR	Q9H9P8	NonPhos	Q9H9P8->	NonPhos_isUniquetoGene	isUniquetoGene		0|43|26|30.5|21|48	1|5|2|3		0.0683048	0.7311	0.469261	0.995194		0.429122	4.55588	3.04633e-05	0		0.360817	4.29699	7.72982e-05	0.0140845
[TRAP1]	Isoform 2 of Heat shock protein 75 kDa mitochondrial	aQLLQPTLEINPR	Q12931-2	NonPhos	Q12931-2->	NonPhos_isUniquetoGene	isUniquetoGene		34|46.5|48|33|46|53.5	3|4|5|2		-0.00414105	-0.0850519	0.932753	0.99965		0.252994	4.83359	1.17325e-05	0		0.257135	4.97643	8.75582e-06	0
[PRDX1]	Peroxiredoxin 1	aTAVMPDGQFk	Q06830	NonPhos	Q06830->	NonPhos_isUniquetoGene	isUniquetoGene		8|0|6|25|13	4|3|5		-0.0547919	-0.704511	0.485519	0.998197		-0.259838	-4.51963	3.43583e-05	0		-0.205046	-2.57205	0.0129721	0.200289
[H2AFZ]	Histone H2A.Z	aTIAGGGVIPHIHk	P0C0S5	NonPhos	P0C0S5->	NonPhos_isUniquetoGene	isUniquetoGene		18|8.5|7|5|10	3|4|6|7|8		-0.0393821	-0.521244	0.605543	0.99965		-0.32161	-4.70837	1.83825e-05	0		-0.282227	-3.49062	0.000980652	0.0551181
[PPP1R7]	Protein phosphatase 1 regulatory subunit 7	cIENLEELQSLR	Q15435	NonPhos	Q15435->	NonPhos_isUniquetoGene	isUniquetoGene		26|19|42|40|25.5	4|3|1|2		0.0622753	1.10937	0.273232	0.950752		0.209348	4.74473	1.61341e-05	0		0.147072	2.54025	0.0140701	0.208935
[ITGA6]	Isoform Alpha 6X2A of Integrin alpha 6 |	dFHYIVFGAPGTYNWk	P23229-4	NonPhos	P23229-4->|	NonPhos_isUniquetoGene	isUniquetoGene		11.5|67||4.5|30|8	4|1||2|3		-0.138806	-2.70349	0.00876508	0.451389		-0.278379	-4.90194	9.21498e-06	0		-0.139573	-2.12984	0.0380387	0.341204
[PRDX1]	Peroxiredoxin 1	dISLSDYk	Q06830	NonPhos	Q06830->	NonPhos_isUniquetoGene	isUniquetoGene		12|21|24|23|16|27.5	3|2|4		-0.15912	-1.86687	0.0670378	0.758794		-0.403271	-6.50626	3.16666e-08	0		-0.24415	-2.81039	0.00690958	0.153235
[HNRNPK]	Isoform 2 of Heterogeneous nuclear ribonucleoprotein K | Isoform 3 of Heterogeneous nuclear ribonucleoprotein K	dLAGSIIGk	P61978-2;P61978-3	NonPhos	P61978-2->|P61978-3->	NonPhos_isUniquetoGene	isUniquetoGene		16.5|18|31|29|29.5|45.5	2|5|7|4		0.00798102	0.180797	0.857665	0.99965		-0.231052	-5.26101	2.35916e-06	0		-0.239033	-4.88863	1.12891e-05	0
[PPL]	Periplakin |	dLEIDELQkR	O60437	NonPhos	O60437->|	NonPhos_isUniquetoGene	isUniquetoGene		51||63|76|7	1||3		-0.0277847	-0.667334	0.508788	0.998197		-0.233	-4.65443	2.22775e-05	0		-0.205215	-4.1731	0.000116327	0.0140845
[HNRNPD]	Isoform 3 of Heterogeneous nuclear ribonucleoprotein D0	dLkDYFSk	Q14103-3	NonPhos	Q14103-3->	NonPhos_isUniquetoGene	isUniquetoGene		28.5|31|36|22.5|9|10	2|1		-0.0978014	-1.67757	0.0991363	0.811004		-0.304601	-4.59649	2.67425e-05	0		-0.206799	-3.3456	0.00151149	0.069697
[ARG1]	Arginase 1	dVDPGEHYILk	P05089	NonPhos	P05089->	NonPhos_isUniquetoGene	isUniquetoGene		24|37|54|12.5|45|17	4|2|5|3		-0.492528	-2.57822	0.0122653	0.491979		-0.823896	-4.78702	1.387e-05	0		-0.331368	-1.70718	0.0942583	0.492912
[RPS12]	40S ribosomal protein S12	dYGkESQAkDVIEEYFk	P25398	NonPhos	P25398->	NonPhos_isUniquetoGene	isUniquetoGene		6|7|11|43|5.5	2|1|4|7		-0.14719	-2.15469	0.0351895	0.643532		-0.373663	-4.52182	3.41208e-05	0		-0.226473	-2.73671	0.00842334	0.165362
[RAB9A]	Ras related protein Rab 9A	eFIYYADVkEPESFPFVILGNk	P51151	NonPhos	P51151->	NonPhos_isUniquetoGene	isUniquetoGene		17.5|17|90|35|36.5|48.5	2|1|3|7|8|4		-0.0958705	-1.40762	0.165438	0.887768		-0.348798	-4.62889	2.40033e-05	0		-0.252928	-3.04968	0.00356359	0.107018
[SBDS]	Ribosome maturation protein SBDS	eIDELIkk	Q9Y3A5	NonPhos	Q9Y3A5->	NonPhos_isUniquetoGene	isUniquetoGene		40.5|39|49.5|52|20|2.5	2|4|3		-0.0743535	-1.35575	0.181395	0.899281		-0.248703	-4.96385	7.31499e-06	0		-0.174349	-3.32609	0.0016014	0.0705882
[RPS8]	|40S ribosomal protein S8	eLEFYLR	P62241	NonPhos	P62241->	NonPhos_isUniquetoGene	isUniquetoGene		|5|9|13|17.5|15	|1|2|3		-0.0277266	-0.634235	0.529964	0.9982		-0.20337	-5.49427	9.97498e-07	0		-0.175643	-4.0031	0.000199484	0.0194175
[PIP]	Prolactin inducible protein	eLGIcPDDAAVIPIk	P12273	NonPhos	P12273->	NonPhos_isUniquetoGene	isUniquetoGene		54.5|23.5|26.5|43|17|28	4|6|9		0.583506	3.30905	0.00153235	0.238532		0.991529	4.97423	6.99832e-06	0		0.408023	1.96532	0.0549808	0.399306
[S100A1]	Protein S100 A1	eLLQTELSGFLDAQkDVDAVDkVMk	P23297	NonPhos	P23297->	NonPhos_isUniquetoGene	isUniquetoGene		9|13|11|24.5|32|11.5	3|1|2|5		0.368602	1.77062	0.0820658	0.787552		0.965572	5.00053	6.42832e-06	0		0.59697	3.49297	0.000973954	0.0551181
[SUCLG2]	Succinyl CoA ligase GDP forming subunit beta mitochondrial	eQIDIFEGIkDSQAQR	Q96I99	NonPhos	Q96I99->	NonPhos_isUniquetoGene	isUniquetoGene		13|8|18.5|30|32	1|2		0.0656664	1.2642	0.212371	0.917635		0.361452	5.52463	8.86665e-07	0		0.295785	4.47204	4.31299e-05	0
[KRT78]	Keratin type II cytoskeletal 78	eYLYFLk	Q8N1N4	NonPhos	Q8N1N4->	NonPhos_isUniquetoGene	isUniquetoGene		29.5|35|40.5|50|63	4|3|2|1		-0.23648	-2.03102	0.0467728	0.690544		-0.534196	-4.45916	4.20216e-05	0		-0.297716	-2.58394	0.0125826	0.197204
[ERP29]	Endoplasmic reticulum resident protein 29 |	fDTQYPYGEkQDEFkR	P30040	NonPhos	P30040->|	NonPhos_isUniquetoGene	isUniquetoGene		7.5|18||16|12.5|2	4|3||1|2		-0.129241	-1.63177	0.10854	0.825819		-0.430975	-4.93545	8.09082e-06	0		-0.301734	-3.56441	0.000783195	0.0495495
[PDIA3]	Protein disulfide isomerase A3	fLQDYFDGNLkR	P30101	NonPhos	P30101->	NonPhos_isUniquetoGene	isUniquetoGene		15|30|46.5|26|13	7|4|6		-0.0716027	-1.28223	0.205981	0.91514		-0.241702	-4.41538	4.83074e-05	0		-0.170099	-3.50167	0.000948399	0.0522088
[RPL32]	60S ribosomal protein L32	fLVHNVk	P62910	NonPhos	P62910->	NonPhos_isUniquetoGene	isUniquetoGene		24|11.5|10|9|33|34	1|2|3		-0.023971	-0.292609	0.771699	0.99965		-0.364878	-4.51412	3.49124e-05	0		-0.340907	-4.0075	0.000196555	0.0194175
[AHNAK]	Neuroblast differentiation associated protein AHNAK	fNFSkPk	Q09666	NonPhos	Q09666->	NonPhos_isUniquetoGene	isUniquetoGene		42|40|15|19|23|36	1|3		0.0181213	0.277982	0.782821	0.99965		-0.312658	-4.72264	1.75433e-05	0		-0.330779	-4.66216	2.31008e-05	0
[PSMB3]	Proteasome subunit beta type 3 |	fRLNLYELk	P49720	NonPhos	P49720->|	NonPhos_isUniquetoGene	isUniquetoGene		15|18.5|1.5|12.5|21|	4|2|1|		-0.192239	-1.84212	0.0706721	0.764788		-0.446629	-4.64351	2.30058e-05	0		-0.25439	-2.4067	0.0196658	0.251125
[AHNAK]	Neuroblast differentiation associated protein AHNAK |	fSmPGFkGEGPEVDMNLPk	Q09666	NonPhos	Q09666->|	NonPhos_isUniquetoGene	isUniquetoGene		48||22.5|0|10	1||6|5|7		0.0887851	2.31417	0.0239794	0.581067		0.195424	4.59052	2.74233e-05	0		0.106639	2.10552	0.0402184	0.349913
[FLG2]	Filaggrin 2 |	fSN[?p]s[?p]sSSNEFSk	Q5D862	Phos	Q5D862->[?p]S407[?p]S408|	Phos_isUniquetoGene	isUniquetoGene	1	20||6.5|11.5|17	1||2		-0.147549	-1.35788	0.180718	0.898356		-0.455947	-4.7077	1.843e-05	0		-0.308399	-2.59191	0.0123272	0.195359
[RPS3]	40S ribosomal protein S3	fVADGIFk	P23396	NonPhos	P23396->	NonPhos_isUniquetoGene	isUniquetoGene		43|19|32|56	1|2|5		-0.15918	-2.1183	0.0383054	0.664271		-0.326528	-4.64193	2.31008e-05	0		-0.167348	-2.13594	0.0375079	0.338727
[U2AF2]	Isoform 2 of Splicing factor U2AF 65 kDa subunit	gAkEEHGGLIR[p]sPR	P26368-2	Phos	P26368-2->[p]S79	Phos_isUniquetoGene	isUniquetoGene	1	14|7|0|12|9|15.5	11|6|12|7|4		-0.0179424	-0.269185	0.789525	0.99965		-0.316561	-4.79859	1.33791e-05	0		-0.298619	-3.76934	0.000417793	0.033557
[H2AFZ]	Histone H2A.Z	gDEELDSLIk	P0C0S5	NonPhos	P0C0S5->	NonPhos_isUniquetoGene	isUniquetoGene		14.5|30.5|13|55|15|18	2|4|5|7|8		-0.0438985	-0.622977	0.537266	0.99965		-0.240927	-4.55261	3.07166e-05	0		-0.197028	-3.05016	0.00355849	0.107018
[SF3B2]	Splicing factor 3B subunit 2	gIEkPPFELPDFIkR	Q13435	NonPhos	Q13435->	NonPhos_isUniquetoGene	isUniquetoGene		25|44|35|7|18|32	1|2		0.0806326	0.91971	0.363125	0.982939		-0.325681	-4.63243	2.37816e-05	0		-0.406313	-4.8271	1.34741e-05	0
[IMMT]	MICOS complex subunit MIC60	gIEQAVQSHAVAEEEAR	Q16891	NonPhos	Q16891->	NonPhos_isUniquetoGene	isUniquetoGene		9.5|9|8|16|18.5|18	4|3|2|5		0.125714	1.91077	0.0610031	0.738095		0.408991	5.07609	4.95583e-06	0		0.283276	3.28381	0.00181138	0.0758808
[MBD2]	Methyl CpG binding domain protein 2 |	gkPDLNTTLPIR	Q9UBB5	NonPhos	Q9UBB5->|	NonPhos_isUniquetoGene	isUniquetoGene		7.5|13||23|0|46	2|1||3		-0.12446	-2.26718	0.0268927	0.601656		-0.261642	-4.73975	1.64191e-05	0		-0.137182	-2.45291	0.0175374	0.235153
[MYL12A]	Myosin regulatory light chain 12A	gNFNYIEFTR	P19105	NonPhos	P19105->	NonPhos_isUniquetoGene	isUniquetoGene		15.5|19|34.5|10|14.5|29	8|5|6		-0.00671722	-0.131991	0.895835	0.99965		-0.208326	-4.80192	1.31416e-05	0		-0.201608	-4.33846	6.70541e-05	0
[SLC12A2]	Solute carrier family 12 member 2	gPIVPLNVADQk	P55011	NonPhos	P55011->	NonPhos_isUniquetoGene	isUniquetoGene		32|63|44|40|39|31	3|1|4		0.211394	2.33639	0.0227006	0.576882		0.427367	4.60805	2.57766e-05	0		0.215973	2.15583	0.0358284	0.332458
[CALR]	Calreticulin	gQTLVVQFTVkHEQNIDcGGGYVk	P27797	NonPhos	P27797->	NonPhos_isUniquetoGene	isUniquetoGene		23.5|3|6|25.5|80|18	2|3|1		-0.120159	-1.40119	0.167352	0.887768		-0.383269	-4.70152	1.88733e-05	0		-0.263109	-2.99351	0.00417464	0.115147
[ATP6V1A]	V type proton ATPase catalytic subunit A	gTVTYIAPPGNYDTSDVVLELEFEGVkEk	P38606	NonPhos	P38606->	NonPhos_isUniquetoGene	isUniquetoGene		40|43|33|31|37|17	1|6|4|3		-0.237627	-2.98895	0.00394984	0.35514		-0.480539	-4.63227	2.38133e-05	0		-0.242912	-2.42318	0.0188801	0.245543
[AQP5]	Aquaporin 5	gTYEPDEDWEEQREER	P55064	NonPhos	P55064->	NonPhos_isUniquetoGene	isUniquetoGene		10|23|12|38.5|36	3|1|4|2		0.33089	2.23298	0.0292143	0.616681		0.759596	4.38092	5.45141e-05	0		0.428706	2.27798	0.0268964	0.291954
[TPT1]	Translationally controlled tumor protein	hILANFk	P13693	NonPhos	P13693->	NonPhos_isUniquetoGene	isUniquetoGene		26|14|55|28|14.5	5|6|3		-0.0700114	-1.09119	0.28111	0.954284		-0.271679	-5.50369	9.65832e-07	0		-0.201668	-3.02742	0.00379705	0.109453
[LACTB2]	Beta lactamase like protein 2 |	hNLLLHLk	Q53H82	NonPhos	Q53H82->|	NonPhos_isUniquetoGene	isUniquetoGene		0||21.5	1||2|3		-0.151142	-1.5304	0.131939	0.859114		-0.392813	-4.97216	7.15665e-06	0		-0.241671	-2.28734	0.0263056	0.28972
[SNRPB]	Isoform SM B of Small nuclear ribonucleoprotein associated proteins B and B'	iFIGTFk	P14678-2	NonPhos	P14678-2->	NonPhos_isUniquetoGene	isUniquetoGene		17|16|13|22|38.5|18.5	5|6|3|2		-0.116927	-1.82113	0.0738699	0.776624		-0.268237	-5.15196	3.62583e-06	0		-0.15131	-2.14347	0.0368629	0.336885
[SCP2]	Non specific lipid transfer protein	iGGIFAFk	P22307	NonPhos	P22307->	NonPhos_isUniquetoGene	isUniquetoGene		21|16|19.5|25.5|45|49	5|3|4|6		-0.256729	-3.05309	0.00328378	0.328042		-0.403526	-4.36159	5.80924e-05	0		-0.146797	-1.62189	0.111496	0.524152
[MATR3]	Matrin 3	iGPYQPNVPVGIDYVIPk	P43243	NonPhos	P43243->	NonPhos_isUniquetoGene	isUniquetoGene		6.5|31|9.5|7|0|29	6|4|2|3		-0.0857056	-2.23265	0.0292375	0.616681		-0.211974	-4.4217	4.73099e-05	0		-0.126268	-2.86612	0.00594213	0.141604
[GMPPB]	Mannose 1 phosphate guanyltransferase beta |	iGQNcSIGPNVSLGPGVVVEDGVcIRR	Q9Y5P6	NonPhos	Q9Y5P6->|	NonPhos_isUniquetoGene	isUniquetoGene		18||22|3|30.5|15	4||1|2|3		0.0267324	0.295938	0.769171	0.99965		0.357484	4.35719	5.89157e-05	0		0.330751	3.52213	0.000891051	0.0497925
[CNP]	Isoform CNPI of 2'3' cyclic nucleotide 3' phosphodiesterase |	iLVLDDTNHER	P09543-2	NonPhos	P09543-2->|	NonPhos_isUniquetoGene	isUniquetoGene		37||64|38|60	1||2|3		0.0516681	0.846128	0.402575	0.988718		-0.267555	-4.69148	1.96016e-05	0		-0.319223	-4.83658	1.311e-05	0
[TRA2B]	Isoform 3 of Transformer 2 protein homolog beta	iRVDFSITk	P62995-3	NonPhos	P62995-3->	NonPhos_isUniquetoGene	isUniquetoGene		9.5|21.5|40|32.5|11.5|50	2|3		-0.137336	-1.81957	0.0741107	0.776697		-0.321967	-4.51455	3.48966e-05	0		-0.184631	-2.45291	0.0175375	0.235153
[IMMT]	MICOS complex subunit MIC60	iSSVSEVMk	Q16891	NonPhos	Q16891->	NonPhos_isUniquetoGene	isUniquetoGene		46.5|19.5|66|41|47.5|48	2|7		0.040034	1.3965	0.168767	0.887768		0.134725	4.70839	1.83825e-05	0		0.0946911	2.78081	0.00748621	0.157951
[TAGLN2]	Transgelin 2 |	kDVGRPQPGRENFQNWLk	P37802	NonPhos	P37802->|	NonPhos_isUniquetoGene	isUniquetoGene		22|12|16|11||10	2|1|3|		-0.0359054	-0.278573	0.782373	0.99965		-0.512982	-4.80545	1.3015e-05	0		-0.477077	-3.45328	0.00109737	0.0571429
[PLEC]	Plectin | Isoform 2 of Plectin | Isoform 3 of Plectin | Isoform 4 of Plectin | Isoform 8 of Plectin	kGIIRPGTAFELLEAQAATGYVIDPIk	Q15149;Q15149-3;Q15149-4;Q15149-8	NonPhos	Q15149->|Q15149-3->|Q15149-4->|Q15149-8->	NonPhos_isUniquetoGene	isUniquetoGene		23|6|8|17|15|20.5	3|6|4		-0.306777	-3.22892	0.00195491	0.267176		-0.321932	-4.4507	4.32566e-05	0		-0.0151552	-0.15566	0.8776	0.976464
[PLEC]	Plectin | Isoform 2 of Plectin | Isoform 3 of Plectin | Isoform 4 of Plectin | Isoform 8 of Plectin	kGWLYYEAGQR	Q15149;Q15149-3;Q15149-4;Q15149-8	NonPhos	Q15149->|Q15149-3->|Q15149-4->|Q15149-8->	NonPhos_isUniquetoGene	isUniquetoGene		5|18|3.5|16|35|7.5	3|2|1|4		-0.179018	-3.14765	0.00248779	0.289308		-0.386416	-5.12625	4.11666e-06	0		-0.207398	-2.77884	0.00752685	0.157951
[SCP2]	Non specific lipid transfer protein	kIGGIFAFk	P22307	NonPhos	P22307->	NonPhos_isUniquetoGene	isUniquetoGene		30.5|20|10.5|23|19|35	2|4|3|1		-0.300684	-3.26043	0.00177639	0.257812		-0.387036	-4.4784	3.93458e-05	0		-0.086352	-0.883797	0.382678	0.790073
[ACIN1]	Apoptotic chromatin condensation inducer in the nucleus	kISVVSATk	Q9UKV3	NonPhos	Q9UKV3->	NonPhos_isUniquetoGene	isUniquetoGene		34.5|25|28|48|46|33.5	2|3|1		-0.139265	-1.90188	0.062183	0.744957		-0.285324	-4.93453	8.10665e-06	0		-0.146059	-1.81507	0.0756917	0.453028
[RPS4Y1]	40S ribosomal protein S4 Y isoform 1 |	kITVGVk	P22090	NonPhos	P22090->|	NonPhos_isUniquetoGene	isUniquetoGene		16.5|11.5||58|35|48.5	2||4|3		1.15731	2.408	0.0189994	0.542073		1.99905	4.80466	1.30783e-05	0		0.841744	2.06687	0.0438967	0.362484
[DSP]	|Desmoplakin	kkVSYVQLk	P15924	NonPhos	P15924->	NonPhos_isUniquetoGene	isUniquetoGene		|8.5|9|12|18|14	|2|3|6		-0.121588	-0.964513	0.340373	0.978035		-0.552617	-4.76491	1.50575e-05	0		-0.431029	-3.1321	0.00281686	0.0963115
[AIDA]	Axin interactor dorsalization associated protein	kLEPILk	Q96BJ3	NonPhos	Q96BJ3->	NonPhos_isUniquetoGene	isUniquetoGene		45|42|0|11.5|6|39	1|3|4|2		-0.147736	-3.07725	0.00305605	0.309783		-0.207784	-4.41208	4.88141e-05	0		-0.0600479	-1.15425	0.255127	0.699456
[SNX3]	Sorting nexin 3	kQGLEQFINk	O60493	NonPhos	O60493->	NonPhos_isUniquetoGene	isUniquetoGene		7|44|3.5|14|19|13.5	3|2|1|4		-0.116868	-2.25716	0.0275546	0.606826		-0.247237	-5.542	8.23332e-07	0		-0.130369	-2.74933	0.00814641	0.163163
[PPP1R12A]	Protein phosphatase 1 regulatory subunit 12A |	kTG[p]sYGALAEITASk	O14974	Phos	O14974->[p]S445|	Phos_isUniquetoGene	isUniquetoGene	1	5|21||0|13|17	1|5||2|3		-0.054601	-0.734325	0.467309	0.995194		-0.421431	-4.46959	4.05649e-05	0		-0.366829	-3.92379	0.000255597	0.025
[CALR]	Calreticulin	kVHVIFNYk	P27797	NonPhos	P27797->	NonPhos_isUniquetoGene	isUniquetoGene		10.5|16|24.5|29.5|19.5|37	4|2		-0.0659539	-0.930829	0.357386	0.981526		-0.396562	-4.54963	3.12549e-05	0		-0.330608	-4.07947	0.00015637	0.0140845
[NAP1L1]	Isoform 2 of Nucleosome assembly protein 1 like 1 |	kYAVLYQPLFDkR	P55209-2	NonPhos	P55209-2->|	NonPhos_isUniquetoGene	isUniquetoGene		11|13||21|22|27	4|3|		-0.133722	-1.13799	0.261134	0.942249		-0.466949	-4.57872	2.82308e-05	0		-0.333227	-2.68102	0.00976109	0.175699
[HSD17B8]	Estradiol 17 beta dehydrogenase 8	lAGEGATVAAcDLDR	Q92506	NonPhos	Q92506->	NonPhos_isUniquetoGene	isUniquetoGene		0|16|38.5|37.5|26|42	3|2		-0.0615815	-0.89383	0.376724	0.985316		0.265938	4.40289	5.03024e-05	0		0.32752	4.35868	6.24624e-05	0
[ABI3BP]	Target of Nesh SH3	lEGLLLGYGSNVSPNQYFPLPAEGk	Q7Z7G0	NonPhos	Q7Z7G0->	NonPhos_isUniquetoGene	isUniquetoGene		31|17|25|24.5|28|27	3|4|5		0.0193881	0.231909	0.818092	0.99965		0.266885	4.91927	8.59749e-06	0		0.247497	3.14446	0.00271845	0.0939457
[ATOX1]	Copper transport protein ATOX1	lGGVkYDIDLPNkk	O00244	NonPhos	O00244->	NonPhos_isUniquetoGene	isUniquetoGene		40|13|80|9|9.5|19	2|1|3|4|5		-0.140472	-1.83166	0.072245	0.770915		-0.352728	-5.32857	1.78916e-06	0		-0.212256	-2.70413	0.00918378	0.174115
[EIF6]	Eukaryotic translation initiation factor 6	lNEAQPSTIATSMR	P56537	NonPhos	P56537->	NonPhos_isUniquetoGene	isUniquetoGene		6|12.5|15.5|50|43|55	3|2|4|5		0.145952	1.79296	0.0783448	0.783668		0.372446	4.53546	3.26958e-05	0		0.226493	2.37171	0.0214342	0.263636
[SET]	Protein SET	lRQPFFQk	Q01105	NonPhos	Q01105->	NonPhos_isUniquetoGene	isUniquetoGene		3|16.5|7.5|2|12|5	4|3|2		-0.132968	-1.4871	0.143079	0.871505		-0.319145	-4.43089	4.59799e-05	0		-0.186177	-2.23219	0.029987	0.308673
[GDI1]	Rab GDP dissociation inhibitor alpha	lSAIYGGTYMLNkPVDDIIMENGk	P31150	NonPhos	P31150->	NonPhos_isUniquetoGene	isUniquetoGene		23|31|16.5|17|18|24	3|1|2|5|7		-0.0760601	-1.10074	0.276956	0.954281		-0.337242	-4.73484	1.67041e-05	0		-0.261182	-3.41662	0.00122466	0.0610169
[LMNB1]	Lamin B1	lYkEELEQTYHAk	P20700	NonPhos	P20700->	NonPhos_isUniquetoGene	isUniquetoGene		49.5|75|37|31|15|12	2|1|4|3		-0.0634083	-1.41272	0.163924	0.88761		-0.216102	-4.54965	3.12549e-05	0		-0.152694	-2.90959	0.00527398	0.133603
[PSMA6]	Proteasome subunit alpha type 6	lYQVEYAFk	P60900	NonPhos	P60900->	NonPhos_isUniquetoGene	isUniquetoGene		9.5|16.5|27|31|21|13.5	2|6|5|4		-0.0337291	-0.731815	0.468826	0.995194		-0.228906	-4.45585	4.23699e-05	0		-0.195177	-3.20371	0.00228787	0.0876777
[LLGL1]	Lethal2 giant larvae protein homolog 1	nLAEDEAHAcAILIk	Q15334	NonPhos	Q15334->	NonPhos_isUniquetoGene	isUniquetoGene		45|100|36|52|61|34	1|4|3|2		0.151205	1.33878	0.186864	0.902207		0.488169	4.8872	9.73748e-06	0		0.336964	2.76612	0.00778893	0.161357
[NNMT]	Nicotinamide N methyltransferase	nLGSLLkPGGFLVIMDALk	P40261	NonPhos	P40261->	NonPhos_isUniquetoGene	isUniquetoGene		28.5|23.5|16|21|29.5|26.5	6|4|9|5|10		-0.213868	-2.13923	0.036483	0.650071		-0.528854	-5.06639	5.14582e-06	0		-0.314986	-3.51883	0.000899823	0.0497925
[PICALM]	Isoform 3 of Phosphatidylinositol binding clathrin assembly protein	nTLFNLSNFLDk	Q13492-3	NonPhos	Q13492-3->	NonPhos_isUniquetoGene	isUniquetoGene		32|24|19.5|44.5|50|60	3|5|8|6		-0.261067	-5.15108	2.92916e-06	0		-0.290571	-4.79108	1.37591e-05	0		-0.0295039	-0.506466	0.616371	0.902106
[TGM2]	|Protein glutamine gamma glutamyltransferase 2	nVIIGPA	P21980	NonPhos	P21980->	NonPhos_isUniquetoGene	isUniquetoGene		|16.5|0|16|44.5	|2		0.181828	0.935742	0.354871	0.980814		0.51002	4.3891	5.28516e-05	0		0.328192	1.71179	0.0933948	0.491366
[NUMA1]	Nuclear mitotic apparatus protein 1	qEQHEAQAQVAELELQLR	Q14980	NonPhos	Q14980->	NonPhos_isUniquetoGene	isUniquetoGene		14|0|16|23|25.5|9	5|2|4|1		0.0973237	1.28473	0.205109	0.91514		0.310054	4.53886	3.23633e-05	0		0.21273	2.68881	0.00956471	0.17564
[SDHB]	Succinate dehydrogenase ubiquinone iron sulfur subunit mitochondrial |	qQYLQSIEER	P21912	NonPhos	P21912->|	NonPhos_isUniquetoGene	isUniquetoGene		51.5|63||40|34|32	2|1|		0.0653686	1.48059	0.144817	0.871505		0.196819	4.47436	3.98999e-05	0		0.131451	3.08899	0.00318623	0.101504
[C4BPA]	C4b binding protein alpha chain	rLMQcLPNPEDVk	P04003	NonPhos	P04003->	NonPhos_isUniquetoGene	isUniquetoGene		46|50|42.5|66|40|25	3|2|4|5		0.0679164	0.906565	0.370012	0.983272		0.462328	5.77953	3.48333e-07	0		0.394411	4.53118	3.60208e-05	0
[TRIM29]	Tripartite motif containing protein 29	rSPYAGLQLGAAk	Q14134	NonPhos	Q14134->	NonPhos_isUniquetoGene	isUniquetoGene		19.5|22|29|24|31.5|18.5	4|3|2|1		-0.0834926	-1.10935	0.273244	0.950752		-0.402297	-4.62894	2.40033e-05	0		-0.318805	-4.59596	2.91175e-05	0
[SNRPB]	Isoform SM B of Small nuclear ribonucleoprotein associated proteins B and B'	rVLGLVLLR	P14678-2	NonPhos	P14678-2->	NonPhos_isUniquetoGene	isUniquetoGene		0|5|2	5|3|6|2|4		-0.186	-2.55992	0.0128663	0.492255		-0.281675	-4.61379	2.527e-05	0		-0.095675	-1.41045	0.165328	0.604756
[CACYBP]	Calcyclin binding protein	skIETEIk	Q9HB71	NonPhos	Q9HB71->	NonPhos_isUniquetoGene	isUniquetoGene		12|37.5|39.5|8|1	3|2		-0.118486	-1.71301	0.0923277	0.804158		-0.313999	-5.13021	4.00583e-06	0		-0.195513	-3.10308	0.00306012	0.1
[PRKDC]	DNA dependent protein kinase catalytic subunit	sLGTIQQccDAIDHLcR	P78527	NonPhos	P78527->	NonPhos_isUniquetoGene	isUniquetoGene		3.5|52|39|38|43|27	2|3|4|1		0.0353096	0.54067	0.592188	0.99965		0.348592	4.67795	2.04408e-05	0		0.313283	4.01789	0.000190364	0.0194175
[SLC44A1]	Isoform 3 of Choline transporter like protein 1 |	sVALcVAAcPR	Q8WWI5-3	NonPhos	Q8WWI5-3->|	NonPhos_isUniquetoGene	isUniquetoGene		38|37|30.5|	3|1|2|		0.0683256	1.62743	0.109471	0.826713		0.188696	4.46485	4.11033e-05	0		0.12037	2.57434	0.012898	0.2
[PIP]	Prolactin inducible protein	sVRPNDEVTAVLAVQTELk	P12273	NonPhos	P12273->	NonPhos_isUniquetoGene	isUniquetoGene		60|39|26.5|24|17.5|21	5|4|1|7		0.748692	3.55877	0.000704329	0.150685		1.24541	5.77014	3.48333e-07	0		0.496718	2.13088	0.0379477	0.341032
[CACYBP]	Calcyclin binding protein	sYSMIVNNLLkPISVEGSSk	Q9HB71	NonPhos	Q9HB71->	NonPhos_isUniquetoGene	isUniquetoGene		13|23|43|30|31.5|33	3|4|5		-0.137288	-2.87099	0.00552223	0.385417		-0.265981	-5.17498	3.40416e-06	0		-0.128693	-2.32681	0.0239223	0.276728
[SRSF11]	Isoform 2 of Serine/arginine rich splicing factor 11	tLFGFLGk	Q05519-2	NonPhos	Q05519-2->	NonPhos_isUniquetoGene	isUniquetoGene		10.5|17|28|54|63|34.5	2|3|1		-0.0494899	-0.761889	0.450817	0.994522		-0.280598	-4.73812	1.65141e-05	0		-0.231108	-3.53861	0.000846971	0.0497925
[AKR1B1]	Aldose reductase	tLSDLkLDYLDLYLIHWPTGFkPGk	P15121	NonPhos	P15121->	NonPhos_isUniquetoGene	isUniquetoGene		1|3|41.5|21|35	1|2|3		-0.539895	-3.10736	0.00279866	0.305882		-0.668866	-4.57658	2.83733e-05	0		-0.128971	-0.674279	0.505043	0.854065
[ASS1]	Argininosuccinate synthase	tQDPAkAPNTPDILEIEFkk	P00966	NonPhos	P00966->	NonPhos_isUniquetoGene	isUniquetoGene		65|8.5|22|19|32|16	1|2|6|7|5		-0.461683	-4.24573	7.3134e-05	0.0322581		-0.42951	-4.4036	5.01916e-05	0		0.032173	0.315869	0.75466	0.947067
[NPC2]	Epididymal secretory protein E1 |	tYSYLNkLPVk	P61916	NonPhos	P61916->|	NonPhos_isUniquetoGene	isUniquetoGene		26|19||22|36	3|1||4|2		-0.140051	-2.33022	0.0230501	0.580042		-0.232707	-5.41352	1.40916e-06	0		-0.0926561	-1.63328	0.109045	0.520809
[SNRPD3]	Isoform 2 of Small nuclear ribonucleoprotein Sm D3	vAQLEQVYIR	P62318-2	NonPhos	P62318-2->	NonPhos_isUniquetoGene	isUniquetoGene		34|43|36.5|41|59|62	2|3		-0.0744154	-1.87209	0.0662972	0.755804		-0.215484	-4.84758	1.11625e-05	0		-0.141069	-3.6709	0.000564774	0.0397727
[AHNAK]	Neuroblast differentiation associated protein AHNAK	vEGEIkAPDVDIkGPk	Q09666	NonPhos	Q09666->	NonPhos_isUniquetoGene	isUniquetoGene		13.5|12.5|21|11|8|15	2|5|3		-0.109557	-1.4848	0.143695	0.871505		-0.322541	-4.7682	1.47725e-05	0		-0.212983	-3.23834	0.00206922	0.0825
[EIF5]	Eukaryotic translation initiation factor 5	vkAEPFIk	P55010	NonPhos	P55010->	NonPhos_isUniquetoGene	isUniquetoGene		53|25|32.5|3|7|6	3|2|4		-0.0858893	-1.68313	0.0980368	0.810929		-0.194145	-4.67184	2.08525e-05	0		-0.108256	-2.27202	0.0272819	0.294533
[SNX3]	Sorting nexin 3	vkTNLPIFk	O60493	NonPhos	O60493->	NonPhos_isUniquetoGene	isUniquetoGene		18|39|29|24|35	4|2|3		-0.133326	-2.14713	0.035817	0.649609		-0.227073	-4.65116	2.24675e-05	0		-0.0937466	-1.5787	0.121159	0.543246
[HSPA5]	78 kDa glucose regulated protein	vMEHFIk	P11021	NonPhos	P11021->	NonPhos_isUniquetoGene	isUniquetoGene		19|37|48|9|17.5|10	3|1|4|2		-0.0856972	-0.811785	0.421864	0.992655		-0.355646	-4.49986	3.65274e-05	0		-0.269949	-2.73457	0.00847085	0.166342
[VASP]	Vasodilator stimulated phosphoprotein	vQIYHNPTANSFR	P50552	NonPhos	P50552->	NonPhos_isUniquetoGene	isUniquetoGene		44|67|68|39|45|61	1|4|3		0.22534	1.89257	0.0634436	0.75033		0.510169	4.71154	1.81608e-05	0		0.284829	2.2114	0.0314843	0.314586
[DSG3]	Desmoglein 3 |	vQSTPVTIQVINVR	P32926	NonPhos	P32926->|	NonPhos_isUniquetoGene	isUniquetoGene		38|45|63.5|36|39|	3|2|4|		0.102393	1.72045	0.0909454	0.801329		0.225058	4.52779	3.34558e-05	0		0.122665	1.77947	0.0814417	0.466038
[DST]	Dystonin | Isoform 2 of Dystonin | Isoform 3 of Dystonin | Isoform 4 of Dystonin |	yAEQYSATVkDYELQTMTYR	Q03001;Q03001-8;Q03001-3;Q03001-9	NonPhos	Q03001->|Q03001-8->|Q03001-3->|Q03001-9->|	NonPhos_isUniquetoGene	isUniquetoGene		30||70|11|28|32	1||4|3		-0.0017077	-0.0123923	0.990199	0.99965		-0.521594	-4.3642	5.76174e-05	0		-0.519886	-3.55688	0.000801007	0.0495495
[EEF1A1]	Elongation factor 1 alpha 1 | Isoform 2 of Elongation factor 1 alpha 1	yEEIVkEVSTYIk	P68104;P68104-2	NonPhos	P68104->|P68104-2->	NonPhos_isUniquetoGene	isUniquetoGene		10.5|17|38.5|12|15|19	6|4|2|7|10|9		-0.174437	-2.16202	0.0345857	0.640015		-0.333066	-4.4239	4.70566e-05	0		-0.158629	-1.77523	0.0821464	0.467208
[MSN]	Moesin	yGDFNkEVHk	P26038	NonPhos	P26038->	NonPhos_isUniquetoGene	isUniquetoGene		30|22.5|11|10|24|20	6|4|3|5		0.0376697	0.333289	0.741072	0.99965		-0.451551	-4.50559	3.59416e-05	0		-0.48922	-4.03774	0.000178853	0.0194175
[PDIA3]	Protein disulfide isomerase A3	yGVSGYPTLk	P30101	NonPhos	P30101->	NonPhos_isUniquetoGene	isUniquetoGene		40|46.5|43.5|37|24|12	2|3|5|4		-0.0578552	-0.973311	0.335994	0.97754		-0.329777	-4.42194	4.72941e-05	0		-0.271922	-4.89237	1.1115e-05	0
[ERP29]	Endoplasmic reticulum resident protein 29	ykLDkESYPVFYLFR	P30040	NonPhos	P30040->	NonPhos_isUniquetoGene	isUniquetoGene		17.5|4|16|8|10|9	4|3|2		-0.221168	-2.21429	0.0305499	0.625199		-0.5203	-5.05045	5.43082e-06	0		-0.299132	-2.67935	0.00980264	0.175699
[SEPT5]	Septin 5 |	aDcLVPSEIRk	Q99719	NonPhos	Q99719->|	NonPhos_isUniquetoGene	isUniquetoGene		7.5|3|29|59|62|	4|3|1|		-0.0578259	-0.852549	0.399038	0.988718		-0.252434	-4.0894	0.000142896	0.00625		-0.194608	-3.00456	0.00404658	0.113208
[ERH]	Enhancer of rudimentary homolog	aDTQTYQPYNkDWIk	P84090	NonPhos	P84090->	NonPhos_isUniquetoGene	isUniquetoGene		4|0|4.5|26	5|3|4		-0.112022	-1.4776	0.145617	0.872784		-0.344678	-4.3302	6.43149e-05	0.00625		-0.232656	-2.80013	0.00710244	0.153931
[KRT10]	Keratin type I cytoskeletal 10	aETEcQNTEYQQLLDIkIRLENEIQTYR	P13645	NonPhos	P13645->	NonPhos_isUniquetoGene	isUniquetoGene		11|2|0.5|18|20.5|19	1|3|2|4|8|11		0.400142	2.79596	0.0068122	0.408696		0.51823	4.17036	0.000109503	0.00625		0.118088	0.742426	0.463135	0.836043
[ZBTB7A]	|Zinc finger and BTB domain containing protein 7A	aGAAAGD[p]sDEESRADDkGVMDYYLk	O95365	Phos	O95365->[p]S337	Phos_isUniquetoGene	isUniquetoGene	1	|18|7|12.5|5	|3|4		-0.0888132	-1.24786	0.218271	0.921753		-0.368029	-4.31947	6.67532e-05	0.00625		-0.279216	-3.15096	0.0026676	0.0934183
[NONO]	Non POU domain containing octamer binding protein	aGEVFIHkDk	Q15233	NonPhos	Q15233->	NonPhos_isUniquetoGene	isUniquetoGene		34|28|9|8|11.5|4.5	2|1|4|3		-0.167453	-2.00399	0.0496921	0.705052		-0.368632	-4.30753	6.92232e-05	0.00625		-0.201178	-2.04781	0.0458222	0.370376
[SNRPGP15]	Putative small nuclear ribonucleoprotein G like protein 15	aHPPELkk	A8MWD9	NonPhos	A8MWD9->	NonPhos_isUniquetoGene	isUniquetoGene		11.5|0|11|24|12	4|1|3|5		-0.13034	-1.69578	0.0955938	0.809661		-0.296911	-4.18131	0.000105751	0.00625		-0.166571	-1.97645	0.0536534	0.395243
[MATN4]	Isoform 4 of Matrilin 4 |	akEEGIVMYAVGVGk	O95460-4	NonPhos	O95460-4->|	NonPhos_isUniquetoGene	isUniquetoGene		19|22|16|40||46	3|2|1|		0.163584	1.18711	0.241287	0.931914		0.494381	4.23463	8.92049e-05	0.00625		0.330797	2.15462	0.0359267	0.332711
[ATP1B1]	Isoform 2 of Sodium/potassium transporting ATPase subunit beta 1	dDMIFEDcGDVPSEPkER	P05026-2	NonPhos	P05026-2->	NonPhos_isUniquetoGene	isUniquetoGene		27|44|60|16.5|35|35.5	3|2|4|1		0.272411	2.34883	0.0220081	0.571273		0.586425	4.30631	6.93816e-05	0.00625		0.314014	2.29105	0.0260715	0.288271
[RTCB]	tRNA splicing ligase RtcB homolog	dkIIVNDR	Q9Y3I0	NonPhos	Q9Y3I0->	NonPhos_isUniquetoGene	isUniquetoGene		11.5|10|25|43.5|36|38	2|3|1		-0.0879801	-1.55077	0.126936	0.849837		-0.234351	-4.1491	0.000117911	0.00625		-0.146371	-2.3625	0.0219254	0.26686
[RPS12]	40S ribosomal protein S12	dVIEEYFk	P25398	NonPhos	P25398->	NonPhos_isUniquetoGene	isUniquetoGene		28|39|19|45.5|49.5|32	2|3|6		-0.0246382	-0.429099	0.670632	0.99965		-0.331569	-4.31897	6.68957e-05	0.00625		-0.30693	-4.04265	0.00017594	0.0194175
[CAPZA2]	F actin capping protein subunit alpha 2	eATDPRPcEVENAVESWR	P47755	NonPhos	P47755->	NonPhos_isUniquetoGene	isUniquetoGene		19|40|46|41|12|36	5|4|2		0.0432791	0.773359	0.44407	0.994522		0.303081	4.1628	0.000112686	0.00625		0.259802	3.61136	0.000678061	0.0459184
[CLIC2]	Chloride intracellular channel protein 2 |	eEFTHTcPEDkEIENTYANVAk	O15247	NonPhos	O15247->|	NonPhos_isUniquetoGene	isUniquetoGene		11||10|23|21|13	3||1|2|4		-0.165687	-2.08008	0.0418433	0.675		-0.368902	-4.18212	0.000105466	0.00625		-0.203216	-2.27731	0.0269388	0.29205
[EIF3I]	Eukaryotic translation initiation factor 3 subunit I	eGDLLFTVAkDPIVNVWYSVNGER	Q13347	NonPhos	Q13347->	NonPhos_isUniquetoGene	isUniquetoGene		4|7.5|17|11|18|14	3|2|4|5|8		-0.0341486	-0.412765	0.682466	0.99965		-0.248844	-4.10139	0.000137148	0.00625		-0.214696	-2.29197	0.0260135	0.288271
[CTSL]	Cathepsin L1	ekGYVTPVk	P07711	NonPhos	P07711->	NonPhos_isUniquetoGene	isUniquetoGene		36|19|29.5|16|17|14	3|1|2		-0.0448411	-0.531689	0.598327	0.99965		-0.310433	-4.33762	6.26841e-05	0.00625		-0.265592	-3.55093	0.00081627	0.0495495
[MAP1B]	Microtubule associated protein 1B |	eS[p]sPLYSPTFSDSTSAVk	P46821	Phos	P46821->[p]S1793|	Phos_isUniquetoGene	isUniquetoGene	1	10||26|12|16.5	1||5|4		-0.22511	-1.66082	0.10249	0.814016		-0.564047	-4.24112	8.73207e-05	0.00625		-0.338937	-2.19076	0.0330336	0.32035
[LGMN]	Isoform 3 of Legumain	eSSYAcYYDEkR	Q99538-3	NonPhos	Q99538-3->	NonPhos_isUniquetoGene	isUniquetoGene		45.5|30|32.5|18|7	4|3|2|5|1		-0.0890278	-0.849493	0.400714	0.988718		-0.415281	-4.08549	0.000144811	0.00625		-0.326253	-3.03395	0.00372659	0.109453
[GM2A]	Ganglioside GM2 activator	eVAGLWIk	P17900	NonPhos	P17900->	NonPhos_isUniquetoGene	isUniquetoGene		30.5|0|4.5|30|16|20.5	2|1|5|4		-0.176317	-1.81198	0.0753044	0.778821		-0.33277	-4.13186	0.00012407	0.00625		-0.156453	-1.56248	0.124962	0.550285
[AGA]	N4 beta N acetylglucosaminyl L asparaginase	fLPSYQAVEYMR	P20933	NonPhos	P20933->	NonPhos_isUniquetoGene	isUniquetoGene		11|17|34|25|25.5|28.5	3|4|2		0.0123637	0.206641	0.837599	0.99965		-0.331245	-4.32869	6.44574e-05	0.00625		-0.343609	-5.64635	1.045e-06	0
[PIP]	Prolactin inducible protein |	fYTIEILk	P12273	NonPhos	P12273->|	NonPhos_isUniquetoGene	isUniquetoGene		33|47|37||50.5|54	3|2|		0.468573	2.07064	0.0427528	0.681706		0.955326	4.08786	0.000143719	0.00625		0.486752	2.15299	0.0360632	0.333147
[PIP]	Prolactin inducible protein	fYTIEILkVE	P12273	NonPhos	P12273->	NonPhos_isUniquetoGene	isUniquetoGene		20.5|38|16.5|15|21.5|30	4|7|8|6|17		0.833179	2.73172	0.00812003	0.43734		1.24232	4.2311	9.0234e-05	0.00625		0.40914	1.3654	0.179072	0.623463
[HSPG2]	Basement membrane specific heparan sulfate proteoglycan core protein	gcVGEVSVNGk	P98160	NonPhos	P98160->	NonPhos_isUniquetoGene	isUniquetoGene		33|34|41.5|29|54|51	3|2|4		0.149346	1.55022	0.12707	0.850175		0.333507	4.10593	0.000135011	0.00625		0.184161	1.68158	0.0991836	0.502363
[ATP1A1]	Sodium/potassium transporting ATPase subunit alpha 1	gGDRIPADLR	P05023	NonPhos	P05023->	NonPhos_isUniquetoGene	isUniquetoGene		12|9|21|16|16.5|0	2|3|6		0.20528	2.34983	0.0219544	0.571273		0.441372	4.0938	0.000140552	0.00625		0.236092	2.04378	0.046239	0.372444
[CBX1]	Chromobox protein homolog 1	gkVEYLLk	P83916	NonPhos	P83916->	NonPhos_isUniquetoGene	isUniquetoGene		12|5|2.5|13|1.5|0	4		-0.121715	-1.48227	0.144368	0.871505		-0.273397	-4.30562	6.95399e-05	0.00625		-0.151682	-1.93574	0.0586328	0.408322
[HNRNPK]	Isoform 2 of Heterogeneous nuclear ribonucleoprotein K | Isoform 3 of Heterogeneous nuclear ribonucleoprotein K	gSYGDLGGPIITTQVTIPk	P61978-2;P61978-3	NonPhos	P61978-2->|P61978-3->	NonPhos_isUniquetoGene	isUniquetoGene		18|26|22|12|13.5|16	11|9|12|16|15		-0.0758488	-1.71216	0.0924851	0.804158		-0.192029	-4.15628	0.000115219	0.00625		-0.116181	-2.45997	0.0172319	0.23301
[RBM12]	RNA binding protein 12	hVIDFFk	Q9NTZ6	NonPhos	Q9NTZ6->	NonPhos_isUniquetoGene	isUniquetoGene		0|13|45|26|17.5	4|3|2		-0.0607912	-0.778088	0.441307	0.994522		-0.263092	-4.25197	8.38532e-05	0.00625		-0.202301	-2.66114	0.0102854	0.178752
[UGDH]	UDP glucose 6 dehydrogenase |	iAILGFAFkk	O60701	NonPhos	O60701->|	NonPhos_isUniquetoGene	isUniquetoGene		20.5|32|38|7|51|	4|3|1|		-0.283779	-4.3829	4.58849e-05	0		-0.315385	-4.23827	8.79699e-05	0.00625		-0.031606	-0.416786	0.680121	0.923098
[PPL]	Periplakin	icANSQQYQQAVkDYELEAEkLR	O60437	NonPhos	O60437->	NonPhos_isUniquetoGene	isUniquetoGene		16|13.5|18|19|7|15.5	3|6|1|9|4		-0.12888	-1.73595	0.0881265	0.795603		-0.310699	-4.28675	7.42424e-05	0.00625		-0.181819	-2.36641	0.0217158	0.26522
[ANP32E]	Acidic leucine rich nuclear phosphoprotein 32 family member E	ikDLSTVEALQNLk	Q9BTT0	NonPhos	Q9BTT0->	NonPhos_isUniquetoGene	isUniquetoGene		4|5|16|12|50|46	2|4|3		-0.143864	-2.27923	0.0261157	0.59176		-0.29726	-4.19109	0.000102758	0.00625		-0.153397	-2.48506	0.0161786	0.224794
[HUWE1]	Isoform 3 of E3 ubiquitin protein ligase HUWE1	ikGPNAVQLVk	Q7Z6Z7-3	NonPhos	Q7Z6Z7-3->	NonPhos_isUniquetoGene	isUniquetoGene		34.5|41|57|64|54|58	4|3|1		-0.183236	-2.96209	0.00426635	0.364035		-0.238443	-4.16674	0.000111039	0.00625		-0.0552068	-1.00852	0.319535	0.752872
[PRDX4]	Peroxiredoxin 4	iSkPAPYWEGTAVIDGEFk	Q13162	NonPhos	Q13162->	NonPhos_isUniquetoGene	isUniquetoGene		11.5|11|25.5|9|18|13.5	2|1|4|5|8		-0.146725	-1.80804	0.0759246	0.778943		-0.344306	-4.08654	0.000144336	0.00625		-0.197581	-2.9544	0.00466095	0.123188
[CHMP2A]	Charged multivesicular body protein 2a |	kIIADIk	O43633	NonPhos	O43633->|	NonPhos_isUniquetoGene	isUniquetoGene		10|13|42.5|28|59|	1|2|		-0.0973959	-1.93719	0.0575845	0.731956		-0.223883	-4.27148	7.81215e-05	0.00625		-0.126487	-2.67658	0.00987623	0.175781
[HNRNPC]	Isoform C1 of Heterogeneous nuclear ribonucleoproteins C1/C2	kSDVEAIFSk	P07910-2	NonPhos	P07910-2->	NonPhos_isUniquetoGene	isUniquetoGene		12|0|7|21|14|17	4|5|1|2|3|7		0.0016197	0.0223584	0.982309	0.99965		-0.219379	-4.15186	0.000116866	0.00625		-0.220999	-3.08321	0.00323788	0.102804
[GLO1]	Isoform 2 of Lactoylglutathione lyase |	kSLDFYTR	Q04760-2	NonPhos	Q04760-2->|	NonPhos_isUniquetoGene	isUniquetoGene		14|15|5.5|8|13|	1|2|		-0.172326	-2.0352	0.0463365	0.690544		-0.357984	-4.31479	6.76716e-05	0.00625		-0.185658	-1.97777	0.0534981	0.394468
[COL7A1]	Isoform 2 of Collagen alpha 1VII chain	lFAVGIk	Q02388-2	NonPhos	Q02388-2->	NonPhos_isUniquetoGene	isUniquetoGene		57|53|47|51|40|63	2|3		-0.45073	-5.07594	3.73666e-06	0		-0.402252	-4.1571	0.000114855	0.00625		0.0484785	0.537782	0.594782	0.893811
[DCD]	Dermcidin | Isoform 2 of Dermcidin	lGkDAVEDLESVGk	P81605;P81605-2	NonPhos	P81605->|P81605-2->	NonPhos_isUniquetoGene	isUniquetoGene		6|15|13|11.5|12|20	12|14|20|16|26		0.645396	2.2483	0.0281527	0.608581		1.17365	4.26915	7.88182e-05	0.00625		0.52825	1.94268	0.057752	0.405789
[COMT]	Isoform Soluble of Catechol O methyltransferase	lITIEINPDcAAITQR	P21964-2	NonPhos	P21964-2->	NonPhos_isUniquetoGene	isUniquetoGene		15|29|31|22.5|18|30	10|7|12|9|14		0.0742773	1.47068	0.147494	0.872835		0.191591	4.16924	0.000109978	0.00625		0.117314	2.44607	0.0178388	0.237218
[TTC1]	|Tetratricopeptide repeat protein 1	lkEEMLGk	Q99614	NonPhos	Q99614->	NonPhos_isUniquetoGene	isUniquetoGene		|68|23.5|23|3.5	|1|2		-0.0989658	-1.96935	0.0536611	0.714214		-0.202817	-4.3107	6.85582e-05	0.00625		-0.103851	-2.11799	0.039088	0.345801
[ILF3]	Interleukin enhancer binding factor 3 | Isoform 7 of Interleukin enhancer binding factor 3	lNQLkPGLQYk	Q12906;Q12906-7	NonPhos	Q12906->|Q12906-7->	NonPhos_isUniquetoGene	isUniquetoGene		26|21.5|27|28|20.5	3|4		-0.142805	-2.69212	0.00903949	0.451389		-0.25317	-4.25287	8.36632e-05	0.00625		-0.110365	-2.14855	0.0364345	0.334197
[AHNAK]	Neuroblast differentiation associated protein AHNAK	lQVTmPGIk	Q09666	NonPhos	Q09666->	NonPhos_isUniquetoGene	isUniquetoGene		31|66|54|42|48	1|3		0.0405079	1.18756	0.241107	0.931888		0.14443	4.19152	0.000102679	0.00625		0.103922	2.81384	0.00684463	0.15262
[PLEC]	Plectin | Isoform 2 of Plectin | Isoform 3 of Plectin | Isoform 4 of Plectin | Isoform 8 of Plectin	lSVYAALQR	Q15149;Q15149-3;Q15149-4;Q15149-8	NonPhos	Q15149->|Q15149-3->|Q15149-4->|Q15149-8->	NonPhos_isUniquetoGene	isUniquetoGene		17.5|37|30.5|43|29|24.5	2|3|5|4		-0.0995972	-2.01741	0.0482184	0.69628		-0.364976	-4.13327	0.000123547	0.00625		-0.265379	-3.05746	0.00348426	0.10582
[EIF1]	Eukaryotic translation initiation factor 1	nIcQFLVEIGLAkDDQLk	P41567	NonPhos	P41567->	NonPhos_isUniquetoGene	isUniquetoGene		11|9|12|30|24.5	4|5|8|6		-0.0688081	-1.07151	0.28982	0.959246		-0.335757	-4.16989	0.000109756	0.00625		-0.266949	-3.02995	0.00376961	0.109453
[SEPT7]	Isoform 2 of Septin 7	nLEAQHkELEEk	Q16181-2	NonPhos	Q16181-2->	NonPhos_isUniquetoGene	isUniquetoGene		13|25|11|9.5|10|16.5	3|4|5		-0.0823056	-1.22297	0.227497	0.924304		-0.244831	-4.32693	6.48216e-05	0.00625		-0.162526	-2.51185	0.0151137	0.216296
[HNRNPA2B1]	Heterogeneous nuclear ribonucleoproteins A2/B1	nMGGPYGGGNYGPGGSGGSGGYGGR	P22626	NonPhos	P22626->	NonPhos_isUniquetoGene	isUniquetoGene		0|13|13.5|8.5	3|7|6|8		-0.0891558	-0.802998	0.426891	0.993882		-0.537737	-4.20642	9.79765e-05	0.00625		-0.448581	-3.99223	0.000206672	0.0194175
[RPL4]	60S ribosomal protein L4	nVTLPAVFk	P36578	NonPhos	P36578->	NonPhos_isUniquetoGene	isUniquetoGene		31|22.5|28|32|33|27	8|13|17|12|11		-0.0517548	-1.23882	0.221594	0.923176		-0.235303	-4.23694	8.84132e-05	0.00625		-0.183549	-3.74595	0.000448573	0.033557
[ATP1A1]	Sodium/potassium transporting ATPase subunit alpha 1	rAVAGDASESALLk	P05023	NonPhos	P05023->	NonPhos_isUniquetoGene	isUniquetoGene		8|7|11|19|8.5|39	2|3|5		0.110642	2.06586	0.04322	0.681763		0.343143	4.18005	0.000106178	0.00625		0.232502	3.15618	0.002627	0.0924731
[TALDO1]	Transaldolase	rLIELYk	P37837	NonPhos	P37837->	NonPhos_isUniquetoGene	isUniquetoGene		12|4|30|3|11|53	2|3		-0.155021	-2.09384	0.0405327	0.672827		-0.296296	-4.3091	6.89699e-05	0.00625		-0.141275	-1.68939	0.0976593	0.499539
[KRT18]	Keratin type I cytoskeletal 18	rLLEDGEDFNLGDALDSSNSMQTIQk	P05783	NonPhos	P05783->	NonPhos_isUniquetoGene	isUniquetoGene		4.5|5|7.5|52|29|23	2|4		0.189483	1.79149	0.0785842	0.783668		0.562566	4.28467	7.47807e-05	0.00625		0.373083	3.04824	0.00357861	0.108202
[ITGA6]	Isoform Alpha 6X2A of Integrin alpha 6	scFEYTANPAGYNPSISIVGTLEAEkER	P23229-4	NonPhos	P23229-4->	NonPhos_isUniquetoGene	isUniquetoGene		1|50|12|0|5	2|4|3|1		-0.2849	-2.72757	0.00821316	0.441624		-0.451554	-4.30358	7.01415e-05	0.00625		-0.166654	-1.63302	0.1091	0.520809
[SSB]	Lupus La protein |	skAELMEISEDkTk	P05455	NonPhos	P05455->|	NonPhos_isUniquetoGene	isUniquetoGene		11|32|12|13.5|22|	1|2|		-0.208396	-3.29491	0.0015995	0.243243		-0.257986	-4.2499	8.4629e-05	0.00625		-0.0495903	-0.768802	0.447438	0.829134
[MLLT4]	Afadin	sSPNVANQPP[p]sPGGk	P55196	Phos	P55196->[p]S1182	Phos_isUniquetoGene	isUniquetoGene	1	24|12|18|16|21|14	39|47|35|13|12		0.145584	1.85986	0.0680511	0.759687		0.356681	4.27011	7.85649e-05	0.00625		0.211097	2.4824	0.0162883	0.22601
[PGLYRP2]	N acetylmuramoyl L alanine amidase |	tDcPGDALFDLLR	Q96PD5	NonPhos	Q96PD5->|	NonPhos_isUniquetoGene	isUniquetoGene		47||7|27|57|41	4||5|8|7		0.0833923	0.928734	0.358461	0.981824		0.405599	4.2863	7.4369e-05	0.00625		0.322207	3.20828	0.00225767	0.0876777
[EML2]	Echinoderm microtubule associated protein like 2	tVAEGHGDTLYVGTTR	O95834	NonPhos	O95834->	NonPhos_isUniquetoGene	isUniquetoGene		10|16.5|5.5|4|6|28	2|4|3|5		0.256411	4.08004	0.000128123	0.046875		0.270446	4.23412	8.9379e-05	0.00625		0.0140349	0.236441	0.815033	0.961861
[EIF5]	Eukaryotic translation initiation factor 5 |	tVIVNMVDVAk	P55010	NonPhos	P55010->|	NonPhos_isUniquetoGene	isUniquetoGene		44|53.5|46|52|	3|2|		0.0937674	1.82162	0.0737926	0.776624		0.157659	4.32522	6.52966e-05	0.00625		0.0638919	1.28287	0.206464	0.652022
[CNN2]	Calponin 2	tWIEGLTGLSIGPDFQk	Q99439	NonPhos	Q99439->	NonPhos_isUniquetoGene	isUniquetoGene		33|9.5|19|0|21	3|2|5|4		-0.0771171	-0.963446	0.340906	0.978035		-0.287281	-4.08665	0.000144289	0.00625		-0.210164	-2.56357	0.0132535	0.203863
[SPTBN1]	Spectrin beta chain non erythrocytic 1 | Isoform 2 of Spectrin beta chain non erythrocytic 1	vDkLYAGLkDLAEER	Q01082;Q01082-3	NonPhos	Q01082->|Q01082-3->	NonPhos_isUniquetoGene	isUniquetoGene		17|16|10|9.5|13	3|4		-0.0671175	-1.27613	0.208133	0.916776		-0.219281	-4.16899	0.000110136	0.00625		-0.152164	-3.08566	0.00321557	0.102804
[RPL23A]	60S ribosomal protein L23a	vNTLIRPDGEkk	P62750	NonPhos	P62750->	NonPhos_isUniquetoGene	isUniquetoGene		19|24.5|26|9.5|20.5|5	2|3|4		0.0041632	0.0407146	0.967784	0.99965		-0.454714	-4.27032	7.8549e-05	0.00625		-0.458877	-4.17684	0.000115061	0.0140845
[TNXB]	Tenascin X	vPEGPGAHEEVLPGDVR	P22105	NonPhos	P22105->	NonPhos_isUniquetoGene	isUniquetoGene		18|24|5.5|12|9|1.5	3|2|4|5		0.098455	1.39161	0.170245	0.889488		0.262115	4.25331	8.35524e-05	0.00625		0.16366	2.40183	0.0199048	0.25223
[HNRNPK]	Isoform 2 of Heterogeneous nuclear ribonucleoprotein K | Isoform 3 of Heterogeneous nuclear ribonucleoprotein K	vVLIGGkPDR	P61978-2;P61978-3	NonPhos	P61978-2->|P61978-3->	NonPhos_isUniquetoGene	isUniquetoGene		11.5|3|0.5|13|19.5	4|7|8		-0.053459	-0.638655	0.527098	0.9982		-0.308856	-4.12335	0.000127474	0.00625		-0.255397	-3.28647	0.00179719	0.0758808
[KRT2]	Keratin type II cytoskeletal 2 epidermal	yEELqVTVGR	P35908	NonPhos	P35908->	NonPhos_isUniquetoGene	isUniquetoGene		59.5|50|49.5|21|32|43	4|2|8|6		0.197843	2.6547	0.00999875	0.466049		0.266999	4.08599	0.000144574	0.00625		0.0691568	0.789425	0.435399	0.822283
[ARG1]	Arginase 1	yFSMTEVDR	P05089	NonPhos	P05089->	NonPhos_isUniquetoGene	isUniquetoGene		54|59|52|53.5|65|48	2|3|4|1		-0.206543	-2.26547	0.0270034	0.603022		-0.299874	-4.24484	8.62757e-05	0.00625		-0.0933313	-1.00663	0.320438	0.753475
[ANXA2]	Annexin A2	ykSYSPYDMLESIRk	P07355	NonPhos	P07355->	NonPhos_isUniquetoGene	isUniquetoGene		9|19|12|5|22	3|1|2		-0.21062	-1.34051	0.1863	0.901857		-0.63406	-4.23282	8.9759e-05	0.00625		-0.42344	-2.75273	0.0080729	0.162298
[GAPDH]	Glyceraldehyde 3 phosphate dehydrogenase	aAFNSGk	P04406	NonPhos	P04406->	NonPhos_isUniquetoGene	isUniquetoGene		42|66|48|45|37|50	1|3|2		0.222294	1.70969	0.0929466	0.804897		0.556956	3.99339	0.000196048	0.00917431		0.334662	2.38024	0.0209933	0.260022
[PLEC]	Plectin | Isoform 2 of Plectin | Isoform 3 of Plectin | Isoform 4 of Plectin | Isoform 8 of Plectin	aVTGYRDPYSGSTISLFQAMQk	Q15149;Q15149-3;Q15149-4;Q15149-8	NonPhos	Q15149->|Q15149-3->|Q15149-4->|Q15149-8->	NonPhos_isUniquetoGene	isUniquetoGene		7|24|30|17.5|14|10	2|7|4|6|8		-0.127117	-1.49255	0.14163	0.871341		-0.321569	-3.95708	0.000220273	0.00917431		-0.194452	-2.05633	0.0449512	0.366197
[ILF3]	Interleukin enhancer binding factor 3 | Isoform 7 of Interleukin enhancer binding factor 3	aYAALAALEk	Q12906;Q12906-7	NonPhos	Q12906->|Q12906-7->	NonPhos_isUniquetoGene	isUniquetoGene		16|17|36.5|23|35	3|4|6|9|5		-0.0902843	-1.6942	0.0958971	0.810741		-0.274904	-4.04054	0.000167485	0.00917431		-0.18462	-2.99489	0.00415854	0.114551
[ALB]	Serum albumin	cASLqkFGER	P02768	NonPhos	P02768->	NonPhos_isUniquetoGene	isUniquetoGene		49|10|31|11|32.5|35	1|3|2		-0.453691	-2.10108	0.0398651	0.672505		-0.69093	-3.99699	0.000193356	0.00917431		-0.237238	-1.37999	0.174528	0.616731
[KRT14]	Keratin type I cytoskeletal 14	dAEEWFFTk	P02533	NonPhos	P02533->	NonPhos_isUniquetoGene	isUniquetoGene		10.5|12.5|13|30|25.5	36|38|49|33|34		-0.0821975	-1.14407	0.258619	0.941891		-0.259033	-3.95986	0.000218215	0.00917431		-0.176835	-2.16674	0.0349301	0.326791
[PUF60]	Isoform 3 of PolyU binding splicing factor PUF60 | Isoform 4 of PolyU binding splicing factor PUF60 |	dIDDDLEGEVTEEcGkFGAVNR	Q9UHX1-3;Q9UHX1-4	NonPhos	Q9UHX1-3->|Q9UHX1-4->|	NonPhos_isUniquetoGene	isUniquetoGene		28.5|43|37.5||39|32.5	2|1||3|4		0.186777	2.69439	0.00898448	0.451389		0.214579	4.03295	0.000171839	0.00917431		0.0278015	0.412421	0.683286	0.92407
[AHNAK]	Neuroblast differentiation associated protein AHNAK	dIDISSPEFk	Q09666	NonPhos	Q09666->	NonPhos_isUniquetoGene	isUniquetoGene		6|7|6.5|21|27|37	5|6|4|9|7		-0.000348196	-0.0060022	0.995253	0.99965		-0.206828	-3.96301	0.000216552	0.00917431		-0.20648	-3.79691	0.000383879	0.0323741
[ANXA2]	Annexin A2	dLYDAGVk	P07355	NonPhos	P07355->	NonPhos_isUniquetoGene	isUniquetoGene		8.5|12.5|5|24.5|25|21.5	4|8|10|2|3		-0.0446931	-0.528106	0.600805	0.99965		-0.374483	-3.95432	0.000222125	0.00917431		-0.32979	-3.86217	0.000312074	0.0289855
[PRPF40A]	Isoform 2 of Pre mRNA processing factor 40 homolog A |	dRLEIYEDVLFFLSkk	O75400-2	NonPhos	O75400-2->|	NonPhos_isUniquetoGene	isUniquetoGene		16||35|6|25.5|23.5	1||2|4		-0.328758	-2.82395	0.00629971	0.400621		-0.42682	-3.94072	0.000231942	0.00917431		-0.0980618	-0.755486	0.455335	0.832953
[RAB35]	|Ras related protein Rab 35	dYDHLFk	Q15286	NonPhos	Q15286->	NonPhos_isUniquetoGene	isUniquetoGene		|8.5|15|52|16	|2|3|1		-0.192805	-1.93384	0.0580071	0.732938		-0.397158	-4.05518	0.0001596	0.00917431		-0.204353	-1.78118	0.0811567	0.465307
[AIDA]	Axin interactor dorsalization associated protein |	eFPFDVQPVPLRR	Q96BJ3	NonPhos	Q96BJ3->|	NonPhos_isUniquetoGene	isUniquetoGene		32|6|10|69|59|	3|5|2|		0.105808	1.05561	0.296991	0.962574		0.382352	3.9551	0.000221635	0.00917431		0.276544	2.79438	0.00721305	0.155873
[HADHB]	Isoform 2 of Trifunctional enzyme subunit beta mitochondrial	eGGQYGLVAAcAAGGQGHAMIVEAYPk	P55084-2	NonPhos	P55084-2->	NonPhos_isUniquetoGene	isUniquetoGene		5|10|7|9|16|8	5|8|7|6		-0.16942	-2.51853	0.01433	0.50625		-0.272167	-4.00956	0.000185677	0.00917431		-0.102747	-1.46272	0.150447	0.586242
[ARG1]	Arginase 1	eGLYITEEIYk	P05089	NonPhos	P05089->	NonPhos_isUniquetoGene	isUniquetoGene		31.5|32.5|39|30|57	2|6|5|3|7		-0.326044	-2.08036	0.0418164	0.675		-0.625976	-4.0186	0.00018012	0.00917431		-0.299932	-2.07495	0.0431079	0.360118
[NASP]	Isoform 2 of Nuclear autoantigenic sperm protein |	eIEELkELLPEIR	P49321-2	NonPhos	P49321-2->|	NonPhos_isUniquetoGene	isUniquetoGene		18|9|26|16||20	5|3|2|4|		-0.0936941	-1.6521	0.10428	0.818131		-0.283529	-4.05318	0.000160613	0.00917431		-0.189835	-2.89047	0.00556086	0.137976
[PPL]	|Periplakin	eLDDQEkVLDkYEDVVQGLQk	O60437	NonPhos	O60437->	NonPhos_isUniquetoGene	isUniquetoGene		|10|4.5|11|19|18	|2|3|1		-0.143276	-1.90913	0.0612217	0.739819		-0.302281	-3.99918	0.0001919	0.00917431		-0.159005	-2.11873	0.0390211	0.345801
[DCD]	Dermcidin | Isoform 2 of Dermcidin	eNAGEDPGLAR	P81605;P81605-2	NonPhos	P81605->|P81605-2->	NonPhos_isUniquetoGene	isUniquetoGene		23|25|24|19.5|26.5	2|5|4		0.673193	2.79634	0.00680533	0.408696		0.97129	4.08326	0.000145936	0.00917431		0.298097	1.26387	0.213178	0.659197
[DSP]	|Desmoplakin	eRENLRQEIEk	P15924	NonPhos	P15924->	NonPhos_isUniquetoGene	isUniquetoGene		|13|16|11|19	|1|5|4		-0.022252	-0.23858	0.812959	0.99965		-0.390768	-3.99535	0.000194686	0.00917431		-0.368516	-3.58191	0.000742867	0.0487805
[S100A10]	Protein S100 A10	fAGDkGYLTk	P60903	NonPhos	P60903->	NonPhos_isUniquetoGene	isUniquetoGene		7|10|9|6|14	4|7|5|6|12		-0.098403	-1.72526	0.0900651	0.799361		-0.255641	-3.95013	0.000225086	0.00917431		-0.157238	-3.21416	0.00221929	0.0869565
[ABI3BP]	Target of Nesh SH3	fVGVQLcNSLR	Q7Z7G0	NonPhos	Q7Z7G0->	NonPhos_isUniquetoGene	isUniquetoGene		9.5|53|8|15.5|50|42	4|7|3|2|5		0.0781811	0.898758	0.374123	0.984621		0.289203	4.06564	0.000154913	0.00917431		0.211022	2.23531	0.0297638	0.306969
[TNPO1]	Isoform 2 of Transportin 1	gDVEEDETIPDSEQDIRPR	Q92973-2	NonPhos	Q92973-2->	NonPhos_isUniquetoGene	isUniquetoGene		16|36.5|28|44|26	4|3|2		0.226557	1.87752	0.0655291	0.755804		0.472294	3.98093	0.00020417	0.00917431		0.245737	2.27921	0.0268173	0.291628
[PDIA3]	Protein disulfide isomerase A3	gFPTIYFSPANkk	P30101	NonPhos	P30101->	NonPhos_isUniquetoGene	isUniquetoGene		4|8.5|10|5.5|8	3|2|4|6|7|5		-0.121531	-1.53594	0.130559	0.856264		-0.312874	-3.97013	0.000211628	0.00917431		-0.191344	-2.24814	0.0288727	0.30166
[IAH1]	Isoamyl acetate hydrolyzing esterase 1 homolog |	gFSGYNTR	Q2TAA2	NonPhos	Q2TAA2->|	NonPhos_isUniquetoGene	isUniquetoGene		39.5||13.5|6|23|47	2||3|1		-0.108047	-1.05767	0.296055	0.961954		-0.366202	-4.07085	0.000152142	0.00917431		-0.258155	-2.83225	0.00651564	0.148585
[RARS]	Arginine tRNA ligase cytoplasmic	gFVQVDDGRk	P54136	NonPhos	P54136->	NonPhos_isUniquetoGene	isUniquetoGene		51|9|28|21.5|11	4|3|2		-0.0874578	-1.43166	0.158409	0.882487		-0.247577	-3.98016	0.000204709	0.00917431		-0.160119	-2.50963	0.0151998	0.21634
[PPP1R7]	|Protein phosphatase 1 regulatory subunit 7	iGkIEGFEVLk	Q15435	NonPhos	Q15435->	NonPhos_isUniquetoGene	isUniquetoGene		|63|49|10|53|23.5	|1|2|3|4		-0.0601482	-1.0572	0.296272	0.961954		-0.183793	-4.01765	0.000180531	0.00917431		-0.123644	-2.24427	0.0291374	0.302381
[CSDE1]	Isoform 2 of Cold shock domain containing protein E1 |	kLFFHVk	O75534-2	NonPhos	O75534-2->|	NonPhos_isUniquetoGene	isUniquetoGene		55|19||4.5|16.5|0	1||4|2		-0.132997	-1.45429	0.152003	0.876944		-0.364141	-4.06754	0.000153979	0.00917431		-0.231145	-2.36962	0.0215436	0.264377
[CLTA]	Isoform Non brain of Clathrin light chain A	lcDFNPk	P09496-2	NonPhos	P09496-2->	NonPhos_isUniquetoGene	isUniquetoGene		13|15.5|18.5|33.5|36.5|41	1|2|4		-0.0797077	-1.54224	0.129012	0.852772		-0.18901	-4.0207	0.00017898	0.00917431		-0.109302	-2.06334	0.0442491	0.36324
[ERP29]	Endoplasmic reticulum resident protein 29	lDkESYPVFYLFR	P30040	NonPhos	P30040->	NonPhos_isUniquetoGene	isUniquetoGene		17|8|12|9|19.5|33	2|1|3|5|4		-0.0954186	-1.19532	0.238072	0.929787		-0.301645	-4.00824	0.000186374	0.00917431		-0.206226	-2.82329	0.00667382	0.149479
[HNRNPC]	Isoform C1 of Heterogeneous nuclear ribonucleoproteins C1/C2	lkGDDLQAIkk	P07910-2	NonPhos	P07910-2->	NonPhos_isUniquetoGene	isUniquetoGene		38|16.5|6|5|17|23.5	1|4|5		-0.116312	-0.810694	0.422487	0.992655		-0.439953	-3.9614	0.000217391	0.00917431		-0.323641	-2.21072	0.0315344	0.315164
[PDIA3]	Protein disulfide isomerase A3	lkGIVPLAk	P30101	NonPhos	P30101->	NonPhos_isUniquetoGene	isUniquetoGene		13|6|8|5|7|41	3|5|6		0.0231969	0.322779	0.74896	0.99965		-0.26552	-4.07153	0.000151826	0.00917431		-0.288717	-4.32005	7.17249e-05	0.0140845
[PLEC]	Plectin | Isoform 2 of Plectin | Isoform 3 of Plectin | Isoform 4 of Plectin | Isoform 8 of Plectin	lkTEAEIALk	Q15149;Q15149-3;Q15149-4;Q15149-8	NonPhos	Q15149->|Q15149-3->|Q15149-4->|Q15149-8->	NonPhos_isUniquetoGene	isUniquetoGene		10|8|15|20|21|13	4|3|5		-0.0521705	-0.965621	0.33982	0.978035		-0.223972	-3.9784	0.000205659	0.00917431		-0.171802	-2.89187	0.00553874	0.137976
[KRT78]	Keratin type II cytoskeletal 78 |	lLcEYQELTSTk	Q8N1N4	NonPhos	Q8N1N4->|	NonPhos_isUniquetoGene	isUniquetoGene		15|17||30|20	3|4||2		-0.182327	-1.52903	0.132288	0.859677		-0.416806	-4.07219	0.000151271	0.00917431		-0.234478	-1.8886	0.0648719	0.426663
[TWF1]	Isoform 4 of Twinfilin 1	lLEIVER	Q12792-4	NonPhos	Q12792-4->	NonPhos_isUniquetoGene	isUniquetoGene		31|36|24|47.5|41	2|1|3		-0.00458187	-0.12022	0.905081	0.99965		-0.204352	-4.05289	0.000160724	0.00917431		-0.19977	-4.20782	0.000103455	0.0140845
[RUVBL2]	RuvB like 2	lLIVSTTPYSEkDTk	Q9Y230	NonPhos	Q9Y230->	NonPhos_isUniquetoGene	isUniquetoGene		30|43.5|51|10|34.5|33.5	1|2|3|5|6|4		0.0641103	1.19029	0.240034	0.931145		-0.192868	-4.0171	0.000180832	0.00917431		-0.256979	-4.20662	0.000103961	0.0140845
[SET]	Protein SET	lRQPFFQkR	Q01105	NonPhos	Q01105->	NonPhos_isUniquetoGene	isUniquetoGene		7|3|13|38|16|20	4|3		-0.169216	-1.84122	0.0708063	0.764788		-0.323803	-3.97373	0.000208952	0.00917431		-0.154587	-1.56115	0.125273	0.550754
[PLEC]	Plectin | Isoform 2 of Plectin | Isoform 3 of Plectin | Isoform 4 of Plectin | Isoform 8 of Plectin |	lSIYNALkk	Q15149;Q15149-3;Q15149-4;Q15149-8	NonPhos	Q15149->|Q15149-3->|Q15149-4->|Q15149-8->|	NonPhos_isUniquetoGene	isUniquetoGene		36||59|56|21|47	2||1|3		-0.14627	-1.71443	0.0920645	0.80415		-0.31534	-4.02171	0.000178394	0.00917431		-0.16907	-2.04994	0.0456018	0.36993
[EEF1B2]	Elongation factor 1 beta	lVPVGYGIk	P24534	NonPhos	P24534->	NonPhos_isUniquetoGene	isUniquetoGene		25.5|31|23.5|35|33|12	4|5|6		-0.0253687	-0.472879	0.639355	0.99965		-0.244949	-4.05792	0.000158428	0.00917431		-0.21958	-3.61749	0.00066549	0.0459184
[ADH5]	Alcohol dehydrogenase class 3	lVSEYMSk	P11766	NonPhos	P11766->	NonPhos_isUniquetoGene	isUniquetoGene		28|22|24|33|17.5	2|3|5|6		-0.0641705	-0.822417	0.415817	0.990915		-0.275608	-4.06668	0.000154264	0.00917431		-0.211438	-3.16787	0.00254071	0.0921053
[HK1]	Hexokinase 1	mcINTEWGAFGDDGSLEDIRTEFDREIDR	P19367	NonPhos	P19367->	NonPhos_isUniquetoGene	isUniquetoGene		22|23.5|16|45|21|26	3|4|2|1		0.130772	1.17892	0.244519	0.93609		0.33184	3.96705	0.000213892	0.00917431		0.201068	1.77693	0.0818639	0.467076
[COMT]	Isoform Soluble of Catechol O methyltransferase	mVDFAGVkDk	P21964-2	NonPhos	P21964-2->	NonPhos_isUniquetoGene	isUniquetoGene		0|5|14|33|22|20	1|2		0.517405	1.35594	0.181336	0.899281		1.33611	4.04557	0.000164461	0.00917431		0.818703	2.44843	0.0177345	0.236716
[HNRNPL]	Heterogeneous nuclear ribonucleoprotein L	nPNGPYPYTLk	P14866	NonPhos	P14866->	NonPhos_isUniquetoGene	isUniquetoGene		31.5|45|30.5|27.5|23.5	4|3|2		0.0456672	0.682454	0.499246	0.998197		-0.271757	-4.0583	0.000158191	0.00917431		-0.317424	-4.38482	5.73799e-05	0
[EEF1G]	Elongation factor 1 gamma	rILGLLDAYLk	P26641	NonPhos	P26641->	NonPhos_isUniquetoGene	isUniquetoGene		10.5|60|46|3|0|14	4|3|5|2		-0.391332	-4.2718	6.66741e-05	0.0322581		-0.410804	-3.96477	0.000215206	0.00917431		-0.0194723	-0.203611	0.840348	0.968358
[TRIM29]	Tripartite motif containing protein 29	scLVcQASFcELHLkPHLEGAAFR	Q14134	NonPhos	Q14134->	NonPhos_isUniquetoGene	isUniquetoGene		4.5|13|12.5|8|19.5|20	4|2|3|1		-0.0894195	-1.0833	0.28459	0.957828		-0.365928	-4.06609	0.000154628	0.00917431		-0.276508	-3.20253	0.00229638	0.0876777
[LAMA5]	Laminin subunit alpha 5 |	tLAEVER	O15230	NonPhos	O15230->|	NonPhos_isUniquetoGene	isUniquetoGene		61|52|59||29.5|44	1|3||2		0.14517	1.81006	0.0756074	0.778821		0.220427	3.9522	0.000223487	0.00917431		0.0752572	0.965096	0.340634	0.766153
[GSTP1]	Glutathione S transferase P	tLGLYGk	P09211	NonPhos	P09211->	NonPhos_isUniquetoGene	isUniquetoGene		13|18|11|20.5|10	2|1|3|4		-0.0637992	-0.600435	0.552063	0.99965		-0.376065	-4.05114	0.000161658	0.00917431		-0.312266	-2.86116	0.00602339	0.14268
[NEBL]	Isoform 2 of Nebulette	tQEQISNVk	O76041-2	NonPhos	O76041-2->	NonPhos_isUniquetoGene	isUniquetoGene		58.5|30.5|32|40.5|34.5|41	2|1|4		0.122303	1.76236	0.0834772	0.789055		0.230089	3.97352	0.00020919	0.00917431		0.107785	1.54257	0.129748	0.554759
[HMGB1]	High mobility group protein B1	tYIPPkGETkk	P09429	NonPhos	P09429->	NonPhos_isUniquetoGene	isUniquetoGene		8|3|8.5|5|32|20	3|4|5		-0.198161	-2.04457	0.0453601	0.689229		-0.376264	-4.04103	0.000167295	0.00917431		-0.178103	-1.86297	0.0684786	0.436491
[GOT1]	Aspartate aminotransferase cytoplasmic	vGNLTVVGkEPESILQVLSQMEk	P17174	NonPhos	P17174->	NonPhos_isUniquetoGene	isUniquetoGene		19.5|8|31.5|20.5|29|22.5	10|5|6|7		0.0494664	0.518846	0.607199	0.99965		0.338607	3.94522	0.000228633	0.00917431		0.289141	2.77119	0.00768332	0.160042
[EIF5A]	Eukaryotic translation initiation factor 5A 1	vHLVGIDIFTGkk	P63241	NonPhos	P63241->	NonPhos_isUniquetoGene	isUniquetoGene		12|4.5|10|3|17.5|5.5	4|1|3|2		-0.122745	-1.49971	0.139753	0.871072		-0.300102	-4.05115	0.000161642	0.00917431		-0.177357	-2.26575	0.0276951	0.297291
[KRT18]	Keratin type I cytoskeletal 18 |	vIDDTNITR	P05783	NonPhos	P05783->|	NonPhos_isUniquetoGene	isUniquetoGene		44|43.5|29.5|51.5|52|	2|3|		0.219557	3.18895	0.00220151	0.278912		0.416977	4.00232	0.000189731	0.00917431		0.19742	2.13619	0.0374867	0.338669
[HPRT1]	Hypoxanthine guanine phosphoribosyltransferase	vIGGDDLSTLTGk	P00492	NonPhos	P00492->	NonPhos_isUniquetoGene	isUniquetoGene		40.5|52|53|39|45|33	2|5|3|4		0.0432281	0.793042	0.432627	0.994522		0.128598	4.00956	0.000185677	0.00917431		0.08537	1.64371	0.106844	0.51706
[ASS1]	Argininosuccinate synthase	vQVSVLk	P00966	NonPhos	P00966->	NonPhos_isUniquetoGene	isUniquetoGene		41|43|46.5|60|56	3|2|4		-0.217772	-2.67785	0.00939572	0.453829		-0.312484	-3.98036	0.000204645	0.00917431		-0.0947119	-1.37749	0.175299	0.618014
[HNRNPU]	|Heterogeneous nuclear ribonucleoprotein U	vSELkEELkk	Q00839	NonPhos	Q00839->	NonPhos_isUniquetoGene	isUniquetoGene		|21|17|30|20|18	|1|2|4|3		-0.0549014	-0.721143	0.475312	0.996217		-0.279212	-4.02018	0.000179154	0.00917431		-0.22431	-2.92635	0.00503515	0.129888
[TPD52L2]	Isoform 5 of Tumor protein D54	vTQSDLYkk	O43399-5	NonPhos	O43399-5->	NonPhos_isUniquetoGene	isUniquetoGene		0|1.5|9.5|3|7|4.5	3|2|4		-0.061706	-0.797373	0.430123	0.994146		-0.273369	-4.04882	0.000162751	0.00917431		-0.211663	-2.5421	0.0140045	0.20842
[POF1B]	Protein POF1B	vVQALDPFNSR	Q8WVV4	NonPhos	Q8WVV4->	NonPhos_isUniquetoGene	isUniquetoGene		33.5|15|43|26|30|49	4|7|6|3		0.0340235	0.582131	0.564189	0.99965		-0.207578	-4.05271	0.000160866	0.00917431		-0.241601	-4.03714	0.000179122	0.0194175
[HSPA5]	78 kDa glucose regulated protein	vYEGERPLTk	P11021	NonPhos	P11021->	NonPhos_isUniquetoGene	isUniquetoGene		0|27|5|22|23	3|2|7|5		-0.0121281	-0.173844	0.863094	0.99965		-0.277592	-3.95099	0.000224516	0.00917431		-0.265464	-3.57968	0.000747475	0.0487805
[ANXA2]	|Annexin A2	vYkEMYk	P07355	NonPhos	P07355->	NonPhos_isUniquetoGene	isUniquetoGene		|33|19.5|12.5|18|3	|1|2|4		-0.0674794	-0.840708	0.405585	0.988718		-0.308345	-4.01873	0.000180072	0.00917431		-0.240865	-3.51799	0.000901865	0.0497925
[SRSF7]	Isoform 3 of Serine/arginine rich splicing factor 7	vYVGNLGTGAGkGELER	Q16629-3	NonPhos	Q16629-3->	NonPhos_isUniquetoGene	isUniquetoGene		0|2|16.5|20|15|12	1|4|2|3		-0.0126844	-0.247837	0.805866	0.99965		-0.223978	-4.03405	0.000171364	0.00917431		-0.211294	-4.17906	0.000114031	0.0140845
[RBM3]	RNA binding protein 3	yYDSRPGGYGYGYGR	P98179	NonPhos	P98179->	NonPhos_isUniquetoGene	isUniquetoGene		6|8|0|15	5|4|3|7		-0.091895	-0.781843	0.439121	0.994522		-0.54192	-4.05076	0.000161753	0.00917431		-0.450025	-3.47861	0.0010165	0.0551181
[PCCA]	Isoform 3 of Propionyl CoA carboxylase alpha chain mitochondrial	lSSQEAASSFGDDRLLIEk	P05165-3	NonPhos	P05165-3->	NonPhos_isUniquetoGene	isUniquetoGene		19|20|16|25|24.5	3|2		0.183854	2.53166	0.0138466	0.498397		0.281794	3.93891	0.000233383	0.0114155		0.0979396	1.11107	0.273154	0.715848
[TNS1]	Tensin 1 |	aASDGQYENQSPEA[p]tSPRSPGVR	Q9HBL0	Phos	Q9HBL0->[p]T911|	Phos_isUniquetoGene	isUniquetoGene	1	27.5||71|14.5|16	2||1|4|3		0.264509	1.83682	0.0714678	0.767653		0.536691	3.91049	0.00025528	0.0116279		0.272182	1.89476	0.0640293	0.423518
[ALDH2]	Aldehyde dehydrogenase mitochondrial	aNNSTYGLAAAVFTk	P05091	NonPhos	P05091->	NonPhos_isUniquetoGene	isUniquetoGene		26|11.5|18|24.5|30|25.5	10|11|12		-0.109137	-1.78807	0.0791472	0.783668		-0.226148	-3.93521	0.000236138	0.0116279		-0.117011	-1.81127	0.0762838	0.454485
[LIMS2]	Isoform 3 of LIM and senescent cell antigen like containing domain protein 2 |	cHLVIDEQPLMFR	Q7Z4I7-3	NonPhos	Q7Z4I7-3->|	NonPhos_isUniquetoGene	isUniquetoGene		6|10.5|16.5||37|31	4||3		0.0754178	0.703331	0.486247	0.998197		0.353194	3.88638	0.000277099	0.0116279		0.277776	2.5504	0.0137071	0.205718
[SCGB1D2]	Secretoglobin family 1D member 2 |	cTDQMSLQkR	O95969	NonPhos	O95969->|	NonPhos_isUniquetoGene	isUniquetoGene		11|16|6||25|18.5	2|3|		0.480378	1.47357	0.146707	0.872835		1.10838	3.89061	0.000273267	0.0116279		0.628006	1.95857	0.0557917	0.400604
[DST]	Dystonin | Isoform 3 of Dystonin | Isoform 2 of Dystonin | Isoform 4 of Dystonin	dLDFDWHk	Q03001;Q03001-3;Q03001-8;Q03001-9	NonPhos	Q03001->|Q03001-3->|Q03001-8->|Q03001-9->	NonPhos_isUniquetoGene	isUniquetoGene		12|16|20|10|33|0	5|4|3		-0.222516	-2.10388	0.0396087	0.672505		-0.349235	-3.87585	0.00028595	0.0116279		-0.126719	-1.26477	0.212855	0.659197
[HNRNPU]	Heterogeneous nuclear ribonucleoprotein U	dLPEHAVLk	Q00839	NonPhos	Q00839->	NonPhos_isUniquetoGene	isUniquetoGene		48|4|3.5|14.5|14|15	7|4|8|5		-0.0927997	-1.30423	0.198383	0.911104		-0.267921	-3.9197	0.000247997	0.0116279		-0.175121	-2.59583	0.0122058	0.194047
[ATP1A1]	Sodium/potassium transporting ATPase subunit alpha 1	dMTSEQLDDILk	P05023	NonPhos	P05023->	NonPhos_isUniquetoGene	isUniquetoGene		22|7|38|35|51	4|2		0.20008	2.36331	0.0212344	0.567492		0.340121	3.87569	0.000286029	0.0116279		0.140041	1.60665	0.114837	0.531619
[SNRNP70]	Isoform 2 of U1 small nuclear ribonucleoprotein 70 kDa	dPIPYLPPLEkLPHEk	P08621-2	NonPhos	P08621-2->	NonPhos_isUniquetoGene	isUniquetoGene		0|9|21|16.5|17|19	5|3|4		-0.159873	-2.8931	0.00518986	0.373665		-0.239374	-3.93692	0.000234745	0.0116279		-0.0795012	-1.38841	0.171956	0.61267
[CASP14]	Caspase 14 |	eGFLkGEDGEmVkLENLFEALNNk	P31944	NonPhos	P31944->|	NonPhos_isUniquetoGene	isUniquetoGene		6|19||18|29|25	1||2		-0.147827	-1.07057	0.290235	0.959246		-0.516256	-3.90419	0.000261693	0.0116279		-0.368429	-2.83138	0.00653119	0.148585
[EEF1A1]	Elongation factor 1 alpha 1 | Isoform 2 of Elongation factor 1 alpha 1	eVSTYIk	P68104;P68104-2	NonPhos	P68104->|P68104-2->	NonPhos_isUniquetoGene	isUniquetoGene		28|49|17|40.5|27.5|18.5	1|2|4|6		-0.0482305	-0.688882	0.495227	0.998197		-0.269149	-3.88055	0.000282086	0.0116279		-0.220918	-3.11922	0.0029244	0.0975855
[PDHA1]	Pyruvate dehydrogenase E1 component subunit alpha somatic form mitochondrial |	gANQWIk	P08559	NonPhos	P08559->|	NonPhos_isUniquetoGene	isUniquetoGene		37|52|53|50|56.5|	1|2|		0.0417214	1.44209	0.155434	0.880797		0.160637	3.91825	0.000249026	0.0116279		0.118915	2.65761	0.0103822	0.179832
[HIST2H2AC]	Histone H2A type 2 C	hLQLAIRnDEELNkLLGk	Q16777	NonPhos	Q16777->	NonPhos_isUniquetoGene	isUniquetoGene		75|28|13|35.5|27	1|3|6|8|4		0.116468	2.68201	0.00929091	0.453829		0.199238	3.90545	0.0002606	0.0116279		0.0827704	1.41635	0.163595	0.603041
[ALDH3A2]	Fatty aldehyde dehydrogenase	iAFGGETDEATR	P51648	NonPhos	P51648->	NonPhos_isUniquetoGene	isUniquetoGene		40|41|47|46.5|27|36	2|3		0.0287648	0.407315	0.686431	0.99965		0.258456	3.90823	0.000257861	0.0116279		0.229691	3.09906	0.0030956	0.100386
[RPL6]	60S ribosomal protein L6	iDISNVk	Q02878	NonPhos	Q02878->	NonPhos_isUniquetoGene	isUniquetoGene		50.5|36|40|31|37.5|18	2|3|4		-0.19182	-2.45746	0.0167672	0.518024		-0.370277	-3.90513	0.000260933	0.0116279		-0.178457	-2.20628	0.031861	0.316069
[ADH5]	Alcohol dehydrogenase class 3	iIGVDINkDk	P11766	NonPhos	P11766->	NonPhos_isUniquetoGene	isUniquetoGene		40.5|0|30|11|9.5|9	8|6|5|3|4		-0.0125346	-0.132869	0.895149	0.99965		-0.319397	-3.89521	0.000269008	0.0116279		-0.306862	-4.11062	0.000141581	0.0140845
[AHNAK]	|Neuroblast differentiation associated protein AHNAK	iSMPDVDLHLkGPNVkGEYDVTMPk	Q09666	NonPhos	Q09666->	NonPhos_isUniquetoGene	isUniquetoGene		|19|80|29|23|12.5	|1|2		-0.101501	-1.67181	0.100282	0.811586		-0.240139	-3.87029	0.000290541	0.0116279		-0.138638	-2.2117	0.0314614	0.314586
[FAM83H]	|Protein FAM83H	kG[p]sPTPGFSTR	Q6ZRV2	Phos	Q6ZRV2->[p]S881	Phos_isUniquetoGene	isUniquetoGene	1	|5|24.5|3|17	|2|4|3|1		-0.174747	-1.37761	0.17453	0.895447		-0.484949	-3.91997	0.000247696	0.0116279		-0.310202	-2.40753	0.0196262	0.251125
[RPL23A]	60S ribosomal protein L23a	kLYDIDVAk	P62750	NonPhos	P62750->	NonPhos_isUniquetoGene	isUniquetoGene		0|15|4|13|26.5|20	4|5|6		-0.00201119	-0.0339036	0.97316	0.99965		-0.24423	-3.86794	0.000292457	0.0116279		-0.242219	-4.01051	0.000194591	0.0194175
[NT5E]	5' nucleotidase |	kVPVVQAYAFGk	P21589	NonPhos	P21589->|	NonPhos_isUniquetoGene	isUniquetoGene		38.5||26|14.5|15.5	2||4		-0.0853394	-1.76393	0.0832062	0.789055		-0.178308	-3.89362	0.000270845	0.0116279		-0.0929686	-1.93485	0.0587444	0.408322
[GBE1]	14 alpha glucan branching enzyme	lITHGLGGEGYLNFMGNEFGHPEWLDFPR	Q04446	NonPhos	Q04446->	NonPhos_isUniquetoGene	isUniquetoGene		21|16|24|17|18|26	5|3|2|4		0.103384	0.813133	0.4211	0.992437		0.399637	3.87888	0.000283511	0.0116279		0.296253	2.4112	0.0194495	0.249149
[MYH9]	Myosin 9	lkDVLLQVDDERR	P35579	NonPhos	P35579->	NonPhos_isUniquetoGene	isUniquetoGene		12.5|20.5|31|12|26.5	4|8|7|6|9		-0.000262451	-0.00600778	0.995249	0.99965		-0.187021	-3.87118	0.000289876	0.0116279		-0.186759	-3.81753	0.000359606	0.0289855
[MYH9]	Myosin 9	lkNkHEAMITDLEER	P35579	NonPhos	P35579->	NonPhos_isUniquetoGene	isUniquetoGene		30|22|15|26.5|11	2|3|5|4|1		-0.0113731	-0.143001	0.887195	0.99965		-0.287296	-3.87192	0.000289243	0.0116279		-0.275923	-3.17513	0.00248787	0.0917226
[GOT1]	Aspartate aminotransferase cytoplasmic	lTADFREDPDPR	P17174	NonPhos	P17174->	NonPhos_isUniquetoGene	isUniquetoGene		39|43|15|0|32|60	4|3|1		0.0747254	0.95	0.347651	0.979706		0.333505	3.9021	0.000263229	0.0116279		0.258779	3.07696	0.00329651	0.103131
[JCHAIN]	Immunoglobulin J chain |	mVETALTPDAcYPD	P01591	NonPhos	P01591->|	NonPhos_isUniquetoGene	isUniquetoGene		24||25|22|31|40	4||2|3|8|6		0.185711	1.37133	0.176493	0.895943		0.392517	3.86547	0.000294895	0.0116279		0.206806	1.52474	0.134158	0.56069
[HSPA5]	78 kDa glucose regulated protein	nELESYAYSLk	P11021	NonPhos	P11021->	NonPhos_isUniquetoGene	isUniquetoGene		21.5|44|43|26|32	4|5|7|11|9		-0.0888147	-1.57015	0.122325	0.843773		-0.260419	-3.8867	0.000276735	0.0116279		-0.171604	-2.82893	0.00657393	0.149061
[PSAP]	Prosaposin	nYISQYSEIAIQMMMHMQPk	P07602	NonPhos	P07602->	NonPhos_isUniquetoGene	isUniquetoGene		19|17|14.5|15.5|24	4|9|10|14|15		-0.205401	-1.70611	0.0936287	0.804897		-0.519084	-3.91799	0.000249137	0.0116279		-0.313683	-2.57639	0.0128305	0.2
[EIF6]	Eukaryotic translation initiation factor 6	qTVADQVLVGSYcVFSNQGGLVHPk	P56537	NonPhos	P56537->	NonPhos_isUniquetoGene	isUniquetoGene		29|33.5|34.5|56|37|29.5	5|6|1|4		-0.0237392	-0.268574	0.789992	0.99965		0.271617	3.91604	0.000250831	0.0116279		0.295356	3.26108	0.00193654	0.0790816
[MATR3]	|Matrin 3	rD[p]sFDDRGPSLNPVLDYDHGSR	P43243	Phos	P43243->[p]S188	Phos_isUniquetoGene	isUniquetoGene	1	|41.5|22|13|19|24.5	|2|4|3|1		0.287507	1.98233	0.0521393	0.709995		0.579179	3.8898	0.000273885	0.0116279		0.291672	2.06982	0.0436085	0.360666
[PLEC]	Plectin | Isoform 2 of Plectin | Isoform 3 of Plectin | Isoform 4 of Plectin | Isoform 8 of Plectin	sS[p]sVGSSSSYPISPAVSR	Q15149;Q15149-3;Q15149-4;Q15149-8	Phos	Q15149->[p]S4386|Q15149-3->[p]S4272|Q15149-4->[p]S4249|Q15149-8->[p]S4227	Phos_isUniquetoGene	isUniquetoGene	1	4.5|8|3|9|7.5|6	42|48|30|31|34|38		-0.05021	-1.13957	0.260476	0.941958		-0.21204	-3.87242	0.000288958	0.0116279		-0.16183	-3.39304	0.00131456	0.0653595
[HN1L]	Hematological and neurological expressed 1 like protein |	tSDIFGSPVTATSR	Q9H910	NonPhos	Q9H910->|	NonPhos_isUniquetoGene	isUniquetoGene		27||36|50|37	2||3|1		0.116079	1.68558	0.0975628	0.810929		0.235427	3.8717	0.000289465	0.0116279		0.119348	1.60791	0.114557	0.53145
[PSMD1]	26S proteasome non ATPase regulatory subunit 1 |	tSSAFVGk	Q99460	NonPhos	Q99460->|	NonPhos_isUniquetoGene	isUniquetoGene		18|54|45.5||71	1|2|		0.0264077	0.813615	0.420824	0.992437		0.122305	3.8706	0.000290304	0.0116279		0.0958974	2.70462	0.00917094	0.174115
[MATN4]	Isoform 4 of Matrilin 4	vAVIVTDGRPQDR	O95460-4	NonPhos	O95460-4->	NonPhos_isUniquetoGene	isUniquetoGene		18|41|56|13|37.5|21	3|1|2		0.034839	0.359481	0.721555	0.99965		0.378861	3.87408	0.000287422	0.0116279		0.344022	3.34242	0.00152723	0.069697
[KRT1]	Keratin type II cytoskeletal 1 |	vDLQAk	P04264	NonPhos	P04264->|	NonPhos_isUniquetoGene	isUniquetoGene		0||44|3.5|23|22	3||2		0.17568	1.78963	0.0788885	0.783668		0.390097	3.937	0.000234697	0.0116279		0.214417	1.84265	0.0714727	0.443433
[AHNAK]	Neuroblast differentiation associated protein AHNAK	vESEIkVPDVELk	Q09666	NonPhos	Q09666->	NonPhos_isUniquetoGene	isUniquetoGene		14|8|19|5.5|18|4	12|11|13|10		-0.0166914	-0.269983	0.788919	0.99965		-0.240545	-3.87353	0.000287913	0.0116279		-0.223854	-3.92046	0.000258273	0.025
[HNRNPH3]	|Heterogeneous nuclear ribonucleoprotein H3	vHIDIGADGR	P31942	NonPhos	P31942->	NonPhos_isUniquetoGene	isUniquetoGene		|15|30|12.5|10	|1|2|4		-0.0948869	-1.94069	0.0571494	0.729147		-0.190546	-3.88437	0.00027865	0.0116279		-0.0956592	-1.72184	0.0915374	0.488042
[KRAS]	Isoform 2B of GTPase KRas	vkDSEDVPMVLVGNk	P01116-2	NonPhos	P01116-2->	NonPhos_isUniquetoGene	isUniquetoGene		17|7.5|43.5|37.5|49|44.5	3|2|4		0.00530304	0.134504	0.893858	0.99965		0.125176	3.91923	0.000248298	0.0116279		0.119873	3.02762	0.00379475	0.109453
[MACF1]	Microtubule actin cross linking factor 1 isoforms 1/2/3/5 | Isoform 2 of Microtubule actin cross linking factor 1 isoforms 1/2/3/5	vkELLGWVSTLAR	Q9UPN3;Q9UPN3-2	NonPhos	Q9UPN3->|Q9UPN3-2->	NonPhos_isUniquetoGene	isUniquetoGene		0|8|33|14|9	4|3|2		-0.0104587	-0.150961	0.88097	0.99965		-0.260551	-3.85217	0.000308164	0.0116279		-0.250092	-3.32612	0.00160127	0.0705882
[MATN4]	Isoform 4 of Matrilin 4	vRTEFPLGR	O95460-4	NonPhos	O95460-4->	NonPhos_isUniquetoGene	isUniquetoGene		9|54|39.5|13|12.5|60	3|4|2|1		0.118802	0.603325	0.550143	0.99965		0.623862	3.91885	0.000248599	0.0116279		0.50506	2.40843	0.0195832	0.250988
[FSCN1]	|Fascin	yLkGDHAGVLk	Q16658	NonPhos	Q16658->	NonPhos_isUniquetoGene	isUniquetoGene		|22.5|22|11|11.5	|4|3|2		-0.00733481	-0.0717856	0.943212	0.99965		-0.403255	-3.86855	0.000292045	0.0116279		-0.39592	-4.03635	0.000179502	0.0194175
[SDF2]	Stromal cell derived factor 2	aMEGIFMkPSELLk	Q99470	NonPhos	Q99470->	NonPhos_isUniquetoGene	isUniquetoGene		23|21|26|16|18|42	4|3|6|1		-0.0614385	-0.740927	0.46333	0.99495		-0.282139	-3.79033	0.000375297	0.0137931		-0.2207	-2.67397	0.00994519	0.176521
[FAM129B]	Isoform 2 of Niban like protein 1	cPTQFPLILWHPYAR	Q96TA1-2	NonPhos	Q96TA1-2->	NonPhos_isUniquetoGene	isUniquetoGene		13|10.5|16.5|40|22|20.5	3|4		0.133391	1.20727	0.233454	0.927548		0.332905	3.82058	0.000341366	0.0137931		0.199515	1.91289	0.0615892	0.413631
[GCLC]	Glutamate cysteine ligase catalytic subunit	dkNTPSPFIETFTEDDEASR	P48506	NonPhos	P48506->	NonPhos_isUniquetoGene	isUniquetoGene		12.5|16|34.5|11.5|20.5|15.5	2|3		0.0827824	1.02309	0.312029	0.968662		0.333452	3.80687	0.000356107	0.0137931		0.250669	3.09065	0.00317084	0.10076
[LDHA]	L lactate dehydrogenase A chain	dQLIYNLLk	P00338	NonPhos	P00338->	NonPhos_isUniquetoGene	isUniquetoGene		37|50|45|39|43|33	3|7		-0.249064	-3.60601	0.000604737	0.136364		-0.280621	-3.84201	0.000317885	0.0137931		-0.0315572	-0.390455	0.699311	0.929301
[S100A13]	Protein S100 A13	dSLSVNEFkELVTQQLPHLLk	Q99584	NonPhos	Q99584->	NonPhos_isUniquetoGene	isUniquetoGene		10.5|14.5|10|4|13.5|18.5	4|2|8		-0.109542	-1.36774	0.177612	0.895943		-0.307122	-3.79454	0.000370452	0.0137931		-0.19758	-2.41708	0.0191686	0.247576
[DST]	Dystonin | Isoform 3 of Dystonin | Isoform 2 of Dystonin | Isoform 4 of Dystonin	eLDQkEENIk	Q03001;Q03001-3;Q03001-8;Q03001-9	NonPhos	Q03001->|Q03001-3->|Q03001-8->|Q03001-9->	NonPhos_isUniquetoGene	isUniquetoGene		3|7|5.5|8.5|10|18	4|3		-0.316028	-2.53957	0.0135671	0.497581		-0.417725	-3.80523	0.000357864	0.0137931		-0.101696	-0.872894	0.388554	0.791976
[MYH9]	Myosin 9	eQEVNILkk	P35579	NonPhos	P35579->	NonPhos_isUniquetoGene	isUniquetoGene		5|4|6.5|28|44|34.5	1|2|4		0.0798974	1.70653	0.0935498	0.804897		-0.180238	-3.78255	0.000384433	0.0137931		-0.260135	-4.78482	1.56433e-05	0
[AHNAK]	Neuroblast differentiation associated protein AHNAK |	fkMPEMNIkVPk	Q09666	NonPhos	Q09666->|	NonPhos_isUniquetoGene	isUniquetoGene		43.5||65|50.5|32|33	2||3|1		-0.0078358	-0.109735	0.913339	0.99965		-0.259003	-3.79302	0.00037213	0.0137931		-0.251167	-3.46163	0.00106965	0.0555556
[SNX3]	Sorting nexin 3	fTTYEIR	O60493	NonPhos	O60493->	NonPhos_isUniquetoGene	isUniquetoGene		19.5|21|20|27|33	2|1		0.00508583	0.119078	0.905983	0.99965		-0.171683	-3.82008	0.000341857	0.0137931		-0.176769	-3.69133	0.000530748	0.0397727
[POF1B]	|Protein POF1B	gLSEFTk	Q8WVV4	NonPhos	Q8WVV4->	NonPhos_isUniquetoGene	isUniquetoGene		|35|62|25|14.5|27	|1|2		-0.0803009	-0.90959	0.368421	0.982939		-0.313976	-3.80065	0.000363279	0.0137931		-0.233675	-2.47788	0.0164742	0.227844
[BLMH]	Bleomycin hydrolase	iGPITPLEFYR	Q13867	NonPhos	Q13867->	NonPhos_isUniquetoGene	isUniquetoGene		6|11|12|21|25	4|3|6		-0.174939	-1.39739	0.168498	0.887768		-0.411425	-3.80162	0.000361981	0.0137931		-0.236486	-2.00997	0.0498446	0.38302
[ERP44]	Endoplasmic reticulum resident protein 44 |	iSkYPTLk	Q9BS26	NonPhos	Q9BS26->|	NonPhos_isUniquetoGene	isUniquetoGene		11|9||39|31.5|25.5	1||4		-0.0466007	-0.633408	0.530497	0.99826		-0.266331	-3.80568	0.000357358	0.0137931		-0.21973	-2.84818	0.00624008	0.144753
[GOT1]	Aspartate aminotransferase cytoplasmic	iVASTLSNPELFEEWTGNVk	P17174	NonPhos	P17174->	NonPhos_isUniquetoGene	isUniquetoGene		0|11|8|2.5|45	1|5|4|6|7		0.058891	0.777015	0.441935	0.994522		0.374659	3.84613	0.000313832	0.0137931		0.315768	3.26137	0.00193515	0.078125
[YWHAQ]	14 3 3 protein theta	kLQLIk	P27348	NonPhos	P27348->	NonPhos_isUniquetoGene	isUniquetoGene		21|43|25|33|26.5	2|3|4		-0.189756	-1.79293	0.0783507	0.783668		-0.347121	-3.83299	0.000327955	0.0137931		-0.157365	-1.42671	0.160584	0.598811
[SARG]	Specifically androgen regulated gene protein |	lADLEQEQSSkR	Q9BW04	NonPhos	Q9BW04->|	NonPhos_isUniquetoGene	isUniquetoGene		37|26|31|56||60	3|4|2|		0.0805097	0.89591	0.375627	0.984621		0.361903	3.8053	0.000357754	0.0137931		0.281393	2.81294	0.00686155	0.15262
[SEP15]	15 kDa selenoprotein	lGRFPQVQAFVR	O60613	NonPhos	O60613->	NonPhos_isUniquetoGene	isUniquetoGene		36|40|33|32.5|28	3|4|2		0.0508626	0.375492	0.709733	0.99965		-0.295727	-3.82315	0.000338532	0.0137931		-0.346589	-2.5918	0.0123308	0.195359
[P4HB]	|Protein disulfide isomerase	lkAEGSEIR	P07237	NonPhos	P07237->	NonPhos_isUniquetoGene	isUniquetoGene		|36.5|21|15|27	|2|3|5		0.0258072	0.537291	0.594481	0.99965		-0.138609	-3.79727	0.00036738	0.0137931		-0.164416	-3.72209	0.000482536	0.0368098
[DSP]	Desmoplakin	lLEAASVSSk	P15924	NonPhos	P15924->	NonPhos_isUniquetoGene	isUniquetoGene		32|27|30.5|39|28	10|19|12|13|11		-0.112274	-2.00964	0.0490702	0.70407		-0.236446	-3.78999	0.000375598	0.0137931		-0.124172	-2.15552	0.0358538	0.332459
[DST]	Dystonin | Isoform 3 of Dystonin | Isoform 2 of Dystonin | Isoform 4 of Dystonin	lRDLEGIGk	Q03001;Q03001-3;Q03001-8;Q03001-9	NonPhos	Q03001->|Q03001-3->|Q03001-8->|Q03001-9->	NonPhos_isUniquetoGene	isUniquetoGene		3|0|12.5|14|21	3|2|4		-0.262157	-2.60393	0.0114581	0.487379		-0.369588	-3.81371	0.000348776	0.0137931		-0.107431	-1.10143	0.277296	0.719697
[PLEC]	Plectin | Isoform 2 of Plectin | Isoform 3 of Plectin | Isoform 4 of Plectin | Isoform 8 of Plectin	lRDVGAYSk	Q15149;Q15149-3;Q15149-4;Q15149-8	NonPhos	Q15149->|Q15149-3->|Q15149-4->|Q15149-8->	NonPhos_isUniquetoGene	isUniquetoGene		36.5|14|33|12|25|39	2|3|1		-0.141895	-2.74463	0.00784021	0.434109		-0.282839	-3.82401	0.000337709	0.0137931		-0.140944	-2.29087	0.0260829	0.288271
[EFNB1]	Ephrin B1 |	lYLVRPEQAAAcSTVLDPNVLVTcNRPEQEIR	P98172	NonPhos	P98172->|	NonPhos_isUniquetoGene	isUniquetoGene		16.5|6||14|25	2|5||4		0.0834858	1.22901	0.225232	0.923176		0.345383	3.82209	0.000339957	0.0137931		0.261897	2.70031	0.00927838	0.174354
[TCEA1]	Transcription elongation factor A protein 1	nAAGALDLLk	P23193	NonPhos	P23193->	NonPhos_isUniquetoGene	isUniquetoGene		37|39|38.5|56|57|64	2|4|3|5		-0.0690631	-1.44932	0.153391	0.87836		-0.156855	-3.79781	0.000366604	0.0137931		-0.0877919	-1.59014	0.118534	0.539293
[TALDO1]	Transaldolase	nAIDkLFVLFGAEILkk	P37837	NonPhos	P37837->	NonPhos_isUniquetoGene	isUniquetoGene		5|3|14.5|9|10	2|4|5		-0.250492	-3.15313	0.0024484	0.289308		-0.318491	-3.78203	0.000385019	0.0137931		-0.067999	-0.78441	0.438317	0.824425
[BAG1]	Isoform 4 of BAG family molecular chaperone regulator 1	nSPQEEVELkk	Q99933-4	NonPhos	Q99933-4->	NonPhos_isUniquetoGene	isUniquetoGene		21|28.5|21.5|9|26	1|2|4		0.0477878	0.970862	0.33721	0.97755		0.18794	3.83093	0.000329966	0.0137931		0.140152	2.68915	0.00955565	0.17564
[ACAA2]	3 ketoacyl CoA thiolase mitochondrial	rTPFGAYGGLLk	P42765	NonPhos	P42765->	NonPhos_isUniquetoGene	isUniquetoGene		14.5|12|17|6|12.5	4|3		-0.268824	-2.53887	0.0135915	0.497581		-0.422036	-3.84443	0.000315352	0.0137931		-0.153212	-1.50245	0.139831	0.569462
[DDX3X]	ATP dependent RNA helicase DDX3X	sGFGkFER	O00571	NonPhos	O00571->	NonPhos_isUniquetoGene	isUniquetoGene		49|27.5|7|10.5|31|6	3|2|1		-0.138512	-1.52466	0.133381	0.861559		-0.358483	-3.78355	0.000383324	0.0137931		-0.219971	-2.71194	0.00899626	0.171053
[PLEC]	Plectin | Isoform 2 of Plectin | Isoform 3 of Plectin | Isoform 4 of Plectin | Isoform 8 of Plectin	skEQAELEAAR	Q15149;Q15149-3;Q15149-4;Q15149-8	NonPhos	Q15149->|Q15149-3->|Q15149-4->|Q15149-8->	NonPhos_isUniquetoGene	isUniquetoGene		8.5|14|17|28.5	4|3|9		-0.0691292	-1.32361	0.191859	0.907375		-0.179109	-3.81751	0.000344691	0.0137931		-0.10998	-1.91854	0.0608497	0.411145
[SAR1A]	GTP binding protein SAR1a |	tDAISEEkLREIFGLYGQTTGk	Q9NR31	NonPhos	Q9NR31->|	NonPhos_isUniquetoGene	isUniquetoGene		15|36||21|40|39	2|3||1		-0.0844943	-1.53238	0.131447	0.858826		-0.207359	-3.78722	0.000379129	0.0137931		-0.122865	-2.03865	0.0467711	0.373174
[ADSL]	Adenylosuccinate lyase	vLSQQAASVVk	P30566	NonPhos	P30566->	NonPhos_isUniquetoGene	isUniquetoGene		37|42|69.5|33|65	3|2|1		0.0828025	1.26292	0.212831	0.917635		0.224071	3.82018	0.000341746	0.0137931		0.141269	1.98674	0.0524509	0.392253
[SF3B5]	Splicing factor 3B subunit 5	vRFNLMEk	Q9BWJ5	NonPhos	Q9BWJ5->	NonPhos_isUniquetoGene	isUniquetoGene		18.5|0|7|27|20.5	2|1|3		-0.168627	-2.55705	0.0129642	0.493151		-0.235082	-3.80188	0.000361759	0.0137931		-0.0664557	-1.21305	0.231937	0.676681
[PDHB]	Isoform 2 of Pyruvate dehydrogenase E1 component subunit beta mitochondrial	vVSPWNSEDAk	P11177-2	NonPhos	P11177-2->	NonPhos_isUniquetoGene	isUniquetoGene		11|33|49.5|44|57	3|1|4|5		0.0278567	0.545685	0.588762	0.99965		0.185923	3.80839	0.000354555	0.0137931		0.158066	2.98069	0.00433046	0.117825
[NDRG1]	Protein NDRG1	yFVQGMGYMPSASMTR	Q92597	NonPhos	Q92597->	NonPhos_isUniquetoGene	isUniquetoGene		10|10.5|26|8|54|36.5	4|5|2		-0.0446529	-0.473153	0.639164	0.99965		-0.363369	-3.83471	0.000325976	0.0137931		-0.318716	-3.24126	0.00205228	0.0825
[RPLP0]	60S acidic ribosomal protein P0	aFLADPSAFVAAAPVAAATTAAPAAAAAPAkVEAk	P05388	NonPhos	P05388->	NonPhos_isUniquetoGene	isUniquetoGene		8.5|10.5|9|4|22.5|13	8|2|4|7|3		-0.307487	-3.13929	0.00255065	0.29375		-0.451172	-3.77349	0.000395579	0.0154321		-0.143686	-1.18728	0.241892	0.686402
[HDGF]	Hepatoma derived growth factor | Isoform 2 of Hepatoma derived growth factor	aGDLLED[p]sPkRPk	P51858;P51858-2	Phos	P51858->[p]S165|P51858-2->[p]S158	Phos_isUniquetoGene	isUniquetoGene	1	6|7|0|14|21.5|12.5	27|31|93|8|6		-0.0689307	-1.04625	0.301261	0.964409		-0.2696	-3.77298	0.000396149	0.0154321		-0.200669	-2.87499	0.00580262	0.139949
[RBMX]	RNA binding motif protein X chromosome | Isoform 2 of RNA binding motif protein X chromosome	aLEAVFGk	P38159-2	NonPhos	P38159-2->	NonPhos_isUniquetoGene	isUniquetoGene		11.5|10|38|23|33|37	2|3|5		-0.0673397	-1.14187	0.25953	0.941958		-0.235611	-3.75955	0.000413423	0.0154321		-0.168272	-2.67835	0.00982892	0.175699
[COQ9]	Ubiquinone biosynthesis protein COQ9 mitochondrial	dGSELILHFVTQcNTR	O75208	NonPhos	O75208->	NonPhos_isUniquetoGene	isUniquetoGene		17.5|79|31|28.5|61|26	4|1|3		0.0843547	1.17917	0.244421	0.93609		0.295104	3.75651	0.00041716	0.0154321		0.210749	3.3659	0.00142455	0.0673077
[ARHGDIB]	Rho GDP dissociation inhibitor 2	dIVSGLk	P52566	NonPhos	P52566->	NonPhos_isUniquetoGene	isUniquetoGene		24|36|31.5|37.5|46|28.5	3|2|4		-0.00538816	-0.111443	0.911996	0.99965		-0.192269	-3.74827	0.000427879	0.0154321		-0.186881	-3.6664	0.000572738	0.0397727
[DPYSL3]	Isoform LCRMP 4 of Dihydropyrimidinase related protein 3	dkGVNSFMVYMAYk	Q14195-2	NonPhos	Q14195-2->	NonPhos_isUniquetoGene	isUniquetoGene		2.5|3|4|11|22|100	2|1|5		-0.358672	-3.69402	0.000455714	0.116667		-0.355864	-3.73688	0.000443285	0.0154321		0.00280767	0.0299865	0.976369	0.99738
[GLO1]	Isoform 2 of Lactoylglutathione lyase	fSLYFLAYEDkNDIPk	Q04760-2	NonPhos	Q04760-2->	NonPhos_isUniquetoGene	isUniquetoGene		31|19|23.5|14|22	1|2|4|5|6		-0.241436	-2.36397	0.0211994	0.567492		-0.425687	-3.75357	0.000420976	0.0154321		-0.184251	-1.43553	0.158057	0.596283
[DDX3X]	ATP dependent RNA helicase DDX3X	gFYDkDSSGWSSSk	O00571	NonPhos	O00571->	NonPhos_isUniquetoGene	isUniquetoGene		25.5|23|0|7|9|11	2|3|1		-0.135673	-1.52804	0.132535	0.859677		-0.342353	-3.73713	0.000443095	0.0154321		-0.20668	-2.31198	0.0247981	0.280932
[IAH1]	Isoamyl acetate hydrolyzing esterase 1 homolog	gNEFLFSHLWPLIEk	Q2TAA2	NonPhos	Q2TAA2->	NonPhos_isUniquetoGene	isUniquetoGene		12.5|5|41|23.5|11.5|10	4|8|2|6|3		-0.128806	-1.96171	0.0545765	0.716667		-0.228774	-3.73696	0.000443238	0.0154321		-0.0999677	-1.32583	0.191837	0.635294
[PPP1R13L]	RelA associated inhibitor	gPSPRPPATAYDAPASAFGSSLLGSGGSAFAPPLR	Q8WUF5	NonPhos	Q8WUF5->	NonPhos_isUniquetoGene	isUniquetoGene		5|4|10|3|9	3|4		0.150156	1.1557	0.253861	0.939296		0.458685	3.77789	0.000389658	0.0154321		0.30853	2.40739	0.0196327	0.251125
[CRK]	Adapter molecule crk | Isoform Crk I of Adapter molecule crk |	hGVFLVR	P46108;P46108-2	NonPhos	P46108->|P46108-2->|	NonPhos_isUniquetoGene	isUniquetoGene		45||24.5|17.5|19|41	1||2		-0.00334286	-0.0461923	0.96345	0.99965		-0.253163	-3.76342	0.000408547	0.0154321		-0.24982	-3.22822	0.00213072	0.0839506
[HNRNPUL1]	Isoform 2 of Heterogeneous nuclear ribonucleoprotein U like protein 1	iGWSLDScSTQLGEEPFSYGYGGTGkk	Q9BUJ2-2	NonPhos	Q9BUJ2-2->	NonPhos_isUniquetoGene	isUniquetoGene		9.5|26|40|5|22.5|21	2|1|5		-0.111064	-1.39827	0.168232	0.887768		-0.30742	-3.77391	0.000394914	0.0154321		-0.196357	-2.36003	0.0220595	0.266911
[HNRNPK]	Isoform 2 of Heterogeneous nuclear ribonucleoprotein K | Isoform 3 of Heterogeneous nuclear ribonucleoprotein K	iITITGTQDQIQNAQYLLQNSVk	P61978-2;P61978-3	NonPhos	P61978-2->|P61978-3->	NonPhos_isUniquetoGene	isUniquetoGene		17|30|13|19|28	5|4|7		-0.112848	-1.92987	0.0585123	0.734052		-0.225663	-3.74143	0.000437379	0.0154321		-0.112815	-1.71574	0.0926571	0.489681
[P4HB]	Protein disulfide isomerase	iLEFFGLkk	P07237	NonPhos	P07237->	NonPhos_isUniquetoGene	isUniquetoGene		12|14|15|23|7|21	7|4|6|3		-0.164594	-2.314	0.0239902	0.581067		-0.2732	-3.74514	0.000432408	0.0154321		-0.108606	-1.60159	0.115956	0.533268
[RPL7]	60S ribosomal protein L7	kAGNFYVPAEPk	P18124	NonPhos	P18124->	NonPhos_isUniquetoGene	isUniquetoGene		8|17|4|27|10.5	2|3|5|4		-0.234359	-2.66167	0.00981336	0.466049		-0.374261	-3.7377	0.000442351	0.0154321		-0.139902	-1.43426	0.15842	0.596283
[CASP14]	Caspase 14	kGHILELLTEVTRR	P31944	NonPhos	P31944->	NonPhos_isUniquetoGene	isUniquetoGene		0|30.5|7.5	5|3|8|12|10		-0.454283	-2.95242	0.00438434	0.365854		-0.72254	-3.73873	0.000440831	0.0154321		-0.268257	-1.52155	0.134967	0.561133
[H1F0]	Isoform 2 of Histone H1.0	kSVAFkk	P07305-2	NonPhos	P07305-2->	NonPhos_isUniquetoGene	isUniquetoGene		19.5|37|17|8|21|12	2|3|1		-0.0454042	-0.234442	0.816146	0.99965		-0.708648	-3.73834	0.000441496	0.0154321		-0.663244	-3.03347	0.00373182	0.109453
[HSP90B1]	Endoplasmin	kYSQFINFPIYVWSSk	P14625	NonPhos	P14625->	NonPhos_isUniquetoGene	isUniquetoGene		16|48|36.5|24|23.5|36	6|1|2|4		-0.244522	-2.89107	0.00521978	0.373665		-0.314619	-3.75664	0.000417033	0.0154321		-0.0700969	-0.844433	0.404169	0.800984
[PKP1]	Isoform 1 of Plakophilin 1	lLTSHTGNTSNSEDILSSAcYTVR	Q13835-2	NonPhos	Q13835-2->	NonPhos_isUniquetoGene	isUniquetoGene		10|6|8|23.5|14|7	3|5|4|2		0.16822	1.39136	0.170321	0.889488		0.418353	3.73098	0.000451645	0.0154321		0.250133	2.30845	0.0250101	0.281853
[CTSD]	Cathepsin D	lSPEDYTLk	P07339	NonPhos	P07339->	NonPhos_isUniquetoGene	isUniquetoGene		28.5|11|44|18|27.5|19	2|3|5|8		-0.070396	-0.980524	0.332439	0.976311		-0.240281	-3.74546	0.000431822	0.0154321		-0.169885	-2.31482	0.0246314	0.279942
[COL6A2]	Isoform 2C2A of Collagen alpha 2VI chain	lVHRDIVGDPETALALc	P12110-2	NonPhos	P12110-2->	NonPhos_isUniquetoGene	isUniquetoGene		10.5|19|12|29.5|27.5|30	4|2|3		0.0679109	0.630212	0.53257	0.999253		0.315269	3.73786	0.000442066	0.0154321		0.247358	2.382	0.0209021	0.259219
[CANX]	|Calnexin	qk[p]sDAEEDGGTV[p]sQEEEDRkPk	P27824	Phos	P27824->[p]S554[p]S564	Phos_isUniquetoGene	isUniquetoGene	2	|20|9.5|16|5	|2|4|6|3		0.159805	1.61215	0.112792	0.830309		0.38952	3.7778	0.000389769	0.0154321		0.229715	2.63686	0.0109681	0.184853
[NUMA1]	Nuclear mitotic apparatus protein 1	qQNELAELHANLAR	Q14980	NonPhos	Q14980->	NonPhos_isUniquetoGene	isUniquetoGene		0|31|24|5	4|3|2		0.0244491	0.453171	0.653363	0.99965		0.245493	3.7492	0.000426613	0.0154321		0.221044	3.26514	0.00191338	0.078125
[HSPA9]	Stress 70 protein mitochondrial |	rYDDPEVQkDIk	P38646	NonPhos	P38646->|	NonPhos_isUniquetoGene	isUniquetoGene		26||13|24|23	2||3|5		-0.0597661	-1.38645	0.171815	0.891274		-0.187352	-3.73058	0.00045212	0.0154321		-0.127585	-2.56812	0.013101	0.201294
[CACYBP]	Calcyclin binding protein |	sFDLLVk	Q9HB71	NonPhos	Q9HB71->|	NonPhos_isUniquetoGene	isUniquetoGene		39|52||44|38|39.5	2|1||3		-0.117247	-1.9225	0.0594663	0.734052		-0.224069	-3.73734	0.000442778	0.0154321		-0.106822	-1.47175	0.147979	0.581364
[KRT1]	Keratin type II cytoskeletal 1	sGGGFS[?p]sG[?p]sAGIInYQRR	P04264	Phos	P04264->[?p]S19[?p]S21	Phos_isUniquetoGene	isUniquetoGene	1	10|38|0|9|32.5|13.5	2|3|1|5|4		0.0324677	0.193193	0.848042	0.99965		0.472739	3.76905	0.000400725	0.0154321		0.440271	2.99901	0.00411075	0.114241
[FN1]	Isoform 3 of Fibronectin | Isoform 14 of Fibronectin |	tDELPQLVTLPHPNLHGPEILDVPSTVQk	P02751-3;P02751-14	NonPhos	P02751-3->|P02751-14->|	NonPhos_isUniquetoGene	isUniquetoGene		27|36||32|40|52.5	3|1||4|2		0.0370127	0.327499	0.745405	0.99965		0.356553	3.73391	0.000447307	0.0154321		0.319541	2.68444	0.00967388	0.17564
[PIP]	Prolactin inducible protein	tVQIAAVVDVIR	P12273	NonPhos	P12273->	NonPhos_isUniquetoGene	isUniquetoGene		30|25|34|52|36.5|31	7|13|10|3|11		0.48594	2.29654	0.025038	0.582529		0.804352	3.74939	0.000426438	0.0154321		0.318412	1.34977	0.184031	0.629604
[TPT1]	Translationally controlled tumor protein	vkPFMTGAAEQIk	P13693	NonPhos	P13693->	NonPhos_isUniquetoGene	isUniquetoGene		6|44.5|13|39|14.5|9.5	4|8|7|3|10		-0.055503	-1.03505	0.30644	0.966756		-0.17812	-3.76426	0.000407264	0.0154321		-0.122617	-2.57387	0.0129133	0.2
[DSP]	Desmoplakin	vSYVQLk	P15924	NonPhos	P15924->	NonPhos_isUniquetoGene	isUniquetoGene		14|31|37|56|30	3|7|5		-0.0278779	-0.422419	0.675458	0.99965		-0.298438	-3.75848	0.000414912	0.0154321		-0.27056	-3.31501	0.00165531	0.0724638
[NUDC]	Nuclear migration protein nudC	vVTVHLEk	Q9Y266	NonPhos	Q9Y266->	NonPhos_isUniquetoGene	isUniquetoGene		5|47|0|27|61|20	4|3|1|2		-0.105479	-1.06623	0.292188	0.959545		-0.403939	-3.74303	0.000435384	0.0154321		-0.29846	-2.73492	0.00846265	0.166178
[DDX3X]	ATP dependent RNA helicase DDX3X	vVWVEESDkR	O00571	NonPhos	O00571->	NonPhos_isUniquetoGene	isUniquetoGene		17|14.5|10|31|27|18.5	6|7|4		-0.11012	-1.34725	0.184117	0.901793		-0.270948	-3.74091	0.000437997	0.0154321		-0.160828	-2.0443	0.0461862	0.372444
[SH3BGRL]	SH3 domain binding glutamic acid rich like protein	vYIASSSGSTAIkk	O75368	NonPhos	O75368->	NonPhos_isUniquetoGene	isUniquetoGene		19.5|5|12|4|12.5|9	2|4|3|1		-0.212833	-2.36475	0.0211583	0.567492		-0.334207	-3.7676	0.000402863	0.0154321		-0.121375	-1.29655	0.201711	0.646275
[PPL]	Periplakin	yVNkDMSIQELAVLVSGQk	O60437	NonPhos	O60437->	NonPhos_isUniquetoGene	isUniquetoGene		13|49|40.5|22|27.5|17	7|5|6|15|18|13		-0.0362644	-0.510085	0.613276	0.99965		-0.286432	-3.76424	0.000407296	0.0154321		-0.250168	-3.19568	0.00234314	0.088993
[ATP6V0D1]	|V type proton ATPase subunit d 1	aDDYEQVkNVADYYPEYk	P61421	NonPhos	P61421->	NonPhos_isUniquetoGene	isUniquetoGene		|25|17|56|26	|1|3|2		-0.00474868	-0.076663	0.939369	0.99965		-0.176079	-3.72498	0.000459831	0.0172414		-0.17133	-2.6137	0.0116539	0.190328
[HIST1H1B]	Histone H1.5	aLAAGGYDVEk	P16401	NonPhos	P16401->	NonPhos_isUniquetoGene	isUniquetoGene		12.5|25|32|18.5|33.5|36.5	6|9|10|4|8		-0.0970903	-1.32535	0.19128	0.907254		-0.330353	-3.72787	0.000456443	0.0172414		-0.233263	-2.95236	0.00468804	0.123188
[NCL]	Nucleolin	aLVATPGkk	P19338	NonPhos	P19338->	NonPhos_isUniquetoGene	isUniquetoGene		14|15.5|21|13|34|16	5|4|3|7|6		0.0448757	0.591644	0.557871	0.99965		-0.294849	-3.71037	0.00048062	0.0172414		-0.339725	-4.11657	0.000138526	0.0140845
[HNRNPR]	|Heterogeneous nuclear ribonucleoprotein R	aMDEMNGkEIEGEEIEIVLAkPPDkk	O43390	NonPhos	O43390->	NonPhos_isUniquetoGene	isUniquetoGene		|33|48|9|11	|1|2		-0.104445	-0.849953	0.40046	0.988718		-0.386706	-3.70292	0.000492178	0.0172414		-0.28226	-2.18493	0.0334884	0.322777
[KRT18]	Keratin type I cytoskeletal 18 |	aQYDELAR	P05783	NonPhos	P05783->|	NonPhos_isUniquetoGene	isUniquetoGene		64.5|58|61.5|41|48|	2|1|3|		0.161214	1.57876	0.120325	0.839124		0.397173	3.71651	0.000471769	0.0172414		0.235959	1.98369	0.0528036	0.392898
[ANXA5]	Annexin A5	dLLDDLkSELTGkFEk	P08758	NonPhos	P08758->	NonPhos_isUniquetoGene	isUniquetoGene		0|14.5|10|19|8|10.5	9|6|15|21|28|20		-0.325599	-3.59458	0.000627664	0.144928		-0.341459	-3.70066	0.000495836	0.0172414		-0.0158602	-0.181984	0.857098	0.970779
[TRA2B]	|Isoform 3 of Transformer 2 protein homolog beta	dLREVFSk	P62995-3	NonPhos	P62995-3->	NonPhos_isUniquetoGene	isUniquetoGene		|11|1|6|13|25	|1|2|3		-0.0400905	-0.57968	0.565824	0.99965		-0.216878	-3.71546	0.000473368	0.0172414		-0.176788	-2.82663	0.00661376	0.149358
[DSG1]	Desmoglein 1	eVTPFFIIYcR	Q02413	NonPhos	Q02413->	NonPhos_isUniquetoGene	isUniquetoGene		13.5|20.5|25|20|21	6|8|9|7		-0.202023	-3.34049	0.00139284	0.23301		-0.217667	-3.69272	0.000507901	0.0172414		-0.0156435	-0.218885	0.828549	0.965233
[TAGLN]	Transgelin	gASqAGMTGYGRPR	Q01995	NonPhos	Q01995->	NonPhos_isUniquetoGene	isUniquetoGene		45|47|13|25|29|23	3|8		0.140362	1.77693	0.0810006	0.78657		0.324729	3.68783	0.00051596	0.0172414		0.184366	1.86687	0.0679144	0.434591
[CALR]	Calreticulin	gkNVLINk	P27797	NonPhos	P27797->	NonPhos_isUniquetoGene	isUniquetoGene		36.5|33|26.5|43|9|16	2|3		-0.158715	-2.37182	0.0207883	0.563146		-0.236269	-3.69514	0.000504497	0.0172414		-0.0775544	-1.19919	0.237249	0.682335
[ADH5]	Alcohol dehydrogenase class 3 |	iDPLAPLDkVcLLGcGISTGYGAAVNTAk	P11766	NonPhos	P11766->|	NonPhos_isUniquetoGene	isUniquetoGene		24.5|36|34.5|23||53	2|1|4|7||3		-0.234024	-2.41698	0.0185775	0.534611		-0.497685	-3.71975	0.000466623	0.0172414		-0.263661	-1.89102	0.0645413	0.425205
[ASPRV1]	Retroviral like aspartic protease 1	iLGVWDTAVSLGk	Q53RT3	NonPhos	Q53RT3->	NonPhos_isUniquetoGene	isUniquetoGene		28|19|14|24|32|47	7|6|11|8		-0.485992	-2.28538	0.0257262	0.589439		-0.636028	-3.70597	0.000487555	0.0172414		-0.150036	-0.885999	0.38149	0.789625
[TUBB]	Tubulin beta chain	iSVYYNEATGGk	P07437	NonPhos	P07437->	NonPhos_isUniquetoGene	isUniquetoGene		10.5|11|25.5|29|13|20.5	4|5|8|13|7		-0.0903201	-1.24217	0.220352	0.923176		-0.312375	-3.72219	0.000463441	0.0172414		-0.222055	-2.552	0.0136538	0.205594
[HNRNPD]	Isoform 3 of Heterogeneous nuclear ribonucleoprotein D0 |	kYHNVGLSk	Q14103-3	NonPhos	Q14103-3->|	NonPhos_isUniquetoGene	isUniquetoGene		9|22.5||20.5|17.5|31	3|2||4		-0.0691544	-0.842082	0.40482	0.988718		-0.277105	-3.71511	0.000473923	0.0172414		-0.20795	-2.46928	0.0168344	0.231556
[RPS9]	40S ribosomal protein S9	lDYILGLk	P46781	NonPhos	P46781->	NonPhos_isUniquetoGene	isUniquetoGene		39|35|35.5|31.5|51.5|43.5	3|4|2		-0.211267	-1.98734	0.051568	0.709162		-0.310433	-3.71725	0.000470772	0.0172414		-0.0991657	-0.88948	0.379637	0.789341
[AHNAK]	|Neuroblast differentiation associated protein AHNAK	lEGDIkAPSLDIkGPEVDVSGPk	Q09666	NonPhos	Q09666->	NonPhos_isUniquetoGene	isUniquetoGene		|21.5|10.5|26.5|14.5|23	|2|6|5		-0.0492164	-0.862005	0.393861	0.987031		-0.185578	-3.6871	0.000517242	0.0172414		-0.136361	-2.72839	0.00861105	0.167636
[HK1]	Hexokinase 1 |	lGVEPSDDDcVSVQHVcTIVSFR	P19367	NonPhos	P19367->|	NonPhos_isUniquetoGene	isUniquetoGene		29||27|47|36.5|46	3||1|4|2		0.102635	1.16334	0.250759	0.937946		0.335383	3.71416	0.000475363	0.0172414		0.232748	2.49638	0.0157178	0.219974
[STXBP3]	Syntaxin binding protein 3 |	sAEETFQLSR	O00186	NonPhos	O00186->|	NonPhos_isUniquetoGene	isUniquetoGene		45.5|62||53|63|30.5	2|1||3		0.198605	2.09815	0.0401364	0.672827		0.380253	3.72313	0.00046219	0.0172414		0.181648	1.6503	0.105474	0.513568
[NCL]	|Nucleolin	skGIAYIEFk	P19338	NonPhos	P19338->	NonPhos_isUniquetoGene	isUniquetoGene		|16|7|11|18.5|29	|3|4		-0.0756625	-0.87847	0.384938	0.987031		-0.322007	-3.71852	0.000468983	0.0172414		-0.246344	-2.8049	0.00701127	0.153415
[FLG2]	Filaggrin 2	sVVTVIDVFYk	Q5D862	NonPhos	Q5D862->	NonPhos_isUniquetoGene	isUniquetoGene		32|19.5|26|22|27|15	11|10|14|15		-0.274746	-1.54489	0.128363	0.851489		-0.650163	-3.70558	0.00048803	0.0172414		-0.375417	-2.52459	0.0146377	0.213087
[MYDGF]	Myeloid derived growth factor	sYLYFTQFk	Q969H8	NonPhos	Q969H8->	NonPhos_isUniquetoGene	isUniquetoGene		33|15|10|25.5|31|29.5	3|4|9		-0.0847271	-1.44114	0.155702	0.880797		-0.232152	-3.70183	0.000493904	0.0172414		-0.147425	-2.45948	0.0172524	0.23301
[G3BP1]	Ras GTPase activating protein binding protein 1	tFSWASVTSk	Q13283	NonPhos	Q13283->	NonPhos_isUniquetoGene	isUniquetoGene		28.5|24|19|26|39|30	2|3|5|7		-0.126271	-2.46589	0.0164059	0.515753		-0.157013	-3.71105	0.000479797	0.0172414		-0.0307419	-0.572342	0.571348	0.883512
[HMGB1]	High mobility group protein B1	tYIPPkGETk	P09429	NonPhos	P09429->	NonPhos_isUniquetoGene	isUniquetoGene		14|12|19|13.5	9|8|12|23|15|28		-0.0700906	-1.01979	0.313583	0.969403		-0.240685	-3.69277	0.000507822	0.0172414		-0.170595	-2.45965	0.0172458	0.23301
[SEC23IP]	SEC23 interacting protein	vIVQFQPSSVPDEWGTTQDGQTRPR	Q9Y6Y8	NonPhos	Q9Y6Y8->	NonPhos_isUniquetoGene	isUniquetoGene		17.5|8|0|11|14.5|54	4|3|1|2		0.161938	1.48724	0.143044	0.871505		0.316041	3.68786	0.000515865	0.0172414		0.154103	1.38162	0.174025	0.61608
[TPM3]	Isoform 2 of Tropomyosin alpha 3 chain | Isoform 6 of Tropomyosin alpha 3 chain | Isoform 5 of Tropomyosin alpha 3 chain	aREQAEAEVASLNRR	P06753-6;P06753-5	NonPhos	P06753-6->|P06753-5->	NonPhos_isUniquetoGene	isUniquetoGene		24|15|11|20|4|21	4|5|3|7		-0.101119	-1.71996	0.0910389	0.801329		-0.230391	-3.65525	0.000572358	0.0188172		-0.129272	-1.94101	0.0579646	0.406367
[CAP1]	Adenylyl cyclase associated protein 1 |	aTkkEPAVLELEGk	Q01518	NonPhos	Q01518->|	NonPhos_isUniquetoGene	isUniquetoGene		7|0|13|6||15.5	1|2|5|3|		-0.0845118	-1.5151	0.135788	0.866395		-0.148928	-3.67377	0.000539298	0.0188172		-0.064416	-1.22076	0.229015	0.673275
[RPS7]	40S ribosomal protein S7	eLNITAAk	P62081	NonPhos	P62081->	NonPhos_isUniquetoGene	isUniquetoGene		36.5|30.5|28|35|36|33.5	6|2|4|7		-0.0589599	-1.00576	0.32023	0.973973		-0.182166	-3.68317	0.000523829	0.0188172		-0.123206	-2.43804	0.018198	0.239883
[ATP5A1]	ATP synthase subunit alpha mitochondrial	eVAAFAQFGSDLDAATQQLLSR	P25705	NonPhos	P25705->	NonPhos_isUniquetoGene	isUniquetoGene		0|7|8.5|9|21	7|9|12|13|4|11		-0.0421046	-0.646598	0.522009	0.9982		0.194671	3.67218	0.000542101	0.0188172		0.236776	3.68984	0.000533202	0.0397727
[SARNP]	SAP domain containing ribonucleoprotein |	fGISSVPTk	P82979	NonPhos	P82979->|	NonPhos_isUniquetoGene	isUniquetoGene		17|24||41|34|53.5	2||3		-0.0388432	-0.725154	0.472874	0.995488		-0.233037	-3.6727	0.000541056	0.0188172		-0.194194	-2.94297	0.00480975	0.125535
[UFD1L]	Isoform 3 of Ubiquitin fusion degradation protein 1 homolog	fSTQYR	Q92890-3	NonPhos	Q92890-3->	NonPhos_isUniquetoGene	isUniquetoGene		46|63|21|34|0|19	1|3		0.0683244	0.756326	0.45412	0.994522		-0.35216	-3.67076	0.000544713	0.0188172		-0.420484	-3.99723	0.000203363	0.0194175
[HNRNPU]	Heterogeneous nuclear ribonucleoprotein U	gYFEYIEENkYSR	Q00839	NonPhos	Q00839->	NonPhos_isUniquetoGene	isUniquetoGene		4|8.5|26|8|27.5|20.5	3|4|6		-0.0541206	-0.810829	0.42241	0.992655		-0.31652	-3.67019	0.000545632	0.0188172		-0.262399	-3.3604	0.00144775	0.0689655
[CALR]	Calreticulin	hEQNIDcGGGYVk	P27797	NonPhos	P27797->	NonPhos_isUniquetoGene	isUniquetoGene		6|5.5|3|12|8|9	4|2|3|7		-0.289782	-2.83547	0.00610105	0.396226		-0.358149	-3.65621	0.000570442	0.0188172		-0.0683667	-0.761682	0.451644	0.83168
[COL6A2]	Collagen alpha 2VI chain | Isoform 2C2A of Collagen alpha 2VI chain |	iDSLSSFk	P12110;P12110-2	NonPhos	P12110->|P12110-2->|	NonPhos_isUniquetoGene	isUniquetoGene		3|7|28|19|44.5|	5|4|2|		-0.132645	-0.473778	0.638721	0.99965		-0.996272	-3.65629	0.0005703	0.0188172		-0.863626	-2.5881	0.0124491	0.195846
[AHNAK]	Neuroblast differentiation associated protein AHNAK	ikFPTMk	Q09666	NonPhos	Q09666->	NonPhos_isUniquetoGene	isUniquetoGene		19|58|10.5|2|5|10	2|1|3		0.00944507	0.141512	0.888357	0.99965		-0.258709	-3.64875	0.000583109	0.0188172		-0.268154	-4.06192	0.000164967	0.0194175
[PDAP1]	28 kDa heat and acid stable phosphoprotein	kVTQLDLDGPkELSR	Q13442	NonPhos	Q13442->	NonPhos_isUniquetoGene	isUniquetoGene		7|9.5|10|9|23|20	3|4		-0.0631873	-0.928326	0.358671	0.981824		-0.194849	-3.66714	0.000550888	0.0188172		-0.131661	-1.7579	0.085103	0.473625
[DST]	Isoform 3 of Dystonin	lcETNIkELER	Q03001-3	NonPhos	Q03001-3->	NonPhos_isUniquetoGene	isUniquetoGene		13|9|25|21.5|23|18	3|2|4		-0.168815	-1.83487	0.071761	0.768173		-0.284645	-3.68199	0.000525507	0.0188172		-0.115829	-1.25309	0.217053	0.662615
[ACADSB]	Isoform 2 of Short/branched chain specific acyl CoA dehydrogenase mitochondrial	lFDFQGLQHQVAHVATQLEAAR	P45954-2	NonPhos	P45954-2->	NonPhos_isUniquetoGene	isUniquetoGene		59|31|29.5|23|30.5|25	6|4|8|10|3		0.0361709	0.452962	0.653511	0.99965		0.332469	3.68323	0.000523797	0.0188172		0.296299	3.12547	0.00287153	0.0967742
[S100A13]	Protein S100 A13	lIGELAk	Q99584	NonPhos	Q99584->	NonPhos_isUniquetoGene	isUniquetoGene		37|26|19|44|46.5|15	2|1|3|5		0.00133633	0.0149777	0.988152	0.99965		-0.283676	-3.64677	0.000586925	0.0188172		-0.285012	-3.7233	0.000480446	0.0368098
[CTSD]	Cathepsin D	lVDQNIFSFYLSRDPDAQPGGELMLGGTDSk	P07339	NonPhos	P07339->	NonPhos_isUniquetoGene	isUniquetoGene		5.5|17|20|5|14	6|5|9|11|10|12		-0.145756	-1.87704	0.0655989	0.755804		-0.249439	-3.6506	0.000580322	0.0188172		-0.103683	-1.22679	0.22674	0.671306
[EEF1D]	Isoform 3 of Elongation factor 1 delta	lVPVGYGIR	P29692-3	NonPhos	P29692-3->	NonPhos_isUniquetoGene	isUniquetoGene		56|45.5|37.5|52.5|22|64	1|2|3		-0.039776	-0.48375	0.63169	0.99965		-0.227412	-3.65495	0.000572802	0.0188172		-0.187636	-2.40356	0.0198198	0.251813
[EEA1]	|Early endosome antigen 1	nQTLTENLLkk	Q15075	NonPhos	Q15075->	NonPhos_isUniquetoGene	isUniquetoGene		|29|3|35|11.5|10	|2|4|3|5		-0.0398367	-0.640813	0.52571	0.9982		-0.190362	-3.67773	0.000532902	0.0188172		-0.150525	-2.56032	0.0133667	0.204017
[HSP90AB1]	Heat shock protein HSP 90 beta	rVFIMDScDELIPEYLNFIR	P08238	NonPhos	P08238->	NonPhos_isUniquetoGene	isUniquetoGene		32.5|24.5|33.5|32|38	2|4|5		0.32621	1.59185	0.117327	0.834205		0.758862	3.65028	0.000580924	0.0188172		0.432652	1.93398	0.0588574	0.408322
[RALY]	Isoform 1 of RNA binding protein Raly	sDVETIFSk	Q9UKM9-2	NonPhos	Q9UKM9-2->	NonPhos_isUniquetoGene	isUniquetoGene		62|55|50|70|44|48	1|3|2		-0.0191096	-0.504923	0.616856	0.99965		-0.140394	-3.6458	0.000588461	0.0188172		-0.121285	-3.00839	0.00400383	0.112878
[CANX]	Calnexin	tGIYEEk	P27824	NonPhos	P27824->	NonPhos_isUniquetoGene	isUniquetoGene		58|47|61|67|63|56	2|1		-0.00349168	-0.0405061	0.967946	0.99965		0.307068	3.6661	0.000552725	0.0188172		0.31056	3.17368	0.00249886	0.0917226
[PIP]	Prolactin inducible protein	tYLISSIPLQGAFNYk	P12273	NonPhos	P12273->	NonPhos_isUniquetoGene	isUniquetoGene		27|23|13.5|25|6|18	5|6|4|7|12		0.58019	2.05713	0.0440833	0.683655		0.942286	3.68512	0.000520789	0.0188172		0.362097	1.26513	0.212723	0.659138
[SYNCRIP]	Isoform 3 of Heterogeneous nuclear ribonucleoprotein Q	vAEkLDEIYVAGLVAHSDLDER	O60506-3	NonPhos	O60506-3->	NonPhos_isUniquetoGene	isUniquetoGene		26.5|19|14|31|15.5|25.5	8|9|11|6		-0.0421905	-1.0625	0.293866	0.960682		-0.146133	-3.66037	0.000563286	0.0188172		-0.103942	-2.73122	0.00854736	0.167153
[RPL8]	60S ribosomal protein L8	vkLPSGSkk	P62917	NonPhos	P62917->	NonPhos_isUniquetoGene	isUniquetoGene		24|8|16|15|12	3|2|1		-0.0204865	-0.187396	0.852534	0.99965		-0.437025	-3.65107	0.000579372	0.0188172		-0.416538	-3.32442	0.00160966	0.0705882
[DLAT]	Dihydrolipoyllysine residue acetyltransferase component of pyruvate dehydrogenase complex mitochondrial |	vPLPSLSPTMQAGTIAR	P10515	NonPhos	P10515->|	NonPhos_isUniquetoGene	isUniquetoGene		37.5|18.5|21|28.5|40|	4|2|1|		0.125911	2.36911	0.0209295	0.563927		0.179439	3.67605	0.000535593	0.0188172		0.0535281	0.959376	0.343481	0.767181
[PLEC]	|Plectin | Isoform 2 of Plectin | Isoform 3 of Plectin | Isoform 4 of Plectin | Isoform 8 of Plectin	aVTGYRDPYTEQTISLFQAMkk	Q15149;Q15149-3;Q15149-4;Q15149-8	NonPhos	Q15149->|Q15149-3->|Q15149-4->|Q15149-8->	NonPhos_isUniquetoGene	isUniquetoGene		|29|12|19|35.5|10	|4|3|2		-0.204465	-2.00747	0.04931	0.704187		-0.355019	-3.63201	0.000614111	0.0203562		-0.150554	-1.36437	0.179395	0.624424
[DCD]	Dermcidin	gAVHDVkDVLDSVL	P81605	NonPhos	P81605->	NonPhos_isUniquetoGene	isUniquetoGene		12.5|9|16|16.5|21	32|37|22|25|30		0.543926	2.55596	0.0130022	0.493174		0.822292	3.62695	0.000623943	0.0203562		0.278366	1.18096	0.244387	0.689467
[AHNAK]	Neuroblast differentiation associated protein AHNAK	gkGGVTG[p]sPEASISGSkGDLk	Q09666	Phos	Q09666->[p]S5731	Phos_isUniquetoGene	isUniquetoGene	1	10.5|4|14|20|0|16	6|7|3|1|4		0.00159377	0.0190235	0.984943	0.99965		-0.301292	-3.62265	0.000631591	0.0203562		-0.302886	-3.66295	0.000578834	0.0397727
[H2AFZ]	Histone H2A.Z |	hLqLAIRGDEELDSLIk	P0C0S5	NonPhos	P0C0S5->|	NonPhos_isUniquetoGene	isUniquetoGene		55|17|48.5||68	1|2|		0.0182968	0.648657	0.520691	0.9982		0.111794	3.64273	0.000594224	0.0203562		0.0934972	2.77075	0.00769263	0.160042
[RPS10]	40S ribosomal protein S10	hPELADkNVPNLHVMk	P46783	NonPhos	P46783->	NonPhos_isUniquetoGene	isUniquetoGene		14|25.5|18|24|16.5	2|3|4		-0.0799757	-0.869786	0.389636	0.987031		-0.319974	-3.63283	0.000612401	0.0203562		-0.239998	-2.99624	0.0041437	0.114551
[ACTN4]	Alpha actinin 4	hRPELIEYDkLR	O43707	NonPhos	O43707->	NonPhos_isUniquetoGene	isUniquetoGene		7|12|20|15|13	6|7|8		-0.0936449	-1.20164	0.235624	0.928004		-0.268363	-3.61288	0.000651667	0.0203562		-0.174718	-2.38802	0.0205991	0.257244
[ANP32A]	Acidic leucine rich nuclear phosphoprotein 32 family member A	kLELSDNR	P39687	NonPhos	P39687->	NonPhos_isUniquetoGene	isUniquetoGene		0|10|10.5|5|14|24.5	2|3|1		0.0456186	0.689295	0.49497	0.998197		-0.186799	-3.61811	0.000640853	0.0203562		-0.232417	-3.28223	0.00182002	0.0758808
[RECQL]	ATP dependent DNA helicase Q1 |	kNITEYcR	P46063	NonPhos	P46063->|	NonPhos_isUniquetoGene	isUniquetoGene		6||0|9|49|17	1||3|2		0.0182148	0.246344	0.807006	0.99965		-0.271626	-3.62596	0.000625479	0.0203562		-0.289841	-3.51922	0.000898825	0.0497925
[XRCC6]	X ray repair cross complementing protein 6	lGSLVDEFkELVYPPDYNPEGk	P12956	NonPhos	P12956->	NonPhos_isUniquetoGene	isUniquetoGene		13|7.5|10|9|21	23|18|19|29|30		-0.0524644	-0.993165	0.326294	0.975424		-0.197303	-3.62656	0.000624656	0.0203562		-0.144839	-2.29316	0.0259404	0.288271
[EIF3J]	|Eukaryotic translation initiation factor 3 subunit J	lQEESDLELAkETFGVNNAVYGIDAMNPSSRDDFTEFGk	O75822	NonPhos	O75822->	NonPhos_isUniquetoGene	isUniquetoGene		|54.5|3|20|0	|2|1		-0.133978	-1.65126	0.104455	0.818131		-0.318084	-3.63766	0.000603676	0.0203562		-0.184106	-2.15273	0.0360855	0.333209
[PTGES3]	Isoform 4 of Prostaglandin E synthase 3	lTFScLGGSDNFk	Q15185-4	NonPhos	Q15185-4->	NonPhos_isUniquetoGene	isUniquetoGene		5.5|30|13|12|31.5|23	6|7|5|4		-0.0353884	-0.751507	0.456996	0.994522		-0.179051	-3.63728	0.000604405	0.0203562		-0.143663	-2.73373	0.00849047	0.166342
[SMAP]	Small acidic protein	lVIGDHk	O00193	NonPhos	O00193->	NonPhos_isUniquetoGene	isUniquetoGene		5|4|10.5|22|11.5|8	1|3|2|4		-0.0204933	-0.253027	0.801884	0.99965		-0.268914	-3.63929	0.000601111	0.0203562		-0.248421	-3.02442	0.00382914	0.110197
[PSMB7]	Proteasome subunit beta type 7 |	nkLDFLRPYTVPNkk	Q99436	NonPhos	Q99436->|	NonPhos_isUniquetoGene	isUniquetoGene		58|33||11|10|36.5	2|1||3		-0.161464	-2.59404	0.011761	0.490548		-0.311277	-3.64029	0.000599053	0.0203562		-0.149813	-1.73727	0.0887433	0.48234
[COL6A3]	Collagen alpha 3VI chain | Isoform 4 of Collagen alpha 3VI chain |	nLQVALTSkqQSLETAMSFVAR	P12111;P12111-4	NonPhos	P12111->|P12111-4->|	NonPhos_isUniquetoGene	isUniquetoGene		25|23||66|51|72	2|1||5		-0.0507646	-0.533653	0.596987	0.99965		-0.231366	-3.62484	0.000627458	0.0203562		-0.180601	-2.08304	0.0423237	0.356262
[RAP1B]	Ras related protein Rap 1b	qVEVDAQQcMLEILDTAGTEQFTAMR	P61224	NonPhos	P61224->	NonPhos_isUniquetoGene	isUniquetoGene		24.5|24|14|59|37|10	2|3|5		0.288918	2.46831	0.0163042	0.515753		0.351432	3.61875	0.000639191	0.0203562		0.0625146	0.569968	0.57294	0.884161
[DSP]	Desmoplakin |	sM[p]sFQGIR	P15924	Phos	P15924->[p]S2209|	Phos_isUniquetoGene	isUniquetoGene	1	9.5|7|2||25	2|1|		-0.0986935	-1.25617	0.215259	0.919259		-0.231354	-3.63214	0.00061381	0.0203562		-0.132661	-1.67501	0.100494	0.50396
[HNRNPU]	Heterogeneous nuclear ribonucleoprotein U	sSGPTSLFAVTVAPPGAR	Q00839	NonPhos	Q00839->	NonPhos_isUniquetoGene	isUniquetoGene		22|21|29|23|28|25	5|3|4		-0.126743	-1.19283	0.239049	0.930325		-0.355114	-3.62061	0.000635501	0.0203562		-0.228371	-1.91722	0.0610238	0.411478
[HNRNPK]	Isoform 2 of Heterogeneous nuclear ribonucleoprotein K | Isoform 3 of Heterogeneous nuclear ribonucleoprotein K	tDYNASVSVPDSSGPER	P61978-2;P61978-3	NonPhos	P61978-2->|P61978-3->	NonPhos_isUniquetoGene	isUniquetoGene		3.5|3|43|33.5|23|23.5	4|5|14|11|10		-0.0586397	-0.860185	0.394854	0.987031		-0.24576	-3.61652	0.000644336	0.0203562		-0.18712	-3.12926	0.00284018	0.0963115
[GPD2]	Glycerol 3 phosphate dehydrogenase mitochondrial	vIFFLPWQk	P43304	NonPhos	P43304->	NonPhos_isUniquetoGene	isUniquetoGene		34|51|41|50|38|48	5|9|7		0.106456	1.30724	0.197359	0.910962		0.270099	3.62687	0.000624101	0.0203562		0.163643	1.90859	0.0621611	0.415276
[ELAVL1]	|ELAV like protein 1	vSYARPSSEVIkDANLYISGLPR	Q15717	NonPhos	Q15717->	NonPhos_isUniquetoGene	isUniquetoGene		|49|32|31|26	|1|3|2		-0.0698769	-0.982955	0.331255	0.976311		-0.213345	-3.62975	0.000618861	0.0203562		-0.143468	-2.09837	0.0408757	0.351078
[DCPS]	m7GpppX diphosphatase |	wNQQQLDDLYLIAIcHR	Q96C86	NonPhos	Q96C86->|	NonPhos_isUniquetoGene	isUniquetoGene		53||39|36.5|30|20	3||4|2		0.114672	0.620008	0.539193	0.99965		0.771124	3.61943	0.000637766	0.0203562		0.656452	2.85632	0.0061026	0.144266
[ATP1A1]	Sodium/potassium transporting ATPase subunit alpha 1 |	iISANGck	P05023	NonPhos	P05023->|	NonPhos_isUniquetoGene	isUniquetoGene		44|48|61||39|58	1|2|		0.151982	1.53871	0.129875	0.853776		0.407286	3.60984	0.000657557	0.0215736		0.255303	2.55662	0.0134937	0.204017
[RPL32]	60S ribosomal protein L32	eLEVLLMcNk	P62910	NonPhos	P62910->	NonPhos_isUniquetoGene	isUniquetoGene		12|28|22.5|26|31	7|11|10|13|8		-0.16631	-2.31482	0.0239417	0.581067		-0.260899	-3.60568	0.00066625	0.0220588		-0.0945888	-1.27056	0.210791	0.656962
[AHNAK]	Neuroblast differentiation associated protein AHNAK	fkIPEMHLk	Q09666	NonPhos	Q09666->	NonPhos_isUniquetoGene	isUniquetoGene		11|10|5|3.5|13|6	5|4|7		-0.0014935	-0.0164284	0.987003	0.99965		-0.33939	-3.60331	0.000671142	0.0220588		-0.337896	-3.50575	0.000936778	0.0522088
[DSG3]	Desmoglein 3	iEENILSSELLR	P32926	NonPhos	P32926->	NonPhos_isUniquetoGene	isUniquetoGene		9|16|32.5|21|30.5|27	4|3|6|8|2|7		0.176072	2.19712	0.0318289	0.627962		0.299352	3.58739	0.000704851	0.0220588		0.12328	1.5101	0.137858	0.566267
[RPL3]	60S ribosomal protein L3	iGQGYLIk	P39023	NonPhos	P39023->	NonPhos_isUniquetoGene	isUniquetoGene		46|48|43.5|30|52.5|59.5	2|3|4		0.0399044	0.747592	0.459342	0.994666		-0.238876	-3.59276	0.000693626	0.0220588		-0.27878	-4.85498	1.23183e-05	0
[SEPT7]	Isoform 2 of Septin 7 |	ikIYEFPETDDEEENkLVk	Q16181-2	NonPhos	Q16181-2->|	NonPhos_isUniquetoGene	isUniquetoGene		7||8|13|75|11	2||3|1|5		-0.104697	-1.68057	0.0985403	0.810929		-0.227022	-3.59088	0.00069703	0.0220588		-0.122325	-2.55933	0.0134001	0.204017
[GOT1]	Aspartate aminotransferase cytoplasmic	iNVSGLTTk	P17174	NonPhos	P17174->	NonPhos_isUniquetoGene	isUniquetoGene		12|10|41|35|40.5|48.5	3|2|4		0.127128	1.74182	0.0870783	0.793285		0.286608	3.60176	0.000674325	0.0220588		0.15948	1.93029	0.0593328	0.408937
[PRKCSH]	Glucosidase 2 subunit beta	kILIEDWk	P14314	NonPhos	P14314->	NonPhos_isUniquetoGene	isUniquetoGene		7|13.5|35|37.5|49|41	3|4|1		-0.0783048	-1.11837	0.269382	0.947745		-0.227392	-3.58691	0.000705849	0.0220588		-0.149088	-2.35321	0.0224305	0.268912
[NUCKS1]	Nuclear ubiquitous casein and cyclin dependent kinase substrate 1	lkATVTPSPVk	Q9H1E3	NonPhos	Q9H1E3->	NonPhos_isUniquetoGene	isUniquetoGene		0.5|10.5|22|18.5|20|14	4|5|6|12		-0.00372798	-0.0443373	0.964914	0.99965		-0.206264	-3.59633	0.000685756	0.0220588		-0.202536	-2.34714	0.0227644	0.271156
[FXR1]	Isoform 2 of Fragile X mental retardation syndrome related protein 1 |	lPPPPDIkk	P51114-2	NonPhos	P51114-2->|	NonPhos_isUniquetoGene	isUniquetoGene		56|64|54|58|46|	5|3|1|		-0.0951338	-1.95359	0.0555607	0.72105		-0.151092	-3.60441	0.00066872	0.0220588		-0.0559578	-1.13873	0.261504	0.705731
[GCN1]	eIF 2 alpha kinase activator GCN1 |	lVTREEFAIMQTPAGELYDk	Q92616	NonPhos	Q92616->|	NonPhos_isUniquetoGene	isUniquetoGene		38||26|41|29	2||1		0.0595016	0.915961	0.365081	0.982939		0.301633	3.59702	0.000684157	0.0220588		0.242131	2.61853	0.0115087	0.189317
[UBE2J1]	Ubiquitin conjugating enzyme E2 J1	rL[p]sTSPDVIQGHQPR	Q9Y385	Phos	Q9Y385->[p]S266	Phos_isUniquetoGene	isUniquetoGene	1	27.5|17|10.5|21|28	4|2|6|7|9|10		0.573706	4.6474	1.80183e-05	0		0.5619	3.58458	0.000711248	0.0220588		-0.0118059	-0.0978615	0.922913	0.985054
[ITGA6]	Isoform Alpha 6X2A of Integrin alpha 6 |	tAHIDVHFLk	P23229-4	NonPhos	P23229-4->|	NonPhos_isUniquetoGene	isUniquetoGene		7.5|0||26.5|6	4|1||2		-0.241118	-2.40102	0.0193325	0.543923		-0.324383	-3.58895	0.000701431	0.0220588		-0.0832654	-0.924147	0.361415	0.778161
[LASP1]	LIM and SH3 domain protein 1	yHEEFEk	Q14847	NonPhos	Q14847->	NonPhos_isUniquetoGene	isUniquetoGene		39|29|10|33|24|15	3		-0.0604273	-0.857705	0.396215	0.987171		-0.21344	-3.60422	0.000669226	0.0220588		-0.153012	-2.12571	0.0384012	0.342407
[PABPC1]	Polyadenylate binding protein 1	yQGVNLYVk	P11940	NonPhos	P11940->	NonPhos_isUniquetoGene	isUniquetoGene		30|48|18.5|38|25	3|4|7|2		-0.0283396	-0.39556	0.695013	0.99965		-0.254853	-3.58828	0.000702856	0.0220588		-0.226514	-3.07753	0.0032914	0.103131
[TMA7]	Translation machinery associated protein 7	aAGkGPLATGGIkk	Q9Y2S6	NonPhos	Q9Y2S6->	NonPhos_isUniquetoGene	isUniquetoGene		14|6|5|11.5|7.5|9	3|2|4		-0.0535375	-0.677853	0.502141	0.998197		-0.272879	-3.57844	0.000724722	0.0228311		-0.219341	-2.70561	0.00914752	0.173994
[SYNCRIP]	Isoform 3 of Heterogeneous nuclear ribonucleoprotein Q |	aFSQFGk	O60506-3	NonPhos	O60506-3->|	NonPhos_isUniquetoGene	isUniquetoGene		16|10|34|55|46|	2|3|		-0.0645152	-1.15564	0.253887	0.939296		-0.22984	-3.57845	0.000724722	0.0228311		-0.165325	-3.10252	0.00306523	0.1
[PPL]	Periplakin	aIGPHLAk	O60437	NonPhos	O60437->	NonPhos_isUniquetoGene	isUniquetoGene		9|13.5|4|10|16.5|5	3|2|4		0.0515044	0.629573	0.532985	0.999522		-0.312815	-3.56699	0.000750435	0.0228311		-0.36432	-4.22963	9.63773e-05	0.0140845
[RPS19]	40S ribosomal protein S19	aLAAFLkk	P39019	NonPhos	P39019->	NonPhos_isUniquetoGene	isUniquetoGene		28|4.5|0|12|7.5|3	2|4|3|5		-0.0236017	-0.301817	0.764723	0.99965		-0.283109	-3.5652	0.000754378	0.0228311		-0.259507	-3.09481	0.00313419	0.10076
[CCT6A]	T complex protein 1 subunit zeta	aLQFLEEVk	P40227	NonPhos	P40227->	NonPhos_isUniquetoGene	isUniquetoGene		15|39.5|23|28|35|30	1|4|3		-0.0700411	-0.682008	0.499524	0.998197		-0.267013	-3.55172	0.000785601	0.0228311		-0.196972	-1.95549	0.0561672	0.401528
[PSMC3]	26S protease regulatory subunit 6A	cTDDFNGAQck	P17980	NonPhos	P17980->	NonPhos_isUniquetoGene	isUniquetoGene		9.5|27.5|34|32|49|24	4|2|3|1		0.107638	1.07135	0.289887	0.959246		0.391006	3.56393	0.000757228	0.0228311		0.283368	2.44253	0.0179967	0.238293
[ATP1A1]	Sodium/potassium transporting ATPase subunit alpha 1	eVSMDDHk	P05023	NonPhos	P05023->	NonPhos_isUniquetoGene	isUniquetoGene		30.5|26|22|52|56	2|3		0.135646	1.12349	0.267213	0.946114		0.487325	3.56645	0.000751496	0.0228311		0.351679	2.60705	0.0118557	0.191301
[RPS4X]	40S ribosomal protein S4 X isoform	fDTGNLcMVTGGANLGR	P62701	NonPhos	P62701->	NonPhos_isUniquetoGene	isUniquetoGene		3|16|15.5|14|21.5	4|8		-0.135603	-2.04663	0.0451491	0.688166		-0.292923	-3.57085	0.000741141	0.0228311		-0.15732	-1.82491	0.074168	0.450022
[CLIP2]	Isoform 2 of CAP Gly domain containing linker protein 2	fGLFAPIHk	Q9UDT6-2	NonPhos	Q9UDT6-2->	NonPhos_isUniquetoGene	isUniquetoGene		3|20|4.5|47.5|5|0	4|3|2		-0.0620671	-0.548547	0.586823	0.99965		-0.392619	-3.57616	0.000729884	0.0228311		-0.330552	-2.84989	0.00621161	0.144753
[AHNAK]	Neuroblast differentiation associated protein AHNAK	fkMPEMSIk	Q09666	NonPhos	Q09666->	NonPhos_isUniquetoGene	isUniquetoGene		10|12|38|19|18	3|4		0.00354913	0.059502	0.952917	0.99965		-0.224521	-3.56532	0.00075422	0.0228311		-0.22807	-3.46938	0.0010449	0.0555556
[EMD]	Emerin	gDADMYDLPkkEDALLYQSk	P50402	NonPhos	P50402->	NonPhos_isUniquetoGene	isUniquetoGene		28.5|33|15|41|44|48	2|3|1		-0.175056	-2.60301	0.0114855	0.487619		-0.281614	-3.56759	0.000748963	0.0228311		-0.106558	-1.56337	0.124747	0.549753
[EIF4A3]	Eukaryotic initiation factor 4A III	gLDVPQVSLIINYDLPNNR	P38919	NonPhos	P38919->	NonPhos_isUniquetoGene	isUniquetoGene		6|14.5|59|47.5|38|65	4|2|1		-0.132454	-1.64865	0.104994	0.81866		-0.226518	-3.57068	0.000741537	0.0228311		-0.0940637	-1.16645	0.250174	0.694253
[GSPT1]	Isoform 2 of Eukaryotic peptide chain release factor GTP binding subunit ERF3A |	hLIVLINk	P15170-2	NonPhos	P15170-2->|	NonPhos_isUniquetoGene	isUniquetoGene		9|23|34.5||56|0	2|3||4|1		-0.106949	-2.072	0.0426187	0.680824		-0.15655	-3.56188	0.000761535	0.0228311		-0.0496016	-0.93885	0.353853	0.773155
[CAV1]	Caveolin 1	iFSNVR	Q03135	NonPhos	Q03135->	NonPhos_isUniquetoGene	isUniquetoGene		0|42|21|7	1|2		-0.138815	-1.31269	0.195517	0.909701		-0.36948	-3.55039	0.000788784	0.0228311		-0.230665	-2.1779	0.0340396	0.323688
[ATP1A1]	Sodium/potassium transporting ATPase subunit alpha 1 |	iISAnGckVDNSSLTGESEPQTR	P05023	NonPhos	P05023->|	NonPhos_isUniquetoGene	isUniquetoGene		53|18|35|40|31.5|	2|1|3|		0.139511	1.11826	0.26943	0.947805		0.451266	3.55732	0.00077246	0.0228311		0.311756	2.34259	0.0230228	0.273146
[GNAI2]	Guanine nucleotide binding protein Gi subunit alpha 2	iTHSPLTIcFPEYTGANkYDEAASYIQSk	P04899	NonPhos	P04899->	NonPhos_isUniquetoGene	isUniquetoGene		9|10.5|10|4.5|5.5	3|2|5|4		-0.118732	-1.43568	0.157255	0.881053		-0.32625	-3.55521	0.000777431	0.0228311		-0.207518	-2.19076	0.0330338	0.32035
[DIABLO]	Isoform 2 of Diablo homolog mitochondrial	lAEAQIEELR	Q9NR28-2	NonPhos	Q9NR28-2->	NonPhos_isUniquetoGene	isUniquetoGene		49|39|55|37|51.5|38	3|4|2		0.0501333	1.17902	0.244483	0.93609		0.198958	3.56292	0.00075927	0.0228311		0.148825	2.88757	0.00560556	0.138562
[MT]	Cytochrome c oxidase subunit 2	lLDVDNRVVLPIEAPIR	P00403	NonPhos	P00403->	NonPhos_isUniquetoGene	isUniquetoGene		15.5|14|30|23.5|28|20	4|8|3		0.0196197	0.244391	0.808505	0.99965		0.268441	3.57454	0.000733525	0.0228311		0.248821	2.84641	0.00626948	0.144753
[MYH9]	Myosin 9	lQQELDDLLVDLDHQR	P35579	NonPhos	P35579->	NonPhos_isUniquetoGene	isUniquetoGene		30.5|15|41|31|17	12|9|5|7		0.103468	1.09714	0.278516	0.954281		0.299309	3.56385	0.000757402	0.0228311		0.195841	2.29132	0.0260546	0.288271
[PLEC]	Plectin | Isoform 2 of Plectin | Isoform 3 of Plectin | Isoform 4 of Plectin | Isoform 8 of Plectin	lSYTQLLR	Q15149;Q15149-3;Q15149-4;Q15149-8	NonPhos	Q15149->|Q15149-3->|Q15149-4->|Q15149-8->	NonPhos_isUniquetoGene	isUniquetoGene		29|20|42|34|33|43	2|3|1		-0.10341	-2.0197	0.0479716	0.693656		-0.237406	-3.56604	0.000752541	0.0228311		-0.133996	-2.15447	0.0359397	0.332711
[ATP1A1]	Sodium/potassium transporting ATPase subunit alpha 1	mSINAEEVVVGDLVEVk	P05023	NonPhos	P05023->	NonPhos_isUniquetoGene	isUniquetoGene		10.5|19|27|30.5|17.5|32.5	12|11|17|8|10|16		0.15638	1.83686	0.0714608	0.767653		0.301362	3.56065	0.000764575	0.0228311		0.144981	1.40083	0.168199	0.608817
[FLII]	Protein flightless 1 homolog | Isoform 2 of Protein flightless 1 homolog |	qLPAMTALQTLHLR	Q13045;Q13045-2	NonPhos	Q13045->|Q13045-2->|	NonPhos_isUniquetoGene	isUniquetoGene		18|44|61||55.5|55	1|4|3||2		0.0909679	0.622828	0.537364	0.99965		0.486307	3.55521	0.000777431	0.0228311		0.395339	2.73878	0.00837818	0.165192
[F13A1]	Coagulation factor XIII A chain	rAVPPNNSNAAEDDLPTVELQGVVPR	P00488	NonPhos	P00488->	NonPhos_isUniquetoGene	isUniquetoGene		32|49.5|39|27.5|12|46	8|7|4		0.111216	1.06957	0.290686	0.959246		0.314685	3.57061	0.000741616	0.0228311		0.203469	1.84969	0.0704203	0.440814
[HNRNPA3]	Heterogeneous nuclear ribonucleoprotein A3	sSGSPYGGGYGSGGGSGGYGSR	P51991	NonPhos	P51991->	NonPhos_isUniquetoGene	isUniquetoGene		0|29|11	4|5|8		-0.185386	-1.28796	0.203989	0.91514		-0.616088	-3.55231	0.000784366	0.0228311		-0.430702	-2.65889	0.0103466	0.178752
[ARG1]	Arginase 1	tIGIIGAPFSk	P05089	NonPhos	P05089->	NonPhos_isUniquetoGene	isUniquetoGene		29|40|45|36|22|18	6|5|9		-0.284462	-1.65913	0.102835	0.814804		-0.584764	-3.56473	0.000755375	0.0228311		-0.300302	-1.735	0.0891506	0.482813
[SCGB2A2]	Isoform 2 of Mammaglobin A	tINPQVSk	Q13296-2	NonPhos	Q13296-2->	NonPhos_isUniquetoGene	isUniquetoGene		14|40.5|31|33|27.5|17.5	2|1		0.564246	1.8196	0.074107	0.776697		1.13009	3.55017	0.000789417	0.0228311		0.565839	1.67156	0.101171	0.504839
[AHNAK]	Neuroblast differentiation associated protein AHNAK	vEGDLkGPEVDIkGPk	Q09666	NonPhos	Q09666->	NonPhos_isUniquetoGene	isUniquetoGene		30.5|38|26|18|15	8|9|7|13|18|10		0.0302347	0.370882	0.713127	0.99965		-0.274979	-3.55727	0.000772555	0.0228311		-0.305213	-4.22942	9.64882e-05	0.0140845
[AHNAK]	Neuroblast differentiation associated protein AHNAK	vEGDLkGPEVDLkGPk	Q09666	NonPhos	Q09666->	NonPhos_isUniquetoGene	isUniquetoGene		30.5|38|26|18|15	8|9|7|13|18|10		0.0302295	0.370782	0.713201	0.99965		-0.274981	-3.55708	0.000772919	0.0228311		-0.30521	-4.2292	9.64882e-05	0.0140845
[ARG1]	|Arginase 1	vMEETLSYLLGRk	P05089	NonPhos	P05089->	NonPhos_isUniquetoGene	isUniquetoGene		|33|21.5|6|29.5|69.5	|2|4		-0.541631	-2.40941	0.0189331	0.540293		-0.804733	-3.56819	0.000747522	0.0228311		-0.263102	-1.04974	0.300294	0.738216
[FLG2]	Filaggrin 2	yTkQDGEcGTLSkGELk	Q5D862	NonPhos	Q5D862->	NonPhos_isUniquetoGene	isUniquetoGene		9|27|17|9.5|15|11.5	1|2		-0.394966	-1.75638	0.084515	0.790213		-0.743368	-3.55785	0.000771098	0.0228311		-0.348403	-1.77556	0.0820929	0.467187
[TPM4]	Tropomyosin alpha 4 chain	ekAEGDVAALNRR	P67936	NonPhos	P67936->	NonPhos_isUniquetoGene	isUniquetoGene		9|15.5|20|23.5|12	3|4|8|7		0.0539153	0.772192	0.444758	0.994522		-0.267831	-3.54899	0.00079222	0.0238636		-0.321746	-4.87373	1.17166e-05	0
[CLTC]	Isoform 2 of Clathrin heavy chain 1	hNIMDFAMPYFIQVMk	Q00610-2	NonPhos	Q00610-2->	NonPhos_isUniquetoGene	isUniquetoGene		13|21|20|32|37	3|2|6|12|7		-0.601237	-2.91885	0.00482634	0.372093		-0.588732	-3.54938	0.00079138	0.0238636		0.0125045	0.0603792	0.952399	0.992001
[HP1BP3]	Heterochromatin protein 1 binding protein 3	aLPLIVGAQLIHADkLGEk	Q5SSJ5	NonPhos	Q5SSJ5->	NonPhos_isUniquetoGene	isUniquetoGene		10|7.5|18|15|33	3|4|5|2		-0.0692111	-0.784352	0.437661	0.994522		-0.310913	-3.52792	0.00084667	0.0239651		-0.241702	-2.5897	0.0123976	0.19583
[KPNB1]	Importin subunit beta 1 |	eHIkNPDWR	Q14974	NonPhos	Q14974->|	NonPhos_isUniquetoGene	isUniquetoGene		54.5|71|84|45||57	2|3|1|		-0.0703011	-1.41169	0.164225	0.887768		-0.208783	-3.53575	0.000825913	0.0239651		-0.138482	-2.51503	0.0149943	0.215466
[COX4I1]	Cytochrome c oxidase subunit 4 isoform 1 mitochondrial	eSFAEMNR	P13073	NonPhos	P13073->	NonPhos_isUniquetoGene	isUniquetoGene		41|65.5|58|53.5|56.5|46.5	2|1		0.175306	2.18485	0.0327722	0.628897		0.338023	3.53937	0.000816429	0.0239651		0.162718	1.63057	0.109622	0.521507
[SARNP]	SAP domain containing ribonucleoprotein |	fNVPVSLESkk	P82979	NonPhos	P82979->|	NonPhos_isUniquetoGene	isUniquetoGene		12||10|17|43|30.5	3||1|4		-0.0761238	-1.34619	0.184462	0.901793		-0.21088	-3.54005	0.000814671	0.0239651		-0.134757	-2.76697	0.00777088	0.160752
[FLG2]	Filaggrin 2	gELkELLEk	Q5D862	NonPhos	Q5D862->	NonPhos_isUniquetoGene	isUniquetoGene		7|4|10.5|10|22|31	3|2|4		-0.317643	-1.59716	0.116129	0.833375		-0.7128	-3.53171	0.000836521	0.0239651		-0.395157	-2.26637	0.0276529	0.297242
[CASP14]	Caspase 14	gHILELLTEVTRR	P31944	NonPhos	P31944->	NonPhos_isUniquetoGene	isUniquetoGene		0.5|1|0|4|16|8	4|7|6		-0.420568	-2.5619	0.0127992	0.492255		-0.598393	-3.54521	0.000801466	0.0239651		-0.177825	-1.03218	0.308395	0.745039
[HNRNPU]	Heterogeneous nuclear ribonucleoprotein U	gLkAELMER	Q00839	NonPhos	Q00839->	NonPhos_isUniquetoGene	isUniquetoGene		18.5|43|49|7|5|31	2|3|4		-0.0447412	-0.853084	0.398743	0.988718		-0.190045	-3.54732	0.00079613	0.0239651		-0.145303	-3.1951	0.00234692	0.088993
[CNN3]	Calponin 3	gMSVYGLGR	Q15417	NonPhos	Q15417->	NonPhos_isUniquetoGene	isUniquetoGene		23|21.5|34.5|44.5|20.5	2		0.0793235	1.9214	0.0596079	0.734052		-0.15541	-3.53576	0.000825897	0.0239651		-0.234733	-5.46857	1.5675e-06	0
[PSIP1]	|PC4 and SFRS1 interacting protein	iHAEIk	O75475	NonPhos	O75475->	NonPhos_isUniquetoGene	isUniquetoGene		|8|11|0|3	|2|1		-0.00449616	-0.0601643	0.952394	0.99965		-0.239323	-3.52812	0.000846116	0.0239651		-0.234827	-2.91142	0.00524757	0.132612
[HMGB1]	High mobility group protein B1	ikGEHPGLSIGDVAkk	P09429	NonPhos	P09429->	NonPhos_isUniquetoGene	isUniquetoGene		30|15|24.5|12.5|29|11	1|3|2		-0.227435	-2.18204	0.0329887	0.628897		-0.293337	-3.53374	0.000831439	0.0239651		-0.065902	-0.655324	0.517056	0.859986
[SPTAN1]	Spectrin alpha chain non erythrocytic 1 | Isoform 2 of Spectrin alpha chain non erythrocytic 1 | Isoform 3 of Spectrin alpha chain non erythrocytic 1	kFDDFQk	Q13813-2;Q13813-3	NonPhos	Q13813-2->|Q13813-3->	NonPhos_isUniquetoGene	isUniquetoGene		13|18|10|14	3|2|5|1|4		-0.0209038	-0.292939	0.771452	0.99965		-0.21989	-3.52959	0.000842379	0.0239651		-0.198987	-2.86216	0.00600738	0.142145
[NUDC]	Nuclear migration protein nudC	lkPNLGNGADLPNYR	Q9Y266	NonPhos	Q9Y266->	NonPhos_isUniquetoGene	isUniquetoGene		17|20|7|8	3|2		-0.0208715	-0.437849	0.664329	0.99965		-0.171966	-3.53629	0.000824662	0.0239651		-0.151094	-2.78182	0.00746528	0.157951
[HSPD1]	60 kDa heat shock protein mitochondrial	lkVGLQVVAVk	P10809	NonPhos	P10809->	NonPhos_isUniquetoGene	isUniquetoGene		32|52|26|9|17|12	3|2|4		-0.0953409	-1.34312	0.185456	0.901793		-0.207782	-3.53286	0.000833766	0.0239651		-0.112441	-1.54039	0.130283	0.55587
[PPL]	Periplakin |	lREEIVDkTR	O60437	NonPhos	O60437->|	NonPhos_isUniquetoGene	isUniquetoGene		4|23||15.5|17|39	3|2||4|6|5		-0.0138606	-0.165991	0.869221	0.99965		-0.306376	-3.53979	0.000815399	0.0239651		-0.292516	-3.12302	0.00289194	0.0967742
[RALA]	Ras related protein Ral A |	qVSVEEAk	P11233	NonPhos	P11233->|	NonPhos_isUniquetoGene	isUniquetoGene		45|0|50||20	3|1|		0.138818	2.3192	0.0236876	0.581067		0.181847	3.53154	0.000836917	0.0239651		0.0430286	0.749373	0.458975	0.834468
[DSG3]	Desmoglein 3	sLTLEVcQcDNR	P32926	NonPhos	P32926->	NonPhos_isUniquetoGene	isUniquetoGene		14|19|9.5|31|24|36	3|4|1		0.150277	1.75939	0.0839869	0.789055		0.299816	3.52895	0.000844074	0.0239651		0.149539	1.53935	0.130537	0.55587
[PML]	Protein PML | Isoform PML 11 of Protein PML | Isoform PML 14 of Protein PML	tDGFDEFkVR	P29590;P29590-11;P29590-14	NonPhos	P29590->|P29590-11->|P29590-14->	NonPhos_isUniquetoGene	isUniquetoGene		40|24.5|3.5|16|29|17	1|2|4|3		-0.0679564	-1.29103	0.202923	0.914193		-0.15388	-3.54605	0.000799455	0.0239651		-0.0859234	-1.46754	0.149129	0.58348
[TSNAX]	|Translin associated protein X	tEMIDQEEGIS	Q99598	NonPhos	Q99598->	NonPhos_isUniquetoGene	isUniquetoGene		|35|37|24	|3|2		0.0841916	1.08762	0.282684	0.95441		0.276053	3.52977	0.00084192	0.0239651		0.191862	2.27028	0.0273967	0.294866
[ADD1]	Alpha adducin |	tSTSAVPNLFVPLNTNPkEVQEMR	P35611	NonPhos	P35611->|	NonPhos_isUniquetoGene	isUniquetoGene		23.5||42|25.5|34	2||3		0.0130393	0.168614	0.867176	0.99965		0.228876	3.52855	0.000845277	0.0239651		0.215837	2.6669	0.0101341	0.177323
[TRA2B]	Isoform 3 of Transformer 2 protein homolog beta	aAQDRDQIYR	P62995-3	NonPhos	P62995-3->	NonPhos_isUniquetoGene	isUniquetoGene		20|27|14.5|24|25|40.5	3|2|4|5		0.0410727	0.59885	0.553113	0.99965		-0.25842	-3.52232	0.000861633	0.0247423		-0.299493	-4.25163	8.93949e-05	0.0140845
[FLNA]	Filamin A | Isoform 2 of Filamin A	aGnNMLLVGVHGPR	P21333;P21333-2	NonPhos	P21333->|P21333-2->	NonPhos_isUniquetoGene	isUniquetoGene		15|0|53|26|21.5|22	3|4|6		0.0733786	0.612741	0.543951	0.99965		-0.25143	-3.50578	0.000906441	0.0247423		-0.324809	-3.05007	0.00355945	0.107018
[RPS19]	40S ribosomal protein S19	aLAAFLk	P39019	NonPhos	P39019->	NonPhos_isUniquetoGene	isUniquetoGene		47|53|39|41.5|54|49	3|4|2		-0.037352	-0.670757	0.506616	0.998197		-0.216855	-3.50637	0.000905016	0.0247423		-0.179503	-2.87627	0.00578331	0.139949
[PRKAR2A]	Isoform 2 of cAMP dependent protein kinase type II alpha regulatory subunit	aPASVLPAATPR	P13861-2	NonPhos	P13861-2->	NonPhos_isUniquetoGene	isUniquetoGene		27|30.5|64|69.5|62|71	3|2|1		-0.0398639	-0.554324	0.5829	0.99965		0.21306	3.50989	0.000894835	0.0247423		0.252923	3.43944	0.00114408	0.0571429
[KRT18]	|Keratin type I cytoskeletal 18	aSLENSLREVEAR	P05783	NonPhos	P05783->	NonPhos_isUniquetoGene	isUniquetoGene		|34|6|22|7|23.5	|2|3|5|4		0.105039	1.17323	0.246789	0.93621		0.366434	3.51894	0.000870357	0.0247423		0.261395	2.60678	0.0118641	0.191538
[GSPT1]	Isoform 2 of Eukaryotic peptide chain release factor GTP binding subunit ERF3A |	aYFETEkk	P15170-2	NonPhos	P15170-2->|	NonPhos_isUniquetoGene	isUniquetoGene		21.5|39||2|17|3	2||3		-0.0425816	-1.0074	0.319448	0.973291		-0.154744	-3.5099	0.000894819	0.0247423		-0.112162	-3.0914	0.00316375	0.10076
[PSAPL1]	Proactivator polypeptide like 1	dILVAFk	Q6NUJ1	NonPhos	Q6NUJ1->	NonPhos_isUniquetoGene	isUniquetoGene		7|15.5|18|32|34	2|4|3		-0.239677	-2.14709	0.0358211	0.649609		-0.447347	-3.50065	0.000921118	0.0247423		-0.20767	-2.08862	0.041791	0.35381
[PRDX1]	Peroxiredoxin 1	dISLSDYkGk	Q06830	NonPhos	Q06830->	NonPhos_isUniquetoGene	isUniquetoGene		36|28.5|30|10|19.5|4.5	1|2|3|4		-0.157781	-2.4429	0.017397	0.52412		-0.212847	-3.51744	0.000874125	0.0247423		-0.0550661	-0.779108	0.441396	0.825836
[DST]	Dystonin | Isoform 3 of Dystonin | Isoform 2 of Dystonin | Isoform 4 of Dystonin	dTYHPLDDWIQQVETTQR	Q03001;Q03001-3;Q03001-8;Q03001-9	NonPhos	Q03001->|Q03001-3->|Q03001-8->|Q03001-9->	NonPhos_isUniquetoGene	isUniquetoGene		24.5|39.5|33|23|50|28.5	2|4|5|7|6		0.0753277	0.685	0.497656	0.998197		0.405883	3.50801	0.000900313	0.0247423		0.330555	2.5561	0.0135123	0.204017
[HIST1H1B]	Histone H1.5	eRnGLSLAALkk	P16401	NonPhos	P16401->	NonPhos_isUniquetoGene	isUniquetoGene		37|36.5|54.5|41.5|80|46	4|2|1		0.0052267	0.067953	0.946226	0.99965		-0.221897	-3.52481	0.000855109	0.0247423		-0.227124	-2.8495	0.00621831	0.144753
[HNRNPUL2]	Heterogeneous nuclear ribonucleoprotein U like protein 2	gkVcFEAk	Q1KMD3	NonPhos	Q1KMD3->	NonPhos_isUniquetoGene	isUniquetoGene		14|5|8.5|33|22.5|34.5	3|4|2		-0.056105	-0.854458	0.39799	0.988494		-0.204339	-3.50971	0.000895532	0.0247423		-0.148234	-2.46551	0.0169969	0.232242
[C14orf166]	UPF0568 protein C14orf166	hILGFDTGDAVLNEAAQILR	Q9Y224	NonPhos	Q9Y224->	NonPhos_isUniquetoGene	isUniquetoGene		18|7|33|28|43|40	4|3|5|1|2		-0.0717852	-0.440936	0.66211	0.99965		0.454247	3.51721	0.000874822	0.0247423		0.526032	3.05546	0.00350432	0.10582
[PRKAR1A]	cAMP dependent protein kinase type I alpha regulatory subunit	hNIQALLk	P10644	NonPhos	P10644->	NonPhos_isUniquetoGene	isUniquetoGene		46|7|18|42.5|19|11	6|1|3|4		0.0235704	0.476451	0.636837	0.99965		-0.166342	-3.52204	0.000862409	0.0247423		-0.189912	-3.7177	0.000489107	0.0368098
[SPTAN1]	Spectrin alpha chain non erythrocytic 1 | Isoform 2 of Spectrin alpha chain non erythrocytic 1 | Isoform 3 of Spectrin alpha chain non erythrocytic 1 |	kHEAFETDFTVHkDR	Q13813-2;Q13813-3	NonPhos	Q13813-2->|Q13813-3->|	NonPhos_isUniquetoGene	isUniquetoGene		16|17||15.5|20	1||2|3		-0.0308158	-0.334488	0.740174	0.99965		-0.32269	-3.508	0.000900329	0.0247423		-0.291874	-2.95532	0.00464909	0.123188
[DST]	Isoform 3 of Dystonin	lEDELIAQkR	Q03001-3	NonPhos	Q03001-3->	NonPhos_isUniquetoGene	isUniquetoGene		6|24|39|49|22|17	4|1|2		-0.165078	-1.92642	0.0589579	0.734052		-0.291121	-3.51099	0.000891811	0.0247423		-0.126042	-1.43278	0.158841	0.596463
[APOE]	Apolipoprotein E	lGADMEDVcGR	P02649	NonPhos	P02649->	NonPhos_isUniquetoGene	isUniquetoGene		25|55|51|54|40.5|47	2|1|3		-0.230997	-1.65345	0.104002	0.818055		0.381518	3.52036	0.000866668	0.0247423		0.612515	3.95231	0.000233525	0.0194175
[MYH9]	Myosin 9	nAEQYkDQADkASTR	P35579	NonPhos	P35579->	NonPhos_isUniquetoGene	isUniquetoGene		9.5|0|16.5|8|18	4|3|6|5		-0.0483152	-0.68543	0.497387	0.998197		-0.250501	-3.50477	0.000909243	0.0247423		-0.202186	-2.36295	0.0219013	0.266631
[NNT]	NADP transhydrogenase mitochondrial |	nIPQGAPVk	Q13423	NonPhos	Q13423->|	NonPhos_isUniquetoGene	isUniquetoGene		38||45.5|75|34.5|67.5	2||1		0.090783	1.24519	0.219243	0.921753		0.24474	3.5216	0.000863454	0.0247423		0.153957	2.00971	0.0498723	0.38302
[IQGAP1]	Ras GTPase activating like protein IQGAP1	qLSSSVTGLTNIEEENcQR	P46940	NonPhos	P46940->	NonPhos_isUniquetoGene	isUniquetoGene		0|3.5|15|16|23.5	3|4|6|5		0.145496	0.918108	0.363957	0.982939		0.527481	3.51	0.00089455	0.0247423		0.381986	2.64837	0.0106386	0.182573
[VWF]	von Willebrand factor	rLPGDIQVVPIGVGPNANVQELER	P04275	NonPhos	P04275->	NonPhos_isUniquetoGene	isUniquetoGene		22|21|36|50.5|44|37	4|1|3|2		0.0925044	0.478645	0.635289	0.99965		0.612362	3.50152	0.000918522	0.0247423		0.519857	2.73967	0.00835842	0.165192
[QSOX1]	Isoform 2 of Sulfhydryl oxidase 1 |	rVLNTEANVVR	O00391-2	NonPhos	O00391-2->|	NonPhos_isUniquetoGene	isUniquetoGene		47|35||38|54.5	2|1|		-0.0215502	-0.347342	0.730572	0.99965		0.184145	3.50441	0.000910178	0.0247423		0.205695	3.55417	0.000808164	0.0495495
[DST]	Dystonin | Isoform 3 of Dystonin | Isoform 2 of Dystonin | Isoform 4 of Dystonin	tIIQLkPR	Q03001;Q03001-3;Q03001-8;Q03001-9	NonPhos	Q03001->|Q03001-3->|Q03001-8->|Q03001-9->	NonPhos_isUniquetoGene	isUniquetoGene		20|11|10|24.5|33.5|17	3|2		-0.281534	-2.27425	0.0264349	0.59526		-0.380134	-3.50832	0.000899617	0.0247423		-0.0986004	-0.876588	0.386562	0.791576
[PRPF19]	Pre mRNA processing factor 19	tVPEELVkPEELSk	Q9UMS4	NonPhos	Q9UMS4->	NonPhos_isUniquetoGene	isUniquetoGene		1.5|7|12.5|14|23|18	2|3|4|5|7		-0.111522	-1.71285	0.092355	0.804158		-0.196007	-3.50657	0.000904446	0.0247423		-0.084485	-1.23936	0.222073	0.667368
[RPL4]	60S ribosomal protein L4	vDkAAAAAAALQAk	P36578	NonPhos	P36578->	NonPhos_isUniquetoGene	isUniquetoGene		43|47.5|22.5|23|38|4	3|4|6		-0.0968428	-1.23673	0.22237	0.923176		-0.331871	-3.51394	0.000883657	0.0247423		-0.235028	-2.62946	0.0111818	0.187047
[AKAP12]	|A kinase anchor protein 12	vLGETANILETGETLEPAGAHLVLEEk	Q02952	NonPhos	Q02952->	NonPhos_isUniquetoGene	isUniquetoGene		|41|82|73|72.5	|1|2		0.182381	2.35543	0.0216506	0.569367		0.263964	3.51456	0.000882042	0.0247423		0.081583	1.37485	0.176121	0.619395
[RBBP7]	Histone binding protein RBBP7 |	yMPQNPHIIATk	Q16576	NonPhos	Q16576->|	NonPhos_isUniquetoGene	isUniquetoGene		29||44|38.5|28	1||2		0.00730639	0.141974	0.887998	0.99965		-0.184538	-3.52176	0.000863232	0.0247423		-0.191844	-3.37574	0.00138375	0.0673077
[MAP1S]	Isoform 2 of Microtubule associated protein 1S	aVPMAPAPA[p]sPGSSNDSSAR	Q66K74-2	Phos	Q66K74-2->[p]S733	Phos_isUniquetoGene	isUniquetoGene	1	10|0|36|9.5|7.5|14	5|1|3|8|6|9		0.232416	1.98135	0.0522534	0.709995		0.448159	3.48957	0.000952896	0.0259481		0.215743	1.80076	0.0779541	0.457783
[ALB]	Serum albumin	cASLQkFGERAFk	P02768	NonPhos	P02768->	NonPhos_isUniquetoGene	isUniquetoGene		26|48|36|33|25|35	3|4		0.187208	1.00446	0.320854	0.974174		0.625194	3.48079	0.000979496	0.0259481		0.437986	2.79226	0.0072555	0.156455
[NUMA1]	Nuclear mitotic apparatus protein 1 |	eLVkEPAR	Q14980	NonPhos	Q14980->|	NonPhos_isUniquetoGene	isUniquetoGene		6||27|26|14|45	3||1		-0.0280039	-0.422771	0.675206	0.99965		-0.215211	-3.48697	0.00096048	0.0259481		-0.187207	-2.74133	0.00832157	0.164857
[EEF1A1]	|Elongation factor 1 alpha 1 | Isoform 2 of Elongation factor 1 alpha 1	eVSTYIkk	P68104;P68104-2	NonPhos	P68104->|P68104-2->	NonPhos_isUniquetoGene	isUniquetoGene		|9|6|26.5|9.5|21	|4|3|2|7		-0.0881319	-1.03018	0.308701	0.967249		-0.262578	-3.49945	0.000924396	0.0259481		-0.174447	-2.08978	0.0416831	0.35381
[ALCAM]	Isoform 2 of CD166 antigen |	fVcMLVTEDNVFEAPTIVk	Q13740-2	NonPhos	Q13740-2->|	NonPhos_isUniquetoGene	isUniquetoGene		16.5|34.5||54|70	4|2|6|		0.200176	2.5287	0.0139542	0.501595		0.2765	3.49617	0.000933943	0.0259481		0.076324	1.20918	0.233417	0.677251
[RPL26]	60S ribosomal protein L26	gkYkEETIEk	P61254	NonPhos	P61254->	NonPhos_isUniquetoGene	isUniquetoGene		24|37|14|64|16|20	1|3		-0.100237	-1.18409	0.242476	0.933198		-0.328747	-3.48405	0.00096922	0.0259481		-0.228511	-2.36539	0.0217714	0.26522
[HNRNPA2B1]	Heterogeneous nuclear ribonucleoproteins A2/B1	iDTIEIITDR	P22626	NonPhos	P22626->	NonPhos_isUniquetoGene	isUniquetoGene		11|14.5|17|24|21|35	2|4|1|5|3		-0.0444739	-0.572635	0.570545	0.99965		-0.253937	-3.49611	0.000934102	0.0259481		-0.209463	-2.31995	0.0243262	0.277696
[ASS1]	Argininosuccinate synthase	kVFIEDVSR	P00966	NonPhos	P00966->	NonPhos_isUniquetoGene	isUniquetoGene		2|6|0|11|7|20	4|1|3|5|2		-0.366345	-2.50197	0.0149588	0.510432		-0.450194	-3.47928	0.00098461	0.0259481		-0.0838488	-0.594966	0.556264	0.877642
[KRT18]	Keratin type I cytoskeletal 18	kVIDDTNITR	P05783	NonPhos	P05783->	NonPhos_isUniquetoGene	isUniquetoGene		8|11|21|11.5|16.5|45	3|2|4		0.185828	1.34338	0.185372	0.901793		0.582496	3.49814	0.000928117	0.0259481		0.396668	2.4743	0.0166226	0.229375
[FBL]	rRNA 2' O methyltransferase fibrillarin	lAAAILGGVDQIHIkPGAk	P22087	NonPhos	P22087->	NonPhos_isUniquetoGene	isUniquetoGene		11|6|4|7|24	4|2|3|7		-0.17868	-2.64869	0.010164	0.466049		-0.255034	-3.48803	0.00095744	0.0259481		-0.0763543	-0.927695	0.359576	0.777113
[POF1B]	Protein POF1B	lkELEYckR	Q8WVV4	NonPhos	Q8WVV4->	NonPhos_isUniquetoGene	isUniquetoGene		20|15|28|7|9|14	4|2|1|3		-0.0621505	-0.568992	0.572987	0.99965		-0.387113	-3.48846	0.000956158	0.0259481		-0.324962	-2.74722	0.0081929	0.163673
[HDGF]	Hepatoma derived growth factor | Isoform 2 of Hepatoma derived growth factor	rAGDLLED[p]sPkRPk	P51858;P51858-2	Phos	P51858->[p]S165|P51858-2->[p]S158	Phos_isUniquetoGene	isUniquetoGene	1	29|22|12.5|21|16.5|13	2|1|10|5		-0.0714437	-0.911804	0.36726	0.982939		-0.268728	-3.48234	0.000974683	0.0259481		-0.197284	-2.5511	0.0136842	0.205594
[FAM98B]	Isoform 2 of Protein FAM98B	rYALSPk	Q52LJ0-2	NonPhos	Q52LJ0-2->	NonPhos_isUniquetoGene	isUniquetoGene		30|26|0|20|10|55	2|3|4		-0.136409	-1.68393	0.0978817	0.810929		-0.2606	-3.49421	0.000939659	0.0259481		-0.124191	-1.66936	0.101608	0.506338
[SLC9A1]	Sodium/hydrogen exchanger 1	skETSSPGTDDVFTPAP[?p]sD[?p]sPSSQR	P19634	Phos	P19634->[?p]S783[?p]S785	Phos_isUniquetoGene	isUniquetoGene	1	46.5|20.5|13|0|16	4|2|3|1|6		0.264713	1.73561	0.088188	0.795832		0.483118	3.47828	0.000988014	0.0259481		0.218405	1.53917	0.130581	0.55587
[DDX3X]	ATP dependent RNA helicase DDX3X	sSFFSDR	O00571	NonPhos	O00571->	NonPhos_isUniquetoGene	isUniquetoGene		30|0|10|13.5	2|4|3		-0.206705	-1.59286	0.117096	0.834205		-0.378241	-3.48846	0.000956158	0.0259481		-0.171535	-1.29464	0.202372	0.646275
[LAMA4]	Isoform 2 of Laminin subunit alpha 4 |	vFLTVPSLSSTAEEk	Q16363-2	NonPhos	Q16363-2->|	NonPhos_isUniquetoGene	isUniquetoGene		58|41|24||18|50.5	2|1||4		0.162793	2.20348	0.0313499	0.625199		0.270157	3.47891	0.000985639	0.0259481		0.107364	1.39655	0.169494	0.610886
[CCT5]	T complex protein 1 subunit epsilon	dVDFELIkVEGk	P48643	NonPhos	P48643->	NonPhos_isUniquetoGene	isUniquetoGene		39.5|28|7.5|6|8.5|17	4|3		-0.106955	-1.48688	0.143138	0.871505		-0.193559	-3.47118	0.00100925	0.0269231		-0.0866034	-1.17364	0.247295	0.691365
[TCEAL3]	|Transcription elongation factor A protein like 3	eDEGEPGDEGQLEDEG[p]sQEkQGR	Q969E4	Phos	Q969E4->[p]S65	Phos_isUniquetoGene	isUniquetoGene	1	|9|23|16.5|6	|4|5		-0.11648	-1.09949	0.277498	0.954281		-0.341489	-3.46714	0.0010213	0.0269231		-0.225009	-1.86201	0.0686196	0.436491
[SH3BGRL]	SH3 domain binding glutamic acid rich like protein	eNVPENSRPATGYPLPPQIFNESQYRGDYDAFFEAR	O75368	NonPhos	O75368->	NonPhos_isUniquetoGene	isUniquetoGene		3|8|6|5.5|4	6|8|9		-0.0621195	-0.696718	0.490341	0.998197		-0.272312	-3.45803	0.00104976	0.0269231		-0.210193	-2.68531	0.00965195	0.17564
[SOD2]	Isoform 4 of Superoxide dismutase Mn mitochondrial |	hHAAYVNNLNVTEEkYQEALAk	P04179-4	NonPhos	P04179-4->|	NonPhos_isUniquetoGene	isUniquetoGene		30||41|21|5|16	1||3|2|4		-0.163093	-1.44233	0.155366	0.880797		-0.313371	-3.46307	0.00103414	0.0269231		-0.150278	-1.46854	0.148855	0.583051
[COL14A1]	Collagen alpha 1XIV chain	iEWHLNAFSTkDEVIEAVR	Q05707	NonPhos	Q05707->	NonPhos_isUniquetoGene	isUniquetoGene		0|29.5|4.5|30|44|12	5|2|4		-0.388065	-2.06022	0.0437768	0.683655		-0.605004	-3.46616	0.00102448	0.0269231		-0.216939	-1.17957	0.244936	0.689666
[SEPT7]	Isoform 2 of Septin 7	iYEFPETDDEEENkLVk	Q16181-2	NonPhos	Q16181-2->	NonPhos_isUniquetoGene	isUniquetoGene		1|38.5|10|8|15.5|11.5	3|4|7|5|6|8		-0.0226879	-0.534463	0.596423	0.99965		-0.164451	-3.4635	0.00103285	0.0269231		-0.141763	-3.19865	0.00232167	0.088993
[RPS23]	40S ribosomal protein S23	kAHLGTALk	P62266	NonPhos	P62266->	NonPhos_isUniquetoGene	isUniquetoGene		29|31|32|49|55|30	3|1|2		0.434898	3.14397	0.00251541	0.289308		-0.460699	-3.4621	0.00103684	0.0269231		-0.895597	-6.49731	4.74999e-08	0
[NCL]	Nucleolin |	kED[p]sDEEEDDD[p]sEEDEEDDEDEDEDEDEIEPAAmk	P19338	Phos	P19338->[p]S145[p]S153|	Phos_isUniquetoGene	isUniquetoGene	2	9.5||50|8|1|11	8||2|29|26|64		-0.064017	-0.527151	0.601461	0.99965		-0.469131	-3.46403	0.00103118	0.0269231		-0.405114	-2.75757	0.00797008	0.162107
[VPS29]	Vacuolar protein sorting associated protein 29 | Isoform 2 of Vacuolar protein sorting associated protein 29	kLLVPGk	Q9UBQ0;Q9UBQ0-2	NonPhos	Q9UBQ0->|Q9UBQ0-2->	NonPhos_isUniquetoGene	isUniquetoGene		16.5|36|0|12.5|12	2|4|3		-0.203813	-1.87195	0.0663167	0.755804		-0.33398	-3.45905	0.0010466	0.0269231		-0.130167	-1.39596	0.169671	0.610886
[ERP29]	Endoplasmic reticulum resident protein 29	lAENSASSDDLLVAEVGISDYGDkLNMELSEk	P30040	NonPhos	P30040->	NonPhos_isUniquetoGene	isUniquetoGene		72.5|27|18|17|37|9	2|1|3		-0.299501	-3.20232	0.00211592	0.271429		-0.382524	-3.46258	0.00103543	0.0269231		-0.083023	-0.927292	0.359784	0.777199
[TARS]	Threonine tRNA ligase cytoplasmic	lEMYNILk	P26639	NonPhos	P26639->	NonPhos_isUniquetoGene	isUniquetoGene		47|17|8.5|32.5|54|51.5	2|3|4		0.0117287	0.232752	0.817442	0.99965		-0.144193	-3.47191	0.00100701	0.0269231		-0.155922	-2.9124	0.00523329	0.132612
[PRKCSH]	Glucosidase 2 subunit beta	lIELQAGkk	P14314	NonPhos	P14314->	NonPhos_isUniquetoGene	isUniquetoGene		14.5|19.5|11|24|25.5|31	2|3		-0.0455203	-0.634098	0.530051	0.9982		-0.206068	-3.46899	0.00101571	0.0269231		-0.160548	-2.36634	0.0217196	0.26522
[C5]	|Complement C5	mPITYDnGFLFIHTDkPVYTPDQSVk	P01031	NonPhos	P01031->	NonPhos_isUniquetoGene	isUniquetoGene		|18|24|11|47	|1|2		-0.18009	-1.57058	0.122224	0.843773		-0.36702	-3.46752	0.00102022	0.0269231		-0.18693	-2.41182	0.0194206	0.249149
[HNRNPA1]	Isoform A1 A of Heterogeneous nuclear ribonucleoprotein A1	nQGGYGGSSSSSSYGSGRR	P09651-2	NonPhos	P09651-2->	NonPhos_isUniquetoGene	isUniquetoGene		0|4|16	4|5|3		-0.0202084	-0.0956934	0.924377	0.99965		-0.748185	-3.46512	0.00102763	0.0269231		-0.727976	-3.20103	0.00230604	0.0886525
[MOB4]	MOB like protein phocein	qIFDEYENETFLcHR	Q9Y3A3	NonPhos	Q9Y3A3->	NonPhos_isUniquetoGene	isUniquetoGene		37|44|40|43|52|18	1|2|3		0.417235	3.61905	0.000578961	0.136364		0.402712	3.4642	0.00103051	0.0269231		-0.0145228	-0.161653	0.872923	0.975273
[CTHRC1]	Collagen triple helix repeat containing protein 1 |	qREVVDLYNGmcLQGPAGVPGR	Q96CG8	NonPhos	Q96CG8->|	NonPhos_isUniquetoGene	isUniquetoGene		22|47|61.5||28.5	4|2|		0.0563998	0.662239	0.512029	0.998197		0.261873	3.46343	0.00103303	0.0269231		0.205473	2.45984	0.0172374	0.23301
[HSP90AB1]	Heat shock protein HSP 90 beta	sIYYITGESk	P08238	NonPhos	P08238->	NonPhos_isUniquetoGene	isUniquetoGene		11|20|43.5|28|40|25.5	3|4|6|11|10		-0.0894514	-1.37693	0.174741	0.895447		-0.246287	-3.46455	0.00102921	0.0269231		-0.156836	-2.33812	0.0232748	0.274251
[JUP]	Junction plakoglobin |	vLkVLSVcPSNkPAIVEAGGMQALGk	P14923	NonPhos	P14923->|	NonPhos_isUniquetoGene	isUniquetoGene		32|20.5||82|38.5	1|2|		0.0499259	0.799841	0.428707	0.994146		0.24401	3.46595	0.00102494	0.0269231		0.194084	2.89811	0.00544289	0.134921
[TPR]	Nucleoprotein TPR	yLDEIVkEVEAk	P12270	NonPhos	P12270->	NonPhos_isUniquetoGene	isUniquetoGene		13|31|23.5|11|12.5|24	3|1|4		-0.0510324	-0.805916	0.425217	0.993742		-0.197323	-3.47314	0.00100318	0.0269231		-0.146291	-2.25159	0.0286401	0.300659
[TYMP]	|Thymidine phosphorylase	aREQEELLAPADGTVELVR	P19971	NonPhos	P19971->	NonPhos_isUniquetoGene	isUniquetoGene		|6|3|11	|3|2|4		0.151992	2.33668	0.0226841	0.576882		0.181803	3.44743	0.00108363	0.0276243		0.0298104	0.44959	0.656526	0.91599
[HSPB1]	Heat shock protein beta 1	dGVVEITGkHEER	P04792	NonPhos	P04792->	NonPhos_isUniquetoGene	isUniquetoGene		6.5|10.5|9.5|4.5|11|9	4|8|9		0.068152	0.81305	0.421147	0.992437		-0.304847	-3.44522	0.00109058	0.0276243		-0.372998	-3.9947	0.000204867	0.0194175
[FLG2]	Filaggrin 2	eLLEkELHPVLk	Q5D862	NonPhos	Q5D862->	NonPhos_isUniquetoGene	isUniquetoGene		27|27.5|30.5|25|40|21	3|4|2|1		-0.501032	-2.13695	0.03668	0.650387		-0.842736	-3.44981	0.00107617	0.0276243		-0.341704	-1.46116	0.150874	0.586709
[STT3B]	Dolichyl diphosphooligosaccharide protein glycosyltransferase subunit STT3B	eSDYFTPQGEFRVDk	Q8TCJ2	NonPhos	Q8TCJ2->	NonPhos_isUniquetoGene	isUniquetoGene		8|31|44|43.5|27.5|36.5	1|3|4|2		0.133455	2.66112	0.00982875	0.466049		0.236868	3.44418	0.00109392	0.0276243		0.103413	1.64436	0.106708	0.516946
[DSP]	Desmoplakin	eSHRLPVDIAYkR	P15924	NonPhos	P15924->	NonPhos_isUniquetoGene	isUniquetoGene		8|21|14|30.5|24|38.5	9|8|7|1|4		-0.020573	-0.226493	0.822269	0.99965		-0.264235	-3.44727	0.0010842	0.0276243		-0.243662	-2.64302	0.0107901	0.183799
[ABCC1]	Isoform 4 of Multidrug resistance associated protein 1 |	hIFENVIGPk	P33527-4	NonPhos	P33527-4->|	NonPhos_isUniquetoGene	isUniquetoGene		8||33|21|69	1|		0.0745122	1.10936	0.273235	0.950752		0.249435	3.44757	0.00108311	0.0276243		0.174923	2.41911	0.0190707	0.246712
[PABPC1]	Polyadenylate binding protein 1 |	kEFSPFGTITSAk	P11940	NonPhos	P11940->|	NonPhos_isUniquetoGene	isUniquetoGene		3|18||19|11	1|2||3		-0.0566858	-1.23959	0.221309	0.923176		-0.165381	-3.45683	0.00105344	0.0276243		-0.108696	-2.60933	0.0117853	0.191176
[MYH9]	Myosin 9	kkLEMDLk	P35579	NonPhos	P35579->	NonPhos_isUniquetoGene	isUniquetoGene		40|14|13|15.5|17|13.5	1|3|2|4		0.0218269	0.250204	0.804049	0.99965		-0.328147	-3.44505	0.00109114	0.0276243		-0.349974	-3.88371	0.000290826	0.025
[RPL7A]	60S ribosomal protein L7a |	kVAPAPAVVkk	P62424	NonPhos	P62424->|	NonPhos_isUniquetoGene	isUniquetoGene		15|0||8.5|6	3||2|1		-0.300953	-1.67049	0.100548	0.811586		-0.655494	-3.44334	0.00109658	0.0276243		-0.354541	-1.93842	0.0582893	0.40759
[BLMH]	Bleomycin hydrolase	lGLSDMNLYDHELVFGVSLk	Q13867	NonPhos	Q13867->	NonPhos_isUniquetoGene	isUniquetoGene		3.5|11|20|22.5|18	2|4|7|10|8		-0.115011	-0.865863	0.391763	0.987031		-0.469314	-3.44196	0.00110125	0.0276243		-0.354303	-2.64663	0.010688	0.182645
[HSP90AB1]	Heat shock protein HSP 90 beta	lVSSPccIVTSTYGWTANMER	P08238	NonPhos	P08238->	NonPhos_isUniquetoGene	isUniquetoGene		10|3|15|11|36|17.5	3|4|9|7|8|10		-0.112654	-0.989396	0.328121	0.975931		-0.356918	-3.4489	0.00107894	0.0276243		-0.244263	-2.08075	0.0425444	0.357048
[FLNA]	Filamin A | Isoform 2 of Filamin A	mDcQEcPEGYRVTYTPMAPGSYLISIk	P21333;P21333-2	NonPhos	P21333->|P21333-2->	NonPhos_isUniquetoGene	isUniquetoGene		1.5|16.5|18|6|7|11	4|3|8|9|11		-0.114379	-0.620398	0.538937	0.99965		-0.616742	-3.44019	0.00110678	0.0276243		-0.502363	-2.42273	0.0189011	0.245543
[KRT18]	Keratin type I cytoskeletal 18 |	nHEEEVkGLQAQIASSGLTVEVDAPk	P05783	NonPhos	P05783->|	NonPhos_isUniquetoGene	isUniquetoGene		15|21||26|51|28	1|5||3|2|4		0.147317	1.26038	0.213743	0.91775		0.474941	3.44354	0.00109587	0.0276243		0.327625	2.70126	0.00925477	0.174354
[RPL5]	60S ribosomal protein L5	rFPGYDSESk	P46777	NonPhos	P46777->	NonPhos_isUniquetoGene	isUniquetoGene		19.5|18|9|27|11|21.5	4|7|5|2		-0.0492339	-0.865361	0.392033	0.987031		-0.226945	-3.45071	0.00107343	0.0276243		-0.177712	-2.73695	0.00841797	0.165362
[CTNND1]	Isoform 1A of Catenin delta 1 |	sDFQVNLNNA[p]sR	O60716-5	Phos	O60716-5->[p]S851|	Phos_isUniquetoGene	isUniquetoGene	1	21||11|28	1||3		0.141198	1.35392	0.18198	0.899783		0.381986	3.45239	0.00106748	0.0276243		0.240788	3.18514	0.00241657	0.0915332
[PTMS]	Parathymosin	sVEAAAELSAk	P20962	NonPhos	P20962->	NonPhos_isUniquetoGene	isUniquetoGene		37|27|20|42|34.5|36	6|8|9		-0.0206687	-0.336034	0.739015	0.99965		-0.172033	-3.45084	0.00107291	0.0276243		-0.151364	-2.58774	0.0124599	0.195846
[SYNCRIP]	Isoform 3 of Heterogeneous nuclear ribonucleoprotein Q	tkEQILEEFSk	O60506-3	NonPhos	O60506-3->	NonPhos_isUniquetoGene	isUniquetoGene		9.5|7.5|19|13|6|11	4|1		-0.0307426	-0.586619	0.561204	0.99965		-0.134004	-3.44324	0.00109684	0.0276243		-0.103262	-1.93824	0.0583124	0.40759
[FUBP3]	Far upstream element binding protein 3 |	tVITEEFkVPDk	Q96I24	NonPhos	Q96I24->|	NonPhos_isUniquetoGene	isUniquetoGene		27|45||16|29	1||5|2		-0.0884343	-1.68153	0.0983502	0.810929		-0.201776	-3.44523	0.00109052	0.0276243		-0.113342	-2.05148	0.0454432	0.368555
[RBM14]	RNA binding protein 14 |	vIEcDVVkDYAFVHMEk	Q96PK6	NonPhos	Q96PK6->|	NonPhos_isUniquetoGene	isUniquetoGene		15|21|12.5|5.5|	4|3|2|		-0.09436	-1.97506	0.0529883	0.711145		-0.216788	-3.44218	0.0011006	0.0276243		-0.122428	-2.09335	0.0413469	0.352831
[SEPT8]	Isoform 2 of Septin 8	vkETELELk	Q92599-2	NonPhos	Q92599-2->	NonPhos_isUniquetoGene	isUniquetoGene		7|0|23|25|19|22.5	3|4|2		-0.00542736	-0.0910932	0.927997	0.99965		-0.156044	-3.43831	0.00111273	0.0276243		-0.150616	-3.00906	0.00399614	0.112878
[SNRPB]	Isoform SM B of Small nuclear ribonucleoprotein associated proteins B and B'	vLGLVLLR	P14678-2	NonPhos	P14678-2->	NonPhos_isUniquetoGene	isUniquetoGene		19|7.5|6.5|16|14|18	2|4|3		-0.0833361	-1.1097	0.273093	0.950752		-0.266183	-3.45706	0.00105274	0.0276243		-0.182847	-1.97698	0.0535902	0.394498
[PLEC]	Plectin | Isoform 2 of Plectin | Isoform 3 of Plectin | Isoform 4 of Plectin | Isoform 8 of Plectin	vRAEMEVLLASk	Q15149;Q15149-3;Q15149-4;Q15149-8	NonPhos	Q15149->|Q15149-3->|Q15149-4->|Q15149-8->	NonPhos_isUniquetoGene	isUniquetoGene		8|5|21.5|16|14|32	6|4|7|5|3		0.0216237	0.426147	0.672769	0.99965		-0.196377	-3.43922	0.00110991	0.0276243		-0.218001	-3.8317	0.000343804	0.0289855
[LASP1]	LIM and SH3 domain protein 1 |	ykEEFEkNk	Q14847	NonPhos	Q14847->|	NonPhos_isUniquetoGene	isUniquetoGene		15||29|20|7|9	1||3|2		-0.122007	-1.38533	0.172159	0.891726		-0.284752	-3.43958	0.00110862	0.0276243		-0.162745	-1.69892	0.0958211	0.495984
[ATP1A1]	Sodium/potassium transporting ATPase subunit alpha 1	aVAGDASESALLk	P05023	NonPhos	P05023->	NonPhos_isUniquetoGene	isUniquetoGene		46|35|44|30.5|27|45	1|3|4|7|6		0.138842	1.811	0.0754594	0.778821		0.261031	3.43397	0.00112792	0.0282686		0.122189	1.4155	0.163843	0.603453
[LRP1]	|Prolow density lipoprotein receptor related protein 1	cNLDGSGLEVIDAMR	Q07954	NonPhos	Q07954->	NonPhos_isUniquetoGene	isUniquetoGene		|30.5|24|0|16.5|32	|4|3|1|2		0.107707	1.45955	0.15054	0.874477		0.234844	3.42812	0.00114874	0.0282686		0.127136	1.77374	0.0823964	0.467899
[HSP90B1]	Endoplasmin	dISTNYYASQkk	P14625	NonPhos	P14625->	NonPhos_isUniquetoGene	isUniquetoGene		10|0|11|14|17|24	3|2|4		-0.104226	-1.40993	0.164745	0.887768		-0.296606	-3.42998	0.00114242	0.0282686		-0.192381	-2.56883	0.013078	0.201294
[FKBP4]	Peptidyl prolyl cis trans isomerase FKBP4 |	dkFSFDLGkGEVIk	Q02790	NonPhos	Q02790->|	NonPhos_isUniquetoGene	isUniquetoGene		17|30.5|23.5|10|46|	1|2|3|		-0.0898945	-1.82307	0.0735654	0.77662		-0.170842	-3.42074	0.0011747	0.0282686		-0.0809472	-1.93161	0.0591619	0.408937
[HNRNPAB]	Heterogeneous nuclear ribonucleoprotein A/B | Isoform 3 of Heterogeneous nuclear ribonucleoprotein A/B |	dLkDYFTk	Q99729;Q99729-3	NonPhos	Q99729->|Q99729-3->|	NonPhos_isUniquetoGene	isUniquetoGene		6.5|11.5|23||17	2|3||1		-0.0467237	-0.791682	0.433415	0.994522		-0.265233	-3.43274	0.0011323	0.0282686		-0.218509	-3.01707	0.00390806	0.111821
[RPS11]	40S ribosomal protein S11	eAIEGTYIDkk	P62280	NonPhos	P62280->	NonPhos_isUniquetoGene	isUniquetoGene		6|19|26|13|14.5	3|2|9|8|7		0.00156734	0.0192813	0.98474	0.99965		-0.327846	-3.43791	0.0011143	0.0282686		-0.329414	-4.11259	0.000140647	0.0140845
[PPL]	Periplakin	eLDDLkR	O60437	NonPhos	O60437->	NonPhos_isUniquetoGene	isUniquetoGene		9|15.5|24|39|10	1|2|3		0.0359971	0.482454	0.632604	0.99965		-0.26771	-3.43601	0.00112041	0.0282686		-0.303707	-4.05058	0.000170715	0.0194175
[COL17A1]	Isoform 2 of Collagen alpha 1XVII chain	fLILEkDNTPAkk	Q9UMD9-2	NonPhos	Q9UMD9-2->	NonPhos_isUniquetoGene	isUniquetoGene		13.5|6|23|22|31|9	2|1|4|3		-0.2698	-2.50891	0.0146923	0.509119		-0.390963	-3.42916	0.00114513	0.0282686		-0.121163	-1.02982	0.309496	0.745641
[RPL3]	60S ribosomal protein L3	iGQGYLIkDGk	P39023	NonPhos	P39023->	NonPhos_isUniquetoGene	isUniquetoGene		8|16|15|9.5|27	4|3		-0.0599695	-1.03503	0.306448	0.966756		-0.243906	-3.43057	0.00114028	0.0282686		-0.183936	-2.94582	0.00477373	0.124642
[SLC12A2]	Solute carrier family 12 member 2	iTDNELELYk	P55011	NonPhos	P55011->	NonPhos_isUniquetoGene	isUniquetoGene		16|24|32.5|37|35|42.5	3|4|2|5		0.198402	1.66247	0.102152	0.814016		0.579157	3.4333	0.00113037	0.0282686		0.380755	2.55815	0.0134408	0.204017
[BCLAF1]	Isoform 2 of Bcl 2 associated transcription factor 1	lkETGYVVERPSTTk	Q9NYF8-2	NonPhos	Q9NYF8-2->	NonPhos_isUniquetoGene	isUniquetoGene		25|28.5|28|20|11|44.5	4|2|3		-0.060223	-0.675213	0.50381	0.998197		-0.303699	-3.4236	0.00116506	0.0282686		-0.243476	-2.82434	0.00665426	0.149479
[PLBD2]	Putative phospholipase B like 2	lTLLQLk	Q8NHP8	NonPhos	Q8NHP8->	NonPhos_isUniquetoGene	isUniquetoGene		15.5|32|37|68|26.5|29.5	2|3|4		-0.113497	-1.41642	0.162834	0.886355		-0.247738	-3.42931	0.00114472	0.0282686		-0.134241	-1.61912	0.112099	0.525917
[ADH5]	Alcohol dehydrogenase class 3	lVSEYMSkk	P11766	NonPhos	P11766->	NonPhos_isUniquetoGene	isUniquetoGene		3.5|15|11.5|20|18|44	2|4|1|3		-0.082993	-1.27591	0.208208	0.916776		-0.230567	-3.43751	0.0011156	0.0282686		-0.147574	-2.3805	0.0209802	0.259892
[ACAT1]	Acetyl CoA acetyltransferase mitochondrial	nEQDAYAINSYTR	P24752	NonPhos	P24752->	NonPhos_isUniquetoGene	isUniquetoGene		5.5|6|12|25|10|10.5	2|4|7		0.062883	0.94811	0.348602	0.980135		0.267377	3.42601	0.00115678	0.0282686		0.204494	2.60178	0.0120197	0.193182
[SENP3]	Sentrin specific protease 3 |	nHL[p]sPQQGGATPQVPSPccR	Q9H4L4	Phos	Q9H4L4->[p]S169|	Phos_isUniquetoGene	isUniquetoGene	1	45.5||17.5|63|31|18	4||2|6|5		0.17087	1.71086	0.0927295	0.804897		0.409957	3.42003	0.00117736	0.0282686		0.239087	2.0425	0.0463721	0.372616
[ATP1A1]	Sodium/potassium transporting ATPase subunit alpha 1	nIAFFSTNcVEGTAR	P05023	NonPhos	P05023->	NonPhos_isUniquetoGene	isUniquetoGene		14|6|23|12|22|21.5	6|4|7|12|8		0.100201	1.61904	0.111283	0.827762		0.322701	3.43099	0.00113878	0.0282686		0.2225	2.3276	0.0238752	0.276728
[KRT2]	Keratin type II cytoskeletal 2 epidermal	skEEAEALYHSkYEELQVTVGR	P35908	NonPhos	P35908->	NonPhos_isUniquetoGene	isUniquetoGene		15.5|22|12|21.5|19|22.5	8|6|4|9|12		-0.245933	-1.9632	0.0543939	0.71482		-0.414982	-3.43587	0.00112097	0.0282686		-0.169049	-1.63386	0.108922	0.520809
[CCT6A]	T complex protein 1 subunit zeta	sVTLLIk	P40227	NonPhos	P40227->	NonPhos_isUniquetoGene	isUniquetoGene		20.5|19.5|29|17|30|54.5	2|4|3		-0.0439202	-0.728009	0.471139	0.995433		-0.193901	-3.43282	0.00113202	0.0282686		-0.14998	-2.7183	0.00884605	0.169838
[KRT1]	Keratin type II cytoskeletal 1	tHnLEPYFESFINNLR	P04264	NonPhos	P04264->	NonPhos_isUniquetoGene	isUniquetoGene		32.5|25|35|27|21.5	20|14|13|19|21|22		0.0529642	1.39925	0.167934	0.887768		0.144858	3.42221	0.00116956	0.0282686		0.091894	2.45046	0.0176439	0.235629
[AHNAK]	Neuroblast differentiation associated protein AHNAK	vEGEMkVPDVDIkGPk	Q09666	NonPhos	Q09666->	NonPhos_isUniquetoGene	isUniquetoGene		28.5|32|15|15.5|8|3	4|6|9|3		-0.150153	-1.74755	0.0860645	0.793161		-0.23488	-3.42908	0.0011453	0.0282686		-0.0847267	-1.00117	0.323052	0.755572
[AHNAK]	Neuroblast differentiation associated protein AHNAK	vkGDVDVSVPk	Q09666	NonPhos	Q09666->	NonPhos_isUniquetoGene	isUniquetoGene		3.5|27.5|14|19.5|23|11.5	2|4|3|8|12		0.0429485	0.513062	0.611207	0.99965		-0.272433	-3.42761	0.00115076	0.0282686		-0.315381	-3.58549	0.000734824	0.0487805
[SSB]	Lupus La protein	ykETDLLILFk	P05455	NonPhos	P05455->	NonPhos_isUniquetoGene	isUniquetoGene		33.5|25.5|17|55|32	4|2|3		-0.215243	-2.68673	0.00917363	0.451389		-0.253275	-3.42532	0.00115909	0.0282686		-0.0380314	-0.467721	0.643624	0.911631
[YWHAE]	14 3 3 protein epsilon	yLAEFATGNDRk	P62258	NonPhos	P62258->	NonPhos_isUniquetoGene	isUniquetoGene		22.5|23|7.5|27.5|31|29	6|7|4|11		-0.0984281	-2.12228	0.0379512	0.660248		-0.163591	-3.43806	0.00111362	0.0282686		-0.065163	-1.29516	0.202191	0.646275
[SPTAN1]	Spectrin alpha chain non erythrocytic 1 | Isoform 2 of Spectrin alpha chain non erythrocytic 1 | Isoform 3 of Spectrin alpha chain non erythrocytic 1	aLSSEGkPYVTkEELYQNLTR	Q13813-2;Q13813-3	NonPhos	Q13813-2->|Q13813-3->	NonPhos_isUniquetoGene	isUniquetoGene		7|3|12|4|61.5|23	1|3|2		-0.121059	-1.4212	0.161439	0.8845		-0.269905	-3.41911	0.00118074	0.0284757		-0.148846	-1.76172	0.0844468	0.472698
[KRT78]	Keratin type II cytoskeletal 78	aTLENDFVVLkk	Q8N1N4	NonPhos	Q8N1N4->	NonPhos_isUniquetoGene	isUniquetoGene		0|12.5|9|2|40|11	1|4|2|3		-0.0556227	-0.416549	0.679723	0.99965		-0.458662	-3.41657	0.00118967	0.0284757		-0.403039	-3.10861	0.00301351	0.0992063
[DCD]	|Dermcidin | Isoform 2 of Dermcidin	aVGGLGk	P81605;P81605-2	NonPhos	P81605->|P81605-2->	NonPhos_isUniquetoGene	isUniquetoGene		|19|16.5|20.5|40|49.5	|4|6|2		0.474926	1.28022	0.206687	0.915239		1.09341	3.4102	0.00121168	0.0284757		0.618483	1.6991	0.0957879	0.495983
[SRSF1]	Serine/arginine rich splicing factor 1 |	dIEDVFYk	Q07955	NonPhos	Q07955->|	NonPhos_isUniquetoGene	isUniquetoGene		44||31|28|29|36.5	2||4		-0.00440292	-0.0995371	0.921353	0.99965		-0.124623	-3.41039	0.00121104	0.0284757		-0.12022	-2.76002	0.00791852	0.161885
[CPNE1]	|Copine 1	dIVQFVPYRR	Q99829	NonPhos	Q99829->	NonPhos_isUniquetoGene	isUniquetoGene		|46.5|20|9|12.5	|2|3|4		-0.183953	-2.3077	0.0243625	0.581511		-0.270788	-3.4182	0.00118382	0.0284757		-0.0868354	-1.05158	0.299453	0.737827
[TPT1]	Translationally controlled tumor protein	dLISHDEMFSDIYk	P13693	NonPhos	P13693->	NonPhos_isUniquetoGene	isUniquetoGene		32|20|37|27.5|29	4|5|2|3		-0.0639889	-1.37273	0.176054	0.895943		-0.200153	-3.41391	0.00119888	0.0284757		-0.136165	-2.42017	0.0190201	0.245986
[KRT8]	Keratin type II cytoskeletal 8	dVDEAYMNkVELESR	P05787	NonPhos	P05787->	NonPhos_isUniquetoGene	isUniquetoGene		2.5|0|8.5|16|14	4|3		0.451053	2.44824	0.0171627	0.521711		0.734286	3.4081	0.00121932	0.0284757		0.283234	1.5106	0.13773	0.566267
[DDX5]	Probable ATP dependent RNA helicase DDX5	dWVLNEFk	P17844	NonPhos	P17844->	NonPhos_isUniquetoGene	isUniquetoGene		20|17|26|27.5|44.5|40	3|4|2		-0.0394148	-0.791821	0.433335	0.994522		-0.15905	-3.4092	0.00121522	0.0284757		-0.119636	-2.17453	0.0343062	0.323949
[HNRNPH3]	Heterogeneous nuclear ribonucleoprotein H3	eIAENALGk	P31942	NonPhos	P31942->	NonPhos_isUniquetoGene	isUniquetoGene		34|35|41.5|40|46	3|1|6		-0.0464771	-0.782054	0.438997	0.994522		-0.179721	-3.40959	0.00121389	0.0284757		-0.133244	-1.96587	0.0549143	0.399306
[SF3B1]	Splicing factor 3B subunit 1 |	eIISNLAk	O75533	NonPhos	O75533->|	NonPhos_isUniquetoGene	isUniquetoGene		20|25.5|41|43|	2|		-0.0112211	-0.275511	0.784705	0.99965		-0.169257	-3.41742	0.00118655	0.0284757		-0.158036	-3.08943	0.00318224	0.101504
[CRKL]	Crk like protein	fkIGDQEFDHLPALLEFYk	P46109	NonPhos	P46109->	NonPhos_isUniquetoGene	isUniquetoGene		7.5|12.5|11.5|16|13|29.5	4|2|5		-0.115628	-1.78571	0.0795405	0.783668		-0.222917	-3.41879	0.00118189	0.0284757		-0.107289	-1.68254	0.0989947	0.501642
[HNRNPC]	Isoform C1 of Heterogeneous nuclear ribonucleoproteins C1/C2	gFAFVQYVNER	P07910-2	NonPhos	P07910-2->	NonPhos_isUniquetoGene	isUniquetoGene		20.5|31|33|18|29.5|34	4|3|6|5		-0.030234	-0.541473	0.591638	0.99965		-0.17633	-3.41435	0.00119719	0.0284757		-0.146096	-2.28138	0.0266794	0.291262
[TMPO]	Lamina associated polypeptide 2 isoform alpha | Lamina associated polypeptide 2 isoforms beta/gamma | Isoform Gamma of Lamina associated polypeptide 2 isoforms beta/gamma	gPPDFSSDEEREP[p]tPVLGSGAAAAGR	P42166;P42167;P42167-2	Phos	P42166->[p]T74|P42167->[p]T74|P42167-2->[p]T74	Phos_isUniquetoGene	isUniquetoGene	1	17|11|15|25|15.5	3|1|7|6|11|16		-0.00965676	-0.159579	0.874237	0.99965		-0.200975	-3.41462	0.00119625	0.0284757		-0.191318	-2.89751	0.00545203	0.134921
[HNRNPAB]	Isoform 3 of Heterogeneous nuclear ribonucleoprotein A/B	iFVGGLNPEATEEk	Q99729-3	NonPhos	Q99729-3->	NonPhos_isUniquetoGene	isUniquetoGene		17.5|13|41.5|30|26|19	6|4|8|10		-0.103185	-1.25667	0.215081	0.919082		-0.248038	-3.4109	0.00120957	0.0284757		-0.144853	-1.6925	0.0970579	0.498519
[TUBB2A]	Tubulin beta 2A chain	iNVYYNEAAGNkYVPR	Q13885	NonPhos	Q13885->	NonPhos_isUniquetoGene	isUniquetoGene		21|0|6|13|14	4|5|3		0.00309834	0.0435849	0.965511	0.99965		-0.310895	-3.41242	0.00120422	0.0284757		-0.313994	-3.57768	0.000752209	0.0487805
[HIST1H1B]	Histone H1.5	kALAAGGYDVEk	P16401	NonPhos	P16401->	NonPhos_isUniquetoGene	isUniquetoGene		10|16|31.5|10.5|13|16.5	4|2|3|8		-0.185085	-2.25078	0.0279848	0.606826		-0.294521	-3.40637	0.00122555	0.0284757		-0.109436	-1.44438	0.155556	0.592636
[TRIM29]	Tripartite motif containing protein 29	kPPVTFAEkGELRk	Q14134	NonPhos	Q14134->	NonPhos_isUniquetoGene	isUniquetoGene		31.5|32|28|14|42|21	4|5|3		-0.109289	-1.10058	0.277023	0.954281		-0.395179	-3.41722	0.00118734	0.0284757		-0.28589	-2.85463	0.00613043	0.144266
[PFDN6]	Prefoldin subunit 6	lDYITAEIkR	O15212	NonPhos	O15212->	NonPhos_isUniquetoGene	isUniquetoGene		21|50|23|37|55|46	3|1|2		0.0501013	0.734997	0.466902	0.995194		-0.226606	-3.4091	0.0012156	0.0284757		-0.276707	-3.67311	0.000561291	0.0397727
[CTSC]	|Dipeptidyl peptidase 1	lELVHHGPMAVAFEVYDDFLHYkk	P53634	NonPhos	P53634->	NonPhos_isUniquetoGene	isUniquetoGene		|26|39|81|29	|3|1|2		-0.0502509	-0.457418	0.650334	0.99965		-0.374269	-3.41987	0.00117801	0.0284757		-0.324018	-3.05589	0.00350006	0.10582
[PLEC]	Plectin | Isoform 2 of Plectin | Isoform 3 of Plectin | Isoform 4 of Plectin | Isoform 8 of Plectin	lQLEETDHQk	Q15149;Q15149-3;Q15149-4;Q15149-8	NonPhos	Q15149->|Q15149-3->|Q15149-4->|Q15149-8->	NonPhos_isUniquetoGene	isUniquetoGene		4|21.5|1.5|3.5|10|39.5	3|2|4|5|6		-0.0392098	-0.447183	0.657644	0.99965		-0.308697	-3.40256	0.00123983	0.0284757		-0.269487	-2.71022	0.00903664	0.17167
[PSMD10]	26S proteasome non ATPase regulatory subunit 10	mIHILLYYk	O75832	NonPhos	O75832->	NonPhos_isUniquetoGene	isUniquetoGene		40|49|32.5|7.5|7|12	3|4|2|6|5		0.00149752	0.0151499	0.988016	0.99965		-0.370831	-3.41822	0.00118379	0.0284757		-0.372329	-3.11599	0.00295136	0.0976096
[EIF3I]	Eukaryotic translation initiation factor 3 subunit I	mkPILLQGHER	Q13347	NonPhos	Q13347->	NonPhos_isUniquetoGene	isUniquetoGene		18|37|30.5|21.5|43	3|2|4		-0.0249883	-0.259517	0.796918	0.99965		-0.299348	-3.41104	0.00120925	0.0284757		-0.27436	-2.72305	0.00873368	0.1689
[SHMT1]	Isoform 2 of Serine hydroxymethyltransferase cytosolic |	mLAQPLkDSDVEVYNIIkk	P34896-2	NonPhos	P34896-2->|	NonPhos_isUniquetoGene	isUniquetoGene		3||20|16|28	3||2		-0.302374	-2.92614	0.00472591	0.367589		-0.370736	-3.41927	0.00118015	0.0284757		-0.0683624	-0.611278	0.545517	0.873933
[COL17A1]	|Isoform 2 of Collagen alpha 1XVII chain	sILPYGDSMDRIEk	Q9UMD9-2	NonPhos	Q9UMD9-2->	NonPhos_isUniquetoGene	isUniquetoGene		|42|51|41|39	|2|1|4|3		-0.14484	-2.12571	0.0376521	0.659295		-0.245919	-3.40261	0.00123964	0.0284757		-0.101079	-1.34911	0.184247	0.629876
[NONO]	Non POU domain containing octamer binding protein	tLAEIAkVELDNMPLR	Q15233	NonPhos	Q15233->	NonPhos_isUniquetoGene	isUniquetoGene		2|1|0|1.5|6	5|4|3		-0.129676	-1.95513	0.0553732	0.719548		-0.225	-3.4124	0.00120433	0.0284757		-0.0953238	-1.31873	0.194199	0.638303
[NUDT5]	ADP sugar pyrophosphatase	tLHYEcIVLVk	Q9UKK9	NonPhos	Q9UKK9->	NonPhos_isUniquetoGene	isUniquetoGene		11|17|13.5|18|37|44	3|1|2|4|5		0.0256292	0.391934	0.697679	0.99965		-0.204736	-3.4044	0.00123305	0.0284757		-0.230365	-4.13136	0.000132097	0.0140845
[BLMH]	Bleomycin hydrolase	vAALIQk	Q13867	NonPhos	Q13867->	NonPhos_isUniquetoGene	isUniquetoGene		19|21.5|30.5|37|23|38	2|6|4|3		-0.144209	-1.08904	0.282061	0.954284		-0.415494	-3.40699	0.00122308	0.0284757		-0.271285	-2.31538	0.0245983	0.279942
[SET]	Protein SET	vEVTEFEDIk	Q01105	NonPhos	Q01105->	NonPhos_isUniquetoGene	isUniquetoGene		28.5|15.5|19.5|22|20|31	6|8|7		0.0289616	0.520182	0.606273	0.99965		-0.184511	-3.41051	0.0012108	0.0284757		-0.213473	-3.89179	0.000283448	0.025
[GTF3C3]	General transcription factor 3C polypeptide 3	vVDLAPLHLDAR	Q9Y5Q9	NonPhos	Q9Y5Q9->	NonPhos_isUniquetoGene	isUniquetoGene		16.5|38|35|7|4|0	2|1|3		-0.0111249	-0.0749883	0.94069	0.99965		0.396243	3.4044	0.00123305	0.0284757		0.407367	2.57099	0.0130071	0.200577
[DNAJA2]	DnaJ homolog subfamily A member 2	yGEQGLR	O60884	NonPhos	O60884->	NonPhos_isUniquetoGene	isUniquetoGene		21.5|15|22|18|4.5|9	2|1|3		0.0254428	0.311103	0.757722	0.99965		-0.258861	-3.41233	0.00120466	0.0284757		-0.284304	-3.12063	0.00291257	0.0967742
[MYH9]	Myosin 9	ykASITALEAk	P35579	NonPhos	P35579->	NonPhos_isUniquetoGene	isUniquetoGene		6.5|8|0|7.5	2|3|4|7		-0.0582772	-1.24185	0.220473	0.923176		-0.179016	-3.41931	0.00118002	0.0284757		-0.120738	-2.35973	0.0220756	0.266911
[CLTA]	Isoform Non brain of Clathrin light chain A	aIkELEEWYAR	P09496-2	NonPhos	P09496-2->	NonPhos_isUniquetoGene	isUniquetoGene		4.5|0|17|18|38|26	4|5		-0.128625	-1.72961	0.0892752	0.797375		-0.237947	-3.39086	0.00128285	0.0294118		-0.109323	-1.51948	0.135486	0.562599
[PPL]	|Periplakin	eIQALkDTkPQVQTk	O60437	NonPhos	O60437->	NonPhos_isUniquetoGene	isUniquetoGene		|0|5|13|15.5|9	|1|3|6|4		-0.039108	-0.401311	0.690815	0.99965		-0.331665	-3.40161	0.00124375	0.0294118		-0.292557	-2.74777	0.00818139	0.163673
[KRT80]	Keratin type II cytoskeletal 80 |	gQLEANLLQVLEkVEEFR	Q6KB66	NonPhos	Q6KB66->|	NonPhos_isUniquetoGene	isUniquetoGene		11|34|43|37|	1|7||3		-0.167932	-1.68368	0.0979305	0.810929		-0.310874	-3.39125	0.00128134	0.0294118		-0.142942	-1.49021	0.143035	0.574368
[EXOSC10]	Isoform 2 of Exosome component 10	iFIkPNAQkPLPQALSk	Q01780-2	NonPhos	Q01780-2->	NonPhos_isUniquetoGene	isUniquetoGene		5|9.5|8|31|20.5|33	3|2|1		-0.135474	-2.0429	0.0455331	0.690006		-0.263181	-3.40182	0.00124309	0.0294118		-0.127706	-2.25285	0.0285554	0.299956
[COL4A1]	Collagen alpha 1IV chain |	iLYHGYSLLYVQGNER	P02462	NonPhos	P02462->|	NonPhos_isUniquetoGene	isUniquetoGene		18|23|12|22||38	3|4|2|1|		0.061539	1.03239	0.307674	0.966932		0.245231	3.39783	0.00125682	0.0294118		0.183692	3.01669	0.00391295	0.111821
[PDIA4]	Protein disulfide isomerase A4	kLAPEYEk	P13667	NonPhos	P13667->	NonPhos_isUniquetoGene	isUniquetoGene		36|27.5|24|13.5|7.5|17	1|2|3		-0.0723746	-1.09885	0.277778	0.954281		-0.237193	-3.38704	0.00129775	0.0294118		-0.164818	-2.57094	0.0130086	0.200577
[BCAT2]	Branched chain amino acid aminotransferase mitochondrial	lcLPSFDkLELLEcIRR	O15382	NonPhos	O15382->	NonPhos_isUniquetoGene	isUniquetoGene		13|6|27|21|0	5|3|1		-0.181294	-1.55533	0.125836	0.846958		-0.320333	-3.39965	0.00125088	0.0294118		-0.139039	-1.27524	0.209137	0.654844
[SRSF6]	|Serine/arginine rich splicing factor 6	lSYNVR	Q13247	NonPhos	Q13247->	NonPhos_isUniquetoGene	isUniquetoGene		|46|12|10|0	|2|1		0.0161059	0.197274	0.844868	0.99965		-0.263998	-3.39648	0.00126139	0.0294118		-0.280103	-3.06997	0.00336322	0.103261
[LRRC1]	|Leucine rich repeat containing protein 1	rLEELDLGNNEIYNLPESIGALLHLk	Q9BTT6	NonPhos	Q9BTT6->	NonPhos_isUniquetoGene	isUniquetoGene		|29.5|45|13|26|50.5	|2|3|4		-0.100019	-0.720481	0.475719	0.996217		0.344358	3.39597	0.00126345	0.0294118		0.444377	3.27678	0.0018483	0.0773333
[PLEC]	Plectin | Isoform 2 of Plectin | Isoform 3 of Plectin | Isoform 4 of Plectin | Isoform 8 of Plectin	skGIYQSLEGAVQAGQLk	Q15149;Q15149-3;Q15149-4;Q15149-8	NonPhos	Q15149->|Q15149-3->|Q15149-4->|Q15149-8->	NonPhos_isUniquetoGene	isUniquetoGene		7|3|10.5|14|23|20	3|4|6|5		-0.203752	-3.3183	0.00148977	0.238095		-0.195413	-3.38646	0.00130026	0.0294118		0.00833896	0.147965	0.883622	0.977368
[HNRNPH3]	Heterogeneous nuclear ribonucleoprotein H3	sTGEAFVQFASk	P31942	NonPhos	P31942->	NonPhos_isUniquetoGene	isUniquetoGene		18|26.5|18.5|37|24|15	7|6		-0.0978057	-2.02247	0.0476774	0.692781		-0.127396	-3.40107	0.00124564	0.0294118		-0.0295902	-0.701595	0.488003	0.847732
[NCL]	Nucleolin	tGISDVFAk	P19338	NonPhos	P19338->	NonPhos_isUniquetoGene	isUniquetoGene		16.5|16|42|25|34|26.5	2|6|8|3		-0.0592893	-0.874736	0.386956	0.987031		-0.234233	-3.39242	0.00127683	0.0294118		-0.174943	-2.35191	0.0225015	0.268912
[MYH9]	|Myosin 9	vkVNkDDIQk	P35579	NonPhos	P35579->	NonPhos_isUniquetoGene	isUniquetoGene		|12|24|22|35|28	|2|1		-0.0447233	-0.403485	0.689226	0.99965		-0.398791	-3.39852	0.00125468	0.0294118		-0.354068	-3.04368	0.00362526	0.108434
[SRRM1]	Serine/arginine repetitive matrix protein 1	vNLEVIkPWITk	Q8IYB3	NonPhos	Q8IYB3->	NonPhos_isUniquetoGene	isUniquetoGene		31|25|36|16|29|47	4|3|5		-0.156623	-2.43199	0.017886	0.529974		-0.189778	-3.38765	0.00129515	0.0294118		-0.033155	-0.483581	0.632421	0.907518
[HNRNPUL2]	Heterogeneous nuclear ribonucleoprotein U like protein 2	yNVLGAETVLNQMR	Q1KMD3	NonPhos	Q1KMD3->	NonPhos_isUniquetoGene	isUniquetoGene		8|12|20.5|18|44.5|25	5|7|6|10|4		-0.0910828	-1.22535	0.226601	0.923176		-0.215985	-3.39135	0.0012809	0.0294118		-0.124902	-1.9299	0.0593828	0.408937
[CPM]	Carboxypeptidase M	aSLIEYIk	P14384	NonPhos	P14384->	NonPhos_isUniquetoGene	isUniquetoGene		38|30.5|39|67.5|53|63	2|1|3		-0.118224	-1.88999	0.0637936	0.751866		-0.187174	-3.38288	0.00131336	0.0302067		-0.0689509	-1.04551	0.30223	0.739719
[SBSN]	Suprabasin | Isoform 2 of Suprabasin	eADkAVQGFHTGVHQAGk	Q6UWP8;Q6UWP8-2	NonPhos	Q6UWP8->|Q6UWP8-2->	NonPhos_isUniquetoGene	isUniquetoGene		70.5|24|34|13|14|4	2|3|4		0.0854796	0.58927	0.559444	0.99965		-0.492221	-3.3739	0.00134911	0.0302067		-0.5777	-4.12795	0.000133427	0.0140845
[GNPDA2]	Isoform 3 of Glucosamine 6 phosphate isomerase 2	eAGGIDLFVGGIGPDGHIAFNEPGSSLVSR	Q8TDQ7-3	NonPhos	Q8TDQ7-3->	NonPhos_isUniquetoGene	isUniquetoGene		24|0|10|43.5|37|58.5	1|3|4|2		0.282391	2.75746	0.00756842	0.42973		0.320363	3.37654	0.00133795	0.0302067		0.0379723	0.428997	0.671295	0.921118
[PTRF]	Polymerase I and transcript release factor	eGQVEVLk	Q6NZI2	NonPhos	Q6NZI2->	NonPhos_isUniquetoGene	isUniquetoGene		4|39.5|14|22|36.5	3|2|8|4|5		-0.0276956	-0.263969	0.793505	0.99965		-0.338549	-3.37932	0.00132701	0.0302067		-0.310854	-2.9669	0.00449791	0.119469
[TGM3]	Protein glutamine gamma glutamyltransferase E	iTWLYDNTTGk	Q08188	NonPhos	Q08188->	NonPhos_isUniquetoGene	isUniquetoGene		43|47|49|43.5|51|54.5	2|3|6|4		0.0295675	0.186994	0.852843	0.99965		-0.374759	-3.37736	0.00133503	0.0302067		-0.404327	-2.47932	0.0164143	0.227673
[DDX39B]	Spliceosome RNA helicase DDX39B	kFMQDPMEIFVDDETkLTLHGLQQYYVk	Q13838	NonPhos	Q13838->	NonPhos_isUniquetoGene	isUniquetoGene		62|11|10.5|31|50|14.5	2|1|5		-0.206583	-2.04557	0.0452557	0.688423		-0.423522	-3.3743	0.00134741	0.0302067		-0.216939	-1.78893	0.079873	0.461817
[PRKCSH]	Glucosidase 2 subunit beta |	kLIELQAGkk	P14314	NonPhos	P14314->|	NonPhos_isUniquetoGene	isUniquetoGene		46|38||44.5|41|24	1||2|3		-0.0964569	-1.40481	0.166275	0.887768		-0.225333	-3.37825	0.00133095	0.0302067		-0.128876	-1.95899	0.0557405	0.400604
[PSMA5]	Proteasome subunit alpha type 5	lFQVEYAIEAIk	P28066	NonPhos	P28066->	NonPhos_isUniquetoGene	isUniquetoGene		24.5|37.5|33|29|22|25	8|10|11|13|14		-0.00618366	-0.127364	0.89946	0.99965		-0.186514	-3.37262	0.00135406	0.0302067		-0.18033	-3.34177	0.00153008	0.069697
[SND1]	Staphylococcal nuclease domain containing protein 1	lkLYLPk	Q7KZF4	NonPhos	Q7KZF4->	NonPhos_isUniquetoGene	isUniquetoGene		45|24|22|21|37|44	3		-0.160624	-1.63917	0.106973	0.824612		-0.325087	-3.37166	0.00135812	0.0302067		-0.164463	-1.96477	0.0550465	0.399306
[PHB]	Prohibitin	nVPVITGSkDLQNVNITLR	P35232	NonPhos	P35232->	NonPhos_isUniquetoGene	isUniquetoGene		35.5|22|45|44.5|21	2|1|3|8|5		0.127665	1.19489	0.23824	0.929787		0.354189	3.37086	0.00136165	0.0302067		0.226524	2.22133	0.0307596	0.311925
[MTM1]	|Myotubularin	rLEELQLANSAk	Q13496	NonPhos	Q13496->	NonPhos_isUniquetoGene	isUniquetoGene		|23|49|40|61	|2|3|1		0.0485377	1.54394	0.128594	0.851489		0.106243	3.38238	0.00131554	0.0302067		0.0577057	1.81931	0.0750301	0.451534
[KRT14]	Keratin type I cytoskeletal 14	tMQNLEIELQSQLSMkASLENSLEETk	P02533	NonPhos	P02533->	NonPhos_isUniquetoGene	isUniquetoGene		3|9|24|13|8|40	4|2|6|5		0.338927	1.37053	0.176737	0.895943		0.697885	3.3805	0.00132295	0.0302067		0.358958	1.37041	0.177498	0.621821
[MAOA]	Amine oxidase flavin containing A	vIRQPVGR	P21397	NonPhos	P21397->	NonPhos_isUniquetoGene	isUniquetoGene		28.5|13.5|0|12|24.5|32.5	2|1		0.0959665	1.18003	0.244084	0.9358		0.254017	3.37467	0.00134594	0.0302067		0.15805	2.34623	0.0228163	0.271274
[PLEC]	Plectin | Isoform 2 of Plectin | Isoform 3 of Plectin | Isoform 4 of Plectin | Isoform 8 of Plectin	vVIVDPETGkEMSVYEAYRk	Q15149;Q15149-3;Q15149-4;Q15149-8	NonPhos	Q15149->|Q15149-3->|Q15149-4->|Q15149-8->	NonPhos_isUniquetoGene	isUniquetoGene		11|11.5|17.5|15|74	2|4|1		-0.147176	-1.70871	0.0931327	0.804897		-0.331817	-3.37608	0.00133993	0.0302067		-0.184641	-2.09098	0.0415708	0.35381
[S100A11]	Protein S100 A11	yAGkDGYNYTLSk	P31949	NonPhos	P31949->	NonPhos_isUniquetoGene	isUniquetoGene		11.5|3|33|19|22|21.5	2|4|6|9|8		-0.107154	-1.4678	0.148281	0.872835		-0.303207	-3.376	0.00134024	0.0302067		-0.196053	-2.14033	0.0371317	0.336933
[EEF1A1]	Elongation factor 1 alpha 1 | Isoform 2 of Elongation factor 1 alpha 1 |	yEEIVkEVSTYIkk	P68104;P68104-2	NonPhos	P68104->|P68104-2->|	NonPhos_isUniquetoGene	isUniquetoGene		20||13|10|17|29	3||7|6|5		-0.109165	-1.43831	0.156503	0.880797		-0.290999	-3.3788	0.00132881	0.0302067		-0.181834	-1.99491	0.0515253	0.389813
[ATP5E]	ATP synthase subunit epsilon mitochondrial |	ySQIcAk	P56381	NonPhos	P56381->|	NonPhos_isUniquetoGene	isUniquetoGene		11|39|12|26|34|	2|3|1|		0.0591787	0.922625	0.361617	0.982939		0.203887	3.37569	0.00134146	0.0302067		0.144709	2.07399	0.0432009	0.360118
[PGM5]	Phosphoglucomutase like protein 5 |	aAGGIIL[?p]tA[?p]sHcPGGPGGEFGVk	Q15124	Phos	Q15124->[?p]T120[?p]S122|	Phos_isUniquetoGene	isUniquetoGene	1	17||24|4.5|16|11.5	6||9|4|3		-0.219574	-1.34888	0.183594	0.901793		-0.584691	-3.36593	0.00138149	0.031348		-0.365117	-1.80787	0.0768206	0.456517
[LEMD2]	LEM domain containing protein 2 |	aVEFLASNESR	Q8NC56	NonPhos	Q8NC56->|	NonPhos_isUniquetoGene	isUniquetoGene		40||54|57|51|50.5	2||1|3		0.140805	2.95988	0.00429222	0.364035		0.179918	3.36563	0.00138279	0.031348		0.0391137	0.690166	0.495106	0.850818
[COL6A1]	Collagen alpha 1VI chain	aVQEAQRAGIEIFVVVVGR	P12109	NonPhos	P12109->	NonPhos_isUniquetoGene	isUniquetoGene		9|13|10.5|36|24|30	6|5|2|3|4		0.196745	1.21704	0.229732	0.925501		0.468961	3.36898	0.00136915	0.031348		0.272216	1.7828	0.080888	0.464444
[SPR]	Sepiapterin reductase |	eTSVDPDMRk	P35270	NonPhos	P35270->|	NonPhos_isUniquetoGene	isUniquetoGene		37||40|55|59.5	1||2		0.157492	2.78631	0.00699397	0.415714		0.244629	3.36643	0.00137927	0.031348		0.0871374	1.30306	0.199481	0.643183
[PHB]	Prohibitin	fGLALAVAGGVVNSALYNVDAGHR	P35232	NonPhos	P35232->	NonPhos_isUniquetoGene	isUniquetoGene		14|25.5|15|26|12|22.5	9|8|11|14		0.260854	2.95372	0.00436759	0.365854		0.320162	3.3638	0.00139099	0.031348		0.0593082	0.592076	0.558178	0.878476
[BGN]	Biglycan	gVFSGLR	P21810	NonPhos	P21810->	NonPhos_isUniquetoGene	isUniquetoGene		11|4.5|0|23.5|29	1|2|4|3|5		-0.397816	-2.20136	0.0315066	0.625199		-0.502681	-3.35753	0.00141618	0.031348		-0.104865	-0.677747	0.502871	0.852991
[PLEC]	Plectin | Isoform 2 of Plectin | Isoform 3 of Plectin | Isoform 4 of Plectin | Isoform 8 of Plectin	iSYkDALDR	Q15149;Q15149-3;Q15149-4;Q15149-8	NonPhos	Q15149->|Q15149-3->|Q15149-4->|Q15149-8->	NonPhos_isUniquetoGene	isUniquetoGene		5.5|11.5|28.5|7|6|12	2|4|1|3		-0.0916035	-1.66279	0.102087	0.814016		-0.170635	-3.36805	0.00137281	0.031348		-0.0790315	-1.61292	0.113451	0.529942
[ASS1]	Argininosuccinate synthase	qHGIPIPVTPk	P00966	NonPhos	P00966->	NonPhos_isUniquetoGene	isUniquetoGene		11|17|9.5|12|22|16.5	8|5|6|4		-0.148722	-1.55999	0.124723	0.846919		-0.276802	-3.3659	0.0013816	0.031348		-0.128081	-1.72305	0.0913139	0.487645
[TOM1]	|Target of Myb protein 1	sSPDLTGVVTIYEDLRR	O60784	NonPhos	O60784->	NonPhos_isUniquetoGene	isUniquetoGene		|19|24|50|35.5|14	|1|3|4		0.078918	0.575969	0.568308	0.99965		-0.297947	-3.35938	0.00140885	0.031348		-0.376865	-2.51361	0.0150484	0.216074
[C8G]	Complement component C8 gamma chain	aEATTLHVAPQGTAMAVSTFR	P07360	NonPhos	P07360->	NonPhos_isUniquetoGene	isUniquetoGene		10|26|29|28|21.5|16	3|1|2|4		0.469588	3.08554	0.00298301	0.309783		0.494286	3.35236	0.00143839	0.0321101		0.0246986	0.20736	0.837459	0.967344
[CD207]	C type lectin domain family 4 member K |	aGMEGDWSWVDDTPFNk	Q9UJ71	NonPhos	Q9UJ71->|	NonPhos_isUniquetoGene	isUniquetoGene		0|20.5|48|47|	4|2|1|3|		0.0422574	0.596078	0.554936	0.99965		0.19543	3.35053	0.00144637	0.0321101		0.153173	2.2564	0.0283185	0.299244
[NCL]	Nucleolin |	aLELTGLk	P19338	NonPhos	P19338->|	NonPhos_isUniquetoGene	isUniquetoGene		31.5|44|24||19|44.5	4|6|9||3|2		0.0835214	0.728928	0.470581	0.995194		-0.344784	-3.34254	0.00148149	0.0321101		-0.428305	-3.46828	0.0010484	0.0555556
[ANXA2]	Annexin A2	dALNIETAIk	P07355	NonPhos	P07355->	NonPhos_isUniquetoGene	isUniquetoGene		20|21.5|18.5|24|22.5|22	9|14|18|16|17		-0.0631479	-0.854782	0.397813	0.988452		-0.214232	-3.35315	0.00143491	0.0321101		-0.151084	-2.32678	0.0239236	0.276728
[TUFM]	Elongation factor Tu mitochondrial	dkPHVNVGTIGHVDHGk	P49411	NonPhos	P49411->	NonPhos_isUniquetoGene	isUniquetoGene		23|22|67|9|21|15	3|2|1		-0.160471	-2.02872	0.0470153	0.690544		-0.241439	-3.35166	0.00144131	0.0321101		-0.0809678	-1.08534	0.28432	0.724985
[SLC12A2]	Solute carrier family 12 member 2	fQVDLVSENAGR	P55011	NonPhos	P55011->	NonPhos_isUniquetoGene	isUniquetoGene		37|15.5|31|53|34|42	2|4|3		0.103842	0.922474	0.361695	0.982939		0.410835	3.34687	0.00146222	0.0321101		0.306993	2.90003	0.00541376	0.134921
[PPP1R7]	Protein phosphatase 1 regulatory subunit 7	iGkIEGFEVLkk	Q15435	NonPhos	Q15435->	NonPhos_isUniquetoGene	isUniquetoGene		33|0|34|44|38|32.5	3|2|4		-0.104955	-1.68972	0.0967656	0.810929		-0.184081	-3.34685	0.00146232	0.0321101		-0.0791259	-1.19063	0.240577	0.68519
[DNAJA2]	DnaJ homolog subfamily A member 2	iLEVHVDk	O60884	NonPhos	O60884->	NonPhos_isUniquetoGene	isUniquetoGene		0|41|45|4|30	3|2		0.0424226	0.65226	0.518385	0.9982		-0.178629	-3.34376	0.00147627	0.0321101		-0.221052	-3.45125	0.00110439	0.0571429
[HNRNPR]	Heterogeneous nuclear ribonucleoprotein R	lcDSYEIRPGk	O43390	NonPhos	O43390->	NonPhos_isUniquetoGene	isUniquetoGene		20.5|14|17|13|8.5|7	4|3|2		-0.049298	-0.685258	0.497493	0.998197		-0.236177	-3.3541	0.00143052	0.0321101		-0.186879	-2.72383	0.00871611	0.168265
[LGALS7]	Galectin 7	lDTSEVVFnSk	P47929	NonPhos	P47929->	NonPhos_isUniquetoGene	isUniquetoGene		13|10|19|15|24.5|20	9|11|13|19|20|21		0.0893195	1.98634	0.0516808	0.70929		0.156732	3.3562	0.00142191	0.0321101		0.0674125	1.28049	0.207297	0.652804
[SLC12A2]	Solute carrier family 12 member 2 |	qTPADGEASGESEPAkGSEEAkGR	P55011	NonPhos	P55011->|	NonPhos_isUniquetoGene	isUniquetoGene		0|21.5||4	3|1|2|		0.269324	1.50574	0.138184	0.869824		0.653398	3.34812	0.00145689	0.0321101		0.384074	2.19555	0.0326677	0.319107
[PTCD3]	Pentatricopeptide repeat domain containing protein 3 mitochondrial	sDLREEILMLMAR	Q96EY7	NonPhos	Q96EY7->	NonPhos_isUniquetoGene	isUniquetoGene		5|0|4|9.5|23|22	4|3		0.0968254	1.05749	0.29614	0.961954		0.302978	3.34869	0.00145429	0.0321101		0.206152	1.98113	0.0531023	0.39362
[RANBP1]	Isoform 2 of Ran specific GTPase activating protein	tLEEDEEELFk	P43487-2	NonPhos	P43487-2->	NonPhos_isUniquetoGene	isUniquetoGene		19|24.5|31.5|23.5|9	3|4|6|5|9		-0.0215943	-0.343075	0.733746	0.99965		-0.202708	-3.35068	0.00144571	0.0321101		-0.181113	-2.67899	0.00981225	0.175699
[AHNAK]	Neuroblast differentiation associated protein AHNAK	vkGEYDMTVPkLEGDLk	Q09666	NonPhos	Q09666->	NonPhos_isUniquetoGene	isUniquetoGene		20|18|37|42|24	3|1		-0.0890104	-1.04826	0.300337	0.963961		-0.254536	-3.34234	0.00148228	0.0321101		-0.165526	-2.42517	0.0187873	0.244933
[GDPD2]	Isoform 2 of Glycerophosphoinositol inositolphosphodiesterase GDPD2	vPQAMVFWLPDEDRANVQR	Q9HCC8-2	NonPhos	Q9HCC8-2->	NonPhos_isUniquetoGene	isUniquetoGene		12|52.5|26|29.5|47	2|1		0.209541	2.46629	0.0163894	0.515753		0.286701	3.34766	0.0014589	0.0321101		0.0771602	1.08239	0.285612	0.725917
[VWA5A]	von Willebrand factor A domain containing protein 5A |	yVQELPLEADGALR	O00534	NonPhos	O00534->|	NonPhos_isUniquetoGene	isUniquetoGene		34|33|30.5||31|68	3|1|4|		0.11811	1.97394	0.0531184	0.711735		0.196797	3.34781	0.00145822	0.0321101		0.0786867	1.24683	0.219329	0.665469
[HDGFRP3]	Hepatoma derived growth factor related protein 3 |	dLFPYkEYk	Q9Y3E1	NonPhos	Q9Y3E1->|	NonPhos_isUniquetoGene	isUniquetoGene		13|53|2|12|11.5|	1|2|3|		-0.00106316	-0.0165242	0.986925	0.99965		-0.249408	-3.33841	0.00149976	0.0328849		-0.248345	-3.31113	0.00167364	0.0730337
[PDIA3]	Protein disulfide isomerase A3	dLLIAYYDVDYEk	P30101	NonPhos	P30101->	NonPhos_isUniquetoGene	isUniquetoGene		32|39|47|40|48.5|38	7|5|8|4		-0.0514947	-1.0284	0.309535	0.967249		-0.200429	-3.3395	0.00149501	0.0328849		-0.148934	-2.49192	0.0158981	0.221584
[YBX1]	Nuclease sensitive element binding protein 1	eDGNEEDkENQGDETQGQQPPQRR	P67809	NonPhos	P67809->	NonPhos_isUniquetoGene	isUniquetoGene		6|1.5|13|3.5|8|2	12|4|9|5|3		0.0169868	0.205398	0.838567	0.99965		-0.260638	-3.33865	0.00149856	0.0328849		-0.277624	-3.18934	0.00238693	0.0904872
[LSM7]	U6 snRNA associated Sm like protein LSm7	eSILDLSk	Q9UK45	NonPhos	Q9UK45->	NonPhos_isUniquetoGene	isUniquetoGene		0|13|9|34|23.5	2|4|3		-0.0269161	-0.532829	0.597552	0.99965		-0.172824	-3.33594	0.00151153	0.0328849		-0.145908	-2.72478	0.00869377	0.167946
[AHNAK]	Neuroblast differentiation associated protein AHNAK	eVFSScSSEVVL[p]sGDDEEYQR	Q09666	Phos	Q09666->[p]S115	Phos_isUniquetoGene	isUniquetoGene	1	16|30|17|15.5|15|21.5	17|4|13|20|12|18		0.182798	1.86087	0.0679073	0.759687		0.345707	3.33406	0.00151998	0.0328849		0.162909	1.46723	0.149212	0.58348
[PSMD2]	26S proteasome non ATPase regulatory subunit 2	fLRPHYGk	Q13200	NonPhos	Q13200->	NonPhos_isUniquetoGene	isUniquetoGene		1.5|8.5|7|2.5|3.5|3	4|2|3		-0.0745327	-0.951923	0.346677	0.979706		-0.283334	-3.34201	0.00148404	0.0328849		-0.208801	-2.45537	0.0174298	0.233515
[EVPL]	Envoplakin	iSILEPETGkDMSPYEAYkR	Q92817	NonPhos	Q92817->	NonPhos_isUniquetoGene	isUniquetoGene		9|12|20.5|13	5|3|4|2		-0.109209	-1.05375	0.297838	0.963248		-0.404655	-3.33396	0.0015205	0.0328849		-0.295446	-2.62504	0.0113126	0.188649
[SERBP1]	Isoform 4 of Plasminogen activator inhibitor 1 RNA binding protein	kNPLPPSVGVVDkk	Q8NC51-4	NonPhos	Q8NC51-4->	NonPhos_isUniquetoGene	isUniquetoGene		25|27.5|51|39|29|44	5|4|7		-0.081273	-1.17196	0.247295	0.93627		-0.282391	-3.33934	0.00149561	0.0328849		-0.201118	-2.45122	0.0176105	0.23547
[EEF1D]	Isoform 3 of Elongation factor 1 delta |	lVPVGYGIRk	P29692-3	NonPhos	P29692-3->|	NonPhos_isUniquetoGene	isUniquetoGene		16||45|0|13|26.5	1||3|2		-0.108757	-1.2246	0.226884	0.923176		-0.235922	-3.33213	0.00152856	0.0328849		-0.127165	-1.55987	0.125575	0.550814
[FAM98B]	Isoform 2 of Protein FAM98B |	nHVGkPLLk	Q52LJ0-2	NonPhos	Q52LJ0-2->|	NonPhos_isUniquetoGene	isUniquetoGene		27.5|32||34|11|42.5	2||1|4		-0.102161	-1.76088	0.0837328	0.789055		-0.21522	-3.34109	0.00148797	0.0328849		-0.113059	-1.58785	0.119052	0.539371
[AHNAK]	Neuroblast differentiation associated protein AHNAK	vEGEIkAPDVDIk	Q09666	NonPhos	Q09666->	NonPhos_isUniquetoGene	isUniquetoGene		9.5|11.5|14|24|17|6.5	6|4|5|7		0.0135104	0.131969	0.895851	0.99965		-0.315842	-3.33501	0.00151563	0.0328849		-0.329353	-3.25495	0.00197	0.0790816
[PPL]	Periplakin	vkEEEAALAAk	O60437	NonPhos	O60437->	NonPhos_isUniquetoGene	isUniquetoGene		8.5|24|24.5|25|44.5|20	4|6|5		0.0105522	0.146462	0.884487	0.99965		-0.238447	-3.33305	0.00152445	0.0328849		-0.248999	-3.47229	0.00103536	0.0555556
[PLXNB2]	Plexin B2 |	vLNcDTISQVk	O15031	NonPhos	O15031->|	NonPhos_isUniquetoGene	isUniquetoGene		36|56||63|22.5|13	1||2		0.12319	1.50398	0.13864	0.869824		0.244625	3.33477	0.00151683	0.0328849		0.121435	1.43559	0.15804	0.596283
[PSMD1]	26S proteasome non ATPase regulatory subunit 1	yQPFkPLSIGGIIILk	Q99460	NonPhos	Q99460->	NonPhos_isUniquetoGene	isUniquetoGene		9|26.5|49.5|39|34|20	5|4|3		-0.200972	-2.79602	0.00681093	0.408696		-0.23716	-3.3373	0.00150465	0.0328849		-0.0361885	-0.447182	0.658251	0.917054
[RPL37A]	|60S ribosomal protein L37a	yTcSFcGk	P61513	NonPhos	P61513->	NonPhos_isUniquetoGene	isUniquetoGene		|46|54.5|56|6|29	|1|2		-0.1448	-1.06852	0.291152	0.959246		-0.429866	-3.3415	0.00148613	0.0328849		-0.285066	-2.11968	0.0389357	0.345361
[DST]	Isoform 3 of Dystonin	aAVEENLLNFR	Q03001-3	NonPhos	Q03001-3->	NonPhos_isUniquetoGene	isUniquetoGene		49|48|33.5|41.5|31.5|22.5	3|6|2		-0.062426	-0.839706	0.406144	0.988718		-0.179003	-3.32079	0.00158021	0.0335766		-0.116577	-1.50199	0.139949	0.569462
[SNRPB]	Isoform SM B of Small nuclear ribonucleoprotein associated proteins B and B' |	aFDkHMNLILcDcDEFRk	P14678-2	NonPhos	P14678-2->|	NonPhos_isUniquetoGene	isUniquetoGene		100||42|31|32	1||2		-0.159235	-2.89454	0.00516924	0.373665		-0.214999	-3.32776	0.00154794	0.0335766		-0.0557635	-0.813842	0.421357	0.814734
[ATP5D]	ATP synthase subunit delta mitochondrial	aQAELVGTADEATRAEIQIR	P30049	NonPhos	P30049->	NonPhos_isUniquetoGene	isUniquetoGene		1|3|6|40|24|16	3|5|6		0.109995	2.32422	0.0233954	0.581067		0.180862	3.32903	0.00154177	0.0335766		0.0708667	1.47137	0.148084	0.581364
[ABLIM1]	Isoform 2 of Actin binding LIM protein 1 | Isoform 6 of Actin binding LIM protein 1 |	cEAcHQFITGk	O14639-6	NonPhos	O14639-6->|	NonPhos_isUniquetoGene	isUniquetoGene		9||17|70|52	2||1		0.0691356	0.771759	0.445012	0.994522		0.385105	3.32733	0.00154987	0.0335766		0.315969	2.75614	0.00799907	0.162107
[PLEC]	Plectin | Isoform 2 of Plectin | Isoform 3 of Plectin | Isoform 4 of Plectin | Isoform 8 of Plectin |	dkLLSAER	Q15149;Q15149-3;Q15149-4;Q15149-8	NonPhos	Q15149->|Q15149-3->|Q15149-4->|Q15149-8->|	NonPhos_isUniquetoGene	isUniquetoGene		4.5|24||0|64.5	2||1|4		-0.0780252	-2.08415	0.0414528	0.674936		-0.1492	-3.32076	0.00158037	0.0335766		-0.0711747	-1.72944	0.0901473	0.48489
[PLEC]	Plectin | Isoform 2 of Plectin | Isoform 3 of Plectin | Isoform 4 of Plectin | Isoform 8 of Plectin	eGLTSIEEVTk	Q15149;Q15149-3;Q15149-4;Q15149-8	NonPhos	Q15149->|Q15149-3->|Q15149-4->|Q15149-8->	NonPhos_isUniquetoGene	isUniquetoGene		9|6|19|17|25|38.5	2|3|5|7|13|10		-0.112359	-2.03137	0.0467359	0.690544		-0.211394	-3.32008	0.0015836	0.0335766		-0.0990346	-1.50419	0.139382	0.568997
[UPF1]	Isoform 2 of Regulator of nonsense transcripts 1 |	eSLMQFSkPR	Q92900-2	NonPhos	Q92900-2->|	NonPhos_isUniquetoGene	isUniquetoGene		15|34.5|21|35.5|	3|2|4|		0.00545491	0.168729	0.867086	0.99965		-0.139814	-3.31993	0.00158426	0.0335766		-0.145269	-3.55207	0.000813341	0.0495495
[AHNAK]	Neuroblast differentiation associated protein AHNAK	gDISISGPk	Q09666	NonPhos	Q09666->	NonPhos_isUniquetoGene	isUniquetoGene		28|43|40|47|42	3|2|4|5		0.0258736	0.451609	0.654477	0.99965		-0.193899	-3.33096	0.00153355	0.0335766		-0.219773	-3.81075	0.000367317	0.0289855
[ANP32B]	Acidic leucine rich nuclear phosphoprotein 32 family member B |	kLEcIk	Q92688	NonPhos	Q92688->|	NonPhos_isUniquetoGene	isUniquetoGene		14|55|30.5|25|	1|2|		-0.0706619	-1.17089	0.247723	0.93627		-0.216378	-3.31686	0.00159839	0.0335766		-0.145716	-2.23268	0.0299511	0.308479
[ANP32B]	Acidic leucine rich nuclear phosphoprotein 32 family member B |	kLEcLk	Q92688	NonPhos	Q92688->|	NonPhos_isUniquetoGene	isUniquetoGene		14|55|30.5|25|	1|2|		-0.0706637	-1.17086	0.247735	0.93627		-0.216382	-3.31687	0.00159836	0.0335766		-0.145719	-2.23266	0.0299522	0.308479
[SCEL]	Sciellin | Isoform 2 of Sciellin	kRPEEEkDENYGR	O95171;O95171-2	NonPhos	O95171->|O95171-2->	NonPhos_isUniquetoGene	isUniquetoGene		4|5|34.5|13|0|43.5	2|6|3|1		-0.0211596	-0.176244	0.861217	0.99965		-0.368845	-3.31971	0.0015851	0.0335766		-0.347685	-2.8699	0.00588242	0.140881
[FBL]	|rRNA 2' O methyltransferase fibrillarin	nGGHFVISIk	P22087	NonPhos	P22087->	NonPhos_isUniquetoGene	isUniquetoGene		|26|32|67|29	|1		-0.176695	-2.0027	0.0498333	0.705962		-0.397959	-3.32158	0.00157622	0.0335766		-0.221265	-2.0369	0.0469522	0.373371
[HIST1H1B]	Histone H1.5	nGLSLAALk	P16401	NonPhos	P16401->	NonPhos_isUniquetoGene	isUniquetoGene		21|9|15.5|32|34|41	8|11|15|10		0.00287432	0.0413983	0.967241	0.99965		-0.223737	-3.32429	0.00156401	0.0335766		-0.226611	-3.56811	0.000773647	0.0495495
[FBN1]	Fibrillin 1 |	tGcTDInEcEIGAHNcGk	P35555	NonPhos	P35555->|	NonPhos_isUniquetoGene	isUniquetoGene		8|0||14|30	3||1		0.268211	2.39454	0.0196481	0.546318		0.362354	3.32093	0.00157951	0.0335766		0.0941422	0.705572	0.485551	0.846605
[ERP29]	Endoplasmic reticulum resident protein 29	wAEQYLk	P30040	NonPhos	P30040->	NonPhos_isUniquetoGene	isUniquetoGene		45|26|32|39|47.5	2|3|1		-0.0158282	-0.141653	0.888248	0.99965		-0.378052	-3.31919	0.00158734	0.0335766		-0.362224	-3.46621	0.00105486	0.0555556
[COG8]	Conserved oligomeric Golgi complex subunit 8 |	yGNLGHVNIGAIQEPLAFILPk	Q96MW5	NonPhos	Q96MW5->|	NonPhos_isUniquetoGene	isUniquetoGene		43|15||51|50	2|1|		0.111492	1.75473	0.0848025	0.790236		0.189439	3.32616	0.00155456	0.0335766		0.0779472	1.20337	0.235637	0.680278
[TLN1]	Talin 1	aGALQcSPSDAYTkk	Q9Y490	NonPhos	Q9Y490->	NonPhos_isUniquetoGene	isUniquetoGene		8|6|7|38|5|8.5	3|2|6		-0.0198675	-0.303454	0.763476	0.99965		-0.199179	-3.31022	0.00163056	0.034188		-0.179311	-2.412	0.0194126	0.249149
[CPN2]	Carboxypeptidase N subunit 2	aGGSWDLAVQER	P22792	NonPhos	P22792->	NonPhos_isUniquetoGene	isUniquetoGene		0|80|70|34|32	1|2|3		0.0438361	0.624465	0.536293	0.99965		0.206344	3.30823	0.001641	0.034188		0.162508	2.34319	0.0229885	0.272587
[FAM25A]	Protein FAM25A	aTEGAIHAVEEVVkEVVGHAk	B3EWG3	NonPhos	B3EWG3->	NonPhos_isUniquetoGene	isUniquetoGene		16.5|0|14.5|9|2.5|21	2|4|6|5		-0.150682	-1.12567	0.266295	0.946114		-0.427836	-3.30728	0.00164597	0.034188		-0.277154	-2.42687	0.0187075	0.244335
[HNRNPH3]	Heterogeneous nuclear ribonucleoprotein H3	dGMDNQGGYGSVGR	P31942	NonPhos	P31942->	NonPhos_isUniquetoGene	isUniquetoGene		15|18|13|21|0	3|4|2		-0.0299743	-0.346318	0.731333	0.99965		-0.247516	-3.30863	0.00163897	0.034188		-0.217542	-2.57818	0.0127728	0.199488
[TES]	Isoform 2 of Testin	ekQPVAGSEGAQYR	Q9UGI8-2	NonPhos	Q9UGI8-2->	NonPhos_isUniquetoGene	isUniquetoGene		26|43|39|3|10|8	4|3		-0.155903	-1.35391	0.181984	0.899783		-0.341484	-3.31583	0.0016029	0.034188		-0.18558	-1.58412	0.119904	0.541349
[DSP]	Desmoplakin	gLVGIEFk	P15924	NonPhos	P15924->	NonPhos_isUniquetoGene	isUniquetoGene		18|11|12.5|36.5|20|14	8|10|4|5|7		-0.0894969	-1.02764	0.309893	0.967374		-0.351074	-3.31287	0.0016177	0.034188		-0.261577	-2.6189	0.0114973	0.189317
[POF1B]	Protein POF1B	gSHFFPGNNVIYEk	Q8WVV4	NonPhos	Q8WVV4->	NonPhos_isUniquetoGene	isUniquetoGene		19.5|10.5|21.5|22|21|17	4|3		-0.038993	-0.395471	0.695081	0.99965		-0.276711	-3.31208	0.0016215	0.034188		-0.237718	-2.57656	0.0128252	0.2
[ERP44]	Endoplasmic reticulum resident protein 44	hPLLHIQk	Q9BS26	NonPhos	Q9BS26->	NonPhos_isUniquetoGene	isUniquetoGene		3.5|71|6.5|33|8|11	2|1|3		-0.126769	-1.10093	0.276875	0.954281		-0.318171	-3.31083	0.0016279	0.034188		-0.191401	-1.99235	0.0518145	0.390625
[P4HB]	Protein disulfide isomerase	iTEFcHR	P07237	NonPhos	P07237->	NonPhos_isUniquetoGene	isUniquetoGene		2.5|12.5|36|30|28.5|26	2|4|5		0.00513384	0.0677459	0.946391	0.99965		-0.22407	-3.3116	0.00162391	0.034188		-0.229204	-3.35436	0.0014738	0.0689655
[RBMXL1]	RNA binding motif protein X linked like 1	iVEVLLIkDR	Q96E39	NonPhos	Q96E39->	NonPhos_isUniquetoGene	isUniquetoGene		19|49|35.5|54|36.5|41	4|2|3|1		-0.135845	-1.41387	0.163587	0.887403		-0.251086	-3.31087	0.00162758	0.034188		-0.115241	-1.11999	0.269366	0.712973
[RBM10]	Isoform 2 of RNA binding protein 10	lASDDRP[p]sPPR	P98175-2	Phos	P98175-2->[p]S722	Phos_isUniquetoGene	isUniquetoGene	1	13|31.5|41|44|35	15|16|23|1|7|8		-0.040329	-0.74859	0.458741	0.994522		-0.232854	-3.30996	0.00163192	0.034188		-0.192525	-2.76478	0.00781804	0.161357
[ETFB]	|Electron transfer flavoprotein subunit beta	lSVISVEDPPQR	P38117	NonPhos	P38117->	NonPhos_isUniquetoGene	isUniquetoGene		|9|2.5|40|20.5|42	|1|2|5|3		0.176257	2.67912	0.00936388	0.453829		0.213952	3.31162	0.00162388	0.034188		0.0376948	0.528031	0.601479	0.896803
[HSPA2]	Heat shock related 70 kDa protein 2	lYQGGPGGGSGGGGSGASGGPTIEEVD	P54652	NonPhos	P54652->	NonPhos_isUniquetoGene	isUniquetoGene		2|12.5|11|20|23|27	3|4|12|6|8|7		0.0687342	0.669805	0.50722	0.998197		0.249449	3.30914	0.00163644	0.034188		0.180714	1.74203	0.0878943	0.480242
[KPNA3]	Importin subunit alpha 4 |	nVPQEESLED[p]sDVDADFk	O00505	Phos	O00505->[p]S60|	Phos_isUniquetoGene	isUniquetoGene	1	21||41|26.5|5|19	3||10|5		-0.0576958	-0.88916	0.379217	0.987031		-0.246613	-3.31257	0.00161902	0.034188		-0.188917	-2.59041	0.0123754	0.195377
[KRT6A]	Keratin type II cytoskeletal 6A	sGFSSVSVSR	P02538	NonPhos	P02538->	NonPhos_isUniquetoGene	isUniquetoGene		30|21|46|38|32|23	2|3|4		0.516608	2.71161	0.00857469	0.451389		0.485209	3.3156	0.00160406	0.034188		-0.0313992	-0.152942	0.87973	0.977158
[SRSF3]	Isoform 2 of Serine/arginine rich splicing factor 3 |	sVWVAR	P84103-2	NonPhos	P84103-2->|	NonPhos_isUniquetoGene	isUniquetoGene		54|21||37|24|4	1||2		-0.00487811	-0.0668937	0.947063	0.99965		-0.197825	-3.31346	0.00161455	0.034188		-0.192946	-2.41829	0.0191091	0.246712
[ALDH2]	Aldehyde dehydrogenase mitochondrial	yYAGWADkYHGk	P05091	NonPhos	P05091->	NonPhos_isUniquetoGene	isUniquetoGene		22.5|25.5|27|24|30|29	2|4|3		-0.0709071	-0.552938	0.583842	0.99965		-0.388702	-3.30741	0.00164525	0.034188		-0.317795	-2.64888	0.010624	0.182348
[SFPQ]	Splicing factor proline and glutamine rich	aLAEIAkAELDDTPMR	P23246	NonPhos	P23246->	NonPhos_isUniquetoGene	isUniquetoGene		2.5|3|20|1|45|35.5	4|3		-0.0179889	-0.302489	0.764215	0.99965		-0.147061	-3.30553	0.00165487	0.0348011		-0.129072	-2.32882	0.0238043	0.276728
[TUBB4B]	Tubulin beta 4B chain	iNVYYNEATGGk	P68371	NonPhos	P68371->	NonPhos_isUniquetoGene	isUniquetoGene		12|9|10|25	5|7|9|8		0.0564527	0.371021	0.713024	0.99965		-0.337303	-3.30579	0.0016536	0.0348011		-0.393756	-2.65594	0.0104282	0.179832
[PDIA3]	Protein disulfide isomerase A3	fLDAGHk	P30101	NonPhos	P30101->	NonPhos_isUniquetoGene	isUniquetoGene		16|33|40|65.5|29|60	3|2		-0.0843109	-1.06667	0.291988	0.959545		-0.230891	-3.30202	0.00167223	0.0348189		-0.14658	-1.99631	0.0513678	0.389149
[SSB]	Lupus La protein |	gFPTDATLDDIkEWLEDk	P05455	NonPhos	P05455->|	NonPhos_isUniquetoGene	isUniquetoGene		14||37.5|31|28|25.5	2||3|4		-0.104882	-1.79	0.0788273	0.783668		-0.15842	-3.30311	0.00166663	0.0348189		-0.0535383	-0.879143	0.385184	0.790584
[CTSZ]	Cathepsin Z	iVTSTYkDGk	Q9UBR2	NonPhos	Q9UBR2->	NonPhos_isUniquetoGene	isUniquetoGene		37|0|28|35.5|46	3|1|2|4		-0.0357669	-0.468462	0.642494	0.99965		-0.148176	-3.29739	0.00169522	0.0348189		-0.112409	-1.67046	0.101389	0.505191
[SRP72]	Signal recognition particle subunit SRP72	kTNLSAVVAAQSNWEk	O76094	NonPhos	O76094->	NonPhos_isUniquetoGene	isUniquetoGene		0|25|71.5|38|34|52	1|2		0.136208	1.75155	0.0853635	0.790815		0.331542	3.30395	0.00166254	0.0348189		0.195334	2.26043	0.0280494	0.299193
[PKM]	Pyruvate kinase PKM | Isoform M1 of Pyruvate kinase PKM	lDIDSPPITAR	P14618;P14618-2	NonPhos	P14618->|P14618-2->	NonPhos_isUniquetoGene	isUniquetoGene		36.5|27|23|4|22|14	6|11|10|7|8		0.136504	2.69144	0.00905576	0.451389		0.128734	3.30502	0.00165735	0.0348189		-0.00776973	-0.143725	0.886948	0.977431
[RNPEP]	Aminopeptidase B |	lGDTYPSISNAR	Q9H4A4	NonPhos	Q9H4A4->|	NonPhos_isUniquetoGene	isUniquetoGene		26||9|20|42	1||2		-0.00843844	-0.142924	0.887256	0.99965		0.233705	3.2951	0.00170693	0.0348189		0.242144	3.33977	0.00153898	0.069697
[DYNC1H1]	Cytoplasmic dynein 1 heavy chain 1	lkVNFLPEIITLSk	Q14204	NonPhos	Q14204->	NonPhos_isUniquetoGene	isUniquetoGene		26.5|19|46|16|35.5|31.5	4|5|2		-0.172841	-1.86449	0.0673801	0.759136		-0.224748	-3.29747	0.00169467	0.0348189		-0.0519071	-0.530412	0.599847	0.896109
[PSMD1]	26S proteasome non ATPase regulatory subunit 1	lLHVAVSDVNDDVRR	Q99460	NonPhos	Q99460->	NonPhos_isUniquetoGene	isUniquetoGene		48.5|32|37.5|23.5|22|36	2|1|4		0.106826	1.42313	0.160873	0.883969		0.192676	3.29779	0.0016931	0.0348189		0.0858496	1.13213	0.264255	0.708171
[GSPT1]	Isoform 2 of Eukaryotic peptide chain release factor GTP binding subunit ERF3A |	lVPFLkk	P15170-2	NonPhos	P15170-2->|	NonPhos_isUniquetoGene	isUniquetoGene		7|0||8|13	1|2|		-0.0493035	-0.724825	0.473073	0.995488		-0.182675	-3.30332	0.00166549	0.0348189		-0.133371	-1.81615	0.0755235	0.452855
[ATP2B4]	Isoform ZB of Plasma membrane calcium transporting ATPase 4 | Isoform ZK of Plasma membrane calcium transporting ATPase 4	mTVVQAYIGGIHYR	P23634-7;P23634-5	NonPhos	P23634-7->|P23634-5->	NonPhos_isUniquetoGene	isUniquetoGene		9|34|29|41|33|40	3|2|5|6		0.250285	2.17761	0.0333401	0.630583		0.388501	3.29492	0.00170769	0.0348189		0.138217	1.01346	0.317193	0.750636
[PLEC]	Plectin | Isoform 2 of Plectin | Isoform 3 of Plectin | Isoform 4 of Plectin | Isoform 8 of Plectin	sSIAGLLLk	Q15149;Q15149-3;Q15149-4;Q15149-8	NonPhos	Q15149->|Q15149-3->|Q15149-4->|Q15149-8->	NonPhos_isUniquetoGene	isUniquetoGene		40|13|35|41|36|44	1|4|9|5|6		-0.199439	-3.09252	0.0029252	0.309783		-0.246802	-3.30272	0.0016685	0.0348189		-0.0473627	-0.655693	0.516822	0.859986
[ARG1]	Arginase 1	tGLLSGLDIMEVNPSLGkTPEEVTR	P05089	NonPhos	P05089->	NonPhos_isUniquetoGene	isUniquetoGene		20.5|27|74|34|32|14	4|5|1|6		-0.384724	-2.33418	0.0228237	0.576882		-0.518301	-3.30364	0.00166395	0.0348189		-0.133577	-0.821993	0.416727	0.811201
[PDGFRB]	Platelet derived growth factor receptor beta	vTDPQLVVTLHEk	P09619	NonPhos	P09619->	NonPhos_isUniquetoGene	isUniquetoGene		47|17|21|16|3|20	1|2|3		0.233975	1.46671	0.148578	0.872835		0.647057	3.30071	0.00167862	0.0348189		0.413082	2.01503	0.0492866	0.38302
[RPS13]	40S ribosomal protein S13	yESSTASALVA	P62277	NonPhos	P62277->	NonPhos_isUniquetoGene	isUniquetoGene		21.5|37.5|31|50.5|20.5|34.5	2|4		0.184103	2.16146	0.0346323	0.640015		0.225618	3.3015	0.00167464	0.0348189		0.0415158	0.58132	0.565336	0.880815
[LRRFIP1]	Isoform 3 of Leucine rich repeat flightless interacting protein 1 | Isoform 4 of Leucine rich repeat flightless interacting protein 1	rG[p]sGDTSISIDTEASIR	Q32MZ4-3;Q32MZ4-4	Phos	Q32MZ4-3->[p]S88|Q32MZ4-4->[p]S248	Phos_isUniquetoGene	isUniquetoGene	1	21|10|28.5|36|17.5	15|19|30|18|42|50		0.192033	2.41512	0.0186634	0.535142		0.367038	3.2946	0.00170932	0.0354659		0.175005	1.73112	0.089847	0.48447
[TNXB]	Tenascin X	dRDGQPQVVR	P22105	NonPhos	P22105->	NonPhos_isUniquetoGene	isUniquetoGene		23|19.5|13|4|7|11	5|4|3|2		0.309973	2.22935	0.0294697	0.616681		0.458547	3.28621	0.00175183	0.0355191		0.148574	1.1441	0.259287	0.70404
[DSP]	Desmoplakin	dYELQLASYTSGLETLLNIPIkR	P15924	NonPhos	P15924->	NonPhos_isUniquetoGene	isUniquetoGene		19|39|38|26.5|37|26	4|3|6|10|7|9		-0.126586	-1.65065	0.104581	0.818371		-0.240216	-3.29363	0.00171377	0.0355191		-0.113629	-1.51356	0.136976	0.564977
[STAT1]	Signal transducer and activator of transcription 1 alpha/beta	fLEQVHQLYDDSFPMEIR	P42224	NonPhos	P42224->	NonPhos_isUniquetoGene	isUniquetoGene		36|30|34.5|24|29|45	2|3|5		0.00397266	0.0289517	0.977088	0.99965		0.585422	3.28747	0.00174576	0.0355191		0.581449	3.33953	0.00154026	0.069697
[ASS1]	Argininosuccinate synthase	gNDQVRFELScYSLAPQIk	P00966	NonPhos	P00966->	NonPhos_isUniquetoGene	isUniquetoGene		3.5|2|10.5|8.5|8|30.5	2|3|4		-0.550493	-3.90183	0.00023199	0.0714286		-0.467828	-3.28476	0.00175916	0.0355191		0.0826649	0.584118	0.563467	0.880253
[SPTBN1]	Spectrin beta chain non erythrocytic 1 | Isoform 2 of Spectrin beta chain non erythrocytic 1	lYAGLkDLAEER	Q01082;Q01082-3	NonPhos	Q01082->|Q01082-3->	NonPhos_isUniquetoGene	isUniquetoGene		0|20|18|4.5|19|27.5	1|4|6		-0.115446	-2.58758	0.0119643	0.491682		-0.146969	-3.28464	0.00175971	0.0355191		-0.0315225	-0.737224	0.466263	0.837949
[ANK2]	Ankyrin 2 | Isoform 4 of Ankyrin 2	mDIVHLMETNTEPLQER	Q01484;Q01484-5	NonPhos	Q01484->|Q01484-5->	NonPhos_isUniquetoGene	isUniquetoGene		32|9|18|27|26	5|1|6|4		0.030133	0.431028	0.669239	0.99965		0.260475	3.28744	0.00174592	0.0355191		0.230342	2.53393	0.0142973	0.210347
[KRT75]	Keratin type II cytoskeletal 75	qLESITTER	O95678	NonPhos	O95678->	NonPhos_isUniquetoGene	isUniquetoGene		38|44|40|66|55|57	3|1		0.209813	1.8564	0.0685517	0.760843		0.305831	3.29145	0.00172547	0.0355191		0.0960175	0.783516	0.438831	0.824537
[CTSD]	Cathepsin D	qVFGEATkQPGITFIAAkFDGILGMAYPR	P07339	NonPhos	P07339->	NonPhos_isUniquetoGene	isUniquetoGene		16|34.5|27|13|14.5	2|3		0.218708	1.10504	0.275094	0.952187		0.639898	3.29326	0.00171581	0.0355191		0.42119	2.27923	0.0268163	0.291628
[FLNB]	Isoform 2 of Filamin B | Isoform 8 of Filamin B |	sADFVVESIGSEVGSLGFAIEGPSQAk	O75369-2;O75369-8	NonPhos	O75369-2->|O75369-8->|	NonPhos_isUniquetoGene	isUniquetoGene		34|32.5|23||42	3|4|1||5		0.139589	1.54747	0.127737	0.851489		0.259726	3.28482	0.00175892	0.0355191		0.120137	1.34223	0.186462	0.631015
[MYDGF]	Myeloid derived growth factor |	tAVAHRPGAFk	Q969H8	NonPhos	Q969H8->|	NonPhos_isUniquetoGene	isUniquetoGene		2|45.5||39.5|8.5|21	4|2||3		-0.145101	-1.05101	0.299081	0.963512		-0.332848	-3.28465	0.00175967	0.0355191		-0.187747	-1.53081	0.132639	0.557814
[TNXB]	Tenascin X	tITTMIDGPQDLR	P22105	NonPhos	P22105->	NonPhos_isUniquetoGene	isUniquetoGene		29|18|10|23.5|46	4|3|5|2		0.124071	1.51669	0.135383	0.863697		0.273236	3.29186	0.00172325	0.0355191		0.149165	2.06145	0.044442	0.363959
[HNRNPR]	Heterogeneous nuclear ribonucleoprotein R	tkENILEEFSk	O43390	NonPhos	O43390->	NonPhos_isUniquetoGene	isUniquetoGene		8.5|9.5|21|12|12.5	4|3		-0.0862255	-1.32726	0.190654	0.905871		-0.168518	-3.28776	0.00174386	0.0355191		-0.0822922	-1.46144	0.150797	0.586653
[PSMD11]	26S proteasome non ATPase regulatory subunit 11 |	yVRPFLNSISk	O00231	NonPhos	O00231->|	NonPhos_isUniquetoGene	isUniquetoGene		20.5|7|11|19|27|	2|3|4|		-0.190699	-1.89218	0.063496	0.75033		-0.358898	-3.28892	0.0017378	0.0355191		-0.1682	-1.54939	0.128088	0.553807
[DECR1]	24 dienoyl CoA reductase mitochondrial |	aGVEAMSk	Q16698	NonPhos	Q16698->|	NonPhos_isUniquetoGene	isUniquetoGene		42.5|63|46|74|39|	2|4|1|		0.0713281	0.902803	0.371992	0.984268		0.233547	3.28165	0.00177566	0.0360963		0.162219	2.01702	0.0490697	0.381464
[RPL27]	60S ribosomal protein L27	dVFRDPALk	P61353	NonPhos	P61353->	NonPhos_isUniquetoGene	isUniquetoGene		39|3|14.5|16.5|6|7	3|4|2		-0.0965982	-1.06885	0.291007	0.959246		-0.308468	-3.28086	0.00177966	0.0360963		-0.21187	-2.12335	0.0386086	0.343683
[PSMC4]	26S protease regulatory subunit 6B	eAVELPLTHFELYk	P43686	NonPhos	P43686->	NonPhos_isUniquetoGene	isUniquetoGene		10|19.5|33.5|18.5|7	5|6|4		0.0584417	1.40236	0.167004	0.887768		-0.160382	-3.27703	0.00179957	0.0360963		-0.218824	-3.87216	0.00030221	0.025
[DSP]	Desmoplakin |	ekEYEIER	P15924	NonPhos	P15924->|	NonPhos_isUniquetoGene	isUniquetoGene		15|28||54|20|18	1|2||3		-0.0768359	-0.920839	0.362542	0.982939		-0.256785	-3.27457	0.00181344	0.0360963		-0.179949	-2.3731	0.021359	0.263636
[CETN2]	Centrin 2 |	eLGENLTDEELQEMIDEADRDGDGEVSEQEFLR	P41208	NonPhos	P41208->|	NonPhos_isUniquetoGene	isUniquetoGene		7|13|4||0	1|2||4		-0.188527	-1.94555	0.0565467	0.726854		-0.280859	-3.27534	0.00180929	0.0360963		-0.0923322	-0.843157	0.404878	0.801819
[EMG1]	Ribosomal RNA small subunit methyltransferase NEP1 |	eLVPSSDPIVFVVGAFAHGk	Q92979	NonPhos	Q92979->|	NonPhos_isUniquetoGene	isUniquetoGene		27|16|36|50|59.5|	3|1|2|		-0.0463056	-0.513757	0.610723	0.99965		-0.306834	-3.28071	0.00178036	0.0360963		-0.260529	-2.69939	0.00930227	0.174771
[GCN1]	eIF 2 alpha kinase activator GCN1 |	hLGVILPAVMLALk	Q92616	NonPhos	Q92616->|	NonPhos_isUniquetoGene	isUniquetoGene		5|0|33|58||46	5|2|3|		-0.426144	-3.24477	0.00186374	0.257812		-0.467496	-3.28266	0.0017702	0.0360963		-0.041352	-0.322461	0.749711	0.945185
[GUK1]	Isoform 2 of Guanylate kinase	icVLDVDLQGVR	Q16774-2	NonPhos	Q16774-2->	NonPhos_isUniquetoGene	isUniquetoGene		10.5|28|15.5|31.5|32.5|21	4|2|6|8		-0.0286423	-0.504482	0.617163	0.99965		-0.144603	-3.27897	0.00178946	0.0360963		-0.115961	-2.03742	0.0468985	0.373174
[KRT1]	Keratin type II cytoskeletal 1	lALDLEIATYRTLLEGEESR	P04264	NonPhos	P04264->	NonPhos_isUniquetoGene	isUniquetoGene		17|15|39|34|45.5|50.5	2|1|6		0.226455	1.83165	0.0722468	0.770915		0.390858	3.27552	0.00180831	0.0360963		0.164403	1.18708	0.241973	0.686402
[YARS]	Tyrosine tRNA ligase cytoplasmic	lVVVLcNLkPQk	P54577	NonPhos	P54577->	NonPhos_isUniquetoGene	isUniquetoGene		5.5|17.5|25|11|9|5	8|10|7|6		-0.0904936	-1.27318	0.209178	0.916946		-0.244916	-3.28098	0.00177903	0.0360963		-0.154422	-2.13182	0.0378656	0.341032
[C7]	Complement component C7 |	scVGETTESTQcEDEELEHLR	P10643	NonPhos	P10643->|	NonPhos_isUniquetoGene	isUniquetoGene		3|8||4|19	3|2||4		0.226459	1.6029	0.114844	0.832781		0.442139	3.27474	0.0018126	0.0360963		0.215679	1.32628	0.191688	0.635146
[EPPK1]	Epiplakin	sQREGQGEGETQEAAAATAAAR	P58107	NonPhos	P58107->	NonPhos_isUniquetoGene	isUniquetoGene		0|55|69|17|22	1|3|2|5		0.594544	1.74012	0.0873805	0.793386		1.01673	3.27559	0.00180797	0.0360963		0.422183	1.54466	0.129236	0.554759
[RNASE7]	Ribonuclease 7	sYVVAckPPQkk	Q9H1E1	NonPhos	Q9H1E1->	NonPhos_isUniquetoGene	isUniquetoGene		45|7|28.5|67.5|21|41	3|4|2		-0.143286	-0.695605	0.49103	0.998197		-0.624943	-3.27707	0.0017993	0.0360963		-0.481658	-2.27501	0.0270885	0.292906
[EIF5B]	Eukaryotic translation initiation factor 5B |	tLAGLPLLVAYkEDEIPVLkDELIHELk	O60841	NonPhos	O60841->|	NonPhos_isUniquetoGene	isUniquetoGene		4|7.5||10|31	1|2|		-0.359526	-2.18404	0.0328333	0.628897		-0.451532	-3.27277	0.00182278	0.0360963		-0.0920057	-0.515865	0.609869	0.899418
[ANXA1]	Annexin A1 |	vLDLELk	P04083	NonPhos	P04083->|	NonPhos_isUniquetoGene	isUniquetoGene		6|19.5|9||23|38	2|4|3|		-0.183302	-2.00387	0.0497053	0.705052		-0.271749	-3.27676	0.00180113	0.0360963		-0.0884475	-1.12767	0.266135	0.710051
[HNRNPDL]	Isoform 3 of Heterogeneous nuclear ribonucleoprotein D like |	yHQIGSGkcEIk	O14979-3	NonPhos	O14979-3->|	NonPhos_isUniquetoGene	isUniquetoGene		21||38|23|36	1||3|2		-0.0912374	-1.34734	0.18409	0.901793		-0.190161	-3.27782	0.00179545	0.0360963		-0.0989238	-1.3504	0.183831	0.629393
[CAPRIN1]	Isoform 2 of Caprin 1	ekPVcGTTYk	Q14444-2	NonPhos	Q14444-2->	NonPhos_isUniquetoGene	isUniquetoGene		1|13.5|18|26|20|36	4|3|7		-0.0340972	-0.404569	0.688435	0.99965		-0.26717	-3.27164	0.00182916	0.0366013		-0.233073	-2.60736	0.0118459	0.191301
[RPS8]	40S ribosomal protein S8	eLEFYLRk	P62241	NonPhos	P62241->	NonPhos_isUniquetoGene	isUniquetoGene		14.5|9|15|22|18	2|1|3		-0.0283716	-0.403201	0.689431	0.99965		-0.286624	-3.26644	0.00185631	0.0366013		-0.258252	-3.18827	0.00239412	0.0904872
[HIST1H1B]	Histone H1.5	eRnGLSLAALk	P16401	NonPhos	P16401->	NonPhos_isUniquetoGene	isUniquetoGene		27|48|20|18|13|9	7|4|5|3|1		-0.0713068	-0.695382	0.491168	0.998197		-0.271901	-3.26776	0.00184946	0.0366013		-0.200594	-2.15798	0.0356487	0.331953
[KRT2]	Keratin type II cytoskeletal 2 epidermal |	fLEQQNQVLqTkWELLQQMNVGTRPINLEPIFQGYIDSLkR	P35908	NonPhos	P35908->|	NonPhos_isUniquetoGene	isUniquetoGene		19||46|35.5|50	1||2		0.0852385	0.644144	0.523575	0.9982		0.525242	3.26644	0.0018563	0.0366013		0.440004	2.62414	0.0113395	0.188898
[EPPK1]	Epiplakin	gLLRPGTALILLEAQAATGFIIDPk	P58107	NonPhos	P58107->	NonPhos_isUniquetoGene	isUniquetoGene		44|34|28|53	3|4|7|10		-0.263077	-2.81046	0.00654153	0.406061		-0.308934	-3.26374	0.00187107	0.0366013		-0.045857	-0.435686	0.666489	0.919554
[TCEAL3]	Transcription elongation factor A protein like 3	gTDD[p]sPkDSQEDLQER	Q969E4	Phos	Q969E4->[p]S121	Phos_isUniquetoGene	isUniquetoGene	1	7|4|16|22|13|10	13|17|4|6|10|9		-0.0151965	-0.19074	0.849932	0.99965		-0.192065	-3.264	0.00186938	0.0366013		-0.176868	-2.70311	0.00920909	0.174115
[DSC3]	Desmocollin 3 | Isoform 3B of Desmocollin 3	gVDkEPLNLFYIER	Q14574;Q14574-2	NonPhos	Q14574->|Q14574-2->	NonPhos_isUniquetoGene	isUniquetoGene		4.5|25|38.5|14.5|17|27	4|7|6|5		0.0807613	0.875476	0.386555	0.987031		-0.224797	-3.26438	0.00186743	0.0366013		-0.305559	-3.45485	0.0010922	0.0555556
[SEC23B]	Protein transport protein Sec23B	iMLFTGGPPTQGPGMVVGDELkIPIR	Q15437	NonPhos	Q15437->	NonPhos_isUniquetoGene	isUniquetoGene		19.5|21.5|27|26.5|20|26	4|5|3		0.0524418	0.894105	0.376577	0.985268		0.206068	3.27117	0.00183141	0.0366013		0.153626	2.3251	0.0240239	0.276954
[XPO1]	|Exportin 1	iYLDMLNVYk	O14980	NonPhos	O14980->	NonPhos_isUniquetoGene	isUniquetoGene		|48|39|62.5|59|52.5	|2|5|3		-0.128366	-2.05258	0.0445421	0.686005		-0.212014	-3.26925	0.00184183	0.0366013		-0.0836481	-1.2314	0.225028	0.669492
[CC2D1A]	Isoform 2 of Coiled coil and C2 domain containing protein 1A |	kGNAIDEADIPPPVAIGk	Q6P1N0-2	NonPhos	Q6P1N0-2->|	NonPhos_isUniquetoGene	isUniquetoGene		23.5|26||44|47	2|1||3|4		0.126621	1.67087	0.100473	0.811586		0.34437	3.27077	0.0018338	0.0366013		0.217748	1.93019	0.059345	0.408937
[HEXB]	Beta hexosaminidase subunit beta	kLESFYIQk	P07686	NonPhos	P07686->	NonPhos_isUniquetoGene	isUniquetoGene		6|5|0|48|16.5	2|3|4		-0.131465	-1.49083	0.142089	0.871505		-0.256491	-3.26333	0.00187341	0.0366013		-0.125026	-1.38714	0.172342	0.612923
[SF3A3]	Splicing factor 3A subunit 3	nLPLGWDGkPIPYWLYk	Q12874	NonPhos	Q12874->	NonPhos_isUniquetoGene	isUniquetoGene		9|23|33.5|15.5|25|19	3|2|4		-0.125667	-1.69966	0.0948562	0.80678		-0.244267	-3.26573	0.00186021	0.0366013		-0.118601	-1.7773	0.0818038	0.467076
[DES]	Desmin	tFGGAPGFPLG[?p]sPL[?p]s[?p]sPVFPR	P17661	Phos	P17661->[?p]S28[?p]S31[?p]S32	Phos_isUniquetoGene	isUniquetoGene	1	5|32|40|0|21	1		0.22937	1.12104	0.268246	0.947082		0.76274	3.2686	0.00184536	0.0366013		0.533371	2.5747	0.012886	0.2
[NCL]	Nucleolin	vFGNEIkLEkPk	P19338	NonPhos	P19338->	NonPhos_isUniquetoGene	isUniquetoGene		21|8|12|14|22|10	3|4|1|2		-0.0630869	-0.735477	0.466608	0.995194		-0.304578	-3.2705	0.00183516	0.0366013		-0.241491	-2.76955	0.00771745	0.160042
[RPS23]	|40S ribosomal protein S23	vQLIknGkk	P62266	NonPhos	P62266->	NonPhos_isUniquetoGene	isUniquetoGene		|46|24|0|22	|1|2|3		-0.00603573	-0.0640738	0.949297	0.99965		-0.351362	-3.26554	0.00186116	0.0366013		-0.345327	-3.52284	0.000889072	0.0497925
[AHNAK]	Neuroblast differentiation associated protein AHNAK	vSGPDLDLNLkGPSLk	Q09666	NonPhos	Q09666->	NonPhos_isUniquetoGene	isUniquetoGene		28|14|26|15|8	7|6|5|11|8		-0.0317569	-0.4057	0.687607	0.99965		-0.262926	-3.27061	0.00183459	0.0366013		-0.231169	-2.51884	0.0148524	0.214238
[PGD]	Isoform 2 of 6 phosphogluconate dehydrogenase decarboxylating	yGPSLMPGGNk	P52209-2	NonPhos	P52209-2->	NonPhos_isUniquetoGene	isUniquetoGene		41|52|50|45.5|39|44.5	2|1		0.305372	1.84283	0.0705638	0.764788		0.645609	3.26425	0.00186801	0.0366013		0.340236	1.76158	0.0844705	0.472698
[EVPL]	Envoplakin	aQkPTVEYk	Q92817	NonPhos	Q92817->	NonPhos_isUniquetoGene	isUniquetoGene		2|0|5|36.5|8.5|5.5	3|4|2|6		0.0160639	0.181551	0.857078	0.99965		-0.347033	-3.25432	0.00192349	0.0374194		-0.363097	-3.64272	0.000615868	0.0434783
[HDGF]	Hepatoma derived growth factor | Isoform 2 of Hepatoma derived growth factor	dLFPYEESkEk	P51858;P51858-2	NonPhos	P51858->|P51858-2->	NonPhos_isUniquetoGene	isUniquetoGene		7|20.5|7.5|38|19	4|3|6		0.173594	2.47662	0.0159594	0.514685		-0.262034	-3.25945	0.00189431	0.0374194		-0.435627	-5.23749	3.46749e-06	0
[CDSN]	Corneodesmosin	gkIYPVGYFTk	Q15517	NonPhos	Q15517->	NonPhos_isUniquetoGene	isUniquetoGene		18.5|10|13|12|14|18	4|3|5		-0.118779	-0.957089	0.34407	0.979178		-0.463675	-3.25201	0.00193662	0.0374194		-0.344896	-2.96641	0.00450432	0.120235
[NT5E]	5' nucleotidase |	iIALGHSGFEMDkLIAQk	P21589	NonPhos	P21589->|	NonPhos_isUniquetoGene	isUniquetoGene		22|23|42|18.5|46|	3|2|4|		-0.0656281	-0.850332	0.400253	0.988718		-0.238161	-3.25923	0.00189553	0.0374194		-0.172533	-2.33705	0.0233335	0.274365
[TPR]	|Nucleoprotein TPR	iTELQLkLESALTELEQLRk	P12270	NonPhos	P12270->	NonPhos_isUniquetoGene	isUniquetoGene		|26.5|7|31|14.5|22.5	|2|3		-0.0051308	-0.0734128	0.941932	0.99965		-0.272083	-3.25591	0.00191498	0.0374194		-0.266952	-3.12947	0.00283869	0.0963115
[ALDH2]	Aldehyde dehydrogenase mitochondrial	kILGYINTGk	P05091	NonPhos	P05091->	NonPhos_isUniquetoGene	isUniquetoGene		40|42|13|35|26	2|1|3|4		-0.0165551	-0.203197	0.840271	0.99965		-0.240574	-3.25	0.00194797	0.0374194		-0.224019	-3.31296	0.00166503	0.0730337
[OPA1]	Dynamin like 120 kDa protein mitochondrial	lkDTENAIENMVGPDWk	O60313	NonPhos	O60313->	NonPhos_isUniquetoGene	isUniquetoGene		9|17|12.5|16|23.5	4|3|6		0.054133	1.12292	0.267448	0.946114		0.174618	3.26002	0.00189132	0.0374194		0.120485	2.66505	0.0101821	0.17842
[KRT7]	Keratin type II cytoskeletal 7	lQAEIDNIk	P08729	NonPhos	P08729->	NonPhos_isUniquetoGene	isUniquetoGene		18|31|45.5|53|47|33	3|4|5|7		0.248691	1.78964	0.0788869	0.783668		0.528826	3.25133	0.00194042	0.0374194		0.280135	1.98594	0.0525436	0.392253
[FBN1]	Fibrillin 1	sTcYGGYkR	P35555	NonPhos	P35555->	NonPhos_isUniquetoGene	isUniquetoGene		8|16.5|57|14.5|25|27	6|3|7		0.10521	0.797766	0.429896	0.994146		-0.455101	-3.26142	0.00188345	0.0374194		-0.56031	-4.03153	0.000182305	0.0194175
[HADHA]	Trifunctional enzyme subunit alpha mitochondrial	tHINYGVk	P40939	NonPhos	P40939->	NonPhos_isUniquetoGene	isUniquetoGene		6.5|20|10|38|39.5|31.5	2|3|4		-0.150342	-2.29987	0.0248351	0.582529		-0.294833	-3.25964	0.00189316	0.0374194		-0.144492	-1.66667	0.102148	0.507388
[FLNB]	Isoform 2 of Filamin B | Isoform 8 of Filamin B	aAGSGELGVTMkGPk	O75369-2;O75369-8	NonPhos	O75369-2->|O75369-8->	NonPhos_isUniquetoGene	isUniquetoGene		25|32|18|21|8|36	2|4|3|1		0.017944	0.23508	0.815659	0.99965		0.296929	3.23873	0.00201295	0.0379747		0.278985	3.08742	0.00320016	0.101504
[VIM]	Vimentin |	eEAENTLQSFRQDVDNA[p]sLAR	P08670	Phos	P08670->[p]S214|	Phos_isUniquetoGene	isUniquetoGene	1	23||16|11	1||4|5		-0.0169946	-0.18393	0.855231	0.99965		0.297681	3.238	0.00201705	0.0379747		0.314675	3.35325	0.00147831	0.0689655
[EPB41L3]	Isoform 2 of Band 4.1 like protein 3	eVPVVHTETk	Q9Y2J2-2	NonPhos	Q9Y2J2-2->	NonPhos_isUniquetoGene	isUniquetoGene		0|1.5|2.5|21|15|6	1|4		-0.0946221	-0.829686	0.411729	0.990915		-0.323234	-3.23826	0.00201548	0.0379747		-0.228612	-1.69414	0.0967438	0.497774
[CBR3]	Carbonyl reductase NADPH 3	fVEDTkNEVHER	O75828	NonPhos	O75828->	NonPhos_isUniquetoGene	isUniquetoGene		34.5|10|33.5|17.5|42|26	4|3|1		0.00715371	0.103273	0.918416	0.99965		-0.186559	-3.24323	0.00198637	0.0379747		-0.193712	-2.45727	0.017349	0.23301
[KRT6A]	Keratin type II cytoskeletal 6A	gMQDLVEDFk	P02538	NonPhos	P02538->	NonPhos_isUniquetoGene	isUniquetoGene		21|28|40|33|30|38	4|2|3|5		0.463463	3.49366	0.000864404	0.17284		0.450551	3.24242	0.00199094	0.0379747		-0.0129122	-0.0849746	0.933033	0.987296
[ARG1]	Arginase 1 |	iPDVPGFSWVTPcISAk	P05089	NonPhos	P05089->|	NonPhos_isUniquetoGene	isUniquetoGene		20|7||42|65|55	4|3||1		-0.298205	-1.99855	0.0502998	0.707709		-0.442996	-3.24461	0.00197831	0.0379747		-0.144791	-1.03411	0.307497	0.74479
[ITGA6]	Isoform Alpha 6X2A of Integrin alpha 6	lLLVGAPR	P23229-4	NonPhos	P23229-4->	NonPhos_isUniquetoGene	isUniquetoGene		12|12.5|13|31.5|19|22.5	2|3|4		-0.0950083	-1.44115	0.155701	0.880797		-0.188215	-3.23955	0.00200782	0.0379747		-0.0932066	-1.32165	0.193225	0.637139
[GGCT]	Gamma glutamylcyclotransferase	lQDFkLDFGNSQGk	O75223	NonPhos	O75223->	NonPhos_isUniquetoGene	isUniquetoGene		15|17|21|7|42	2|1|3		-0.0445474	-0.384361	0.703242	0.99965		-0.320592	-3.24618	0.00196922	0.0379747		-0.276045	-2.49177	0.015904	0.221584
[PSAP]	Prosaposin | Isoform Sap mu 9 of Prosaposin	lVGYLDR	P07602;P07602-3	NonPhos	P07602->|P07602-3->	NonPhos_isUniquetoGene	isUniquetoGene		17|26|37|51|34|22	1|2		-0.00868559	-0.0724844	0.94266	0.99965		-0.343598	-3.24021	0.00200393	0.0379747		-0.334912	-2.92725	0.00502305	0.129888
[NACA]	Nascent polypeptide associated complex subunit alpha muscle specific form	nILFVITkPDVYk	E9PAV3	NonPhos	E9PAV3->	NonPhos_isUniquetoGene	isUniquetoGene		5.5|8|5|4|28|17	4|9|6|5|7		-0.0668387	-0.638149	0.527423	0.9982		-0.351038	-3.2419	0.00199367	0.0379747		-0.284199	-2.62792	0.0112285	0.1874
[MAP3K7]	Isoform 1C of Mitogen activated protein kinase kinase kinase 7 |	rR[p]sIQDLTVTGTEPGQVSSR	O43318-3	Phos	O43318-3->[p]S439|	Phos_isUniquetoGene	isUniquetoGene	1	35||19|15.5|16	1||11|6|13		0.103703	1.66398	0.101852	0.814016		0.231215	3.24163	0.00199536	0.0379747		0.127512	1.84312	0.0714041	0.443253
[PRKCSH]	Glucosidase 2 subunit beta |	sLkDMEESIR	P14314	NonPhos	P14314->|	NonPhos_isUniquetoGene	isUniquetoGene		17|12|5.5|17.5|8|	3|4|2|1|		-0.0355415	-0.443124	0.66054	0.99965		-0.202646	-3.24287	0.00198835	0.0379747		-0.167105	-2.09407	0.0412794	0.352831
[SRSF1]	|Serine/arginine rich splicing factor 1	vkVDGPR[p]sPSYGR	Q07955	Phos	Q07955->[p]S199	Phos_isUniquetoGene	isUniquetoGene	1	|0|22|9|26	|3|5		-0.130699	-1.14939	0.256443	0.940645		-0.365625	-3.24515	0.00197483	0.0379747		-0.234926	-1.99042	0.0520328	0.390625
[PPP2R4]	Isoform 1 of Serine/threonine protein phosphatase 2A activator	vNQGLIR	Q15257-2	NonPhos	Q15257-2->	NonPhos_isUniquetoGene	isUniquetoGene		41|60|48.5|27|18|30.5	3|1|2		0.0737339	1.30195	0.199165	0.912309		0.148957	3.2488	0.00195478	0.0379747		0.0752226	1.44321	0.155887	0.59268
[HLA]	HLA class I histocompatibility antigen B 15 alpha chain | HLA class I histocompatibility antigen B 53 alpha chain | HLA class I histocompatibility antigen B 55 alpha chain | HLA class I histocompatibility antigen B 57 alpha chain | HLA class I histocompatibility antigen B 59 alpha chain | HLA class I histocompatibility antigen B 52 alpha chain | HLA class I histocompatibility antigen B 13 alpha c…	yFYTAMSRPGRGEPR	P30464;Q29940;P30490;P30461;P30485;P10319;Q29718;P30481;P30495	NonPhos	P30464->|Q29940->|P30490->|P30461->|P30485->|P10319->|Q29718->|P30481->|P30495->|	NonPhos_isUniquetoGene	isUniquetoGene		53||38|42|85	1||4		0.137147	1.07518	0.288181	0.959012		0.310949	3.24889	0.00195435	0.0379747		0.173802	1.41154	0.165008	0.604501
[RPL32]	|60S ribosomal protein L32	aAQLAIR	P62910	NonPhos	P62910->	NonPhos_isUniquetoGene	isUniquetoGene		|20|0|10|28|7.5	|1|2|4		0.0548466	1.0953	0.279313	0.954281		-0.179102	-3.23308	0.002046	0.0387985		-0.233948	-3.80038	0.000379635	0.0289855
[KRT18]	Keratin type I cytoskeletal 18	gGMGSGGLATGIAGGLAGMGGIQNEkETMQSLNDR	P05783	NonPhos	P05783->	NonPhos_isUniquetoGene	isUniquetoGene		2|12|7|17|16.5|6	2|3|7|4		0.42217	2.46658	0.0163774	0.515753		0.74755	3.23735	0.00202117	0.0387985		0.32538	1.29226	0.203199	0.647538
[COL1A2]	Collagen alpha 2I chain	gPAGPSGPAGk	P08123	NonPhos	P08123->	NonPhos_isUniquetoGene	isUniquetoGene		40.5|18|45.5|33|28|16	2|1		0.392096	1.47174	0.147202	0.872835		0.8285	3.2333	0.0020447	0.0387985		0.436404	1.59916	0.116506	0.534237
[SRRM1]	Serine/arginine repetitive matrix protein 1	hRP[p]sPPA[p]tPPPk	Q8IYB3	Phos	Q8IYB3->[p]S402[p]T406	Phos_isUniquetoGene	isUniquetoGene	2	7|5|8|9|7.5|8.5	50|78|61|27|28|34		0.0355558	0.492108	0.625824	0.99965		-0.223895	-3.23516	0.00203385	0.0387985		-0.259451	-3.34261	0.00152638	0.069697
[ASS1]	Argininosuccinate synthase	ikQGLGLk	P00966	NonPhos	P00966->	NonPhos_isUniquetoGene	isUniquetoGene		16|8|18.5|9|46|4	2|3|6		-0.351698	-2.5816	0.0121557	0.491979		-0.408086	-3.23373	0.00204245	0.0387985		-0.0563882	-0.471013	0.641294	0.910618
[ANXA5]	Annexin A5	lYDAYELk	P08758	NonPhos	P08758->	NonPhos_isUniquetoGene	isUniquetoGene		7|2.5|12|47|32|16	5|4|6|9|7		-0.0451806	-0.557241	0.580917	0.99965		-0.241894	-3.23319	0.00204535	0.0387985		-0.196714	-2.74219	0.00830261	0.164857
[DARS2]	Aspartate tRNA ligase mitochondrial |	nFAADHFNQEILPVFLNANR	Q6PI48	NonPhos	Q6PI48->|	NonPhos_isUniquetoGene	isUniquetoGene		38||39|36.5|45	4||1|2		0.0601442	0.5455	0.58889	0.99965		0.273031	3.23389	0.00204147	0.0387985		0.212886	1.79801	0.078397	0.458253
[FSCN1]	Fascin	sSYDVFQLEFNDGAYNIk	Q16658	NonPhos	Q16658->	NonPhos_isUniquetoGene	isUniquetoGene		8|17|25|11|19.5|49	2|4|3		-0.0273459	-0.471439	0.64038	0.99965		-0.254782	-3.23684	0.0020244	0.0387985		-0.227436	-2.86979	0.00588429	0.140881
[GLRX]	Glutaredoxin 1	vVVFIkPTcPYcR	P35754	NonPhos	P35754->	NonPhos_isUniquetoGene	isUniquetoGene		7|22|25|6.5|13|8	4|2		-0.011748	-0.125207	0.90115	0.99965		-0.34529	-3.2363	0.00202722	0.0387985		-0.333542	-3.21141	0.00223726	0.0869565
[RPL3]	60S ribosomal protein L3	aFMGPLkk	P39023	NonPhos	P39023->	NonPhos_isUniquetoGene	isUniquetoGene		46|45|38.5|30|47.5|46.5	3|2|1|4		-0.0367716	-0.535909	0.595426	0.99965		-0.247122	-3.23078	0.00205945	0.0391677		-0.210351	-3.04289	0.00363328	0.108434
[ATP1A1]	Sodium/potassium transporting ATPase subunit alpha 1	aVFQANQENLPILk	P05023	NonPhos	P05023->	NonPhos_isUniquetoGene	isUniquetoGene		19|31.5|26|8.5	5|8|6|4		0.111682	1.91308	0.0606983	0.737153		0.2688	3.22907	0.00207	0.0391677		0.157118	1.82298	0.074462	0.451132
[EZR]	|Ezrin	dNAMLEYLk	P15311	NonPhos	P15311->	NonPhos_isUniquetoGene	isUniquetoGene		|52|36.5|42.5|35	|1|4|2		0.0171068	0.32091	0.750364	0.99965		-0.192153	-3.226	0.00208868	0.0391677		-0.20926	-3.53386	0.000859448	0.0497925
[SUCLA2]	Isoform 2 of Succinyl CoA ligase ADP forming subunit beta mitochondrial |	icNQVLVcER	Q9P2R7-2	NonPhos	Q9P2R7-2->|	NonPhos_isUniquetoGene	isUniquetoGene		21.5|0|10||36|39	4|1|2||3		0.106441	1.60588	0.114179	0.832354		0.230859	3.22757	0.00207951	0.0391677		0.124418	1.73871	0.0884903	0.482016
[KRT5]	Keratin type II cytoskeletal 5	iSISTSGGSFR	P13647	NonPhos	P13647->	NonPhos_isUniquetoGene	isUniquetoGene		20|27|23|24|25.5|24.5	23|22|32|29|24		-0.155428	-2.89163	0.00521134	0.373665		-0.207734	-3.23185	0.00205317	0.0391677		-0.0523059	-0.921869	0.362592	0.778759
[FUBP1]	Far upstream element binding protein 1 | Isoform 2 of Far upstream element binding protein 1	iTGDPYkVQQAk	Q96AE4;Q96AE4-2	NonPhos	Q96AE4->|Q96AE4-2->	NonPhos_isUniquetoGene	isUniquetoGene		10|19|12.5|8.5|11.5|17	3|2|4		0.0380424	0.613306	0.543578	0.99965		-0.199716	-3.22639	0.00208659	0.0391677		-0.237759	-3.85752	0.000316856	0.0289855
[PFDN5]	Prefoldin subunit 5 |	kIDFLTk	Q99471	NonPhos	Q99471->|	NonPhos_isUniquetoGene	isUniquetoGene		39||0|19|7	1||3|2		-0.0659966	-0.720013	0.476001	0.996217		-0.206042	-3.22411	0.00210022	0.0391677		-0.140045	-1.48076	0.145552	0.578344
[CCT6A]	T complex protein 1 subunit zeta |	kIIELk	P40227	NonPhos	P40227->|	NonPhos_isUniquetoGene	isUniquetoGene		36||26|0|5.5|30	1||2		-0.0208898	-0.285776	0.776893	0.99965		-0.232967	-3.2248	0.00209616	0.0391677		-0.212078	-2.97112	0.00444492	0.119469
[PSAP]	Prosaposin | Isoform Sap mu 9 of Prosaposin |	kLVGYLDR	P07602;P07602-3	NonPhos	P07602->|P07602-3->|	NonPhos_isUniquetoGene	isUniquetoGene		12||46|13.5|9.5|6.5	2||3		-0.0364855	-0.403243	0.6894	0.99965		-0.246872	-3.2258	0.00208947	0.0391677		-0.210386	-2.55047	0.0137045	0.205718
[CFL1]	Cofilin 1 |	mLPDkDcR	P23528	NonPhos	P23528->|	NonPhos_isUniquetoGene	isUniquetoGene		35||47|26|29	1||3|2		0.0938658	1.24083	0.22085	0.923176		-0.219396	-3.22611	0.00208795	0.0391677		-0.313262	-3.62837	0.000643149	0.0434783
[SOD2]	|Isoform 4 of Superoxide dismutase Mn mitochondrial	nVRPDYLk	P04179-4	NonPhos	P04179-4->	NonPhos_isUniquetoGene	isUniquetoGene		|30.5|15|0|48	|2|3|4		-0.0330956	-0.3077	0.760283	0.99965		-0.319028	-3.22685	0.00208411	0.0391677		-0.285933	-2.83869	0.00640141	0.146778
[KRT16]	Keratin type I cytoskeletal 16	sEVTELRR	P08779	NonPhos	P08779->	NonPhos_isUniquetoGene	isUniquetoGene		0|5|2|15|24|10	4|3|1|6		0.685426	2.84344	0.00596742	0.394481		0.687358	3.22934	0.00206827	0.0391677		0.00193186	0.0073576	0.994201	0.999588
[HNRNPA1]	Isoform A1 A of Heterogeneous nuclear ribonucleoprotein A1 |	sSGPYGGGGqYFAkPR	P09651-2	NonPhos	P09651-2->|	NonPhos_isUniquetoGene	isUniquetoGene		77||21|6|22	1||4|2		0.0338736	0.640827	0.525701	0.9982		0.240578	3.22983	0.00206523	0.0391677		0.206704	3.02149	0.00386143	0.111111
[SRSF1]	Serine/arginine rich splicing factor 1	tkDIEDVFYk	Q07955	NonPhos	Q07955->	NonPhos_isUniquetoGene	isUniquetoGene		4.5|5|1|8.5|8	4|3|2		-0.0880652	-1.21221	0.231567	0.925931		-0.220837	-3.22632	0.00208702	0.0391677		-0.132772	-1.90492	0.0626549	0.416688
[DST]	Isoform 3 of Dystonin	tLEDHLk	Q03001-3	NonPhos	Q03001-3->	NonPhos_isUniquetoGene	isUniquetoGene		28.5|17|20|7|53|29	2|3		-0.195664	-1.6712	0.100405	0.811586		-0.338221	-3.2303	0.00206243	0.0391677		-0.142557	-1.29372	0.202694	0.646664
[IMMT]	MICOS complex subunit MIC60	tSSAETPTIPLGSAVEAIk	Q16891	NonPhos	Q16891->	NonPhos_isUniquetoGene	isUniquetoGene		46|21.5|24|26|21|31	4|2|3|5|7		0.0417231	0.444127	0.659821	0.99965		0.269354	3.22745	0.00208032	0.0391677		0.227631	2.17529	0.0342453	0.323688
[CASP14]	Caspase 14	vYIIQAcRGEQR	P31944	NonPhos	P31944->	NonPhos_isUniquetoGene	isUniquetoGene		8.5|18|9.5|2|17|7	4|3		-0.0708917	-0.956113	0.344562	0.979286		-0.259621	-3.23031	0.00206235	0.0391677		-0.188729	-2.26087	0.0280205	0.298879
[ARHGDIA]	Rho GDP dissociation inhibitor 1 |	yIQHTYR	P52565	NonPhos	P52565->|	NonPhos_isUniquetoGene	isUniquetoGene		0|11|35|31|	1|4|		-0.0150404	-0.20039	0.842453	0.99965		-0.240867	-3.23046	0.00206115	0.0391677		-0.225827	-2.74997	0.00813245	0.162814
[PSMC6]	26S protease regulatory subunit 10B |	dkALQDYR	P62333	NonPhos	P62333->|	NonPhos_isUniquetoGene	isUniquetoGene		47||10.5|9|21.5|35.5	1||2		-0.0555669	-1.12991	0.264508	0.945702		-0.15301	-3.21908	0.00213037	0.039807		-0.0974426	-1.9915	0.0519085	0.390625
[MYH9]	Myosin 9	dVLLQVDDERR	P35579	NonPhos	P35579->	NonPhos_isUniquetoGene	isUniquetoGene		17|20|15.5|7|9|31.5	3|4		-0.00316374	-0.0593132	0.953068	0.99965		-0.163447	-3.21802	0.00213697	0.039807		-0.160284	-3.15752	0.00261593	0.0924731
[CTNND1]	Isoform 1A of Catenin delta 1	gYELLFQPEVVR	O60716-5	NonPhos	O60716-5->	NonPhos_isUniquetoGene	isUniquetoGene		20|22|62|25|34	3|1|4|5		-0.113959	-2.19669	0.0318639	0.627962		-0.195799	-3.21761	0.00213955	0.039807		-0.0818397	-1.26568	0.212526	0.659044
[SEPHS1]	Selenide water dikinase 1	iIEVAPQVATQNVNPTPGATS	P49903	NonPhos	P49903->	NonPhos_isUniquetoGene	isUniquetoGene		21|18.5|20.5|9|34|30	3|4|1		0.0255338	0.28357	0.778568	0.99965		0.238233	3.21898	0.00213102	0.039807		0.2127	2.30223	0.0253864	0.284553
[HSP90AB1]	Heat shock protein HSP 90 beta	kHLEINPDHPIVETLR	P08238	NonPhos	P08238->	NonPhos_isUniquetoGene	isUniquetoGene		14|12|30|19|19.5	5|4|3|9|6|8		-0.0895403	-1.53798	0.130054	0.854514		-0.196343	-3.21668	0.00214614	0.039807		-0.106802	-1.80478	0.0773076	0.457317
[COL14A1]	Collagen alpha 1XIV chain |	lHIVVSETLVk	Q05707	NonPhos	Q05707->|	NonPhos_isUniquetoGene	isUniquetoGene		8.5||22|24|23.5	2||4|3		-0.399857	-2.46225	0.0165607	0.517615		-0.527348	-3.21994	0.00212497	0.039807		-0.12749	-0.880761	0.384311	0.790073
[RPS19]	40S ribosomal protein S19	lkVPEWVDTVk	P39019	NonPhos	P39019->	NonPhos_isUniquetoGene	isUniquetoGene		0|15|29|6|7	4|5|3|7		-0.0490939	-0.798764	0.429321	0.994146		-0.194323	-3.21638	0.00214791	0.039807		-0.145229	-2.63986	0.0108817	0.184641
[KRT2]	Keratin type II cytoskeletal 2 epidermal	skEEAEALYHSk	P35908	NonPhos	P35908->	NonPhos_isUniquetoGene	isUniquetoGene		18.5|19.5|20|15.5|26|15	16|10|17|20|28|24		-0.133262	-1.01523	0.315738	0.970092		-0.423518	-3.21575	0.00215181	0.039807		-0.290256	-2.07299	0.0432974	0.360118
[GPS1]	Isoform 4 of COP9 signalosome complex subunit 1 |	sPPREGSQGELTPANSQSR	Q13098-5	NonPhos	Q13098-5->|	NonPhos_isUniquetoGene	isUniquetoGene		20|34|41.5||22|57	3|2|4|		0.451848	2.2435	0.028485	0.609799		0.66871	3.22021	0.00212358	0.039807		0.216862	1.26968	0.211105	0.657612
[NUMA1]	Nuclear mitotic apparatus protein 1	vAGIESHSELQISR	Q14980	NonPhos	Q14980->	NonPhos_isUniquetoGene	isUniquetoGene		56|39.5|70|44.5|41	1|4|3		0.0296936	0.345366	0.732043	0.99965		0.193604	3.21994	0.00212492	0.039807		0.16391	1.89899	0.0634544	0.420466
[AHNAK]	Neuroblast differentiation associated protein AHNAK	vkVPEVDVR	Q09666	NonPhos	Q09666->	NonPhos_isUniquetoGene	isUniquetoGene		42|15|72|9|19.5|8	5|2|1|4		-0.0295072	-0.409618	0.684754	0.99965		-0.19732	-3.2188	0.00213232	0.039807		-0.167812	-2.40923	0.0195433	0.250425
[CDSN]	Corneodesmosin	yFSSNPIIPSqSAASSAIAFQPVGTGGVQLcGGGSTGSk	Q15517	NonPhos	Q15517->	NonPhos_isUniquetoGene	isUniquetoGene		100|43|59|20|0|74	1|3|5		-0.0804054	-0.937635	0.353907	0.980621		-0.259721	-3.21668	0.00214614	0.039807		-0.179315	-2.67615	0.00988806	0.175781
[ENSA]	Isoform 6 of Alpha endosulfine	akYPSLGQkPGGSDFLMk	O43768-6	NonPhos	O43768-6->	NonPhos_isUniquetoGene	isUniquetoGene		17.5|24|15|21|77|43	4|1|2		-0.0967472	-1.04322	0.302657	0.965038		-0.293699	-3.21125	0.00217968	0.0401417		-0.196952	-2.11374	0.0394722	0.3471
[FBL]	rRNA 2' O methyltransferase fibrillarin	aNcIDSTASAEAVFASEVkk	P22087	NonPhos	P22087->	NonPhos_isUniquetoGene	isUniquetoGene		2.5|8|25|25.5|28.5|42.5	4|2|3|6		-0.203896	-3.77684	0.000348444	0.0892857		-0.20727	-3.21307	0.00216777	0.0401417		-0.00337409	-0.0562559	0.955647	0.992567
[PLEC]	Plectin | Isoform 2 of Plectin | Isoform 3 of Plectin | Isoform 4 of Plectin | Isoform 8 of Plectin	aVTGYkDPYSGk	Q15149;Q15149-3;Q15149-4;Q15149-8	NonPhos	Q15149->|Q15149-3->|Q15149-4->|Q15149-8->	NonPhos_isUniquetoGene	isUniquetoGene		20.5|14.5|8|15|26.5|45	4|6|5		-0.125153	-1.88234	0.0648524	0.754758		-0.220232	-3.21511	0.00215607	0.0401417		-0.0950794	-1.31175	0.196544	0.64123
[NPM1]	Nucleophosmin |	dELHIVEAEAMNYEGSPIk	P06748	NonPhos	P06748->|	NonPhos_isUniquetoGene	isUniquetoGene		0|41||24|15	4|3|1|		-0.110769	-1.29729	0.200755	0.913579		-0.274511	-3.2119	0.00217527	0.0401417		-0.163741	-2.21725	0.0310546	0.312838
[EPPK1]	Epiplakin |	dGLLPTGLGQR	P58107	NonPhos	P58107->|	NonPhos_isUniquetoGene	isUniquetoGene		5|6|30.5|31|22|	1|2|3|		-0.151902	-1.58199	0.119581	0.838833		-0.241652	-3.21475	0.0021581	0.0401417		-0.0897498	-0.942826	0.351819	0.772029
[SCEL]	Sciellin | Isoform 2 of Sciellin	dLNNFIk	O95171;O95171-2	NonPhos	O95171->|O95171-2->	NonPhos_isUniquetoGene	isUniquetoGene		20|32.5|36|25|25.5|27	2|6|3		-0.0188495	-0.260015	0.796535	0.99965		-0.233623	-3.20668	0.00220943	0.0401417		-0.214773	-2.77609	0.00758216	0.15873
[SARNP]	SAP domain containing ribonucleoprotein |	gIkQDLIHR	P82979	NonPhos	P82979->|	NonPhos_isUniquetoGene	isUniquetoGene		7||14|5|0	2||3		-0.0724236	-0.701707	0.487249	0.998197		-0.273005	-3.2059	0.00221462	0.0401417		-0.200581	-1.95964	0.0556631	0.400604
[ILF3]	Interleukin enhancer binding factor 3 | Isoform 7 of Interleukin enhancer binding factor 3 |	hGkNPVMELNEk	Q12906;Q12906-7	NonPhos	Q12906->|Q12906-7->|	NonPhos_isUniquetoGene	isUniquetoGene		27.5|8.5|0||32|42	4|2|1|		-0.0745254	-0.826359	0.41359	0.990915		-0.242132	-3.21421	0.00216121	0.0401417		-0.167607	-1.85152	0.0701492	0.440173
[RPLP0]	60S acidic ribosomal protein P0	iIQLLDDYPk	P05388	NonPhos	P05388->	NonPhos_isUniquetoGene	isUniquetoGene		40|48|28|27|47.5|20.5	7|6|9|5|8		-0.1849	-2.49144	0.015369	0.5131		-0.254473	-3.21564	0.00215251	0.0401417		-0.0695727	-0.82695	0.413931	0.808597
[XRCC5]	X ray repair cross complementing protein 5 |	kTWTVVDAk	P13010	NonPhos	P13010->|	NonPhos_isUniquetoGene	isUniquetoGene		4|0|44|33|	2|1|3|		-0.00608619	-0.0950772	0.924863	0.99965		-0.19192	-3.21144	0.00217831	0.0401417		-0.185834	-3.1695	0.00252945	0.0921053
[DST]	Dystonin | Isoform 3 of Dystonin | Isoform 2 of Dystonin | Isoform 4 of Dystonin	lcEEEAVIADkNNIENLISTLk	Q03001;Q03001-3;Q03001-8;Q03001-9	NonPhos	Q03001->|Q03001-3->|Q03001-8->|Q03001-9->	NonPhos_isUniquetoGene	isUniquetoGene		16|11|10|20|22|41	2|5|4|10|9		-0.252562	-2.13071	0.0372176	0.654836		-0.351019	-3.20692	0.00220803	0.0401417		-0.0984577	-0.920193	0.363469	0.779293
[PPP1CA]	Serine/threonine protein phosphatase PP1 alpha catalytic subunit	lLEVQGSRPGk	P62136	NonPhos	P62136->	NonPhos_isUniquetoGene	isUniquetoGene		13.5|6|20.5|8|1|25	2|3|4|5		-0.00624537	-0.129609	0.897702	0.99965		-0.149056	-3.2139	0.00216296	0.0401417		-0.14281	-2.85835	0.00607005	0.143564
[DST]	Isoform 3 of Dystonin	lNEELEkSNEcAEMLk	Q03001-3	NonPhos	Q03001-3->	NonPhos_isUniquetoGene	isUniquetoGene		8|17|6|17.5|24	3|4|2		-0.260195	-2.20545	0.0312036	0.625199		-0.320563	-3.20887	0.00219499	0.0401417		-0.0603682	-0.545318	0.589651	0.891251
[HDGF]	|Hepatoma derived growth factor | Isoform 2 of Hepatoma derived growth factor	rAGDLLED[p]sPk	P51858;P51858-2	Phos	P51858->[p]S165|P51858-2->[p]S158	Phos_isUniquetoGene	isUniquetoGene	1	|45|48|26|16.5|24	|1|3|2		-0.232676	-1.90865	0.0612856	0.740389		-0.344795	-3.2077	0.00220303	0.0401417		-0.112119	-0.917916	0.364653	0.779455
[SMC1A]	Structural maintenance of chromosomes protein 1A |	rLEFENQk	Q14683	NonPhos	Q14683->|	NonPhos_isUniquetoGene	isUniquetoGene		32.5|6.5|56|70|24.5|	4|2|1|		-0.0337954	-0.465591	0.644529	0.99965		-0.166723	-3.20952	0.00219123	0.0401417		-0.132928	-1.81396	0.0758654	0.453322
[P4HB]	Protein disulfide isomerase	tHILLFLPk	P07237	NonPhos	P07237->	NonPhos_isUniquetoGene	isUniquetoGene		35|29|42.5|10.5|25|10	5|9|8|4|6		-0.237257	-2.48189	0.0157467	0.514685		-0.242615	-3.20794	0.00220126	0.0401417		-0.00535812	-0.0490494	0.961339	0.994007
[PPFIBP1]	|Isoform 4 of Liprin beta 1	tSLETQkLDLMAEISNLk	Q86W92-4	NonPhos	Q86W92-4->	NonPhos_isUniquetoGene	isUniquetoGene		|22.5|46.5|56.5|67	|2|1		0.0563594	0.836073	0.408164	0.988944		0.167401	3.20672	0.00220922	0.0401417		0.111042	1.5669	0.12392	0.547342
[SF3A3]	Splicing factor 3A subunit 3	vkPLQDQNELFGk	Q12874	NonPhos	Q12874->	NonPhos_isUniquetoGene	isUniquetoGene		19|16.5|6|20|15	4|2|3|1		-0.183236	-3.28044	0.00167136	0.247863		-0.199643	-3.20965	0.00219008	0.0401417		-0.0164068	-0.232891	0.817755	0.962864
[KIAA1522]	Uncharacterized protein KIAA1522	lIPHAVLPPTVDVVALGR	Q9P206	NonPhos	Q9P206->	NonPhos_isUniquetoGene	isUniquetoGene		18|25|45.5|30|52	9|7|6|5|4		0.0770074	1.06901	0.290934	0.959246		0.205823	3.20515	0.00221956	0.040636		0.128816	1.49503	0.141759	0.571798
[GOT1]	Aspartate aminotransferase cytoplasmic |	vGGVQSLGGTGALR	P17174	NonPhos	P17174->|	NonPhos_isUniquetoGene	isUniquetoGene		18|19|20|40|	2|7|		0.0586418	1.07249	0.289381	0.959246		0.206184	3.20533	0.00221855	0.040636		0.147542	2.34117	0.0231007	0.273146
[AHNAK]	Neuroblast differentiation associated protein AHNAK	[?p]sN[?p]sFSDEREFSGPSTPTGTLEFEGGEVSLEGGk	Q09666	Phos	Q09666->[?p]S5780[?p]S5782	Phos_isUniquetoGene	isUniquetoGene	1	19|7|30.5|5.5|13.5	4|1|6		-0.0392639	-0.280301	0.781057	0.99965		-0.652368	-3.20373	0.00222901	0.0406504		-0.613104	-3.01972	0.00387987	0.111746
[KRT16]	Keratin type I cytoskeletal 16	cEMEQQSQEYQILLDVk	P08779	NonPhos	P08779->	NonPhos_isUniquetoGene	isUniquetoGene		18.5|20|18|10|13|15	12|7|11|9		0.390876	2.59728	0.01166	0.487619		0.399433	3.20351	0.00223069	0.0406504		0.00855713	0.0522274	0.958834	0.993373
[CFL1]	Cofilin 1	hELQANcYEEVkDR	P23528	NonPhos	P23528->	NonPhos_isUniquetoGene	isUniquetoGene		10|21|23|34|18|11.5	1|3|5|6|4		0.0204853	0.216601	0.829896	0.99965		-0.331271	-3.20057	0.00225036	0.0406504		-0.351756	-3.68309	0.000543827	0.0397727
[HIST1H1B]	Histone H1.5 |	kALAAGGYDVEkNNSR	P16401	NonPhos	P16401->|	NonPhos_isUniquetoGene	isUniquetoGene		59||30|23|26|37	1||2		-0.171584	-1.88051	0.0651063	0.755804		-0.251628	-3.19886	0.00226199	0.0406504		-0.0800435	-0.872225	0.388917	0.79205
[RTCB]	tRNA splicing ligase RtcB homolog	lRPIAVIkG	Q9Y3I0	NonPhos	Q9Y3I0->	NonPhos_isUniquetoGene	isUniquetoGene		24|8|0|8.5|6|2.5	2|3|4|1		-0.0649812	-0.899681	0.373638	0.98444		-0.188281	-3.20151	0.00224436	0.0406504		-0.1233	-1.73149	0.0897791	0.483969
[ATP1A1]	Sodium/potassium transporting ATPase subunit alpha 1	lSLDELHR	P05023	NonPhos	P05023->	NonPhos_isUniquetoGene	isUniquetoGene		0|35.5|51|54.5|9|55	2|1|3|4		0.0133287	0.184002	0.855175	0.99965		0.330342	3.20096	0.00224811	0.0406504		0.317013	3.0438	0.00362437	0.108434
[GAN]	Gigaxonin	nILAAASPYIR	Q9H2C0	NonPhos	Q9H2C0->	NonPhos_isUniquetoGene	isUniquetoGene		54|47.5|39|59|29|45.5	2|4|3|1		-0.0169971	-0.268929	0.789722	0.99965		-0.153648	-3.20056	0.00225044	0.0406504		-0.136651	-2.2286	0.0302384	0.309624
[EZR]	Ezrin	rkEDEVEEWQHR	P15311	NonPhos	P15311->	NonPhos_isUniquetoGene	isUniquetoGene		9.5|6.5|18|39.5|21.5|31	2|5|4|6|3		-0.0281914	-0.241566	0.81067	0.99965		-0.391089	-3.20159	0.00224364	0.0406504		-0.362898	-2.63754	0.0109491	0.184853
[BIN1]	Isoform II2 of Myc box dependent interacting protein 1 | Isoform BIN1+12A of Myc box dependent interacting protein 1 |	sP[p]sPPDGSPAATPEIR	O00499-6;O00499-11	Phos	O00499-6->[p]S267|O00499-11->[p]S282|	Phos_isUniquetoGene	isUniquetoGene	1	44||46|17|20	2||4|11|13		0.227246	1.85183	0.0692252	0.761769		0.383028	3.20089	0.00224846	0.0406504		0.155782	1.17367	0.24728	0.691365
[PHRF1]	Isoform 2 of PHD and RING finger domain containing protein 1	tVTcVTVVEPEAPP[p]sPDVLQAATHR	Q9P1Y6-2	Phos	Q9P1Y6-2->[p]S973	Phos_isUniquetoGene	isUniquetoGene	1	18|27|14|26.5|14.5	6|3|8|10		0.264928	2.11056	0.039	0.669709		0.36254	3.20276	0.00223569	0.0406504		0.0976116	0.737185	0.466287	0.837949
[PSMD1]	26S proteasome non ATPase regulatory subunit 1	vINDkHDDVMAk	Q99460	NonPhos	Q99460->	NonPhos_isUniquetoGene	isUniquetoGene		33|35|34|47.5|35.5|27	1|3|2		-0.0523972	-0.785827	0.436801	0.994522		-0.255347	-3.20259	0.00223679	0.0406504		-0.20295	-2.68314	0.00970762	0.17564
[ARG1]	Arginase 1	vMEETLSYLLGR	P05089	NonPhos	P05089->	NonPhos_isUniquetoGene	isUniquetoGene		34|38|30|45|36|25	3|1|8|5|9|6		-0.487938	-2.57517	0.0123637	0.491979		-0.434489	-3.20428	0.00222559	0.0406504		0.0534493	0.291354	0.773151	0.952525
[KRT82]	Keratin type II cuticular Hb2	fASFInk	Q9NSB4	NonPhos	Q9NSB4->	NonPhos_isUniquetoGene	isUniquetoGene		21|21.5|17|41|33|29	25|26|13|10|16		-0.0743996	-1.01264	0.316957	0.970498		-0.252522	-3.1947	0.00229019	0.0412371		-0.178122	-2.15339	0.0360295	0.332711
[KRT15]	Keratin type I cytoskeletal 15	gGSLLAGGGGFGGG[p]sLSGGGGSR	P19012	Phos	P19012->[p]S34	Phos_isUniquetoGene	isUniquetoGene	1	36|27|34|14.5|19|15	7|5|9|10|12		0.290651	3.48053	0.000900788	0.176471		0.262628	3.19214	0.00230751	0.0412371		-0.0280229	-0.33947	0.737014	0.940836
[LAMB2]	Laminin subunit beta 2	iQGTLQPHAR	P55268	NonPhos	P55268->	NonPhos_isUniquetoGene	isUniquetoGene		52|31.5|21|9|11.5|33	4|2		0.113485	2.58653	0.0119987	0.491682		0.155295	3.19148	0.00231155	0.0412371		0.0418104	0.902584	0.372699	0.78428
[ANXA2]	Annexin A2	kELASALk	P07355	NonPhos	P07355->	NonPhos_isUniquetoGene	isUniquetoGene		8|21|26.5|18|15|24	10|7|6|5|8		-0.151842	-2.3275	0.0232042	0.580042		-0.212678	-3.19625	0.00227949	0.0412371		-0.060836	-1.20282	0.235851	0.680414
[GPD2]	Glycerol 3 phosphate dehydrogenase mitochondrial	lAFLNVQAAEEALPR	P43304	NonPhos	P43304->	NonPhos_isUniquetoGene	isUniquetoGene		37.5|38.5|42|34.5|32.5|61	4|2|1		0.106084	1.46468	0.149134	0.873241		0.239784	3.19374	0.00229649	0.0412371		0.133701	1.53204	0.13233	0.556967
[COA7]	Cytochrome c oxidase assembly factor 7 |	lVDYLEGIRk	Q96BR5	NonPhos	Q96BR5->|	NonPhos_isUniquetoGene	isUniquetoGene		34.5||28.5|63|15	2||3		-0.137709	-2.0397	0.0458621	0.690006		-0.207517	-3.19447	0.00229189	0.0412371		-0.0698087	-0.877112	0.386279	0.791576
[HSPA5]	78 kDa glucose regulated protein	mkETAEAYLGkk	P11021	NonPhos	P11021->	NonPhos_isUniquetoGene	isUniquetoGene		6|14|7|20.5|16.5	3|5|2|4		-0.051875	-0.503446	0.617887	0.99965		-0.409706	-3.19653	0.00227753	0.0412371		-0.357831	-3.1659	0.00255496	0.0921053
[TACC2]	Isoform 3 of Transforming acidic coiled coil containing protein 2 |	rk[?p]s[?p]tDSVPISk	O95359-3	Phos	O95359-3->[?p]S2072[?p]T2073|	Phos_isUniquetoGene	isUniquetoGene	1	75||0|13|8|16.5	1||7|2		-0.230488	-1.99268	0.0509606	0.708178		-0.375549	-3.19552	0.00228481	0.0412371		-0.145061	-1.00602	0.320732	0.753475
[CAPZA1]	F actin capping protein subunit alpha 1 |	tIDGQQTIIAcIESHQFQPk	P52907	NonPhos	P52907->|	NonPhos_isUniquetoGene	isUniquetoGene		3.5|15.5|17.5|9|11.5|	2|4|6|7|		-0.19077	-1.96836	0.0537764	0.714214		-0.270369	-3.19618	0.00228011	0.0412371		-0.0795998	-0.83715	0.408223	0.804686
[LASP1]	LIM and SH3 domain protein 1	tQDQISNIkYHEEFEk	Q14847	NonPhos	Q14847->	NonPhos_isUniquetoGene	isUniquetoGene		33|14|16|10.5|5.5|12	1|3|5|4		-0.173326	-2.09603	0.0403309	0.672827		-0.231378	-3.19438	0.00229263	0.0412371		-0.0580518	-0.721145	0.476012	0.842724
[HNRNPC]	Isoform C1 of Heterogeneous nuclear ribonucleoproteins C1/C2	vFIGNLNTLVVk	P07910-2	NonPhos	P07910-2->	NonPhos_isUniquetoGene	isUniquetoGene		46|41|17|25.5|23	9|5|7|6|10		-0.0628141	-1.04096	0.303699	0.966049		-0.159334	-3.19071	0.00231643	0.0412371		-0.0965195	-1.61794	0.112352	0.526294
[MBNL1]	Muscleblind like protein 1 | Isoform 6 of Muscleblind like protein 1	yLHPPPHLk	Q9NR56;Q9NR56-6	NonPhos	Q9NR56->|Q9NR56-6->	NonPhos_isUniquetoGene	isUniquetoGene		36|38|48|16|49|15.5	1|2|3|4		-0.0302979	-0.321589	0.749848	0.99965		-0.269414	-3.19637	0.00227862	0.0412371		-0.239116	-2.88307	0.00567588	0.139896
[ARHGDIA]	Rho GDP dissociation inhibitor 1 |	aEEYEFLTPVEEAPkGMLAR	P52565	NonPhos	P52565->|	NonPhos_isUniquetoGene	isUniquetoGene		50||55|13|18|28	1||3		0.129147	1.30472	0.198214	0.911022		0.303607	3.18501	0.00235549	0.0416198		0.17446	1.56008	0.125525	0.550791
[IGKV1]	Ig kappa chain V I region EU | Ig heavy chain V I region 5 Fragment |	aSSLESGVPSR	P01598;P01602	NonPhos	P01598->|P01602->|	NonPhos_isUniquetoGene	isUniquetoGene		41|40|36.5|16|29.5|	3|2|5|		0.0012835	0.0109784	0.99132	0.99965		0.287223	3.1841	0.00236155	0.0416198		0.285939	2.26339	0.0278504	0.298246
[BCL9L]	|Isoform 3 of B cell CLL/lymphoma 9 like protein	eAPG[p]sPPLSPR	Q86UU0-3	Phos	Q86UU0-3->[p]S21	Phos_isUniquetoGene	isUniquetoGene	1	|31|6|26|30	|2|1		-0.0804368	-0.957518	0.343856	0.979178		-0.348178	-3.18872	0.00233076	0.0416198		-0.267742	-2.3169	0.0245071	0.279707
[IL1RN]	|Isoform 4 of Interleukin 1 receptor antagonist protein	fYFQEDE	P18510-4	NonPhos	P18510-4->	NonPhos_isUniquetoGene	isUniquetoGene		|0|54|34|28	|3|10		0.0761009	1.24934	0.217735	0.921282		0.170145	3.18509	0.00235509	0.0416198		0.0940441	1.5669	0.123919	0.547342
[ATP1A1]	Sodium/potassium transporting ATPase subunit alpha 1	iVEIPFNSTNk	P05023	NonPhos	P05023->	NonPhos_isUniquetoGene	isUniquetoGene		41.5|30|43|34|19.5|33	8|9|12|7|14|11		0.125179	2.02956	0.0469272	0.690544		0.262788	3.18386	0.0023633	0.0416198		0.137609	1.58329	0.120096	0.541594
[XRN2]	5' 3' exoribonuclease 2 |	lFSIVRPR	Q9H0D6	NonPhos	Q9H0D6->|	NonPhos_isUniquetoGene	isUniquetoGene		8.5|0|62||66	2|1|		-0.132551	-1.18364	0.242655	0.933587		-0.335862	-3.18892	0.00232952	0.0416198		-0.203311	-1.87243	0.0671248	0.432465
[RPS17]	40S ribosomal protein S17	lGNDFHTNkR	P08708	NonPhos	P08708->	NonPhos_isUniquetoGene	isUniquetoGene		14.5|20.5|30|33.5|25	4|2|3		-0.0474584	-0.597243	0.554172	0.99965		-0.226783	-3.18806	0.0023347	0.0416198		-0.179325	-2.1537	0.0360028	0.332711
[HSPA9]	Stress 70 protein mitochondrial	lYSPSQIGAFVLMk	P38646	NonPhos	P38646->	NonPhos_isUniquetoGene	isUniquetoGene		36|39|22.5|32|22|5	6|5|8|7		-0.0265709	-0.442877	0.660718	0.99965		-0.180289	-3.18942	0.00232579	0.0416198		-0.153719	-2.77559	0.00759205	0.159115
[RPL7A]	60S ribosomal protein L7a	mGVPYcIIk	P62424	NonPhos	P62424->	NonPhos_isUniquetoGene	isUniquetoGene		35|25|34.5|32|32.5|27	1|3|4|2		-0.0660432	-0.637514	0.527837	0.9982		-0.384626	-3.18977	0.00232352	0.0416198		-0.318583	-2.77972	0.00750812	0.157951
[MARK2]	Isoform 14 of Serine/threonine protein kinase MARK2 |	rF[p]sDQAGPAIPTSNSYSk	Q7KZI7-14	Phos	Q7KZI7-14->[p]S376|	Phos_isUniquetoGene	isUniquetoGene	1	7|74||5|15	1||3		0.116384	0.882145	0.382963	0.987031		0.40324	3.18567	0.00235137	0.0416198		0.286856	2.66477	0.0101897	0.17842
[PLEC]	Plectin | Isoform 2 of Plectin | Isoform 3 of Plectin | Isoform 4 of Plectin | Isoform 8 of Plectin |	tPVEVPVGGFkGR	Q15149;Q15149-3;Q15149-4;Q15149-8	NonPhos	Q15149->|Q15149-3->|Q15149-4->|Q15149-8->|	NonPhos_isUniquetoGene	isUniquetoGene		29|34|24|40.5|33|	2|1|		-0.0242189	-0.253538	0.801487	0.99965		0.319747	3.18502	0.00235543	0.0416198		0.343966	3.63973	0.000621631	0.0434783
[CAPRIN1]	Isoform 2 of Caprin 1	tVLELQYVLDkLGDDEVR	Q14444-2	NonPhos	Q14444-2->	NonPhos_isUniquetoGene	isUniquetoGene		18|36|20.5|35|24|30	5|3|4|6		0.0387375	0.748102	0.459036	0.994522		-0.19581	-3.18906	0.00232864	0.0416198		-0.234548	-3.87797	0.000296384	0.025
[AHNAK]	Neuroblast differentiation associated protein AHNAK	vTAYTVDVTGR	Q09666	NonPhos	Q09666->	NonPhos_isUniquetoGene	isUniquetoGene		31|43|29|29.5|42|25	4|3|2		0.0479792	1.06799	0.291395	0.959246		-0.158083	-3.18994	0.00232222	0.0416198		-0.206062	-4.16332	0.000119589	0.0140845
[HSPE1]	10 kDa heat shock protein mitochondrial	vVLDDkDYFLFR	P61604	NonPhos	P61604->	NonPhos_isUniquetoGene	isUniquetoGene		12.5|7|5|20.5|10.5|6.5	4|9|7|8		0.0447689	0.581783	0.564422	0.99965		-0.193477	-3.18494	0.00235595	0.0416198		-0.238246	-3.21338	0.00222409	0.0869565
[SFPQ]	Splicing factor proline and glutamine rich	yGEPGEVFINk	P23246	NonPhos	P23246->	NonPhos_isUniquetoGene	isUniquetoGene		27|34|36|26|33	3|8|7		0.0129131	0.293923	0.770703	0.99965		-0.156412	-3.187	0.00234192	0.0416198		-0.169325	-3.16389	0.0025697	0.0924731
[ARHGDIA]	Rho GDP dissociation inhibitor 1	ykEALLGR	P52565	NonPhos	P52565->	NonPhos_isUniquetoGene	isUniquetoGene		6.5|32|8|0|0.5	2|3|4		-0.0766691	-1.25531	0.21557	0.919764		-0.183382	-3.18412	0.00236143	0.0416198		-0.106713	-2.11854	0.0390387	0.345801
[SCAMP2]	Secretory carrier associated membrane protein 2	aASSAAQGAFQGN	O15127	NonPhos	O15127->	NonPhos_isUniquetoGene	isUniquetoGene		15.5|32|17|39|53.5|22.5	2|3|4		0.0263624	0.291862	0.772267	0.99965		0.258369	3.18066	0.00238632	0.041989		0.232006	2.13425	0.037653	0.339804
[GARS]	Glycine tRNA ligase |	akMEDTLk	P41250	NonPhos	P41250->|	NonPhos_isUniquetoGene	isUniquetoGene		12||10|14|29	1||3		-0.0176516	-0.227249	0.821684	0.99965		-0.22066	-3.17847	0.00240204	0.041989		-0.203008	-2.51652	0.0149376	0.215043
[HNRNPU]	Heterogeneous nuclear ribonucleoprotein U	aVVVcPkDEDYkQR	Q00839	NonPhos	Q00839->	NonPhos_isUniquetoGene	isUniquetoGene		28|19|44.5|24|32|50	5|6|2		-0.0742285	-0.823908	0.414976	0.990915		-0.282131	-3.17639	0.00241638	0.041989		-0.207903	-2.12675	0.0383105	0.342407
[PDIA3]	Protein disulfide isomerase A3	gIVPLAk	P30101	NonPhos	P30101->	NonPhos_isUniquetoGene	isUniquetoGene		27|53|55.5|29|45.5|28.5	3|1|2		0.0606865	0.864955	0.392251	0.987031		-0.186239	-3.1764	0.00241637	0.041989		-0.246925	-3.88119	0.000293391	0.025
[PPP2R4]	|Isoform 1 of Serine/threonine protein phosphatase 2A activator	hFVDEk	Q15257-2	NonPhos	Q15257-2->	NonPhos_isUniquetoGene	isUniquetoGene		|18|43|40.5|51	|1|3|2		0.161071	1.43328	0.15794	0.881888		0.289288	3.17829	0.00240359	0.041989		0.128217	1.40472	0.167037	0.607192
[PDLIM7]	PDZ and LIM domain protein 7	iTGEIMHALk	Q9NR12	NonPhos	Q9NR12->	NonPhos_isUniquetoGene	isUniquetoGene		0|27|40|43.5|24	4|3		-0.404616	-2.43441	0.0177768	0.527529		-0.45119	-3.18028	0.00238915	0.041989		-0.0465744	-0.246845	0.807064	0.960552
[ALB]	Serum albumin	lSqRFPkAEFAEVSk	P02768	NonPhos	P02768->	NonPhos_isUniquetoGene	isUniquetoGene		36.5|28.5|44.5|7|25|0	2|5		-0.0953733	-0.560875	0.578465	0.99965		-0.457471	-3.17826	0.00240377	0.041989		-0.362097	-2.43165	0.0184905	0.241259
[SERBP1]	Isoform 4 of Plasminogen activator inhibitor 1 RNA binding protein	rFEkPLEEk	Q8NC51-4	NonPhos	Q8NC51-4->	NonPhos_isUniquetoGene	isUniquetoGene		47|31.5|30.5|19|13|9.5	2|4|3		-0.111625	-1.04837	0.300283	0.963961		-0.304577	-3.18039	0.00238857	0.041989		-0.192952	-1.97756	0.0535226	0.394468
[SH3GL1]	Endophilin A2 |	rLDFDYkk	Q99961	NonPhos	Q99961->|	NonPhos_isUniquetoGene	isUniquetoGene		15||27|3.5|6.5|11	1||2|4		-0.0670195	-0.735118	0.466827	0.995194		-0.29242	-3.18248	0.00237341	0.041989		-0.225401	-2.23706	0.0296392	0.30527
[FUBP1]	Far upstream element binding protein 1 | Isoform 2 of Far upstream element binding protein 1	rLLDQIVEk	Q96AE4;Q96AE4-2	NonPhos	Q96AE4->|Q96AE4-2->	NonPhos_isUniquetoGene	isUniquetoGene		11.5|47|5|17|19|21	4|3		-0.0699215	-1.11221	0.272011	0.949903		-0.21464	-3.1778	0.00240692	0.041989		-0.144718	-1.90552	0.0625734	0.416415
[COL6A3]	Collagen alpha 3VI chain | Isoform 4 of Collagen alpha 3VI chain	sQDDVSRFAQVIR	P12111;P12111-4	NonPhos	P12111->|P12111-4->	NonPhos_isUniquetoGene	isUniquetoGene		21.5|31|41|24.5|15.5	2|3|4		0.204717	1.38714	0.171604	0.891128		0.424054	3.18356	0.00236543	0.041989		0.219336	1.24829	0.218798	0.665431
[ITGB4]	Integrin beta 4 | Isoform Beta 4B of Integrin beta 4	tQDGTAQGNRDYIPVEGELLFQPGEAWk	P16144;P16144-3	NonPhos	P16144->|P16144-3->	NonPhos_isUniquetoGene	isUniquetoGene		3|1.5|27|0|12|13.5	3|2|6|5		-0.288763	-3.49313	0.00086586	0.17284		-0.273636	-3.17784	0.00240676	0.041989		0.0151271	0.17429	0.863091	0.972204
[EFTUD2]	Isoform 2 of 116 kDa U5 small nuclear ribonucleoprotein component	yDWDLLAAR	Q15029-2	NonPhos	Q15029-2->	NonPhos_isUniquetoGene	isUniquetoGene		47.5|44|35|21|31	2|4|3		-0.0929283	-1.26282	0.212865	0.917635		-0.161815	-3.18053	0.00238738	0.041989		-0.0688872	-0.944622	0.350899	0.771415
[ATP1A1]	Sodium/potassium transporting ATPase subunit alpha 1	yHTEIVFAR	P05023	NonPhos	P05023->	NonPhos_isUniquetoGene	isUniquetoGene		27|0|6|26|55|23	4|3|5		0.0548348	0.776292	0.442357	0.994522		0.313684	3.17705	0.00241181	0.041989		0.25885	2.90391	0.00535544	0.133869
[MLEC]	Malectin |	yNEETFGYEVPIkEEGDYVLVLk	Q14165	NonPhos	Q14165->|	NonPhos_isUniquetoGene	isUniquetoGene		21|32||19|14.5|10.5	3|1||2		-0.214475	-4.31025	5.85991e-05	0.0322581		-0.197338	-3.17928	0.00239602	0.041989		0.0171363	0.287308	0.776209	0.953419
[ACTB]	Actin cytoplasmic 1	yPIEHGIVTNWDDMEk	P60709	NonPhos	P60709->	NonPhos_isUniquetoGene	isUniquetoGene		12|8.5|7|15.5|13|23	2|3		-0.0804084	-1.26485	0.212143	0.917635		-0.190336	-3.18022	0.00238947	0.041989		-0.109927	-1.81143	0.0762593	0.454485
[EIF3J]	Eukaryotic translation initiation factor 3 subunit J	dVcISLEIDDLkk	O75822	NonPhos	O75822->	NonPhos_isUniquetoGene	isUniquetoGene		8|17|24|11|40.5	3|4|5		-0.143967	-1.7655	0.0829371	0.789055		-0.283122	-3.17235	0.00244549	0.042623		-0.139155	-1.59321	0.117837	0.537867
[ITGA6]	Isoform Alpha 6X2A of Integrin alpha 6	eGNQDkFSYLPIQk	P23229-4	NonPhos	P23229-4->	NonPhos_isUniquetoGene	isUniquetoGene		9|10.5|25|20|24.5	3|2|1|4		-0.364821	-4.30871	5.88999e-05	0.0322581		-0.244197	-3.17422	0.00243323	0.042623		0.120623	1.33079	0.190207	0.63427
[LSM6]	U6 snRNA associated Sm like protein LSm6	gNNVLYISTQkR	P62312	NonPhos	P62312->	NonPhos_isUniquetoGene	isUniquetoGene		22|23|20|32|14	3|2|4		-0.0899685	-1.61024	0.11321	0.831398		-0.165339	-3.16976	0.00246425	0.042623		-0.0753701	-1.28195	0.206784	0.652169
[SCEL]	Sciellin | Isoform 2 of Sciellin	kVNERDVPk	O95171;O95171-2	NonPhos	O95171->|O95171-2->	NonPhos_isUniquetoGene	isUniquetoGene		8|19|24|9|10|11.5	3|2|1		-0.0410468	-0.536344	0.595132	0.99965		-0.274467	-3.17381	0.00243594	0.042623		-0.23342	-2.67073	0.0100306	0.176521
[EIF1AX]	Eukaryotic translation initiation factor 1A X chromosomal |	lEAMcFDGVkR	P47813	NonPhos	P47813->|	NonPhos_isUniquetoGene	isUniquetoGene		26||59|34|67|39	2||3|1		-0.172358	-1.73588	0.0881397	0.795603		-0.289867	-3.17223	0.00244628	0.042623		-0.117509	-1.3234	0.192638	0.636054
[PPL]	Periplakin	lkSSLEEESR	O60437	NonPhos	O60437->	NonPhos_isUniquetoGene	isUniquetoGene		24|46|0|25|42|8	3|4|1		-0.0334775	-0.428593	0.671	0.99965		-0.209185	-3.17505	0.00242655	0.042623		-0.175708	-2.3697	0.0215396	0.264377
[TUFT1]	|Tuftelin	mEHLIEk	Q9NNX1	NonPhos	Q9NNX1->	NonPhos_isUniquetoGene	isUniquetoGene		|23|5.5|61|63	|1|2		-0.0434511	-0.715015	0.479052	0.997604		-0.244785	-3.1707	0.00245725	0.042623		-0.201334	-2.60424	0.011943	0.192337
[YWHAB]	Isoform Short of 14 3 3 protein beta/alpha	tAFDEAIAELDTLNEESYk	P31946-2	NonPhos	P31946-2->	NonPhos_isUniquetoGene	isUniquetoGene		29|16|44.5|37|36|49	5|8|6|3		0.0583375	0.877708	0.385351	0.987031		0.25556	3.16735	0.00248116	0.042623		0.197222	2.50305	0.0154525	0.218629
[PPL]	Periplakin	vDVANRLEk	O60437	NonPhos	O60437->	NonPhos_isUniquetoGene	isUniquetoGene		19.5|24|19|7|11|12	2|3		-0.029507	-0.31895	0.751833	0.99965		-0.280604	-3.17344	0.00243841	0.042623		-0.251097	-2.80372	0.00703317	0.153415
[PSMB4]	Proteasome subunit beta type 4	vNNSTMLGASGDYADFQYLk	P28070	NonPhos	P28070->	NonPhos_isUniquetoGene	isUniquetoGene		25|20|19|12|23|21	5|4|8|6|7		-0.0949379	-1.54728	0.127784	0.851489		-0.227584	-3.17189	0.00244861	0.042623		-0.132646	-2.12427	0.0385285	0.343225
[SUB1]	Activated RNA polymerase II transcriptional coactivator p15	eYWMDPEGEMkPGRk	P53999	NonPhos	P53999->	NonPhos_isUniquetoGene	isUniquetoGene		22.5|19|42|16|36|31.5	2|3|5|4		-0.0691996	-1.03713	0.305471	0.966756		-0.197781	-3.16169	0.00252308	0.043573		-0.128582	-1.72788	0.0904293	0.485214
[HDGF]	Hepatoma derived growth factor | Isoform 2 of Hepatoma derived growth factor	kGFSEGLWEIENNPTVk	P51858;P51858-2	NonPhos	P51858->|P51858-2->	NonPhos_isUniquetoGene	isUniquetoGene		15|12|12.5|24|6.5|10	5|2|4|6		-0.0906943	-1.37993	0.173816	0.893		-0.188516	-3.16105	0.00252771	0.043573		-0.0978219	-1.48511	0.14439	0.576875
[ITGA6]	|Isoform Alpha 6X2A of Integrin alpha 6	sRPVINIQk	P23229-4	NonPhos	P23229-4->	NonPhos_isUniquetoGene	isUniquetoGene		|11.5|44|31|15.5	|2|3		-0.173894	-2.94763	0.00444514	0.365854		-0.170366	-3.16482	0.00249945	0.043573		0.00352721	0.0588206	0.953623	0.992035
[SYNCRIP]	Isoform 3 of Heterogeneous nuclear ribonucleoprotein Q	dLEGENIEIVFAkPPDQk	O60506-3	NonPhos	O60506-3->	NonPhos_isUniquetoGene	isUniquetoGene		24.5|25|42|39|41|6	2|1|3		-0.0347116	-0.384995	0.702776	0.99965		-0.322271	-3.16009	0.00253493	0.044086		-0.28756	-3.02928	0.00377645	0.109453
[EIF3G]	Eukaryotic translation initiation factor 3 subunit G |	gIPLATGDT[p]sPEPELLPGAPLPPPkEVINGNIk	O75821	Phos	O75821->[p]S42|	Phos_isUniquetoGene	isUniquetoGene	1	2.5||8|7.5|24.5	2||1		-0.587052	-3.42219	0.00108434	0.197802		-0.60478	-3.15516	0.00257196	0.044086		-0.0177285	-0.0844714	0.933429	0.987365
[KRT16]	Keratin type I cytoskeletal 16	iIAATIENAQPILQIDNAR	P08779	NonPhos	P08779->	NonPhos_isUniquetoGene	isUniquetoGene		27|18|8.5|12.5|10|20	11|4|8|10|12		0.383742	3.83615	0.000288055	0.0833333		0.373132	3.15646	0.00256248	0.044086		-0.0106099	-0.0860538	0.932183	0.986989
[RPS15A]	40S ribosomal protein S15a	iVVNLTGR	P62244	NonPhos	P62244->	NonPhos_isUniquetoGene	isUniquetoGene		18|24|27|34.5|32|41	2|1		-0.322108	-2.86076	0.00568489	0.386885		-0.424054	-3.15746	0.00255466	0.044086		-0.101946	-0.75178	0.457542	0.834044
[TALDO1]	Transaldolase |	iYNYYkk	P37837	NonPhos	P37837->|	NonPhos_isUniquetoGene	isUniquetoGene		24||16|27|26	1||6|2|3		-0.0842089	-1.26904	0.210646	0.917635		-0.217414	-3.15882	0.00254462	0.044086		-0.133205	-1.883	0.0656459	0.429202
[BGN]	Biglycan	lAIQFGNYk	P21810	NonPhos	P21810->	NonPhos_isUniquetoGene	isUniquetoGene		9|70.5|42|49|50|36.5	3|2|4|6		-0.459095	-2.63032	0.0106808	0.473577		-0.569306	-3.15901	0.0025431	0.044086		-0.11021	-1.0067	0.320404	0.753475
[MRPL12]	39S ribosomal protein L12 mitochondrial |	lTEAkPVDkVk	P52815	NonPhos	P52815->|	NonPhos_isUniquetoGene	isUniquetoGene		16|10||4|28|12	2||3		-0.0539947	-0.509461	0.613712	0.99965		-0.282318	-3.16037	0.00253289	0.044086		-0.228323	-2.28501	0.0264516	0.290172
[ZPR1]	Zinc finger protein ZPR1	lVQIPHFk	O75312	NonPhos	O75312->	NonPhos_isUniquetoGene	isUniquetoGene		47|0|27.5|7|34.5|45	3|2|4		0.00103044	0.0152	0.987976	0.99965		-0.217581	-3.15785	0.0025519	0.044086		-0.218612	-3.27493	0.0018584	0.0773333
[FAHD1]	Acylpyruvase FAHD1 mitochondrial	sAVLSEPVLFLkPSTAYAPEGSPILMPAYTR	Q6P587	NonPhos	Q6P587->	NonPhos_isUniquetoGene	isUniquetoGene		8|5|18|16|12|22	2|3|4|5|1		-0.202751	-1.67916	0.0988171	0.810929		-0.429534	-3.15928	0.00254088	0.044086		-0.226783	-1.5756	0.121877	0.543982
[ATP1A1]	Sodium/potassium transporting ATPase subunit alpha 1	tSATWLALSR	P05023	NonPhos	P05023->	NonPhos_isUniquetoGene	isUniquetoGene		8.5|25|31|33.5|41|53	2		0.132391	1.72717	0.0897165	0.797375		0.305157	3.15795	0.00255106	0.044086		0.172767	1.64824	0.1059	0.514415
[BIN1]	|Isoform II2 of Myc box dependent interacting protein 1 | Isoform BIN1+12A of Myc box dependent interacting protein 1	vGFYVNTFQSIAGLEENFHk	O00499-6;O00499-11	NonPhos	O00499-6->|O00499-11->	NonPhos_isUniquetoGene	isUniquetoGene		|26.5|37.5|32|34	|2|3		0.0107204	0.108353	0.914422	0.99965		0.377635	3.15832	0.00254853	0.044086		0.366915	3.21912	0.0021875	0.0855746
[CFB]	Complement factor B |	yGQTIRPIcLPcTEGTTR	P00751	NonPhos	P00751->|	NonPhos_isUniquetoGene	isUniquetoGene		4||9|8.5|12|16.5	3||4|2		0.33524	2.361	0.0213556	0.567749		0.605568	3.15752	0.00255431	0.044086		0.270328	1.57527	0.121953	0.543982
[HIST1H1B]	Histone H1.5	aTGPPVSELITk	P16401	NonPhos	P16401->	NonPhos_isUniquetoGene	isUniquetoGene		18|17|34|29.5|27|30.5	9|11|12|13|16		-0.055736	-0.513025	0.611233	0.99965		-0.267546	-3.14783	0.00262679	0.0445387		-0.21181	-1.93654	0.0585284	0.408322
[LMNA]	Prelamin A/C | Isoform C of Prelamin A/C	dLEALLNSk	P02545;P02545-2	NonPhos	P02545->|P02545-2->	NonPhos_isUniquetoGene	isUniquetoGene		39|33|30|15|21|22	1|4|5		-0.112872	-1.81129	0.0754143	0.778821		-0.167661	-3.15347	0.00258488	0.0445387		-0.0547893	-0.832039	0.41107	0.806662
[KHSRP]	Far upstream element binding protein 2 |	dQGGFGDRNEYGSR	Q92945	NonPhos	Q92945->|	NonPhos_isUniquetoGene	isUniquetoGene		12.5|10|23.5|30||0	4|5|		-0.0319892	-0.416057	0.680078	0.99965		-0.244582	-3.15007	0.00260966	0.0445387		-0.212593	-2.51393	0.0150357	0.215887
[AHNAK]	Neuroblast differentiation associated protein AHNAK |	gkkPDIDITGPk	Q09666	NonPhos	Q09666->|	NonPhos_isUniquetoGene	isUniquetoGene		12||19|42|15.5|13	3||2		0.0608697	0.520166	0.606284	0.99965		-0.386994	-3.14962	0.00261303	0.0445387		-0.447864	-3.28401	0.00181019	0.0758808
[AHNAK]	Neuroblast differentiation associated protein AHNAK	gPQITGPSLEGDLGLk	Q09666	NonPhos	Q09666->	NonPhos_isUniquetoGene	isUniquetoGene		44.5|50|47|37|52|48	4|7|8|3		-0.0286214	-0.43541	0.666078	0.99965		-0.162319	-3.14793	0.00262602	0.0445387		-0.133698	-2.11682	0.0391909	0.345801
[EEF1D]	Isoform 3 of Elongation factor 1 delta	iWFDkFk	P29692-3	NonPhos	P29692-3->	NonPhos_isUniquetoGene	isUniquetoGene		3|1.5|4.5|4|5|47.5	2|3|1|4		-0.0379468	-0.535034	0.596028	0.99965		-0.227578	-3.14858	0.00262093	0.0445387		-0.189631	-2.65592	0.0104286	0.179916
[DST]	|Isoform 3 of Dystonin	lMEELRR	Q03001-3	NonPhos	Q03001-3->	NonPhos_isUniquetoGene	isUniquetoGene		|46|15.5|0|18|25	|2|1|3		-0.0520774	-0.444921	0.659251	0.99965		-0.346825	-3.14832	0.00262285	0.0445387		-0.294747	-2.13949	0.037203	0.337541
[SRRM1]	Serine/arginine repetitive matrix protein 1	rY[p]sPPIQR	Q8IYB3	Phos	Q8IYB3->[p]S597	Phos_isUniquetoGene	isUniquetoGene	1	4|15|21.5|5|32	14|11|28|6|3		0.0228369	0.244939	0.808083	0.99965		-0.266088	-3.14838	0.00262242	0.0445387		-0.288925	-2.71212	0.00899212	0.171053
[ADAR]	Isoform 5 of Double stranded RNA specific adenosine deaminase |	sHGFAAEFk	P55265-5	NonPhos	P55265-5->|	NonPhos_isUniquetoGene	isUniquetoGene		77|12|31|30|	1|2|		-0.134281	-2.53169	0.0138455	0.498397		-0.17042	-3.1468	0.0026343	0.0445387		-0.0361388	-0.692634	0.493571	0.85008
[EFTUD2]	Isoform 2 of 116 kDa U5 small nuclear ribonucleoprotein component |	sIVIRPLEPQPAPHLAR	Q15029-2	NonPhos	Q15029-2->|	NonPhos_isUniquetoGene	isUniquetoGene		35||0|24|6.5|40	1||3|4		0.18133	2.2094	0.0309096	0.625199		0.310213	3.14906	0.00261713	0.0445387		0.128883	1.20151	0.236353	0.681
[AP3M1]	AP 3 complex subunit mu 1 |	sVVNSITGSSNVGDTLPTGQLSNIPWRR	Q9Y2T2	NonPhos	Q9Y2T2->|	NonPhos_isUniquetoGene	isUniquetoGene		9.5||38|17|18|62	2||1|3		0.102175	1.11479	0.270908	0.949271		0.32411	3.15248	0.00259142	0.0445387		0.221935	2.34156	0.0230796	0.273146
[MT]	|Cytochrome c oxidase subunit 2	tDAIPGR	P00403	NonPhos	P00403->	NonPhos_isUniquetoGene	isUniquetoGene		|36|29|18|25	|2|1		0.217065	1.91091	0.0609836	0.738095		0.364442	3.14913	0.00261668	0.0445387		0.147377	1.4454	0.155271	0.592323
[CUTA]	Isoform C of Protein CutA	tQSSLVPALTDFVR	O60888-3	NonPhos	O60888-3->	NonPhos_isUniquetoGene	isUniquetoGene		27.5|27|24|36|36.5|59	10|9|15|4|6		0.0586001	0.983876	0.330809	0.976175		0.177189	3.1474	0.00263012	0.0445387		0.118589	2.17939	0.0339254	0.323289
[CMTR1]	Cap specific mRNA nucleoside 2' O methyltransferase 1	fLIGLGk	Q8N1G2	NonPhos	Q8N1G2->	NonPhos_isUniquetoGene	isUniquetoGene		0|42|22|32|31|26.5	3|5|2		0.0195005	0.141667	0.888238	0.99965		-0.407704	-3.14018	0.00268533	0.0450734		-0.427205	-2.86303	0.00599357	0.142145
[KRT7]	Keratin type II cytoskeletal 7 |	gQLEALQVDGGR	P08729	NonPhos	P08729->|	NonPhos_isUniquetoGene	isUniquetoGene		30|28|33.5|57||35	3|4|2|1|		0.203082	2.60493	0.0114282	0.486381		0.37387	3.14322	0.00266196	0.0450734		0.170788	1.68879	0.0977781	0.500369
[ATP2A3]	Isoform SERCA3G of Sarcoplasmic/endoplasmic reticulum calcium ATPase 3	hTEAIPDPR	Q93084-4	NonPhos	Q93084-4->	NonPhos_isUniquetoGene	isUniquetoGene		18|55|14|22.5|36|44.5	2|1|3|4		0.188258	2.21667	0.0303772	0.624273		0.306832	3.13976	0.00268884	0.0450734		0.118574	1.39621	0.169595	0.610886
[RPL31]	60S ribosomal protein L31	iHGVGFk	P62899	NonPhos	P62899->	NonPhos_isUniquetoGene	isUniquetoGene		0|25.5|12|38|20	2|3|4		-0.00530633	-0.0832051	0.934206	0.99965		-0.226062	-3.14427	0.00265398	0.0450734		-0.220755	-3.3017	0.00172005	0.0730337
[ATP1A1]	Sodium/potassium transporting ATPase subunit alpha 1	lSLDELHRk	P05023	NonPhos	P05023->	NonPhos_isUniquetoGene	isUniquetoGene		2|4|0|1|9|15	3|4|2		0.149841	1.34452	0.185001	0.901793		0.390973	3.14023	0.00268504	0.0450734		0.241132	1.68389	0.0987294	0.501463
[HNRNPA2B1]	Heterogeneous nuclear ribonucleoproteins A2/B1	lTDcVVMRDPASk	P22626	NonPhos	P22626->	NonPhos_isUniquetoGene	isUniquetoGene		11|18.5|31|43|41|25	3|4|2|1		-0.0461545	-0.651955	0.518579	0.9982		-0.181199	-3.14194	0.00267174	0.0450734		-0.135044	-1.91933	0.0607469	0.410925
[DST]	Dystonin | Isoform 3 of Dystonin | Isoform 2 of Dystonin | Isoform 4 of Dystonin |	lTPSVTPAYTPGFPSGLVPnFSSGVEPNSLQTLk	Q03001;Q03001-3;Q03001-8;Q03001-9	NonPhos	Q03001->|Q03001-3->|Q03001-8->|Q03001-9->|	NonPhos_isUniquetoGene	isUniquetoGene		22.5|8|15.5||14|0	2|1|4|		0.153253	1.45204	0.152633	0.876993		0.263413	3.14119	0.00267765	0.0450734		0.11016	0.935303	0.355671	0.775139
[RPL34]	60S ribosomal protein L34 |	rLSYNTASNk	P49207	NonPhos	P49207->|	NonPhos_isUniquetoGene	isUniquetoGene		3.5|8||29|15.5|22	4|2||7		-0.13322	-1.1601	0.252073	0.938312		-0.512858	-3.14001	0.0026868	0.0450734		-0.379638	-2.50995	0.0151873	0.216296
[APOB]	Apolipoprotein B 100	vELEVPQLcSFILk	P04114	NonPhos	P04114->	NonPhos_isUniquetoGene	isUniquetoGene		24|28|38|54.5|33|31	5|7|4|6		0.0604361	0.566653	0.574558	0.99965		0.253475	3.14378	0.00265768	0.0450734		0.193039	1.96815	0.0546422	0.398016
[RALB]	Isoform 2 of Ras related protein Ral B	vkAEEDkIPLLVVGNk	P11234-2	NonPhos	P11234-2->	NonPhos_isUniquetoGene	isUniquetoGene		24.5|26|51|21|37.5|39	2|1|4		-0.0352782	-0.77917	0.440678	0.994522		-0.174361	-3.14534	0.00264595	0.0450734		-0.139083	-2.58246	0.0126321	0.198016
[EHD2]	EH domain containing protein 2	vYGALMWALGk	Q9NZN4	NonPhos	Q9NZN4->	NonPhos_isUniquetoGene	isUniquetoGene		50|20|40|47|12.5|55	5|3|7|8|10		-0.243523	-2.40897	0.0189545	0.540293		-0.392972	-3.14073	0.00268105	0.0450734		-0.14945	-1.06161	0.294895	0.733841
[SPTBN2]	Spectrin beta chain non erythrocytic 2 |	aALTSALSIQNYHLEcTETQAWMR	O15020	NonPhos	O15020->|	NonPhos_isUniquetoGene	isUniquetoGene		8|60||11|29|34	1||3		0.216837	1.70189	0.0944341	0.805692		0.420105	3.13932	0.00269226	0.0455497		0.203268	1.85852	0.0691228	0.43694
[PPL]	Periplakin	gkYSPTVQTR	O60437	NonPhos	O60437->	NonPhos_isUniquetoGene	isUniquetoGene		16|26|11|32|7|8	1|2|3|4		-0.00434613	-0.0506154	0.959952	0.99965		-0.26956	-3.13366	0.00273596	0.0455959		-0.265214	-2.99865	0.00411463	0.114241
[KRT7]	Keratin type II cytoskeletal 7	gQLEALQVDGGRLEAELR	P08729	NonPhos	P08729->	NonPhos_isUniquetoGene	isUniquetoGene		6.5|30|1.5|9.5|20.5|24.5	4|7|2|12		0.280537	2.56226	0.0127871	0.492255		0.456091	3.13885	0.00269616	0.0455959		0.175554	1.34242	0.186398	0.631015
[TMPO]	Lamina associated polypeptide 2 isoforms beta/gamma |	iDGPVISESTPIAETIMASSNESLVVNR	P42167	NonPhos	P42167->|	NonPhos_isUniquetoGene	isUniquetoGene		87.5||36|25|29	2||4|1|3		0.174396	1.89686	0.0628606	0.748		0.338461	3.13747	0.0027067	0.0455959		0.164065	1.54415	0.129361	0.554759
[LBH]	|Protein LBH	kDGLSYQIFPDPSDFDR	Q53QV2	NonPhos	Q53QV2->	NonPhos_isUniquetoGene	isUniquetoGene		|0|19|38|34	|2|1		0.129899	2.29895	0.0248904	0.582529		0.185163	3.13248	0.00274515	0.0455959		0.0552634	0.814737	0.420848	0.814203
[NASP]	Isoform 2 of Nuclear autoantigenic sperm protein	kLLGLGQk	P49321-2	NonPhos	P49321-2->	NonPhos_isUniquetoGene	isUniquetoGene		50|46|40|7.5|75|65	2|1|3		-0.0123468	-0.208305	0.836313	0.99965		-0.168347	-3.13268	0.00274398	0.0455959		-0.156	-2.70419	0.00918223	0.174115
[KRT8]	Keratin type II cytoskeletal 8	lkLEAELGNMQGLVEDFk	P05787	NonPhos	P05787->	NonPhos_isUniquetoGene	isUniquetoGene		14|19.5|10.5|26|28.5|24	3|2|4		0.381421	2.15893	0.0348394	0.641233		0.64617	3.13813	0.00270157	0.0455959		0.264749	1.4865	0.14402	0.57655
[KHSRP]	Far upstream element binding protein 2	mMLDDIVSR	Q92945	NonPhos	Q92945->	NonPhos_isUniquetoGene	isUniquetoGene		19.5|48.5|53|54|56.5|47.5	2|3		0.0332831	0.650193	0.519703	0.9982		-0.179163	-3.13901	0.00269477	0.0455959		-0.212446	-3.8692	0.000305282	0.025
[PSMC4]	26S protease regulatory subunit 6B |	tVIkkDEQEHEFYk	P43686	NonPhos	P43686->|	NonPhos_isUniquetoGene	isUniquetoGene		42.5|48||21|18	2||3		-0.00468629	-0.0880465	0.930394	0.99965		-0.176278	-3.13649	0.0027144	0.0455959		-0.171592	-2.86966	0.00588654	0.140881
[COL14A1]	Collagen alpha 1XIV chain |	vkWDAVPGASGYLILYAPLTEGLAGDEkEMk	Q05707	NonPhos	Q05707->|	NonPhos_isUniquetoGene	isUniquetoGene		15||10|7|6|5	2||3|1		-0.323247	-1.68745	0.0972007	0.810929		-0.680481	-3.13525	0.00272401	0.0455959		-0.357234	-1.8008	0.0779489	0.457783
[DSP]	Desmoplakin	ySLVEAk	P15924	NonPhos	P15924->	NonPhos_isUniquetoGene	isUniquetoGene		51|29|34|47.5|39|30	4|5|2|6		-0.000454468	-0.00746718	0.994086	0.99965		-0.201406	-3.13888	0.00269583	0.0455959		-0.200952	-3.14408	0.00272201	0.0939457
[VPS35]	Vacuolar protein sorting associated protein 35	dILkDLVEMcR	Q96QK1	NonPhos	Q96QK1->	NonPhos_isUniquetoGene	isUniquetoGene		34|23|16|29.5|28.5	3|1|4|2		-0.0396954	-0.373333	0.711322	0.99965		-0.349156	-3.13101	0.00275648	0.0462487		-0.309461	-2.97038	0.00445367	0.119469
[MAN2B1]	Isoform 2 of Lysosomal alpha mannosidase |	hLELEWSVGPIPVGDTWGk	O00754-2	NonPhos	O00754-2->|	NonPhos_isUniquetoGene	isUniquetoGene		8|5||38|71|21	3|1|		-0.025376	-0.287863	0.775307	0.99965		0.276184	3.12876	0.00277457	0.0462487		0.30156	3.76779	0.000419535	0.033557
[PDIA4]	Protein disulfide isomerase A4	iANILkDkDPPIPVAk	P13667	NonPhos	P13667->	NonPhos_isUniquetoGene	isUniquetoGene		25|5|7.5|46|7|10.5	5|4|2		-0.12421	-1.13227	0.263513	0.94502		-0.33378	-3.13127	0.00275401	0.0462487		-0.20957	-1.86093	0.0687731	0.436805
[CAP1]	Adenylyl cyclase associated protein 1	nSLDcEIVSAk	Q01518	NonPhos	Q01518->	NonPhos_isUniquetoGene	isUniquetoGene		26|9|28.5|16.5|20|30	3|5|6		-0.0242888	-0.458005	0.649916	0.99965		-0.147791	-3.12974	0.00276717	0.0462487		-0.123503	-2.23007	0.0301358	0.309372
[MCU]	Isoform 3 of Calcium uniporter protein mitochondrial |	qLQEEDRGIDR	Q8NE86-3	NonPhos	Q8NE86-3->|	NonPhos_isUniquetoGene	isUniquetoGene		25.5|27|17|37|42|	2|3|1|		-0.0750345	-1.1484	0.256846	0.940645		0.253361	3.12803	0.0027805	0.0462487		0.328395	3.81742	0.000359796	0.0289855
[DSC3]	Desmocollin 3 | Isoform 3B of Desmocollin 3	rFPEDLAQQNLIISNTEAPGDDR	Q14574;Q14574-2	NonPhos	Q14574->|Q14574-2->	NonPhos_isUniquetoGene	isUniquetoGene		10|22.5|16|32|82|60	7|8|6|4|5		0.115524	1.668	0.101045	0.811766		0.244532	3.12818	0.00277917	0.0462487		0.129008	1.60746	0.114659	0.531609
[UBE2L3]	Ubiquitin conjugating enzyme E2 L3	tDQVIQSLIALVNDPQPEHPLRADLAEEYSk	P68036	NonPhos	P68036->	NonPhos_isUniquetoGene	isUniquetoGene		18|1|9.5|8|25|14	1|2|3|4		-0.251588	-2.18186	0.0330027	0.628897		-0.339295	-3.13166	0.00275145	0.0462487		-0.087707	-0.686999	0.497093	0.851172
[AHNAK]	Neuroblast differentiation associated protein AHNAK	vkGDMDISLPk	Q09666	NonPhos	Q09666->	NonPhos_isUniquetoGene	isUniquetoGene		9.5|8.5|5.5|6|9|10	2|4|7		-0.0309128	-0.427605	0.671716	0.99965		-0.180909	-3.13037	0.00276157	0.0462487		-0.149997	-1.95807	0.0558534	0.400604
[MYH9]	Myosin 9	aSITALEAk	P35579	NonPhos	P35579->	NonPhos_isUniquetoGene	isUniquetoGene		8|12|19|14.5|16|15	3|7|4|5		0.0229197	0.405058	0.688076	0.99965		-0.182658	-3.12643	0.00279271	0.0469388		-0.205577	-3.46874	0.00104701	0.0555556
[BANF1]	Barrier to autointegration factor	eWLkDTcGANAk	O75531	NonPhos	O75531->	NonPhos_isUniquetoGene	isUniquetoGene		11.5|0|15|3|10|10.5	4|1|3		-0.0768084	-0.976838	0.334262	0.976603		-0.186058	-3.1251	0.00280384	0.0469388		-0.10925	-1.50387	0.139464	0.569161
[ABI3BP]	Target of Nesh SH3	fYNIGDQR	Q7Z7G0	NonPhos	Q7Z7G0->	NonPhos_isUniquetoGene	isUniquetoGene		40|18.5|60|44.5|34.5|47	3|2|4		0.0515707	0.446864	0.657871	0.99965		0.345894	3.12514	0.00280352	0.0469388		0.294323	2.14583	0.036662	0.334932
[KRTDAP]	Keratinocyte differentiation associated protein |	sAFkADEFLNWHALFESIkR	P60985	NonPhos	P60985->|	NonPhos_isUniquetoGene	isUniquetoGene		16|20||14.5|35.5|22	1|3||4		-0.317745	-2.98364	0.00400952	0.35814		-0.337522	-3.12281	0.00282251	0.0469388		-0.0197777	-0.182416	0.856764	0.970748
[SLC25A1]	|Tricarboxylate transport protein mitochondrial	sHGVLGLYR	P53007	NonPhos	P53007->	NonPhos_isUniquetoGene	isUniquetoGene		|20|35|12.5|42	|3|2		-0.00712454	-0.0897298	0.929071	0.99965		0.236003	3.12651	0.00279208	0.0469388		0.243127	3.6256	0.000648865	0.0434783
[PDIA3]	Protein disulfide isomerase A3	tADGIVSHLkk	P30101	NonPhos	P30101->	NonPhos_isUniquetoGene	isUniquetoGene		6|20|11.5|19|23|7	5|4|6|7		-0.0809227	-1.17038	0.247927	0.936334		-0.220036	-3.12715	0.00278726	0.0469388		-0.139113	-2.21785	0.0310128	0.312526
[RPS15]	40S ribosomal protein S15	tFNQVEIkPEMIGHYLGEFSITYkPVk	P62841	NonPhos	P62841->	NonPhos_isUniquetoGene	isUniquetoGene		19|8|23.5|34|3|5	2|3|1		-0.180543	-1.57593	0.12098	0.84018		-0.385337	-3.12434	0.0028097	0.0469388		-0.204795	-1.75777	0.085126	0.473625
[AHNAK]	Neuroblast differentiation associated protein AHNAK	gGVTG[p]sPEASISGSk	Q09666	Phos	Q09666->[p]S5731	Phos_isUniquetoGene	isUniquetoGene	1	10.5|16|15|20|13	18|19|11|13		-0.0198782	-0.335884	0.739128	0.99965		-0.215128	-3.12043	0.00284224	0.0478128		-0.19525	-2.94335	0.00480485	0.125535
[VBP1]	Prefoldin subunit 3 |	lkGQIPEIk	P61758	NonPhos	P61758->|	NonPhos_isUniquetoGene	isUniquetoGene		3||15|43|17|18	3||1|2		-0.017881	-0.369287	0.714306	0.99965		-0.124291	-3.12	0.0028461	0.0478128		-0.10641	-2.14618	0.0366334	0.334932
[KRT6B]	Keratin type II cytoskeletal 6B	sRAEAESWYQTkYEELQITAGR	P04259	NonPhos	P04259->	NonPhos_isUniquetoGene	isUniquetoGene		9.5|15|27|22|10|16.5	4|11|14		0.209356	1.09051	0.281416	0.954284		0.668598	3.11971	0.0028486	0.0478128		0.459241	2.24868	0.0288364	0.301487
[KRT18]	Keratin type I cytoskeletal 18 |	aSLENSLR	P05783	NonPhos	P05783->|	NonPhos_isUniquetoGene	isUniquetoGene		47|57.5||61|55.5	2||3		0.138437	1.03148	0.308095	0.96698		0.417979	3.11183	0.0029136	0.0483384		0.279543	2.0944	0.0412484	0.352831
[PLEC]	Plectin | Isoform 2 of Plectin | Isoform 3 of Plectin | Isoform 4 of Plectin | Isoform 8 of Plectin	aVTGYRDPYTGQSVSLFQALkk	Q15149;Q15149-3;Q15149-4;Q15149-8	NonPhos	Q15149->|Q15149-3->|Q15149-4->|Q15149-8->	NonPhos_isUniquetoGene	isUniquetoGene		6|23|1|20.5|9|21	1|4|5|6		-0.163412	-1.88221	0.0648695	0.754758		-0.347402	-3.11386	0.00289688	0.0483384		-0.18399	-1.6631	0.102871	0.509387
[PPP2R1A]	Serine/threonine protein phosphatase 2A 65 kDa regulatory subunit A alpha isoform	dNTIEHLLPLFLAQLkDEcPEVR	P30153	NonPhos	P30153->	NonPhos_isUniquetoGene	isUniquetoGene		16.5|28.5|40|11.5|24.5|39	6|4|7|5		-0.35431	-2.69143	0.00905611	0.451389		-0.38437	-3.1119	0.00291284	0.0483384		-0.0300595	-0.216145	0.830654	0.965534
[LMNA]	Prelamin A/C | Isoform C of Prelamin A/C	lQLELSk	P02545;P02545-2	NonPhos	P02545->|P02545-2->	NonPhos_isUniquetoGene	isUniquetoGene		26|30.5|27|35|43|23	3|4|9|5		-0.0200129	-0.277874	0.782904	0.99965		-0.223456	-3.11269	0.00290676	0.0483384		-0.203443	-2.85083	0.00619587	0.144753
[ERP29]	Endoplasmic reticulum resident protein 29	skFVLVk	P30040	NonPhos	P30040->	NonPhos_isUniquetoGene	isUniquetoGene		22|12|0|9.5|38	2|4|3		-0.120021	-1.36627	0.178073	0.895943		-0.252704	-3.11254	0.00290777	0.0483384		-0.132683	-1.6104	0.114005	0.530473
[SPINK5]	Serine protease inhibitor Kazal type 5 |	sSNPEQDVcSAFRPFVR	Q9NQ38	NonPhos	Q9NQ38->|	NonPhos_isUniquetoGene	isUniquetoGene		26|28|40|42.5|45|	3|4|2|		0.122227	2.0276	0.0471349	0.691459		0.267515	3.11436	0.00289267	0.0483384		0.145288	1.85985	0.0689308	0.436939
[ATP5B]	ATP synthase subunit beta mitochondrial	tIAMDGTEGLVR	P06576	NonPhos	P06576->	NonPhos_isUniquetoGene	isUniquetoGene		37|40|24|28|16	5|4|11|9		0.0427292	1.2935	0.202074	0.91366		0.134262	3.11036	0.00292582	0.0483384		0.0915329	2.11099	0.0397197	0.347765
[POF1B]	Protein POF1B	yFGELLADLSRk	Q8WVV4	NonPhos	Q8WVV4->	NonPhos_isUniquetoGene	isUniquetoGene		0|3|11|8|23|26.5	5|4|6		-0.117794	-1.18689	0.241375	0.932432		-0.283329	-3.11565	0.00288207	0.0483384		-0.165535	-1.67361	0.100767	0.504044
[PRPF31]	U4/U6 small nuclear ribonucleoprotein Prp31 |	yFSSMAEFLk	Q8WWY3	NonPhos	Q8WWY3->|	NonPhos_isUniquetoGene	isUniquetoGene		28||45.5|53.5|54|52	4||2|3|1		-0.0684607	-1.25654	0.215128	0.919082		-0.182372	-3.11527	0.00288522	0.0483384		-0.113911	-2.00106	0.0508349	0.387316
[LRP1]	Prolow density lipoprotein receptor related protein 1	yVVISQGLDkPR	Q07954	NonPhos	Q07954->	NonPhos_isUniquetoGene	isUniquetoGene		35|46|15.5|11|21|7.5	3|2|4		-0.0119023	-0.207907	0.836622	0.99965		-0.203563	-3.11536	0.00288442	0.0483384		-0.191661	-3.45388	0.00109552	0.0555556
[BANF1]	Barrier to autointegration factor	aYVVLGQFLVLk	O75531	NonPhos	O75531->	NonPhos_isUniquetoGene	isUniquetoGene		19|23|22|16|26	13|11|20|17|21|19		-0.0509427	-1.02591	0.310706	0.967564		-0.177213	-3.10536	0.00296765	0.0485149		-0.12627	-2.22634	0.030398	0.309945
[PRKDC]	DNA dependent protein kinase catalytic subunit |	ekITAQSIEELcAVNLYGPDAQVDR	P78527	NonPhos	P78527->|	NonPhos_isUniquetoGene	isUniquetoGene		27||29|33.5|16|21	3||4|2		0.103558	1.51713	0.135272	0.863697		0.262903	3.10714	0.00295271	0.0485149		0.159345	1.99546	0.0514636	0.389246
[APRT]	Adenine phosphoribosyltransferase |	ekLAPVPFFSLLQYE	P07741	NonPhos	P07741->|	NonPhos_isUniquetoGene	isUniquetoGene		9|40||21|19|78	3|1||4		0.163069	1.33779	0.187192	0.902479		0.328659	3.108	0.00294511	0.0485149		0.165589	1.44493	0.155402	0.592636
[SFPQ]	Splicing factor proline and glutamine rich	fATHAAALSVR	P23246	NonPhos	P23246->	NonPhos_isUniquetoGene	isUniquetoGene		52|15.5|22|29|23.5|49	4|2|3		0.0116158	0.136732	0.892111	0.99965		-0.164416	-3.10336	0.0029844	0.0485149		-0.176032	-2.06067	0.0445186	0.364104
[HAGH]	Isoform 2 of Hydroxyacylglutathione hydrolase mitochondrial	fYEGTADEMck	Q16775-2	NonPhos	Q16775-2->	NonPhos_isUniquetoGene	isUniquetoGene		34|31|61|29.5|35.5|40	3|4		0.0164623	0.226435	0.822315	0.99965		0.246234	3.10255	0.00299161	0.0485149		0.229771	2.71963	0.00881371	0.169524
[HMGB1]	High mobility group protein B1	ikGEHPGLSIGDVAk	P09429	NonPhos	P09429->	NonPhos_isUniquetoGene	isUniquetoGene		18|48|21|13.5|15|14	10|5|3|14|16		-0.0999789	-1.36117	0.179684	0.898148		-0.190322	-3.10599	0.00296225	0.0485149		-0.0903431	-1.32145	0.193293	0.637331
[WDR77]	Methylosome protein 50	iLLWDTR	Q9BQA1	NonPhos	Q9BQA1->	NonPhos_isUniquetoGene	isUniquetoGene		14|14.5|42|45.5|62|48	1|2		-0.0940498	-1.55422	0.126102	0.847082		-0.159467	-3.10723	0.00295184	0.0485149		-0.0654169	-0.985747	0.330505	0.758991
[NCL]	Nucleolin	kFGYVDFESAEDLEk	P19338	NonPhos	P19338->	NonPhos_isUniquetoGene	isUniquetoGene		2.5|29|13|24|17|18.5	2|1|3|6|10		-0.0401767	-0.563879	0.576432	0.99965		-0.208218	-3.10879	0.00293896	0.0485149		-0.168042	-2.43687	0.0182513	0.239883
[SERBP1]	Isoform 4 of Plasminogen activator inhibitor 1 RNA binding protein	kGFVLHk	Q8NC51-4	NonPhos	Q8NC51-4->	NonPhos_isUniquetoGene	isUniquetoGene		8.5|0|22|11|43|8	4|3|1		-0.043946	-0.465632	0.6445	0.99965		-0.321158	-3.10665	0.00295684	0.0485149		-0.277212	-2.50722	0.0152927	0.216754
[POF1B]	Protein POF1B	lHELTSLLEEkDSLIkR	Q8WVV4	NonPhos	Q8WVV4->	NonPhos_isUniquetoGene	isUniquetoGene		5|28|21|7|9|13	3|4|5|7		-0.190013	-1.7167	0.0916417	0.803616		-0.320226	-3.10286	0.0029887	0.0485149		-0.130213	-1.13902	0.261385	0.705731
[VPS4A]	Vacuolar protein sorting associated protein 4A |	lQEQLMGAVVMEkPNIR	Q9UN37	NonPhos	Q9UN37->|	NonPhos_isUniquetoGene	isUniquetoGene		25||38|28|58|36	1||3|4|2		0.117702	2.28605	0.0256838	0.589439		0.227713	3.10335	0.00298444	0.0485149		0.110011	1.57719	0.121506	0.543277
[IFI16]	|Isoform 2 of Gamma interferon inducible protein 16	lTTINcEEGDkLk	Q16666-2	NonPhos	Q16666-2->	NonPhos_isUniquetoGene	isUniquetoGene		|15|27.5|2|14.5|9	|3|2|1		-0.156984	-2.28055	0.0260326	0.591722		-0.277147	-3.10402	0.00297924	0.0485149		-0.120163	-1.69613	0.0963563	0.496652
[KRT8]	Keratin type II cytoskeletal 8	sNMDNMFESYINNLRR	P05787	NonPhos	P05787->	NonPhos_isUniquetoGene	isUniquetoGene		32.5|40|19.5|57|29|22	2|3|4|1|5		0.246762	1.63664	0.107507	0.825594		0.499606	3.10687	0.00295519	0.0485149		0.252844	1.88053	0.0659893	0.430196
[SND1]	Staphylococcal nuclease domain containing protein 1 |	vADISGDTQk	Q7KZF4	NonPhos	Q7KZF4->|	NonPhos_isUniquetoGene	isUniquetoGene		10|22.5|0||47|30	3|2||1		0.137017	2.98706	0.0039705	0.35514		0.189043	3.1078	0.00294691	0.0485149		0.0520258	0.897498	0.375384	0.785574
[COL6A3]	Collagen alpha 3VI chain | Isoform 4 of Collagen alpha 3VI chain |	vAVVTYNNEVTTEIRFADSkR	P12111;P12111-4	NonPhos	P12111->|P12111-4->|	NonPhos_isUniquetoGene	isUniquetoGene		46|21||47|34	3|2||1		0.0613427	0.877998	0.385195	0.987031		0.217606	3.1078	0.00294696	0.0485149		0.156263	2.18163	0.0337489	0.323289
[DSC3]	Desmocollin 3 | Isoform 3B of Desmocollin 3	vILNVPSkLEADkIIGR	Q14574;Q14574-2	NonPhos	Q14574->|Q14574-2->	NonPhos_isUniquetoGene	isUniquetoGene		33.5|24|20.5|25|11|5	2|3		0.0165833	0.277268	0.783368	0.99965		-0.172725	-3.10366	0.00298187	0.0485149		-0.189309	-3.07409	0.00332314	0.103261
[RPL8]	60S ribosomal protein L8 |	vVFRDPYR	P62917	NonPhos	P62917->|	NonPhos_isUniquetoGene	isUniquetoGene		40|23.5||41.5|32	1|2|		-0.0671411	-0.634782	0.529607	0.9982		-0.324832	-3.10888	0.00293842	0.0485149		-0.257691	-2.24726	0.0289319	0.302224
[AHNAK]	|Neuroblast differentiation associated protein AHNAK	fSmPGFkGEGPDGDVkLPk	Q09666	NonPhos	Q09666->	NonPhos_isUniquetoGene	isUniquetoGene		|14|11|9|13	|3|1		0.113376	2.24694	0.0282466	0.608581		0.147054	3.10187	0.00299778	0.0489614		0.0336784	0.682617	0.49983	0.851862
[ATP1A1]	Sodium/potassium transporting ATPase subunit alpha 1	dkYEPAAVSEQGDkk	P05023	NonPhos	P05023->	NonPhos_isUniquetoGene	isUniquetoGene		6|13|9|23|9.5|29	2|1|3		0.105323	0.926284	0.359716	0.982864		0.346512	3.09489	0.00305705	0.0490196		0.241189	1.978	0.053471	0.394468
[SND1]	Staphylococcal nuclease domain containing protein 1	eYGMIYLGk	Q7KZF4	NonPhos	Q7KZF4->	NonPhos_isUniquetoGene	isUniquetoGene		51|58|50|49|35|42	3|1|2		-0.128077	-1.82906	0.0726402	0.771528		-0.223678	-3.09546	0.00305225	0.0490196		-0.0956006	-1.47439	0.14726	0.580742
[CALR]	Calreticulin	fYGDEEkDkGLQTSQDAR	P27797	NonPhos	P27797->	NonPhos_isUniquetoGene	isUniquetoGene		9|26|12.5|22|6.5|4	4|1|2|3		-0.0977287	-1.21689	0.229789	0.925501		-0.209408	-3.0951	0.00305523	0.0490196		-0.111679	-1.5288	0.133141	0.559004
[C3]	Complement C3	iPIEDGSGEVVLSR	P01024	NonPhos	P01024->	NonPhos_isUniquetoGene	isUniquetoGene		0|17|8.5|27|30|28	2|7|4|13|11|15		-0.0138565	-0.150048	0.881684	0.99965		0.217472	3.09741	0.00303534	0.0490196		0.231329	2.76427	0.00782897	0.161357
[PSAP]	Prosaposin | Isoform Sap mu 9 of Prosaposin	lGPGMADIck	P07602;P07602-3	NonPhos	P07602->|P07602-3->	NonPhos_isUniquetoGene	isUniquetoGene		30.5|16|38|33|38.5	2|5|3|4		-0.0967212	-0.719779	0.476143	0.996217		-0.407144	-3.0956	0.00305106	0.0490196		-0.310423	-2.43931	0.0181421	0.239835
[PA2G4]	Proliferation associated protein 2G4	sDQDYILkEGDLVk	Q9UQ80	NonPhos	Q9UQ80->	NonPhos_isUniquetoGene	isUniquetoGene		13|7|5|6|9|8	1|3		-0.144762	-1.61785	0.111541	0.827762		-0.260287	-3.096	0.00304761	0.0490196		-0.115525	-1.22634	0.226906	0.671484
[SLIRP]	|Isoform 2 of SRA stem loop interacting RNA binding protein mitochondrial	sINQPVAFVR	Q9GZT3-2	NonPhos	Q9GZT3-2->	NonPhos_isUniquetoGene	isUniquetoGene		|54.5|62|47|53	|2|3		0.0450589	1.34116	0.186088	0.901793		0.10016	3.0998	0.00301517	0.0490196		0.0551007	1.65245	0.10503	0.513199
[SNTB1]	Isoform 2 of Beta 1 syntrophin	tAFTDLPEQVPESISNQkR	Q13884-2	NonPhos	Q13884-2->	NonPhos_isUniquetoGene	isUniquetoGene		42|32|47|31|7.5|40	1|2|3		0.241767	2.54625	0.013335	0.49584		0.402377	3.09779	0.00303182	0.0490196		0.160609	1.37325	0.176615	0.620138
[PPP1R14B]	Protein phosphatase 1 regulatory subunit 14B	vkELLVDcYkPTEAFISGLLDk	Q96C90	NonPhos	Q96C90->	NonPhos_isUniquetoGene	isUniquetoGene		19.5|30|8|14.5|34	2|6|1		-0.18976	-2.16682	0.0341931	0.635316		-0.379105	-3.09973	0.00301572	0.0490196		-0.189345	-1.40865	0.165859	0.60525
[DCD]	Dermcidin | Isoform 2 of Dermcidin	dAVEDLESVGk	P81605;P81605-2	NonPhos	P81605->|P81605-2->	NonPhos_isUniquetoGene	isUniquetoGene		39|37|50|29|35|45	10|11|7|13|16		0.339312	1.63439	0.107987	0.825594		0.568202	3.09163	0.00308485	0.0494665		0.22889	1.09839	0.278617	0.720558
[DST]	Isoform 3 of Dystonin |	eLTYELNALQLEk	Q03001-3	NonPhos	Q03001-3->|	NonPhos_isUniquetoGene	isUniquetoGene		18.5|24.5|9|32.5|31.5|	4|2|1|		-0.139058	-1.97261	0.053275	0.712322		-0.250075	-3.09195	0.00308195	0.0494665		-0.111017	-1.4538	0.152913	0.589018
[GRHPR]	Glyoxylate reductase/hydroxypyruvate reductase |	iLDAAGANLk	Q9UBQ7	NonPhos	Q9UBQ7->|	NonPhos_isUniquetoGene	isUniquetoGene		47.5|47|37|49|44.5|	2|1|4|		-0.118598	-2.19751	0.0317974	0.627676		-0.203805	-3.09149	0.00308618	0.0494665		-0.0852065	-1.3037	0.199261	0.64288
[PRKDC]	DNA dependent protein kinase catalytic subunit |	kFIQTFGk	P78527	NonPhos	P78527->|	NonPhos_isUniquetoGene	isUniquetoGene		42|25||45|21|54	1|		-0.00731327	-0.0908495	0.92819	0.99965		-0.221664	-3.08901	0.00310846	0.0494665		-0.214351	-2.47661	0.0165262	0.22824
[DSP]	|Desmoplakin	kVSYVQLk	P15924	NonPhos	P15924->	NonPhos_isUniquetoGene	isUniquetoGene		|21.5|26|18.5|47.5|35	|2|3|6		-0.102051	-1.59321	0.117017	0.834205		-0.198059	-3.09433	0.00306162	0.0494665		-0.0960078	-1.68068	0.0993635	0.502363
[HTT]	Huntingtin |	lLSPQM[p]sGEEEDSDLAAk	P42858	Phos	P42858->[p]S1874|	Phos_isUniquetoGene	isUniquetoGene	1	73|55||34|27.5|45.5	2|1||4		0.132839	1.08994	0.281666	0.954284		0.399002	3.0899	0.00310021	0.0494665		0.266163	2.26144	0.0279835	0.298879
[KRT18]	Keratin type I cytoskeletal 18 |	lQLETEIEALkEELLFMkk	P05783	NonPhos	P05783->|	NonPhos_isUniquetoGene	isUniquetoGene		6|3.5||28.5|23.5|32	2||4|1		0.201779	0.98421	0.330647	0.975931		0.710591	3.08977	0.00310148	0.0494665		0.508812	2.23876	0.0295214	0.304684
[HADHB]	Isoform 2 of Trifunctional enzyme subunit beta mitochondrial |	lSLISkFR	P55084-2	NonPhos	P55084-2->|	NonPhos_isUniquetoGene	isUniquetoGene		34|0||7.5	1||2		0.323003	1.37326	0.175885	0.895943		0.724152	3.0924	0.00307817	0.0494665		0.401149	2.21001	0.0315865	0.315164
[QDPR]	|Isoform 2 of Dihydropteridine reductase	nSGMPPGAAAIAVLPVTLDTPMnRk	P09417-2	NonPhos	P09417-2->	NonPhos_isUniquetoGene	isUniquetoGene		|59|79|46|50|74	|1|2		0.0176462	0.375508	0.709722	0.99965		0.193979	3.08924	0.00310657	0.0494665		0.176332	3.18469	0.00241982	0.0915332
[IGHG3]	Ig gamma 3 chain C region	tPEVTcVVVDVSHEDPEVqFk	P01860	NonPhos	P01860->	NonPhos_isUniquetoGene	isUniquetoGene		29|32|40|43|20|28	5|6|1|12|8|7		0.0667251	0.788603	0.435192	0.994522		0.317829	3.08979	0.00310121	0.0494665		0.251104	2.4366	0.0182645	0.239906
[AHNAK]	Neuroblast differentiation associated protein AHNAK	vEGDMkVPDVDIkGPk	Q09666	NonPhos	Q09666->	NonPhos_isUniquetoGene	isUniquetoGene		15|11|19.5|0|5|27.5	5|3|4		-0.0739283	-0.919835	0.363061	0.982939		-0.227759	-3.09085	0.00309232	0.0494665		-0.15383	-2.02163	0.0485723	0.378986
[NDUFS1]	|Isoform 4 of NADH ubiquinone oxidoreductase 75 kDa subunit mitochondrial	aVTEGAQAVEEPSIc	P28331-4	NonPhos	P28331-4->	NonPhos_isUniquetoGene	isUniquetoGene		|3.5|13|15.5|15|36	|2|7|4|5		0.0556284	1.00938	0.318508	0.97228		0.190686	3.08573	0.00313916	0.0500963		0.135058	2.13702	0.0374148	0.338498
[COL14A1]	Collagen alpha 1XIV chain	eTLLDAIk	Q05707	NonPhos	Q05707->	NonPhos_isUniquetoGene	isUniquetoGene		12|33|17|12.5|22|36.5	1|3|2		-0.327416	-1.74351	0.0867792	0.793245		-0.559237	-3.08776	0.00312008	0.0500963		-0.231821	-1.28476	0.205806	0.651288
[TRIM25]	E3 ubiquitin/ISG15 ligase TRIM25	gISTkPVYIPEVELNHk	Q14258	NonPhos	Q14258->	NonPhos_isUniquetoGene	isUniquetoGene		10|13.5|35|22|24|16	4|2|3|1		-0.0247782	-0.400781	0.691203	0.99965		-0.188682	-3.08437	0.00315165	0.0500963		-0.163903	-2.89375	0.00550896	0.137022
[PDLIM1]	PDZ and LIM domain protein 1	lVGGkDFEQPLAISR	O00151	NonPhos	O00151->	NonPhos_isUniquetoGene	isUniquetoGene		6|0|14|3|11	3|1|4|6		-0.0344697	-0.488971	0.628025	0.99965		-0.209771	-3.08805	0.00311742	0.0500963		-0.175301	-2.43862	0.0181719	0.239883
[KRT78]	Keratin type II cytoskeletal 78	mELEGkLEALR	Q8N1N4	NonPhos	Q8N1N4->	NonPhos_isUniquetoGene	isUniquetoGene		6.5|17.5|12|13|16|38	4|2|1|3		-0.0685048	-0.467755	0.643	0.99965		-0.436348	-3.08538	0.00314244	0.0500963		-0.367844	-2.61476	0.0116219	0.190141
[HSPA5]	|78 kDa glucose regulated protein	vLEDSDLkkSDIDEIVLVGGSTR	P11021	NonPhos	P11021->	NonPhos_isUniquetoGene	isUniquetoGene		|9|31|16|12	|1|3|4|10		0.014131	0.287744	0.775397	0.99965		-0.147166	-3.08541	0.00314214	0.0500963		-0.161297	-3.56365	0.000785126	0.0495495
[KNG1]	Kininogen 1 | Isoform LMW of Kininogen 1 |	vQVVAGk	P01042;P01042-2	NonPhos	P01042->|P01042-2->|	NonPhos_isUniquetoGene	isUniquetoGene		47.5||66|82|51.5|61	2||1		0.0679242	0.680684	0.500355	0.998197		0.287531	3.08754	0.00312233	0.0500963		0.219606	2.25797	0.0282128	0.299244
[C3]	Complement C3 |	aAVYHHFISDGVR	P01024	NonPhos	P01024->|	NonPhos_isUniquetoGene	isUniquetoGene		32|67||56|12|34	1||3|2		0.00102417	0.0107563	0.991495	0.99965		-0.291896	-3.0801	0.00319141	0.0504282		-0.292921	-3.3414	0.00153176	0.069697
[SCP2]	Non specific lipid transfer protein	eATWVVDVk	P22307	NonPhos	P22307->	NonPhos_isUniquetoGene	isUniquetoGene		15|27.5|2|39|14|28	3|2|4|1		-0.203806	-2.33379	0.0228465	0.576882		-0.263117	-3.08252	0.00316904	0.0504282		-0.0593105	-0.748088	0.459747	0.834468
[MYL12A]	Myosin regulatory light chain 12A	kGNFNYIEFTR	P19105	NonPhos	P19105->	NonPhos_isUniquetoGene	isUniquetoGene		51|47|28|4|21|14	2|3|4|5		0.00928458	0.149406	0.882187	0.99965		-0.211564	-3.083	0.00316468	0.0504282		-0.220848	-3.62181	0.000655879	0.0434783
[ATP5L]	ATP synthase subunit g mitochondrial |	lATFWYYAk	O75964	NonPhos	O75964->|	NonPhos_isUniquetoGene	isUniquetoGene		20||26|46|28	1||3|4		-0.162316	-2.31773	0.0237721	0.581067		-0.179529	-3.08259	0.0031685	0.0504282		-0.0172135	-0.214065	0.832266	0.966362
[MACF1]	Microtubule actin cross linking factor 1 isoforms 1/2/3/5 | Isoform 2 of Microtubule actin cross linking factor 1 isoforms 1/2/3/5 | Isoform 4 of Microtubule actin cross linking factor 1 isoforms 1/2/3/5	lDIEASEAEcR	Q9UPN3;Q9UPN3-2	NonPhos	Q9UPN3->|Q9UPN3-2->	NonPhos_isUniquetoGene	isUniquetoGene		62|66|58|75|49.5|51	2|1		0.122326	1.96078	0.0546868	0.71737		0.290191	3.08242	0.00316995	0.0504282		0.167866	1.90554	0.06257	0.416415
[AHNAK]	Neuroblast differentiation associated protein AHNAK	lPSGSGAA[p]sPTGSAVDIR	Q09666	Phos	Q09666->[p]S216	Phos_isUniquetoGene	isUniquetoGene	1	4|10.5|3|4.5|11.5	19|22|21|12|13|24		-0.0252846	-0.382747	0.704424	0.99965		-0.196656	-3.08112	0.00318167	0.0504282		-0.171372	-2.55532	0.0135395	0.204225
[CYFIP1]	Cytoplasmic FMR1 interacting protein 1 |	sGDGEGTPVEHVR	Q7L576	NonPhos	Q7L576->|	NonPhos_isUniquetoGene	isUniquetoGene		24||45.5|48|50.5|41.5	1||2|4|6		0.2875	1.42394	0.160637	0.883969		0.537906	3.08272	0.00316737	0.0504282		0.250406	1.10064	0.277637	0.719697
[SQRDL]	Sulfide:quinone oxidoreductase mitochondrial	vGAENVAIVEPSER	Q9Y6N5	NonPhos	Q9Y6N5->	NonPhos_isUniquetoGene	isUniquetoGene		27|23.5|28|21|35|83	4|2|5|1		0.207022	2.49738	0.0151357	0.511905		0.241695	3.0827	0.00316764	0.0504282		0.0346734	0.389244	0.7002	0.929506
[DDX39B]	Spliceosome RNA helicase DDX39B	vNIAFNYDMPEDSDTYLHR	Q13838	NonPhos	Q13838->	NonPhos_isUniquetoGene	isUniquetoGene		18|19|43|50|30	4|5|2|3		0.28639	2.68766	0.00915042	0.451389		0.406229	3.08085	0.00318433	0.0504282		0.119839	0.961634	0.342363	0.766725
[MAP1B]	Microtubule associated protein 1B |	vQSLEGEkLSPk	P46821	NonPhos	P46821->|	NonPhos_isUniquetoGene	isUniquetoGene		57|48||30|35	1|		-0.03077	-0.406721	0.68686	0.99965		-0.258925	-3.08332	0.00316139	0.0504282		-0.228155	-2.83529	0.00645972	0.147862
[CASP14]	Caspase 14	vYIIQAcR	P31944	NonPhos	P31944->	NonPhos_isUniquetoGene	isUniquetoGene		35|34.5|48|33.5|45|26	2|4		-0.0957605	-0.910657	0.367857	0.982939		-0.342959	-3.08293	0.00316549	0.0504282		-0.247198	-2.35177	0.0225093	0.268912
[CIRBP]	Cold inducible RNA binding protein	yGQISEVVVVkDR	Q14011	NonPhos	Q14011->	NonPhos_isUniquetoGene	isUniquetoGene		12|4|11|6|9|8	4|3|5		0.00401177	0.0512467	0.959458	0.99965		-0.243031	-3.08367	0.00315822	0.0504282		-0.247043	-3.30429	0.00170765	0.0730337
[FSCN1]	Fascin	ySVQTADHR	Q16658	NonPhos	Q16658->	NonPhos_isUniquetoGene	isUniquetoGene		15|25.5|17.5|12|25|27	6|4|2|3		0.103904	0.843179	0.404212	0.988718		0.34874	3.07997	0.00319266	0.0504282		0.244836	1.84875	0.0705596	0.440883
[PDHA1]	Pyruvate dehydrogenase E1 component subunit alpha somatic form mitochondrial	aAASTDYYk	P08559	NonPhos	P08559->	NonPhos_isUniquetoGene	isUniquetoGene		29.5|22|20.5|40.5|43|53	2|1|3		0.0811014	0.946216	0.349561	0.980135		0.199138	3.07539	0.0032352	0.0505618		0.118037	1.29474	0.202336	0.646275
[ANXA2]	Annexin A2	aLLYLcGGDD	P07355	NonPhos	P07355->	NonPhos_isUniquetoGene	isUniquetoGene		13|11.5|18.5|29.5|37|20	17|24|20|22|19		0.0513287	0.627091	0.534594	0.99965		0.200483	3.07876	0.00320349	0.0505618		0.149154	1.9269	0.0597702	0.408937
[TXNDC12]	Thioredoxin domain containing protein 12 |	hLEDEL	O95881	NonPhos	O95881->|	NonPhos_isUniquetoGene	isUniquetoGene		24|36|53||16|17	1|		0.124335	1.5893	0.117908	0.834903		-0.222287	-3.07779	0.00321293	0.0505618		-0.346622	-4.29882	7.68707e-05	0.0140845
[HSPA1A]	Heat shock 70 kDa protein 1A	hWPFQVINDGDkPk	P0DMV8	NonPhos	P0DMV8->	NonPhos_isUniquetoGene	isUniquetoGene		14|24|23|19.5|13.5	2|3|7|6|8		-0.0582605	-0.78868	0.435147	0.994522		-0.213328	-3.07949	0.00319727	0.0505618		-0.155068	-2.02606	0.0480992	0.377479
[TNS2]	|Isoform 6 of Tensin 2	iPSkDPLEETPEAPVPTNMSTAADLLR	Q63HR2-6	NonPhos	Q63HR2-6->	NonPhos_isUniquetoGene	isUniquetoGene		|81|75|74|46.5	|1|2		-0.164497	-2.56245	0.0127807	0.492255		-0.220662	-3.07482	0.00324079	0.0505618		-0.0561657	-0.886316	0.381318	0.789625
[RPL22]	60S ribosomal protein L22	iTVTSEVPFSkR	P35268	NonPhos	P35268->	NonPhos_isUniquetoGene	isUniquetoGene		5.5|11|45.5|7|6.5|24	4|3|8		-0.0181971	-0.404001	0.68885	0.99965		-0.139502	-3.07393	0.00324915	0.0505618		-0.121305	-2.36049	0.0220341	0.266911
[STIP1]	Stress induced phosphoprotein 1 |	kAAALEAMkDYTk	P31948	NonPhos	P31948->|	NonPhos_isUniquetoGene	isUniquetoGene		50|18|17|23.5|16|	1|3|2|		-0.0523674	-1.01275	0.316907	0.970498		-0.156625	-3.07815	0.00320954	0.0505618		-0.104258	-2.28012	0.0267597	0.291628
[PDIA3]	Protein disulfide isomerase A3	kFLDAGHk	P30101	NonPhos	P30101->	NonPhos_isUniquetoGene	isUniquetoGene		0|9.5|8.5|13|30|14	1|2|5		-0.114348	-1.07486	0.288327	0.959012		-0.313491	-3.07399	0.00324868	0.0505618		-0.199143	-1.77942	0.0814494	0.466038
[RALY]	Isoform 1 of RNA binding protein Raly	kSDVETIFSk	Q9UKM9-2	NonPhos	Q9UKM9-2->	NonPhos_isUniquetoGene	isUniquetoGene		0|51|43|30.5|21|49.5	4|3|2		-0.0527827	-0.667582	0.50863	0.998197		-0.201502	-3.07396	0.00324895	0.0505618		-0.14872	-2.07609	0.0429967	0.35998
[NPM1]	Nucleophosmin |	lISISGk	P06748	NonPhos	P06748->|	NonPhos_isUniquetoGene	isUniquetoGene		28|39|56|24||48.5	3|2|1|		-0.0386883	-0.247428	0.806179	0.99965		-0.470827	-3.07606	0.00322898	0.0505618		-0.432139	-2.68855	0.00957076	0.17564
[RBM25]	RNA binding protein 25	lLHDLQIGEk	P49756	NonPhos	P49756->	NonPhos_isUniquetoGene	isUniquetoGene		0|9.5|16|20|6.5|6	3|4|2		-0.0905449	-1.32897	0.190088	0.90517		-0.256618	-3.07317	0.00325634	0.0505618		-0.166073	-1.82634	0.0739469	0.449651
[NPM1]	Nucleophosmin |	lLSISGk	P06748	NonPhos	P06748->|	NonPhos_isUniquetoGene	isUniquetoGene		28|39|56|24||48.5	3|2|1|		-0.0387098	-0.247591	0.806055	0.99965		-0.470722	-3.07595	0.0032299	0.0505618		-0.432013	-2.68853	0.00957139	0.17564
[MLLT4]	Afadin	qkDEDDEEEEDDDVDTMLIMQR	P55196	NonPhos	P55196->	NonPhos_isUniquetoGene	isUniquetoGene		25.5|31|30|56|38|34	4|1|2|3		0.250831	1.74856	0.0858892	0.793161		0.392985	3.07781	0.00321274	0.0505618		0.142153	1.13773	0.261922	0.706201
[M6PR]	Cation dependent mannose 6 phosphate receptor	rAVVMIScNR	P20645	NonPhos	P20645->	NonPhos_isUniquetoGene	isUniquetoGene		0|38|12.5|26|21|37.5	2|3|4|1		0.196058	2.34883	0.0220082	0.571273		0.327873	3.07639	0.00322567	0.0505618		0.131815	1.21474	0.231298	0.675995
[AHNAK]	Neuroblast differentiation associated protein AHNAK	vkGEYDVTVPk	Q09666	NonPhos	Q09666->	NonPhos_isUniquetoGene	isUniquetoGene		2|16|8.5|8|13|14	3|2|6|7|10|11		0.00579987	0.0676146	0.946495	0.99965		-0.276753	-3.07499	0.00323938	0.0505618		-0.282553	-3.07907	0.00327658	0.103131
[FLNA]	Filamin A | Isoform 2 of Filamin A	vNVGAGSHPNkVk	P21333;P21333-2	NonPhos	P21333->|P21333-2->	NonPhos_isUniquetoGene	isUniquetoGene		9|23.5|12|18|18.5|11.5	3|2|4|7|6		-0.076978	-0.53666	0.594915	0.99965		-0.375202	-3.07507	0.00323848	0.0505618		-0.298224	-1.89345	0.0642068	0.424378
[PEA15]	Astrocytic phosphoprotein PEA 15	ykDIIRQP[p]sEEEIIk	Q15121	Phos	Q15121->[p]S116	Phos_isUniquetoGene	isUniquetoGene	1	4|2|13|8|7.5	4|5|6|7		-0.0362826	-0.482523	0.632556	0.99965		-0.232901	-3.07516	0.00323753	0.0505618		-0.196618	-3.04013	0.0036622	0.109029
[DSP]	Desmoplakin	kLISPESTVMLLEAQAATGGIIDPHRNEk	P15924	NonPhos	P15924->	NonPhos_isUniquetoGene	isUniquetoGene		21|10|26.5|22.5|20|43	1|4|2		-0.0686252	-0.905973	0.370325	0.983326		-0.236114	-3.073	0.00325794	0.050887		-0.167489	-1.94741	0.0571647	0.40462
[RNASET2]	Ribonuclease T2 |	lIMVQHWPETVcEk	O00584	NonPhos	O00584->|	NonPhos_isUniquetoGene	isUniquetoGene		10|6|8|4.5|100|	3|4|2|1|		-0.0436066	-0.508673	0.614255	0.99965		0.298873	3.07283	0.00325949	0.050887		0.34248	3.25386	0.00197574	0.0790816
[MYH9]	Myosin 9	nLPIYSEEIVEMYk	P35579	NonPhos	P35579->	NonPhos_isUniquetoGene	isUniquetoGene		21.5|23|19|16|17|15	4|5|3|1		-0.153083	-2.12599	0.0376282	0.659295		-0.250599	-3.073	0.00325794	0.050887		-0.0975159	-1.18983	0.240892	0.685694
[HNRNPR]	Heterogeneous nuclear ribonucleoprotein R	gYAFITFcGk	O43390	NonPhos	O43390->	NonPhos_isUniquetoGene	isUniquetoGene		13.5|10|32|28|47|45	4|3|5		-0.0619832	-1.15221	0.255283	0.940645		-0.213515	-3.07249	0.00326269	0.0510678		-0.151532	-2.10144	0.0405937	0.350583
[ARPC1B]	Actin related protein 2/3 complex subunit 1B |	iFSAYIk	O15143	NonPhos	O15143->|	NonPhos_isUniquetoGene	isUniquetoGene		16.5|11|13|14|	4|3|2|		-0.0761297	-1.4914	0.141938	0.871505		-0.180441	-3.06796	0.00330633	0.0510678		-0.104312	-2.01108	0.0497235	0.38302
[BLMH]	Bleomycin hydrolase	mNDILNHk	Q13867	NonPhos	Q13867->	NonPhos_isUniquetoGene	isUniquetoGene		51|49|15|12|12.5|34.5	5|4|3		-0.227887	-2.22849	0.0295301	0.616681		-0.34783	-3.07011	0.0032854	0.0510678		-0.119943	-1.20901	0.233481	0.677251
[HSPD1]	|60 kDa heat shock protein mitochondrial	rGVMLAVDAVIAELkk	P10809	NonPhos	P10809->	NonPhos_isUniquetoGene	isUniquetoGene		|35|5.5|0|17.5|16	|3|4|6		-0.0621173	-0.655213	0.516498	0.9982		-0.247907	-3.07144	0.00327221	0.0510678		-0.185789	-1.89445	0.0640708	0.423518
[EEF1A2]	Elongation factor 1 alpha 2 |	sGDAAIVEMVPGkPMcVESFSQYPPLGR	Q05639	NonPhos	Q05639->|	NonPhos_isUniquetoGene	isUniquetoGene		12.5|100||30	2||1		0.303932	2.52391	0.0141319	0.503937		0.398572	3.07255	0.0032621	0.0510678		0.0946401	0.762179	0.451352	0.83162
[VAT1]	Synaptic vesicle membrane protein VAT 1 homolog |	vVTYGMANLLTGPkR	Q99536	NonPhos	Q99536->|	NonPhos_isUniquetoGene	isUniquetoGene		4.5|21|24|10|22|	4|2|1|3|		-0.0914348	-1.07962	0.28621	0.957828		-0.238199	-3.06768	0.00330854	0.0510678		-0.146764	-1.74278	0.0877627	0.480227
[APOA2]	Apolipoprotein A II	aGTELVNFLSYFVELGTQPATQ	P02652	NonPhos	P02652->	NonPhos_isUniquetoGene	isUniquetoGene		0.5|4|11|22|2.5	4|3|13|7|8		0.315819	1.936	0.057734	0.731956		0.41751	3.06397	0.00334251	0.0516605		0.101691	0.79179	0.434026	0.821568
[DSP]	Desmoplakin	iAELcANSIk	P15924	NonPhos	P15924->	NonPhos_isUniquetoGene	isUniquetoGene		14.5|13|11|38|40|45	4|2|3		-0.101183	-1.62001	0.111069	0.827762		-0.181154	-3.06627	0.00332188	0.0516605		-0.0799707	-1.30548	0.198654	0.642453
[CHMP2A]	Charged multivesicular body protein 2a	iIADIkk	O43633	NonPhos	O43633->	NonPhos_isUniquetoGene	isUniquetoGene		19.5|30|16|2|3.5|7	2|3		-0.0432978	-0.943811	0.350781	0.980135		-0.161939	-3.06685	0.00331643	0.0516605		-0.118641	-2.9243	0.00506273	0.130374
[LMNA]	Prelamin A/C | Isoform C of Prelamin A/C	kLLEGEEERLR	P02545;P02545-2	NonPhos	P02545->|P02545-2->	NonPhos_isUniquetoGene	isUniquetoGene		18|22.5|12|6|9	2|4|3|5		-0.0148284	-0.247051	0.806466	0.99965		-0.197547	-3.06541	0.00333	0.0516605		-0.182719	-2.92132	0.0051032	0.131397
[CHMP2A]	Charged multivesicular body protein 2a	lLADLkk	O43633	NonPhos	O43633->	NonPhos_isUniquetoGene	isUniquetoGene		19.5|30|16|2|3.5|7	2|3		-0.0433004	-0.943886	0.350743	0.980135		-0.161935	-3.06692	0.00331575	0.0516605		-0.118634	-2.92429	0.00506284	0.130374
[SERPINB5]	Serpin B5	lSSFYSLk	P36952	NonPhos	P36952->	NonPhos_isUniquetoGene	isUniquetoGene		35|27|40.5|15.5|24|16	3|4|2		-0.338482	-2.01908	0.0480397	0.694105		-0.510942	-3.06394	0.00334295	0.0516605		-0.17246	-0.907292	0.370212	0.782625
[GGCT]	Gamma glutamylcyclotransferase	nPSAAFFcVAR	O75223	NonPhos	O75223->	NonPhos_isUniquetoGene	isUniquetoGene		47|19|11|54|45|33.5	3|4		-0.124806	-1.57196	0.121901	0.841997		-0.251845	-3.06435	0.00333929	0.0516605		-0.127039	-1.45062	0.153807	0.589776
[TNXB]	Tenascin X	dRDGRPQVVPVEGPER	P22105	NonPhos	P22105->	NonPhos_isUniquetoGene	isUniquetoGene		8.5|3.5|9.5|17|23|13	4|2|9|7		0.192337	1.6666	0.101324	0.813554		0.379899	3.06267	0.00335546	0.0520258		0.187562	1.76943	0.0831307	0.468853
[LRP1]	Prolow density lipoprotein receptor related protein 1 |	eTGSGGWPNGLTVDYLEkR	Q07954	NonPhos	Q07954->|	NonPhos_isUniquetoGene	isUniquetoGene		23|0|46|53||40	1|3||2		0.0794882	1.1225	0.267628	0.946377		0.269503	3.06245	0.0033576	0.0520258		0.190014	2.91309	0.00522308	0.132612
[NFIC]	Isoform 1 of Nuclear factor 1 C type |	aAQcGHPVLcVQPHHIGVAVk	P08651-2	NonPhos	P08651-2->|	NonPhos_isUniquetoGene	isUniquetoGene		25||57.5|24.5|24	1||2		-0.0729016	-1.09485	0.279511	0.954284		-0.200929	-3.05835	0.00339572	0.0523416		-0.128028	-1.72811	0.0903868	0.485214
[BGN]	Biglycan	dLPETLNELHLDHNk	P21810	NonPhos	P21810->	NonPhos_isUniquetoGene	isUniquetoGene		28.5|16|18.5|24|19|17	12|3|4|9|7		-0.288527	-2.07297	0.0425252	0.680651		-0.319065	-3.06088	0.00337281	0.0523416		-0.030538	-0.240142	0.812193	0.961205
[PRDX1]	Peroxiredoxin 1 |	iGHPAPnFk	Q06830	NonPhos	Q06830->|	NonPhos_isUniquetoGene	isUniquetoGene		36|21||55|28.5|10.5	1||2		0.0376603	1.29707	0.200831	0.913579		0.0772509	3.06188	0.00336296	0.0523416		0.0395906	1.21065	0.232851	0.676681
[SEPP1]	Selenoprotein P |	cINQLLck	P49908	NonPhos	P49908->|	NonPhos_isUniquetoGene	isUniquetoGene		36.5|51.5||64|43.5	2||1		0.101692	1.04976	0.299651	0.963512		0.333083	3.05412	0.00343687	0.0527273		0.231391	2.17936	0.0339274	0.323289
[KRT7]	Keratin type II cytoskeletal 7	eVTINQSLLAPLR	P08729	NonPhos	P08729->	NonPhos_isUniquetoGene	isUniquetoGene		7|19|10|42|37|46	3|5|9|7|10		0.260613	2.25884	0.027441	0.605691		0.406242	3.055	0.00342854	0.0527273		0.145629	1.23603	0.223305	0.668214
[KRT2]	Keratin type II cytoskeletal 2 epidermal	gS[p]sSGGGYSSGSSSYGSGGR	P35908	Phos	P35908->[p]S527	Phos_isUniquetoGene	isUniquetoGene	1	0|3|2	1|5|3		-0.285436	-1.23758	0.222056	0.923176		-0.750441	-3.05527	0.00342588	0.0527273		-0.465004	-2.12769	0.0382269	0.342077
[EIF3C]	Isoform 2 of Eukaryotic translation initiation factor 3 subunit C	gTEITHAVVIkk	Q99613-2	NonPhos	Q99613-2->	NonPhos_isUniquetoGene	isUniquetoGene		2.5|5|10.5|8.5|23|8	4|5|3		-0.140303	-1.45638	0.151422	0.875744		-0.303232	-3.05562	0.00342245	0.0527273		-0.162928	-1.75411	0.0857654	0.475327
[DSP]	Desmoplakin	kkVTAMQLYEcQLIDk	P15924	NonPhos	P15924->	NonPhos_isUniquetoGene	isUniquetoGene		8.5|8|6|19.5|7|36.5	2|3|4		-0.192357	-2.11552	0.0385523	0.666439		-0.279101	-3.05447	0.00343352	0.0527273		-0.0867437	-1.12113	0.268886	0.712038
[IDH3A]	Isocitrate dehydrogenase NAD subunit alpha mitochondrial |	kTFDLYANVRPcVSIEGYk	P50213	NonPhos	P50213->|	NonPhos_isUniquetoGene	isUniquetoGene		25||12.5|10|22|26.5	2||1		-0.168695	-2.4579	0.0167483	0.518024		-0.274556	-3.05477	0.00343078	0.0527273		-0.105861	-1.09848	0.278579	0.720558
[OPLAH]	5 oxoprolinase |	nLHDNLSDLR	O14841	NonPhos	O14841->|	NonPhos_isUniquetoGene	isUniquetoGene		0||36|14|43	3||4|2|1		0.106513	1.99411	0.0507975	0.708156		0.196237	3.05424	0.00343576	0.0527273		0.0897244	1.74569	0.0872479	0.478647
[ACOT9]	Isoform 3 of Acyl coenzyme A thioesterase 9 mitochondrial |	sQDGLPPRR	Q9Y305-3	NonPhos	Q9Y305-3->|	NonPhos_isUniquetoGene	isUniquetoGene		60||41.5|75|27	1||2		0.1358	1.88655	0.0642682	0.75447		0.258874	3.05614	0.00341741	0.0527273		0.123074	1.44705	0.154807	0.590831
[CACYBP]	Calcyclin binding protein |	sYSMIVNNLLkPISVEGSSkk	Q9HB71	NonPhos	Q9HB71->|	NonPhos_isUniquetoGene	isUniquetoGene		32||20.5|22|33|45	1||2		-0.142851	-1.89625	0.062944	0.748778		-0.238834	-3.05361	0.00344161	0.0527273		-0.0959826	-1.4401	0.156762	0.594487
[IQGAP1]	Ras GTPase activating like protein IQGAP1	yGIQMPAFSk	P46940	NonPhos	P46940->	NonPhos_isUniquetoGene	isUniquetoGene		18|24|14|40|38|29	1|3|4|5		-0.241113	-2.57121	0.0124914	0.492255		-0.267884	-3.05347	0.00344319	0.0527273		-0.0267718	-0.259091	0.797683	0.958583
[HNRNPA3]	Heterogeneous nuclear ribonucleoprotein A3	yGkIETIEVMEDR	P51991	NonPhos	P51991->	NonPhos_isUniquetoGene	isUniquetoGene		19|5|4.5|8|9|17.5	5|4|2|6		0.050761	0.886325	0.380726	0.987031		-0.190762	-3.05403	0.00343779	0.0527273		-0.241523	-4.10354	0.000144685	0.0140845
[AHNAK2]	Protein AHNAK2 |	lPEGPVPEGAGLk	Q8IVF2	NonPhos	Q8IVF2->|	NonPhos_isUniquetoGene	isUniquetoGene		49|42|48|52|45|	1|3|		0.162746	1.53106	0.131774	0.859067		0.312728	3.05297	0.00344826	0.0531335		0.149982	1.25497	0.216372	0.661568
[EEF2K]	Eukaryotic elongation factor 2 kinase |	a[p]sAVALEVQR	O00418	Phos	O00418->[p]S500|	Phos_isUniquetoGene	isUniquetoGene	1	26.5||21|25|24	4||3|2		-0.0981575	-0.757846	0.453215	0.994522		-0.381492	-3.05246	0.00345377	0.0531532		-0.283334	-2.24513	0.0290782	0.302381
[ALDH2]	Aldehyde dehydrogenase mitochondrial	aAFQLGSPWR	P05091	NonPhos	P05091->	NonPhos_isUniquetoGene	isUniquetoGene		16.5|32.5|26|33.5|54|19.5	2|3		-0.102418	-1.37686	0.174762	0.895447		-0.22921	-3.05072	0.00347125	0.0531532		-0.126792	-1.62417	0.111001	0.523451
[SPTBN1]	Spectrin beta chain non erythrocytic 1 | Isoform 2 of Spectrin beta chain non erythrocytic 1	akDEQSAVSMLkk	Q01082;Q01082-3	NonPhos	Q01082->|Q01082-3->	NonPhos_isUniquetoGene	isUniquetoGene		7|22|12|28.5|17|12.5	1|2		-0.150704	-1.42204	0.161193	0.883969		-0.300985	-3.05096	0.00346887	0.0531532		-0.150281	-1.43172	0.159147	0.596463
[RPL4]	60S ribosomal protein L4	eAVLLLk	P36578	NonPhos	P36578->	NonPhos_isUniquetoGene	isUniquetoGene		20|33|40|47|46|42	2|5|3		-0.05491	-0.529184	0.600054	0.99965		-0.358784	-3.04891	0.00348968	0.0531532		-0.303874	-2.47897	0.0164292	0.227673
[HNRNPK]	|Isoform 2 of Heterogeneous nuclear ribonucleoprotein K | Isoform 3 of Heterogeneous nuclear ribonucleoprotein K	eLRENTQTTIk	P61978-2;P61978-3	NonPhos	P61978-2->|P61978-3->	NonPhos_isUniquetoGene	isUniquetoGene		|38|28.5|13.5|16.5|26	|1|2|3		-0.106638	-2.32096	0.0235847	0.581067		-0.14179	-3.05136	0.00346423	0.0531532		-0.0351513	-0.858439	0.396409	0.795153
[P4HB]	Protein disulfide isomerase |	lGETYkDHENIVIAk	P07237	NonPhos	P07237->|	NonPhos_isUniquetoGene	isUniquetoGene		12|42.5||20|22|19.5	3|4||2		-0.057434	-0.606899	0.547783	0.99965		-0.264101	-3.052	0.00345823	0.0531532		-0.206667	-2.51061	0.0151619	0.216296
[YAP1]	Isoform 2 of Transcriptional coactivator YAP1 |	lkQQELLR	P46937-2	NonPhos	P46937-2->|	NonPhos_isUniquetoGene	isUniquetoGene		52|14||32.5|34.5|38	1||2|4|5		0.0131356	0.281972	0.779784	0.99965		-0.152077	-3.05087	0.00346989	0.0531532		-0.165213	-3.29929	0.00173163	0.075
[PALLD]	Isoform 3 of Palladin |	lLGADSATVFNIQEPEEETANQEYk	Q8WX93-3	NonPhos	Q8WX93-3->|	NonPhos_isUniquetoGene	isUniquetoGene		17|31|83||38.5	3|1|2||4		-0.0342031	-0.665623	0.50988	0.998197		-0.138656	-3.05119	0.00346618	0.0531532		-0.104453	-1.62829	0.110113	0.522175
[LMNA]	Prelamin A/C	sYLLGN[?p]s[?p]sPR	P02545	Phos	P02545->[?p]S651[?p]S652	Phos_isUniquetoGene	isUniquetoGene	1	7.5|22.5|21|71|17|47	6|2|5|3|4		0.291441	2.09843	0.0401107	0.672827		0.394867	3.05021	0.0034766	0.0531532		0.103426	0.855558	0.398	0.79632
[APCS]	Serum amyloid P component |	aYSLFSYNTQGRDNELLVYk	P02743	NonPhos	P02743->|	NonPhos_isUniquetoGene	isUniquetoGene		20||24|6|8|21.5	1||3|2|6		-0.0652256	-0.328913	0.744345	0.99965		-0.420166	-3.04574	0.00352122	0.0535714		-0.35494	-1.93581	0.0586232	0.408322
[MUCL1]	Mucin like protein 1	dIPVLPk	Q96DR8	NonPhos	Q96DR8->	NonPhos_isUniquetoGene	isUniquetoGene		30|36.5|21|64.5|65.5|48	2		0.173743	1.06352	0.293408	0.960196		0.462129	3.04764	0.00350215	0.0535714		0.288387	2.2171	0.0310655	0.312838
[MB]	Myoglobin	hPGDFGADAQGAmNk	P02144	NonPhos	P02144->	NonPhos_isUniquetoGene	isUniquetoGene		4|0|31|16|36	8|3|5|6		-0.276506	-1.41013	0.164685	0.887768		-0.596962	-3.04746	0.00350431	0.0535714		-0.320457	-1.77633	0.0819648	0.467076
[LYRM7]	Complex III assembly factor LYRM7 |	kIEELMk	Q5U5X0	NonPhos	Q5U5X0->|	NonPhos_isUniquetoGene	isUniquetoGene		41||11.5|8|28.5	1||2		-0.0869049	-1.67198	0.100249	0.811586		-0.171544	-3.04508	0.00352799	0.0535714		-0.0846389	-1.48963	0.143189	0.574416
[YAP1]	Isoform 2 of Transcriptional coactivator YAP1	qA[?p]s[?p]tDAGTAGALTPQHVR	P46937-2	Phos	P46937-2->[?p]S109[?p]T110	Phos_isUniquetoGene	isUniquetoGene	1	6.5|9|11.5|26.5|19.5|17	12|18|34|2|6|7		0.228526	1.43544	0.157326	0.881358		0.450611	3.04572	0.00352139	0.0535714		0.222085	1.26362	0.213267	0.659197
[SET]	Protein SET	rSELIAk	Q01105	NonPhos	Q01105->	NonPhos_isUniquetoGene	isUniquetoGene		49.5|45|32.5|43|31|32	2		0.0265872	0.373073	0.711514	0.99965		-0.219689	-3.04692	0.00350939	0.0535714		-0.246276	-2.78193	0.00746308	0.157951
[HSPB1]	Heat shock protein beta 1	rVPFSLLR	P04792	NonPhos	P04792->	NonPhos_isUniquetoGene	isUniquetoGene		40|33|54|19.5|35	5|3|7|10|6|9		0.262344	1.24129	0.220679	0.923176		-0.428597	-3.04528	0.00352586	0.0535714		-0.690941	-3.44078	0.00114006	0.0571429
[PRDX1]	Peroxiredoxin 1	tIAQDYGVLk	Q06830	NonPhos	Q06830->	NonPhos_isUniquetoGene	isUniquetoGene		25|16.5|26|28|23	4|10|11|9		-0.0793094	-1.43824	0.156526	0.880797		-0.141352	-3.04651	0.00351374	0.0535714		-0.0620424	-1.03351	0.307779	0.744949
[BLVRB]	Flavin reductase NADPH	tVAGQDAVIVLLGTRNDLSPTTVMSEGAR	P30043	NonPhos	P30043->	NonPhos_isUniquetoGene	isUniquetoGene		17|4.5|22|24.5|25.5|27	2|5		0.0351624	0.237012	0.814167	0.99965		0.428701	3.04812	0.00349691	0.0535714		0.393539	2.53747	0.0141705	0.209159
[AHNAK]	Neuroblast differentiation associated protein AHNAK	vkGDVDVSLPkVEGDLk	Q09666	NonPhos	Q09666->	NonPhos_isUniquetoGene	isUniquetoGene		12|15.5|0|47|20|29	3|4|5|1		-0.0976803	-1.31977	0.193139	0.907393		-0.213662	-3.04505	0.00352821	0.0535714		-0.115982	-1.70438	0.0947852	0.494068
[EEF1B2]	Elongation factor 1 beta	aSLPGVkk	P24534	NonPhos	P24534->	NonPhos_isUniquetoGene	isUniquetoGene		16.5|0|24.5|33|50|8.5	2|1		-0.00597538	-0.0928121	0.92664	0.99965		-0.211707	-3.03783	0.00360068	0.054126		-0.205731	-3.0911	0.00316641	0.10076
[TLN1]	Talin 1	aVAEQIPLLVQGVR	Q9Y490	NonPhos	Q9Y490->	NonPhos_isUniquetoGene	isUniquetoGene		37|45|36|31|38|53	5|4|3|7		0.132758	1.86546	0.0672421	0.759081		0.21683	3.03952	0.00358425	0.054126		0.0840716	1.10193	0.277077	0.719318
[HSPD1]	60 kDa heat shock protein mitochondrial	gYISPYFINTSk	P10809	NonPhos	P10809->	NonPhos_isUniquetoGene	isUniquetoGene		10|17|19|21|31|39	9|8|7|10		-0.0660103	-1.16679	0.249367	0.937269		-0.166664	-3.04332	0.00354604	0.054126		-0.100654	-1.78427	0.0806422	0.464059
[AHNAK]	Neuroblast differentiation associated protein AHNAK	iSIPDVGLHLk	Q09666	NonPhos	Q09666->	NonPhos_isUniquetoGene	isUniquetoGene		6|1|42.5|3	7|9|6|5		0.00470459	0.0564822	0.955312	0.99965		-0.229849	-3.0416	0.00356333	0.054126		-0.234554	-2.80073	0.00709008	0.153504
[RPS23]	40S ribosomal protein S23	iTAFVPNDGcLNFIEENDEVLVAGFGRk	P62266	NonPhos	P62266->	NonPhos_isUniquetoGene	isUniquetoGene		7.5|53|28|22|25.5|18	4|2|6|7		0.21732	2.6862	0.0091866	0.451613		0.256231	3.04296	0.00354991	0.054126		0.038911	0.446237	0.658925	0.917227
[MTHFD1]	C 1 tetrahydrofolate synthase cytoplasmic	kGEPVSAEDLGVSGALTVLMk	P11586	NonPhos	P11586->	NonPhos_isUniquetoGene	isUniquetoGene		28|22|17|33|19	7|9|13|6		-0.201882	-2.92594	0.00472908	0.367589		-0.226702	-3.03848	0.00359438	0.054126		-0.02482	-0.350965	0.728454	0.937934
[KRT14]	|Keratin type I cytoskeletal 14	tMQNLEIELQSQLSmkASLENSLEETkGR	P02533	NonPhos	P02533->	NonPhos_isUniquetoGene	isUniquetoGene		|15|30|48|21	|1		-0.32044	-2.11279	0.038797	0.668139		-0.407017	-3.04138	0.00356552	0.054126		-0.086577	-0.594283	0.55672	0.877867
[HADHB]	Isoform 2 of Trifunctional enzyme subunit beta mitochondrial	aLAMGYkPk	P55084-2	NonPhos	P55084-2->	NonPhos_isUniquetoGene	isUniquetoGene		5.5|17|0|22|7|6	4|1|3|2		-0.029478	-0.486467	0.629783	0.99965		-0.182482	-3.03366	0.0036431	0.0542907		-0.153004	-2.53653	0.0142039	0.209271
[ATP1A1]	Sodium/potassium transporting ATPase subunit alpha 1 |	dGPNALTPPPTTPEWIk	P05023	NonPhos	P05023->|	NonPhos_isUniquetoGene	isUniquetoGene		35|40|17|39|42|	4|5|3|2|		0.0895179	0.968642	0.338313	0.97796		0.249346	3.03681	0.00361083	0.0542907		0.159828	1.65643	0.104218	0.512005
[HSPB1]	Heat shock protein beta 1	dGVVEITGk	P04792	NonPhos	P04792->	NonPhos_isUniquetoGene	isUniquetoGene		54|53.5|46|14.5|38|32	3|2|4		0.046308	0.753193	0.455992	0.994522		-0.209429	-3.03613	0.00361793	0.0542907		-0.255737	-3.45863	0.00108016	0.0555556
[KRT82]	Keratin type II cuticular Hb2	fASFInkVR	Q9NSB4	NonPhos	Q9NSB4->	NonPhos_isUniquetoGene	isUniquetoGene		7.5|15|20|12|16|17	46|50|51|59|55|41		-0.115242	-1.36279	0.179168	0.897514		-0.264988	-3.03332	0.00364685	0.0542907		-0.149746	-1.80292	0.0776063	0.45771
[MATR3]	Matrin 3 |	gIDLLkk	P43243	NonPhos	P43243->|	NonPhos_isUniquetoGene	isUniquetoGene		0|6||2	3|1||2		-0.0550525	-0.958951	0.343144	0.979109		-0.162144	-3.03487	0.00363062	0.0542907		-0.107091	-1.92002	0.0606571	0.410925
[ASS1]	Argininosuccinate synthase	gRNDLMEYAk	P00966	NonPhos	P00966->	NonPhos_isUniquetoGene	isUniquetoGene		11|8.5|38|27.5|26|27	1|2|3|4		-0.0889393	-1.02101	0.313009	0.968832		-0.243307	-3.03526	0.0036267	0.0542907		-0.154368	-1.95098	0.0567224	0.4032
[PA2G4]	Proliferation associated protein 2G4	hELLQPFNVLYEkEGEFVAQFk	Q9UQ80	NonPhos	Q9UQ80->	NonPhos_isUniquetoGene	isUniquetoGene		14|11|12|9|17.5	7|3|2|9|4		-0.248537	-2.34779	0.0220671	0.571273		-0.289023	-3.03567	0.00362268	0.0542907		-0.0404862	-0.336899	0.738919	0.941176
[RPS8]	40S ribosomal protein S8	lTPEEEEILNkkR	P62241	NonPhos	P62241->	NonPhos_isUniquetoGene	isUniquetoGene		34|11|8|20|25|29	1|3|6		0.000936942	0.0120512	0.990466	0.99965		-0.210924	-3.0333	0.00364703	0.0542907		-0.211861	-2.8004	0.00709679	0.153504
[PLEC]	Plectin | Isoform 2 of Plectin | Isoform 3 of Plectin | Isoform 4 of Plectin | Isoform 8 of Plectin	lTVNEAVk	Q15149;Q15149-3;Q15149-4;Q15149-8	NonPhos	Q15149->|Q15149-3->|Q15149-4->|Q15149-8->	NonPhos_isUniquetoGene	isUniquetoGene		20|34|49.5|30|31|27	3|2|4		-0.0927885	-1.9592	0.0548761	0.718533		-0.170202	-3.03408	0.00363889	0.0542907		-0.0774132	-1.48976	0.143157	0.574368
[SFPQ]	Splicing factor proline and glutamine rich	mEELHNQEMQk	P23246	NonPhos	P23246->	NonPhos_isUniquetoGene	isUniquetoGene		20.5|14|9|62.5|48|54	2|3|1		-0.0145509	-0.129711	0.897621	0.99965		-0.320325	-3.03334	0.00364663	0.0542907		-0.305775	-2.86933	0.00589138	0.140881
[SCEL]	Sciellin | Isoform 2 of Sciellin	rSEDLDNATEVNPk	O95171;O95171-2	NonPhos	O95171->|O95171-2->	NonPhos_isUniquetoGene	isUniquetoGene		19|33|44|11.5|9.5|26.5	2|3|4|6		-0.212554	-2.25841	0.0274694	0.605691		-0.253492	-3.03616	0.00361761	0.0542907		-0.0409378	-0.458982	0.649827	0.914125
[PRKAR2A]	Isoform 2 of cAMP dependent protein kinase type II alpha regulatory subunit	rV[p]sVcAETYNPDEEEEDTDPR	P13861-2	Phos	P13861-2->[p]S99	Phos_isUniquetoGene	isUniquetoGene	1	12|9.5|16|10|10.5|13	14|10|4|6		0.229037	2.65664	0.00994693	0.466049		0.239154	3.03725	0.00360637	0.0542907		0.0101174	0.143432	0.887174	0.977505
[SEPT9]	Septin 9 | Isoform 2 of Septin 9 |	rVELSGPk	Q9UHD8;Q9UHD8-2	NonPhos	Q9UHD8->|Q9UHD8-2->|	NonPhos_isUniquetoGene	isUniquetoGene		31|30|40|30.5|38|	2|1|5|		-0.0324646	-0.712128	0.480821	0.997616		-0.120616	-3.0345	0.00363482	0.0542907		-0.0881514	-1.72649	0.0906795	0.486599
[HAL]	Histidine ammonia lyase |	tVVYGITTGFGk	P42357	NonPhos	P42357->|	NonPhos_isUniquetoGene	isUniquetoGene		48||32|77	1||3		-0.0547799	-0.709024	0.482733	0.998081		-0.214372	-3.0367	0.00361196	0.0542907		-0.159592	-2.47648	0.0165315	0.22824
[YWHAH]	14 3 3 protein eta	yLAEVASGEkk	Q04917	NonPhos	Q04917->	NonPhos_isUniquetoGene	isUniquetoGene		0|4.5|10.5|11|12|15	3|4|2|1		-0.0892145	-1.18774	0.241034	0.931888		-0.228362	-3.03395	0.00364028	0.0542907		-0.139147	-1.92255	0.0603286	0.410668
[RAD23B]	UV excision repair protein RAD23 homolog B	nFVVVMVTkPk	P54727	NonPhos	P54727->	NonPhos_isUniquetoGene	isUniquetoGene		8|21|6|23.5|11|8.5	7|5|6		-0.0518402	-0.803135	0.426813	0.993882		-0.162153	-3.03189	0.00366161	0.0546807		-0.110313	-1.70868	0.0939767	0.492327
[DCPS]	m7GpppX diphosphatase	dkIIFLHGk	Q96C86	NonPhos	Q96C86->	NonPhos_isUniquetoGene	isUniquetoGene		18|19|0|12|8|5	1|2|4|3		-0.126982	-1.23717	0.222203	0.923176		-0.267839	-3.02911	0.00368943	0.0548303		-0.140858	-1.48849	0.143493	0.575205
[DSP]	Desmoplakin	ekYSLVEAk	P15924	NonPhos	P15924->	NonPhos_isUniquetoGene	isUniquetoGene		0|5.5|14|22|11	3|4|7		-0.123538	-1.64863	0.104997	0.81866		-0.290336	-3.03022	0.00367782	0.0548303		-0.166799	-1.96204	0.0553746	0.399972
[PLEC]	Plectin | Isoform 2 of Plectin | Isoform 3 of Plectin | Isoform 4 of Plectin | Isoform 8 of Plectin	lLPLkGAEk	Q15149;Q15149-3;Q15149-4;Q15149-8	NonPhos	Q15149->|Q15149-3->|Q15149-4->|Q15149-8->	NonPhos_isUniquetoGene	isUniquetoGene		16|9|4.5|0|14|18	3|4|2		-0.103047	-1.48704	0.143095	0.871505		-0.1941	-3.03085	0.0036717	0.0548303		-0.0910528	-1.42816	0.160165	0.598167
[SFXN1]	Sideroflexin 1	nILLTNEQLESAR	Q9H9B4	NonPhos	Q9H9B4->	NonPhos_isUniquetoGene	isUniquetoGene		22|36.5|33|31|28|29	3|2|1|4		0.0626562	0.773596	0.443933	0.994522		0.256656	3.03024	0.00367746	0.0548303		0.194	2.32094	0.0242705	0.277696
[SRRT]	|Isoform 4 of Serrate RNA effector molecule homolog	tFkEFLLSLDDSVDETEAVkR	Q9BXP5-4	NonPhos	Q9BXP5-4->	NonPhos_isUniquetoGene	isUniquetoGene		|0|14.5|9|25.5	|1|3|4|6		-0.151943	-2.20004	0.0316067	0.625199		-0.211125	-3.03008	0.00367947	0.0548303		-0.0591817	-0.884823	0.382122	0.7898
[PRPF19]	Pre mRNA processing factor 19 |	vTDETSGcSLTcAQFHPDGLIFGTGTMDSQIk	Q9UMS4	NonPhos	Q9UMS4->|	NonPhos_isUniquetoGene	isUniquetoGene		0|8.5||28|27.5	1|2||5		-0.217558	-2.19787	0.0317712	0.627381		-0.344704	-3.02904	0.00369033	0.0548303		-0.127146	-1.00576	0.32086	0.753475
[PDCD6IP]	Programmed cell death 6 interacting protein	fLTALAQDGVINEEALSVTELDR	Q8WUM4	NonPhos	Q8WUM4->	NonPhos_isUniquetoGene	isUniquetoGene		14|19|0|18|31	8|9|7|13		0.115202	1.85334	0.069002	0.761692		0.163805	3.0267	0.0037147	0.0553155		0.0486027	0.798922	0.429899	0.819108
[TALDO1]	Transaldolase	iLDWHVANTDkk	P37837	NonPhos	P37837->	NonPhos_isUniquetoGene	isUniquetoGene		27|10|20|0|15|8.5	3|2|1|4		-0.219313	-2.88636	0.00528798	0.373665		-0.268216	-3.02664	0.00371532	0.0553155		-0.0489026	-0.54955	0.58676	0.890287
[PPL]	Periplakin	kFSIEEALQSGR	O60437	NonPhos	O60437->	NonPhos_isUniquetoGene	isUniquetoGene		7|5|9|34|22	3|4|5		0.0484674	0.744803	0.461009	0.994666		-0.192165	-3.02556	0.00372756	0.0553155		-0.240633	-3.60536	0.000690158	0.0459184
[EIF3A]	Eukaryotic translation initiation factor 3 subunit A	kIDYFER	Q14152	NonPhos	Q14152->	NonPhos_isUniquetoGene	isUniquetoGene		18|20|9|7|18.5	3|2		-0.034818	-0.686503	0.496714	0.998197		-0.181881	-3.02576	0.0037252	0.0553155		-0.147063	-2.65555	0.010439	0.179916
[LMBRD1]	Isoform 4 of Probable lysosomal cobalamin transporter	lENTEDIEEVEQHIQTIk	Q9NUN5-4	NonPhos	Q9NUN5-4->	NonPhos_isUniquetoGene	isUniquetoGene		49.5|23|25|0|35|50	2|5|4|1|3		0.0215393	0.296931	0.768423	0.99965		0.258999	3.02621	0.0037204	0.0553155		0.237459	2.80703	0.00696996	0.153415
[DES]	Desmin	rTFGGAPGFPLGSPLSSPVFPR	P17661	NonPhos	P17661->	NonPhos_isUniquetoGene	isUniquetoGene		23|13|6|10|7|6.5	3|5|6		0.188822	1.77991	0.0804963	0.784199		0.328893	3.02574	0.00372548	0.0553155		0.140071	1.51242	0.137266	0.565663
[KRT7]	Keratin type II cytoskeletal 7	vDALNDEINFLR	P08729	NonPhos	P08729->	NonPhos_isUniquetoGene	isUniquetoGene		8|9|12.5|31|11	5|13|14|9|7|8		0.175723	1.14547	0.258046	0.941498		0.542741	3.02607	0.00372186	0.0553155		0.367018	2.2883	0.026245	0.289227
[PPIB]	Peptidyl prolyl cis trans isomerase B	vIFGLFGk	P23284	NonPhos	P23284->	NonPhos_isUniquetoGene	isUniquetoGene		26.5|13|15|36.5|25.5|35	2|3|4		-0.469206	-3.14618	0.00249851	0.289308		-0.58342	-3.02671	0.00371464	0.0553155		-0.114214	-0.635165	0.529986	0.867636
[SFPQ]	Splicing factor proline and glutamine rich	aLAEIAk	P23246	NonPhos	P23246->	NonPhos_isUniquetoGene	isUniquetoGene		15.5|21.5|31|40|41.5|38	2|4		0.0128767	0.229187	0.820193	0.99965		-0.164682	-3.02205	0.00376495	0.0557461		-0.177559	-2.88399	0.00566174	0.139323
[TNKS1BP1]	182 kDa tankyrase 1 binding protein	dVSLGDWEFGkR	Q9C0C2	NonPhos	Q9C0C2->	NonPhos_isUniquetoGene	isUniquetoGene		29|16|32|22|15	3|4		0.0912222	1.23872	0.22163	0.923176		-0.141092	-3.02357	0.00374857	0.0557461		-0.232314	-3.2676	0.00189852	0.078125
[HSPB1]	|Heat shock protein beta 1	dWYPHSR	P04792	NonPhos	P04792->	NonPhos_isUniquetoGene	isUniquetoGene		|4|39.5|38.5|16|33	|1|2|3		-0.0697543	-1.06115	0.294478	0.961146		-0.225916	-3.01926	0.00379407	0.0557461		-0.156162	-2.08347	0.0422828	0.356262
[PPL]	Periplakin	eVDPQVNWAALVEEk	O60437	NonPhos	O60437->	NonPhos_isUniquetoGene	isUniquetoGene		41|20|14|34.5|30|23	2|7|6|11		0.015964	0.245036	0.808007	0.99965		-0.192383	-3.02179	0.00376817	0.0557461		-0.208347	-3.06113	0.00344881	0.105546
[COL14A1]	Collagen alpha 1XIV chain	gGNTLTGLALNYIFENSFkPEAGSR	Q05707	NonPhos	Q05707->	NonPhos_isUniquetoGene	isUniquetoGene		9|11|9.5|13|19|20	9|7|8|11		-0.277191	-1.49645	0.140609	0.871341		-0.558411	-3.02309	0.00375354	0.0557461		-0.28122	-1.48332	0.144866	0.577553
[TPR]	Nucleoprotein TPR	hVEDLLTk	P12270	NonPhos	P12270->	NonPhos_isUniquetoGene	isUniquetoGene		22.5|5|14|18|16.5|12	2|4|3		0.001806	0.0225784	0.982134	0.99965		-0.218067	-3.01969	0.00378946	0.0557461		-0.219873	-2.76282	0.00785943	0.161357
[YWHAG]	14 3 3 protein gamma	lGLALNYSVFYYEIQNAPEQAcHLAk	P61981	NonPhos	P61981->	NonPhos_isUniquetoGene	isUniquetoGene		6|6.5|21|8.5|14	6|4|10|9		-0.138058	-1.40751	0.16547	0.887768		-0.28335	-3.02224	0.00376307	0.0557461		-0.145292	-1.52275	0.134662	0.561039
[SEC24C]	Protein transport protein Sec24C |	sLLDFLPR	P53992	NonPhos	P53992->|	NonPhos_isUniquetoGene	isUniquetoGene		67||0|23|37	1|		-0.309544	-2.30753	0.0243734	0.581511		-0.379712	-3.02343	0.00375009	0.0557461		-0.0701682	-0.510134	0.613826	0.901051
[AHNAK]	Neuroblast differentiation associated protein AHNAK	vDIDVPDVNLEAPEGk	Q09666	NonPhos	Q09666->	NonPhos_isUniquetoGene	isUniquetoGene		24|25|22.5|12|19|15	15|13|8|14		0.0796235	1.02344	0.311863	0.968662		-0.218051	-3.02079	0.00377822	0.0557461		-0.297675	-3.7244	0.000478673	0.0368098
[MINK1]	Misshapen like kinase 1 |	qLQQEHAYLk	Q8N4C8	NonPhos	Q8N4C8->|	NonPhos_isUniquetoGene	isUniquetoGene		37|34.5|41.5|47|	2|4|1|		-0.000170755	-0.00211272	0.998326	0.999873		-0.144679	-3.01824	0.00380457	0.0561268		-0.144508	-1.75111	0.0862952	0.476109
[DPYSL3]	Isoform LCRMP 4 of Dihydropyrimidinase related protein 3	aALAGGTTMIIDHVVPEPESSLTEAYEk	Q14195-2	NonPhos	Q14195-2->	NonPhos_isUniquetoGene	isUniquetoGene		2.5|4|8.5|20|24|0	4|8|6|11|2|1		-0.160932	-1.70342	0.0941417	0.804908		-0.36846	-3.01364	0.00385554	0.0561702		-0.207528	-2.01946	0.0488094	0.380765
[AHNAK]	|Neuroblast differentiation associated protein AHNAK	fSMPGFkGEGPDVDVSLPkADIDVSGPk	Q09666	NonPhos	Q09666->	NonPhos_isUniquetoGene	isUniquetoGene		|65|17|41|23	|1		-0.0880799	-1.48558	0.143489	0.871505		-0.218872	-3.0139	0.00385291	0.0561702		-0.130792	-1.67347	0.100795	0.504044
[DDB1]	DNA damage binding protein 1	gESkDLLFILTAk	Q16531	NonPhos	Q16531->	NonPhos_isUniquetoGene	isUniquetoGene		7|38.5|27|29|19|9	2|4|3		-0.25096	-2.59652	0.0116842	0.487619		-0.267292	-3.01383	0.00385361	0.0561702		-0.0163321	-0.172684	0.86434	0.972611
[XRCC6]	X ray repair cross complementing protein 6 |	iISSDRDLLAVVFYGTEk	P12956	NonPhos	P12956->|	NonPhos_isUniquetoGene	isUniquetoGene		27|35|39||68	4|7|9||1		-0.183429	-1.9491	0.0561036	0.724659		-0.319582	-3.01465	0.00384449	0.0561702		-0.136152	-1.19615	0.238428	0.683306
[GAPDH]	Glyceraldehyde 3 phosphate dehydrogenase |	lEkPAkYDDIkk	P04406	NonPhos	P04406->|	NonPhos_isUniquetoGene	isUniquetoGene		36|11.5||0|13|44	1|2||3|6		0.00765399	0.0854557	0.932434	0.99965		-0.217188	-3.01568	0.00383293	0.0561702		-0.224842	-2.61878	0.0115012	0.189317
[COL18A1]	Isoform 3 of Collagen alpha 1XVIII chain	lQDLYSIVR	P39060-2	NonPhos	P39060-2->	NonPhos_isUniquetoGene	isUniquetoGene		10|17|26|25|22|34	2|3		-0.0381767	-0.524698	0.603153	0.99965		-0.220267	-3.01698	0.00381828	0.0561702		-0.18209	-2.0924	0.0414373	0.35322
[SND1]	Staphylococcal nuclease domain containing protein 1	vWAHYEEQPVEEVMPVLEEk	Q7KZF4	NonPhos	Q7KZF4->	NonPhos_isUniquetoGene	isUniquetoGene		43.5|38|26|43|49|37	2|3|1|4		0.187106	2.75138	0.00769689	0.434109		0.25737	3.01599	0.00382951	0.0561702		0.070264	0.979072	0.333757	0.761448
[DNPEP]	Aspartyl aminopeptidase	yASNAVSEALIR	Q9ULA0	NonPhos	Q9ULA0->	NonPhos_isUniquetoGene	isUniquetoGene		15.5|30|48.5|36|24|34	2|3|1		0.0552237	1.04716	0.300843	0.964215		0.142804	3.01213	0.0038718	0.0561702		0.08758	1.5867	0.119314	0.54037
[KRT8]	Keratin type II cytoskeletal 8	aSLEAAIADAEQRGELAIk	P05787	NonPhos	P05787->	NonPhos_isUniquetoGene	isUniquetoGene		14|4|19|1.5|11	3|5|4|10|6		0.324585	2.13438	0.0369024	0.652661		0.525878	3.00725	0.00392576	0.0567797		0.201292	1.32214	0.193061	0.636896
[HNRNPA3]	Heterogeneous nuclear ribonucleoprotein A3	iFVGGIkEDTEEYNLR	P51991	NonPhos	P51991->	NonPhos_isUniquetoGene	isUniquetoGene		14|20|28|44|30.5|32.5	2|1|3|4		-0.0616045	-0.897648	0.374709	0.984621		-0.218277	-3.00745	0.00392329	0.0567797		-0.156672	-2.31695	0.0245037	0.279599
[CDKN1B]	|Cyclin dependent kinase inhibitor 1B	vSnG[p]sPSLER	P46527	Phos	P46527->[p]S10	Phos_isUniquetoGene	isUniquetoGene	1	|26|29|18|31.5	|1|5|9|8		0.25066	2.39626	0.019563	0.546318		0.273802	3.01108	0.00388329	0.0567797		0.0231427	0.259451	0.797411	0.958583
[HSPA1A]	Heat shock 70 kDa protein 1A	ykAEDEVQRER	P0DMV8	NonPhos	P0DMV8->	NonPhos_isUniquetoGene	isUniquetoGene		45|11|5|24|16.5|28	1|3|9|8|5		-0.0345439	-0.41937	0.677672	0.99965		-0.239676	-3.01075	0.00388712	0.0567797		-0.205132	-2.27211	0.0272765	0.294533
[KANK2]	Isoform 3 of KN motif and ankyrin repeat domain containing protein 2 |	yLDNPNALTER	Q63ZY3-3	NonPhos	Q63ZY3-3->|	NonPhos_isUniquetoGene	isUniquetoGene		57|36||33.5|21.5|35	1||2|3		0.0861063	1.26856	0.210817	0.917635		0.185689	3.01144	0.00387967	0.0567797		0.0995826	1.22164	0.228678	0.673275
[FHL1]	Isoform 5 of Four and a half LIM domains protein 1 |	cLHPLAnETFVAkDNk	Q13642-5	NonPhos	Q13642-5->|	NonPhos_isUniquetoGene	isUniquetoGene		0||41|24|38	1||2|4		0.164092	1.68108	0.098439	0.810929		0.298864	3.00654	0.00393345	0.0570583		0.134772	1.25623	0.215917	0.661393
[AHNAK]	Neuroblast differentiation associated protein AHNAK |	lEGELkGPELDVkGPk	Q09666	NonPhos	Q09666->|	NonPhos_isUniquetoGene	isUniquetoGene		14|7|6|20.5|11.5|	1|6|5|4|2|		-0.0627978	-1.09462	0.279617	0.954284		-0.170398	-3.00644	0.00393432	0.0570583		-0.107601	-1.85099	0.0702271	0.440462
[HRAS]	GTPase HRas |	sFEDIHQYR	P01112	NonPhos	P01112->|	NonPhos_isUniquetoGene	isUniquetoGene		35.5|50.5||64.5|46.5|37	4|2||1		-0.0373004	-0.578626	0.566526	0.99965		0.226899	3.00672	0.00393171	0.0570583		0.264199	4.32796	6.94924e-05	0
[RPL6]	60S ribosomal protein L6	aVDSQILPk	Q02878	NonPhos	Q02878->	NonPhos_isUniquetoGene	isUniquetoGene		23|7|18.5|44|22|19.5	5|4|6|10		0.0229672	0.569498	0.572648	0.99965		-0.150447	-3.00358	0.00396658	0.0570949		-0.173414	-3.98414	0.00021166	0.0194175
[MATN4]	|Isoform 4 of Matrilin 4	eGHDLQPDGR	O95460-4	NonPhos	O95460-4->	NonPhos_isUniquetoGene	isUniquetoGene		|9|4|6.5|7	|2|1		0.172429	1.1116	0.272274	0.949903		0.539523	3.0029	0.003974	0.0570949		0.367094	2.11301	0.039537	0.347315
[AHNAK]	Neuroblast differentiation associated protein AHNAK	fSVSGLk	Q09666	NonPhos	Q09666->	NonPhos_isUniquetoGene	isUniquetoGene		43.5|59.5|57|58|33.5|32	2		0.0211834	0.386187	0.701897	0.99965		-0.153558	-3.00359	0.00396635	0.0570949		-0.174741	-3.33229	0.00157326	0.0705882
[HIST1H1A]	Histone H1.1	gGVSLAALkk	Q02539	NonPhos	Q02539->	NonPhos_isUniquetoGene	isUniquetoGene		9|36|24|3|11|14	2|1|4|3		-0.19434	-1.2674	0.21123	0.917635		-0.460896	-3.00291	0.00397394	0.0570949		-0.266556	-1.76549	0.0837937	0.470679
[SLAIN2]	SLAIN motif containing protein 2	kLQELVk	Q9P270	NonPhos	Q9P270->	NonPhos_isUniquetoGene	isUniquetoGene		13|48|30|41|15.5|47	2|1		-0.0510124	-0.956751	0.344241	0.979178		-0.135777	-3.00523	0.00394804	0.0570949		-0.0847645	-1.58842	0.118921	0.539293
[ARFGAP2]	|Isoform 2 of ADP ribosylation factor GTPase activating protein 2	kLQNLEGk	Q8N6H7-2	NonPhos	Q8N6H7-2->	NonPhos_isUniquetoGene	isUniquetoGene		|26|40|18.5|34	|1|2		-0.0453323	-0.766604	0.448049	0.994522		-0.136159	-3.00278	0.00397544	0.0570949		-0.0908269	-1.62515	0.110789	0.523451
[KRT2]	Keratin type II cytoskeletal 2 epidermal	sLVGLGGTk	P35908	NonPhos	P35908->	NonPhos_isUniquetoGene	isUniquetoGene		24.5|25|22|40|39.5|29	12|17|23|19|18|9		-0.193618	-1.32069	0.192834	0.907393		-0.390291	-3.00366	0.00396578	0.0570949		-0.196672	-1.31535	0.195335	0.63962
[LPP]	Lipoma preferred partner |	sTGEPLGHVPAR	Q93052	NonPhos	Q93052->|	NonPhos_isUniquetoGene	isUniquetoGene		8.5|41.5|52||49|50.5	4|2|1||5		0.014245	0.200595	0.842294	0.99965		-0.195625	-3.00301	0.00397283	0.0570949		-0.20987	-2.93989	0.00485118	0.1266
[LPP]	Lipoma preferred partner	aYcEPcYINTLEQcNVcSkPIMER	Q93052	NonPhos	Q93052->	NonPhos_isUniquetoGene	isUniquetoGene		8|15|9|6.5|16|7	4|7|9|8		-0.127092	-0.68271	0.499089	0.998197		-0.339389	-3.00132	0.00399181	0.0571665		-0.212297	-1.12754	0.266189	0.710051
[NCL]	Nucleolin	fGYVDFESAEDLEk	P19338	NonPhos	P19338->	NonPhos_isUniquetoGene	isUniquetoGene		18|29.5|10|27|4	6|5|7		0.0575477	1.07091	0.290086	0.959246		-0.155032	-2.99853	0.00402299	0.0571665		-0.212579	-4.1088	0.000142278	0.0140845
[ATP1B1]	Isoform 2 of Sodium/potassium transporting ATPase subunit beta 1 |	fIWNSEkk	P05026-2	NonPhos	P05026-2->|	NonPhos_isUniquetoGene	isUniquetoGene		0|53||63.5|43|51	3|2||1		0.181729	1.52843	0.132436	0.859677		0.451925	3.00019	0.00400481	0.0571665		0.270196	1.68319	0.0988658	0.501642
[TPR]	Nucleoprotein TPR	fLADQQSEIDGLkGR	P12270	NonPhos	P12270->	NonPhos_isUniquetoGene	isUniquetoGene		13|19|45|28|22|38	2|1|3		0.0723338	1.06759	0.291578	0.959428		0.214062	3.00168	0.00398811	0.0571665		0.141729	1.83937	0.071967	0.44447
[HSP90B1]	Endoplasmin	gLFDEYGSk	P14625	NonPhos	P14625->	NonPhos_isUniquetoGene	isUniquetoGene		18|35.5|22|26|17|27.5	2|7|3|4		-0.042665	-0.610967	0.545114	0.99965		-0.198378	-2.998	0.00402904	0.0571665		-0.155713	-2.45722	0.0173514	0.23301
[FAM83H]	Protein FAM83H |	gSPVPPVPERR	Q6ZRV2	NonPhos	Q6ZRV2->|	NonPhos_isUniquetoGene	isUniquetoGene		28.5||20.5|38|0|16	2||3|1		0.0523165	1.09249	0.280545	0.954284		0.157501	3.00007	0.00400591	0.0571665		0.105184	1.86344	0.0684098	0.436413
[ARHGDIA]	Rho GDP dissociation inhibitor 1 |	iDkTDYMVGSYGPR	P52565	NonPhos	P52565->|	NonPhos_isUniquetoGene	isUniquetoGene		2.5|0|20.5|3||7.5	4|3|		-0.0590805	-0.682666	0.499116	0.998197		-0.224725	-2.99815	0.0040275	0.0571665		-0.165645	-2.11668	0.0392042	0.345801
[P4HB]	Protein disulfide isomerase	iLEFFGLkkEEcPAVR	P07237	NonPhos	P07237->	NonPhos_isUniquetoGene	isUniquetoGene		4|28|17|7|15.5|0	4|3		-0.140422	-2.05756	0.0440403	0.683655		-0.172357	-2.99838	0.00402486	0.0571665		-0.0319354	-0.466656	0.64438	0.911685
[RPS23]	40S ribosomal protein S23	kGHAVGDIPGVR	P62266	NonPhos	P62266->	NonPhos_isUniquetoGene	isUniquetoGene		10|11|6.5|13|0	3|4|10|7|8		-0.0301231	-0.387542	0.700901	0.99965		-0.218977	-3.00004	0.00400616	0.0571665		-0.188854	-3.03974	0.00366639	0.109029
[RPL7]	60S ribosomal protein L7 |	kLIYEk	P18124	NonPhos	P18124->|	NonPhos_isUniquetoGene	isUniquetoGene		12.5|4||22|23|14.5	2|3|		-0.0895013	-1.08879	0.282173	0.954284		-0.302134	-3.00234	0.00398062	0.0571665		-0.212633	-2.13722	0.0373977	0.338439
[RPL7]	60S ribosomal protein L7 |	kLLYEk	P18124	NonPhos	P18124->|	NonPhos_isUniquetoGene	isUniquetoGene		12.5|4||22|23|14.5	2|3|		-0.0895102	-1.08894	0.282109	0.954284		-0.302115	-3.00238	0.00398032	0.0571665		-0.212605	-2.13712	0.0374063	0.338439
[DDX6]	Probable ATP dependent RNA helicase DDX6 |	lAETYLHR	P26196	NonPhos	P26196->|	NonPhos_isUniquetoGene	isUniquetoGene		15.5|3.5|8||1.5|17	2|1|		-0.0225584	-0.264712	0.792933	0.99965		-0.212404	-2.9984	0.0040246	0.0571665		-0.189846	-2.40559	0.0197187	0.251544
[RPL23A]	60S ribosomal protein L23a	lAPDYDALDVANk	P62750	NonPhos	P62750->	NonPhos_isUniquetoGene	isUniquetoGene		13|26|25.5|35|30|32	5|9|8|14		0.0125154	0.216043	0.830327	0.99965		-0.188819	-2.99958	0.00401119	0.0571665		-0.201334	-3.43078	0.00117361	0.0596491
[PSMA5]	Proteasome subunit alpha type 5	lNATNIELATVQPGQNFHMFTk	P28066	NonPhos	P28066->	NonPhos_isUniquetoGene	isUniquetoGene		5|15.5|17|16|23.5|18.5	2|3|4		0.0457018	0.672182	0.505716	0.998197		-0.215201	-2.99686	0.00404126	0.0571665		-0.260902	-3.06676	0.00339366	0.104882
[HMGN4]	High mobility group nucleosome binding domain containing protein 4	lSAkPAPPkPEPRPk	O00479	NonPhos	O00479->	NonPhos_isUniquetoGene	isUniquetoGene		11|15.5|21|22|4|8.5	3|2|1|4		-0.287153	-2.40471	0.019156	0.543636		-0.372018	-2.99913	0.00401617	0.0571665		-0.084865	-0.628268	0.534446	0.869371
[KRT35]	Keratin type I cuticular Ha5 |	nHEEEVNSLR	Q92764	NonPhos	Q92764->|	NonPhos_isUniquetoGene	isUniquetoGene		38|22||11|25|22.5	3|1||2		0.347505	1.59468	0.116683	0.834205		0.486174	2.99952	0.00401173	0.0571665		0.138669	0.670749	0.507265	0.856341
[H1FX]	Histone H1x	aAkPSVPkVPk	Q92522	NonPhos	Q92522->	NonPhos_isUniquetoGene	isUniquetoGene		0|2.5|67|13|14	2|1|4|3		-0.211569	-2.27994	0.0260698	0.591722		-0.24205	-2.995	0.00406153	0.0575185		-0.0304813	-0.377249	0.709009	0.932751
[ADD1]	|Alpha adducin	aAVVT[p]sPPPTTAPHkER	P35611	Phos	P35611->[p]S12	Phos_isUniquetoGene	isUniquetoGene	1	|27|20|7.5|16.5	|3|5|2		0.11552	0.728249	0.470993	0.995433		0.429567	2.99269	0.00408662	0.0575185		0.314048	2.35439	0.0223649	0.268912
[DCTN1]	Isoform 3 of Dynactin subunit 1	dLEEkLETLR	Q14203-3	NonPhos	Q14203-3->	NonPhos_isUniquetoGene	isUniquetoGene		15|5.5|12|11|14|17	2|4|3		0.0769702	1.6872	0.0972478	0.810929		-0.0903263	-2.99346	0.00407868	0.0575185		-0.167296	-3.76139	0.000427578	0.033557
[AHNAK]	Neuroblast differentiation associated protein AHNAK	fkMPDLHLk	Q09666	NonPhos	Q09666->	NonPhos_isUniquetoGene	isUniquetoGene		4|2.5|5|0|3	3|4|5|7		0.0463825	0.381451	0.705377	0.99965		-0.374892	-2.99397	0.00407318	0.0575185		-0.421274	-3.50246	0.000945945	0.0522088
[PLS3]	Plastin 3 |	rYTLNVLEDLGDGQk	P13797	NonPhos	P13797->|	NonPhos_isUniquetoGene	isUniquetoGene		28|19|16.5|29|22|	3|4|		-0.0863095	-1.58623	0.118607	0.83655		-0.163511	-2.99554	0.00405581	0.0575185		-0.0772011	-1.34215	0.186486	0.631015
[KRT1]	Keratin type II cytoskeletal 1	sEIDNVk	P04264	NonPhos	P04264->	NonPhos_isUniquetoGene	isUniquetoGene		42.5|35.5|30|22|54.5|47.5	2|1|3|4		0.317697	2.70838	0.00865056	0.451389		0.331434	2.99211	0.00409319	0.0575185		0.0137375	0.113307	0.910783	0.983347
[SF3B3]	|Splicing factor 3B subunit 3	sYYFPVk	Q15393	NonPhos	Q15393->	NonPhos_isUniquetoGene	isUniquetoGene		|65|56|61|59.5	|1|2		0.00429032	0.0866561	0.931492	0.99965		-0.164933	-2.99369	0.00407624	0.0575185		-0.169223	-3.45908	0.00107866	0.0555556
[RPSA]	40S ribosomal protein SA |	tWEkLLLAAR	P08865	NonPhos	P08865->|	NonPhos_isUniquetoGene	isUniquetoGene		10.5|26|15||56.5	4|2|3|		0.135389	0.873376	0.387688	0.987031		0.386029	2.99676	0.00404226	0.0575185		0.25064	1.84807	0.0706603	0.441156
[ASS1]	Argininosuccinate synthase	yLLGTSLARPcIAR	P00966	NonPhos	P00966->	NonPhos_isUniquetoGene	isUniquetoGene		3|10.5|9|10	4|5|2		-0.223148	-1.98168	0.0522152	0.709995		-0.333299	-2.99189	0.00409578	0.0575185		-0.110151	-1.05	0.300179	0.738216
[HSP90B1]	Endoplasmin	ySQFINFPIYVWSSk	P14625	NonPhos	P14625->	NonPhos_isUniquetoGene	isUniquetoGene		8|22|25|34|6|10	3|6|2		-0.110886	-1.53059	0.131894	0.859114		-0.254508	-2.99219	0.00409215	0.0575185		-0.143622	-1.72273	0.0913735	0.487645
[ECM1]	Extracellular matrix protein 1 | Isoform 2 of Extracellular matrix protein 1	nIWRDPALccYLSPGDEQVNcFNINYLR	Q16610;Q16610-2	NonPhos	Q16610->|Q16610-2->	NonPhos_isUniquetoGene	isUniquetoGene		4|13|10|7|8	3|1|5|7		-0.124544	-1.04654	0.301122	0.964301		-0.373707	-2.99064	0.00411034	0.0582923		-0.249163	-1.87249	0.0671164	0.432465
[DST]	Dystonin | Isoform 2 of Dystonin | Isoform 3 of Dystonin | Isoform 4 of Dystonin |	aISDEMFk	Q03001;Q03001-8;Q03001-3;Q03001-9	NonPhos	Q03001->|Q03001-8->|Q03001-3->|Q03001-9->|	NonPhos_isUniquetoGene	isUniquetoGene		58.5||64|48|43|56.5	2||1|5		-0.131299	-1.82775	0.0728424	0.771528		-0.226109	-2.98662	0.00415773	0.0587755		-0.0948101	-1.31851	0.194273	0.638408
[MAP4]	Microtubule associated protein 4 |	dGVLTLAnNVTPAkDVPPLSETEATPVPIkDMEIAQTQk	P27816	NonPhos	P27816->|	NonPhos_isUniquetoGene	isUniquetoGene		56.5|25.5|25|16|29|	2|1|3|		-0.0279472	-0.422263	0.675569	0.99965		0.27559	2.98697	0.0041533	0.0587755		0.303537	3.60846	0.000683651	0.0459184
[MATR3]	Matrin 3	eDAMAMVDHcLkk	P43243	NonPhos	P43243->	NonPhos_isUniquetoGene	isUniquetoGene		22.5|14|11|27|35.5	2|3		-0.136262	-1.4541	0.152057	0.876944		-0.341444	-2.98506	0.00417567	0.0587755		-0.205181	-1.83442	0.0727197	0.446103
[TGFBI]	Transforming growth factor beta induced protein ig h3	lLGDAkELAnILk	Q15582	NonPhos	Q15582->	NonPhos_isUniquetoGene	isUniquetoGene		23|17.5|12|15|22.5|27	1|4|2|3		-0.0747205	-0.821793	0.41617	0.990915		-0.211913	-2.98852	0.00413577	0.0587755		-0.137192	-1.7308	0.0899037	0.484476
[AK2]	|Adenylate kinase 2 mitochondrial	lQAYHTQTTPLIEYYR	P54819	NonPhos	P54819->	NonPhos_isUniquetoGene	isUniquetoGene		|0|2|13|9|4.5	|1|2|3		0.318078	1.38046	0.173653	0.892664		0.804543	2.98631	0.00416109	0.0587755		0.486465	1.76093	0.0845832	0.472698
[CALD1]	Caldesmon | Isoform 6 of Caldesmon | Isoform 3 of Caldesmon | Isoform 4 of Caldesmon | Isoform 5 of Caldesmon |	qkQQEAALELEELk	Q05682;Q05682-6;Q05682-3;Q05682-4	NonPhos	Q05682->|Q05682-6->|Q05682-3->|Q05682-4->|	NonPhos_isUniquetoGene	isUniquetoGene		15.5|21.5|20||52|35	2|1||3		0.0942057	1.24211	0.220377	0.923176		0.278276	2.98687	0.00415461	0.0587755		0.18407	1.73861	0.0885091	0.482016
[AHNAK]	Neuroblast differentiation associated protein AHNAK	vTAPDVDLHLkAPk	Q09666	NonPhos	Q09666->	NonPhos_isUniquetoGene	isUniquetoGene		5|26|27.5|18.5|7.5|30	5|3|2|6		-0.00171375	-0.0287788	0.977226	0.99965		-0.194718	-2.98842	0.00413694	0.0587755		-0.193004	-3.51479	0.000910336	0.0522088
[TUFM]	Elongation factor Tu mitochondrial |	eLLTEFGYkGEETPVIVGSALcALEGR	P49411	NonPhos	P49411->|	NonPhos_isUniquetoGene	isUniquetoGene		10||22|24|19|29	4||3|5		0.0441847	0.589358	0.559387	0.99965		0.210206	2.98195	0.00421104	0.0591093		0.166022	2.1306	0.0379721	0.341032
[MAOA]	Amine oxidase flavin containing A |	eVLNGLGk	P21397	NonPhos	P21397->|	NonPhos_isUniquetoGene	isUniquetoGene		65||51.5|58|68	1||4|2		0.0167107	0.388261	0.700368	0.99965		0.0962973	2.98111	0.00422119	0.0591093		0.0795866	1.68796	0.0979384	0.500641
[ATP5A1]	ATP synthase subunit alpha mitochondrial	iLGADTSVDLEETGR	P25705	NonPhos	P25705->	NonPhos_isUniquetoGene	isUniquetoGene		25|26|24.5|14.5|31.5|24	24|20|18		0.0256497	0.491797	0.626042	0.99965		0.153265	2.98331	0.00419562	0.0591093		0.127616	2.17678	0.0341284	0.323688
[EPPK1]	Epiplakin	lTVEEAFk	P58107	NonPhos	P58107->	NonPhos_isUniquetoGene	isUniquetoGene		58|45|51.5|30|32|39	2|3		-0.0857315	-1.24925	0.217767	0.921282		-0.191076	-2.98415	0.00418642	0.0591093		-0.105344	-1.82057	0.0748343	0.451271
[LMNA]	Prelamin A/C | Isoform C of Prelamin A/C	nTkkEGDLIAAQAR	P02545;P02545-2	NonPhos	P02545->|P02545-2->	NonPhos_isUniquetoGene	isUniquetoGene		17|17.5|25.5|15|20.5|11	3|4|6|5		-0.118537	-1.189	0.240541	0.931145		-0.338202	-2.98281	0.00420127	0.0591093		-0.219665	-1.91745	0.0609924	0.411328
[DST]	Isoform 3 of Dystonin	rLEEEEIkR	Q03001-3	NonPhos	Q03001-3->	NonPhos_isUniquetoGene	isUniquetoGene		16.5|13|11|51|5	2|1|4|3		-0.149765	-1.32394	0.191748	0.907375		-0.312043	-2.98314	0.00419747	0.0591093		-0.162278	-1.48177	0.145282	0.577732
[RUVBL2]	RuvB like 2 |	tEALTQAFRR	Q9Y230	NonPhos	Q9Y230->|	NonPhos_isUniquetoGene	isUniquetoGene		43.5||30.5|58|66	2||3|1		-0.0954416	-1.77032	0.0821158	0.787552		-0.110908	-2.983	0.0041988	0.0591093		-0.0154666	-0.284303	0.77849	0.953959
[KRT8]	Keratin type II cytoskeletal 8 |	tEISEMNR	P05787	NonPhos	P05787->|	NonPhos_isUniquetoGene	isUniquetoGene		45.5|38||37|20|40	2||3|1		0.192695	2.11984	0.0381698	0.662894		0.2998	2.98248	0.00420495	0.0591093		0.107105	1.16975	0.248849	0.692768
[LETM1]	LETM1 and EF hand domain containing protein 1 mitochondrial |	vAEVEGEQVDNk	O95202	NonPhos	O95202->|	NonPhos_isUniquetoGene	isUniquetoGene		16|17.5|0||18	3|2||1		0.0805848	0.703722	0.486006	0.998197		0.295138	2.98177	0.00421315	0.0591093		0.214554	2.0546	0.0451277	0.366656
[DSC1]	|Desmocollin 1 | Isoform 1B of Desmocollin 1	vTIFTVPENcR	Q08554;Q08554-2	NonPhos	Q08554->|Q08554-2->	NonPhos_isUniquetoGene	isUniquetoGene		|9|32|22.5|24.5	|3|7|4|6		-0.149038	-2.29787	0.0249564	0.582529		-0.186027	-2.98404	0.00418737	0.0591093		-0.036989	-0.632912	0.531438	0.867636
[OLFML1]	Olfactomedin like protein 1	eIDYIQYLR	Q6UWY5	NonPhos	Q6UWY5->	NonPhos_isUniquetoGene	isUniquetoGene		52|27|29.5|20|28|22	2|3|4|5		-0.0777281	-1.27059	0.210095	0.917635		-0.215555	-2.97967	0.00423767	0.0596293		-0.137827	-1.85007	0.0703626	0.440573
[DDX17]	Probable ATP dependent RNA helicase DDX17	lIDFLESGk	Q92841	NonPhos	Q92841->	NonPhos_isUniquetoGene	isUniquetoGene		37|11|16|10.5|23|35.5	5|4|6		-0.134488	-1.9514	0.0558249	0.722847		-0.20107	-2.9774	0.00426521	0.0596293		-0.0665819	-0.821382	0.417075	0.811491
[CTSD]	Cathepsin D	lVDQNIFSFYLSR	P07339	NonPhos	P07339->	NonPhos_isUniquetoGene	isUniquetoGene		25|24|19.5|35|36|33.5	7|6|8|10		-0.138195	-1.87222	0.0662796	0.755804		-0.172363	-2.97914	0.00424385	0.0596293		-0.0341674	-0.420414	0.677486	0.922469
[MATR3]	Matrin 3 |	rD[?p]sFDDRGP[?p]sLNPVLDYDHGSR	P43243	Phos	P43243->[?p]S188[?p]S195|	Phos_isUniquetoGene	isUniquetoGene	1	49|46|41|10||21	3|2|1|		0.125013	1.16456	0.250264	0.937269		0.380872	2.97921	0.00424296	0.0596293		0.255859	2.06979	0.0436112	0.360666
[APOA4]	Apolipoprotein A IV	sLAELGGHLDQQVEEFR	P06727	NonPhos	P06727->	NonPhos_isUniquetoGene	isUniquetoGene		12|19|9.5|4.5|9|12.5	3|4		0.158348	1.40492	0.166242	0.887768		0.34445	2.97904	0.00424532	0.0596293		0.186102	1.85349	0.0698626	0.439728
[ATP6V1B1]	V type proton ATPase subunit B kidney isoform	sVFESLDLGWk	P15313	NonPhos	P15313->	NonPhos_isUniquetoGene	isUniquetoGene		36|61|60|50.5|56	4|1|2|3		0.069866	0.593622	0.556559	0.99965		0.384379	2.9794	0.00424092	0.0596293		0.314513	2.41233	0.0193962	0.249005
[DAB2]	|Isoform 2 of Disabled homolog 2	aFGYVcGGEGQHQFFAIk	P98082-2	NonPhos	P98082-2->	NonPhos_isUniquetoGene	isUniquetoGene		|42|19|25|16.5	|3|1|4		-0.0336442	-0.755866	0.454396	0.994522		-0.140785	-2.9748	0.00429676	0.0600962		-0.107141	-2.15379	0.0359953	0.332711
[ATP5A1]	|ATP synthase subunit alpha mitochondrial	eLIIGDR	P25705	NonPhos	P25705->	NonPhos_isUniquetoGene	isUniquetoGene		|40|36|51	|2|1		0.0543065	0.742593	0.462327	0.994666		-0.192529	-2.97678	0.00427273	0.0600962		-0.246835	-2.88395	0.00566228	0.139323
[ANK2]	Ankyrin 2 | Isoform 4 of Ankyrin 2 |	ikQDSNLIGPEGGVLSSTVVPQVQAVFPEGALTkR	Q01484;Q01484-5	NonPhos	Q01484->|Q01484-5->|	NonPhos_isUniquetoGene	isUniquetoGene		16.5|47|32||43|100	2||1		0.378408	2.58112	0.012171	0.491979		0.574309	2.9755	0.00428861	0.0600962		0.195901	1.27774	0.208258	0.653538
[MYH10]	Myosin 10	nkQGLETDNkELAcEVk	P35580	NonPhos	P35580->	NonPhos_isUniquetoGene	isUniquetoGene		17.5|12|23|9|20|28	2|4|1|3		-0.119306	-1.62132	0.110783	0.827668		-0.215762	-2.97515	0.00429269	0.0600962		-0.0964564	-1.15213	0.255994	0.700913
[BLMH]	Bleomycin hydrolase |	rMNDILNHk	Q13867	NonPhos	Q13867->|	NonPhos_isUniquetoGene	isUniquetoGene		22.5|16|6|0|24|	2|1|3|		-0.119963	-0.843497	0.404036	0.988718		-0.394835	-2.97646	0.00427666	0.0600962		-0.274872	-2.07291	0.0433054	0.360118
[DDB1]	DNA damage binding protein 1	sVLLLAYkPMEGNFEEIAR	Q16531	NonPhos	Q16531->	NonPhos_isUniquetoGene	isUniquetoGene		21.5|6|20|5|13	4|3|5		0.0165384	0.266115	0.791862	0.99965		-0.184703	-2.97328	0.00431428	0.0600962		-0.201242	-2.91013	0.00526605	0.132612
[POF1B]	Protein POF1B	vRTY[p]sGPMNk	Q8WVV4	Phos	Q8WVV4->[p]S56	Phos_isUniquetoGene	isUniquetoGene	1	3|54|0|14|23|20	10|5|15|1		-0.294472	-1.63627	0.107585	0.825594		-0.602198	-2.97362	0.00431043	0.0600962		-0.307726	-1.5914	0.118247	0.538672
[PRDX1]	Peroxiredoxin 1	aTAVMPDGQFkDISLSDYkGk	Q06830	NonPhos	Q06830->	NonPhos_isUniquetoGene	isUniquetoGene		8|13|28|17|16.5|31	3|2|5|4		-0.0907915	-1.19541	0.238036	0.929787		-0.221479	-2.9698	0.00435581	0.0605578		-0.130688	-1.58761	0.119106	0.539371
[PRPF8]	Pre mRNA processing splicing factor 8	dLILADYGkk	Q6P2Q9	NonPhos	Q6P2Q9->	NonPhos_isUniquetoGene	isUniquetoGene		43|27|22|32|15	2|3|1		-0.0827085	-1.48405	0.143897	0.871505		-0.198955	-2.97111	0.00433983	0.0605578		-0.116246	-1.72105	0.0916811	0.488446
[PLEC]	Plectin | Isoform 2 of Plectin | Isoform 3 of Plectin | Isoform 4 of Plectin | Isoform 8 of Plectin	eGVVGPELHHk	Q15149;Q15149-3;Q15149-4;Q15149-8	NonPhos	Q15149->|Q15149-3->|Q15149-4->|Q15149-8->	NonPhos_isUniquetoGene	isUniquetoGene		15.5|14|19.5|31|32|27	2|3|4|7		-0.0829448	-1.64544	0.105664	0.822137		-0.188638	-2.97261	0.00432161	0.0605578		-0.105693	-1.48231	0.145136	0.577553
[GJA1]	|Gap junction alpha 1 protein	mGQAG[?p]s[?p]tI[?p]sN[p]sHAQPFDFPDDNQNSk	P17302	Phos	P17302->[?p]S325[?p]T326[?p]S328[p]S330	Phos_isUniquetoGene	isUniquetoGene	2	|33|50.5|2|23.5	|3|2|1		0.214051	1.23735	0.222138	0.923176		0.552781	2.97261	0.00432162	0.0605578		0.33873	2.15532	0.03587	0.332459
[EXOC3]	|Isoform 2 of Exocyst complex component 3	rDPTLLVSVVR	O60645-2	NonPhos	O60645-2->	NonPhos_isUniquetoGene	isUniquetoGene		|12|0|15|19	|1|3		0.04206	0.903972	0.371377	0.984092		0.126493	2.97156	0.00433418	0.0605578		0.0844329	1.77285	0.082546	0.468582
[DYNC1I2]	|Isoform 2C of Cytoplasmic dynein 1 intermediate chain 2	tLAEINANRADAEEEAATR	Q13409-3	NonPhos	Q13409-3->	NonPhos_isUniquetoGene	isUniquetoGene		|32|10|16|36	|3		0.0642138	0.638283	0.527337	0.9982		0.355719	2.97046	0.00434759	0.0605578		0.291505	2.22168	0.0307349	0.311925
[ATP1B1]	Isoform 2 of Sodium/potassium transporting ATPase subunit beta 1	yNPNVLPVQcTGkR	P05026-2	NonPhos	P05026-2->	NonPhos_isUniquetoGene	isUniquetoGene		25|1.5|2|7|6|17	2|4|3|7		0.218749	1.82852	0.0727225	0.771528		0.499797	2.97171	0.00433226	0.0605578		0.281048	1.58677	0.119297	0.54037
[DHX15]	Pre mRNA splicing factor ATP dependent RNA helicase DHX15 |	iFEPPPPk	O43143	NonPhos	O43143->|	NonPhos_isUniquetoGene	isUniquetoGene		70|67|63|62|53.5|	2|5|1|		0.0136479	0.358628	0.722189	0.99965		0.118543	2.96939	0.00436059	0.0609076		0.104896	2.5564	0.0135011	0.204017
[PSMD3]	26S proteasome non ATPase regulatory subunit 3	aIQLEYSEARR	O43242	NonPhos	O43242->	NonPhos_isUniquetoGene	isUniquetoGene		13|26|45|30|46|43.5	3|2|1		0.125653	2.73529	0.00804151	0.43734		0.141099	2.969	0.00436532	0.0611111		0.015446	0.3292	0.744669	0.943178
[POF1B]	|Protein POF1B	dTQLkEYEELLASVR	Q8WVV4	NonPhos	Q8WVV4->	NonPhos_isUniquetoGene	isUniquetoGene		|11|13.5|21|15.5|9	|1|4|2		-0.0450492	-0.519115	0.60701	0.99965		-0.223227	-2.96602	0.00440259	0.0611111		-0.178178	-2.04055	0.0465743	0.372616
[UCHL5]	Isoform 2 of Ubiquitin carboxyl terminal hydrolase isozyme L5	lkPVHGLIFLFk	Q9Y5K5-2	NonPhos	Q9Y5K5-2->	NonPhos_isUniquetoGene	isUniquetoGene		0|12|10|7.5|15	3|4		-0.132054	-1.18882	0.240614	0.931145		-0.306439	-2.96744	0.00438458	0.0611111		-0.174385	-1.57944	0.120986	0.543246
[DAZAP1]	|Isoform 2 of DAZ associated protein 1	nIDPkPcTPR	Q96EP5-2	NonPhos	Q96EP5-2->	NonPhos_isUniquetoGene	isUniquetoGene		|33|28.5|56|51	|2|1|3		-0.0449532	-0.541316	0.591746	0.99965		-0.173125	-2.96865	0.0043696	0.0611111		-0.128172	-1.56858	0.123521	0.546853
[RPS17]	40S ribosomal protein S17 |	dNYVPEVSALDQEIIEVDPDTk	P08708	NonPhos	P08708->|	NonPhos_isUniquetoGene	isUniquetoGene		5.5|12.5|34|30|59|	4|2|1|		-0.196547	-1.51757	0.135163	0.863697		-0.316495	-2.96498	0.00441532	0.0616601		-0.119948	-0.936811	0.354897	0.774298
[CISD1]	CDGSH iron sulfur domain containing protein 1	hNEETGDNVGPLIIk	Q9NZ45	NonPhos	Q9NZ45->	NonPhos_isUniquetoGene	isUniquetoGene		13|9|10.5|21.5|34|34.5	7|5|4|9|8		0.0517911	1.14801	0.25701	0.940645		0.15738	2.96389	0.00442859	0.0616601		0.105589	1.8848	0.065393	0.428519
[TPD52L1]	Isoform 5 of Tumor protein D53 |	lGMNLMNELkQNFSk	Q16890-5	NonPhos	Q16890-5->|	NonPhos_isUniquetoGene	isUniquetoGene		11|5.5|8||28	3|2|1|		0.215659	2.52519	0.0140839	0.503937		0.271091	2.96367	0.0044312	0.0616601		0.0554322	0.694452	0.492432	0.849981
[PSMD4]	26S proteasome non ATPase regulatory subunit 4	lQAQQDAVNIVcHSk	P55036	NonPhos	P55036->	NonPhos_isUniquetoGene	isUniquetoGene		10|23|7.5|7|6|12	3|1|2		-0.0461017	-0.750374	0.457671	0.994522		-0.15566	-2.96547	0.00440916	0.0616601		-0.109558	-1.64595	0.106373	0.515154
[TNXB]	Tenascin X	sPVSVEAk	P22105	NonPhos	P22105->	NonPhos_isUniquetoGene	isUniquetoGene		32.5|38|43|25|55.5|46	2|1|3|4		0.118319	1.46659	0.148611	0.872835		0.269203	2.96545	0.00440947	0.0616601		0.150884	2.21698	0.0310741	0.312838
[SERBP1]	Isoform 4 of Plasminogen activator inhibitor 1 RNA binding protein	akVEFNIR	Q8NC51-4	NonPhos	Q8NC51-4->	NonPhos_isUniquetoGene	isUniquetoGene		15|23|35|34|16.5|44	1|2		0.0759803	1.27292	0.209269	0.917237		-0.214765	-2.9608	0.00446686	0.0616706		-0.290746	-3.9987	0.000202302	0.0194175
[NONO]	Non POU domain containing octamer binding protein	aLIEMEk	Q15233	NonPhos	Q15233->	NonPhos_isUniquetoGene	isUniquetoGene		37|41|21.5|21|42.5|36	2|4		0.0257072	0.509568	0.613637	0.99965		-0.15919	-2.96087	0.00446582	0.0616706		-0.184897	-3.35736	0.00146073	0.0689655
[EVPL]	Envoplakin	dVAPLPQRR	Q92817	NonPhos	Q92817->	NonPhos_isUniquetoGene	isUniquetoGene		68.5|47|49.5|12|15.5|6	2|4		0.0110074	0.173694	0.863213	0.99965		-0.191062	-2.96112	0.00446281	0.0616706		-0.202069	-2.98358	0.00429426	0.117021
[FLNA]	Filamin A | Isoform 2 of Filamin A	fADQHVPGSPFSVk	P21333;P21333-2	NonPhos	P21333->|P21333-2->	NonPhos_isUniquetoGene	isUniquetoGene		29.5|12|13|5|38|9.5	2|3|4		0.0180439	0.215466	0.830772	0.99965		0.287346	2.96197	0.00445166	0.0616706		0.269302	2.72633	0.00865795	0.167946
[HADHA]	Trifunctional enzyme subunit alpha mitochondrial	fVDLYGAQk	P40939	NonPhos	P40939->	NonPhos_isUniquetoGene	isUniquetoGene		36|32|17|27|37.5	1|4|5|8|7		-0.115818	-2.35322	0.0217693	0.570011		-0.217544	-2.96021	0.00447426	0.0616706		-0.101726	-1.40629	0.166565	0.606259
[ITGA6]	Isoform Alpha 6X2A of Integrin alpha 6 |	gIVSkDEITFVSGAPR	P23229-4	NonPhos	P23229-4->|	NonPhos_isUniquetoGene	isUniquetoGene		7|6|10|11.5|19|	3|1|2|4|		-0.200937	-2.89833	0.0051143	0.373665		-0.176661	-2.96066	0.00446871	0.0616706		0.0242764	0.378175	0.708326	0.932483
[GAS7]	Isoform 2 of Growth arrest specific protein 7	ikIEEDYAk	O60861-2	NonPhos	O60861-2->	NonPhos_isUniquetoGene	isUniquetoGene		6|0|16.5|29|33|34	2|1|4|3		-0.0326608	-0.543099	0.590526	0.99965		-0.186706	-2.96216	0.0044493	0.0616706		-0.154045	-2.61841	0.0115122	0.189317
[CFL1]	Cofilin 1	kAVLFcLSEDkk	P23528	NonPhos	P23528->	NonPhos_isUniquetoGene	isUniquetoGene		8|34|32|13|28|14.5	4|1|2|3		0.00236467	0.024115	0.980913	0.99965		-0.296239	-2.96158	0.00445668	0.0616706		-0.298603	-2.60109	0.0120404	0.193182
[NCL]	Nucleolin |	kFGYVDFESAEDLEkALELTGLk	P19338	NonPhos	P19338->|	NonPhos_isUniquetoGene	isUniquetoGene		15|49||20.5|30	3||2|4		-0.197985	-2.24587	0.02832	0.608581		-0.25464	-2.96286	0.00444075	0.0616706		-0.0566544	-0.642713	0.525123	0.865087
[NUMA1]	Nuclear mitotic apparatus protein 1	lGHELQQAGLk	Q14980	NonPhos	Q14980->	NonPhos_isUniquetoGene	isUniquetoGene		7|6|12|11.5|8.5|19	4|3|2		-0.0159441	-0.283351	0.778733	0.99965		-0.133251	-2.95992	0.00447749	0.0616706		-0.117307	-2.08256	0.0423698	0.356262
[LGALSL]	Galectin related protein	lIVPFcGHIk	Q3ZCW2	NonPhos	Q3ZCW2->	NonPhos_isUniquetoGene	isUniquetoGene		15.5|29|5.5|2.5|36|22.5	4|3		-0.219238	-1.28961	0.203417	0.91514		-0.401546	-2.96181	0.00445385	0.0616706		-0.182308	-1.10172	0.277167	0.719432
[TMX1]	Thioredoxin related transmembrane protein 1 |	lLSESAQPLkk	Q9H3N1	NonPhos	Q9H3N1->|	NonPhos_isUniquetoGene	isUniquetoGene		26|61.5|30|27|	3|2|1|		-0.126076	-3.94279	0.00020273	0.0714286		-0.117644	-2.96292	0.00444021	0.0616706		0.00843252	0.299331	0.767122	0.950631
[CAP1]	Adenylyl cyclase associated protein 1	sGPkPFSAPkPQ[?p]t[?p]sPSPk	Q01518	Phos	Q01518->[?p]T307[?p]S308	Phos_isUniquetoGene	isUniquetoGene	1	62|26|10|13|28|34	1|3|6		-0.0971213	-1.02083	0.313093	0.968832		-0.287221	-2.96185	0.00445329	0.0616706		-0.190099	-1.91756	0.060979	0.411328
[MFF]	Isoform 2 of Mitochondrial fission factor |	sM[p]sENAVR	Q9GZY8-2	Phos	Q9GZY8-2->[p]S131|	Phos_isUniquetoGene	isUniquetoGene	1	0||22|17|11	1||2		0.245498	1.74921	0.0857742	0.792977		0.400388	2.96249	0.00444541	0.0616706		0.15489	1.21259	0.232113	0.676681
[KRT17]	Keratin type I cytoskeletal 17	tIEELQNk	Q04695	NonPhos	Q04695->	NonPhos_isUniquetoGene	isUniquetoGene		7.5|16.5|26|36|20|19	2|4|5|8|7		0.546632	3.21327	0.00204842	0.271429		0.481637	2.96189	0.0044528	0.0616706		-0.0649956	-0.385269	0.703111	0.93018
[CALD1]	Caldesmon | Isoform 6 of Caldesmon | Isoform 3 of Caldesmon | Isoform 4 of Caldesmon | Isoform 5 of Caldesmon	tPDGNkSPAPkPSDLRPGDVSSkR	Q05682;Q05682-6;Q05682-3;Q05682-4	NonPhos	Q05682->|Q05682-6->|Q05682-3->|Q05682-4->	NonPhos_isUniquetoGene	isUniquetoGene		12|14.5|5.5|9.5|19|13.5	5|2|6|4		-0.0803899	-0.554077	0.583066	0.99965		-0.321126	-2.96032	0.00447269	0.0616706		-0.240736	-1.65064	0.105405	0.513568
[FSCN1]	Fascin	aSAETVDPASLWEY	Q16658	NonPhos	Q16658->	NonPhos_isUniquetoGene	isUniquetoGene		23|18|20|27.5|25	7|6|9|4|5		0.0986119	1.12694	0.265752	0.946114		0.246238	2.95959	0.00448133	0.0619641		0.147626	1.92114	0.0605119	0.410839
[TNXB]	Tenascin X	vPSSASAYDQR	P22105	NonPhos	P22105->	NonPhos_isUniquetoGene	isUniquetoGene		52|0|76|20.5|6|25	4|3|1|6		0.15188	1.42207	0.161185	0.883969		0.299456	2.95914	0.00448676	0.0619641		0.147576	1.2118	0.232413	0.676681
[RPS12]	40S ribosomal protein S12	kVVGcScVVVk	P25398	NonPhos	P25398->	NonPhos_isUniquetoGene	isUniquetoGene		5|7|6|0|13	4|5|3		-0.0653904	-0.599452	0.552714	0.99965		-0.313451	-2.95773	0.004505	0.0622084		-0.248061	-2.19187	0.032949	0.319865
[DDAH2]	NGNG dimethylarginine dimethylaminohydrolase 2 |	rPEVDGVR	O95865	NonPhos	O95865->|	NonPhos_isUniquetoGene	isUniquetoGene		45|27|10|28|26.5|	2|1|		0.100227	0.764684	0.449179	0.994522		0.389824	2.95824	0.0044984	0.0622084		0.289597	2.28334	0.0265577	0.290892
[EXOSC3]	Isoform 2 of Exosome complex component RRP40 |	yVPVkGDHVIGIVTAk	Q9NQT5-2	NonPhos	Q9NQT5-2->|	NonPhos_isUniquetoGene	isUniquetoGene		46|42|37|36|45.5|	3|1|2|		-0.0884724	-1.46919	0.147897	0.872835		-0.234533	-2.95861	0.00449367	0.0622084		-0.14606	-2.06095	0.0444915	0.364046
[PPP1R12A]	Protein phosphatase 1 regulatory subunit 12A	[?p]tG[?p]sYGALAEITASk	O14974	Phos	O14974->[?p]T443[?p]S445	Phos_isUniquetoGene	isUniquetoGene	1	6|14.5|4.5|1|23|7.5	5|6|2|7		-0.234581	-2.09679	0.0402609	0.672827		-0.321213	-2.95316	0.00456419	0.0625		-0.0866325	-0.724747	0.473818	0.841914
[KRT2]	Keratin type II cytoskeletal 2 epidermal	[p]sLVGLGGTk	P35908	Phos	P35908->[p]S62	Phos_isUniquetoGene	isUniquetoGene	1	15|23|16|21.5|20.5	13|19|21|24|16		-0.136612	-0.775515	0.442807	0.994522		-0.515619	-2.95561	0.00453244	0.0625		-0.379007	-1.86397	0.0683325	0.436264
[GPNMB]	Isoform 2 of Transmembrane glycoprotein NMB	aYVPIAQVk	Q14956-2	NonPhos	Q14956-2->	NonPhos_isUniquetoGene	isUniquetoGene		39|30|24|29	4|9|5		-0.229097	-1.90823	0.0613393	0.740406		-0.260857	-2.95347	0.00456055	0.0625		-0.0317604	-0.298625	0.767655	0.950723
[CNDP2]	Cytosolic non specific dipeptidase	dVGAQILLHSHkk	Q96KP4	NonPhos	Q96KP4->	NonPhos_isUniquetoGene	isUniquetoGene		11.5|7|12|72|0|2	4|1		-0.0922098	-0.891848	0.377782	0.986354		-0.215154	-2.955	0.00454039	0.0625		-0.122944	-1.21997	0.229311	0.673356
[P4HB]	Protein disulfide isomerase	kSNFAEALAAHk	P07237	NonPhos	P07237->	NonPhos_isUniquetoGene	isUniquetoGene		14.5|20|26|12|11|8	4|3|5		-0.0243067	-0.294473	0.770287	0.99965		-0.219246	-2.95429	0.00454953	0.0625		-0.194939	-2.3872	0.0206389	0.257923
[HEBP2]	Heme binding protein 2	lNSYIQGk	Q9Y5Z4	NonPhos	Q9Y5Z4->	NonPhos_isUniquetoGene	isUniquetoGene		27|28|48|46|31|40.5	3|4|2		0.0112498	0.195673	0.846118	0.99965		-0.171113	-2.95378	0.00455651	0.0625		-0.182363	-3.43845	0.00114752	0.0571429
[LSM8]	|U6 snRNA associated Sm like protein LSm8	mIVGTLk	O95777	NonPhos	O95777->	NonPhos_isUniquetoGene	isUniquetoGene		|17|45|37	|1|2		-0.0147431	-0.232892	0.817333	0.99965		-0.162105	-2.95313	0.00456476	0.0625		-0.147362	-2.46358	0.0170786	0.232451
[GANAB]	Neutral alpha glucosidase AB | Isoform 2 of Neutral alpha glucosidase AB	sLLLSVNAR	Q14697;Q14697-2	NonPhos	Q14697->|Q14697-2->	NonPhos_isUniquetoGene	isUniquetoGene		36|42|46|54|55.5|55	2|3		-0.090759	-0.985941	0.329803	0.975931		-0.31026	-2.95472	0.00454419	0.0625		-0.219501	-2.38654	0.0206713	0.25817
[STOM]	Erythrocyte band 7 integral membrane protein	vIAAEGEMNASR	P27105	NonPhos	P27105->	NonPhos_isUniquetoGene	isUniquetoGene		0|14|13|17.5|30.5	2|4|3|6|5		0.0863021	0.946971	0.349178	0.980135		0.260259	2.95616	0.00452554	0.0625		0.173957	1.78039	0.0812892	0.465575
[PPL]	Periplakin	yEVLkTENPGDASDLQGR	O60437	NonPhos	O60437->	NonPhos_isUniquetoGene	isUniquetoGene		5|3.5|30|7|12|5.5	1|2|3		0.0560165	0.753183	0.455999	0.994522		-0.209432	-2.95602	0.00452755	0.0625		-0.265448	-3.98667	0.00020995	0.0194175
[PSMD7]	26S proteasome non ATPase regulatory subunit 7	iVGWYHTGPk	P51665	NonPhos	P51665->	NonPhos_isUniquetoGene	isUniquetoGene		5.5|8.5|6|32.5|43|24	2|3|4		-0.110673	-1.9513	0.0558365	0.722847		-0.166503	-2.95198	0.00457958	0.0632228		-0.0558294	-1.01405	0.316916	0.750135
[PSIP1]	PC4 and SFRS1 interacting protein	dFkPGDLIFAk	O75475	NonPhos	O75475->	NonPhos_isUniquetoGene	isUniquetoGene		33|35|11.5|29|23	3|4|2		-0.0840827	-1.02776	0.309834	0.96731		-0.248545	-2.94821	0.00462713	0.0635042		-0.164463	-1.98573	0.0525687	0.392253
[PSMA3]	Isoform 2 of Proteasome subunit alpha type 3 |	dIVkEVAk	P25788-2	NonPhos	P25788-2->|	NonPhos_isUniquetoGene	isUniquetoGene		11|30.5|50|35||37	2|3|1|		-0.0518374	-0.923955	0.360928	0.982939		-0.17939	-2.94967	0.00460817	0.0635042		-0.127553	-1.95676	0.056012	0.401013
[NME2]	Isoform 3 of Nucleoside diphosphate kinase B	dRPFFPGLVk	P22392-2	NonPhos	P22392-2->	NonPhos_isUniquetoGene	isUniquetoGene		3|4|12|13|21	3|6|4|5|7		-0.201357	-1.88368	0.0646674	0.754758		-0.27077	-2.94998	0.00460407	0.0635042		-0.0694131	-0.627906	0.534679	0.869561
[PDE12]	Isoform 2 of 2'5' phosphodiesterase 12 |	eLESVcVVEAGPGTcTFDHR	Q6L8Q7-2	NonPhos	Q6L8Q7-2->|	NonPhos_isUniquetoGene	isUniquetoGene		19||62|55|46.5	3||1|2		0.258817	2.2279	0.0295725	0.616681		0.328441	2.94743	0.00463686	0.0635042		0.0696234	0.544756	0.590034	0.891445
[HNRNPU]	Heterogeneous nuclear ribonucleoprotein U	hAAENPGkYNILGTNTIMDk	Q00839	NonPhos	Q00839->	NonPhos_isUniquetoGene	isUniquetoGene		17|14.5|20|25|23|12	2|4|5|3		-0.110228	-1.68497	0.0976827	0.810929		-0.218455	-2.94765	0.00463376	0.0635042		-0.108227	-1.58652	0.119354	0.540437
[VWF]	von Willebrand factor	iGWPNAPILIQDFETLPR	P04275	NonPhos	P04275->	NonPhos_isUniquetoGene	isUniquetoGene		7.5|21|37|17|39	4|3|7|6|5		0.177643	1.62871	0.109194	0.826569		0.306703	2.94789	0.00463083	0.0635042		0.12906	1.32712	0.191412	0.635006
[PSMA3]	Isoform 2 of Proteasome subunit alpha type 3	iIYIVHDEVkDk	P25788-2	NonPhos	P25788-2->	NonPhos_isUniquetoGene	isUniquetoGene		9|17.5|16.5|18.5|18|26	4|2|3		-0.114608	-0.884801	0.381538	0.987031		-0.382795	-2.94682	0.00464487	0.0635042		-0.268187	-2.07362	0.0432363	0.360118
[AHNAK]	Neuroblast differentiation associated protein AHNAK | Isoform 2 of Neuroblast differentiation associated protein AHNAK	kGDRSPEPGQTWTR	Q09666;Q09666-2	NonPhos	Q09666->|Q09666-2->	NonPhos_isUniquetoGene	isUniquetoGene		24.5|17|15|16.5|13|20.5	2|4|3		0.00198051	0.0205718	0.98372	0.99965		-0.276493	-2.94879	0.00461927	0.0635042		-0.278473	-2.6392	0.0109011	0.184641
[SFPQ]	Splicing factor proline and glutamine rich	lFVGNLPADITEDEFk	P23246	NonPhos	P23246->	NonPhos_isUniquetoGene	isUniquetoGene		51|47|48|49|45|50	4|5|6|3		0.0141736	0.324825	0.747421	0.99965		-0.0889812	-2.94942	0.00461124	0.0635042		-0.103155	-2.30354	0.0253063	0.284069
[TNXB]	Tenascin X	mHLLEETTVR	P22105	NonPhos	P22105->	NonPhos_isUniquetoGene	isUniquetoGene		14.5|7|60|22|26|37	6|7|4|12|2		0.138098	1.80486	0.0764309	0.781355		0.212208	2.94775	0.00463275	0.0635042		0.0741097	0.869998	0.390117	0.792513
[FLG2]	Filaggrin 2	fSNSSSSNEFSk	Q5D862	NonPhos	Q5D862->	NonPhos_isUniquetoGene	isUniquetoGene		12.5|5|0|8|32	4|3|5|8|7|6		-0.118815	-0.678406	0.501791	0.998197		-0.454276	-2.94669	0.00464663	0.0637892		-0.335461	-2.09306	0.0413739	0.352831
[EIF4A3]	Eukaryotic initiation factor 4A III |	mLVLDEADEMLNk	P38919	NonPhos	P38919->|	NonPhos_isUniquetoGene	isUniquetoGene		34.5|35.5|45|60|	4|2|3|		0.0418744	0.508385	0.614455	0.99965		-0.18801	-2.94674	0.00464586	0.0637892		-0.229884	-2.91878	0.00513941	0.132231
[AHNAK]	Neuroblast differentiation associated protein AHNAK	eGAkDIDISSPEFk	Q09666	NonPhos	Q09666->	NonPhos_isUniquetoGene	isUniquetoGene		11|13|0|9|2.5	3|5|8		0.0471205	0.846311	0.402474	0.988718		-0.220068	-2.94495	0.00466929	0.0640244		-0.267188	-3.83391	0.000341714	0.0289855
[NSF]	Vesicle fusing ATPase	nFSGAELEGLVR	P46459	NonPhos	P46459->	NonPhos_isUniquetoGene	isUniquetoGene		38|16.5|36|54|32	2|4|3		0.0748013	1.44485	0.154648	0.880086		0.172487	2.94607	0.00465456	0.0640244		0.0976854	1.52301	0.134596	0.561039
[GM2A]	Ganglioside GM2 activator |	vDLVLEkEVAGLWIk	P17900	NonPhos	P17900->|	NonPhos_isUniquetoGene	isUniquetoGene		22|12|10||25|26	2|3|1|		-0.244689	-2.54644	0.0133287	0.49584		-0.191169	-2.9463	0.00465165	0.0640244		0.0535202	0.532585	0.598358	0.895179
[DENND1A]	DENN domain containing protein 1A |	[p]sLEDLRAPk	Q8TEH3	Phos	Q8TEH3->[p]S592|	Phos_isUniquetoGene	isUniquetoGene	1	75|64||40|19.5	3|1||2		-0.212578	-2.57279	0.0124402	0.491979		-0.269534	-2.94234	0.00470295	0.0641509		-0.0569558	-0.612747	0.544547	0.873516
[HNRNPM]	Heterogeneous nuclear ribonucleoprotein M	aDILEDkDGk	P52272	NonPhos	P52272->	NonPhos_isUniquetoGene	isUniquetoGene		1.5|37|10.5|5|9	4|3		-0.262411	-2.29434	0.0251739	0.582529		-0.327379	-2.9424	0.004702	0.0641509		-0.0649675	-0.566414	0.575326	0.885094
[S100A16]	Protein S100 A16	aVIVLVENFYk	Q96FQ6	NonPhos	Q96FQ6->	NonPhos_isUniquetoGene	isUniquetoGene		25.5|19|21|15|20.5|35	8|10|9|6		-0.100546	-0.86585	0.391771	0.987031		-0.324845	-2.94237	0.00470263	0.0641509		-0.224299	-1.9906	0.0520123	0.390625
[SYNCRIP]	Isoform 3 of Heterogeneous nuclear ribonucleoprotein Q	eQILEEFSk	O60506-3	NonPhos	O60506-3->	NonPhos_isUniquetoGene	isUniquetoGene		27|4.5|18.5|38|33|50	3|2|4		0.042753	0.923514	0.361155	0.982939		-0.135356	-2.94261	0.00469959	0.0641509		-0.178109	-3.52866	0.000872922	0.0497925
[ANXA2]	Annexin A2	gDLENAFLNLVQcIQNkPLYFADR	P07355	NonPhos	P07355->	NonPhos_isUniquetoGene	isUniquetoGene		20|11|26|3|6.5|28	9|1|27|5|6		-0.286909	-2.6881	0.00913914	0.451389		-0.333745	-2.94058	0.00472653	0.0641509		-0.0468357	-0.363096	0.719451	0.935482
[AHNAK]	Neuroblast differentiation associated protein AHNAK	iEGDLkGPk	Q09666	NonPhos	Q09666->	NonPhos_isUniquetoGene	isUniquetoGene		34|33|23|28.5|14	4|8|5		0.047552	0.66531	0.510077	0.998197		-0.206336	-2.94309	0.00469344	0.0641509		-0.253888	-3.43441	0.00116115	0.0596491
[OXR1]	Isoform 2 of Oxidation resistance protein 1	ikESLPIDIDQLSGR	Q8N573-2	NonPhos	Q8N573-2->	NonPhos_isUniquetoGene	isUniquetoGene		16|14|17|42.5|32|18	4|3|2|1		0.114526	1.83779	0.0713221	0.767653		0.186401	2.93916	0.00474556	0.0641509		0.0718754	0.981859	0.332402	0.759893
[PPP1R7]	Protein phosphatase 1 regulatory subunit 7	kVMLALPSVR	Q15435	NonPhos	Q15435->	NonPhos_isUniquetoGene	isUniquetoGene		51|21.5|42|9|52|29.5	2|4|5|6		-0.0980017	-1.81082	0.0754864	0.778821		-0.160011	-2.94261	0.00469964	0.0641509		-0.0620096	-0.959566	0.343387	0.767181
[AHNAK]	Neuroblast differentiation associated protein AHNAK	lEGDLkGPk	Q09666	NonPhos	Q09666->	NonPhos_isUniquetoGene	isUniquetoGene		34|33|23|28.5|14	4|8|5		0.0475549	0.66533	0.510065	0.998197		-0.206334	-2.94308	0.00469348	0.0641509		-0.253889	-3.43446	0.00116096	0.0596491
[AHNAK]	Neuroblast differentiation associated protein AHNAK	lkMPEMNIk	Q09666	NonPhos	Q09666->	NonPhos_isUniquetoGene	isUniquetoGene		5|9|11|8|52|3	5|8|3|4		-0.000166201	-0.00230618	0.998173	0.999873		-0.217641	-2.94251	0.0047007	0.0641509		-0.217475	-2.80792	0.00695404	0.153415
[PSMC6]	26S protease regulatory subunit 10B	nVcTEAGMFAIR	P62333	NonPhos	P62333->	NonPhos_isUniquetoGene	isUniquetoGene		14|48|18|45.5|26|15	4|3|6|2		0.049672	1.53565	0.13063	0.856264		0.102135	2.93905	0.00474708	0.0641509		0.0524632	1.34071	0.186956	0.631979
[ITGB4]	Integrin beta 4 | Isoform Beta 4B of Integrin beta 4	sAkPALLk	P16144;P16144-3	NonPhos	P16144->|P16144-3->	NonPhos_isUniquetoGene	isUniquetoGene		3|0|19.5|23.5	2|3|4		-0.223064	-2.52108	0.014236	0.505477		-0.235404	-2.94128	0.00471703	0.0641509		-0.0123407	-0.158628	0.875281	0.975803
[SPTB]	Spectrin beta chain erythrocytic	wLAEMEMPDTLEDLEVVQHR	P11277	NonPhos	P11277->	NonPhos_isUniquetoGene	isUniquetoGene		31|32|35|26|28.5	2|1|3|5|4		0.221632	2.09394	0.0405241	0.672827		0.286288	2.93945	0.0047413	0.0641509		0.0646557	0.629656	0.533547	0.868994
[PGM2]	Phosphoglucomutase 2 |	eGFHFEETLTGFk	Q96G03	NonPhos	Q96G03->|	NonPhos_isUniquetoGene	isUniquetoGene		25.5|40||49|38	4|3||1|2		-0.0283182	-0.63863	0.527114	0.9982		-0.167245	-2.93768	0.00476488	0.0645161		-0.138927	-2.71889	0.00883198	0.169524
[ATP2B1]	Isoform K of Plasma membrane calcium transporting ATPase 1 |	gGQVIQIPVADITVGDIAQVk	P20020-6	NonPhos	P20020-6->|	NonPhos_isUniquetoGene	isUniquetoGene		17|4.5||16.5|15	4|2||1		0.0605497	0.922041	0.361918	0.982939		0.182774	2.93806	0.00476005	0.0645161		0.122224	2.13006	0.0380196	0.341204
[HIST1H1B]	Histone H1.5	kATGPPVSELITk	P16401	NonPhos	P16401->	NonPhos_isUniquetoGene	isUniquetoGene		26|7|17|1|29.5|9	5|4|6|7		-0.135318	-1.00288	0.321615	0.974528		-0.295795	-2.93826	0.00475716	0.0645161		-0.160477	-1.25322	0.217005	0.662615
[CLIP1]	Isoform 3 of CAP Gly domain containing linker protein 1 |	lDYQHEIENLQNQQDSER	P30622-2	NonPhos	P30622-2->|	NonPhos_isUniquetoGene	isUniquetoGene		15||20|30|35.5	2||1		0.160805	1.97856	0.0525798	0.710974		0.304955	2.93798	0.0047613	0.0645161		0.14415	1.22928	0.225813	0.669998
[BLMH]	Bleomycin hydrolase	lNSDPQFVLAQNVGTTHDLLDIcLk	Q13867	NonPhos	Q13867->	NonPhos_isUniquetoGene	isUniquetoGene		4.5|4|7.5|8.5|8|11.5	4|3|10|8		-0.138205	-0.921392	0.362255	0.982939		-0.402291	-2.93805	0.00476011	0.0645161		-0.264086	-1.656	0.104304	0.512005
[SFRP1]	Secreted frizzled related protein 1 |	qQASSWVPLLNk	Q8N474	NonPhos	Q8N474->|	NonPhos_isUniquetoGene	isUniquetoGene		11.5|26|39||25|31	4|5|7||3		0.144634	1.55984	0.124757	0.846958		0.257989	2.93727	0.00477023	0.0645161		0.113355	1.22278	0.228246	0.673275
[AHNAK]	Neuroblast differentiation associated protein AHNAK	vEGTLkGPEVDLkGPR	Q09666	NonPhos	Q09666->	NonPhos_isUniquetoGene	isUniquetoGene		27|9|22.5|18|13	1|3|2		0.0370862	0.42616	0.672761	0.99965		-0.228842	-2.93572	0.00479129	0.0645161		-0.265929	-3.23592	0.00208362	0.0825
[SMU1]	WD40 repeat containing protein SMU1	wQQHQGLLPPGMTIDLFR	Q2TAY7	NonPhos	Q2TAY7->	NonPhos_isUniquetoGene	isUniquetoGene		12.5|27.5|29|54|57.5|45.5	2|3|1		0.269058	1.55577	0.12573	0.846958		0.535846	2.93828	0.00475705	0.0645161		0.266788	2.04653	0.0459556	0.370978
[ALDH2]	Aldehyde dehydrogenase mitochondrial	iLGYINTGkQEGAk	P05091	NonPhos	P05091->	NonPhos_isUniquetoGene	isUniquetoGene		32.5|6|16|13|10|28	4|5|6|7		-0.0674667	-0.973103	0.336098	0.97754		-0.219145	-2.93309	0.00482626	0.0649739		-0.151678	-2.26541	0.0277177	0.297383
[SRPX2]	Sushi repeat containing protein SRPX2 |	iREQQLSANIIEELR	O60687	NonPhos	O60687->|	NonPhos_isUniquetoGene	isUniquetoGene		18.5|34|28.5||37|24	4|3||1		0.154052	1.81001	0.0756153	0.778821		0.322613	2.93481	0.00480308	0.0649739		0.168561	1.43576	0.15799	0.596283
[NID1]	Nidogen 1	mNSVVALDLAISk	P14543	NonPhos	P14543->	NonPhos_isUniquetoGene	isUniquetoGene		35|81|64|59|41|55.5	6|1|8|2|3		0.206328	4.14557	0.000103581	0.0322581		0.143072	2.9348	0.00480326	0.0649739		-0.063256	-1.26397	0.213142	0.659197
[RAN]	GTP binding nuclear protein Ran	nLQYYDISAk	P62826	NonPhos	P62826->	NonPhos_isUniquetoGene	isUniquetoGene		27|10|21.5|17|42.5|23	4|2|8|10		-0.0384288	-0.661728	0.512354	0.998197		-0.17369	-2.93404	0.00481342	0.0649739		-0.135261	-1.9713	0.054264	0.396605
[PHB2]	Prohibitin 2 |	qkIVQAEGEAEAAk	Q99623	NonPhos	Q99623->|	NonPhos_isUniquetoGene	isUniquetoGene		26|24|23||6|25.5	1|3|2|		0.144428	1.51614	0.135522	0.864641		0.326305	2.93376	0.00481725	0.0649739		0.181878	1.88163	0.0658379	0.429464
[RPS19]	40S ribosomal protein S19	rVLQALEGLk	P39019	NonPhos	P39019->	NonPhos_isUniquetoGene	isUniquetoGene		8.5|9|7|11|28.5|20.5	4|3|5|6		-0.105677	-1.78692	0.0793374	0.783668		-0.168477	-2.93316	0.00482514	0.0649739		-0.0628002	-1.15989	0.252823	0.697383
[LMNB1]	Lamin B1	lAVYIDkVR	P20700	NonPhos	P20700->	NonPhos_isUniquetoGene	isUniquetoGene		10|11|52|6|4.5|5	7|3|5|4		-0.0782128	-1.39649	0.168771	0.887768		-0.165929	-2.93069	0.00485924	0.0655738		-0.0877157	-1.28018	0.207402	0.652879
[KRT18]	Keratin type I cytoskeletal 18	lLEDGEDFNLGDALDSSNSMQTIQk	P05783	NonPhos	P05783->	NonPhos_isUniquetoGene	isUniquetoGene		27|26|26.5|48|25|24	3|5|6|1		0.121485	1.05752	0.296126	0.961954		0.39388	2.93138	0.00484966	0.0655738		0.272394	2.02246	0.0484832	0.378608
[FLNA]	Filamin A | Isoform 2 of Filamin A	yAPSEAGLHEMDIR	P21333;P21333-2	NonPhos	P21333->|P21333-2->	NonPhos_isUniquetoGene	isUniquetoGene		47.5|49|46|34|35|30	2|1|3|4		-0.124865	-1.60913	0.113457	0.8317		-0.204463	-2.93146	0.00484843	0.0655738		-0.0795976	-1.01718	0.31543	0.748782
[PHB2]	Prohibitin 2	akDFSLILDDVAITELSFSR	Q99623	NonPhos	Q99623->	NonPhos_isUniquetoGene	isUniquetoGene		19|43|28.5|45|55.5|58.5	6|9|4|5|2		-0.0382839	-0.459013	0.649194	0.99965		0.229451	2.92877	0.00488632	0.0660237		0.267735	2.87676	0.00577536	0.139923
[EIF3C]	Isoform 2 of Eukaryotic translation initiation factor 3 subunit C	dLMLMSHLQDNIQHADPPVQILYNR	Q99613-2	NonPhos	Q99613-2->	NonPhos_isUniquetoGene	isUniquetoGene		12.5|22|27|25.5|29|38	4|5|1|3		0.113033	1.53579	0.130595	0.856264		0.222642	2.92722	0.00490818	0.0660237		0.10961	1.39441	0.170139	0.611322
[MYDGF]	Myeloid derived growth factor	eSDVPLkTEEFEVTk	Q969H8	NonPhos	Q969H8->	NonPhos_isUniquetoGene	isUniquetoGene		6.5|2|17|8|43.5|12.5	2|3|5|6|8		-0.0283127	-0.309279	0.759095	0.99965		-0.248181	-2.92913	0.00488139	0.0660237		-0.219868	-3.17558	0.00248429	0.0917226
[HNRNPC]	Isoform C1 of Heterogeneous nuclear ribonucleoproteins C1/C2	lkGDDLQAIk	P07910-2	NonPhos	P07910-2->	NonPhos_isUniquetoGene	isUniquetoGene		62.5|50|5|0|32|6.5	2|3|1		-0.159628	-1.6299	0.108937	0.826501		-0.313677	-2.92835	0.00489246	0.0660237		-0.154049	-1.62386	0.111067	0.523451
[HSPB1]	Heat shock protein beta 1	tkDGVVEITGk	P04792	NonPhos	P04792->	NonPhos_isUniquetoGene	isUniquetoGene		12.5|11|13|10|8	12|7|5|9|10		-0.0625246	-0.820623	0.416838	0.990915		-0.18909	-2.92942	0.00487747	0.0660237		-0.126565	-1.61586	0.112806	0.527718
[LMNA]	Prelamin A/C | Isoform C of Prelamin A/C |	vREEFkELk	P02545;P02545-2	NonPhos	P02545->|P02545-2->|	NonPhos_isUniquetoGene	isUniquetoGene		35||67|34.5|22|34	1||2|3|5		-0.0746781	-1.06475	0.292847	0.959553		-0.194635	-2.92918	0.00488078	0.0660237		-0.119956	-1.63966	0.107691	0.518627
[VASN]	Vasorin	nLHDLDVSDNQLER	Q6EMK4	NonPhos	Q6EMK4->	NonPhos_isUniquetoGene	isUniquetoGene		50.5|51|20|34|26|43	2|3|4		0.152718	1.6768	0.099291	0.811586		0.390627	2.92465	0.00494295	0.066568		0.237909	2.08507	0.0421285	0.355135
[IMMT]	MICOS complex subunit MIC60	tIPYSDkLFEMVLGPAAYNVPLPk	Q16891	NonPhos	Q16891->	NonPhos_isUniquetoGene	isUniquetoGene		6|8|17|24|21	3|6|8|11		-0.0891907	-1.48901	0.142574	0.871505		-0.196329	-2.92652	0.00491754	0.066568		-0.107138	-1.54551	0.129031	0.554759
[MATN4]	Isoform 4 of Matrilin 4 |	vGIVFTDGR	O95460-4	NonPhos	O95460-4->|	NonPhos_isUniquetoGene	isUniquetoGene		18.5|30.5|26.5||48	2||1		0.049143	0.453211	0.653334	0.99965		0.256473	2.92573	0.00492835	0.066568		0.20733	1.65345	0.104825	0.51243
[MATN4]	Isoform 4 of Matrilin 4 |	vGLVFTDGR	O95460-4	NonPhos	O95460-4->|	NonPhos_isUniquetoGene	isUniquetoGene		18.5|30.5|26.5||48	2||1		0.0491799	0.45357	0.653077	0.99965		0.256499	2.92585	0.00492666	0.066568		0.207319	1.65335	0.104844	0.512511
[AHNAK]	Neuroblast differentiation associated protein AHNAK	aDIDISGPNVDVDVPDVNIEGPDAk	Q09666	NonPhos	Q09666->	NonPhos_isUniquetoGene	isUniquetoGene		35|23.5|27|12|20|18.5	11|14|7|13|9|12		0.00979271	0.18261	0.856254	0.99965		-0.138029	-2.9209	0.00499414	0.0666667		-0.147822	-2.96719	0.00449381	0.119469
[TLN1]	Talin 1 |	aVTQALNR	Q9Y490	NonPhos	Q9Y490->|	NonPhos_isUniquetoGene	isUniquetoGene		15.5|43|34.5|42|21|	2|1|		0.0663193	1.56744	0.122962	0.844064		0.133922	2.92202	0.00497926	0.0666667		0.0676022	1.31385	0.195838	0.640642
[NDUFS1]	Isoform 4 of NADH ubiquinone oxidoreductase 75 kDa subunit mitochondrial	fASEIAGVDDLGTTGR	P28331-4	NonPhos	P28331-4->	NonPhos_isUniquetoGene	isUniquetoGene		16|37|19.5|23|20|39.5	4|5|6|3		-0.0268152	-0.595089	0.555591	0.99965		0.203808	2.92241	0.00497362	0.0666667		0.230623	3.37766	0.00137595	0.0667752
[SCGB1D2]	|Secretoglobin family 1D member 2	fDAPPEAVAAk	O95969	NonPhos	O95969->	NonPhos_isUniquetoGene	isUniquetoGene		|57.5|42|55.5|35	|2|3|4|1		0.0678592	0.353075	0.726307	0.99965		0.55953	2.9227	0.00497006	0.0666667		0.491671	2.33349	0.0235383	0.275038
[RBBP5]	|Isoform 2 of Retinoblastoma binding protein 5	fRFPSPILk	Q15291-2	NonPhos	Q15291-2->	NonPhos_isUniquetoGene	isUniquetoGene		|40|44|18|24	|2|1|4		-0.00210441	-0.028074	0.977782	0.99965		-0.19091	-2.92371	0.00495578	0.0666667		-0.188805	-2.43547	0.0183151	0.240351
[APOE]	Apolipoprotein E	gEVQAMLGQSTEELRVR	P02649	NonPhos	P02649->	NonPhos_isUniquetoGene	isUniquetoGene		33|12|28|28.5|26|19.5	4|3|1|2		0.0875448	1.01384	0.316393	0.970486		0.283409	2.92433	0.00494709	0.0666667		0.195864	1.78227	0.0809771	0.464947
[XRCC6]	X ray repair cross complementing protein 6	kMPFTEk	P12956	NonPhos	P12956->	NonPhos_isUniquetoGene	isUniquetoGene		25|15.5|22|58|48|34	3|2		-0.193673	-2.4553	0.0168596	0.519282		-0.283301	-2.92345	0.00495969	0.0666667		-0.0896279	-1.32674	0.191537	0.635146
[PRPSAP1]	Phosphoribosyl pyrophosphate synthase associated protein 1 |	lGAELGk	Q14558	NonPhos	Q14558->|	NonPhos_isUniquetoGene	isUniquetoGene		53||41.5|58.5|56|64	1||2		0.0622042	1.48137	0.144609	0.871505		0.141122	2.91996	0.00500735	0.0666667		0.0789182	1.48426	0.144617	0.577051
[PLEC]	Plectin | Isoform 2 of Plectin | Isoform 3 of Plectin | Isoform 4 of Plectin | Isoform 8 of Plectin	lISLFQAMkk	Q15149;Q15149-3;Q15149-4;Q15149-8	NonPhos	Q15149->|Q15149-3->|Q15149-4->|Q15149-8->	NonPhos_isUniquetoGene	isUniquetoGene		2|9|15.5|6|11|5	4|3|1		-0.1916	-2.3406	0.0224638	0.576882		-0.279597	-2.92415	0.00494935	0.0666667		-0.0879973	-0.999906	0.323662	0.755999
[SPICE1]	|Spindle and centriole associated protein 1	lLqLIEQQk	Q8N0Z3	NonPhos	Q8N0Z3->	NonPhos_isUniquetoGene	isUniquetoGene		|58|48|53|44	|1|2		-0.608273	-2.60481	0.0114323	0.486381		-0.62801	-2.92041	0.00500128	0.0666667		-0.0197372	-0.0876671	0.930915	0.986938
[KRT75]	Keratin type II cytoskeletal 75	nTkQEISEMNR	O95678	NonPhos	O95678->	NonPhos_isUniquetoGene	isUniquetoGene		13|35|4|23|34	3|2|4		0.641873	2.29537	0.0251104	0.582529		0.705827	2.92356	0.00495801	0.0666667		0.0639536	0.196661	0.845729	0.969383
[NCL]	|Nucleolin	sISLYYTGEkGQNQDYR	P19338	NonPhos	P19338->	NonPhos_isUniquetoGene	isUniquetoGene		|45.5|4|9|7	|2|4|3		-0.0435569	-0.59419	0.556187	0.99965		-0.243177	-2.92292	0.00496708	0.0666667		-0.19962	-2.37149	0.0214459	0.263636
[RPL23A]	60S ribosomal protein L23a	vNTLIRPDGEk	P62750	NonPhos	P62750->	NonPhos_isUniquetoGene	isUniquetoGene		22|17|7.5|3.5|8	3|6|4|7		0.0337699	0.61479	0.542612	0.99965		-0.162892	-2.92355	0.00495814	0.0666667		-0.196661	-4.05931	0.000166139	0.0194175
[ELAVL1]	|ELAV like protein 1	dkVAGHSLGYGFVNYVTAk	Q15717	NonPhos	Q15717->	NonPhos_isUniquetoGene	isUniquetoGene		|44|30|33|25|35	|2|1|3		-0.121116	-2.80624	0.00662079	0.40708		-0.162431	-2.91872	0.00502505	0.0672515		-0.0413153	-0.741154	0.4639	0.836772
[ANO6]	Isoform 3 of Anoctamin 6	sVLDDkLVFVk	Q4KMQ2-3	NonPhos	Q4KMQ2-3->	NonPhos_isUniquetoGene	isUniquetoGene		53.5|68|45.5|32|22|29	2|3		-0.0952949	-1.63805	0.107211	0.825252		-0.190707	-2.91957	0.00501259	0.0672515		-0.0954116	-1.6365	0.108361	0.520133
[PTRF]	Polymerase I and transcript release factor	tAVYkVPPFTFHVk	Q6NZI2	NonPhos	Q6NZI2->	NonPhos_isUniquetoGene	isUniquetoGene		13|12|15.5|8|6.5|9	7|5|6		-0.18429	-1.98426	0.0519167	0.709995		-0.265644	-2.91914	0.00501864	0.0672515		-0.0813534	-0.764257	0.450127	0.83072
[STX4]	Syntaxin 4	hSEIQQLER	Q12846	NonPhos	Q12846->	NonPhos_isUniquetoGene	isUniquetoGene		26|51|3|20|41|11	2|3		0.0354106	0.682501	0.499218	0.998197		0.19019	2.91776	0.00503866	0.067469		0.15478	2.64811	0.0106458	0.182573
[ERO1A]	ERO1 like protein alpha |	iWNVIYEENcFkPQTIk	Q96HE7	NonPhos	Q96HE7->|	NonPhos_isUniquetoGene	isUniquetoGene		29.5||20|25|52	2||1		-0.0170684	-0.299505	0.766468	0.99965		-0.202158	-2.91815	0.00503322	0.067469		-0.185089	-2.67692	0.00986692	0.175781
[SARS]	Serine tRNA ligase cytoplasmic |	tIcAILENYQTEk	P49591	NonPhos	P49591->|	NonPhos_isUniquetoGene	isUniquetoGene		21|6||25	5|2||4|1		0.00145412	0.0291	0.976971	0.99965		-0.138513	-2.91811	0.00503379	0.067469		-0.139967	-2.56817	0.0130993	0.201294
[SQRDL]	Sulfide:quinone oxidoreductase mitochondrial	tAAAVAAQSGILDR	Q9Y6N5	NonPhos	Q9Y6N5->	NonPhos_isUniquetoGene	isUniquetoGene		18|50.5|30|55.5|47|51	3|2|6|4		0.0316574	0.559035	0.579702	0.99965		0.19229	2.9159	0.00506538	0.0677843		0.160633	3.03324	0.00373397	0.109453
[RBMX]	RNA binding motif protein X chromosome | Isoform 2 of RNA binding motif protein X chromosome |	aIkVEQATkPSFESGR	P38159-2	NonPhos	P38159-2->|	NonPhos_isUniquetoGene	isUniquetoGene		2.5||12|36|8	2||3|1		-0.0197822	-0.25925	0.797122	0.99965		-0.209478	-2.91442	0.00508555	0.0680174		-0.189696	-2.58816	0.0124471	0.195846
[AHNAK]	Neuroblast differentiation associated protein AHNAK |	aNVDISAPk	Q09666	NonPhos	Q09666->|	NonPhos_isUniquetoGene	isUniquetoGene		44||21|37|26|18.5	2||4		0.0598577	0.871031	0.388962	0.987031		-0.190981	-2.91175	0.00512277	0.0680174		-0.250839	-3.77836	0.000405792	0.033557
[HADHB]	Isoform 2 of Trifunctional enzyme subunit beta mitochondrial |	aQDEGLLSDVVPFkVPGkDTVTk	P55084-2	NonPhos	P55084-2->|	NonPhos_isUniquetoGene	isUniquetoGene		37|24|0||53|35	1|3|		-0.107441	-1.74568	0.0863933	0.793245		0.169717	2.91523	0.00507462	0.0680174		0.277159	4.67891	2.20083e-05	0
[PCNP]	PEST proteolytic signal containing nuclear protein	fGFAIGSQTTkk	Q8WW12	NonPhos	Q8WW12->	NonPhos_isUniquetoGene	isUniquetoGene		10|51.5|62|30|5|75	3|2|1		-0.0391906	-0.675711	0.503495	0.998197		-0.171099	-2.91296	0.00510566	0.0680174		-0.131909	-2.10045	0.0406834	0.350583
[ATL3]	Atlastin 3	gLLEYFk	Q6DD88	NonPhos	Q6DD88->	NonPhos_isUniquetoGene	isUniquetoGene		14|21.5|23.5|32|22.5|48	2|3		-0.129438	-1.32022	0.192991	0.907393		-0.308306	-2.91368	0.00509576	0.0680174		-0.178868	-1.88979	0.0647088	0.426096
[ABI3BP]	Target of Nesh SH3	kLIPITIIk	Q7Z7G0	NonPhos	Q7Z7G0->	NonPhos_isUniquetoGene	isUniquetoGene		45|17|40.5|33.5|19|16	3|5|2|6		0.035577	0.24792	0.805803	0.99965		0.417135	2.91268	0.00510931	0.0680174		0.381558	3.02855	0.00378418	0.109453
[SNU13]	NHP2 like protein 1 |	kLLDLVQQScNYk	P55769	NonPhos	P55769->|	NonPhos_isUniquetoGene	isUniquetoGene		27||30|30.5|29|34	3||1|4		-0.0160572	-0.266573	0.791516	0.99965		-0.165833	-2.91501	0.00507768	0.0680174		-0.149776	-2.5745	0.0128929	0.2
[H1F0]	|Isoform 2 of Histone H1.0	rLVTTGVLk	P07305-2	NonPhos	P07305-2->	NonPhos_isUniquetoGene	isUniquetoGene		|16|16.5|21.5|19|10	|1|2|6|10|8		-0.0712141	-0.567943	0.573693	0.99965		-0.395167	-2.91106	0.0051329	0.0680174		-0.323953	-2.19892	0.0324148	0.31875
[NQO2]	Ribosyldihydronicotinamide dehydrogenase quinone	sLASDITDEQkk	P16083	NonPhos	P16083->	NonPhos_isUniquetoGene	isUniquetoGene		5|2.5|12|8|22.5	3|2|4		-0.340055	-1.65694	0.103283	0.816269		-0.557929	-2.91247	0.00511238	0.0680174		-0.217874	-1.02031	0.313955	0.747554
[FLNB]	Isoform 2 of Filamin B | Isoform 8 of Filamin B |	vVPcLVTPVTGR	O75369-2;O75369-8	NonPhos	O75369-2->|O75369-8->|	NonPhos_isUniquetoGene	isUniquetoGene		35.5|39||32|19|26	4|2||5|3		0.0209133	0.704682	0.485413	0.998197		-0.0959955	-2.91355	0.00509779	0.0680174		-0.116909	-3.22442	0.00215319	0.0855746
[FUBP3]	Far upstream element binding protein 3	aEGFVDALHR	Q96I24	NonPhos	Q96I24->	NonPhos_isUniquetoGene	isUniquetoGene		16|0|34|23|13.5	3|4		-0.155598	-2.8511	0.00583977	0.386885		-0.178965	-2.90883	0.00516482	0.0682962		-0.023367	-0.34776	0.73084	0.938529
[ERP44]	Endoplasmic reticulum resident protein 44 |	dLAEITTLDR	Q9BS26	NonPhos	Q9BS26->|	NonPhos_isUniquetoGene	isUniquetoGene		29.5|26.5|47|41|45|	4|2|3|5|		0.00678915	0.130829	0.896745	0.99965		-0.139743	-2.90999	0.00514841	0.0682962		-0.146532	-3.61667	0.000667121	0.0459184
[IQGAP1]	Ras GTPase activating like protein IQGAP1 |	ekIQTGLk	P46940	NonPhos	P46940->|	NonPhos_isUniquetoGene	isUniquetoGene		9.5|5|22|6||4	2|1|		-0.0194246	-0.390879	0.698449	0.99965		-0.164328	-2.90712	0.00518937	0.0682962		-0.144903	-2.75536	0.00801624	0.162107
[ABI3BP]	Target of Nesh SH3	fLRPSPNVk	Q7Z7G0	NonPhos	Q7Z7G0->	NonPhos_isUniquetoGene	isUniquetoGene		17|9|34.5|22.5|27|49	1|3|2		-0.0717349	-0.663089	0.511488	0.998197		0.279779	2.90743	0.0051852	0.0682962		0.351514	2.94188	0.00482461	0.125535
[OXCT1]	Succinyl CoA:3 ketoacid coenzyme A transferase 1 mitochondrial	kGLTLIELWEGLTVDDVQk	P55809	NonPhos	P55809->	NonPhos_isUniquetoGene	isUniquetoGene		34.5|16|9|4.5|19.5|14	2|7|5|4|6|1		-0.166271	-1.77169	0.0818837	0.787186		0.314469	2.90748	0.00518441	0.0682962		0.48074	4.04062	0.000177064	0.0194175
[SORBS1]	Isoform 11 of Sorbin and SH3 domain containing protein 1 | Isoform 5 of Sorbin and SH3 domain containing protein 1 | Isoform 10 of Sorbin and SH3 domain containing protein 1 | Isoform 8 of Sorbin and SH3 domain containing protein 1 |	lS[p]sLSDPVSER	Q9BX66-10;Q9BX66-8	Phos	Q9BX66-10->[p]S294|Q9BX66-8->[p]S171|	Phos_isUniquetoGene	isUniquetoGene	1	25.5||23.5|35|7.5	2||4|3		0.299346	1.71321	0.0922908	0.804158		0.534413	2.90964	0.00515346	0.0682962		0.235067	1.37794	0.175161	0.617622
[MLF2]	Myeloid leukemia factor 2 |	qDYINLDESEAAAFDDEWRR	Q15773	NonPhos	Q15773->|	NonPhos_isUniquetoGene	isUniquetoGene		42|55|26.5||33.5	4|3|2|		0.135992	1.87624	0.0657102	0.755804		0.217346	2.90774	0.00518074	0.0682962		0.081354	1.27899	0.207817	0.653014
[PCF11]	Pre mRNA cleavage complex 2 protein Pcf11 |	sR[p]sPIIH[p]sPk	O94913	Phos	O94913->[p]S489[p]S494|	Phos_isUniquetoGene	isUniquetoGene	2	51.5||27.5|11|26	2||4|3|1		-0.0549839	-0.595298	0.555452	0.99965		-0.267883	-2.90951	0.00515555	0.0682962		-0.212899	-1.93676	0.0585007	0.408322
[RTCB]	tRNA splicing ligase RtcB homolog	sYNDELQFLEk	Q9Y3I0	NonPhos	Q9Y3I0->	NonPhos_isUniquetoGene	isUniquetoGene		17|31|31.5|14.5|28|24	3|6|7		-0.0921854	-1.59294	0.117079	0.834205		-0.184029	-2.90861	0.00516815	0.0682962		-0.0918438	-1.31783	0.194502	0.638957
[COL6A3]	Collagen alpha 3VI chain | Isoform 4 of Collagen alpha 3VI chain	aLILVGLERVVNLER	P12111;P12111-4	NonPhos	P12111->|P12111-4->	NonPhos_isUniquetoGene	isUniquetoGene		0|4|9|12.5|18.5|22.5	5|2|1|4		0.162345	0.985001	0.33026	0.975931		0.402738	2.90551	0.00521266	0.0686695		0.240393	1.53806	0.130851	0.556778
[COL6A1]	Collagen alpha 1VI chain	gVFHQTVSR	P12109	NonPhos	P12109->	NonPhos_isUniquetoGene	isUniquetoGene		33.5|40|28|59|23|35.5	2|1|7|3|4		0.048657	0.521553	0.605328	0.99965		0.293358	2.90667	0.00519559	0.0686695		0.244701	2.60867	0.0118055	0.191301
[ATP1A1]	Sodium/potassium transporting ATPase subunit alpha 1 |	mTVAHMWFDNQIHEADTTENQSGVSFDk	P05023	NonPhos	P05023->|	NonPhos_isUniquetoGene	isUniquetoGene		21|11|28|18|33|	6|8|2|1|		0.119312	1.10243	0.276222	0.953991		0.316141	2.90593	0.00520628	0.0686695		0.196829	1.66155	0.103181	0.510081
[RPL23]	60S ribosomal protein L23	nLYIISVk	P62829	NonPhos	P62829->	NonPhos_isUniquetoGene	isUniquetoGene		11.5|36|23|20.5|45|43	2|4|3		-0.0638713	-0.774239	0.443557	0.994522		-0.289292	-2.90503	0.00521961	0.0686695		-0.225421	-2.31222	0.0247848	0.280825
[DYNC1LI1]	Cytoplasmic dynein 1 light intermediate chain 1	nVLLLGEDGAGk	Q9Y6G9	NonPhos	Q9Y6G9->	NonPhos_isUniquetoGene	isUniquetoGene		21.5|15|30.5|41|43|61	2|1|6|4|3		-0.0710605	-1.33545	0.187957	0.903189		-0.163018	-2.90465	0.00522537	0.0686695		-0.091958	-1.41913	0.162775	0.601191
[NCL]	Nucleolin	sISLYYTGEk	P19338	NonPhos	P19338->	NonPhos_isUniquetoGene	isUniquetoGene		20|43|13|38|33|37	1|3|5|4		-0.1205	-1.25475	0.215774	0.919785		-0.315663	-2.90563	0.00521047	0.0686695		-0.195163	-2.00663	0.0502116	0.384844
[ANK1]	Isoform Er7 of Ankyrin 1 |	tGFTPLHIAAHYENLNVAQLLLNR	P16157-8	NonPhos	P16157-8->|	NonPhos_isUniquetoGene	isUniquetoGene		8.5|7||9|17|4	4|5||3		0.0450542	0.22739	0.821577	0.99965		0.482963	2.906	0.00520531	0.0686695		0.437909	2.50825	0.0152537	0.216384
[DDB1]	DNA damage binding protein 1	iGRPSETGIIGIIDPEcR	Q16531	NonPhos	Q16531->	NonPhos_isUniquetoGene	isUniquetoGene		19.5|38.5|7|5.5|14.5|21.5	2|4|3		0.0431641	0.662744	0.511707	0.998197		0.216331	2.90358	0.00524108	0.0691869		0.173167	2.50591	0.0153434	0.217122
[ANXA2]	Annexin A2	iMVSRSEVDMLk	P07355	NonPhos	P07355->	NonPhos_isUniquetoGene	isUniquetoGene		25.5|8|15.5|19|33|16	4|3|2|1		0.0350221	0.350679	0.728085	0.99965		0.269388	2.90296	0.00525039	0.0691869		0.234365	3.03774	0.00368626	0.109029
[PHB]	Prohibitin |	kAAIISAEGDSk	P35232	NonPhos	P35232->|	NonPhos_isUniquetoGene	isUniquetoGene		64|66.5|45|51|35.5|	3|2|		-0.0397666	-0.627144	0.53456	0.99965		0.157989	2.9032	0.00524651	0.0691869		0.197756	3.16524	0.0025598	0.0921053
[KIF5B]	Kinesin 1 heavy chain |	vHEMEkEHLNk	P33176	NonPhos	P33176->|	NonPhos_isUniquetoGene	isUniquetoGene		22|18|23|44.5|30|	3|2|1|		-0.0447898	-0.553468	0.583481	0.99965		-0.223931	-2.90245	0.00525764	0.0691869		-0.179141	-2.04745	0.0458609	0.370575
[ANKRD35]	Ankyrin repeat domain containing protein 35	aPASPQVAALEQDLGkLEEELR	Q8N283	NonPhos	Q8N283->	NonPhos_isUniquetoGene	isUniquetoGene		21|37|30|33|42.5	3|4|2		0.0468138	0.584419	0.56267	0.99965		0.205508	2.89954	0.00529949	0.069258		0.158694	2.15553	0.0358524	0.332459
[SUB1]	Activated RNA polymerase II transcriptional coactivator p15 |	dDNMFQIGk	P53999	NonPhos	P53999->|	NonPhos_isUniquetoGene	isUniquetoGene		12|19||28|49|46.5	3||1|2		-0.0393815	-0.839603	0.406201	0.988718		-0.147271	-2.89939	0.0053017	0.069258		-0.107889	-2.30577	0.0251697	0.283173
[NASP]	Isoform 2 of Nuclear autoantigenic sperm protein	eAQLYAAQAHLk	P49321-2	NonPhos	P49321-2->	NonPhos_isUniquetoGene	isUniquetoGene		17.5|20|21|10|19|22	4|3|7		0.134702	1.67834	0.0989822	0.810929		-0.199231	-2.90048	0.00528547	0.069258		-0.333933	-3.85512	0.000319231	0.0289855
[POF1B]	Protein POF1B	eVLSPLk	Q8WVV4	NonPhos	Q8WVV4->	NonPhos_isUniquetoGene	isUniquetoGene		12|12.5|14|4|8|3	2|1		-0.0139671	-0.136593	0.892218	0.99965		-0.298586	-2.90184	0.00526625	0.069258		-0.284619	-2.52607	0.0145826	0.212601
[EPPK1]	Epiplakin |	fRGQkPTLWALLNSEYVTEEk	P58107	NonPhos	P58107->|	NonPhos_isUniquetoGene	isUniquetoGene		11||27|32|22|34.5	1||2|5		-0.176152	-2.15639	0.0350505	0.642336		-0.310528	-2.89742	0.00533024	0.069258		-0.134377	-1.33815	0.187795	0.632442
[RPL3]	60S ribosomal protein L3	kAFMGPLkk	P39023	NonPhos	P39023->	NonPhos_isUniquetoGene	isUniquetoGene		29|21.5|25|15|28|10	4|3|5		-0.11844	-1.26371	0.212542	0.917635		-0.306271	-2.90039	0.00528701	0.069258		-0.187831	-1.93436	0.0588086	0.408322
[OSTF1]	Osteoclast stimulating factor 1	lGDTALHAAAWk	Q92882	NonPhos	Q92882->	NonPhos_isUniquetoGene	isUniquetoGene		16|41.5|8|19|21|10	3|4|2		-0.051193	-1.33544	0.18796	0.903189		-0.121311	-2.90158	0.00526986	0.069258		-0.0701176	-1.49617	0.141463	0.571798
[CLTA]	Isoform Non brain of Clathrin light chain A |	sVIISIk	P09496-2	NonPhos	P09496-2->|	NonPhos_isUniquetoGene	isUniquetoGene		48|36|53|	1|3|2|		-0.0849297	-1.23008	0.224836	0.923176		-0.164733	-2.89865	0.00531269	0.069258		-0.0798029	-1.24241	0.220946	0.666583
[CLTA]	Isoform Non brain of Clathrin light chain A |	sVLISLk	P09496-2	NonPhos	P09496-2->|	NonPhos_isUniquetoGene	isUniquetoGene		48|36|53|	1|3|2|		-0.0849305	-1.23003	0.224855	0.923176		-0.164733	-2.89854	0.00531454	0.069258		-0.0798028	-1.24239	0.220953	0.666583
[SERPINH1]	Serpin H1	tGLYNYYDDEkEk	P50454	NonPhos	P50454->	NonPhos_isUniquetoGene	isUniquetoGene		24|69|18.5|15|8.5|6	4|2|5|3		-0.301708	-1.93982	0.0572575	0.729147		-0.510208	-2.90211	0.0052626	0.069258		-0.2085	-1.75942	0.0848444	0.473031
[HSPE1]	|10 kDa heat shock protein mitochondrial	vGDkVLLPEYGGTk	P61604	NonPhos	P61604->	NonPhos_isUniquetoGene	isUniquetoGene		|41|11|27.5|22	|1|2|3		-0.0611718	-1.00038	0.322814	0.974946		-0.154641	-2.89939	0.00530172	0.069258		-0.0934696	-1.4773	0.146479	0.579855
[AHNAK]	Neuroblast differentiation associated protein AHNAK	vkGDADVSVPk	Q09666	NonPhos	Q09666->	NonPhos_isUniquetoGene	isUniquetoGene		1.5|15|11|9.5|8|8.5	2|3|4|7|8		-0.0248399	-0.279263	0.781849	0.99965		-0.227797	-2.89839	0.00531638	0.069258		-0.202957	-2.4025	0.0198716	0.251813
[DCN]	Isoform B of Decorin	vVQcSDLELGTNPLk	P07585-2	NonPhos	P07585-2->	NonPhos_isUniquetoGene	isUniquetoGene		16|7|17.5|23.5|28|21.5	11|8|12|10|13		0.348935	1.45416	0.152039	0.876944		0.832501	2.89712	0.00533424	0.069258		0.483566	1.75318	0.0859315	0.475327
[VWA5A]	|von Willebrand factor A domain containing protein 5A	aAITFLk	O00534	NonPhos	O00534->	NonPhos_isUniquetoGene	isUniquetoGene		|0|48|63|59	|1|3		-0.0783075	-1.97713	0.0527454	0.711145		-0.078849	-2.8959	0.00535243	0.0696692		-0.000541534	-0.0142935	0.988736	0.998913
[THRAP3]	Thyroid hormone receptor associated protein 3	eR[p]sPALkSPLQSVVVR	Q9Y2W1	Phos	Q9Y2W1->[p]S248	Phos_isUniquetoGene	isUniquetoGene	1	4|20|0|28.5|27|16.5	9|5|13|6|1|8		0.0263159	0.384209	0.703353	0.99965		-0.22219	-2.89443	0.00537381	0.0696692		-0.248506	-3.29076	0.00177453	0.075
[SNX5]	Sorting nexin 5	eVDDFFEQEkNFLINYYNR	Q9Y5X3	NonPhos	Q9Y5X3->	NonPhos_isUniquetoGene	isUniquetoGene		28|23|18.5|24.5|24	3|1|2		0.114169	1.30585	0.197829	0.910962		-0.241868	-2.8945	0.00537297	0.0696692		-0.356037	-4.0837	0.000154106	0.0140845
[AHNAK2]	Protein AHNAK2	lLEGPVPEEVGLkGHLPk	Q8IVF2	NonPhos	Q8IVF2->	NonPhos_isUniquetoGene	isUniquetoGene		8|5.5|22.5|11|9.5|10.5	7|2|4		-0.126118	-1.26577	0.211812	0.917635		-0.252508	-2.89506	0.00536497	0.0696692		-0.12639	-1.13249	0.264106	0.708171
[CRLF3]	Isoform 2 of Cytokine receptor like factor 3	vETVGQPDRR	Q8IUI8-2	NonPhos	Q8IUI8-2->	NonPhos_isUniquetoGene	isUniquetoGene		41.5|17|33|29|22.5|40	4|3|2		0.135522	1.16044	0.251933	0.938312		0.259702	2.89516	0.00536331	0.0696692		0.12418	1.10504	0.275731	0.71805
[EIF3H]	|Eukaryotic translation initiation factor 3 subunit H	yNTYMR	O15372	NonPhos	O15372->	NonPhos_isUniquetoGene	isUniquetoGene		|34|31.5|33.5|0|37	|1|2		0.12148	1.56791	0.12285	0.844064		-0.238416	-2.89627	0.00534673	0.0696692		-0.359896	-4.57501	3.12549e-05	0
[HN1L]	Hematological and neurological expressed 1 like protein	dHVFLcEGEEPkSDLk	Q9H910	NonPhos	Q9H910->	NonPhos_isUniquetoGene	isUniquetoGene		23|35|30|29|22.5|36	5|1|3|2		-0.0921211	-1.68043	0.0985676	0.810929		-0.148064	-2.89373	0.00538367	0.0698246		-0.0559431	-1.02719	0.310729	0.746136
[EVPL]	Envoplakin	ekDQIYEkER	Q92817	NonPhos	Q92817->	NonPhos_isUniquetoGene	isUniquetoGene		10.5|0|13|9.5|18|11	2|1|4|3		-0.00285866	-0.0326942	0.974118	0.99965		-0.308321	-2.89332	0.00538966	0.0698246		-0.305462	-3.3313	0.00157763	0.0705882
[SORBS1]	Isoform 11 of Sorbin and SH3 domain containing protein 1 | Isoform 5 of Sorbin and SH3 domain containing protein 1 | Isoform 10 of Sorbin and SH3 domain containing protein 1 | Isoform 8 of Sorbin and SH3 domain containing protein 1	eLPLQkGDIVYIYk	Q9BX66-10;Q9BX66-8	NonPhos	Q9BX66-10->|Q9BX66-8->	NonPhos_isUniquetoGene	isUniquetoGene		30|45.5|53|21|25	1|2		-0.128512	-1.20971	0.232516	0.926546		-0.321182	-2.89303	0.00539393	0.0698246		-0.192669	-1.6714	0.101202	0.504839
[BICD2]	Protein bicaudal D homolog 2	rLEEETEYLNSQLEDAIR	Q8TD16	NonPhos	Q8TD16->	NonPhos_isUniquetoGene	isUniquetoGene		38.5|38|63|39|46	2|1|4|3		0.347016	4.52426	2.79616e-05	0		0.235321	2.89376	0.00538325	0.0698246		-0.111695	-1.23373	0.224165	0.668607
[PGD]	Isoform 2 of 6 phosphogluconate dehydrogenase decarboxylating	hEMLPASLIQAQR	P52209-2	NonPhos	P52209-2->	NonPhos_isUniquetoGene	isUniquetoGene		31|18.5|10|56.5|45|46	3|4|2|1		-0.0138714	-0.158323	0.875217	0.99965		0.280703	2.89259	0.00540068	0.0699301		0.294575	3.39371	0.00131187	0.0633333
[CCAR2]	Cell cycle and apoptosis regulator protein 2 |	iHTLELk	Q8N163	NonPhos	Q8N163->|	NonPhos_isUniquetoGene	isUniquetoGene		55||43.5|47.5	1||2		-0.0764517	-1.12505	0.266554	0.946114		-0.173669	-2.8916	0.00541529	0.0699301		-0.0972171	-1.54485	0.12919	0.554759
[HNRNPM]	Heterogeneous nuclear ribonucleoprotein M |	lGSTVFVANLDYk	P52272	NonPhos	P52272->|	NonPhos_isUniquetoGene	isUniquetoGene		38.5||29.5|32.5|42.5	2||4		-0.148286	-1.61771	0.111573	0.827762		-0.275476	-2.89111	0.00542278	0.0699301		-0.127189	-1.2692	0.211276	0.657757
[PA2G4]	Proliferation associated protein 2G4 |	sDQDYILk	Q9UQ80	NonPhos	Q9UQ80->|	NonPhos_isUniquetoGene	isUniquetoGene		43|44|45.5|36|35|	3|2|		-0.0829378	-1.57564	0.121048	0.84018		-0.149723	-2.8928	0.00539715	0.0699301		-0.0667855	-1.48013	0.145716	0.578644
[SPAG9]	C Jun amino terminal kinase interacting protein 4 |	vDELTcEkDVLQGELEAVk	O60271	NonPhos	O60271->|	NonPhos_isUniquetoGene	isUniquetoGene		19|14||31|39|30	1||4|2		-0.0867013	-1.67534	0.0995779	0.811586		-0.230651	-2.89238	0.00540375	0.0699301		-0.14395	-1.71108	0.0935268	0.491366
[KRT19]	Keratin type I cytoskeletal 19	aALEDTLAETEAR	P08727	NonPhos	P08727->	NonPhos_isUniquetoGene	isUniquetoGene		22|23|38.5|17|20|36.5	2|6|5|7		0.313001	2.59377	0.0117688	0.490548		0.379937	2.88912	0.00545234	0.0700837		0.0669366	0.509992	0.613922	0.901051
[TRIM29]	Tripartite motif containing protein 29 |	kSIFSESR	Q14134	NonPhos	Q14134->|	NonPhos_isUniquetoGene	isUniquetoGene		23.5|21|9|11.5|7.5|	2|3|		-0.0898896	-1.09358	0.280065	0.954284		-0.217462	-2.88965	0.00544452	0.0700837		-0.127573	-1.58469	0.119774	0.541209
[SLC12A2]	Solute carrier family 12 member 2	qTPADGEASGESEPAkGSEEAk	P55011	NonPhos	P55011->	NonPhos_isUniquetoGene	isUniquetoGene		16|31|9|16.5|28|21.5	1|8|6		0.250981	1.30477	0.198199	0.911022		0.677219	2.88882	0.00545706	0.0700837		0.426238	2.00933	0.049913	0.383045
[AHNAK]	Neuroblast differentiation associated protein AHNAK	vkGDVDVSVPkVEGEMk	Q09666	NonPhos	Q09666->	NonPhos_isUniquetoGene	isUniquetoGene		38|5|8|0|2|10.5	5|4|7|1		-0.0431279	-0.482534	0.632548	0.99965		-0.251821	-2.88942	0.00544783	0.0700837		-0.208693	-2.32596	0.0239724	0.276923
[ALDH2]	Aldehyde dehydrogenase mitochondrial	eLGEYGLQAYTEVk	P05091	NonPhos	P05091->	NonPhos_isUniquetoGene	isUniquetoGene		39|33|31.5|25.5|27.5|22	5|8|12|10		-0.0422587	-0.698968	0.488947	0.998197		-0.222975	-2.88857	0.00546042	0.0701389		-0.180716	-2.32603	0.023968	0.276923
[HNRNPR]	Heterogeneous nuclear ribonucleoprotein R |	eNILEEFSk	O43390	NonPhos	O43390->|	NonPhos_isUniquetoGene	isUniquetoGene		7|30|19.5|36||35	2|3|4|		-0.0751723	-2.01279	0.0487244	0.702045		-0.106867	-2.88657	0.00549148	0.0701389		-0.031695	-0.772375	0.445336	0.82769
[GPN1]	Isoform 3 of GPN loop GTPase 1	gTLDEEDEEAD[?p]sD[?p]tDDIDHR	Q9HCN4-3	Phos	Q9HCN4-3->[?p]S243[?p]T245	Phos_isUniquetoGene	isUniquetoGene	1	23|10|51|40.5|22|7	6|3|4|2|1		0.266614	1.6251	0.109965	0.827116		0.470596	2.88783	0.00547185	0.0701389		0.203982	1.32938	0.190668	0.634659
[HSP90B1]	Endoplasmin	kTFEINPR	P14625	NonPhos	P14625->	NonPhos_isUniquetoGene	isUniquetoGene		26|30|54.5|27|35.5|52.5	3|2		-0.0404188	-0.673239	0.505052	0.998197		-0.171714	-2.8871	0.00548364	0.0701389		-0.131295	-2.35694	0.0222244	0.268006
[AHNAK]	|Neuroblast differentiation associated protein AHNAK	lSGPSLk	Q09666	NonPhos	Q09666->	NonPhos_isUniquetoGene	isUniquetoGene		|43.5|46|35|35.5	|2|1		0.0306111	0.412874	0.682387	0.99965		-0.170641	-2.88737	0.00547916	0.0701389		-0.201252	-2.77714	0.00756082	0.15873
[TMPO]	|Lamina associated polypeptide 2 isoforms beta/gamma | Isoform Gamma of Lamina associated polypeptide 2 isoforms beta/gamma	qnG[?p]sND[?p]sDR[?p]y[?p]sDNEEDSkIELk	P42167;P42167-2	Phos	P42167->[?p]S177[?p]S180[?p]Y183[?p]S184|P42167-2->[?p]S177[?p]S180[?p]Y183[?p]S184	Phos_isUniquetoGene	isUniquetoGene	2	|16|8.5|77|13|11.5	|6|2|1|9		-0.149233	-1.48548	0.143516	0.871505		-0.282517	-2.88653	0.00549238	0.0701389		-0.133284	-1.59545	0.117338	0.536268
[CSNK2B]	Casein kinase II subunit beta |	gIAQMLEk	P67870	NonPhos	P67870->|	NonPhos_isUniquetoGene	isUniquetoGene		25|68|50.5|32.5||52	2|4|		-0.000290628	-0.00509551	0.995969	0.999714		-0.165065	-2.88539	0.00551004	0.0706371		-0.164775	-2.87869	0.00574388	0.139923
[FSCN1]	Fascin	nAScYFDIEWR	Q16658	NonPhos	Q16658->	NonPhos_isUniquetoGene	isUniquetoGene		26|25|15|11|12|41.5	5|4|3|6		-0.14728	-1.78753	0.079237	0.783668		-0.202151	-2.88484	0.00551906	0.0706371		-0.0548702	-0.611712	0.54523	0.873907
[ANXA5]	Annexin A5	nFATSLYSMIkGDTSGDYkk	P08758	NonPhos	P08758->	NonPhos_isUniquetoGene	isUniquetoGene		9|72.5|15|25|13	1|2|4|3		-0.102781	-1.26965	0.210427	0.917635		-0.240635	-2.88595	0.00550144	0.0706371		-0.137854	-1.38076	0.17429	0.616273
[DSC2]	Desmocollin 2 | Isoform 2B of Desmocollin 2 |	vTVEDkDLVNTANWR	Q02487	NonPhos	Q02487->|	NonPhos_isUniquetoGene	isUniquetoGene		28|27.5|18.5|14.5|38|	1|2|		0.139	1.9529	0.0556434	0.722168		0.170312	2.88503	0.00551602	0.0706371		0.0313115	0.410946	0.684358	0.924168
[DYNC1H1]	Cytoplasmic dynein 1 heavy chain 1	cYLTMTQALEAR	Q14204	NonPhos	Q14204->	NonPhos_isUniquetoGene	isUniquetoGene		14|26|34|39|58.5|56	4|3|2|1		-0.239304	-3.57001	0.00067917	0.150685		-0.180521	-2.88335	0.00554205	0.0708878		0.0587834	1.04492	0.302501	0.73976
[HSP90B1]	Endoplasmin	eAESSPFVER	P14625	NonPhos	P14625->	NonPhos_isUniquetoGene	isUniquetoGene		30|15|7|19.5|19|21.5	2|8|4		0.00502557	0.0893953	0.929332	0.99965		0.131147	2.88311	0.00554565	0.0708878		0.126121	2.27258	0.0272463	0.29393
[PSMD2]	26S proteasome non ATPase regulatory subunit 2	fSHDADPEVSYNSIFAMGMVGSGTNNAR	Q13200	NonPhos	Q13200->	NonPhos_isUniquetoGene	isUniquetoGene		32|33|17|22|15	2|1|3|4|5		0.143975	1.21305	0.231246	0.925931		0.297048	2.88264	0.00555261	0.0708878		0.153073	1.2663	0.212304	0.658833
[SCP2]	Non specific lipid transfer protein |	gSVLPNSDkkADcTITMADSDFLALMTGk	P22307	NonPhos	P22307->|	NonPhos_isUniquetoGene	isUniquetoGene		22|17|14|83|27|	1|3|2|		-0.312702	-2.43468	0.0177642	0.527529		-0.419757	-2.88263	0.00555265	0.0708878		-0.107055	-0.688023	0.496447	0.850997
[DAB2]	Isoform 2 of Disabled homolog 2	iNEPPkPAPR	P98082-2	NonPhos	P98082-2->	NonPhos_isUniquetoGene	isUniquetoGene		35|20.5|48|49|41|53	2|1		-0.0785599	-0.768207	0.447103	0.994522		-0.235803	-2.88172	0.0055672	0.0708878		-0.157243	-1.84192	0.0715817	0.443715
[DST]	Dystonin | Isoform 2 of Dystonin | Isoform 3 of Dystonin | Isoform 4 of Dystonin	lRDEIMALR	Q03001;Q03001-8;Q03001-3;Q03001-9	NonPhos	Q03001->|Q03001-8->|Q03001-3->|Q03001-9->	NonPhos_isUniquetoGene	isUniquetoGene		17.5|0|22|49|37|6	4|5|7|3		-0.217044	-1.48032	0.144891	0.871505		-0.353436	-2.88313	0.00554535	0.0708878		-0.136391	-0.989658	0.328598	0.758329
[KRT7]	Keratin type II cytoskeletal 7	nTRNEISEMNR	P08729	NonPhos	P08729->	NonPhos_isUniquetoGene	isUniquetoGene		0|13|2.5|17|28|15	3|4|2|5		0.346319	2.36053	0.0213789	0.567749		0.567064	2.88243	0.00555607	0.0708878		0.220745	1.34958	0.184093	0.629604
[TNXB]	Tenascin X	vNWMPPPSR	P22105	NonPhos	P22105->	NonPhos_isUniquetoGene	isUniquetoGene		33.5|29.5|30|50|39|45.5	4|2|3|5|6		0.0740922	1.3445	0.18501	0.901793		0.172162	2.88345	0.00554074	0.0708878		0.0980696	1.8368	0.0723603	0.445041
[FAM175B]	BRISC complex subunit Abro1 |	vQAVcADVEkSER	Q15018	NonPhos	Q15018->|	NonPhos_isUniquetoGene	isUniquetoGene		29|0|51|20.5|	2|3|		0.109902	2.06425	0.0433772	0.681763		0.154338	2.88333	0.00554246	0.0708878		0.0444362	0.722904	0.47494	0.842365
[SPTBN2]	Spectrin beta chain non erythrocytic 2 |	dLEAIAAR	O15020	NonPhos	O15020->|	NonPhos_isUniquetoGene	isUniquetoGene		53.5|57.5||48.5|54|41.5	2|		0.0586343	0.86669	0.391312	0.987031		0.225296	2.87909	0.00560752	0.0713306		0.166661	2.01182	0.0496412	0.38302
[RAB5B]	Ras related protein Rab 5B	qASPSIVIALAGNk	P61020	NonPhos	P61020->	NonPhos_isUniquetoGene	isUniquetoGene		34|33.5|55|47|59.5|76	4|3|1|2		-0.0194629	-0.26339	0.793945	0.99965		0.208675	2.87882	0.00561194	0.0713306		0.228138	2.91199	0.00523929	0.132612
[ALB]	Serum albumin |	qNcELFEQLGEYkFQNALLVRYTk	P02768	NonPhos	P02768->|	NonPhos_isUniquetoGene	isUniquetoGene		21|24||35|29	3|2||1		0.107161	0.375287	0.709888	0.99965		0.667915	2.88055	0.00558455	0.0713306		0.560754	2.24694	0.0289547	0.30231
[PLEC]	Plectin | Isoform 2 of Plectin | Isoform 3 of Plectin | Isoform 4 of Plectin | Isoform 8 of Plectin	rkQEELQQLEQQR	Q15149;Q15149-3;Q15149-4;Q15149-8	NonPhos	Q15149->|Q15149-3->|Q15149-4->|Q15149-8->	NonPhos_isUniquetoGene	isUniquetoGene		13|34|14|18|30.5|26	3|4|2		-0.0457206	-0.778265	0.441202	0.994522		-0.13957	-2.8791	0.0056073	0.0713306		-0.0938494	-1.50012	0.140435	0.569828
[COL17A1]	Isoform 2 of Collagen alpha 1XVII chain	sA[p]sV[p]sPTRNSSNTLPIPk	Q9UMD9-2	Phos	Q9UMD9-2->[p]S172[p]S174	Phos_isUniquetoGene	isUniquetoGene	2	8|4|17|6|13|18.5	14|2|12|16|20|18		-0.313358	-4.18692	8.96799e-05	0.0322581		-0.257527	-2.88051	0.00558518	0.0713306		0.0558312	0.679706	0.501652	0.852558
[RPLP1]	60S acidic ribosomal protein P1	aAGVNVEPFWPGLFAk	P05386	NonPhos	P05386->	NonPhos_isUniquetoGene	isUniquetoGene		14|26.5|16|29|21.5|12	9|12|15|14|17		-0.0536538	-0.989238	0.328197	0.975931		-0.130994	-2.87725	0.00563645	0.0713315		-0.0773404	-1.31307	0.196102	0.640739
[YWHAZ]	14 3 3 protein zeta/delta	dIcNDVLSLLEk	P63104	NonPhos	P63104->	NonPhos_isUniquetoGene	isUniquetoGene		25|18|30|19|21|28	9|11|16|10|12		-0.08894	-1.06741	0.291656	0.959428		-0.201655	-2.87703	0.00563998	0.0713315		-0.112715	-1.44306	0.155927	0.59268
[MDH1]	Malate dehydrogenase cytoplasmic	eSAFEFLSSA	P40925	NonPhos	P40925->	NonPhos_isUniquetoGene	isUniquetoGene		34|38|24|37|54.5	1|4|5|3		0.100885	0.810419	0.422643	0.992655		0.316365	2.87599	0.00565615	0.0713315		0.21548	1.83384	0.0728049	0.446266
[GOT1]	Aspartate aminotransferase cytoplasmic	iGADFLAR	P17174	NonPhos	P17174->	NonPhos_isUniquetoGene	isUniquetoGene		54|30.5|29|53|61|0	2|1		0.0674986	0.896941	0.375081	0.984621		0.270884	2.87762	0.00563077	0.0713315		0.203385	2.47489	0.0165977	0.229036
[LARP7]	|La related protein 7	iISTEPLPGRk	Q4G0J3	NonPhos	Q4G0J3->	NonPhos_isUniquetoGene	isUniquetoGene		|36|13|35|51|27	|2|1		-0.0270091	-0.499165	0.620874	0.99965		-0.136944	-2.87643	0.00564956	0.0713315		-0.109935	-1.78908	0.0798473	0.461817
[MYH11]	|Myosin 11 | Isoform 2 of Myosin 11 | Isoform 3 of Myosin 11 | Isoform 4 of Myosin 11	kATQQAEqLSNELATER	P35749;P35749-3;P35749-4	NonPhos	P35749->|P35749-3->|P35749-4->	NonPhos_isUniquetoGene	isUniquetoGene		|44|16|7|15.5|13	|3|1|2		0.206042	1.82261	0.0736381	0.776624		0.363973	2.87592	0.00565726	0.0713315		0.157932	1.11626	0.270949	0.714255
[truncated: 30,115 more rows]
