# Supplementary material for: Abnormal molecular signatures of inflammation, energy metabolism, and vesicle biology in human Huntington disease peripheral tissues
Source: Genome Biol. 2022 Sep 7;23:189. doi: 10.1186/s13059-022-02752-5 (PMC9450392; doi:10.1186/s13059-022-02752-5)
Supplement: Supplementary file 19 — Additional file 19. Proteomics skin protein analysis file; ROTS analysis results. [file 13059_2022_2752_MOESM19_ESM.xlsx]

## Sheet: skin - protein - ROTS
Protein Information					pre-HD vs. control					early-HD vs. control					early-HD vs. pre-HD
proteinName	ProteinDescription	PID	No.OfPeptides_Quantifiable		logFC	optimised.ROTS.statistics.d.value	p.value	FDR		logFC	optimised.ROTS.statistics.d.value	p.value	FDR		logFC	optimised.ROTS.statistics.d.value	p.value	FDR
[ACADSB]	Isoform 2 of Short/branched chain specific acyl-CoA dehydrogenase, mitochondrial	P45954;;P45954-2	3		0.043166	0.924339	0.281562	0.98717		0.214905	4.84337	1.06681e-05	0		0.171739	4.40045	6.13147e-05	0
[L2HGDH]	L-2-hydroxyglutarate dehydrogenase, mitochondrial	Q9H9P8	1		0.0683048	0.660412	0.440334	0.997964		0.429122	4.55588	2.87716e-05	0		0.360817	4.29699	8.68534e-05	0
[NASP]	Isoform 2 of Nuclear autoantigenic sperm protein	P49321-2	6		-0.00213601	-0.0336556	0.968505	0.999784		-0.212505	-4.36162	6.16379e-05	0		-0.210369	-4.34482	7.40302e-05	0
[TRA2B]	Isoform 3 of Transformer-2 protein homolog beta	P62995-3	9		-0.019862	-0.350281	0.681775	0.997964		-0.184262	-3.8832	0.000290194	0		-0.1644	-3.6818	0.000571552	0.0434783
[RAB9A]	Ras-related protein Rab-9A	P51151	1		-0.0958705	-1.22741	0.154567	0.897351		-0.348798	-4.62889	2.1875e-05	0		-0.252928	-3.04968	0.00362554	0.108108
[TPT1]	Translationally-controlled tumor protein	P13693	7		-0.0176887	-0.335957	0.694158	0.997964		-0.161526	-4.58139	2.61853e-05	0		-0.143838	-3.07236	0.00340582	0.108108
[SNRPGP15]	Putative small nuclear ribonucleoprotein G-like protein 15	A8MWD9	4		-0.0439271	-0.733255	0.392004	0.997964		-0.215471	-4.11549	0.000140948	0		-0.171544	-3.11419	0.00302435	0.108108
[GOT1]	Aspartate aminotransferase, cytoplasmic	P17174	8		0.065864	1.00589	0.241867	0.97028		0.262538	3.90656	0.000270366	0		0.196674	2.99572	0.00421056	0.1125
[HIST1H1B]	Histone H1.5	P16401	12		-0.0729108	-1.03628	0.228129	0.959203		-0.243836	-4.01481	0.000192457	0		-0.170925	-2.98498	0.00433976	0.113636
[HNRNPH3]	Heterogeneous nuclear ribonucleoprotein H3	P31942-3;;P31942	6		-0.055839	-1.13535	0.187291	0.927024		-0.157248	-4.61439	2.33836e-05	0		-0.101409	-2.91587	0.00524364	0.13
[TMPO|TMPO]	Lamina-associated polypeptide 2, isoforms beta/gamma |Isoform Gamma of Lamina-associated polypeptide 2, isoforms beta/gamma	P42167;P42167-2;;P42167-3	1		-0.058827	-0.678256	0.428218	0.997964		-0.291501	-4.79754	1.2069e-05	0		-0.232674	-2.88229	0.00574343	0.134615
[HNRNPK|HNRNPK|HNRNPK]	Isoform 2 of Heterogeneous nuclear ribonucleoprotein K |Isoform 2 of Heterogeneous nuclear ribonucleoprotein K |Isoform 3 of Heterogeneous nuclear ribonucleoprotein K	P61978-2;P61978-3;;P61978-2	16		-0.0393727	-0.822103	0.337761	0.997964		-0.136853	-3.91938	0.000259698	0		-0.0974808	-2.88345	0.00572705	0.134615
[AIDA]	Axin interactor, dorsalization-associated protein	Q96BJ3	1		0.105808	0.959845	0.263802	0.977977		0.382352	3.9551	0.00023319	0		0.276544	2.79438	0.00724795	0.14876
[EEF1A1|EEF1A1|EEF1A1]	Elongation factor 1-alpha 1 |Elongation factor 1-alpha 1 |Isoform 2 of Elongation factor 1-alpha 1	P68104;;P68104;P68104-2	2		-0.0681812	-0.82197	0.337834	0.997964		-0.265864	-3.97115	0.00022069	0		-0.197682	-2.79736	0.00719159	0.14876
[SFPQ]	Splicing factor, proline- and glutamine-rich	P23246	22		0.00338799	0.0769862	0.928102	0.997964		-0.0925182	-3.75325	0.000440841	0		-0.0959062	-2.78019	0.00752651	0.152
[EFNB1]	Ephrin-B1	P98172	1		0.0834858	1.07131	0.212981	0.944949		0.345383	3.82209	0.000354526	0		0.261897	2.70031	0.00931767	0.164474
[SDF2]	Stromal cell-derived factor 2	Q99470	1		-0.0614385	-0.66119	0.439798	0.997964		-0.282139	-3.79033	0.000391056	0		-0.2207	-2.67397	0.00999106	0.170886
[S100A1]	Protein S100-A1	P23297	3		0.245934	1.49731	0.0838287	0.749436		0.595791	3.8764	0.000295797	0		0.349857	2.66482	0.0102392	0.171875
[HNRNPR]	Heterogeneous nuclear ribonucleoprotein R	O43390	14		-0.0224353	-0.606674	0.478241	0.997964		-0.0963461	-3.96887	0.000222953	0		-0.0739107	-2.64008	0.0109208	0.173653
[ERP29]	Endoplasmic reticulum resident protein 29	P30040	10		-0.126147	-1.64247	0.058632	0.64058		-0.275587	-4.26667	8.59914e-05	0		-0.14944	-2.62606	0.0113173	0.175141
[NT5E]	5'-nucleotidase	P21589;;P21589-2	2		-0.0754838	-1.21384	0.15907	0.897351		-0.208235	-4.05918	0.000165841	0		-0.132751	-2.62369	0.0113863	0.175141
[EIF6]	Eukaryotic translation initiation factor 6	P56537-2;;P56537	4		0.0661439	1.36332	0.114583	0.828498		0.168719	3.83904	0.0003375	0		0.102575	2.59404	0.0122829	0.179894
[CACYBP]	Calcyclin-binding protein	Q9HB71	9		-0.0536281	-1.04606	0.223836	0.954677		-0.154763	-4.39047	5.46336e-05	0		-0.101135	-2.58966	0.0124203	0.180412
[ATP1A1]	Sodium/potassium-transporting ATPase subunit alpha-1	P05023	24		0.101254	1.62487	0.0613014	0.654494		0.295296	4.10132	0.000145366	0		0.194043	2.57428	0.0129241	0.181818
[PSAP]	Prosaposin	P07602	1		-0.205401	-1.57527	0.0693452	0.695312		-0.519084	-3.91799	0.000260129	0		-0.313683	-2.57639	0.0128567	0.181818
[FAM180B]	Protein FAM180B	Q6P0A1	2		0.137959	1.36707	0.113623	0.827679		0.414813	4.45847	4.36422e-05	0		0.276853	2.56505	0.0132405	0.183168
[CNN2]	Calponin-2	Q99439;;Q99439-2	1		-0.0771171	-0.856448	0.31819	0.997964		-0.287281	-4.08665	0.000152694	0		-0.210164	-2.56357	0.0132905	0.183168
[GGCT]	Gamma-glutamylcyclotransferase	O75223	11		-0.0474647	-0.704458	0.410646	0.997964		-0.195006	-3.977	0.000217134	0		-0.147541	-2.49053	0.0160182	0.2
[MBD2]	Methyl-CpG-binding domain protein 2	Q9UBB5	1		-0.12446	-1.91783	0.0281066	0.510753		-0.261642	-4.73975	1.48707e-05	0		-0.137182	-2.45291	0.0175991	0.203922
[CAP1]	Adenylyl cyclase-associated protein 1	Q01518;;Q01518-2	5		-0.0517322	-0.89774	0.295514	0.997964		-0.165312	-4.40091	5.24784e-05	0		-0.11358	-2.46135	0.0172282	0.203922
[MATN4]	Isoform 4 of Matrilin-4	O95460-4	8		0.0945991	0.847102	0.323453	0.997964		0.368241	4.66796	1.95043e-05	0		0.273642	2.42	0.0190998	0.216418
[EML2]	Echinoderm microtubule-associated protein-like 2	O95834	10		0.0416603	0.971397	0.258164	0.971226		0.129987	4.34227	6.64871e-05	0		0.0883265	2.40516	0.0198219	0.21978
[DDX3X]	ATP-dependent RNA helicase DDX3X	O00571-2;;O00571	9		-0.0892773	-1.35134	0.117738	0.828498		-0.220266	-4.10662	0.000144181	0		-0.130989	-2.38319	0.0209106	0.227758
[SYNCRIP]	Isoform 3 of Heterogeneous nuclear ribonucleoprotein Q	O60506-3	16		-0.0451225	-1.16	0.178037	0.924138		-0.114882	-4.23192	9.51509e-05	0		-0.0697592	-2.36716	0.021749	0.232639
[SCGB1D2]	Secretoglobin family 1D member 2	O95969	3		0.278745	1.32246	0.125595	0.84019		0.774814	3.85972	0.000312716	0		0.496069	2.30623	0.0252389	0.255319
[AQP5]	Aquaporin-5	P55064	1		0.33089	2.09181	0.0170203	0.45		0.759596	4.38092	5.74353e-05	0		0.428706	2.27798	0.0269944	0.258929
[HNRNPC]	Isoform C1 of Heterogeneous nuclear ribonucleoproteins C1/C2	P07910-2	13		-0.0466005	-0.965726	0.260933	0.971226		-0.141408	-3.75701	0.000436207	0		-0.0948078	-2.27329	0.027296	0.260294
[RPS4Y1]	40S ribosomal protein S4, Y isoform 1	P22090	1		1.15731	2.35892	0.00746067	0.35443		1.99905	4.80466	1.18534e-05	0		0.841744	2.06687	0.0440761	0.335498
[DCD|DCD]	Dermcidin |Isoform 2 of Dermcidin	P81605;P81605-2	5		0.509675	1.85224	0.0336848	0.522422		1.00638	3.98101	0.000214224	0		0.496704	1.85935	0.0691852	0.403727
[RTN4|RTN4|RTN4]	Isoform 2 of Reticulon-4 |Isoform 2 of Reticulon-4 |Isoform 5 of Reticulon-4	Q9NQC3;;Q9NQC3-5;Q9NQC3-2;;Q9NQC3-2	2		0.103226	1.74843	0.0445714	0.575972		0.199872	3.90072	0.000274784	0		0.0966462	1.85057	0.0704809	0.410138
[ACIN1]	Apoptotic chromatin condensation inducer in the nucleus	Q9UKV3	1		-0.139265	-1.67335	0.0541744	0.620795		-0.285324	-4.93453	7.00431e-06	0		-0.146059	-1.81507	0.0758869	0.426087
[PIP]	Prolactin-inducible protein	P12273	10		0.668484	2.92394	0.00108427	0.2		1.08742	4.86064	9.80603e-06	0		0.41894	1.77473	0.0824803	0.438017
[ARG1]	Arginase-1	P05089;;P05089-3	1		-0.492528	-2.44997	0.00555259	0.340909		-0.823896	-4.78702	1.27155e-05	0		-0.331368	-1.70718	0.0945046	0.463659
[PLEC|PLEC|PLEC|PLEC|PLEC|PLEC]	Plectin |Isoform 3 of Plectin |Isoform 3 of Plectin |Isoform 4 of Plectin |Isoform 4 of Plectin |Isoform 8 of Plectin	Q15149-5;Q15149-4;Q15149-7;Q15149-3;;Q15149;Q15149-3;Q15149-4;Q15149-8	2		-0.216999	-2.81151	0.00161196	0.285714		-0.318526	-4.44095	4.67672e-05	0		-0.101528	-1.43616	0.157929	0.57689
[DCXR]	L-xylulose reductase	Q7Z4W1	4		0.123232	2.57977	0.0036097	0.323529		0.170526	4.81592	1.14224e-05	0		0.0472935	1.42265	0.161782	0.581475
[ARG1]	Arginase-1	P05089	10		-0.264981	-1.98205	0.0234187	0.5		-0.424725	-3.81631	0.00036056	0		-0.159744	-1.29439	0.202428	0.636991
[SF3B5]	Splicing factor 3B subunit 5	Q9BWJ5	1		-0.168627	-2.22036	0.0115239	0.395349		-0.235082	-3.80188	0.000377263	0		-0.0664557	-1.21305	0.231927	0.670185
[AIDA]	Axin interactor, dorsalization-associated protein	Q96BJ3;;Q96BJ3-3	1		-0.147736	-2.54678	0.00403707	0.323529		-0.207784	-4.41208	5.12931e-05	0		-0.0600479	-1.15425	0.255171	0.68861
[PCCA]	Isoform 3 of Propionyl-CoA carboxylase alpha chain, mitochondrial	P05165-3	1		0.183854	2.22525	0.0113504	0.395349		0.281794	3.93891	0.000245043	0		0.0979396	1.11107	0.273187	0.707068
[RAP1B]	Ras-related protein Rap-1b	P61224	3		0.185707	2.36583	0.00729752	0.35443		0.259163	4.21833	9.88147e-05	0		0.0734569	1.09436	0.280422	0.715929
[NEBL]	Isoform 2 of Nebulette	O76041-2	5		0.0791557	1.40984	0.102998	0.798464		0.124725	4.61959	2.28448e-05	0		0.0455692	0.998281	0.324535	0.753233
[ITGA6]	Isoform Alpha-6X2A of Integrin alpha-6	P23229-4	25		-0.109806	-2.07306	0.0179798	0.465649		-0.135322	-3.77481	0.000412392	0		-0.0255158	-0.664098	0.511267	0.848583
[CLIP2]	Isoform 2 of CAP-Gly domain-containing linker protein 2	Q9UDT6-2	2		-0.0206128	-0.242493	0.776398	0.997964		-0.279143	-3.69931	0.000527047	0.0136986		-0.25853	-3.47777	0.00105226	0.0666667
[NDUFS8]	NADH dehydrogenase [ubiquinone] iron-sulfur protein 8, mitochondrial	O00217	5		-0.0108182	-0.228048	0.789356	0.997964		0.140232	3.71383	0.000501724	0.0136986		0.15105	3.49399	0.0010028	0.0666667
[ERGIC1]	Isoform 2 of Endoplasmic reticulum-Golgi intermediate compartment protein 1	Q969X5-2	2		0.0203215	0.399858	0.639729	0.997964		0.155703	3.54289	0.00084181	0.0136986		0.135381	3.3341	0.00159138	0.0833333
[H2AFZ]	Histone H2A.Z	P0C0S5	2		-0.015074	-0.282205	0.740996	0.997964		-0.159017	-3.64909	0.000614978	0.0136986		-0.143943	-2.99632	0.00420388	0.1125
[NNMT]	Nicotinamide N-methyltransferase	P40261	3		-0.0744093	-1.15925	0.178311	0.924138		-0.228672	-3.6182	0.000673815	0.0136986		-0.154263	-2.91459	0.00526207	0.13
[GSN]	Gelsolin	P06396	3		0.0229765	0.25056	0.769145	0.997964		0.244408	3.66576	0.000580496	0.0136986		0.221431	2.80378	0.00706897	0.14876
[HNRNPK|HNRNPK|HNRNPK|HNRNPK|HNRNPK]	Isoform 2 of Heterogeneous nuclear ribonucleoprotein K |Isoform 2 of Heterogeneous nuclear ribonucleoprotein K |Isoform 2 of Heterogeneous nuclear ribonucleoprotein K |Isoform 3 of Heterogeneous nuclear ribonucleoprotein K |Isoform 3 of Heterogeneous nuclear ribonucleoprotein K	P61978-3;P61978-2;;P61978-2;P61978-3;;P61978-2	2		-0.0480126	-0.613368	0.473411	0.997964		-0.21164	-3.60398	0.00070431	0.0136986		-0.163627	-2.73752	0.00843879	0.160584
[MACROD1]	O-acetyl-ADP-ribose deacetylase MACROD1	Q9BQ69	3		0.013732	0.174866	0.837621	0.997964		0.197584	3.56351	0.000794504	0.0136986		0.183852	2.57983	0.0127417	0.181818
[MCU]	Isoform 3 of Calcium uniporter protein, mitochondrial	Q8NE86-3	3		0.0691637	0.999598	0.244771	0.97028		0.224639	3.54762	0.000831466	0.0136986		0.155475	2.53921	0.0141376	0.185185
[KRT18]	Keratin, type I cytoskeletal 18	P05783	18		0.180129	1.64228	0.0586626	0.64058		0.451064	3.53993	0.00085	0.0136986		0.270935	2.20543	0.0320768	0.284574
[BIN1|BIN1|BIN1|BIN1|BIN1]	Isoform BIN1+12A of Myc box-dependent-interacting protein 1 |Isoform BIN1+12A of Myc box-dependent-interacting protein 1 |Isoform II2 of Myc box-dependent-interacting protein 1 |Isoform II2 of Myc box-dependent-interacting protein 1 |Isoform II2 of Myc box-dependent-interacting protein 1	O00499-6;O00499-10;O00499-11;;O00499-6;O00499-11;;O00499-6	2		0.0834967	0.842572	0.326038	0.997964		0.28074	3.68614	0.000546121	0.0136986		0.197243	2.20551	0.0320711	0.284574
[ATP1A1]	Sodium/potassium-transporting ATPase subunit alpha-1	P05023;;P05023-3	3		0.127263	1.54821	0.0740925	0.703431		0.346478	3.53449	0.000862608	0.0136986		0.219216	2.15118	0.0363691	0.306173
[BLMH]	Bleomycin hydrolase	Q13867	18		-0.130793	-1.15975	0.178131	0.924138		-0.338543	-3.4945	0.000972091	0.0136986		-0.20775	-2.07624	0.0431388	0.333333
[SEPT5]	Septin-5	Q99719	5		-0.0626405	-1.25626	0.145309	0.881295		-0.13996	-3.49928	0.000958621	0.0136986		-0.0773193	-1.84564	0.0712203	0.410687
[CLTA]	Isoform Non-brain of Clathrin light chain A	P09496-2	7		-0.0693735	-0.983808	0.252202	0.971226		-0.16768	-3.60916	0.000692996	0.0136986		-0.0983062	-1.77701	0.0820946	0.438017
[COMT]	Isoform Soluble of Catechol O-methyltransferase	P21964-2	14		0.0551743	1.39434	0.106729	0.804833		0.108725	3.5655	0.000790517	0.0136986		0.0535502	1.70913	0.0941419	0.463384
[SCGB2A2]	Isoform 2 of Mammaglobin-A	Q13296-2	1		0.564246	1.76275	0.042893	0.569343		1.13009	3.55017	0.000825108	0.0136986		0.565839	1.67156	0.101415	0.482014
[SCP2]	Non-specific lipid-transfer protein	P22307-4;;P22307;;P22307-6	4		-0.16835	-2.1141	0.0159365	0.434783		-0.2619	-3.66226	0.000586638	0.0136986		-0.0935502	-1.39335	0.170474	0.59851
[MLF2]	Myeloid leukemia factor 2	Q15773	4		0.0994917	1.34085	0.120539	0.831967		0.182083	3.5115	0.000927047	0.0136986		0.0825918	1.36737	0.178458	0.604299
[DCD]	Dermcidin	P81605	1		0.543926	2.44124	0.0057139	0.340909		0.822292	3.62695	0.000658513	0.0136986		0.278366	1.18096	0.244392	0.682668
[ASS1]	Argininosuccinate synthase	P00966	15		-0.273839	-2.81355	0.00159763	0.285714		-0.290985	-3.69181	0.000537823	0.0136986		-0.0171456	-0.219185	0.828377	0.95741
[PFDN6]	Prefoldin subunit 6	O15212	7		0.0195079	0.479839	0.574377	0.997964		-0.0930578	-3.47896	0.00101864	0.0215054		-0.112566	-3.69835	0.000544504	0.0434783
[KRAS]	Isoform 2B of GTPase KRas	P01116-2	2		0.00475606	0.111684	0.895902	0.997964		0.105168	3.47703	0.0010264	0.0215054		0.100412	3.61892	0.000686746	0.0434783
[SRSF3]	Isoform 2 of Serine/arginine-rich splicing factor 3	P84103-2	14		-0.00564244	-0.109122	0.898288	0.997964		-0.124647	-3.46805	0.00105388	0.0215054		-0.119004	-2.86783	0.00596853	0.134615
[MYDGF]	Myeloid-derived growth factor	Q969H8	4		-0.0745006	-0.845668	0.324269	0.997964		-0.241137	-3.41337	0.00124159	0.0215054		-0.166637	-2.80138	0.0071139	0.14876
[HNRNPA3]	Heterogeneous nuclear ribonucleoprotein A3	P51991-2;;P51991	9		-0.0412556	-0.648717	0.448406	0.997964		-0.192552	-3.43985	0.00114612	0.0215054		-0.151296	-2.72073	0.00881573	0.163121
[HNRNPR]	Heterogeneous nuclear ribonucleoprotein R	O43390;;O43390-4	1		-0.049298	-0.601629	0.481881	0.997964		-0.236177	-3.3541	0.00148556	0.0215054		-0.186879	-2.72383	0.00874494	0.163121
[GPD2]	Glycerol-3-phosphate dehydrogenase, mitochondrial	P43304	10		0.0400209	0.782754	0.361187	0.997964		0.168209	3.4334	0.00116972	0.0215054		0.128188	2.70146	0.00928804	0.164474
[PABPC1]	Polyadenylate-binding protein 1	P11940;;P11940-2	2		-0.0208332	-0.388442	0.649299	0.997964		-0.168774	-3.37576	0.00138513	0.0215054		-0.14794	-2.67947	0.00984903	0.167742
[GTF3C3]	General transcription factor 3C polypeptide 3	Q9Y5Q9	1		-0.0111249	-0.0702529	0.934373	0.997964		0.396243	3.4044	0.00127543	0.0215054		0.407367	2.57099	0.0130347	0.183168
[SLC12A2]	Solute carrier family 12 member 2	P55011	15		0.113893	1.33283	0.122725	0.831967		0.343453	3.37151	0.00140474	0.0215054		0.22956	2.4953	0.015831	0.2
[ABCC1]	Isoform 4 of Multidrug resistance-associated protein 1	P33527-4	1		0.0745122	0.965602	0.260996	0.971226		0.249435	3.44757	0.0011208	0.0215054		0.174923	2.41911	0.0191401	0.216418
[CALR]	Calreticulin	P27797	22		-0.0667654	-1.11035	0.197012	0.927761		-0.159461	-3.4219	0.00120948	0.0215054		-0.0926951	-2.317	0.0245909	0.253247
[DAB2]	Isoform 2 of Disabled homolog 2	P98082-2	4		-0.0575391	-0.880794	0.304699	0.997964		-0.152659	-3.41685	0.00122823	0.0215054		-0.0951198	-1.88943	0.0649416	0.398361
[MTM1]	Myotubularin	Q13496	1		0.0485377	1.17135	0.173906	0.924138		0.106243	3.38238	0.00135851	0.0215054		0.0577057	1.81931	0.0752123	0.425185
[MUCL1]	Mucin-like protein 1	Q96DR8	4		0.283258	1.82644	0.036132	0.53112		0.459254	3.45655	0.00109332	0.0215054		0.175996	1.38985	0.171544	0.599671
[TTC1]	Tetratricopeptide repeat protein 1	Q99614	2		-0.0702017	-1.67153	0.054424	0.620795		-0.107585	-3.47127	0.00104418	0.0215054		-0.0373828	-1.17409	0.247134	0.682668
[GNPDA2]	Isoform 3 of Glucosamine-6-phosphate isomerase 2	Q8TDQ7-3;;Q8TDQ7-4	1		0.282391	2.51215	0.00453545	0.333333		0.320363	3.37654	0.00138244	0.0215054		0.0379723	0.428997	0.671062	0.908143
[SYNCRIP]	Isoform 3 of Heterogeneous nuclear ribonucleoprotein Q	O60506-3;;O60506-4	6		-0.0919233	-1.6061	0.0642492	0.675824		-0.113838	-3.46826	0.00105323	0.0215054		-0.021915	-0.424109	0.674569	0.908143
[MOB4]	MOB-like protein phocein	Q9Y3A3-2;;Q9Y3A3	1		0.417235	3.33019	0.000239009	0		0.402712	3.4642	0.00106735	0.0215054		-0.0145228	-0.161653	0.872942	0.968929
[BGN]	Biglycan	P21810	48		-0.222762	-2.53345	0.00422381	0.323529		-0.220141	-3.37841	0.00137371	0.0215054		0.00262024	0.040733	0.967854	0.993584
[EGFR]	Epidermal growth factor receptor	P00533	7		-0.0110656	-0.265018	0.756222	0.997964		0.108011	3.27208	0.00188675	0.0263158		0.119076	3.68123	0.000571983	0.0434783
[HNRNPA1]	Isoform A1-A of Heterogeneous nuclear ribonucleoprotein A1	P09651-3;;P09651-2	10		-0.00577491	-0.0824287	0.923035	0.997964		-0.204493	-3.33755	0.00155765	0.0263158		-0.198718	-3.22878	0.00217155	0.0930233
[NA|NA]	Ig heavy chain V-III region TIL |Ig heavy chain V-III region WAS	P01776;P01765	1		0.00886813	0.0831481	0.922354	0.997964		0.338598	3.32896	0.00159978	0.0263158		0.32973	2.92076	0.00516843	0.129032
[EMG1]	Ribosomal RNA small subunit methyltransferase NEP1	Q92979	1		-0.0463056	-0.462449	0.588276	0.997964		-0.306834	-3.28071	0.00183922	0.0263158		-0.260529	-2.69939	0.00934116	0.164474
[RBMX]	Isoform 2 of RNA-binding motif protein, X chromosome	P38159;;P38159-2	6		-0.0210616	-0.322121	0.706073	0.997964		-0.165165	-3.27134	0.00189084	0.0263158		-0.144103	-2.66427	0.0102531	0.171875
[EIF4A3]	Eukaryotic initiation factor 4A-III	P38919	5		-0.0179143	-0.264447	0.75674	0.997964		-0.162255	-3.30654	0.00170722	0.0263158		-0.144341	-2.38251	0.0209472	0.227758
[CASP14]	Caspase-14	P31944	38		-0.0763486	-0.933846	0.276766	0.983807		-0.21444	-3.34131	0.00154138	0.0263158		-0.138092	-2.28911	0.0262847	0.255319
[RNASE7]	Ribonuclease 7	Q9H1E1	1		-0.143286	-0.6634	0.438304	0.997964		-0.624943	-3.27707	0.00185841	0.0263158		-0.481658	-2.27501	0.0271833	0.259587
[KRT82]	Keratin, type II cuticular Hb2	Q9NSB4	2		-0.0948208	-1.12196	0.192456	0.927761		-0.258755	-3.28488	0.00181713	0.0263158		-0.163934	-2.09824	0.0410503	0.326484
[HOOK3]	Protein Hook homolog 3	Q86VS8	3		0.0729164	1.41121	0.102679	0.798464		0.185011	3.32483	0.00162091	0.0263158		0.112095	2.04652	0.0461286	0.341053
[GUK1]	Isoform 2 of Guanylate kinase	Q16774;;Q16774-2	1		-0.0286423	-0.428933	0.615526	0.997964		-0.144603	-3.27897	0.00184795	0.0263158		-0.115961	-2.03742	0.0470608	0.343685
[FAM98B]	Isoform 2 of Protein FAM98B	Q52LJ0-2	5		-0.0591871	-0.907398	0.290405	0.994305		-0.172659	-3.26384	0.00193233	0.0263158		-0.113472	-1.99292	0.0519513	0.360465
[SEC23B]	Protein transport protein Sec23B	Q15437	2		0.084619	1.20582	0.161778	0.904639		0.206865	3.26903	0.0019028	0.0263158		0.122246	1.84424	0.071423	0.411585
[PSMB7]	Proteasome subunit beta type-7	Q99436	5		-0.0569646	-1.3346	0.122231	0.831967		-0.109762	-3.33219	0.00158556	0.0263158		-0.0527971	-1.75775	0.0854001	0.445344
[EEF1D]	Isoform 3 of Elongation factor 1-delta	P29692-3	1		-0.108757	-1.10066	0.20088	0.927761		-0.235922	-3.33213	0.00158599	0.0263158		-0.127165	-1.55987	0.12571	0.524103
[SSB]	Lupus La protein	P05455	21		-0.0522756	-1.32374	0.125238	0.838188		-0.0922333	-3.2975	0.00175291	0.0263158		-0.0399577	-1.36518	0.179137	0.604596
[COG8]	Conserved oligomeric Golgi complex subunit 8	Q96MW5	1		0.111492	1.51612	0.0801384	0.735363		0.189439	3.32616	0.0016139	0.0263158		0.0779472	1.20337	0.235648	0.673203
[GDPD2]	Isoform 2 of Glycerophosphoinositol inositolphosphodiesterase GDPD2	Q9HCC8-2	1		0.209541	2.20658	0.0120248	0.397849		0.286701	3.34766	0.00151175	0.0263158		0.0771602	1.08239	0.285704	0.721023
[PRDX1]	Peroxiredoxin-1	Q06830	21		-0.0668646	-1.32203	0.125725	0.84019		-0.0963849	-3.30204	0.0017306	0.0263158		-0.0295203	-0.70194	0.487633	0.8432
[DST|DST|DST|DST]	Dystonin |Isoform 3 of Dystonin |Isoform 2 of Dystonin |Isoform 4 of Dystonin	Q03001;Q03001-3;Q03001-8;Q03001-9	20		-0.165284	-2.09042	0.017094	0.45		-0.177742	-3.26694	0.00191509	0.0263158		-0.012458	-0.206981	0.837762	0.958097
[KRT6A]	Keratin, type II cytoskeletal 6A	P02538	3		0.323315	2.13493	0.0149728	0.414414		0.345635	3.31094	0.00168405	0.0263158		0.0223198	0.154464	0.878564	0.969575
[RPL23A]	60S ribosomal protein L23a	P62750	14		-0.0146208	-0.296886	0.728109	0.997964		-0.150089	-3.23139	0.00211821	0.03125		-0.135468	-3.12473	0.00293491	0.108108
[HSPB1]	Heat shock protein beta-1	P04792	30		-0.00325768	-0.0644773	0.939738	0.997964		-0.129227	-3.25279	0.00199203	0.03125		-0.12597	-3.0945	0.0032014	0.108108
[MBNL1|MBNL1|MBNL1]	Muscleblind-like protein 1 |Isoform 6 of Muscleblind-like protein 1 |Isoform 6 of Muscleblind-like protein 1	Q9NR56;Q9NR56-6;;Q9NR56-6	1		-0.0302979	-0.29073	0.73352	0.997964		-0.269414	-3.19637	0.00235269	0.03125		-0.239116	-2.88307	0.00573179	0.134615
[LRRC1]	Leucine-rich repeat-containing protein 1	Q9BTT6	2		-0.0391068	-0.327193	0.701712	0.997964		0.262608	3.20076	0.00232241	0.03125		0.301715	2.73737	0.00844213	0.160584
[TUBB2A]	Tubulin beta-2A chain	Q13885	2		-0.0315021	-0.451043	0.597509	0.997964		-0.226877	-3.20046	0.00232468	0.03125		-0.195375	-2.71449	0.0089681	0.164474
[ERH]	Enhancer of rudimentary homolog	P84090	4		-0.0507588	-0.538863	0.528399	0.997964		-0.242778	-3.23077	0.00212349	0.03125		-0.19202	-2.57417	0.012928	0.181818
[EIF3J]	Eukaryotic translation initiation factor 3 subunit J	O75822	6		-0.0213251	-0.579414	0.498132	0.997964		-0.0914702	-3.22203	0.00218125	0.03125		-0.0701451	-2.53583	0.0142656	0.18552
[SEPHS1]	Selenide, water dikinase 1	P49903-2;;P49903	1		0.0255338	0.255226	0.76497	0.997964		0.238233	3.21898	0.00220011	0.03125		0.2127	2.30223	0.0254832	0.255319
[MAPRE2]	Isoform 5 of Microtubule-associated protein RP/EB family member 2	Q15555-5;;Q15555-4	2		0.0438097	0.827992	0.334367	0.997964		0.162785	3.22414	0.0021667	0.03125		0.118975	2.30527	0.025298	0.255319
[PPFIBP1]	Isoform 4 of Liprin-beta-1	Q86W92-4	1		0.0563594	0.728067	0.395327	0.997964		0.167401	3.20672	0.00228093	0.03125		0.111042	1.5669	0.124052	0.519648
[TP63]	Isoform 8 of Tumor protein 63	Q9H3D4-8	2		0.0738757	1.09107	0.204792	0.927761		0.155113	3.21951	0.0021958	0.03125		0.0812375	1.45585	0.152423	0.573756
[NONO]	Non-POU domain-containing octamer-binding protein	Q15233;;Q15233-2	3		-0.0875943	-1.25514	0.145666	0.881805		-0.17327	-3.21978	0.00219472	0.03125		-0.0856753	-1.25578	0.216045	0.651211
[COA7]	Cytochrome c oxidase assembly factor 7	Q96BR5	1		-0.137709	-1.77656	0.0413381	0.568773		-0.207517	-3.19447	0.00236552	0.03125		-0.0698087	-0.877112	0.386234	0.792457
[PSPC1]	Paraspeckle component 1	Q8WXF1	7		-0.0586529	-1.61153	0.0633764	0.66759		-0.0723523	-3.25527	0.00197974	0.03125		-0.0136994	-0.549469	0.586595	0.878326
[RPL26]	60S ribosomal protein L26	P61254	2		-0.00197006	-0.0233052	0.978218	0.999784		-0.281481	-3.18662	0.00241832	0.0352113		-0.279511	-3.37939	0.00139914	0.0666667
[ZPR1]	Zinc finger protein ZPR1	O75312	1		0.00103044	0.013246	0.987591	0.999784		-0.217581	-3.15785	0.00262511	0.0352113		-0.218612	-3.27493	0.00189946	0.0930233
[UBE2M]	NEDD8-conjugating enzyme Ubc12	P61081	4		0.0276819	0.4752	0.578097	0.997964		0.237614	3.18512	0.00242845	0.0352113		0.209932	3.05392	0.00357985	0.108108
[CMTR1]	Cap-specific mRNA (nucleoside-2'-O-)-methyltransferase 1	Q8N1G2	1		0.0195005	0.132072	0.877024	0.997964		-0.407704	-3.14018	0.00276153	0.0352113		-0.427205	-2.86303	0.00604957	0.140187
[RPS12]	40S ribosomal protein S12	P25398	11		-0.0390053	-0.692879	0.418316	0.997964		-0.156143	-3.17312	0.00251185	0.0352113		-0.117138	-2.63227	0.0111392	0.175141
[RALB]	Isoform 2 of Ras-related protein Ral-B	P11234-2;;P11234	1		-0.0352782	-0.638212	0.455728	0.997964		-0.174361	-3.14534	0.00272252	0.0352113		-0.139083	-2.58246	0.0126558	0.180412
[NA|IGKV1-5]	Ig kappa chain V-I region EU |Ig heavy chain V-I region 5 (Fragment)	P01598;P01602	1		0.0012835	0.0101133	0.990514	0.999784		0.287223	3.1841	0.00243513	0.0352113		0.285939	2.26339	0.0279552	0.263006
[SCAMP2]	Secretory carrier-associated membrane protein 2	O15127	3		0.0298955	0.502689	0.556344	0.997964		0.146687	3.17954	0.00246584	0.0352113		0.116792	2.00335	0.0507758	0.357002
[FAHD1]	Acylpyruvase FAHD1, mitochondrial	Q6P587	1		-0.202751	-1.55073	0.0736485	0.703431		-0.429534	-3.15928	0.00261379	0.0352113		-0.226783	-1.5756	0.122014	0.516163
[TMPO]	Lamina-associated polypeptide 2, isoforms beta/gamma	P42167	1		0.174396	1.71078	0.049206	0.6		0.338461	3.13747	0.00278233	0.0352113		0.164065	1.54415	0.129481	0.529058
[C7]	Complement component C7	P10643	5		0.0702848	0.740352	0.387456	0.997964		0.222108	3.17982	0.00246455	0.0352113		0.151824	1.50182	0.140155	0.547278
[EIF1AX]	Eukaryotic translation initiation factor 1A, X-chromosomal	P47813	1		-0.172358	-1.57705	0.0690364	0.693717		-0.289867	-3.17223	0.00251778	0.0352113		-0.117509	-1.3234	0.192613	0.625566
[SCP2]	Non-specific lipid-transfer protein	P22307	8		-0.133707	-1.94408	0.0261148	0.505435		-0.203163	-3.16513	0.0025694	0.0352113		-0.0694555	-1.12116	0.268939	0.704879
[LBH]	Protein LBH	Q53QV2	1		0.129899	1.95326	0.0254353	0.5		0.185163	3.13248	0.00282306	0.0352113		0.0552634	0.814737	0.420795	0.812183
[ELAVL1]	ELAV-like protein 1	Q15717	8		-0.00414704	-0.126491	0.882183	0.997964		-0.0796126	-3.13058	0.00283901	0.0410959		-0.0754655	-4.13857	0.000139116	0
[OCIAD1]	OCIA domain-containing protein 1	Q9NX40	2		0.0192644	0.243332	0.775635	0.997964		0.200295	3.12979	0.00284623	0.0410959		0.18103	2.39795	0.0201762	0.221818
[RPLP1]	60S acidic ribosomal protein P1	P05386	5		-0.0329662	-0.636762	0.456742	0.997964		-0.134466	-3.10391	0.00305043	0.0410959		-0.1015	-2.34448	0.0229947	0.243243
[F10]	Coagulation factor X	P00742	4		0.0428571	0.528769	0.536156	0.997964		0.189291	3.11963	0.00292769	0.0410959		0.146434	2.26314	0.0279717	0.263006
[PABPC1]	Polyadenylate-binding protein 1	P11940	3		-0.00741968	-0.128838	0.880024	0.997964		-0.153022	-3.05936	0.00346897	0.0451613		-0.145602	-2.99543	0.00421358	0.1125
[SEPP1]	Selenoprotein P	P49908	1		0.101692	0.951538	0.267881	0.977977		0.333083	3.05412	0.00352112	0.0451613		0.231391	2.17936	0.0340933	0.291878
[SRSF5]	Serine/arginine-rich splicing factor 5	Q13243	3		-0.0635528	-0.728921	0.394787	0.997964		-0.248452	-3.08502	0.00322274	0.0451613		-0.184899	-2.14424	0.0369485	0.307317
[RBM25]	RNA-binding protein 25	P49756;;P49756-2	1		-0.0905449	-1.15888	0.178448	0.924138		-0.256618	-3.07317	0.00333653	0.0451613		-0.166073	-1.82634	0.0741394	0.421013
[HMGB1]	High mobility group protein B1	P09429	14		-0.0962158	-1.24818	0.147862	0.884882		-0.198166	-3.07981	0.00327047	0.0451613		-0.10195	-1.6247	0.111069	0.501699
[TAX1BP3]	Tax1-binding protein 3	O14907	5		0.0442387	1.03981	0.226579	0.959203		0.098311	3.07004	0.00336778	0.0451613		0.0540724	1.56211	0.125177	0.523663
[LYRM7]	Complex III assembly factor LYRM7	Q5U5X0	1		-0.0869049	-1.40221	0.104821	0.801126		-0.171544	-3.04508	0.00360668	0.0451613		-0.0846389	-1.48963	0.143318	0.552484
[ADAMTSL4]	ADAMTS-like protein 4	Q6UY14	2		0.117739	1.0004	0.244397	0.97028		0.217219	3.06258	0.00343534	0.0451613		0.0994803	0.930544	0.358158	0.779271
[HMGN4]	High mobility group nucleosome-binding domain-containing protein 4	O00479	2		-0.222193	-2.23122	0.0111515	0.392857		-0.250021	-3.05578	0.00350539	0.0451613		-0.0278275	-0.304695	0.763115	0.936508
[RPL32]	60S ribosomal protein L32	P62910	8		-0.0348232	-0.536597	0.530137	0.997964		-0.192822	-3.03904	0.00366994	0.0493827		-0.157999	-2.82042	0.00676207	0.14876
[LMBRD1]	Isoform 4 of Probable lysosomal cobalamin transporter	Q9NUN5-4	1		0.0215393	0.260957	0.75985	0.997964		0.258999	3.02621	0.00380679	0.0493827		0.237459	2.80703	0.00700474	0.14876
[HDGFRP3]	Hepatoma-derived growth factor-related protein 3	Q9Y3E1	2		-0.0139608	-0.198813	0.815861	0.997964		-0.181898	-3.03196	0.0037458	0.0493827		-0.167938	-2.79489	0.00723966	0.14876
[TUBB4B]	Tubulin beta-4B chain	P68371	2		-0.00485454	-0.0481247	0.95503	0.998199		-0.22565	-3.01784	0.00389709	0.0493827		-0.220796	-2.46144	0.0172253	0.203922
[SFXN1]	Sideroflexin-1	Q9H9B4	1		0.0626562	0.688579	0.421198	0.997964		0.256656	3.03024	0.00376228	0.0493827		0.194	2.32094	0.0243559	0.252459
[CPT2]	Carnitine O-palmitoyltransferase 2, mitochondrial	P23786	4		0.0906631	1.32311	0.125413	0.840065		0.206377	3.03299	0.00373233	0.0493827		0.115714	2.02748	0.0481248	0.346856
[EIF3F]	Eukaryotic translation initiation factor 3 subunit F	O00303	6		-0.0754977	-1.17777	0.171606	0.924138		-0.134248	-3.0194	0.00387877	0.0493827		-0.0587507	-0.982279	0.332258	0.762124
[HRAS]	GTPase HRas	P01112-2;;P01112	1		-0.0373004	-0.50092	0.557731	0.997964		0.226899	3.00672	0.00402004	0.0517241		0.264199	4.32796	7.8125e-05	0
[MAP4|MAP4|MAP4]	Microtubule-associated protein 4 |Isoform 5 of Microtubule-associated protein 4 |Isoform 5 of Microtubule-associated protein 4	P27816-6;P27816-5;;P27816;P27816-5	2		0.0495603	0.754118	0.378815	0.997964		-0.171868	-3.00423	0.00404601	0.0517241		-0.221429	-3.73347	0.000487716	0.0434783
[HIST1H1A]	Histone H1.1	Q02539	1		-0.19434	-1.1898	0.167331	0.914432		-0.460896	-3.00291	0.00406056	0.0517241		-0.266556	-1.76549	0.0840544	0.441576
[NQO2]	Ribosyldihydronicotinamide dehydrogenase [quinone]	P16083	3		-0.13102	-0.978755	0.254625	0.971226		-0.339178	-2.98337	0.00428588	0.0517241		-0.208158	-1.68351	0.0990446	0.47561
[TFPI]	Isoform Beta of Tissue factor pathway inhibitor	P10646-2	2		0.0530484	0.718273	0.401633	0.997964		0.152651	3.01489	0.00392866	0.0517241		0.0996025	1.67294	0.101142	0.482014
[SNX3]	Sorting nexin-3	O60493	11		-0.0387131	-0.785452	0.359535	0.997964		-0.0989273	-2.98048	0.00432284	0.0517241		-0.0602142	-1.64972	0.105815	0.492398
[SLAIN2]	SLAIN motif-containing protein 2	Q9P270	1		-0.0510124	-0.805649	0.347389	0.997964		-0.135777	-3.00523	0.00403534	0.0517241		-0.0847645	-1.58842	0.119063	0.516163
[GM2A]	Ganglioside GM2 activator	P17900	5		-0.126992	-1.56636	0.070892	0.701799		-0.191188	-2.99574	0.00414483	0.0517241		-0.0641962	-1.04582	0.302155	0.736354
[FUBP3]	Far upstream element-binding protein 3	Q96I24	5		-0.0705994	-1.37319	0.112034	0.824687		-0.113338	-2.98109	0.0043139	0.0517241		-0.0427391	-0.968072	0.339239	0.767974
[VPS29|VPS29]	Vacuolar protein sorting-associated protein 29 |Isoform 2 of Vacuolar protein sorting-associated protein 29	Q9UBQ0;Q9UBQ0-2	2		-0.197942	-1.93286	0.0269579	0.505435		-0.261674	-2.98368	0.00428297	0.0517241		-0.0637321	-0.831631	0.411247	0.804889
[PLBD2]	Putative phospholipase B-like 2	Q8NHP8;;Q8NHP8-2	2		-0.129252	-1.63388	0.0599246	0.649425		-0.16905	-2.98104	0.00431422	0.0517241		-0.0397975	-0.65969	0.514084	0.848583
[OPLAH]	5-oxoprolinase	O14841	4		0.108969	2.39204	0.00669978	0.35443		0.120208	3.01351	0.00394429	0.0517241		0.0112387	0.345419	0.732442	0.925068
[PDIA3]	Protein disulfide-isomerase A3	P30101	38		-0.0320125	-0.553044	0.517731	0.997964		-0.136962	-2.96609	0.00449741	0.0546448		-0.104949	-2.62659	0.0113039	0.175141
[GAS7]	Isoform 2 of Growth arrest-specific protein 7	O60861-2	1		-0.0326608	-0.465666	0.585691	0.997964		-0.186706	-2.96216	0.00454375	0.0546448		-0.154045	-2.61841	0.0115358	0.175141
[EXOSC3]	Isoform 2 of Exosome complex component RRP40	Q9NQT5-2	1		-0.0884724	-1.25996	0.144145	0.879884		-0.234533	-2.95861	0.00458836	0.0546448		-0.14606	-2.06095	0.0446686	0.33691
[PSIP1]	PC4 and SFRS1-interacting protein	O75475-3;;O75475	1		-0.0840827	-0.915821	0.285985	0.98847		-0.248545	-2.94821	0.0047222	0.0546448		-0.164463	-1.98573	0.0527765	0.362857
[HNRNPL]	Heterogeneous nuclear ribonucleoprotein L	P14866	14		-0.0284467	-0.719242	0.401006	0.997964		-0.0815102	-2.97426	0.00439795	0.0546448		-0.0530635	-1.92297	0.0604464	0.381849
[NONO]	Non-POU domain-containing octamer-binding protein	Q15233-2;;Q15233	11		-0.0386704	-0.772951	0.367128	0.997964		-0.106989	-2.94561	0.00475819	0.0546448		-0.0683185	-1.81057	0.0765922	0.426087
[DDX5]	Probable ATP-dependent RNA helicase DDX5	P17844-2;;P17844	3		-0.0808047	-1.29011	0.134952	0.871142		-0.140767	-2.95934	0.00457866	0.0546448		-0.059962	-1.15936	0.253087	0.687346
[DST]	Isoform 3 of Dystonin	Q03001-3	54		-0.11092	-1.53576	0.0763783	0.718072		-0.152005	-2.97126	0.00443319	0.0546448		-0.0410848	-0.718394	0.477547	0.841913
[PDE12]	Isoform 2 of 2',5'-phosphodiesterase 12	Q6L8Q7-2	1		0.258817	2.05133	0.019157	0.465649		0.328441	2.94743	0.0047319	0.0546448		0.0696234	0.544756	0.589806	0.88009
[NPM1]	Nucleophosmin	P06748	10		-0.0272455	-0.305158	0.720879	0.997964		-0.222073	-2.93349	0.00491444	0.0582011		-0.194827	-2.48804	0.0161212	0.2
[RBBP5]	Isoform 2 of Retinoblastoma-binding protein 5	Q15291-2	1		-0.00210441	-0.0247696	0.976824	0.999784		-0.19091	-2.92371	0.00505183	0.0582011		-0.188805	-2.43547	0.0183723	0.208494
[COL6A2]	Isoform 2C2A of Collagen alpha-2(VI) chain	P12110-2	5		0.0403417	0.560839	0.511909	0.997964		0.182179	2.93543	0.00488804	0.0582011		0.141837	2.01583	0.049394	0.352
[PPIH]	Peptidyl-prolyl cis-trans isomerase H	O43447	3		-0.0751328	-1.15245	0.180828	0.924138		-0.186902	-2.93742	0.00486261	0.0582011		-0.111769	-1.94935	0.0570895	0.375
[SNX6]	Sorting nexin-6	Q9UNH7;;Q9UNH7-2	3		-0.0487396	-0.88747	0.301055	0.997964		-0.125226	-2.92669	0.00500905	0.0582011		-0.0764869	-1.86101	0.0689553	0.403727
[SRPX2]	Sushi repeat-containing protein SRPX2	O60687	1		0.154052	1.6197	0.0620865	0.654596		0.322613	2.93481	0.00489709	0.0582011		0.168561	1.43576	0.158043	0.57689
[UFD1L]	Isoform 3 of Ubiquitin fusion degradation protein 1 homolog	Q92890;;Q92890-3	2		0.0524155	0.702359	0.412046	0.997964		-0.191446	-2.91453	0.00517877	0.06		-0.243862	-3.29359	0.00179946	0.0833333
[STX4]	Syntaxin-4	Q12846;;Q12846-2	1		0.0354106	0.572213	0.503433	0.997964		0.19019	2.91776	0.00513319	0.06		0.15478	2.64811	0.0106878	0.173653
[RPLP2]	60S acidic ribosomal protein P2	P05387	13		-0.0210472	-0.417889	0.624659	0.997964		-0.113237	-2.91667	0.00514849	0.06		-0.0921897	-2.49361	0.0158977	0.2
[FLII|FLII]	Protein flightless-1 homolog |Isoform 2 of Protein flightless-1 homolog	Q13045-3;;Q13045;Q13045-2	2		0.029327	0.272554	0.749536	0.997964		0.247121	2.91635	0.00515172	0.06		0.217794	2.18913	0.0333331	0.291878
[SRRT]	Isoform 4 of Serrate RNA effector molecule homolog	Q9BXP5-4	9		-0.0165727	-0.466691	0.584875	0.997964		-0.0788153	-2.91173	0.00521843	0.06		-0.0622426	-2.12084	0.0390015	0.317536
[POF1B]	Protein POF1B	Q8WVV4	32		-0.0364281	-0.459308	0.590812	0.997964		-0.169815	-2.90542	0.00531207	0.06		-0.133387	-1.99206	0.0520505	0.360735
[LGALSL]	Galectin-related protein	Q3ZCW2	4		-0.101965	-1.24281	0.149552	0.884882		-0.197895	-2.90782	0.00527672	0.06		-0.0959305	-1.30691	0.198137	0.631093
[CETN2]	Centrin-2	P41208	3		-0.089092	-0.945634	0.27083	0.979419		-0.185141	-2.89899	0.00540754	0.06		-0.0960488	-1.17006	0.24877	0.682668
[VPS29|VPS29|VPS29]	Vacuolar protein sorting-associated protein 29 |Vacuolar protein sorting-associated protein 29 |Isoform 2 of Vacuolar protein sorting-associated protein 29	Q9UBQ0;;Q9UBQ0;Q9UBQ0-2	5		-0.0752182	-1.58495	0.0677101	0.693717		-0.0896246	-2.90802	0.00527403	0.06		-0.0144064	-0.468708	0.642689	0.899577
[LSM8]	U6 snRNA-associated Sm-like protein LSm8	O95777	3		-0.0949977	-1.6832	0.0528127	0.620795		-0.108116	-2.90783	0.00527662	0.06		-0.0131186	-0.314038	0.756067	0.934904
[SPICE1]	Spindle and centriole-associated protein 1	Q8N0Z3	1		-0.608273	-2.49785	0.00475323	0.340909		-0.62801	-2.92041	0.00509601	0.06		-0.0197372	-0.0876671	0.930789	0.986746
[HAGH]	Isoform 2 of Hydroxyacylglutathione hydrolase, mitochondrial	Q16775-2	9		0.055349	0.634116	0.458598	0.997964		0.232526	2.88688	0.00558405	0.0604651		0.177177	2.29112	0.0261554	0.255319
[ATP2A3]	Isoform SERCA3G of Sarcoplasmic/endoplasmic reticulum calcium ATPase 3	Q93084-4	6		0.0597719	0.984915	0.251694	0.971226		0.215614	2.89171	0.00551067	0.0604651		0.155842	2.28272	0.0266911	0.256716
[BANF1]	Barrier-to-autointegration factor	O75531	13		-0.0181714	-0.287722	0.736179	0.997964		-0.134951	-2.89373	0.00548168	0.0604651		-0.11678	-2.23305	0.0300568	0.273973
[SLC12A2]	Solute carrier family 12 member 2	P55011-3;;P55011	1		0.250981	1.24029	0.150365	0.884882		0.677219	2.88882	0.00555259	0.0604651		0.426238	2.00933	0.0501109	0.353877
[SUB1]	Activated RNA polymerase II transcriptional coactivator p15	P53999	9		-0.0147767	-0.315815	0.711564	0.997964		-0.0882631	-2.88709	0.0055806	0.0604651		-0.0734864	-1.94724	0.0573625	0.375
[IQGAP2]	Ras GTPase-activating-like protein IQGAP2	Q13576	11		0.0694953	1.23253	0.152888	0.893251		0.181642	2.87818	0.00572392	0.0604651		0.112147	1.94406	0.0577626	0.376554
[PSAP|PSAP|PSAP]	Prosaposin |Prosaposin |Isoform Sap-mu-9 of Prosaposin	P07602;;P07602;P07602-3	9		-0.0737514	-0.794476	0.354095	0.997964		-0.213798	-2.88333	0.00564149	0.0604651		-0.140047	-1.87122	0.0674898	0.401884
[COQ9]	Ubiquinone biosynthesis protein COQ9, mitochondrial	O75208	2		0.0716438	0.886115	0.301793	0.997964		0.211381	2.87841	0.00572037	0.0604651		0.139737	1.83411	0.0729416	0.417674
[TOLLIP]	Toll-interacting protein	Q9H0E2;;Q9H0E2-2	2		0.0659964	1.10128	0.200633	0.927761		0.144759	2.8772	0.00574019	0.0604651		0.0787628	1.77514	0.082412	0.438017
[DCN]	Isoform B of Decorin	P07585-2	1		0.348935	1.39598	0.106325	0.804833		0.832501	2.89712	0.00543448	0.0604651		0.483566	1.75318	0.0861853	0.447051
[MAP2K3]	Dual specificity mitogen-activated protein kinase kinase 3	P46734	3		0.0593876	1.14038	0.185385	0.924138		0.130836	2.8765	0.00575183	0.0604651		0.0714484	1.61624	0.112898	0.503867
[KRT8]	Keratin, type II cytoskeletal 8	P05787	34		0.219462	1.8357	0.0352276	0.52766		0.386269	2.8758	0.00576422	0.0604651		0.166807	1.44608	0.155139	0.57689
[CRLF3]	Isoform 2 of Cytokine receptor-like factor 3	Q8IUI8-2	1		0.135522	1.06892	0.213987	0.945171		0.259702	2.89516	0.00546304	0.0604651		0.12418	1.10504	0.275796	0.707755
[FAM175B]	BRISC complex subunit Abro1	Q15018	1		0.109902	1.73784	0.0458429	0.581882		0.154338	2.88333	0.00564149	0.0604651		0.0444362	0.722904	0.474788	0.840409
[SEC24C]	Protein transport protein Sec24C	P53992	2		-0.176704	-1.9495	0.0257124	0.5		-0.209689	-2.88985	0.00553642	0.0604651		-0.0329856	-0.394389	0.696201	0.914334
[SRSF1]	Serine/arginine-rich splicing factor 1	Q07955	13		-0.0220677	-0.438149	0.607956	0.997964		-0.107995	-2.86551	0.00592403	0.0627803		-0.0859278	-2.37372	0.0214083	0.231579
[DDX6]	Probable ATP-dependent RNA helicase DDX6	P26196	11		-0.0207622	-0.422285	0.621043	0.997964		-0.101096	-2.84909	0.00619192	0.0627803		-0.0803343	-2.23234	0.0301074	0.273973
[C8G]	Complement component C8 gamma chain	P07360	5		0.0703205	1.09414	0.203547	0.927761		0.130161	2.87142	0.00583362	0.0627803		0.0598409	1.30044	0.200353	0.632482
[ANK2|ANK2]	Ankyrin-2 |Isoform 4 of Ankyrin-2	Q01484;Q01484-5	3		0.163966	1.98739	0.0230635	0.5		0.245929	2.85932	0.00602123	0.0627803		0.0819636	1.20594	0.23465	0.671027
[SAP18]	Histone deacetylase complex subunit SAP18	O00422	1		-0.0899487	-1.77552	0.0414531	0.568773		-0.137437	-2.853	0.00612414	0.0627803		-0.0474885	-1.07983	0.286845	0.72238
[DNAJC9]	DnaJ homolog subfamily C member 9	Q8WXX5	1		-0.0920759	-1.1646	0.176353	0.924138		-0.163487	-2.85958	0.006018	0.0627803		-0.0714108	-0.953818	0.346348	0.77066
[OPTN]	Optineurin	Q96CV9;;Q96CV9-3	2		-0.0761543	-1.26545	0.142418	0.879589		-0.118729	-2.86646	0.00590841	0.0627803		-0.0425749	-0.857439	0.396895	0.797624
[RHOC]	Rho-related GTP-binding protein RhoC	P08134	1		-0.158938	-2.13359	0.0150338	0.415179		-0.176503	-2.87159	0.0058305	0.0627803		-0.0175655	-0.280109	0.781762	0.944041
[SEPT7]	Isoform 2 of Septin-7	Q16181-2	27		-0.0144428	-0.414285	0.627675	0.997964		-0.0689999	-2.84081	0.006332	0.0657895		-0.0545571	-2.27394	0.0272501	0.259587
[SCARB2]	Lysosome membrane protein 2	Q14108;;Q14108-2	1		0.0640744	0.975232	0.256323	0.971226		0.176375	2.8483	0.00620453	0.0657895		0.1123	1.78326	0.0810286	0.432545
[ANP32B]	Acidic leucine-rich nuclear phosphoprotein 32 family member B	Q92688;;Q92688-2	1		-0.106403	-1.43706	0.096704	0.774451		-0.165689	-2.84764	0.00621562	0.0657895		-0.0592861	-0.883784	0.382645	0.791439
[HMGCS2]	Isoform 2 of Hydroxymethylglutaryl-CoA synthase, mitochondrial	P54868-2	1		0.125672	1.47405	0.0886283	0.759101		0.193884	2.84275	0.00630011	0.0657895		0.0682119	0.875565	0.387061	0.793243
[RAB11FIP5]	Rab11 family-interacting protein 5	Q9BXF6	2		-0.171104	-2.29711	0.00910011	0.35443		-0.15064	-2.8351	0.00643093	0.0657895		0.0204644	0.313991	0.7561	0.934904
[HNRNPK|HNRNPK]	Isoform 2 of Heterogeneous nuclear ribonucleoprotein K |Isoform 3 of Heterogeneous nuclear ribonucleoprotein K	P61978-2;P61978-3	4		0.0095196	0.174603	0.837864	0.997964		-0.109087	-2.81886	0.00671056	0.0675105		-0.118607	-2.91115	0.0053097	0.13
[DYNC1LI2]	Cytoplasmic dynein 1 light intermediate chain 2	O43237;;O43237-2	1		0.00670773	0.0742436	0.930641	0.997964		0.242877	2.82472	0.00660571	0.0675105		0.236169	2.24448	0.0292445	0.268258
[PTCD3]	Pentatricopeptide repeat domain-containing protein 3, mitochondrial	Q96EY7	2		0.0464023	0.658033	0.441971	0.997964		0.205381	2.81783	0.00672845	0.0675105		0.158979	2.06648	0.0441172	0.335498
[CHMP2A]	Charged multivesicular body protein 2a	O43633	9		-0.034964	-0.740623	0.387286	0.997964		-0.099733	-2.81575	0.00676606	0.0675105		-0.064769	-2.03398	0.047428	0.345361
[PGLYRP2]	N-acetylmuramoyl-L-alanine amidase	Q96PD5	6		0.0675897	0.932482	0.27744	0.983807		0.182511	2.82263	0.00664073	0.0675105		0.114921	1.76038	0.0849503	0.445344
[PIP4K2C]	Phosphatidylinositol 5-phosphate 4-kinase type-2 gamma	Q8TBX8	4		0.0403328	0.769622	0.369184	0.997964		0.110278	2.81396	0.00679644	0.0675105		0.0699451	1.60998	0.114268	0.504405
[TRNT1]	Isoform 2 of CCA tRNA nucleotidyltransferase 1, mitochondrial	Q96Q11-2	1		-0.172258	-1.58801	0.0672015	0.693717		-0.301839	-2.82144	0.00666131	0.0675105		-0.129582	-1.14887	0.257355	0.693009
[PRG2]	Bone marrow proteoglycan	P13727-2;;P13727	1		0.280238	1.47251	0.0889483	0.759101		0.502172	2.82568	0.00658825	0.0675105		0.221934	1.05257	0.2991	0.734615
[MRPL24]	39S ribosomal protein L24, mitochondrial	Q96A35	1		0.123881	1.98752	0.0230546	0.5		0.125905	2.8234	0.00662845	0.0675105		0.00202435	0.0344768	0.972807	0.993638
[CHCHD1]	Coiled-coil-helix-coiled-coil-helix domain-containing protein 1	Q96BP2	1		0.0300181	0.389672	0.64826	0.997964		0.19369	2.79843	0.00708718	0.0682731		0.163672	2.62656	0.0113048	0.175141
[RALY]	Isoform 1 of RNA-binding protein Raly	Q9UKM9-2	13		-0.0176592	-0.433717	0.611591	0.997964		-0.0787282	-2.79155	0.00721843	0.0682731		-0.061069	-2.53946	0.0141296	0.185185
[FAHD2B]	Fumarylacetoacetate hydrolase domain-containing protein 2B	Q6P2I3	3		0.0269838	0.36647	0.667926	0.997964		0.150438	2.79908	0.00707511	0.0682731		0.123454	2.00872	0.0501774	0.353877
[CD44]	Isoform 8 of CD44 antigen	P16070-8	9		0.0342799	0.640523	0.45411	0.997964		0.117974	2.79075	0.00723287	0.0682731		0.0836944	1.96072	0.0557016	0.372051
[ERP44]	Endoplasmic reticulum resident protein 44	Q9BS26	10		-0.0576922	-1.10619	0.198646	0.927761		-0.112252	-2.79762	0.00710474	0.0682731		-0.0545602	-1.78319	0.0810402	0.432545
[LASP1]	LIM and SH3 domain protein 1	Q14847	11		-0.0527054	-0.803701	0.348553	0.997964		-0.132445	-2.7968	0.00711918	0.0682731		-0.0797401	-1.39017	0.171446	0.599671
[TLK2]	Isoform 3 of Serine/threonine-protein kinase tousled-like 2	Q86UE8-3	1		0.120469	1.57222	0.0698682	0.698701		0.256792	2.79035	0.00724116	0.0682731		0.136323	1.35506	0.182317	0.608034
[RTCB]	tRNA-splicing ligase RtcB homolog	Q9Y3I0	18		-0.0564418	-1.2658	0.142308	0.879589		-0.101672	-2.79157	0.0072181	0.0682731		-0.0452304	-1.20713	0.234192	0.671027
[S100A10]	Protein S100-A10	P60903	16		-0.0954869	-1.688	0.0521663	0.61859		-0.129318	-2.80601	0.00694332	0.0682731		-0.0338308	-0.836312	0.408613	0.802887
[NT5E]	5'-nucleotidase	P21589-2;;P21589	1		-0.269717	-2.00958	0.0216445	0.496454		-0.349375	-2.80534	0.0069556	0.0682731		-0.079658	-0.57809	0.567271	0.869695
[SNAP23]	Synaptosomal-associated protein 23	O00161	3		0.094213	1.16479	0.176286	0.924138		0.12317	2.79311	0.00718825	0.0682731		0.0289566	0.402812	0.690033	0.910994
[KRT15|KRT15]	Keratin, type I cytoskeletal 15 |Isoform 2 of Keratin, type I cytoskeletal 15	P19012;P19012-2	17		0.176222	2.30389	0.00891056	0.35443		0.168739	2.79044	0.00723944	0.0682731		-0.0074828	-0.106571	0.915967	0.981067
[ABI3BP]	Target of Nesh-SH3	Q7Z7G0	21		-0.00550259	-0.0543631	0.949195	0.997964		0.227105	2.78762	0.00729483	0.0703125		0.232608	2.24039	0.0295294	0.272346
[ANP32B]	Acidic leucine-rich nuclear phosphoprotein 32 family member B	Q92688	5		-0.0628669	-1.07431	0.211724	0.940223		-0.13138	-2.77596	0.00752284	0.0703125		-0.0685135	-1.42264	0.161785	0.581475
[ARHGEF37]	Rho guanine nucleotide exchange factor 37	A1IGU5	1		0.11445	1.28596	0.136192	0.872324		0.210748	2.78302	0.00738373	0.0703125		0.0962985	1.01537	0.316397	0.747232
[SP1]	Isoform 2 of Transcription factor Sp1	P08047-2	1		0.232909	2.10167	0.0165277	0.444444		0.316148	2.78583	0.00732963	0.0703125		0.0832394	0.775794	0.443224	0.82072
[KRT16]	Keratin, type I cytoskeletal 16	P08779	33		0.431766	2.38515	0.00684957	0.35443		0.357138	2.78781	0.00729116	0.0703125		-0.0746281	-0.4097	0.685005	0.909794
[AIP]	AH receptor-interacting protein	O00170	9		-0.0901249	-2.12529	0.0154121	0.421053		-0.095712	-2.7752	0.00753642	0.0703125		-0.00558708	-0.179446	0.859143	0.964657
[KRT75]	Keratin, type II cytoskeletal 75	O95678	16		0.396344	2.20708	0.0120055	0.397849		0.380263	2.78602	0.00732672	0.0703125		-0.0160813	-0.0860743	0.932055	0.986881
[PBDC1]	Protein PBDC1	Q9BVG4	7		0.0217441	0.550507	0.519629	0.997964		-0.0850373	-2.76045	0.00784407	0.0719697		-0.106781	-4.00619	0.000211961	0
[EEF1B2]	Elongation factor 1-beta	P24534	10		-0.0220202	-0.401881	0.63804	0.997964		-0.140102	-2.75781	0.00789849	0.0719697		-0.118082	-2.22035	0.0309671	0.278533
[PTGES3]	Isoform 4 of Prostaglandin E synthase 3	Q15185-4;;Q15185-3	4		-0.0352209	-0.59825	0.484327	0.997964		-0.126994	-2.76468	0.00775431	0.0719697		-0.0917728	-2.05383	0.0453751	0.340426
[RPS15]	40S ribosomal protein S15	P62841	5		-0.0959198	-0.725036	0.39728	0.997964		-0.319423	-2.75612	0.00793621	0.0719697		-0.223504	-1.66871	0.10197	0.482057
[SNTB1]	Isoform 2 of Beta-1-syntrophin	Q13884;;Q13884-2	2		0.115531	1.31939	0.12646	0.84019		0.244903	2.76912	0.0076583	0.0719697		0.129371	1.44166	0.156372	0.57689
[ATP1B1]	Isoform 2 of Sodium/potassium-transporting ATPase subunit beta-1	P05026-2	1		0.281619	1.54875	0.0739956	0.703431		0.561852	2.76641	0.00771616	0.0719697		0.280233	1.23407	0.224016	0.660027
[TMPO|TMPO|TMPO|TMPO]	Lamina-associated polypeptide 2, isoform alpha |Lamina-associated polypeptide 2, isoforms beta/gamma |Isoform Gamma of Lamina-associated polypeptide 2, isoforms beta/gamma |Isoform Gamma of Lamina-associated polypeptide 2, isoforms beta/gamma	P42167-2;;P42166;P42167;P42167-2	1		-0.0555311	-0.74958	0.381676	0.997964		-0.121315	-2.76463	0.00775506	0.0719697		-0.0657844	-1.16682	0.250094	0.684472
[RWDD1]	RWD domain-containing protein 1	Q9H446-2;;Q9H446	1		-0.180423	-3.1175	0.000528233	0.166667		-0.130886	-2.75694	0.007918	0.0719697		0.0495373	0.846641	0.402859	0.799041
[ATP6V1B1]	V-type proton ATPase subunit B, kidney isoform	P15313	2		0.0789378	0.775864	0.365368	0.997964		0.2505	2.7558	0.00794407	0.0735849		0.171562	1.69024	0.0977392	0.472873
[HAL]	Histidine ammonia-lyase	P42357	5		-0.0786684	-0.618257	0.469879	0.997964		-0.335667	-2.74212	0.00824095	0.0746269		-0.256998	-2.47103	0.0168251	0.202479
[FEN1]	Flap endonuclease 1	P39748	1		0.0725073	0.844571	0.324888	0.997964		0.19948	2.74957	0.00807974	0.0746269		0.126973	1.46291	0.150485	0.569545
[PHKB]	Isoform 2 of Phosphorylase b kinase regulatory subunit beta	Q93100;Q93100-3;;Q93100-2	1		0.183393	2.1669	0.0135953	0.407767		0.224792	2.74729	0.00813125	0.0746269		0.0413987	0.56466	0.57631	0.873892
[RPS21]	40S ribosomal protein S21	P63220	4		0.0638553	1.10346	0.199748	0.927761		-0.120734	-2.74019	0.00828028	0.076087		-0.184589	-4.07318	0.000172414	0
[IMMT]	MICOS complex subunit MIC60	Q16891-2;Q16891-4;;Q16891;;Q16891-2	8		0.00927256	0.252401	0.767504	0.997964		0.0951964	2.7285	0.00854332	0.076087		0.0859238	2.37366	0.0214109	0.231579
[CAPZB|CAPZB|CAPZB|CAPZB|CAPZB]	F-actin-capping protein subunit beta |F-actin-capping protein subunit beta |Isoform 2 of F-actin-capping protein subunit beta |Isoform 2 of F-actin-capping protein subunit beta |Isoform 2 of F-actin-capping protein subunit beta	P47756-2;P47756;;P47756;P47756-2;;P47756-2	1		-0.0291894	-0.514368	0.547218	0.997964		-0.136647	-2.73478	0.00840011	0.076087		-0.107458	-2.14301	0.0370529	0.307317
[NDUFA13]	NADH dehydrogenase [ubiquinone] 1 alpha subcomplex subunit 13	Q9P0J0	4		0.037944	0.605056	0.479407	0.997964		0.135108	2.73648	0.00836078	0.076087		0.0971636	2.00926	0.0501196	0.353877
[MCM7]	DNA replication licensing factor MCM7	P33993	1		-0.156831	-1.64905	0.0576552	0.64058		-0.306596	-2.7395	0.00829547	0.076087		-0.149765	-1.57585	0.121953	0.516163
[RTN4]	Isoform 2 of Reticulon-4	Q9NQC3-2	1		-0.172059	-1.78916	0.0399661	0.568773		-0.221007	-2.73869	0.0083139	0.076087		-0.0489487	-0.643004	0.524718	0.853482
[BLOC1S4]	Biogenesis of lysosome-related organelles complex 1 subunit 4	Q9NUP1	1		-0.159073	-1.69191	0.0516432	0.61859		-0.207551	-2.73075	0.00849364	0.076087		-0.0484777	-0.598047	0.553955	0.865463
[PGAM5]	Isoform 2 of Serine/threonine-protein phosphatase PGAM5, mitochondrial	Q96HS1-2	3		-0.101033	-1.76181	0.0429978	0.569343		-0.110363	-2.73788	0.00833233	0.076087		-0.00933069	-0.179169	0.859355	0.964657
[ZNF207]	Isoform 2 of BUB3-interacting and GLEBS motif-containing protein ZNF207	O43670-3;;O43670-2	1		0.0410291	0.261557	0.759313	0.997964		0.49425	2.72469	0.00862963	0.0776173		0.453221	2.67593	0.00994041	0.170886
[IFFO2]	Intermediate filament family orphan 2	Q5TF58	1		0.0319463	0.349891	0.682111	0.997964		-0.234461	-2.71664	0.00881983	0.0782918		-0.266408	-3.17254	0.00256196	0.104167
[ACSL3]	Long-chain-fatty-acid--CoA ligase 3	O95573	3		-0.00339864	-0.0452673	0.9577	0.999101		0.1752	2.71767	0.00879731	0.0782918		0.178599	2.39164	0.0204852	0.224638
[ATP1B1]	Isoform 2 of Sodium/potassium-transporting ATPase subunit beta-1	P05026;;P05026-2	11		0.135975	1.299	0.132339	0.857919		0.368582	2.72106	0.00871961	0.0782918		0.232607	1.62532	0.110936	0.501699
[HNRNPU]	Heterogeneous nuclear ribonucleoprotein U	Q00839	12		-0.0653237	-1.10962	0.197309	0.927761		-0.132009	-2.72087	0.00872241	0.0782918		-0.0666855	-1.27308	0.209892	0.64311
[RPL8]	60S ribosomal protein L8	P62917	17		-0.0367271	-0.539869	0.527639	0.997964		-0.180928	-2.70634	0.00906746	0.0804196		-0.144201	-2.45556	0.0174815	0.203922
[PRPSAP1]	Phosphoribosyl pyrophosphate synthase-associated protein 1	Q14558	5		0.0726698	1.17626	0.172141	0.924138		0.147939	2.70947	0.00898879	0.0804196		0.0752689	1.37312	0.176709	0.604299
[PLEC|PLEC|PLEC|PLEC|PLEC|PLEC]	Plectin |Isoform 3 of Plectin |Isoform 3 of Plectin |Isoform 4 of Plectin |Isoform 4 of Plectin |Isoform 8 of Plectin	Q15149-4;Q15149-5;Q15149-7;Q15149-3;;Q15149;Q15149-3;Q15149-4;Q15149-8	131		-0.0529317	-1.36116	0.11515	0.828498		-0.0884074	-2.71045	0.00896519	0.0804196		-0.0354757	-1.13997	0.261049	0.696622
[STIM1]	Stromal interaction molecule 1	Q13586	2		0.100183	1.0981	0.201937	0.927761		0.155921	2.71241	0.00892047	0.0804196		0.055738	0.715039	0.479617	0.84272
[CECR5]	Isoform 1 of Cat eye syndrome critical region protein 5	Q9BXW7-2	3		0.135643	1.80074	0.0387431	0.556452		0.183884	2.70516	0.00909504	0.0804196		0.0482405	0.561524	0.578427	0.874468
[HMGB2]	High mobility group protein B2	P26583	3		-0.00546473	-0.071611	0.933116	0.997964		-0.16683	-2.69326	0.00938728	0.0808081		-0.161365	-2.47825	0.0165323	0.2
[TOM1L2]	Isoform 5 of TOM1-like protein 2	Q6ZVM7-5	3		0.0179024	0.30883	0.717662	0.997964		0.133017	2.69444	0.00935733	0.0808081		0.115115	2.32664	0.0240177	0.252459
[AK2]	Adenylate kinase 2, mitochondrial	P54819;;P54819-2	10		-0.00650169	-0.126359	0.88231	0.997964		0.0987072	2.69785	0.00927317	0.0808081		0.105209	2.31482	0.0247248	0.253247
[PTGS1]	Isoform 4 of Prostaglandin G/H synthase 1	P23219-4	3		0.0404307	0.649098	0.448143	0.997964		0.195371	2.69051	0.00944989	0.0808081		0.154941	2.24135	0.0294628	0.271709
[UBA5]	Ubiquitin-like modifier-activating enzyme 5	Q9GZZ9-2;;Q9GZZ9	1		0.0491801	0.795331	0.353593	0.997964		0.157142	2.6986	0.00925528	0.0808081		0.107962	1.98548	0.0528039	0.362857
[HNRNPA2B1]	Heterogeneous nuclear ribonucleoproteins A2/B1	P22626	28		-0.0137086	-0.240605	0.778111	0.997964		-0.097669	-2.69826	0.00926239	0.0808081		-0.0839604	-1.95983	0.0558123	0.372051
[CTSL]	Cathepsin L1	P07711	2		-0.0490605	-0.64221	0.452932	0.997964		-0.14985	-2.6918	0.00942047	0.0808081		-0.10079	-1.81587	0.0757617	0.426087
[MRI1]	Methylthioribose-1-phosphate isomerase	Q9BV20	3		0.0750547	0.940312	0.273501	0.983807		0.18404	2.69255	0.0094028	0.0808081		0.108985	1.67063	0.101592	0.482014
[TUBB]	Tubulin beta chain	P07437	8		-0.0592708	-0.916583	0.285591	0.988462		-0.15396	-2.69174	0.00942144	0.0808081		-0.0946888	-1.66956	0.101807	0.482014
[ARFGAP2]	Isoform 2 of ADP-ribosylation factor GTPase-activating protein 2	Q8N6H7-2	2		-0.0395703	-0.695038	0.416893	0.997964		-0.0963255	-2.69931	0.00923599	0.0808081		-0.0567552	-1.42276	0.161751	0.581475
[ALDH2]	Aldehyde dehydrogenase, mitochondrial	P05091	33		-0.0709991	-1.10551	0.19891	0.927761		-0.128634	-2.69061	0.00944795	0.0808081		-0.0576348	-1.19808	0.237685	0.676088
[IMMT]	MICOS complex subunit MIC60	Q16891-2;Q16891-4;;Q16891	15		0.00279341	0.080368	0.924948	0.997964		0.101483	2.68237	0.00965065	0.0825083		0.0986893	2.78905	0.00735313	0.14876
[TARS|TARS]	Threonine--tRNA ligase, cytoplasmic |Threonine--tRNA ligase, cytoplasmic	P26639;P26639-2;;P26639	4		0.00508658	0.0948964	0.911508	0.997964		-0.105505	-2.68165	0.00966616	0.0825083		-0.110591	-2.65796	0.0104247	0.17284
[DCTPP1]	dCTP pyrophosphatase 1	Q9H773	1		0.0557638	0.480582	0.573777	0.997964		0.237176	2.67812	0.00976013	0.0825083		0.181412	2.42522	0.0188456	0.212928
[IAH1]	Isoamyl acetate-hydrolyzing esterase 1 homolog	Q2TAA2	7		-0.0168966	-0.457718	0.592094	0.997964		-0.0910983	-2.68413	0.00960797	0.0825083		-0.0742017	-1.98639	0.0527036	0.362857
[RAB21]	Ras-related protein Rab-21	Q9UL25	5		0.0440658	0.918239	0.284724	0.988426		0.118506	2.68668	0.00954203	0.0825083		0.0744407	1.79021	0.0798834	0.432489
[ATP6V1E1]	V-type proton ATPase subunit E 1	P36543	6		0.0397992	1.0926	0.204163	0.927761		0.0658387	2.6799	0.00971455	0.0825083		0.0260394	1.15367	0.2554	0.6888
[DHCR24]	Isoform 2 of Delta(24)-sterol reductase	Q15392-2	1		-0.107123	-0.74076	0.3872	0.997964		-0.382311	-2.66388	0.0101339	0.0846906		-0.275189	-2.45495	0.0175109	0.203922
[KRT7]	Keratin, type II cytoskeletal 7	P08729	29		0.202107	1.60348	0.064655	0.678082		0.394246	2.67018	0.00996595	0.0846906		0.192139	1.49254	0.142555	0.552484
[COL14A1]	Collagen alpha-1(XIV) chain	Q05707	19		-0.205588	-1.47077	0.0893113	0.759101		-0.318963	-2.67489	0.00984332	0.0846906		-0.113374	-1.03213	0.30852	0.74087
[ELAC2]	Isoform 4 of Zinc phosphodiesterase ELAC protein 2	Q9BQ52-4	1		0.202637	1.88206	0.0310238	0.514563		0.276352	2.66442	0.010117	0.0846906		0.0737149	0.741886	0.463285	0.83425
[BAG6]	Isoform 2 of Large proline-rich protein BAG6	P46379-5;;P46379-2	1		0.0290902	0.373056	0.662289	0.997964		-0.220309	-2.65488	0.010375	0.0857143		-0.249399	-2.76916	0.00774892	0.152672
[HIP1R]	Huntingtin-interacting protein 1-related protein	O75146	9		-0.00351477	-0.0847636	0.920861	0.997964		0.0717873	2.65331	0.010418	0.0857143		0.0753021	2.44256	0.018051	0.208494
[SARNP]	SAP domain-containing ribonucleoprotein	P82979	7		-0.0135378	-0.20618	0.809169	0.997964		-0.142402	-2.66101	0.01021	0.0857143		-0.128864	-2.2034	0.03223	0.285714
[NCL]	Nucleolin	P19338	52		-0.0461973	-0.748707	0.382221	0.997964		-0.145873	-2.66212	0.0101791	0.0857143		-0.0996756	-1.86349	0.0685877	0.403727
[ADSL]	Adenylosuccinate lyase	P30566	5		0.0369382	0.607715	0.477491	0.997964		0.120403	2.66194	0.0101847	0.0857143		0.0834648	1.6536	0.105028	0.491166
[TTN|TTN|TTN|TTN]	Isoform 12 of Titin |Isoform 12 of Titin |Isoform 13 of Titin |Isoform 13 of Titin	Q8WZ42-12;Q8WZ42-11;Q8WZ42-13;Q8WZ42-2;;Q8WZ42-13;Q8WZ42-12	2		0.110102	1.16228	0.177192	0.924138		0.285321	2.65758	0.0103033	0.0857143		0.175219	1.64763	0.106242	0.492415
[EPB41L3]	Isoform 2 of Band 4.1-like protein 3	Q9Y2J2-2	7		-0.0712504	-1.01861	0.236067	0.965374		-0.132234	-2.65371	0.010407	0.0857143		-0.0609838	-1.02143	0.313555	0.743508
[DECR1]	2,4-dienoyl-CoA reductase, mitochondrial	Q16698	4		0.108558	2.0552	0.0189385	0.465649		0.121785	2.66349	0.0101432	0.0857143		0.0132266	0.254352	0.801357	0.947986
[SEPT9|SEPT9]	Septin-9 |Isoform 2 of Septin-9	Q9UHD8-7;;Q9UHD8;Q9UHD8-2	3		-0.117735	-1.38865	0.108145	0.811009		-0.182835	-2.6522	0.0104468	0.0870253		-0.0651	-0.746536	0.460533	0.831496
[HEBP2]	Heme-binding protein 2	Q9Y5Z4	7		-0.00906374	-0.159851	0.851414	0.997964		-0.116076	-2.64254	0.0107148	0.0875		-0.107012	-2.45405	0.0175491	0.203922
[SPR]	Sepiapterin reductase	P35270	4		0.0453808	0.656718	0.442882	0.997964		0.147982	2.63974	0.0107947	0.0875		0.102601	2.10609	0.0403323	0.323256
[COL6A3|COL6A3|COL6A3]	Collagen alpha-3(VI) chain |Isoform 4 of Collagen alpha-3(VI) chain |Isoform 4 of Collagen alpha-3(VI) chain	P12111-4;;P12111;P12111-4	1		0.199608	1.2454	0.148742	0.884882		0.312641	2.64939	0.0105202	0.0875		0.113032	0.838779	0.407242	0.80207
[DST|DST|DST|DST]	Dystonin |Isoform 3 of Dystonin |Isoform 2 of Dystonin |Isoform 4 of Dystonin	Q03001;Q03001-8;Q03001-3;Q03001-9	16		-0.120464	-1.49548	0.0842036	0.749436		-0.15596	-2.65162	0.0104614	0.0875		-0.035496	-0.573097	0.570642	0.870744
[RPLP0]	60S acidic ribosomal protein P0	P05388	15		-0.123022	-1.69854	0.0507776	0.616393		-0.166022	-2.63756	0.0108582	0.088785		-0.0429999	-0.655113	0.516987	0.850214
[COL14A1]	Collagen alpha-1(XIV) chain	Q05707-2;;Q05707	3		-0.28728	-1.35436	0.116945	0.828498		-0.478255	-2.63442	0.0109426	0.0897833		-0.190975	-1.00278	0.322372	0.751821
[MLLT4]	Afadin	P55196	3		0.0962728	1.24737	0.148114	0.884882		0.157968	2.63419	0.0109483	0.0897833		0.0616951	0.894615	0.376914	0.790472
[IFI16]	Isoform 2 of Gamma-interferon-inducible protein 16	Q16666-2	10		-0.0625918	-1.12845	0.18996	0.927761		-0.145097	-2.62027	0.011344	0.0923077		-0.0825055	-1.84276	0.0716342	0.41172
[CADM3]	Isoform 3 of Cell adhesion molecule 3	Q8N126-3	2		-0.0647775	-0.735418	0.390606	0.997964		-0.156929	-2.62038	0.0113422	0.0923077		-0.0921514	-1.12033	0.269281	0.704879
[PLEC|PLEC|PLEC|PLEC|PLEC|PLEC]	Plectin |Isoform 3 of Plectin |Isoform 3 of Plectin |Isoform 4 of Plectin |Isoform 4 of Plectin |Isoform 8 of Plectin	Q15149-7;Q15149-5;Q15149-4;Q15149-3;;Q15149;Q15149-3;Q15149-4;Q15149-8	1		-0.0505318	-0.970989	0.258371	0.971226		-0.107819	-2.61019	0.0116443	0.0945122		-0.057287	-1.34899	0.184249	0.609737
[NUCKS1]	Nuclear ubiquitous casein and cyclin-dependent kinase substrate 1	Q9H1E3	4		-0.0334122	-0.363111	0.670825	0.997964		-0.138128	-2.61713	0.011438	0.0945122		-0.104716	-1.30178	0.199894	0.632482
[TST]	Thiosulfate sulfurtransferase	Q16762	2		0.0969681	1.29213	0.134351	0.867079		0.165323	2.61379	0.0115375	0.0945122		0.068355	1.11429	0.271831	0.705692
[PICALM]	Isoform 3 of Phosphatidylinositol-binding clathrin assembly protein	Q13492-3	6		-0.10327	-2.45607	0.00544332	0.340909		-0.0867201	-2.61003	0.0116501	0.0957447		0.0165498	0.617934	0.540896	0.859704
[MYL12A]	Myosin regulatory light chain 12A	P19105	7		0.0355428	0.74762	0.382896	0.997964		-0.112068	-2.59916	0.011983	0.0964912		-0.147611	-3.56531	0.000807004	0.0434783
[CFL1]	Cofilin-1	P23528	13		0.0230081	0.475165	0.578123	0.997964		-0.104271	-2.59289	0.0121838	0.0964912		-0.127279	-3.09398	0.00320571	0.108108
[SEP15]	15 kDa selenoprotein	O60613	3		0.0467725	0.618672	0.469574	0.997964		-0.159622	-2.60778	0.0117162	0.0964912		-0.206395	-2.96339	0.00460808	0.120879
[PRDM2]	Isoform 2 of PR domain zinc finger protein 2	Q13029-2	1		-0.0494878	-0.687226	0.422115	0.997964		-0.165892	-2.59969	0.0119677	0.0964912		-0.116404	-2.60109	0.0120609	0.179348
[CA12]	Isoform 2 of Carbonic anhydrase 12	O43570-2	4		0.0100198	0.181698	0.831427	0.997964		0.115831	2.5945	0.0121294	0.0964912		0.105811	1.92881	0.0596998	0.381282
[ADH5]	Alcohol dehydrogenase class-3	P11766	17		-0.0568599	-0.799743	0.350945	0.997964		-0.147375	-2.60636	0.0117614	0.0964912		-0.0905147	-1.87392	0.0671079	0.401884
[HNRNPD]	Isoform 3 of Heterogeneous nuclear ribonucleoprotein D0	Q14103-3;;Q14103	13		-0.0473232	-0.679313	0.427498	0.997964		-0.147453	-2.5944	0.0121329	0.0964912		-0.10013	-1.58013	0.120961	0.516163
[TMEM30A]	Isoform 3 of Cell cycle control protein 50A	Q9NV96-3	1		0.0511118	0.579935	0.497745	0.997964		0.169006	2.59108	0.0122394	0.0964912		0.117894	1.33562	0.188613	0.6183
[EPS8L1]	Epidermal growth factor receptor kinase substrate 8-like protein 1	Q8TE68	4		0.070906	0.994783	0.247028	0.97028		0.146854	2.59359	0.0121621	0.0964912		0.0759485	1.19255	0.239843	0.678135
[COL14A1]	Collagen alpha-1(XIV) chain	Q05707;;Q05707-2	16		-0.198571	-1.30613	0.13025	0.853543		-0.328171	-2.59965	0.0119692	0.0964912		-0.1296	-1.06072	0.295426	0.730172
[DOCK1]	Dedicator of cytokinesis protein 1	Q14185	2		0.125836	1.85479	0.0334538	0.522422		0.168717	2.59529	0.0121048	0.0964912		0.042881	0.724453	0.473816	0.839961
[SYPL1]	Isoform 2 of Synaptophysin-like protein 1	Q16563-2	1		-0.0982712	-1.68495	0.05258	0.620795		-0.12673	-2.59018	0.0122696	0.0964912		-0.0284583	-0.525456	0.603027	0.88212
[DDX17]	Probable ATP-dependent RNA helicase DDX17	Q92841;;Q92841-1	7		-0.0827505	-1.64683	0.0579885	0.64058		-0.0857062	-2.59641	0.0120693	0.0964912		-0.00295572	-0.0718589	0.943262	0.990048
[RAD50]	DNA repair protein RAD50	Q92878	14		-0.00198155	-0.0708334	0.933839	0.997964		0.0554511	2.58214	0.0125267	0.0974212		0.0574326	2.72376	0.00874698	0.163121
[LSM5]	Isoform 2 of U6 snRNA-associated Sm-like protein LSm5	Q9Y4Y9-2	2		0.0607013	0.577073	0.499858	0.997964		0.237754	2.58133	0.0125519	0.0974212		0.177053	1.91458	0.0615583	0.385522
[CD44]	Isoform 8 of CD44 antigen	P16070-18;;P16070-8	3		0.0535449	1.06149	0.217124	0.948858		0.129452	2.58629	0.0123948	0.0974212		0.0759075	1.49068	0.143045	0.552484
[HTRA1]	Serine protease HTRA1	Q92743	4		-0.151361	-0.734805	0.390992	0.997964		-0.319279	-2.58231	0.0125206	0.0974212		-0.167919	-0.916508	0.365387	0.782063
[KIFC3]	Isoform 3 of Kinesin-like protein KIFC3	Q9BVG8-4	1		0.680546	1.98069	0.023512	0.5		0.975223	2.58851	0.0123256	0.0974212		0.294677	0.786436	0.437004	0.817642
[PRMT5]	Protein arginine N-methyltransferase 5	O14744	1		-0.133101	-2.00139	0.0221582	0.5		-0.181193	-2.58562	0.0124139	0.0974212		-0.0480925	-0.728926	0.471123	0.838184
[SPAG9]	C-Jun-amino-terminal kinase-interacting protein 4	O60271	6		-0.0446061	-1.0955	0.202995	0.927761		-0.0602712	-2.58106	0.0125594	0.0974212		-0.0156651	-0.505752	0.616638	0.888248
[EIF3I]	Eukaryotic translation initiation factor 3 subunit I	Q13347	10		0.0161798	0.368053	0.666565	0.997964		-0.0871548	-2.57355	0.012806	0.0977654		-0.103335	-3.00661	0.00407953	0.1125
[LRRFIP2|LRRFIP2]	Isoform 2 of Leucine-rich repeat flightless-interacting protein 2 |Isoform 4 of Leucine-rich repeat flightless-interacting protein 2	Q9Y608;;Q9Y608-4;Q9Y608-2	1		0.0192203	0.250306	0.769364	0.997964		-0.165167	-2.57591	0.0127235	0.0977654		-0.184387	-2.97764	0.00443103	0.113636
[LXN]	Latexin	Q9BS40	2		-0.0285319	-0.459797	0.590421	0.997964		0.153685	2.56994	0.0129209	0.0977654		0.182216	2.94739	0.00481422	0.120879
[HNRNPA1]	Isoform A1-A of Heterogeneous nuclear ribonucleoprotein A1	P09651-2;;P09651-3	4		-0.0372116	-0.509148	0.551282	0.997964		-0.176903	-2.56907	0.0129491	0.0977654		-0.139692	-2.24896	0.0289416	0.266949
[RPL4]	60S ribosomal protein L4	P36578	21		-0.0287878	-0.577629	0.499447	0.997964		-0.124722	-2.57306	0.0128208	0.0977654		-0.0959341	-2.14781	0.036651	0.307125
[PPIB]	Peptidyl-prolyl cis-trans isomerase B	P23284	17		-0.0922764	-1.2992	0.132281	0.857919		-0.166222	-2.57654	0.0127039	0.0977654		-0.0739454	-1.68586	0.0985939	0.474359
[PPP1R14B]	Protein phosphatase 1 regulatory subunit 14B	Q96C90	4		-0.0692696	-1.15649	0.179327	0.924138		-0.141085	-2.5758	0.0127281	0.0977654		-0.0718152	-1.2217	0.228659	0.667557
[GALM]	Aldose 1-epimerase	Q96C23	1		0.172959	1.52291	0.0788152	0.731591		0.255507	2.57055	0.0129024	0.0977654		0.0825482	1.08173	0.286012	0.721749
[PLEC|PLEC|PLEC|PLEC|PLEC|PLEC]	Plectin |Isoform 3 of Plectin |Isoform 3 of Plectin |Isoform 4 of Plectin |Isoform 4 of Plectin |Isoform 8 of Plectin	Q15149-7;Q15149-4;Q15149-5;Q15149-3;;Q15149;Q15149-3;Q15149-4;Q15149-8	3		0.136877	1.7834	0.04059	0.568773		0.189364	2.56899	0.0129518	0.0977654		0.0524864	0.958005	0.344251	0.77066
[EEF1D]	Isoform 3 of Elongation factor 1-delta	P29692;;P29692-3	8		0.034841	0.618634	0.4696	0.997964		-0.114818	-2.5604	0.0132311	0.0989305		-0.149659	-3.18171	0.00249407	0.104167
[NAPA]	Alpha-soluble NSF attachment protein	P54920	12		-0.0345424	-0.8065	0.346882	0.997964		0.074453	2.55718	0.0133375	0.0989305		0.108995	3.07664	0.00336498	0.108108
[UBTF]	Isoform UBF2 of Nucleolar transcription factor 1	P17480-2	11		0.015587	0.401674	0.638217	0.997964		-0.0586054	-2.55703	0.0133416	0.0989305		-0.0741924	-2.9516	0.00475679	0.120879
[OSBPL9]	Isoform 7 of Oxysterol-binding protein-related protein 9	Q96SU4-7	1		-0.0134881	-0.237196	0.78115	0.997964		0.124427	2.55736	0.0133323	0.0989305		0.137915	2.84946	0.00626616	0.140187
[MAPT]	Isoform Tau-B of Microtubule-associated protein tau	P10636-4;;P10636-2	1		-0.0468128	-0.36463	0.669501	0.997964		-0.32514	-2.55302	0.0134786	0.0989305		-0.278327	-2.47094	0.0168291	0.202479
[TPP2]	Tripeptidyl-peptidase 2	P29144	9		-0.0139298	-0.280302	0.742678	0.997964		0.0868549	2.55414	0.0134413	0.0989305		0.100785	2.40126	0.0200108	0.221818
[CBX3]	Chromobox protein homolog 3	Q13185	7		-0.00840408	-0.137305	0.872166	0.997964		-0.120334	-2.55531	0.0134032	0.0989305		-0.11193	-2.3742	0.0213835	0.231579
[DDX3X]	ATP-dependent RNA helicase DDX3X	O00571	3		-0.0485146	-0.490299	0.566087	0.997964		-0.213536	-2.55685	0.013349	0.0989305		-0.165021	-2.19778	0.0326605	0.287206
[HNRNPU|HNRNPU]	Heterogeneous nuclear ribonucleoprotein U |Heterogeneous nuclear ribonucleoprotein U	Q00839;Q00839-2;;Q00839	30		-0.043032	-0.85642	0.318208	0.997964		-0.121933	-2.56329	0.0131426	0.0989305		-0.0789012	-1.87445	0.0670369	0.401884
[P4HB]	Protein disulfide-isomerase	P07237	45		-0.0425348	-0.820798	0.338505	0.997964		-0.097936	-2.55312	0.013475	0.0989305		-0.0554012	-1.60753	0.114816	0.505482
[OSTF1]	Osteoclast-stimulating factor 1	Q92882	6		-0.0272354	-0.65325	0.445267	0.997964		-0.0684236	-2.55877	0.0132863	0.0989305		-0.0411882	-1.17523	0.246675	0.682668
[CPSF3]	Cleavage and polyadenylation specificity factor subunit 3	Q9UKF6	1		0.0946953	1.65508	0.0567731	0.64058		0.140314	2.561	0.0132116	0.0989305		0.0456186	0.956761	0.344871	0.77066
[PTK7|PTK7]	Isoform 3 of Inactive tyrosine-protein kinase 7 |Isoform 4 of Inactive tyrosine-protein kinase 7	Q13308-4;Q13308-3	1		0.128929	1.58724	0.0673307	0.693717		0.188361	2.55485	0.0134171	0.0989305		0.0594321	0.782527	0.439282	0.819535
[EHD4]	EH domain-containing protein 4	Q9H223	10		-0.0495958	-1.31766	0.126945	0.84019		-0.0697758	-2.554	0.0134471	0.0989305		-0.02018	-0.756427	0.454634	0.82632
[ILF3|ILF3|ILF3]	Interleukin enhancer-binding factor 3 |Interleukin enhancer-binding factor 3 |Isoform 7 of Interleukin enhancer-binding factor 3	Q12906;;Q12906;Q12906-7	12		-0.0893364	-1.85377	0.0335444	0.522422		-0.116902	-2.56358	0.0131327	0.0989305		-0.0275657	-0.666317	0.509867	0.848583
[SHMT1]	Isoform 2 of Serine hydroxymethyltransferase, cytosolic	P34896-2	4		-0.186417	-2.34898	0.00771024	0.35443		-0.177381	-2.55965	0.0132574	0.0989305		0.00903673	0.130769	0.897066	0.97585
[RPL37A]	60S ribosomal protein L37a	P61513	3		-0.0783703	-0.683944	0.424354	0.997964		-0.234171	-2.54923	0.0136145	0.1		-0.1558	-1.41281	0.164658	0.588682
[KRT78]	Keratin, type II cytoskeletal 78	Q8N1N4	24		-0.0452012	-0.515491	0.546358	0.997964		-0.188393	-2.54483	0.0137676	0.100529		-0.143192	-2.06215	0.0445512	0.33691
[CCDC144B]	Isoform 2 of Coiled-coil domain-containing protein 144B	Q3MJ40-2	1		0.626637	1.57509	0.0693777	0.695312		1.22096	2.5399	0.0139372	0.100529		0.594323	1.41288	0.164641	0.588682
[SRSF11]	Isoform 2 of Serine/arginine-rich splicing factor 11	Q05519-2	2		-0.0888715	-1.25017	0.147224	0.883357		-0.142393	-2.54674	0.0137042	0.100529		-0.053522	-0.958844	0.343839	0.77066
[ANP32A]	Acidic leucine-rich nuclear phosphoprotein 32 family member A	P39687	5		0.0360131	0.598989	0.48379	0.997964		-0.101606	-2.53891	0.0139763	0.101828		-0.13762	-2.52943	0.0145024	0.18552
[TAF15]	Isoform Short of TATA-binding protein-associated factor 2N	Q92804-2	4		-0.0259177	-0.234047	0.783998	0.997964		-0.240224	-2.53674	0.0140514	0.101828		-0.214306	-2.06414	0.0443566	0.335498
[SNX5]	Sorting nexin-5	Q9Y5X3	6		-0.0343374	-0.687246	0.4221	0.997964		-0.107997	-2.53347	0.0141649	0.101828		-0.0736601	-1.6991	0.0960361	0.468244
[ASPRV1]	Retroviral-like aspartic protease 1	Q53RT3	9		-0.0723516	-0.810705	0.34441	0.997964		-0.172199	-2.53635	0.0140661	0.101828		-0.0998471	-1.57414	0.122361	0.516163
[RPE]	Isoform 2 of Ribulose-phosphate 3-epimerase	Q96AT9-2;;Q96AT9-5	1		0.110781	1.4851	0.0863282	0.754425		0.174573	2.53651	0.0140594	0.101828		0.0637917	0.864163	0.393231	0.796214
[DNPEP]	Aspartyl aminopeptidase	Q9ULA0	8		0.00947276	0.251971	0.767887	0.997964		0.0678886	2.5229	0.0145578	0.103896		0.0584159	2.46214	0.0171923	0.203922
[MCTS1]	Malignant T-cell-amplified sequence 1	Q9ULC4	3		-0.105123	-1.73843	0.0457673	0.581882		-0.135621	-2.52559	0.0144577	0.103896		-0.0304979	-0.609475	0.546421	0.861975
[PSMC4]	26S protease regulatory subunit 6B	P43686-2;;P43686	10		0.0175573	0.482998	0.571867	0.997964		-0.0666051	-2.51506	0.0148543	0.104859		-0.0841624	-2.90109	0.00545948	0.13
[ZNF326]	DBIRD complex subunit ZNF326	Q5BKZ1	2		-0.00855587	-0.138949	0.870644	0.997964		-0.136994	-2.51388	0.0149008	0.104859		-0.128438	-2.40829	0.019669	0.216912
[CDH1]	Cadherin-1	P12830	12		0.0026126	0.0725707	0.932218	0.997964		0.0806892	2.52159	0.0146092	0.104859		0.0780766	2.33432	0.023572	0.247492
[KRT6B]	Keratin, type II cytoskeletal 6B	P04259	5		0.179453	1.19982	0.163829	0.904639		0.406548	2.51523	0.0148488	0.104859		0.227094	1.20223	0.236079	0.674935
[HNRNPDL]	Isoform 3 of Heterogeneous nuclear ribonucleoprotein D-like	O14979-3	7		-0.0760015	-1.11388	0.195614	0.927761		-0.136974	-2.515	0.0148558	0.104859		-0.0609723	-1.02313	0.312751	0.742569
[SLC25A13]	Calcium-binding mitochondrial carrier protein Aralar2	Q9UJS0	4		-0.115611	-2.14813	0.0143903	0.411215		-0.13437	-2.514	0.0148961	0.104859		-0.0187595	-0.326248	0.746835	0.932301
[SHMT2]	Isoform 3 of Serine hydroxymethyltransferase, mitochondrial	P34897-3	2		-0.0229269	-0.370819	0.664187	0.997964		-0.132634	-2.50855	0.0151069	0.10687		-0.109707	-2.34909	0.0227383	0.241497
[VPS35]	Vacuolar protein sorting-associated protein 35	Q96QK1	11		-0.0905549	-1.88615	0.030667	0.514563		-0.102337	-2.51102	0.0150143	0.10687		-0.0117819	-0.3243	0.748305	0.932545
[BAG1]	Isoform 4 of BAG family molecular chaperone regulator 1	Q99933-4	2		0.0062003	0.108508	0.898868	0.997964		0.102927	2.50141	0.015383	0.10804		0.0967272	1.81375	0.0760956	0.426087
[RPL7]	60S ribosomal protein L7	P18124	24		-0.0981983	-1.39926	0.105526	0.801126		-0.167858	-2.49715	0.0155472	0.10804		-0.06966	-1.09972	0.278088	0.710906
[FAM45A]	Isoform 2 of Protein FAM45A	Q8TCE6-2	2		0.0680582	0.996321	0.246317	0.97028		0.114172	2.49969	0.0154486	0.10804		0.0461141	0.78108	0.440132	0.819569
[URB2]	Unhealthy ribosome biogenesis protein 2 homolog	Q14146	1		-0.134173	-1.81296	0.0374786	0.542857		-0.184364	-2.49779	0.0155212	0.10804		-0.0501913	-0.689906	0.495111	0.846325
[CD55]	Isoform 1 of Complement decay-accelerating factor	P08174-2	6		0.206403	2.06484	0.0184139	0.465649		0.199474	2.498	0.0155145	0.10804		-0.00692905	-0.0773109	0.93896	0.988884
[RPL35]	60S ribosomal protein L35	P42766	7		-0.0204238	-0.228308	0.789122	0.997964		-0.241031	-2.49045	0.0157934	0.110276		-0.220608	-2.53027	0.0144725	0.18552
[GNA11]	Guanine nucleotide-binding protein subunit alpha-11	P29992	5		0.00162118	0.0325948	0.969514	0.999784		0.0927524	2.48436	0.0160249	0.11194		0.0911312	2.18374	0.0337617	0.291878
[ISOC2]	Isochorismatase domain-containing protein 2	Q96AB3	3		0.0360347	0.679879	0.427112	0.997964		0.105303	2.48608	0.0159589	0.11194		0.0692685	1.35834	0.181288	0.606918
[ARFGAP3]	Isoform 2 of ADP-ribosylation factor GTPase-activating protein 3	Q9NP61-2	1		-0.22739	-1.83732	0.0350751	0.52766		-0.236881	-2.48948	0.0158298	0.11194		-0.00949112	-0.0909863	0.928208	0.986143
[POLR2F]	DNA-directed RNA polymerases I, II, and III subunit RPABC2	P61218	1		-0.0719478	-0.582759	0.495671	0.997964		-0.252659	-2.47929	0.0162328	0.1133		-0.180711	-1.44422	0.155657	0.57689
[CORO7]	Isoform 3 of Coronin-7	P57737-3	3		0.0699819	1.34956	0.118208	0.828498		0.117039	2.48133	0.0161515	0.1133		0.0470568	1.25979	0.214613	0.647981
[TRIM25]	E3 ubiquitin/ISG15 ligase TRIM25	Q14258	10		-0.068355	-1.27891	0.138305	0.877778		-0.116956	-2.48001	0.016206	0.1133		-0.0486015	-1.13523	0.263023	0.696824
[PAPLN]	Isoform 5 of Papilin	O95428-5	2		0.114232	1.87722	0.0314482	0.521739		0.1466	2.48344	0.0160631	0.1133		0.0323676	0.513058	0.61155	0.885302
[RENBP]	N-acylglucosamine 2-epimerase	P51606	1		0.142532	1.41193	0.102507	0.797297		0.196184	2.47591	0.0163638	0.114251		0.053652	0.514614	0.610484	0.884881
[TSTA3]	GDP-L-fucose synthase	Q13630	10		-0.00381239	-0.0840675	0.921507	0.997964		0.0793223	2.46966	0.0166207	0.114634		0.0831347	2.31467	0.0247317	0.253247
[HMGB3]	High mobility group protein B3	O15347	1		-0.0315646	-0.347341	0.684301	0.997964		-0.221418	-2.47492	0.0164042	0.114634		-0.189853	-2.19321	0.03301	0.287206
[ANP32B]	Acidic leucine-rich nuclear phosphoprotein 32 family member B	Q92688-2;;Q92688	2		-0.102401	-0.904061	0.292167	0.995852		-0.27246	-2.47291	0.0164875	0.114634		-0.17006	-1.42294	0.161703	0.581475
[MGP]	Matrix Gla protein	P08493	1		0.317145	2.39451	0.00664537	0.35443		0.284431	2.46425	0.016846	0.116505		-0.0327137	-0.234302	0.816684	0.95298
[UQCRQ]	Cytochrome b-c1 complex subunit 8	O14949	3		0.164089	1.9038	0.0292223	0.512438		0.180217	2.46645	0.0167544	0.116505		0.0161281	0.20771	0.837185	0.958097
[AHNAK]	Neuroblast differentiation-associated protein AHNAK	Q09666	604		0.0123903	0.219376	0.797208	0.997964		-0.109117	-2.45682	0.0171542	0.117225		-0.121507	-2.69472	0.00946088	0.164474
[PLEC|PLEC|PLEC|PLEC|PLEC|PLEC]	Plectin |Isoform 3 of Plectin |Isoform 3 of Plectin |Isoform 4 of Plectin |Isoform 4 of Plectin |Isoform 8 of Plectin	Q15149-4;Q15149-5;Q15149-7;Q15149-3;;Q15149;Q15149-3;Q15149-4;Q15149-8;;Q15149-7	140		-0.0355483	-0.948613	0.269339	0.978998		-0.0717601	-2.46102	0.01698	0.117225		-0.0362119	-1.19264	0.239804	0.678135
[ERO1A]	ERO1-like protein alpha	Q96HE7	2		-0.118703	-1.15404	0.180241	0.924138		-0.252179	-2.45438	0.0172519	0.117225		-0.133477	-1.14082	0.26069	0.696191
[CTSD]	Cathepsin D	P07339	22		-0.0778781	-1.29857	0.132462	0.857919		-0.11341	-2.45921	0.0170555	0.117225		-0.0355316	-0.765724	0.449144	0.823859
[LCMT1|LCMT1]	Isoform 3 of Leucine carboxyl methyltransferase 1 |Isoform 3 of Leucine carboxyl methyltransferase 1	Q9UIC8;Q9UIC8-3;;Q9UIC8-3	1		-0.243739	-2.15545	0.014068	0.411215		-0.262462	-2.45614	0.0171814	0.117225		-0.0187226	-0.162332	0.872411	0.968929
[CALU]	Isoform 2 of Calumenin	O43852-2	1		-0.640289	-1.71182	0.0490762	0.6		-0.590478	-2.46172	0.0169517	0.117225		0.0498107	0.129607	0.897967	0.97633
[AHCYL1]	Adenosylhomocysteinase 2	O43865	2		0.00547531	0.0620622	0.942	0.997964		0.199833	2.45145	0.0173774	0.117371		0.194358	2.60254	0.0120138	0.179348
[RPS17]	40S ribosomal protein S17	P08708	14		-0.022711	-0.454269	0.594892	0.997964		-0.107969	-2.45292	0.0173149	0.117371		-0.0852578	-1.95346	0.0565798	0.374775
[PTK7]	Isoform 4 of Inactive tyrosine-protein kinase 7	Q13308-4	1		0.0796274	0.831793	0.332201	0.997964		0.276359	2.45275	0.017322	0.117371		0.196732	1.92663	0.0599818	0.381849
[TSG101]	Tumor susceptibility gene 101 protein	Q99816	5		0.0059934	0.126376	0.882293	0.997964		0.0836987	2.45173	0.0173662	0.117371		0.0777053	1.8774	0.0666164	0.401884
[TGM2]	Protein-glutamine gamma-glutamyltransferase 2	P21980	9		0.0368911	0.271483	0.750479	0.997964		0.2669	2.44988	0.0174471	0.117371		0.230009	1.81048	0.0766053	0.426087
[CSDE1]	Isoform 2 of Cold shock domain-containing protein E1	O75534-2	21		-0.0341031	-0.745604	0.38416	0.997964		-0.0886892	-2.45189	0.0173583	0.117371		-0.0545861	-1.54867	0.128391	0.526157
[TP53I3]	Quinone oxidoreductase PIG3	Q53FA7-2;;Q53FA7	1		-0.111068	-1.18445	0.169232	0.917617		-0.219289	-2.44909	0.0174807	0.117371		-0.10822	-1.51471	0.136852	0.541586
[HNRNPUL1]	Isoform 2 of Heterogeneous nuclear ribonucleoprotein U-like protein 1	Q9BUJ2-2;;Q9BUJ2-3	1		-0.117915	-1.73179	0.0465791	0.588235		-0.139579	-2.45087	0.0174032	0.117371		-0.0216648	-0.348228	0.730336	0.924346
[CD2AP]	CD2-associated protein	Q9Y5K6	11		0.0254456	0.640363	0.454219	0.997964		-0.0794862	-2.44114	0.017831	0.118721		-0.104932	-3.44655	0.00115388	0.0666667
[PROSC]	Proline synthase co-transcribed bacterial homolog protein	O94903	2		-0.00933905	-0.123376	0.885052	0.997964		-0.147098	-2.43431	0.018132	0.118721		-0.137759	-1.97972	0.0534658	0.363722
[WIPF1]	Isoform 2 of WAS/WASL-interacting protein family member 1	O43516-2	1		-0.00140134	-0.0142014	0.986688	0.999784		0.179273	2.43617	0.0180482	0.118721		0.180675	1.9136	0.0616848	0.385522
[PDLIM5]	PDZ and LIM domain protein 5	Q96HC4	2		-0.0408884	-0.511336	0.549593	0.997964		-0.176843	-2.43742	0.0179913	0.118721		-0.135955	-1.84869	0.0707656	0.410138
[FLG2]	Filaggrin-2	Q5D862	16		-0.0646931	-0.452343	0.596462	0.997964		-0.273989	-2.43338	0.0181714	0.118721		-0.209296	-1.78199	0.0812416	0.432639
[CCT6A]	T-complex protein 1 subunit zeta	P40227	18		-0.0177517	-0.343457	0.68764	0.997964		-0.0888278	-2.4368	0.0180198	0.118721		-0.071076	-1.72781	0.0907003	0.453728
[CTSZ]	Cathepsin Z	Q9UBR2	2		-0.0274323	-0.408723	0.632321	0.997964		-0.0957429	-2.44323	0.0177412	0.118721		-0.0683106	-1.23146	0.224979	0.662525
[HK1]	Hexokinase-1	P19367	3		0.0497332	0.712035	0.405676	0.997964		0.124378	2.43796	0.0179697	0.118721		0.0746452	1.13549	0.262909	0.696824
[M6PR]	Cation-dependent mannose-6-phosphate receptor	P20645	3		0.0909088	1.49746	0.0837986	0.749436		0.141816	2.43413	0.0181397	0.118721		0.0509076	0.903667	0.372117	0.788578
[MAP4]	Microtubule-associated protein 4	P27816-4;;P27816	1		0.170181	2.53397	0.00421573	0.323529		0.143358	2.44019	0.0178722	0.118721		-0.0268234	-0.579901	0.566051	0.869695
[DIP2A]	Isoform 6 of Disco-interacting protein 2 homolog A	Q14689-6	1		0.156458	1.7713	0.0419237	0.568773		0.195447	2.44066	0.0178526	0.118721		0.0389891	0.424019	0.674632	0.908143
[UFM1]	Ubiquitin-fold modifier 1	P61960	3		-0.144546	-1.93162	0.0270514	0.505435		-0.133267	-2.44461	0.0176788	0.118721		0.011279	0.19234	0.849066	0.961661
[ALDOA]	Fructose-bisphosphate aldolase A	P04075	12		0.0515974	1.01795	0.236357	0.965867		0.136745	2.43195	0.0182364	0.120181		0.0851481	1.62868	0.110213	0.501699
[GPLD1]	Phosphatidylinositol-glycan-specific phospholipase D	P80108	1		0.0567523	0.570666	0.504589	0.997964		0.196838	2.43095	0.0182805	0.120181		0.140086	1.57521	0.122112	0.516163
[ARG1]	Arginase-1	P05089-3;;P05089	1		-0.511056	-1.67142	0.0544387	0.620795		-0.533621	-2.43247	0.0182124	0.120181		-0.0225645	-0.0888168	0.929893	0.986394
[IMPDH1]	Isoform 7 of Inosine-5'-monophosphate dehydrogenase 1	P20839-7	1		-0.0352733	-0.353551	0.678968	0.997964		0.196602	2.41986	0.0187716	0.121896		0.231875	2.55919	0.0134458	0.184466
[AIFM1]	Isoform 3 of Apoptosis-inducing factor 1, mitochondrial	O95831-3	10		0.0289089	0.795632	0.353411	0.997964		0.0814108	2.42541	0.018526	0.121896		0.0525019	1.69105	0.0975857	0.472873
[ENAH]	Isoform 3 of Protein enabled homolog	Q8N8S7-3	4		0.039501	0.730419	0.393825	0.997964		-0.109563	-2.41505	0.0189972	0.123318		-0.149064	-3.06401	0.00348373	0.108108
[POLR2C]	DNA-directed RNA polymerase II subunit RPB3	P19387	3		0.008372	0.173709	0.838689	0.997964		-0.108841	-2.41826	0.0188512	0.123318		-0.117213	-2.2735	0.027282	0.259587
[MARCKS]	Myristoylated alanine-rich C-kinase substrate	P29966	5		-0.0883663	-1.23012	0.153679	0.894376		-0.148015	-2.41433	0.0190329	0.123318		-0.0596485	-0.987284	0.329844	0.759487
[NA]	Ig kappa chain V-I region Roy	P01608	1		-0.186145	-1.64241	0.0586415	0.64058		0.211779	2.41194	0.0191486	0.124722		0.397924	3.58005	0.000772845	0.0434783
[PPP1R12B]	Protein phosphatase 1 regulatory subunit 12B	O60237	1		0.267951	0.929201	0.279099	0.985871		0.743784	2.41302	0.0190966	0.124722		0.475833	1.89789	0.0637843	0.392384
[C8orf82]	UPF0598 protein C8orf82	Q6P1X6;;Q6P1X6-2	1		0.0625393	0.695934	0.416304	0.997964		0.199997	2.4128	0.019107	0.124722		0.137457	1.43207	0.159083	0.57689
[RPS8]	40S ribosomal protein S8	P62241	15		-0.0262715	-0.52931	0.535739	0.997964		-0.107756	-2.40628	0.0194184	0.126106		-0.0814843	-2.26761	0.0276736	0.263006
[SOD2]	Isoform 4 of Superoxide dismutase [Mn], mitochondrial	P04179-4	9		-0.0396381	-0.433225	0.612006	0.997964		-0.18267	-2.40373	0.0195449	0.126106		-0.143032	-1.88199	0.06597	0.400974
[QKI]	Isoform 3 of Protein quaking	Q96PU8-5	2		-0.0422976	-0.782765	0.361181	0.997964		-0.105738	-2.40748	0.0193623	0.126106		-0.0634401	-1.40778	0.16616	0.589301
[SRSF4]	Serine/arginine-rich splicing factor 4	Q08170	1		0.0685478	0.805447	0.347505	0.997964		-0.193794	-2.40262	0.0195982	0.126915		-0.262342	-3.51343	0.000946336	0.0666667
[RPL6]	60S ribosomal protein L6	Q02878	14		-0.00363953	-0.0849838	0.920651	0.997964		-0.101268	-2.40147	0.0196557	0.126915		-0.0976286	-2.69731	0.00939073	0.164474
[RBMXL1]	RNA binding motif protein, X-linked-like-1	Q96E39	2		-0.0413993	-0.64699	0.449604	0.997964		-0.118295	-2.40279	0.0195899	0.126915		-0.0768958	-1.18609	0.242366	0.679504
[SEC31A]	Isoform 6 of Protein transport protein Sec31A	O94979-6	16		-0.0594781	-1.27369	0.13988	0.877778		-0.095525	-2.39899	0.01978	0.126915		-0.0360469	-1.16243	0.251852	0.686572
[SEPT2]	Septin-2	Q15019	18		-0.0516808	-1.06451	0.215852	0.948		-0.0853584	-2.40007	0.0197224	0.126915		-0.0336776	-0.919934	0.363612	0.781309
[ACYP2]	Acylphosphatase-2	P14621	1		0.0780753	0.888826	0.300324	0.997964		0.206934	2.39432	0.0200074	0.12854		0.128859	1.48859	0.143584	0.552754
[CDC5L]	Cell division cycle 5-like protein	Q99459	3		0.137047	2.18178	0.0129809	0.40625		0.140313	2.39369	0.0200409	0.12854		0.00326557	0.0598961	0.952713	0.992145
[ANK2|ANK2|ANK2]	Ankyrin-2 |Isoform 4 of Ankyrin-2 |Isoform 4 of Ankyrin-2	Q01484;Q01484-5;;Q01484-5	1		-0.0843475	-0.778344	0.363835	0.997964		0.259972	2.39068	0.0201872	0.12959		0.344319	3.20216	0.00234752	0.104167
[SUCLA2]	Isoform 2 of Succinyl-CoA ligase [ADP-forming] subunit beta, mitochondrial	Q9P2R7-2	5		0.00435829	0.0871017	0.918708	0.997964		0.123062	2.39143	0.0201496	0.12959		0.118703	2.31233	0.0248737	0.254839
[LANCL2]	LanC-like protein 2	Q9NS86	1		-0.0546605	-0.733578	0.391795	0.997964		-0.10978	-2.38943	0.0202504	0.12959		-0.0551199	-0.828664	0.412906	0.806149
[ARHGEF2]	Isoform 3 of Rho guanine nucleotide exchange factor 2	Q92974-3	1		0.213641	2.23227	0.0111155	0.392857		0.215426	2.39104	0.0201694	0.12959		0.00178473	0.0224177	0.982308	0.995423
[RPS23]	40S ribosomal protein S23	P62266	9		0.027886	0.466134	0.585323	0.997964		-0.136867	-2.37976	0.0207373	0.130621		-0.164753	-3.22888	0.00217026	0.0930233
[AKR1C2]	Aldo-keto reductase family 1 member C2	P52895	1		-0.0634367	-0.406826	0.63391	0.997964		-0.35844	-2.38232	0.0206081	0.130621		-0.295004	-2.41887	0.019149	0.216418
[S100A13]	Protein S100-A13	Q99584	9		0.00280212	0.0326721	0.969444	0.999784		-0.153716	-2.37968	0.0207428	0.130621		-0.156518	-2.29201	0.0261027	0.255319
[CD55]	Isoform 1 of Complement decay-accelerating factor	P08174-2;;P08174-4	4		0.109258	1.15632	0.179393	0.924138		0.18428	2.38585	0.0204289	0.130621		0.0750218	1.1131	0.272326	0.705917
[IRAK4]	Isoform 2 of Interleukin-1 receptor-associated kinase 4	Q9NWZ3-2	2		-0.0759829	-1.07189	0.212737	0.944894		0.158496	2.37928	0.0207639	0.130802		0.234479	3.6467	0.000633621	0.0434783
[CALD1]	Isoform 4 of Caldesmon	Q05682-5;;Q05682-4	1		0.111463	0.982957	0.252612	0.971226		-0.223483	-2.37885	0.0207871	0.130802		-0.334946	-2.81917	0.00678362	0.14876
[PRKCSH]	Glucosidase 2 subunit beta	P14314	4		0.0204177	0.290191	0.733999	0.997964		-0.126608	-2.3768	0.0208907	0.130802		-0.147025	-2.6014	0.0120513	0.179348
[RPL34]	60S ribosomal protein L34	P49207	6		-0.0530013	-0.685258	0.42345	0.997964		-0.201567	-2.37726	0.0208694	0.130802		-0.148565	-2.09971	0.0409154	0.326437
[COL18A1]	Isoform 3 of Collagen alpha-1(XVIII) chain	P39060-2	14		-0.00909188	-0.14546	0.864684	0.997964		-0.101951	-2.37855	0.0208015	0.130802		-0.0928589	-1.61268	0.11367	0.503867
[RAB35]	Ras-related protein Rab-35	Q15286	2		-0.0614519	-0.795863	0.353264	0.997964		-0.174538	-2.37955	0.0207506	0.130802		-0.113086	-1.59662	0.117229	0.510846
[LLGL1]	Lethal(2) giant larvae protein homolog 1	Q15334	2		0.090908	1.0973	0.202263	0.927761		0.136578	2.37954	0.0207511	0.130802		0.0456704	0.565073	0.576034	0.873809
[HIST2H2AB]	Histone H2A type 2-B	Q8IUE6	1		0.0876519	0.933089	0.277146	0.983807		-0.199939	-2.3648	0.021502	0.132114		-0.287591	-2.98902	0.00428502	0.113636
[RPS11]	40S ribosomal protein S11	P62280	12		0.0144518	0.263685	0.757415	0.997964		-0.12628	-2.35912	0.0218089	0.132114		-0.140732	-2.98828	0.00429677	0.113636
[RPL27]	60S ribosomal protein L27	P61353	8		-0.00145343	-0.0205468	0.980797	0.999784		-0.152645	-2.35915	0.0218069	0.132114		-0.151192	-2.58779	0.0124819	0.180412
[HNRNPA0]	Heterogeneous nuclear ribonucleoprotein A0	Q13151	8		0.016387	0.282001	0.741169	0.997964		-0.0883886	-2.36748	0.0213659	0.132114		-0.104776	-2.32313	0.0242226	0.252459
[PCBP2|PCBP2|PCBP2]	Isoform 2 of Poly(rC)-binding protein 2 |Isoform 3 of Poly(rC)-binding protein 2 |Isoform 3 of Poly(rC)-binding protein 2	Q15366-3;;Q15366-2;Q15366-3	1		-0.0480232	-0.288488	0.7355	0.997964		-0.357904	-2.36851	0.0213139	0.132114		-0.309881	-1.95912	0.0558983	0.372051
[POSTN|POSTN]	Isoform 3 of Periostin |Isoform 3 of Periostin	Q15063-3;;Q15063-5;Q15063-3	1		-0.0736355	-0.351501	0.680747	0.997964		-0.441412	-2.36123	0.0217	0.132114		-0.367777	-1.9044	0.0629034	0.388982
[CLC]	Galectin-10	Q05315	1		0.330894	0.798121	0.351905	0.997964		1.10716	2.36541	0.0214713	0.132114		0.776268	1.80525	0.077436	0.427641
[SULT2B1]	Isoform 2 of Sulfotransferase family cytosolic 2B member 1	O00204-2	1		-0.196242	-1.21512	0.158639	0.897351		-0.37574	-2.36013	0.0217556	0.132114		-0.179497	-1.36763	0.178374	0.604299
[SUN2]	SUN domain-containing protein 2	Q9UH99	5		0.0418363	0.812304	0.34347	0.997964		0.108195	2.36638	0.0214221	0.132114		0.0663583	1.36473	0.179285	0.604596
[PLA2G4B]	Isoform 3 of Cytosolic phospholipase A2 beta	P0C869-8	3		0.0962865	1.09165	0.204557	0.927761		0.201584	2.35809	0.0218628	0.132114		0.105297	1.31321	0.196027	0.62732
[GMPS]	GMP synthase [glutamine-hydrolyzing]	P49915	5		0.0379004	0.624276	0.46558	0.997964		0.102944	2.37278	0.0210952	0.132114		0.0650434	1.25446	0.216523	0.651452
[MT-CO2]	Cytochrome c oxidase subunit 2	P00403	7		0.0788046	1.09846	0.201788	0.927761		0.160281	2.35853	0.0218392	0.132114		0.0814762	1.09355	0.280772	0.715929
[NUMA1]	Nuclear mitotic apparatus protein 1	Q14980-2;;Q14980	6		0.0504611	0.934147	0.276612	0.983807		0.082253	2.35879	0.0218256	0.132114		0.0317919	0.682093	0.499974	0.848027
[CRYZ]	Isoform 3 of Quinone oxidoreductase	Q08257-3	3		-0.0930199	-1.03641	0.228067	0.959203		-0.143754	-2.36065	0.0217313	0.132114		-0.0507343	-0.637182	0.528463	0.854335
[AP2A2]	AP-2 complex subunit alpha-2	O94973	11		-0.0674735	-1.25589	0.145428	0.881295		-0.0927233	-2.37073	0.0211939	0.132114		-0.0252498	-0.628597	0.53398	0.858491
[RFTN1]	Raftlin	Q14699	1		-0.174715	-2.25847	0.0102488	0.365854		-0.184864	-2.36307	0.0216024	0.132114		-0.0101493	-0.158148	0.875687	0.968981
[SERPINB2]	Plasminogen activator inhibitor 2	P05120	13		-0.128243	-1.84455	0.0343907	0.526549		-0.133872	-2.36807	0.0213373	0.132114		-0.00562943	-0.102562	0.919091	0.982274
[DLG1|DLG1]	Isoform 4 of Disks large homolog 1 |Isoform 5 of Disks large homolog 1	Q12959-5;Q12959-4	3		-0.115955	-1.94235	0.0262456	0.505435		-0.113404	-2.36392	0.0215531	0.132114		0.00255066	0.0552422	0.956409	0.992414
[S100P]	Protein S100-P	P25815	1		0.101728	0.713237	0.40489	0.997964		0.347939	2.35684	0.0219291	0.133874		0.246211	2.01332	0.0496745	0.352
[C1QA]	Complement C1q subcomponent subunit A	P02745	2		0.0347583	0.372094	0.663103	0.997964		0.192276	2.35229	0.0221756	0.134809		0.157517	1.67225	0.101273	0.482014
[SARG]	Specifically androgen-regulated gene protein	Q9BW04	4		0.0449139	0.759353	0.375548	0.997964		0.112101	2.34988	0.0223069	0.134809		0.0671867	1.46153	0.150856	0.569545
[POSTN|POSTN|POSTN]	Isoform 2 of Periostin |Isoform 4 of Periostin |Isoform 4 of Periostin	Q15063-2;Q15063-4;;Q15063-4	1		-0.186211	-0.778783	0.363577	0.997964		-0.473546	-2.34924	0.0223409	0.134809		-0.287335	-1.31601	0.195078	0.62732
[KRT2]	Keratin, type II cytoskeletal 2 epidermal	P35908	136		-0.0885408	-0.710157	0.406913	0.997964		-0.246861	-2.34807	0.022408	0.134809		-0.15832	-1.25831	0.215138	0.648958
[IL36G]	Isoform 2 of Interleukin-36 gamma	Q9NZH8-2	1		-0.0390629	-0.361879	0.67189	0.997964		-0.236935	-2.34447	0.022599	0.135729		-0.197872	-2.32752	0.0239667	0.252459
[DDX46]	Probable ATP-dependent RNA helicase DDX46	Q7L014	8		-0.00167036	-0.0473587	0.95574	0.998424		-0.0520536	-2.34381	0.0226375	0.135729		-0.0503832	-1.90172	0.0632569	0.389718
[PCNA]	Proliferating cell nuclear antigen	P12004	7		-0.100696	-1.24143	0.149994	0.884882		-0.15475	-2.34393	0.0226311	0.135729		-0.0540541	-0.740536	0.464088	0.834442
[ALCAM]	Isoform 2 of CD166 antigen	Q13740-2	5		0.114992	2.2698	0.00990916	0.358025		0.114449	2.34561	0.0225349	0.135729		-0.000543451	-0.0144888	0.988579	0.995659
[NAGK]	N-acetyl-D-glucosamine kinase	Q9UJ70	8		-0.0747212	-1.10746	0.198144	0.927761		-0.143701	-2.33838	0.0229322	0.13745		-0.06898	-1.23013	0.225486	0.662525
[PFDN1]	Prefoldin subunit 1	O60925	4		0.0284665	0.547529	0.521876	0.997964		-0.0891206	-2.32919	0.0234399	0.137864		-0.117587	-3.07298	0.00339957	0.108108
[ATOX1]	Copper transport protein ATOX1	O00244	3		0.0236222	0.262629	0.758365	0.997964		-0.159907	-2.33705	0.0230067	0.137864		-0.183529	-2.28815	0.0263461	0.255319
[ITGA3]	Integrin alpha-3	P26006	5		0.00277657	0.0711487	0.933544	0.997964		0.0695981	2.33053	0.023364	0.137864		0.0668215	2.18592	0.0335925	0.291878
[CLIC1]	Chloride intracellular channel protein 1	O00299	16		-0.0396664	-0.58478	0.494182	0.997964		-0.12396	-2.32829	0.02349	0.137864		-0.0842939	-1.90293	0.0630973	0.389718
[RPL12]	60S ribosomal protein L12	P30050;;P30050-2	3		0.0735547	1.19866	0.164228	0.904639		0.164623	2.32548	0.0236459	0.137864		0.0910685	1.50546	0.139204	0.546021
[PSAPL1]	Proactivator polypeptide-like 1	Q6NUJ1	4		-0.0818592	-1.0917	0.204538	0.927761		-0.150873	-2.3358	0.0230732	0.137864		-0.0690143	-1.36413	0.179468	0.604596
[NACA]	Nascent polypeptide-associated complex subunit alpha, muscle-specific form	E9PAV3;;Q13765	6		-0.0701905	-0.858798	0.316875	0.997964		-0.162806	-2.33691	0.023014	0.137864		-0.0926152	-1.3146	0.195559	0.62732
[SET]	Protein SET	Q01105-3;;Q01105	3		-0.122129	-1.13793	0.186308	0.925544		-0.247149	-2.33169	0.0232964	0.137864		-0.12502	-1.24809	0.218827	0.656528
[SET]	Protein SET	Q01105;;Q01105-3	4		-0.0924774	-0.991785	0.248427	0.97028		-0.191153	-2.33086	0.0233462	0.137864		-0.0986753	-1.2082	0.233783	0.671027
[USO1]	Isoform 2 of General vesicular transport factor p115	O60763;;O60763-2	12		-0.053411	-1.06055	0.217526	0.948858		-0.0930766	-2.33392	0.0231719	0.137864		-0.0396655	-1.16024	0.252732	0.686806
[LGMN]	Isoform 3 of Legumain	Q99538-3	3		-0.0469907	-0.625429	0.464772	0.997964		-0.119388	-2.325	0.0236724	0.137864		-0.0723973	-1.07149	0.290581	0.725435
[CNPY3]	Protein canopy homolog 3	Q9BT09	1		-0.0992683	-1.63824	0.0592649	0.645533		-0.108938	-2.32519	0.0236621	0.137864		-0.00966933	-0.224402	0.824334	0.955772
[HLA-A|HLA-A|HLA-A|HLA-A|HLA-C]	HLA class I histocompatibility antigen, A-2 alpha chain |HLA class I histocompatibility antigen, A-3 alpha chain |HLA class I histocompatibility antigen, A-1 alpha chain |HLA class I histocompatibility antigen, A-74 alpha chain |HLA class I histocompatibility antigen, Cw-1 alpha chain	P04439;P30499;P30443;P01892;P30459	1		-0.411904	-2.6536	0.00280388	0.318182		-0.424172	-2.32531	0.0236554	0.137864		-0.0122677	-0.0635682	0.949826	0.991005
[NUB1]	Isoform 2 of NEDD8 ultimate buster 1	Q9Y5A7-2	2		0.0865077	1.32376	0.12523	0.838188		0.131897	2.32469	0.0236917	0.138566		0.0453894	0.914786	0.366293	0.784161
[TPM3|TPM3|TPM3]	Tropomyosin alpha-3 chain |Isoform 5 of Tropomyosin alpha-3 chain |Isoform 6 of Tropomyosin alpha-3 chain	P06753;P06753-6;P06753-5	2		-0.00354052	-0.029625	0.97229	0.999784		-0.293419	-2.32342	0.0237704	0.139265		-0.289879	-2.29372	0.0259996	0.255319
[COL17A1]	Isoform 2 of Collagen alpha-1(XVII) chain	Q9UMD9-2	16		-0.141035	-2.03748	0.0199487	0.484848		-0.121915	-2.31738	0.0241204	0.140655		0.01912	0.361755	0.720262	0.922919
[WDR12]	Ribosome biogenesis protein WDR12	Q9GZL7	1		0.237913	2.0149	0.0213046	0.492857		0.24421	2.31785	0.0240925	0.140655		0.00629716	0.052921	0.95824	0.992414
[DTYMK]	Thymidylate kinase	P23919-2;;P23919	1		0.011716	0.133892	0.87534	0.997964		0.191998	2.31412	0.0243046	0.142035		0.180282	2.02529	0.0483721	0.346856
[FLYWCH2]	FLYWCH family member 2	Q96CP2	1		0.149375	2.06087	0.0186213	0.465649		0.233196	2.31237	0.0244112	0.142035		0.0838209	0.793662	0.432814	0.816393
[UGDH]	UDP-glucose 6-dehydrogenase	O60701	9		-0.0947514	-1.96928	0.0242809	0.5		-0.11031	-2.3059	0.0248133	0.145594		-0.0155585	-0.414969	0.681158	0.909794
[SRSF9]	Serine/arginine-rich splicing factor 9	Q13242	5		-0.00174601	-0.0324402	0.969662	0.999784		-0.0861062	-2.29817	0.0252687	0.145833		-0.0843602	-1.90235	0.0631734	0.389718
[RBM14]	RNA-binding protein 14	Q96PK6	10		-0.0203122	-0.511027	0.549821	0.997964		-0.0675749	-2.30137	0.0250761	0.145833		-0.0472627	-1.55747	0.126278	0.524873
[MATR3]	Matrin-3	P43243	18		-0.0248959	-0.754201	0.378763	0.997964		-0.0563674	-2.30111	0.0250912	0.145833		-0.0314715	-1.44389	0.155748	0.57689
[GSN|GSN|GSN]	Gelsolin |Gelsolin |Isoform 3 of Gelsolin	P06396;P06396-3;;P06396	9		0.0532863	1.1213	0.192705	0.927761		0.0942984	2.30143	0.0250721	0.145833		0.0410121	1.08929	0.282664	0.717429
[GMPR]	GMP reductase 1	P36959	1		0.103993	0.836427	0.32954	0.997964		0.221514	2.30177	0.0250517	0.145833		0.117521	0.947492	0.349562	0.77066
[GREM1]	Gremlin-1	O60565	1		-0.247885	-1.28821	0.135511	0.872324		-0.365209	-2.2993	0.0251974	0.145833		-0.117324	-0.723681	0.474293	0.839961
[SRSF6]	Serine/arginine-rich splicing factor 6	Q13247;;Q13247-3	2		0.00402214	0.0564612	0.947212	0.997964		-0.136992	-2.29666	0.0253629	0.146893		-0.141015	-1.97514	0.0539982	0.367041
[MYO6]	Isoform 5 of Unconventional myosin-VI	Q9UM54-5	7		0.0256437	0.53724	0.529642	0.997964		0.0813835	2.29548	0.0254331	0.146893		0.0557397	1.6074	0.114844	0.505482
[ALDH16A1]	Isoform 3 of Aldehyde dehydrogenase family 16 member A1	Q8IZ83-3	6		0.140753	2.48019	0.00503373	0.340909		0.0903912	2.295	0.0254653	0.146893		-0.0503616	-1.01417	0.316977	0.748683
[HSBP1]	Heat shock factor-binding protein 1	O75506	1		-0.00497617	-0.056401	0.947268	0.997964		0.154839	2.29141	0.0256782	0.148218		0.159815	2.13908	0.0373901	0.309179
[HNRNPAB]	Isoform 3 of Heterogeneous nuclear ribonucleoprotein A/B	Q99729-3	2		-0.0417233	-0.565667	0.508292	0.997964		-0.136889	-2.29126	0.025688	0.148218		-0.0951662	-1.32642	0.191628	0.624905
[ARL6IP6]	ADP-ribosylation factor-like protein 6-interacting protein 6	Q8N6S5	1		-0.0125442	-0.190906	0.823021	0.997964		0.153174	2.28945	0.0258011	0.148598		0.165718	2.62665	0.0113025	0.175141
[GSPT1]	Isoform 2 of Eukaryotic peptide chain release factor GTP-binding subunit ERF3A	P15170-2;;P15170	2		0.027067	0.435743	0.609905	0.997964		-0.146012	-2.28985	0.025776	0.148598		-0.173079	-2.49797	0.015724	0.2
[MYL6B]	Myosin light chain 6B	P14649	2		-0.0685186	-0.523236	0.540394	0.997964		0.359187	2.2854	0.0260532	0.148976		0.427705	3.30778	0.00172468	0.0833333
[ATP1B3]	Sodium/potassium-transporting ATPase subunit beta-3	P54709	12		0.0243977	0.456491	0.593097	0.997964		0.127813	2.28654	0.0259837	0.148976		0.103415	1.99913	0.051245	0.358824
[MAP4|MAP4|MAP4]	Microtubule-associated protein 4 |Isoform 5 of Microtubule-associated protein 4 |Isoform 5 of Microtubule-associated protein 4	P27816-6;P27816-4;P27816-5;;P27816;P27816-5	2		0.0025149	0.021498	0.979918	0.999784		-0.210419	-2.28274	0.0262218	0.150558		-0.212934	-1.96843	0.0547858	0.368519
[SLIRP]	Isoform 2 of SRA stem-loop-interacting RNA-binding protein, mitochondrial	Q9GZT3-2	3		0.0164874	0.380712	0.655822	0.997964		0.0840264	2.27501	0.0267109	0.151852		0.067539	1.82836	0.0738202	0.420659
[SNRPD3]	Isoform 2 of Small nuclear ribonucleoprotein Sm D3	P62318-2	5		-0.0313512	-0.532939	0.532956	0.997964		-0.110907	-2.27831	0.0265101	0.151852		-0.0795562	-1.62752	0.11046	0.501699
[PDLIM5]	Isoform 7 of PDZ and LIM domain protein 5	Q96HC4-7	1		0.231379	1.49432	0.0844412	0.75		0.371605	2.27452	0.0267441	0.152574		0.140226	0.860697	0.395118	0.797603
[NAPRT]	Nicotinate phosphoribosyltransferase	Q6XQN6;;Q6XQN6-3	1		0.189466	1.38515	0.109033	0.812271		0.280789	2.27191	0.0269113	0.152574		0.0913228	0.696943	0.490739	0.8432
[KRT83]	Keratin, type II cuticular Hb3	P78385	1		0.537494	1.77267	0.0417733	0.568773		0.436571	2.27435	0.0267543	0.152574		-0.100923	-0.348077	0.730449	0.924346
[TPP1]	Tripeptidyl-peptidase 1	O14773-2;;O14773	4		-0.151586	-1.68156	0.0530386	0.620795		-0.150869	-2.27272	0.0268601	0.152574		0.000716844	0.00961772	0.992425	0.997185
[HLA-A|HLA-A|HLA-A|HLA-H|HLA-A|HLA-A|HLA-A|HLA-A|HLA-A|HLA-A|HLA-A|HLA-A|HLA-A|HLA-A|HLA-A|HLA-A|HLA-A|HLA-A|HLA-A|HLA-C|HLA-A|HLA-C]	HLA class I histocompatibility antigen, A-68 alpha chain |HLA class I histocompatibility antigen, A-2 alpha chain |HLA class I histocompatibility antigen, A-2 alpha chain |Putative HLA class I histocompatibility antigen, alpha chain H |HLA class I histocompatibility antigen, A-3 alpha chain |HLA class I histocompatibility antigen, A-3 alpha chain |HLA class I histocompatibility antigen, A-24 alph…	P10316;P04439;P13746;P16188;P30457;P30508;Q31612;;P04439;P30443;P01892;P13746;P30447;P30450;P30457;P16190;P01891;Q9TNN7;P16188;P30459;P05534;P30512;P30453;P30501;P01893;;P01892	1		-0.0265395	-0.281133	0.741946	0.997964		0.184583	2.27059	0.026993	0.153285		0.211123	2.53331	0.0143607	0.18552
[NUDC]	Nuclear migration protein nudC	Q9Y266	7		-0.024746	-0.554279	0.516818	0.997964		-0.0768066	-2.26962	0.0270569	0.153285		-0.0520606	-1.55517	0.126832	0.524873
[KDM5D]	Isoform 2 of Lysine-specific demethylase 5D	Q9BY66-2	1		0.531997	1.24028	0.150368	0.884882		1.17914	2.26883	0.0271061	0.153285		0.647147	1.4331	0.158798	0.57689
[AP3B1]	AP-3 complex subunit beta-1	O00203	3		-0.112277	-1.84321	0.0345128	0.52766		-0.114461	-2.26862	0.0271194	0.153285		-0.00218335	-0.0453548	0.96421	0.99312
[UBLCP1]	Ubiquitin-like domain-containing CTD phosphatase 1	Q8WVY7	4		-0.0770301	-1.36439	0.114312	0.828498		-0.109566	-2.26423	0.0274089	0.154827		-0.032536	-0.66927	0.507992	0.848583
[CXCL12]	Isoform Alpha of Stromal cell-derived factor 1	P48061-2	5		0.0297544	0.245417	0.773743	0.997964		-0.187571	-2.25845	0.027785	0.155235		-0.217325	-2.24574	0.0291584	0.267606
[HSPE1]	10 kDa heat shock protein, mitochondrial	P61604	13		-0.00417975	-0.0562392	0.947419	0.997964		-0.116451	-2.25861	0.0277719	0.155235		-0.112271	-1.87906	0.0663898	0.401771
[BAG4]	Isoform 2 of BAG family molecular chaperone regulator 4	O95429-2	1		-0.0810411	-0.761051	0.374478	0.997964		-0.215277	-2.25952	0.0277145	0.155235		-0.134236	-1.32268	0.192861	0.625566
[SERPINB12]	Isoform 2 of Serpin B12	Q96P63-2	12		-0.212757	-1.88369	0.0308808	0.514563		-0.244928	-2.26064	0.0276455	0.155235		-0.0321712	-0.32506	0.747726	0.932545
[SUSD2]	Sushi domain-containing protein 2	Q9UGT4	3		0.163606	1.9804	0.0235319	0.5		0.150446	2.26161	0.0275867	0.155235		-0.0131603	-0.159866	0.874344	0.968929
[GALT]	Galactose-1-phosphate uridylyltransferase	P07902	1		-0.0354846	-0.549782	0.520179	0.997964		-0.156635	-2.25449	0.0280505	0.157989		-0.12115	-1.74569	0.0875098	0.449141
[LCN2]	Neutrophil gelatinase-associated lipocalin	P80188	1		0.0644826	0.536759	0.53001	0.997964		0.2426	2.25127	0.0282651	0.157989		0.178118	1.61623	0.112901	0.503867
[DSG2]	Desmoglein-2	Q14126	2		0.200265	2.48213	0.00500463	0.340909		0.181915	2.25537	0.0279967	0.157989		-0.0183498	-0.245866	0.807849	0.949468
[USP14]	Ubiquitin carboxyl-terminal hydrolase 14	P54578;;P54578-2	2		0.0179132	0.318364	0.709333	0.997964		0.10988	2.25056	0.0283158	0.159498		0.0919665	1.77305	0.0827642	0.43879
[NFKB2]	Isoform 3 of Nuclear factor NF-kappa-B p100 subunit	Q00653-3	1		0.0173947	0.101613	0.905294	0.997964		0.234964	2.24585	0.0286304	0.161002		0.21757	1.43432	0.158456	0.57689
[DMKN]	Isoform 3 of Dermokine	Q6E0U4-3	1		0.0820399	0.800047	0.350763	0.997964		-0.219067	-2.2447	0.0287098	0.16221		-0.301107	-3.24979	0.00204138	0.0930233
[ASAH1]	Acid ceramidase	Q13510	6		-0.0203798	-0.317325	0.710233	0.997964		-0.108238	-2.24174	0.0289107	0.16221		-0.0878581	-2.1944	0.0329171	0.287206
[PRKCSH]	Glucosidase 2 subunit beta	P14314-2;;P14314	13		-0.0136313	-0.180837	0.8322	0.997964		-0.106314	-2.24028	0.029007	0.162811		-0.092683	-1.53864	0.13084	0.529873
[DMKN]	Isoform 11 of Dermokine	Q6E0U4-11	1		-0.0118042	-0.102446	0.90453	0.997964		-0.250695	-2.23704	0.0292231	0.164894		-0.238891	-2.04027	0.0467699	0.343035
[MESDC2]	LDLR chaperone MESD	Q14696	1		-0.00446717	-0.04061	0.962024	0.999784		-0.17697	-2.23486	0.029377	0.164894		-0.172503	-1.69778	0.0962908	0.468905
[GSTZ1]	Isoform 3 of Maleylacetoacetate isomerase	O43708;;O43708-3;;O43708-2	1		0.125919	1.48149	0.0870902	0.759101		0.21209	2.23131	0.0296367	0.165785		0.0861705	0.883023	0.383051	0.791534
[DEK]	Protein DEK	P35659	6		-0.0686286	-1.15629	0.179404	0.924138		-0.101963	-2.23201	0.0295846	0.165785		-0.0333339	-0.76326	0.4506	0.824211
[GPHN]	Gephyrin	Q9NQX3	2		0.158867	1.74612	0.0448388	0.575972		0.200434	2.2325	0.0295486	0.165785		0.0415669	0.490547	0.627321	0.895557
[PMP2]	Myelin P2 protein	P02689	2		-0.0344915	-0.251568	0.768259	0.997964		-0.262488	-2.22965	0.0297509	0.166667		-0.227997	-1.86882	0.0678355	0.401884
[H1FX]	Histone H1x	Q92522	7		-0.00588024	-0.0747589	0.930161	0.997964		-0.123028	-2.22769	0.0298933	0.166667		-0.117148	-1.70167	0.0955485	0.466334
[DCD]	Isoform 2 of Dermcidin	P81605-2	2		0.514733	1.59468	0.0660798	0.6875		0.570155	2.22754	0.0299037	0.166667		0.0554215	0.213433	0.832783	0.958004
[FAM25A]	Protein FAM25A	B3EWG3	2		-0.000768949	-0.00639955	0.993974	0.999784		-0.243117	-2.22323	0.0302126	0.167832		-0.242348	-2.38452	0.0208405	0.227758
[GNAS]	Guanine nucleotide-binding protein G(s) subunit alpha isoforms short	P63092-3;;P63092	7		-0.0608438	-1.47799	0.0878022	0.759101		-0.0748607	-2.22606	0.0300123	0.167832		-0.0140169	-0.553941	0.583561	0.876668
[DDX39A]	ATP-dependent RNA helicase DDX39A	O00148	2		-0.105777	-1.20091	0.163455	0.904639		0.179842	2.22015	0.0304308	0.168696		0.285619	3.58016	0.000772737	0.0434783
[HNRNPH2]	Heterogeneous nuclear ribonucleoprotein H2	P55795	6		-0.0163612	-0.30982	0.716788	0.997964		-0.0920918	-2.22087	0.030377	0.168696		-0.0757306	-1.70996	0.09399	0.463384
[AP1M1]	AP-1 complex subunit mu-1	Q9BXS5	1		-0.240532	-2.9096	0.00113524	0.2		-0.253386	-2.21999	0.0304428	0.168696		-0.0128541	-0.119144	0.906122	0.97858
[CMBL]	Carboxymethylenebutenolidase homolog	Q96DG6	3		-0.0364859	-0.507635	0.552464	0.997964		0.124269	2.21808	0.0305801	0.16955		0.160755	2.96567	0.00457856	0.113636
[EIF5A]	Eukaryotic translation initiation factor 5A-1	P63241	14		0.00716499	0.14365	0.866354	0.997964		-0.0941033	-2.21694	0.0306651	0.16955		-0.101268	-2.43147	0.0185585	0.211538
[EIF4H|EIF4H|EIF4H]	Eukaryotic translation initiation factor 4H |Isoform Short of Eukaryotic translation initiation factor 4H |Isoform Short of Eukaryotic translation initiation factor 4H	Q15056-2;;Q15056;Q15056-2	10		-0.0140132	-0.227126	0.790196	0.997964		-0.114346	-2.21733	0.0306329	0.16955		-0.100333	-2.12658	0.0384958	0.315036
[SEC13]	Isoform 2 of Protein SEC13 homolog	P55735-2	3		0.0934872	1.42425	0.0996307	0.782779		-0.126563	-2.21404	0.0308764	0.17069		-0.22005	-3.95762	0.000245151	0
[CNN3]	Calponin-3	Q15417	8		0.0278356	0.40627	0.63436	0.997964		-0.0986756	-2.2158	0.0307453	0.17069		-0.126511	-2.38412	0.020862	0.227758
[SMCHD1]	Isoform 2 of Structural maintenance of chromosomes flexible hinge domain-containing protein 1	A6NHR9-2	1		0.0819798	1.09297	0.204016	0.927761		0.145225	2.21244	0.0309909	0.171527		0.0632454	1.11927	0.269727	0.704879
[MAP1A]	Microtubule-associated protein 1A	P78559	2		-0.0950851	-1.10939	0.197394	0.927761		-0.131734	-2.20978	0.03118	0.171527		-0.0366485	-0.540706	0.592568	0.880799
[BROX]	BRO1 domain-containing protein BROX	Q5VW32-2;;Q5VW32	3		-0.119139	-1.64389	0.0584206	0.64058		-0.137609	-2.21059	0.0311204	0.171527		-0.0184694	-0.40397	0.689172	0.910541
[KDELC2]	KDEL motif-containing protein 2	Q7Z4H8	2		0.0903973	1.00116	0.244032	0.97028		0.193255	2.20908	0.0312346	0.172089		0.102857	1.13906	0.261426	0.696622
[APOM]	Isoform 2 of Apolipoprotein M	O95445-2	2		0.082192	0.573027	0.502839	0.997964		0.272844	2.20895	0.0312449	0.17265		0.190652	1.53048	0.13287	0.529873
[RPL13]	60S ribosomal protein L13	P26373	15		0.0111706	0.187092	0.826516	0.997964		-0.120308	-2.20402	0.0316072	0.173175		-0.131479	-2.45355	0.0175723	0.203922
[MCCC2]	Methylcrotonoyl-CoA carboxylase beta chain, mitochondrial	Q9HCC0-2;;Q9HCC0	7		0.0137457	0.289084	0.734977	0.997964		0.0797045	2.2053	0.0315135	0.173175		0.0659588	1.86334	0.0686107	0.403727
[YAP1]	Isoform 2 of Transcriptional coactivator YAP1	P46937-2;;P46937	2		-0.0381603	-0.584957	0.494051	0.997964		-0.115063	-2.20561	0.0314909	0.173175		-0.0769032	-1.46411	0.15016	0.568887
[ENTPD1]	Ectonucleoside triphosphate diphosphohydrolase 1	P49961	1		0.104944	1.02849	0.23162	0.962911		0.176186	2.20409	0.0316015	0.173175		0.0712417	0.749412	0.458821	0.829783
[MDH1]	Malate dehydrogenase, cytoplasmic	P40925-3;;P40925	22		0.00189754	0.0328303	0.969294	0.999784		0.0976407	2.19972	0.0319175	0.173401		0.0957432	2.03775	0.047027	0.343685
[APCS]	Serum amyloid P-component	P02743	9		0.0225266	0.125567	0.883036	0.997964		-0.273038	-2.19931	0.0319472	0.173401		-0.295565	-1.7424	0.0880857	0.450649
[VPS33B]	Vacuolar protein sorting-associated protein 33B	Q9H267	1		-0.114939	-1.12653	0.190697	0.927761		-0.273195	-2.19998	0.0319011	0.173401		-0.158257	-1.24387	0.220383	0.656528
[RPL31]	60S ribosomal protein L31	P62899	7		-0.0923339	-1.10996	0.197173	0.927761		-0.17776	-2.20279	0.0316961	0.173401		-0.085426	-1.11611	0.271056	0.704879
[TGM3]	Protein-glutamine gamma-glutamyltransferase E	Q08188	33		-0.122911	-1.26371	0.142961	0.879765		-0.163281	-2.20228	0.0317309	0.173401		-0.0403693	-0.520489	0.606444	0.883596
[PTGR1]	Isoform 2 of Prostaglandin reductase 1	Q14914-2	4		-0.145422	-1.58254	0.0681052	0.693717		-0.220215	-2.19805	0.0320441	0.17395		-0.0747927	-0.789132	0.435435	0.816393
[RPS4X]	40S ribosomal protein S4, X isoform	P62701	17		-0.127409	-1.52315	0.0787648	0.731591		-0.178589	-2.19429	0.0323276	0.174497		-0.0511801	-0.703484	0.486683	0.8432
[SLC25A20]	Mitochondrial carnitine/acylcarnitine carrier protein	O43772	1		0.137548	1.49377	0.084555	0.750562		0.187823	2.19345	0.0323911	0.175042		0.0502756	0.538242	0.594245	0.880869
[LPCAT2]	Lysophosphatidylcholine acyltransferase 2	Q7L5N7	3		0.135154	2.28071	0.00957662	0.35443		0.144946	2.18831	0.0327888	0.177258		0.00979142	0.153394	0.87941	0.969575
[APOO]	Isoform 2 of MICOS complex subunit MIC26	Q9BUR5;;Q9BUR5-2	1		0.231752	2.72823	0.00216228	0.3125		0.210989	2.18491	0.0330559	0.178631		-0.0207628	-0.225635	0.823363	0.955478
[BLOC1S3]	Biogenesis of lysosome-related organelles complex 1 subunit 3	Q6QNY0	1		0.0914446	0.721314	0.399678	0.997964		-0.228338	-2.1821	0.0332788	0.179104		-0.319782	-3.26798	0.0019403	0.0930233
[MT-ATP6]	ATP synthase subunit a	P00846	1		-0.0176665	-0.227379	0.789967	0.997964		0.135865	2.18408	0.0331242	0.179104		0.153531	2.07595	0.0431672	0.333333
[GSPT1]	Isoform 2 of Eukaryotic peptide chain release factor GTP-binding subunit ERF3A	P15170-2	14		-0.0359911	-0.957833	0.26478	0.977977		-0.0641778	-2.1835	0.0331689	0.179104		-0.0281866	-1.05521	0.29791	0.732488
[UBE2O]	(E3-independent) E2 ubiquitin-conjugating enzyme	Q9C0C9	2		0.0472702	0.633309	0.459164	0.997964		0.117819	2.18073	0.0333859	0.179104		0.070549	1.03165	0.308743	0.74087
[CDC73]	Parafibromin	Q6P1J9	1		0.0696926	0.567464	0.506944	0.997964		0.250598	2.17639	0.0337238	0.180165		0.180905	1.43478	0.158323	0.57689
[KRT35]	Keratin, type I cuticular Ha5	Q92764	2		0.262571	1.06903	0.213937	0.945171		0.389232	2.17745	0.0336401	0.180165		0.126661	0.564351	0.576524	0.874097
[TRIM47]	Tripartite motif-containing protein 47	Q96LD4	1		-0.100769	-1.24277	0.149568	0.884882		0.146722	2.17513	0.0338176	0.181219		0.247492	3.2504	0.00203739	0.0930233
[FAM127A]	Protein FAM127A	A6ZKI3	1		-0.0947619	-0.946619	0.270339	0.978998		-0.178078	-2.17287	0.0339932	0.181219		-0.0833165	-0.85606	0.397647	0.797624
[SQRDL]	Sulfide:quinone oxidoreductase, mitochondrial	Q9Y6N5	15		0.0272591	0.580544	0.497299	0.997964		0.0931946	2.17168	0.0340817	0.182266		0.0659355	2.18744	0.0334698	0.291878
[CILP2]	Cartilage intermediate layer protein 2	Q8IUL8	5		-0.225813	-1.26222	0.143434	0.879884		-0.363587	-2.17205	0.0340561	0.182266		-0.137774	-1.04085	0.304465	0.736585
[PDHB]	Isoform 2 of Pyruvate dehydrogenase E1 component subunit beta, mitochondrial	P11177-2	13		-0.0211725	-0.502139	0.556776	0.997964		0.077258	2.17002	0.034214	0.182787		0.0984304	2.77227	0.00768912	0.152672
[MAP1B]	Microtubule-associated protein 1B	P46821	17		0.00541854	0.0825898	0.922877	0.997964		-0.11708	-2.16971	0.0342387	0.183306		-0.122499	-2.36121	0.0220732	0.237113
[GNL1]	Guanine nucleotide-binding protein-like 1	P36915	2		0.10805	0.994286	0.247257	0.97028		0.236523	2.16504	0.0346069	0.184339		0.128472	1.39471	0.170064	0.597844
[PA2G4]	Proliferation-associated protein 2G4	Q9UQ80	28		-0.045725	-1.04936	0.22237	0.954677		-0.0808899	-2.16463	0.0346411	0.184339		-0.035165	-1.10212	0.277055	0.708839
[SET]	Protein SET	Q01105	1		0.00150759	0.0165618	0.984516	0.999784		-0.16141	-2.16212	0.0348366	0.185366		-0.162918	-2.25578	0.0284658	0.264205
[PTPN23]	Tyrosine-protein phosphatase non-receptor type 23	Q9H3S7	11		0.0300601	0.837054	0.32919	0.997964		0.0542656	2.164	0.0346913	0.185366		0.0242056	0.998454	0.324449	0.753233
[APOF]	Apolipoprotein F	Q13790	1		0.0463311	0.456805	0.59284	0.997964		0.192962	2.15869	0.0351149	0.186386		0.146631	1.7368	0.0890735	0.450649
[NDUFA4]	Cytochrome c oxidase subunit NDUFA4	O00483	6		0.0395985	0.724602	0.397552	0.997964		0.1008	2.15912	0.0350787	0.186386		0.0612018	1.25601	0.215964	0.651211
[NFIX]	Isoform 4 of Nuclear factor 1 X-type	Q14938-6;;Q14938-4	1		-0.111632	-1.08946	0.205456	0.927761		-0.190951	-2.15264	0.0356114	0.189015		-0.0793193	-1.07507	0.288965	0.724887
[GNB2]	Guanine nucleotide-binding protein G(I)/G(S)/G(T) subunit beta-2	P62879	9		-0.120545	-2.35278	0.00761142	0.35443		-0.108769	-2.15247	0.0356242	0.189015		0.011776	0.275073	0.785598	0.944041
[HDGF|HDGF|HDGF]	Hepatoma-derived growth factor |Hepatoma-derived growth factor |Isoform 2 of Hepatoma-derived growth factor	P51858;;P51858;P51858-2	4		0.00534472	0.0680281	0.936426	0.997964		-0.155918	-2.15092	0.0357555	0.190323		-0.161262	-2.42537	0.018839	0.212928
[BOLA1]	BolA-like protein 1	Q9Y3E2	1		-0.0424775	-0.494712	0.562599	0.997964		0.148354	2.14619	0.0361459	0.191318		0.190832	2.47764	0.0165547	0.2
[LMO7]	Isoform 3 of LIM domain only protein 7	Q8WWI1;;Q8WWI1-3	3		0.0933931	1.29399	0.133796	0.865325		0.124043	2.1475	0.0360381	0.191318		0.0306503	0.538831	0.593838	0.880869
[PPP2R4]	Isoform 1 of Serine/threonine-protein phosphatase 2A activator	Q15257-2	5		0.00159326	0.0212407	0.980153	0.999784		0.100063	2.13841	0.0367842	0.192369		0.0984697	1.64892	0.105981	0.492398
[ANXA2]	Annexin A2	P07355	74		-0.0370686	-0.685978	0.422964	0.997964		-0.0920845	-2.14241	0.036453	0.192369		-0.0550159	-1.63474	0.108937	0.498278
[PDHA1]	Pyruvate dehydrogenase E1 component subunit alpha, somatic form, mitochondrial	P08559	9		0.0244551	0.541105	0.526713	0.997964		0.0776021	2.14429	0.0362953	0.192369		0.0531469	1.42532	0.161014	0.581475
[ARPC3]	Actin-related protein 2/3 complex subunit 3	O15145	11		-0.0730862	-1.17642	0.172084	0.924138		-0.123178	-2.13954	0.0366898	0.192369		-0.0500921	-0.86657	0.391918	0.796156
[DDB1]	DNA damage-binding protein 1	Q16531	21		-0.0544308	-1.07718	0.210543	0.93998		-0.0901998	-2.13864	0.0367634	0.192369		-0.035769	-0.846618	0.402871	0.799041
[REL]	Isoform 2 of Proto-oncogene c-Rel	Q04864-2	1		0.217626	2.5616	0.00383728	0.323529		0.160958	2.14136	0.0365346	0.192369		-0.0566682	-0.702667	0.487183	0.8432
[BPNT1]	Isoform 4 of 3'(2'),5'-bisphosphate nucleotidase 1	O95861-4	4		-0.124341	-1.5326	0.0769665	0.722356		-0.115508	-2.13846	0.0367796	0.192369		0.00883299	0.126764	0.9002	0.977065
[PPL]	Periplakin	O60437	133		0.040015	0.730826	0.393564	0.997964		-0.0859547	-2.13731	0.0368766	0.193651		-0.12597	-3.14305	0.0027861	0.108108
[C1orf198]	Uncharacterized protein C1orf198	Q9H425	3		0.0222648	0.392935	0.645508	0.997964		-0.100969	-2.13456	0.0371089	0.19462		-0.123234	-2.72696	0.00867231	0.163121
[ADAR]	Isoform 5 of Double-stranded RNA-specific adenosine deaminase	P55265-5	9		-0.0602268	-1.31507	0.127675	0.84019		-0.084105	-2.13508	0.0370639	0.19462		-0.0238782	-0.714407	0.479993	0.842759
[HNRNPAB|HNRNPAB|HNRNPAB]	Heterogeneous nuclear ribonucleoprotein A/B |Isoform 3 of Heterogeneous nuclear ribonucleoprotein A/B |Isoform 3 of Heterogeneous nuclear ribonucleoprotein A/B	Q99729-3;;Q99729;Q99729-3	4		-0.0366937	-0.397347	0.6418	0.997964		-0.188928	-2.12856	0.0376117	0.198738		-0.152235	-1.79953	0.0783612	0.427754
[RPLP0]	60S acidic ribosomal protein P0	P05388;;P05388-2	2		-0.24491	-2.30423	0.00890269	0.35443		-0.220708	-2.12408	0.0379985	0.198738		0.0242017	0.232889	0.817761	0.953074
[DARS2]	Aspartate--tRNA ligase, mitochondrial	Q6PI48	3		-0.0411946	-0.502169	0.556752	0.997964		0.143416	2.12185	0.0381901	0.199372		0.18461	2.62185	0.0114386	0.175141
[HIST1H1D]	Histone H1.3	P16402	1		0.170278	0.849508	0.322098	0.997964		0.492311	2.12315	0.0380814	0.199372		0.322033	1.54257	0.129876	0.52953
[ITGB3]	Integrin beta-3	P05106	2		0.0532257	0.666285	0.436318	0.997964		0.161689	2.12202	0.0381751	0.199372		0.108463	1.45415	0.152889	0.574526
[RAD21]	Double-strand-break repair protein rad21 homolog	O60216	4		-0.106037	-1.95256	0.0254842	0.5		-0.0865946	-2.12146	0.0382232	0.199843		0.0194426	0.420289	0.677311	0.908565
[GLRX5]	Glutaredoxin-related protein 5, mitochondrial	Q86SX6	1		-0.00880713	-0.113136	0.89454	0.997964		-0.13261	-2.11966	0.038376	0.2		-0.123802	-1.97292	0.0542592	0.367537
[SFRP1]	Secreted frizzled-related protein 1	Q8N474	4		0.0716128	0.718884	0.401236	0.997964		0.195005	2.11929	0.0384115	0.2		0.123392	1.27536	0.209078	0.64311
[TUBB4A]	Tubulin beta-4A chain	P04350	3		-0.143622	-1.15117	0.181307	0.924138		-0.209426	-2.11845	0.0384806	0.200468		-0.0658036	-0.568477	0.573756	0.872449
[SH3BGRL2]	SH3 domain-binding glutamic acid-rich-like protein 2	Q9UJC5	1		0.0908084	0.966466	0.260568	0.971226		0.182493	2.11659	0.0386448	0.200622		0.0916844	1.36297	0.179832	0.604743
[DSG3]	Desmoglein-3	P32926	15		0.0699731	1.21069	0.16012	0.899604		0.0710081	2.11557	0.0387332	0.200622		0.00103495	0.0201572	0.98411	0.995423
[MAPK14]	Mitogen-activated protein kinase 14	Q16539	2		-0.0599579	-0.533573	0.532471	0.997964		-0.246325	-2.11363	0.0389015	0.201863		-0.186367	-1.64601	0.106567	0.492433
[HIST1H4A]	Histone H4	P62805	23		0.00100095	0.0131303	0.9877	0.999784		-0.132848	-2.11138	0.0391017	0.202473		-0.133849	-2.11483	0.0395342	0.32
[CLPX]	ATP-dependent Clp protease ATP-binding subunit clpX-like, mitochondrial	O76031	1		-0.00249021	-0.0316334	0.970418	0.999784		-0.153435	-2.11046	0.0391805	0.202473		-0.150945	-1.99595	0.0516112	0.360465
[TAPBP]	Isoform 2 of Tapasin	O15533-4;;O15533-2	1		0.0153688	0.204388	0.8108	0.997964		0.178186	2.10771	0.0394293	0.202473		0.162818	1.81258	0.0762782	0.426087
[HSD17B8]	Estradiol 17-beta-dehydrogenase 8	Q92506	4		-0.0196258	-0.386948	0.650533	0.997964		0.07749	2.10679	0.0395112	0.203704		0.0971158	2.31043	0.0249948	0.254839
[NSF]	Vesicle-fusing ATPase	P46459	11		-0.0324971	-0.839306	0.327896	0.997964		0.0610194	2.10399	0.0397593	0.203988		0.0935165	3.13545	0.00284278	0.108108
[NDUFA10]	NADH dehydrogenase [ubiquinone] 1 alpha subcomplex subunit 10, mitochondrial	O95299	6		-0.0104345	-0.201425	0.81349	0.997964		0.0898503	2.1042	0.0397404	0.203988		0.100285	2.52651	0.0146119	0.188341
[SIN3A]	Paired amphipathic helix protein Sin3a	Q96ST3	2		-0.0213554	-0.360087	0.673403	0.997964		-0.118307	-2.10368	0.0397857	0.203988		-0.0969515	-1.62486	0.111037	0.501699
[WDR13]	WD repeat-containing protein 13	Q9H1Z4-2;;Q9H1Z4	1		0.0459686	0.303115	0.722647	0.997964		0.248764	2.10541	0.039633	0.203988		0.202795	1.38132	0.174184	0.603336
[EEF1G]	Elongation factor 1-gamma	P26641	14		-0.0564871	-0.861269	0.315488	0.997964		-0.117847	-2.10274	0.0398666	0.204441		-0.0613603	-1.28218	0.206695	0.642652
[VIT]	Isoform 2 of Vitrin	Q6UXI7-2	2		-0.0408884	-0.495003	0.56237	0.997964		0.176351	2.10243	0.0398937	0.20458		0.217239	2.54867	0.0138043	0.185185
[SRSF6]	Serine/arginine-rich splicing factor 6	Q13247	3		0.0245203	0.431526	0.613398	0.997964		-0.0974479	-2.10192	0.0399398	0.20458		-0.121968	-2.32043	0.0243883	0.252459
[H1F0]	Isoform 2 of Histone H1.0	P07305-2	7		0.0569953	0.600136	0.482964	0.997964		-0.190491	-2.09817	0.0402764	0.205167		-0.247486	-2.64128	0.0108851	0.173653
[RPL23]	60S ribosomal protein L23	P62829	12		0.0215473	0.280434	0.742563	0.997964		-0.142621	-2.09835	0.0402624	0.205167		-0.164169	-2.23095	0.0302082	0.273973
[GLO1]	Isoform 2 of Lactoylglutathione lyase	Q04760-2	13		-0.047058	-0.680604	0.426625	0.997964		-0.124762	-2.09977	0.0401344	0.205167		-0.077704	-1.22861	0.226062	0.662525
[CAP1]	Adenylyl cyclase-associated protein 1	Q01518-2;;Q01518	15		0.00554116	0.109428	0.898003	0.997964		-0.0627044	-2.09675	0.0404031	0.205749		-0.0682455	-1.71379	0.0932691	0.462516
[AQP1]	Isoform 4 of Aquaporin-1	P29972-4	4		0.0352302	0.495805	0.561742	0.997964		0.110982	2.09665	0.0404129	0.205749		0.075752	1.13439	0.263375	0.696824
[U2SURP]	Isoform 2 of U2 snRNP-associated SURP motif-containing protein	O15042-3;;O15042-2	1		-0.347665	-1.5441	0.0748309	0.706311		-0.448741	-2.09633	0.0404433	0.205749		-0.101076	-0.437173	0.665201	0.90514
[FYCO1]	FYVE and coiled-coil domain-containing protein 1	Q9BQS8	1		0.0493472	0.337621	0.692707	0.997964		0.294971	2.09357	0.0407075	0.206949		0.245624	1.88195	0.065975	0.400974
[ARHGDIB]	Rho GDP-dissociation inhibitor 2	P52566	14		0.00749181	0.194417	0.819838	0.997964		-0.0650142	-2.09244	0.0408079	0.208145		-0.0725061	-2.47742	0.0165627	0.2
[HSPA5]	78 kDa glucose-regulated protein	P11021	45		-0.000587933	-0.0106799	0.989972	0.999784		-0.0925155	-2.091	0.0409402	0.208584		-0.0919276	-2.26568	0.0277985	0.263006
[LSM6]	U6 snRNA-associated Sm-like protein LSm6	P62312	2		-0.0776757	-1.80277	0.038537	0.556452		-0.090571	-2.09038	0.0409997	0.209023		-0.0128953	-0.294793	0.770627	0.940558
[STAM2]	Signal transducing adapter molecule 2	O75886	1		0.0254024	0.376499	0.659356	0.997964		0.104361	2.08748	0.0412711	0.21021		0.0789583	1.27858	0.207957	0.642857
[TMSB4X]	Thymosin beta-4	P62328	5		-0.0109847	-0.106943	0.90034	0.997964		-0.186894	-2.08121	0.0418573	0.210448		-0.175909	-1.78881	0.080115	0.432489
[METTL3]	N6-adenosine-methyltransferase 70 kDa subunit	Q86U44	1		0.0687695	0.686099	0.422877	0.997964		0.302623	2.08461	0.0415428	0.210448		0.233853	1.53045	0.13288	0.529873
[DSC2]	Desmocollin-2	Q02487	5		0.0894624	0.957681	0.264857	0.977977		0.129509	2.08331	0.0416605	0.210448		0.0400467	0.440488	0.662822	0.904825
[POLR2E]	DNA-directed RNA polymerases I, II, and III subunit RPABC1	P19388	2		0.107146	1.7236	0.0475897	0.591837		0.129796	2.08427	0.0415746	0.210448		0.0226499	0.347949	0.730549	0.924346
[PSMA3]	Isoform 2 of Proteasome subunit alpha type-3	P25788-2	10		-0.0154297	-0.337946	0.692413	0.997964		-0.0785267	-2.07962	0.0420161	0.212054		-0.063097	-1.49725	0.141324	0.550285
[NA]	Ig kappa chain V-IV region Len	P01625	2		0.0868091	0.779793	0.362969	0.997964		0.187835	2.07983	0.0419978	0.212054		0.101026	0.937605	0.354569	0.775921
[ANXA5]	Annexin A5	P08758	31		-0.0955574	-1.46496	0.090543	0.76		-0.11545	-2.07702	0.0422557	0.212481		-0.0198924	-0.378433	0.707929	0.918042
[THEM5]	Acyl-coenzyme A thioesterase THEM5	Q8N1Q8	2		0.0185918	0.229355	0.788185	0.997964		0.134535	2.07485	0.0424644	0.21365		0.115943	1.66632	0.102444	0.485066
[TMSB10]	Thymosin beta-10	P63313	4		-0.0125756	-0.145962	0.864216	0.997964		-0.133362	-2.07262	0.0426745	0.214074		-0.120786	-1.51105	0.137794	0.545367
[NDUFS2]	NADH dehydrogenase [ubiquinone] iron-sulfur protein 2, mitochondrial	O75306	4		-0.111252	-1.95781	0.0251093	0.5		0.132062	2.0695	0.0429773	0.215657		0.243314	4.05504	0.000181789	0
[CTSH]	Pro-cathepsin H	P09668	5		0.0322418	0.413148	0.628637	0.997964		-0.160852	-2.07097	0.0428362	0.215657		-0.193094	-2.59786	0.0121636	0.179894
[SUCLG2]	Succinyl-CoA ligase [GDP-forming] subunit beta, mitochondrial	Q96I99	17		-0.00453762	-0.135924	0.873467	0.997964		0.0576003	2.06744	0.0431787	0.216814		0.0621379	2.048	0.0459668	0.341053
[SERPINB8]	Serpin B8	P50452	5		-0.169559	-1.38009	0.11029	0.818182		-0.205334	-2.06494	0.0434113	0.218704		-0.0357746	-0.336522	0.739121	0.929501
[PSMB3]	Proteasome subunit beta type-3	P49720	7		-0.0271676	-0.334962	0.695009	0.997964		-0.141248	-2.06263	0.0436364	0.219853		-0.114081	-1.6238	0.111268	0.502262
[HSP90B1]	Endoplasmin	P14625	47		-0.0381022	-0.697632	0.415186	0.997964		-0.0917986	-2.05658	0.0442325	0.22076		-0.0536964	-1.53555	0.131596	0.529873
[LSP1]	Lymphocyte-specific protein 1	P33241;;P33241-2	2		0.010358	0.137158	0.872309	0.997964		0.104191	2.05726	0.0441614	0.22076		0.0938332	1.37266	0.176847	0.604299
[PSMA7]	Proteasome subunit alpha type-7	O14818	13		-0.0130363	-0.444943	0.60245	0.997964		-0.0390804	-2.05696	0.0441927	0.22076		-0.0260441	-1.36156	0.180271	0.604972
[ATP2A2|ATP2A2|ATP2A2|ATP2A2]	Sarcoplasmic/endoplasmic reticulum calcium ATPase 2 |Sarcoplasmic/endoplasmic reticulum calcium ATPase 2 |Isoform 2 of Sarcoplasmic/endoplasmic reticulum calcium ATPase 2 |Isoform 2 of Sarcoplasmic/endoplasmic reticulum calcium ATPase 2	P16615-2;P16615;P16615-3;;P16615;P16615-2	2		0.0953096	1.47088	0.0892888	0.759101		0.156871	2.05757	0.0441348	0.22076		0.0615616	0.842694	0.405065	0.801773
[RPS19]	40S ribosomal protein S19	P39019	12		-0.0253336	-0.534565	0.531697	0.997964		-0.0834749	-2.05608	0.0442804	0.221252		-0.0581412	-1.49215	0.142654	0.552484
[ANP32E]	Acidic leucine-rich nuclear phosphoprotein 32 family member E	Q9BTT0-3;;Q9BTT0	4		-0.0411562	-0.613373	0.473405	0.997964		-0.108111	-2.0545	0.0444315	0.221252		-0.0669545	-1.1753	0.246652	0.682668
[KLK8]	Isoform 3 of Kallikrein-8	O60259-3	1		-0.194792	-1.42593	0.0992455	0.781925		-0.267506	-2.05487	0.0443948	0.221252		-0.0727146	-0.742988	0.462633	0.833202
[MFF]	Isoform 2 of Mitochondrial fission factor	Q9GZY8-2	3		-0.0147573	-0.277838	0.744849	0.997964		0.0845843	2.05332	0.0445513	0.221335		0.0993416	2.59823	0.012151	0.179894
[NDUFAB1]	Acyl carrier protein, mitochondrial	O14561	2		-0.0337903	-0.362264	0.671563	0.997964		0.158202	2.05381	0.0445012	0.221335		0.191992	2.38841	0.0206474	0.227437
[TPM3|TPM3|TPM3]	Isoform 5 of Tropomyosin alpha-3 chain |Isoform 6 of Tropomyosin alpha-3 chain |Isoform 6 of Tropomyosin alpha-3 chain	P06753-6;;P06753-6;P06753-5	4		0.0230429	0.372996	0.662338	0.997964		-0.10278	-2.05242	0.0446394	0.221583		-0.125822	-2.38043	0.021053	0.230496
[MBNL1|MBNL1|MBNL1]	Muscleblind-like protein 1 |Isoform 6 of Muscleblind-like protein 1 |Isoform 6 of Muscleblind-like protein 1	Q9NR56-6;;Q9NR56;Q9NR56-6	1		0.0261485	0.265181	0.756081	0.997964		-0.134063	-2.05089	0.0448009	0.221583		-0.160211	-1.70941	0.09409	0.463384
[QPCT]	Glutaminyl-peptide cyclotransferase	Q16769	1		-0.0743577	-0.728194	0.395248	0.997964		-0.198986	-2.05097	0.0447925	0.221583		-0.124629	-1.58254	0.120398	0.516163
[CELF2]	Isoform 5 of CUGBP Elav-like family member 2	O95319-5	1		-0.106772	-1.55485	0.0729027	0.703431		-0.156764	-2.05033	0.0448511	0.221583		-0.0499919	-0.75319	0.456571	0.828119
[HSPB8]	Heat shock protein beta-8	Q9UJY1	1		-0.0959156	-1.06158	0.217084	0.948858		-0.1337	-2.05043	0.0448402	0.221583		-0.0377849	-0.499681	0.620921	0.889957
[VKORC1L1]	Vitamin K epoxide reductase complex subunit 1-like protein 1	Q8N0U8	1		-0.147154	-1.69229	0.0515939	0.61859		-0.154686	-2.0511	0.0447789	0.221583		-0.00753138	-0.103389	0.91846	0.982246
[IPO9]	Importin-9	Q96P70	1		-0.0452393	-0.337673	0.692659	0.997964		0.245081	2.04594	0.0452913	0.222063		0.290321	2.41248	0.0194627	0.216912
[GCLC]	Glutamate--cysteine ligase catalytic subunit	P48506	7		-0.0244501	-0.291348	0.732984	0.997964		0.142104	2.04544	0.0453466	0.222063		0.166554	2.29772	0.0257534	0.255319
[PFKP]	ATP-dependent 6-phosphofructokinase, platelet type	Q01813-2;;Q01813	1		-0.00517612	-0.0853609	0.920308	0.997964		0.109453	2.04607	0.0452792	0.222063		0.114629	2.29254	0.0260722	0.255319
[GNAQ]	Guanine nucleotide-binding protein G(q) subunit alpha	P50148	1		0.142298	1.10613	0.198666	0.927761		0.232311	2.04453	0.045438	0.222461		0.090013	0.852209	0.39977	0.79877
[ESRP1]	Isoform 3 of Epithelial splicing regulatory protein 1	Q6NXG1-3	4		-0.0575418	-1.12608	0.190872	0.927761		-0.0872901	-2.04207	0.0456879	0.224286		-0.0297483	-0.698199	0.489963	0.8432
[S100B]	Protein S100-B	P04271	2		-0.0235072	-0.177299	0.835401	0.997964		-0.285584	-2.03945	0.0459498	0.225071		-0.262077	-2.27932	0.026908	0.256716
[RAB11B|RAB11B]	Ras-related protein Rab-11B |Isoform 2 of Ras-related protein Rab-11B	Q15907;Q15907-2	1		0.0952015	1.21406	0.158999	0.897351		0.135852	2.03887	0.0460089	0.225071		0.0406503	0.66191	0.512651	0.848583
[STAT1]	Signal transducer and activator of transcription 1-alpha/beta	P42224-2;;P42224	2		-0.086421	-0.876639	0.306995	0.997964		0.225758	2.03611	0.0462943	0.226648		0.312179	3.08447	0.00329181	0.108108
[MAP4|MAP4]	Microtubule-associated protein 4 |Isoform 5 of Microtubule-associated protein 4	P27816-6;;P27816;P27816-5	8		0.049634	0.71145	0.406062	0.997964		-0.119748	-2.02205	0.0477794	0.226648		-0.169382	-2.78247	0.00748276	0.152
[PFKM]	ATP-dependent 6-phosphofructokinase, muscle type	P08237;;P08237-2	2		-0.00786313	-0.0963977	0.910113	0.997964		0.195736	2.0265	0.0473074	0.226648		0.203599	2.22474	0.030657	0.276567
[USP39]	U4/U6.U5 tri-snRNP-associated protein 2	Q53GS9	1		0.00338931	0.046225	0.956807	0.998651		0.228532	2.02613	0.0473484	0.226648		0.225143	2.02713	0.048162	0.346856
[IMPA2]	Inositol monophosphatase 2	O14732-2;;O14732	3		-0.00238633	-0.0260866	0.975601	0.999784		-0.185176	-2.03205	0.046712	0.226648		-0.18279	-1.85965	0.0691429	0.403727
[DCTN1]	Isoform 3 of Dynactin subunit 1	Q14203-3;;Q14203-5	3		-0.0183954	-0.390869	0.647264	0.997964		-0.0671569	-2.02527	0.0474408	0.226648		-0.0487615	-1.72615	0.0909929	0.453846
[C2]	Complement C2	P06681-2;;P06681	4		-0.0448952	-0.338272	0.692136	0.997964		0.160296	2.03473	0.0464358	0.226648		0.205192	1.66554	0.102602	0.485101
[POLDIP3]	Isoform 2 of Polymerase delta-interacting protein 3	Q9BY77-2	2		-0.019608	-0.239797	0.778833	0.997964		-0.14534	-2.02247	0.0477351	0.226648		-0.125732	-1.65555	0.104622	0.490544
[PGRMC2]	Membrane-associated progesterone receptor component 2	O15173	6		-0.0276553	-0.529876	0.535303	0.997964		-0.0959125	-2.02373	0.0476057	0.226648		-0.0682572	-1.5635	0.124854	0.521112
[FRZB]	Secreted frizzled-related protein 3	Q92765	1		0.0400665	0.578694	0.498662	0.997964		0.122339	2.03266	0.0466492	0.226648		0.0822729	1.5529	0.127381	0.525732
[PSMB2]	Proteasome subunit beta type-2	P49721	8		-0.0207503	-0.458581	0.591396	0.997964		-0.0813686	-2.02517	0.0474506	0.226648		-0.0606184	-1.53347	0.132114	0.529873
[CCDC6]	Coiled-coil domain-containing protein 6	Q16204	9		-0.0036343	-0.0797862	0.925481	0.997964		-0.0571207	-2.03247	0.0466699	0.226648		-0.0534864	-1.47809	0.146347	0.557248
[CA3]	Carbonic anhydrase 3	P07451	15		0.136683	0.556888	0.514863	0.997964		0.44498	2.02722	0.0472319	0.226648		0.308297	1.47062	0.148383	0.56422
[LMNA|LMNA|LMNA]	Prelamin-A/C |Prelamin-A/C |Isoform C of Prelamin-A/C	P02545;;P02545;P02545-2	21		-0.0155248	-0.27259	0.749507	0.997964		-0.0815886	-2.02592	0.0473725	0.226648		-0.0660638	-1.42779	0.160305	0.57822
[ARPC2]	Actin-related protein 2/3 complex subunit 2	O15144	11		-0.0480078	-0.794257	0.354228	0.997964		-0.123168	-2.02902	0.0470426	0.226648		-0.0751601	-1.3154	0.195285	0.62732
[NA]	Ig heavy chain V-III region JON	P01780	1		-0.456507	-2.67676	0.00258761	0.315789		-0.244013	-2.03257	0.0466579	0.226648		0.212494	1.30946	0.197287	0.628698
[WDR44]	Isoform 2 of WD repeat-containing protein 44	Q5JSH3-2;;Q5JSH3-4	1		-0.0484282	-0.43294	0.612241	0.997964		-0.19044	-2.03066	0.0468626	0.226648		-0.142012	-1.25347	0.216876	0.651693
[ATP6V1E1]	V-type proton ATPase subunit E 1	P36543;;P36543-2	2		0.0395974	0.593225	0.488022	0.997964		0.0985044	2.02592	0.0473721	0.226648		0.058907	1.1703	0.248676	0.682668
[NDUFB11]	NADH dehydrogenase [ubiquinone] 1 beta subcomplex subunit 11, mitochondrial	Q9NX14	1		0.0713817	0.599822	0.483188	0.997964		0.191682	2.0269	0.0472658	0.226648		0.120301	1.11086	0.273276	0.707068
[DPYSL2]	Dihydropyrimidinase-related protein 2	Q16555;;Q16555-2	17		-0.0432466	-1.0351	0.228646	0.959203		-0.0742851	-2.02641	0.0473173	0.226648		-0.0310385	-1.04648	0.301848	0.736339
[TROVE2]	60 kDa SS-A/Ro ribonucleoprotein	P10155;;P10155-3	1		-0.103025	-1.21358	0.159157	0.897351		-0.203057	-2.02552	0.0474129	0.226648		-0.100032	-0.929172	0.358851	0.779271
[EIF3E]	Eukaryotic translation initiation factor 3 subunit E	P60228	9		-0.0975986	-1.96138	0.0248447	0.5		-0.0683697	-2.02969	0.0469702	0.226648		0.029229	0.871928	0.389008	0.793629
[NUDT2]	Bis(5'-nucleosyl)-tetraphosphatase [asymmetrical]	P50583	2		-0.0707954	-0.802771	0.349102	0.997964		-0.124414	-2.03457	0.0464504	0.226648		-0.0536184	-0.758459	0.453435	0.824921
[ADK]	Isoform 2 of Adenosine kinase	P55263-2	10		-0.132178	-2.13418	0.0150095	0.414414		-0.0965577	-2.02239	0.0477422	0.226648		0.0356199	0.749298	0.458891	0.829783
[GSTT1]	Glutathione S-transferase theta-1	P30711	3		-0.278954	-1.23462	0.1522	0.892265		-0.407322	-2.02264	0.0477187	0.226648		-0.128368	-0.686139	0.497455	0.846566
[EXOSC10]	Isoform 2 of Exosome component 10	Q01780-2	2		-0.0853251	-1.90284	0.0292973	0.512438		-0.0908136	-2.02934	0.04701	0.226648		-0.00548847	-0.133745	0.894747	0.974777
[SH3BGRL]	SH3 domain-binding glutamic acid-rich-like protein	O75368	14		-0.011123	-0.205715	0.809596	0.997964		-0.0967864	-2.01622	0.0483948	0.227891		-0.0856634	-1.95642	0.0562255	0.372051
[SCRIB|SCRIB]	Protein scribble homolog |Isoform 3 of Protein scribble homolog	Q14160;Q14160-3	6		3.53585e-05	0.000922044	0.99914	0.999784		0.0690551	2.01578	0.0484444	0.227891		0.0690198	1.93443	0.0589758	0.378947
[RPL5]	60S ribosomal protein L5	P46777	20		-0.01944	-0.420003	0.622897	0.997964		-0.0944104	-2.01572	0.0484502	0.227891		-0.0749704	-1.87099	0.0675203	0.401884
[SYNPO|SYNPO]	Isoform 2 of Synaptopodin |Isoform 2 of Synaptopodin	Q8N3V7;Q8N3V7-2;;Q8N3V7-2	1		0.0993914	0.783908	0.360474	0.997964		0.277276	2.01865	0.0481323	0.227891		0.177885	1.48286	0.145089	0.553753
[PPP1CB]	Serine/threonine-protein phosphatase PP1-beta catalytic subunit	P62140	5		-0.0275795	-0.557099	0.514706	0.997964		-0.0827834	-2.01569	0.0484529	0.227891		-0.0552039	-1.31079	0.196845	0.628698
[GAN]	Gigaxonin	Q9H2C0	14		-0.0461902	-0.666911	0.435887	0.997964		-0.0971545	-2.0167	0.0483393	0.227891		-0.0509643	-0.92544	0.360768	0.780832
[CBR3]	Carbonyl reductase [NADPH] 3	O75828	16		-0.0512761	-0.816733	0.340864	0.997964		-0.0924038	-2.01564	0.0484616	0.227891		-0.0411277	-0.765715	0.44915	0.823859
[FKBP9]	Peptidyl-prolyl cis-trans isomerase FKBP9	O95302	8		0.00455857	0.0777968	0.92735	0.997964		-0.105023	-2.01518	0.0485106	0.228261		-0.109581	-3.05594	0.00355819	0.108108
[ATPIF1]	ATPase inhibitor, mitochondrial	Q9UII2	4		0.0128345	0.187212	0.826408	0.997964		-0.093763	-2.01252	0.0487955	0.228997		-0.106597	-2.03644	0.0471649	0.345041
[MRE11A]	Double-strand break repair protein MRE11A	P49959	5		-0.0512006	-1.11907	0.193568	0.927761		-0.102538	-2.0125	0.0487985	0.228997		-0.0513371	-1.00172	0.322883	0.75195
[CDSN]	Corneodesmosin	Q15517	9		-0.035513	-0.304095	0.721793	0.997964		-0.215519	-2.01123	0.0489337	0.22942		-0.180006	-1.92789	0.05982	0.381282
[RPS27A]	Ubiquitin-40S ribosomal protein S27a	P62979	5		-0.0558674	-0.693973	0.417593	0.997964		-0.157324	-2.01179	0.048873	0.22942		-0.101457	-1.40817	0.166038	0.589301
[KRT77]	Keratin, type II cytoskeletal 1b	Q7Z794	28		0.15501	1.31024	0.129048	0.845182		0.228379	2.00982	0.0490848	0.22942		0.0733687	0.767275	0.448236	0.823859
[LNP]	Isoform 2 of Protein lunapark	Q9C0E8-2	1		0.116523	0.81634	0.341091	0.997964		0.242046	2.00937	0.049133	0.229784		0.125523	0.884608	0.382218	0.791021
[MAD1L1]	Mitotic spindle assembly checkpoint protein MAD1	Q9Y6D9	1		0.0385889	0.662691	0.438782	0.997964		0.0920718	2.00817	0.0492684	0.230148		0.0534829	0.963141	0.341713	0.77066
[SPRR2E]	Small proline-rich protein 2E	P22531	1		0.105071	0.402981	0.637104	0.997964		0.484789	2.00727	0.0493675	0.230511		0.379718	2.07204	0.0435527	0.334792
[NDUFS1]	Isoform 4 of NADH-ubiquinone oxidoreductase 75 kDa subunit, mitochondrial	P28331-4	17		-0.00784828	-0.181035	0.83202	0.997964		0.0894922	2.00641	0.0494579	0.230563		0.0973405	2.04435	0.0463566	0.342437
[PAIP2]	Polyadenylate-binding protein-interacting protein 2	Q9BPZ3	1		0.163617	1.47735	0.0879404	0.759101		0.19183	2.00596	0.0495069	0.230563		0.0282124	0.35836	0.72278	0.922919
[ARL3]	ADP-ribosylation factor-like protein 3	P36405	2		-0.0564361	-0.929734	0.278827	0.985871		0.103628	2.0045	0.0496675	0.231283		0.160064	3.05121	0.00360873	0.108108
[ARRB1]	Isoform 1B of Beta-arrestin-1	P49407-2	2		-0.0546884	-0.806795	0.346707	0.997964		-0.134457	-2.00525	0.049587	0.231283		-0.0797686	-1.14442	0.259204	0.693939
[RBM12]	RNA-binding protein 12	Q9NTZ6	4		-0.0379518	-0.500399	0.558145	0.997964		-0.107201	-2.00259	0.0498831	0.23231		-0.0692496	-1.02979	0.309625	0.741711
[ISOC1]	Isochorismatase domain-containing protein 1	Q96CN7	5		0.00546425	0.0762734	0.928767	0.997964		0.106522	2.00083	0.0500773	0.232713		0.101058	1.79345	0.0793543	0.430496
[POSTN|POSTN]	Isoform 2 of Periostin |Isoform 4 of Periostin	Q15063-2;Q15063-4	2		-0.146021	-0.875963	0.30736	0.997964		-0.285205	-2.0005	0.0501171	0.232713		-0.139184	-0.952888	0.346824	0.77066
[PRPF19]	Pre-mRNA-processing factor 19	Q9UMS4	14		-0.0657389	-1.68611	0.0524182	0.619808		-0.0597828	-2.00053	0.0501131	0.232713		0.00595605	0.196296	0.84602	0.960588
[CD207]	C-type lectin domain family 4 member K	Q9UJ71	6		-0.0293968	-0.36349	0.670488	0.997964		0.150842	2.00012	0.05016	0.233068		0.180238	2.50296	0.0155218	0.199115
[FXR2]	Fragile X mental retardation syndrome-related protein 2	P51116	1		0.0246405	0.296165	0.728732	0.997964		0.164261	1.99798	0.0503927	0.233509		0.13962	1.48341	0.144942	0.553753
[DCN|DCN]	Decorin |Isoform B of Decorin	P07585;P07585-2	15		0.0561703	0.709257	0.407493	0.997964		0.133185	1.99671	0.0505386	0.233509		0.0770145	0.948372	0.349118	0.77066
[EIF5B]	Eukaryotic translation initiation factor 5B	O60841	5		-0.0889407	-1.82852	0.0359386	0.53112		-0.110938	-1.99842	0.0503445	0.233509		-0.021997	-0.414473	0.681523	0.909794
[HEXB]	Beta-hexosaminidase subunit beta	P07686	14		-0.0843338	-1.24368	0.149278	0.884882		-0.109039	-1.99874	0.0503084	0.233509		-0.0247048	-0.374951	0.71049	0.919085
[EIF4A1]	Eukaryotic initiation factor 4A-I	P60842	9		-0.0929261	-1.40821	0.103384	0.799235		-0.107865	-1.99809	0.0503789	0.233509		-0.0149386	-0.276418	0.784564	0.944041
[METAP1]	Methionine aminopeptidase 1	P53582	5		-0.00844987	-0.154927	0.855984	0.997964		0.0567972	1.99614	0.0506025	0.23386		0.065247	1.48381	0.144844	0.553753
[CAPRIN1]	Isoform 2 of Caprin-1	Q14444-2	10		0.000955295	0.0186603	0.982537	0.999784		-0.0875464	-1.99422	0.0508206	0.234211		-0.0885017	-2.04957	0.0458129	0.341053
[HDGFRP2]	Hepatoma-derived growth factor-related protein 2	Q7Z4V5-2;;Q7Z4V5	1		0.085428	0.778849	0.363535	0.997964		-0.249713	-1.99402	0.0508445	0.23456		-0.335141	-2.71478	0.00896078	0.164474
[PYGM]	Glycogen phosphorylase, muscle form	P11217	9		0.180392	1.41988	0.100645	0.786408		0.312916	1.99351	0.050903	0.2346		0.132524	0.916771	0.365255	0.782063
[TM9SF3]	Transmembrane 9 superfamily member 3	Q9HD45	2		-0.121139	-1.77023	0.042046	0.568773		-0.118624	-1.99253	0.0510128	0.2346		0.00251573	0.0427595	0.966275	0.993361
[MOGS]	Isoform 2 of Mannosyl-oligosaccharide glucosidase	Q13724-2	5		0.00908632	0.190778	0.823138	0.997964		0.0982374	1.99118	0.0511663	0.235294		0.0891511	2.04154	0.0466473	0.343035
[CHTOP]	Isoform 3 of Chromatin target of PRMT1 protein	Q9Y3Y2-4	2		-0.0248576	-0.218923	0.797618	0.997964		-0.195054	-1.99043	0.0512511	0.235294		-0.170196	-1.55901	0.125913	0.524103
[EPB42]	Isoform 3 of Erythrocyte membrane protein band 4.2	P16452-3	23		-0.00148591	-0.00961999	0.990978	0.999784		0.265264	1.98979	0.0513161	0.23564		0.26675	1.73957	0.0885808	0.450649
[PTGES3]	Isoform 4 of Prostaglandin E synthase 3	Q15185-4	4		-0.0447321	-0.662776	0.43872	0.997964		-0.0995258	-1.98743	0.051585	0.235677		-0.0547937	-1.1092	0.273992	0.707487
[WDR5]	WD repeat-containing protein 5	P61964	2		0.134867	2.0309	0.0203373	0.485075		0.119679	1.9885	0.0514553	0.235677		-0.0151888	-0.221216	0.826795	0.957335
[BPHL]	Isoform 2 of Valacyclovir hydrolase	Q86WA6-2	3		0.0506085	0.698418	0.414674	0.997964		0.0988282	1.98591	0.0517553	0.236057		0.0482197	0.811501	0.422623	0.812526
[LAMTOR3]	Ragulator complex protein LAMTOR3	Q9UHA4	1		-0.0993014	-1.07869	0.209912	0.939796		-0.15098	-1.98613	0.051731	0.236057		-0.0516784	-0.578758	0.566821	0.869695
[GMFG]	Glia maturation factor gamma	O60234	1		0.115424	2.0898	0.0171242	0.45		0.126841	1.98639	0.0517044	0.236057		0.0114177	0.176095	0.861733	0.965934
[GPS1]	Isoform 4 of COP9 signalosome complex subunit 1	Q13098-5	6		-0.00352465	-0.055266	0.948335	0.997964		0.113368	1.98483	0.051882	0.23674		0.116893	2.07967	0.0428002	0.331849
[MAOA]	Amine oxidase [flavin-containing] A	P21397	9		0.0489676	0.686102	0.422875	0.997964		0.115942	1.98407	0.0519667	0.23674		0.0669748	1.17061	0.248551	0.682668
[EHBP1L1]	EH domain-binding protein 1-like protein 1	Q8N3D4	1		0.274048	2.18149	0.0129932	0.40625		-0.210318	-1.982	0.0522001	0.237419		-0.484366	-3.87368	0.00031778	0
[SUMO1]	Isoform 2 of Small ubiquitin-related modifier 1	P63165-2	1		0.00472638	0.0875955	0.918261	0.997964		-0.118516	-1.98317	0.0520654	0.237419		-0.123243	-2.08012	0.0427541	0.331849
[AKT1S1]	Proline-rich AKT1 substrate 1	Q96B36	1		-0.0373489	-0.335608	0.69446	0.997964		0.19254	1.98049	0.0523629	0.237484		0.229889	2.35972	0.0221555	0.237113
[PSMA6]	Proteasome subunit alpha type-6	P60900	14		0.000578561	0.0129804	0.98784	0.999784		-0.0558819	-1.98031	0.0523833	0.237484		-0.0564605	-1.58708	0.119367	0.516163
[LEMD2]	LEM domain-containing protein 2	Q8NC56	8		0.0307733	0.61543	0.471923	0.997964		0.0858182	1.98081	0.0523311	0.237484		0.0550448	1.31649	0.194923	0.62732
[FIP1L1]	Isoform 5 of Pre-mRNA 3'-end-processing factor FIP1	Q6UN15-5;;Q6UN15-4	1		0.16554	1.6753	0.0539042	0.620795		0.154489	1.98016	0.0524015	0.237484		-0.0110509	-0.110708	0.912737	0.979861
[SCYL1]	Isoform 5 of N-terminal kinase-like protein	Q96KG9-5	1		-0.0160155	-0.122259	0.886087	0.997964		0.2183	1.97875	0.0525619	0.238156		0.234316	2.55496	0.0135858	0.184466
[SPON1]	Spondin-1	Q9HCB6	2		-0.0345292	-0.486355	0.569205	0.997964		-0.137068	-1.97889	0.0525489	0.238156		-0.102538	-1.4825	0.145189	0.553753
[CXCL14]	C-X-C motif chemokine 14	O95715	2		0.0964468	0.706705	0.409157	0.997964		-0.224045	-1.97623	0.0528582	0.23852		-0.320492	-2.5908	0.0123831	0.179894
[HDDC3]	Guanosine-3',5'-bis(diphosphate) 3'-pyrophosphohydrolase MESH1	Q8N4P3	3		-0.0225535	-0.197314	0.817209	0.997964		-0.260065	-1.97682	0.0527881	0.23852		-0.237512	-2.04126	0.0466727	0.343035
[HOPX]	Homeodomain-only protein	Q9BPY8	2		-0.0111853	-0.107734	0.899608	0.997964		-0.168316	-1.97648	0.052829	0.23852		-0.157131	-1.86635	0.0681871	0.401884
[SYAP1]	Synapse-associated protein 1	Q96A49	4		0.101252	1.44747	0.0943766	0.76572		0.142746	1.9742	0.0530853	0.240127		0.0414936	0.71353	0.480529	0.842759
[NDUFS1]	Isoform 4 of NADH-ubiquinone oxidoreductase 75 kDa subunit, mitochondrial	P28331-4;;P28331-3	8		-0.014462	-0.311263	0.715541	0.997964		0.100095	1.97292	0.0532379	0.240458		0.114557	2.23658	0.0297974	0.273611
[KPNA6]	Importin subunit alpha-7	O60684	3		0.0771748	1.75955	0.0432573	0.570397		0.0668366	1.9717	0.0533776	0.240788		-0.0103382	-0.284201	0.77864	0.942879
[MYH9]	Myosin-9	P35579	166		0.02563	0.87365	0.308635	0.997964		-0.0434147	-1.96831	0.0537752	0.240858		-0.0690447	-3.08622	0.00327737	0.108108
[SNRNP70]	Isoform 2 of U1 small nuclear ribonucleoprotein 70 kDa	P08621-2	7		-0.0175992	-0.301408	0.72414	0.997964		-0.0940381	-1.97052	0.0535164	0.240858		-0.0764389	-1.8133	0.0761621	0.426087
[SUMO2]	Small ubiquitin-related modifier 2	P61956-2;;P61956	2		-0.00616502	-0.067119	0.937264	0.997964		-0.132006	-1.96943	0.053639	0.240858		-0.125841	-1.63869	0.108114	0.49711
[SLC25A11]	Mitochondrial 2-oxoglutarate/malate carrier protein	Q02978	6		0.0377409	0.625513	0.46471	0.997964		0.130472	1.96889	0.0537022	0.240858		0.0927309	1.47053	0.148407	0.56422
[CPT1A]	Carnitine O-palmitoyltransferase 1, liver isoform	P50416	1		0.0997607	1.31323	0.128201	0.84019		0.167503	1.96786	0.0538307	0.240858		0.0677423	0.817369	0.419306	0.811837
[ROCK1]	Rho-associated protein kinase 1	Q13464	3		-0.0568294	-1.46706	0.0900991	0.759574		-0.0771843	-1.96911	0.0536788	0.240858		-0.0203549	-0.527991	0.60127	0.88212
[TM9SF4]	Transmembrane 9 superfamily member 4	Q92544	2		-0.0405376	-0.786049	0.359175	0.997964		0.0968467	1.96145	0.054581	0.2425		0.137384	2.533	0.014374	0.18552
[C8A]	Complement component C8 alpha chain	P07357	12		0.00665958	0.0885671	0.917357	0.997964		0.124982	1.96044	0.0547026	0.2425		0.118322	1.9776	0.0537129	0.365854
[POLR2A]	DNA-directed RNA polymerase II subunit RPB1	P24928	1		-0.0212818	-0.28104	0.742028	0.997964		-0.144313	-1.96089	0.0546492	0.2425		-0.123031	-1.79394	0.0792768	0.430496
[AK1]	Adenylate kinase isoenzyme 1	P00568	17		0.0276534	0.313815	0.713312	0.997964		0.147839	1.96069	0.0546713	0.2425		0.120185	1.61693	0.112744	0.503867
[OXR1]	Isoform 2 of Oxidation resistance protein 1	Q8N573-2	2		0.0312643	0.493146	0.56384	0.997964		0.108469	1.96167	0.0545544	0.2425		0.0772042	1.51508	0.136754	0.541586
[ABLIM1]	Isoform 6 of Actin-binding LIM protein 1	O14639-6	2		0.0512878	0.538369	0.528778	0.997964		0.178927	1.96119	0.0546111	0.2425		0.12764	1.35965	0.180873	0.606216
[SMC1A]	Structural maintenance of chromosomes protein 1A	Q14683	17		-0.0189579	-0.651595	0.446414	0.997964		-0.0348258	-1.96305	0.0543996	0.2425		-0.0158678	-0.769935	0.446662	0.823529
[ANO1]	Anoctamin-1	Q5XXA6	1		0.0413651	0.475475	0.577876	0.997964		0.150702	1.9592	0.0548499	0.242839		0.109337	1.92428	0.0602753	0.381849
[MGLL]	Monoglyceride lipase	Q99685	2		-0.0693424	-0.564069	0.509491	0.997964		-0.214423	-1.95847	0.0549394	0.242839		-0.14508	-1.44143	0.156435	0.57689
[CLN5]	Ceroid-lipofuscinosis neuronal protein 5	O75503	1		-0.202568	-2.43172	0.00589192	0.347826		-0.161395	-1.95988	0.0547723	0.242839		0.0411736	0.533079	0.597799	0.881226
[DDI2]	Protein DDI1 homolog 2	Q5TDH0	7		0.0687839	0.922883	0.28232	0.98717		0.136596	1.95698	0.0551169	0.243781		0.0678122	0.874804	0.38746	0.793243
[FAM114A2]	Protein FAM114A2	Q9NRY5	3		-0.058315	-0.979286	0.25437	0.971226		0.0942371	1.95595	0.055244	0.243797		0.152552	2.79784	0.00718211	0.14876
[CNN2]	Calponin-2	Q99439	9		0.00706846	0.0986583	0.908019	0.997964		-0.105852	-1.95574	0.05527	0.243797		-0.11292	-1.7886	0.0801519	0.432489
[KRT19]	Keratin, type I cytoskeletal 19	P08727	27		0.1467	1.19038	0.167134	0.914432		0.251113	1.95442	0.0554347	0.244114		0.104413	0.885074	0.381973	0.791021
[COLGALT1]	Procollagen galactosyltransferase 1	Q8NBJ5	1		-0.0346555	-0.270684	0.751192	0.997964		-0.250876	-1.95023	0.0559499	0.245679		-0.21622	-1.86841	0.0678946	0.401884
[PLTP]	Phospholipid transfer protein	P55058	1		-0.00736249	-0.0580679	0.945699	0.997964		0.1946	1.95024	0.0559487	0.245679		0.201962	1.68829	0.0981214	0.472973
[PSAT1]	Phosphoserine aminotransferase	Q9Y617;;Q9Y617-2	3		-0.101338	-1.26623	0.142167	0.879589		-0.119433	-1.9517	0.0557675	0.245679		-0.0180948	-0.286423	0.776946	0.941469
[RNF40]	Isoform 4 of E3 ubiquitin-protein ligase BRE1B	O75150-4	1		0.0760131	0.644835	0.451102	0.997964		0.16547	1.94973	0.0560121	0.246305		0.0894572	0.869114	0.390524	0.794895
[HMGXB3]	Isoform 2 of HMG domain-containing protein 3	Q12766-2	1		-0.127746	-1.23496	0.152093	0.892116		-0.184631	-1.94986	0.0559952	0.246305		-0.0568847	-0.622997	0.537619	0.859424
[IGLC7]	Ig lambda-7 chain C region	A0M8Q6	2		0.23496	0.853511	0.319852	0.997964		0.632222	1.94824	0.0561972	0.246929		0.397262	1.39814	0.169022	0.595337
[MIOS]	Isoform 2 of WD repeat-containing protein mio	Q9NXC5-2	1		0.118452	1.05411	0.220291	0.952849		0.242485	1.94794	0.0562377	0.246929		0.124033	1.21828	0.229949	0.668439
[LNPEP]	Leucyl-cystinyl aminopeptidase	Q9UIQ6	3		-0.110596	-1.89347	0.0300556	0.512438		-0.0958441	-1.94346	0.0567783	0.24908		0.0147523	0.287439	0.77616	0.941469
[C19orf43]	Uncharacterized protein C19orf43	Q9BQ61	1		-0.0442069	-0.476896	0.576738	0.997964		-0.150786	-1.94149	0.0570297	0.249694		-0.106579	-1.22156	0.228715	0.667557
[NPC2]	Epididymal secretory protein E1	P61916	2		-0.0408985	-0.605231	0.479281	0.997964		-0.0980746	-1.94152	0.0570264	0.249694		-0.0571761	-0.894263	0.377094	0.790472
[TMA7]	Translation machinery-associated protein 7	Q9Y2S6	3		-0.0795496	-0.916764	0.285496	0.988462		-0.145111	-1.94012	0.0571954	0.250305		-0.0655618	-0.885012	0.382007	0.791021
[PEF1]	Peflin	Q9UBV8	2		-0.0829158	-1.43666	0.0967933	0.774451		-0.118515	-1.9401	0.0571995	0.250305		-0.0355987	-0.690996	0.494428	0.846125
[SYNPO2]	Synaptopodin-2	Q9UMS6	1		0.0724743	0.862899	0.314576	0.997964		-0.124927	-1.93661	0.0576363	0.250608		-0.197401	-2.45633	0.0174464	0.203922
[PFN1]	Profilin-1	P07737	28		-0.0222191	-0.561584	0.511345	0.997964		-0.0513458	-1.93799	0.0574684	0.250608		-0.0291266	-1.10782	0.274587	0.707487
[KPNA1]	Importin subunit alpha-5	P52294	1		0.0522356	0.688538	0.421224	0.997964		0.121834	1.93678	0.0576136	0.250608		0.0695987	0.949083	0.348756	0.77066
[HDGF]	Hepatoma-derived growth factor	P51858	2		0.0118041	0.176703	0.835952	0.997964		-0.102531	-1.9358	0.0577386	0.251519		-0.114335	-1.98962	0.0523273	0.362235
[YWHAH]	14-3-3 protein eta	Q04917	13		-0.017644	-0.36679	0.667651	0.997964		-0.0637314	-1.9348	0.0578653	0.252121		-0.0460874	-1.27441	0.209414	0.64311
[FAU]	40S ribosomal protein S30	P62861	2		-0.150426	-1.03599	0.228255	0.959203		-0.297218	-1.93508	0.0578278	0.252121		-0.146792	-1.06416	0.293873	0.729805
[ARPIN]	Arpin	Q7Z6K5	4		0.21977	3.1437	0.000481142	0.166667		0.102776	1.93182	0.058243	0.253012		-0.116994	-1.79555	0.0790091	0.429587
[PDAP1]	28 kDa heat- and acid-stable phosphoprotein	Q13442	7		0.0141815	0.270088	0.751717	0.997964		-0.0687275	-1.93338	0.0580495	0.253012		-0.0829089	-1.75055	0.0866683	0.448
[SKIV2L]	Helicase SKI2W	Q15477	3		0.0464642	0.623809	0.465918	0.997964		0.117306	1.93185	0.0582369	0.253012		0.0708415	1.11743	0.270495	0.704879
[RPS24]	Isoform 2 of 40S ribosomal protein S24	P62847-2	6		-0.040463	-0.8049	0.347835	0.997964		-0.0874183	-1.9312	0.0583213	0.253012		-0.0469553	-1.00358	0.321998	0.751821
[SCFD1]	Sec1 family domain-containing protein 1	Q8WVM8;;Q8WVM8-2	1		-0.264108	-1.7114	0.0491303	0.6		-0.208647	-1.9322	0.0581945	0.253012		0.0554611	0.391744	0.698139	0.9145
[ALDOA]	Fructose-bisphosphate aldolase A	P04075;;P04075-2	34		0.022851	0.46646	0.585053	0.997964		0.0993421	1.92989	0.0584937	0.253301		0.0764911	1.64164	0.107486	0.494213
[PABPN1]	Isoform 2 of Polyadenylate-binding protein 2	Q86U42-2	2		-0.0109213	-0.236315	0.781938	0.997964		-0.064154	-1.92884	0.0586237	0.253301		-0.0532327	-1.44253	0.156131	0.57689
[HSD11B2]	Corticosteroid 11-beta-dehydrogenase isozyme 2	P80365	1		0.129959	1.21631	0.158242	0.897351		0.183209	1.92981	0.0585042	0.253301		0.0532494	0.492784	0.62575	0.893331
[SLC25A12]	Calcium-binding mitochondrial carrier protein Aralar1	O75746	4		-0.0152451	-0.25919	0.761426	0.997964		0.112742	1.92501	0.0591001	0.253571		0.127987	2.10353	0.0405661	0.323326
[SLC2A1]	Solute carrier family 2, facilitated glucose transporter member 1	P11166	5		-0.040297	-0.24243	0.776454	0.997964		0.268211	1.92776	0.0587538	0.253571		0.308508	1.96918	0.0546946	0.368519
[CTHRC1]	Collagen triple helix repeat-containing protein 1	Q96CG8	3		0.0288836	0.303351	0.722439	0.997964		0.169985	1.9264	0.0589208	0.253571		0.141101	1.61509	0.113146	0.503867
[DMKN|DMKN|DMKN|DMKN|DMKN]	Dermokine |Isoform 11 of Dermokine |Isoform 16 of Dermokine |Isoform 3 of Dermokine |Isoform 4 of Dermokine	Q6E0U4;Q6E0U4-16;Q6E0U4-11;Q6E0U4-4;Q6E0U4-3	1		-0.0354384	-0.409522	0.631653	0.997964		-0.177222	-1.92518	0.0590791	0.253571		-0.141784	-1.54834	0.12847	0.526157
[SRP14]	Signal recognition particle 14 kDa protein	P37108	6		-0.026821	-0.724401	0.397684	0.997964		-0.0618481	-1.92807	0.0587151	0.253571		-0.035027	-1.32927	0.19069	0.621385
[RAD23A]	UV excision repair protein RAD23 homolog A	P54725-3;;P54725	5		0.0770583	0.977926	0.255026	0.971226		0.138376	1.9266	0.0588962	0.253571		0.061318	0.765483	0.4493	0.823859
[CAPG]	Macrophage-capping protein	P40121	14		-0.0908783	-1.46597	0.0903305	0.76		-0.0956083	-1.92467	0.0591434	0.253571		-0.00472999	-0.113906	0.91021	0.979355
[POR]	NADPH--cytochrome P450 reductase	P16435	1		-0.0537584	-0.684005	0.424314	0.997964		-0.130254	-1.92419	0.0592038	0.254157		-0.0764953	-1.46215	0.150688	0.569545
[PARP1]	Poly [ADP-ribose] polymerase 1	P09874	18		-0.0695776	-1.67425	0.0540471	0.620795		-0.0643502	-1.92414	0.0592087	0.254157		0.0052274	0.160915	0.873518	0.968929
[HLA-B|HLA-B|HLA-B|HLA-B|HLA-B|HLA-B|HLA-B|HLA-B|HLA-B|HLA-B|HLA-B|HLA-B|HLA-B|HLA-B|HLA-B|HLA-B|HLA-B|HLA-B|HLA-B|HLA-B|HLA-B|HLA-B|HLA-B|HLA-B]	HLA class I histocompatibility antigen, B-7 alpha chain |HLA class I histocompatibility antigen, B-27 alpha chain |HLA class I histocompatibility antigen, B-58 alpha chain |HLA class I histocompatibility antigen, B-37 alpha chain |HLA class I histocompatibility antigen, B-8 alpha chain |HLA class I histocompatibility antigen, B-13 alpha chain |HLA class I histocompatibility antigen, B-13 alpha ch…	P30461;Q29940;;P01889;P30464;Q95365;Q04826;Q31610;P30460;P30483;Q29940;P30490;P30461;P30485;P30487;P10319;Q29718;P30466;P03989;P18463;P30479;P30481;P30486;P30495;;P30495	1		0.0196413	0.133446	0.875757	0.997964		0.185682	1.92298	0.059351	0.254448		0.166041	1.19319	0.239588	0.677857
[XRCC6]	X-ray repair cross-complementing protein 6	P12956	31		-0.0509155	-0.909268	0.2894	0.994305		-0.0950582	-1.92234	0.0594323	0.254739		-0.0441427	-0.963989	0.341281	0.770196
[GPD1L]	Glycerol-3-phosphate dehydrogenase 1-like protein	Q8N335	6		0.0128843	0.216855	0.799506	0.997964		0.110191	1.91966	0.0597727	0.255018		0.0973065	1.79965	0.0783436	0.427754
[PSMA5]	Proteasome subunit alpha type-5	P28066	11		-0.0277519	-0.788555	0.357641	0.997964		-0.0628964	-1.92023	0.0597009	0.255018		-0.0351445	-1.21853	0.229854	0.668439
[DLAT]	Dihydrolipoyllysine-residue acetyltransferase component of pyruvate dehydrogenase complex, mitochondrial	P10515	8		0.0530153	0.903101	0.292674	0.995852		0.09238	1.92123	0.0595726	0.255018		0.0393646	0.699326	0.489265	0.8432
[IDE]	Insulin-degrading enzyme	P14735	28		-0.108588	-1.41221	0.102443	0.797297		-0.109336	-1.91853	0.0599217	0.255896		-0.000748211	-0.0123645	0.990269	0.996748
[PGD]	Isoform 2 of 6-phosphogluconate dehydrogenase, decarboxylating	P52209-2	22		0.0191772	0.302032	0.7236	0.997964		0.0950777	1.9154	0.060322	0.257344		0.0759006	1.47195	0.148023	0.563996
[ENSA]	Isoform 6 of Alpha-endosulfine	O43768-2;;O43768-6;;O43768-5	3		-0.044802	-0.599669	0.483302	0.997964		-0.120502	-1.91474	0.0604046	0.257344		-0.0757004	-1.13814	0.261811	0.696805
[DYNC1I2]	Isoform 2C of Cytoplasmic dynein 1 intermediate chain 2	Q13409-6;;Q13409-3	9		0.0281607	0.756171	0.377526	0.997964		0.0503738	1.91505	0.0603659	0.257344		0.0222131	0.808692	0.424213	0.812526
[FAM98C]	Isoform 2 of Protein FAM98C	Q17RN3-2	1		-0.0586066	-0.327889	0.701102	0.997964		0.263883	1.91281	0.0606513	0.258216		0.32249	2.17945	0.0340872	0.291878
[PDGFRB]	Platelet-derived growth factor receptor beta	P09619	4		0.0554609	0.55832	0.513791	0.997964		0.196005	1.91062	0.0609398	0.25848		0.140544	1.44507	0.155421	0.57689
[IGHA2]	Ig alpha-2 chain C region	P01877	4		0.112296	0.847454	0.323258	0.997964		0.209408	1.91084	0.0609121	0.25848		0.0971117	0.829648	0.41235	0.805223
[CASZ1]	Zinc finger protein castor homolog 1	Q86V15	1		0.183124	2.05836	0.0187697	0.465649		0.170378	1.91156	0.060818	0.25848		-0.0127461	-0.158306	0.875563	0.968981
[LUC7L]	Isoform 3 of Putative RNA-binding protein Luc7-like 1	Q9NQ29-3	2		0.00748678	0.0907398	0.915329	0.997964		-0.143553	-1.90787	0.0612918	0.260514		-0.15104	-2.01723	0.049235	0.352
[NAP1L1]	Isoform 2 of Nucleosome assembly protein 1-like 1	P55209-2	9		-0.0242802	-0.595529	0.48632	0.997964		-0.0686417	-1.90439	0.0617546	0.262238		-0.0443615	-1.19385	0.239328	0.677857
[LMCD1]	LIM and cysteine-rich domains protein 1	Q9NZU5	6		0.0736612	1.17687	0.171926	0.924138		0.099596	1.9041	0.0617948	0.262238		0.0259347	0.483272	0.632409	0.896489
[VPS29]	Vacuolar protein sorting-associated protein 29	Q9UBQ0	1		-0.0292563	-0.18797	0.825723	0.997964		-0.247931	-1.90295	0.0619445	0.262485		-0.218675	-1.48979	0.143279	0.552484
[NA]	Ig mu heavy chain disease protein	P04220	3		0.0893602	0.658247	0.441822	0.997964		0.173466	1.90368	0.0618504	0.262485		0.084106	0.736053	0.466782	0.835285
[NA|NA|NA|NA|NA]	Ig heavy chain V-III region WEA |Ig heavy chain V-III region BRO |Ig heavy chain V-III region BRO |Ig heavy chain V-III region BUT |Ig heavy chain V-III region BUT	P01766;P01767;;P01763;P01766;P01767	1		-0.219685	-1.9312	0.0270874	0.505435		-0.189587	-1.90281	0.0619633	0.262485		0.0300974	0.269665	0.78969	0.945633
[ANK1]	Isoform Er7 of Ankyrin-1	P16157-8	12		0.0299094	0.216407	0.799918	0.997964		0.206268	1.90169	0.0621238	0.263341		0.176359	1.40597	0.166688	0.590833
[NDUFB10]	Isoform 2 of NADH dehydrogenase [ubiquinone] 1 beta subcomplex subunit 10	O96000;;O96000-2	4		0.10655	2.16858	0.0135239	0.407767		0.111857	1.89962	0.0623977	0.263615		0.00530776	0.0950774	0.924975	0.984626
[DIP2B]	Disco-interacting protein 2 homolog B	Q9P265	2		0.0234776	0.365763	0.668538	0.997964		0.121797	1.8985	0.0625444	0.263889		0.098319	1.53222	0.13243	0.529873
[LIMS1]	Isoform 3 of LIM and senescent cell antigen-like-containing domain protein 1	P48059-3	1		0.013469	0.131423	0.877632	0.997964		-0.180354	-1.89711	0.0627273	0.264434		-0.193823	-2.04776	0.0459897	0.341053
[GDI1]	Rab GDP dissociation inhibitor alpha	P31150	11		-0.0106548	-0.229799	0.787796	0.997964		-0.0621987	-1.89775	0.0626445	0.264434		-0.0515439	-1.52361	0.134599	0.53554
[SERPINB7]	Isoform 2 of Serpin B7	O75635-2	3		0.00496095	0.058062	0.945705	0.997964		-0.125767	-1.89525	0.0629675	0.265247		-0.130728	-1.68969	0.0978412	0.47294
[MPZ]	Myelin protein P0	P25189	4		-0.0827836	-0.447941	0.600022	0.997964		-0.31389	-1.89606	0.0628617	0.265247		-0.231106	-1.52579	0.134045	0.534634
[PYGB]	Glycogen phosphorylase, brain form	P11216	48		0.0689824	0.801964	0.349594	0.997964		0.150484	1.89544	0.0629439	0.265247		0.0815017	0.885681	0.381649	0.791021
[ENDOD1]	Endonuclease domain-containing 1 protein	O94919	6		0.0101393	0.179466	0.833439	0.997964		0.082713	1.89474	0.0630419	0.265517		0.0725737	1.88094	0.066122	0.401613
[MSH6]	Isoform 4 of DNA mismatch repair protein Msh6	P52701-4	1		-0.0773396	-0.572267	0.503392	0.997964		0.203411	1.89053	0.0636096	0.265714		0.28075	2.09738	0.0411236	0.326484
[AIM1]	Absent in melanoma 1 protein	Q9Y4K1	11		-0.0162355	-0.389861	0.648111	0.997964		-0.0707568	-1.89137	0.0634992	0.265714		-0.0545213	-1.70898	0.094171	0.46343
[NUP88]	Nuclear pore complex protein Nup88	Q99567	2		0.00986541	0.149458	0.861001	0.997964		0.107935	1.8903	0.0636429	0.265714		0.0980695	1.67468	0.100794	0.482014
[PCK2]	Phosphoenolpyruvate carboxykinase [GTP], mitochondrial	Q16822	9		0.0250987	0.364793	0.669365	0.997964		0.0831663	1.89137	0.0634989	0.265714		0.0580676	0.920332	0.363412	0.781309
[NRDC]	Nardilysin	O43847	3		-0.0664368	-1.40977	0.103017	0.798464		-0.0794671	-1.89296	0.0632808	0.265714		-0.0130303	-0.308114	0.760538	0.935544
[GMPPA]	Mannose-1-phosphate guanyltransferase alpha	Q96IJ6	4		0.0519669	0.8215	0.338102	0.997964		0.1051	1.88917	0.0637944	0.265982		0.053133	1.04695	0.301636	0.736339
[PLRG1]	Pleiotropic regulator 1	O43660-2;;O43660	1		0.0376468	0.383267	0.653648	0.997964		-0.169472	-1.8867	0.0641318	0.267654		-0.207119	-2.07276	0.0434803	0.334792
[EIF2A]	Isoform 3 of Eukaryotic translation initiation factor 2A	Q9BY44-3	5		-0.0143736	-0.323999	0.70444	0.997964		-0.0814255	-1.88637	0.064177	0.267654		-0.0670519	-1.74013	0.0884824	0.450649
[ACTN4]	Alpha-actinin-4	O43707	59		-0.0115116	-0.239111	0.779443	0.997964		-0.0572125	-1.88347	0.0645779	0.268487		-0.0457009	-1.31339	0.195969	0.62732
[TMEM205]	Transmembrane protein 205	Q6UW68	2		0.0297027	0.446402	0.601273	0.997964		0.0939806	1.88302	0.0646391	0.269012		0.0642779	1.26924	0.211254	0.646685
[CD63]	Isoform 3 of CD63 antigen	P08962-3	1		0.128915	1.19887	0.164158	0.904639		0.212669	1.8825	0.0647114	0.269012		0.0837546	0.773701	0.444461	0.82163
[SPTAN1]	Isoform 3 of Spectrin alpha chain, non-erythrocytic 1	Q13813-3	3		0.0341231	0.487019	0.568682	0.997964		-0.0958651	-1.88069	0.0649702	0.269536		-0.129988	-2.41606	0.0192874	0.216418
[TSC2]	Isoform 7 of Tuberin	P49815-7	2		0.032805	0.144346	0.865709	0.997964		0.374426	1.8812	0.0648964	0.269536		0.341621	1.39942	0.16863	0.594662
[SAR1A]	GTP-binding protein SAR1a	Q9NR31;;Q9NR31-2	2		0.00545638	0.0883864	0.917531	0.997964		-0.11485	-1.8784	0.0652787	0.270056		-0.120307	-2.10406	0.0405168	0.323326
[TALDO1]	Transaldolase	P37837	21		-0.0379347	-0.767383	0.370575	0.997964		-0.0786399	-1.87876	0.0652302	0.270056		-0.0407052	-0.905296	0.371259	0.788578
[NA]	Ig kappa chain V-I region WEA	P01610	3		-0.0379505	-0.372088	0.663108	0.997964		0.159268	1.87706	0.0654688	0.27088		0.197219	2.0745	0.0433117	0.333333
[STOML2]	Stomatin-like protein 2, mitochondrial	Q9UJZ1;;Q9UJZ1-2	1		-0.0208192	-0.381714	0.65497	0.997964		-0.0919846	-1.87602	0.0656145	0.271091		-0.0711654	-1.90881	0.0623152	0.387584
[DMTN|DMTN|DMTN]	Dematin |Dematin |Isoform 2 of Dematin	Q08495;Q08495-2;;Q08495	2		0.0189561	0.176534	0.836098	0.997964		0.207753	1.87638	0.065561	0.271091		0.188797	1.57025	0.123263	0.517116
[MYCBP]	C-Myc-binding protein	Q99417	1		-0.112183	-0.97224	0.257762	0.971226		-0.205159	-1.87582	0.0656394	0.271091		-0.092976	-0.839922	0.406599	0.801773
[FERMT2]	Fermitin family homolog 2	Q96AC1	8		0.0193394	0.302654	0.723049	0.997964		-0.0681187	-1.87354	0.0659559	0.27191		-0.0874581	-1.4867	0.144087	0.552754
[AFG3L2]	AFG3-like protein 2	Q9Y4W6	13		0.0272089	0.631485	0.460475	0.997964		0.0634448	1.8715	0.0662503	0.272727		0.0362358	1.0935	0.280796	0.715929
[STOM]	Erythrocyte band 7 integral membrane protein	P27105	15		0.00109465	0.0105982	0.990052	0.999784		0.157185	1.87074	0.0663622	0.272931		0.15609	1.63104	0.109714	0.499429
[DCLK1]	Serine/threonine-protein kinase DCLK1	O15075	1		0.0249098	0.170958	0.841204	0.997964		0.198107	1.86957	0.0665252	0.272931		0.173197	1.31959	0.193896	0.627246
[EPS8]	Epidermal growth factor receptor kinase substrate 8	Q12929	1		0.16174	1.52036	0.0793152	0.731765		0.168016	1.87001	0.0664619	0.272931		0.0062764	0.0796518	0.937124	0.988406
[RPL17]	60S ribosomal protein L17	P18621	11		-0.0388953	-0.56959	0.505384	0.997964		-0.115235	-1.86781	0.0667721	0.273743		-0.0763394	-1.4126	0.16472	0.588682
[CUTA]	Isoform C of Protein CutA	O60888-3	4		0.0824446	1.62716	0.0609499	0.654494		0.088865	1.86664	0.0669384	0.274554		0.00642043	0.159707	0.874468	0.968937
[SNRPD2]	Small nuclear ribonucleoprotein Sm D2	P62316	6		-0.0213601	-0.427849	0.61641	0.997964		-0.0801288	-1.86599	0.0670264	0.275056		-0.0587687	-1.38597	0.172761	0.600981
[EHD2]	EH domain-containing protein 2	Q9NZN4	40		-0.0378395	-0.686884	0.422346	0.997964		-0.0923958	-1.86598	0.0670268	0.275056		-0.0545564	-1.1725	0.247768	0.682668
[AP3M1]	AP-3 complex subunit mu-1	Q9Y2T2	2		-0.0208268	-0.313702	0.713413	0.997964		0.117182	1.86255	0.0675156	0.275748		0.138009	2.61288	0.0116969	0.177778
[RUVBL2]	RuvB-like 2	Q9Y230	13		0.00974742	0.297078	0.727936	0.997964		-0.0352227	-1.86263	0.0675047	0.275748		-0.0449701	-2.14683	0.0367401	0.307125
[HIBADH]	3-hydroxyisobutyrate dehydrogenase, mitochondrial	P31937	7		0.00890254	0.235152	0.782985	0.997964		0.066572	1.86248	0.0675255	0.275748		0.0576695	1.70953	0.0940677	0.463384
[RHOA]	Transforming protein RhoA	P61586	4		-0.0286755	-0.314232	0.712951	0.997964		-0.149422	-1.86266	0.0675005	0.275748		-0.120747	-1.60863	0.114567	0.504945
[FGG]	Fibrinogen gamma chain	P02679	2		0.107993	0.631452	0.460499	0.997964		0.244338	1.86422	0.0672811	0.275748		0.136345	0.827449	0.41359	0.806149
[THBS2]	Thrombospondin-2	P35442	3		0.0646339	0.858985	0.316773	0.997964		0.131987	1.86155	0.0676624	0.275996		0.0673535	0.972416	0.33708	0.765388
[DSC3]	Desmocollin-3	Q14574	2		-0.091155	-0.686677	0.422484	0.997964		-0.218236	-1.85714	0.068295	0.277228		-0.127081	-1.00987	0.319011	0.75
[LDB3|LDB3|LDB3|LDB3]	LIM domain-binding protein 3 |Isoform 5 of LIM domain-binding protein 3 |Isoform 6 of LIM domain-binding protein 3 |Isoform 6 of LIM domain-binding protein 3	O75112-2;O75112-6;;O75112;O75112-5;O75112-6	3		0.198758	1.55576	0.0727456	0.703431		0.312515	1.85729	0.0682748	0.277228		0.113757	0.756962	0.454317	0.825854
[ACTA2]	Actin, aortic smooth muscle	P62736	1		0.159379	1.20989	0.160394	0.900396		0.273362	1.85703	0.0683107	0.277228		0.113983	0.704298	0.486178	0.8432
[SEPT10]	Septin-10	Q9P0V9	7		-0.0839658	-1.76287	0.0428814	0.569343		-0.0675217	-1.85832	0.0681296	0.277228		0.0164441	0.469471	0.642166	0.899273
[BCCIP]	BRCA2 and CDKN1A-interacting protein	Q9P287-3;;Q9P287	1		-0.121994	-1.47201	0.0890531	0.759101		-0.126297	-1.85856	0.0680982	0.277228		-0.00430288	-0.0538249	0.957519	0.992414
[FUBP1|FUBP1|FUBP1]	Far upstream element-binding protein 1 |Far upstream element-binding protein 1 |Isoform 2 of Far upstream element-binding protein 1	Q96AE4;Q96AE4-2;;Q96AE4	9		0.00669528	0.134633	0.874656	0.997964		-0.0733894	-1.85178	0.0690745	0.279912		-0.0800847	-1.96122	0.055644	0.372051
[TNNT1]	Isoform 2 of Troponin T, slow skeletal muscle	P13805-2	2		0.0973369	0.620232	0.468487	0.997964		0.278245	1.85273	0.0689372	0.279912		0.180908	1.33559	0.188624	0.6183
[HNRNPAB|HNRNPAB]	Heterogeneous nuclear ribonucleoprotein A/B |Isoform 3 of Heterogeneous nuclear ribonucleoprotein A/B	Q99729;Q99729-3	7		0.0350878	0.611772	0.474569	0.997964		-0.0891779	-1.8487	0.0695194	0.280262		-0.124266	-2.55555	0.0135683	0.184466
[UGGT1]	Isoform 2 of UDP-glucose:glycoprotein glucosyltransferase 1	Q9NYU2-2	9		-0.0207772	-0.379417	0.656895	0.997964		0.0707315	1.84933	0.0694253	0.280262		0.0915087	2.04634	0.0461497	0.341053
[LMNA|LMNA|LMNA]	Prelamin-A/C |Prelamin-A/C |Isoform C of Prelamin-A/C	P02545;P02545-2;;P02545	73		0.000690416	0.0137098	0.987153	0.999784		-0.0689988	-1.84867	0.0695244	0.280262		-0.0696892	-1.83146	0.0733379	0.418168
[NECTIN1]	Nectin-1	Q15223	3		0.065678	1.04437	0.224589	0.954677		0.106337	1.84971	0.0693719	0.280262		0.0406593	0.805359	0.426089	0.814017
[ALKBH5]	RNA demethylase ALKBH5	Q6P6C2	1		0.190516	2.07871	0.0176893	0.46281		0.164356	1.84866	0.0695254	0.280262		-0.0261602	-0.289102	0.774907	0.941469
[UBA2]	SUMO-activating enzyme subunit 2	Q9UBT2-2;;Q9UBT2	1		0.188953	1.69123	0.0517345	0.61859		0.174933	1.84898	0.0694766	0.280262		-0.0140198	-0.160814	0.873594	0.968929
[AMDHD2]	N-acetylglucosamine-6-phosphate deacetylase	Q9Y303	3		-0.0403104	-0.604023	0.480156	0.997964		0.10365	1.84672	0.0698087	0.280303		0.143961	2.30303	0.0254362	0.255319
[DNAJA1]	DnaJ homolog subfamily A member 1	P31689	4		-0.00926521	-0.136952	0.872506	0.997964		-0.0961545	-1.84714	0.0697455	0.280303		-0.0868893	-1.79538	0.0790372	0.429587
[FSCN1]	Fascin	Q16658	27		-0.00518428	-0.090807	0.915264	0.997964		-0.0818026	-1.847	0.0697662	0.280303		-0.0766184	-1.79694	0.0787905	0.429587
[BICD2]	Protein bicaudal D homolog 2	Q8TD16	9		0.0923838	2.024	0.0207457	0.492857		0.054202	1.84766	0.069673	0.280303		-0.0381817	-1.06257	0.294591	0.729805
[ILKAP]	Integrin-linked kinase-associated serine/threonine phosphatase 2C	Q9H0C8	1		0.15969	0.992184	0.248238	0.97028		0.290757	1.84532	0.0700088	0.280303		0.131067	0.90252	0.37273	0.788578
[SNU13]	NHP2-like protein 1	P55769	4		-0.0654653	-1.33609	0.121831	0.831967		-0.0801158	-1.84622	0.0698802	0.280303		-0.0146505	-0.35623	0.724361	0.922919
[MKL2]	Isoform 4 of MKL/myocardin-like protein 2	Q9ULH7-4	1		0.0996978	1.17258	0.173468	0.924138		0.118323	1.84741	0.0697077	0.280303		0.0186253	0.265556	0.79282	0.945859
[SLFN5]	Schlafen family member 5	Q08AF3-2;;Q08AF3	1		-0.0937145	-0.837096	0.329167	0.997964		0.198101	1.84407	0.0701904	0.281081		0.291815	2.25354	0.0286194	0.264205
[ACP1]	Low molecular weight phosphotyrosine protein phosphatase	P24666	3		-0.00416775	-0.0481938	0.954967	0.998199		0.16333	1.84031	0.070745	0.281116		0.167498	1.74845	0.0870216	0.449141
[RPL3]	60S ribosomal protein L3	P39023	22		-0.0290913	-0.516166	0.545831	0.997964		-0.105114	-1.84116	0.0706176	0.281116		-0.0760225	-1.59035	0.11863	0.516163
[GANAB|GANAB|GANAB]	Neutral alpha-glucosidase AB |Neutral alpha-glucosidase AB |Isoform 2 of Neutral alpha-glucosidase AB	Q14697;Q14697-2;;Q14697	15		-0.0541269	-0.754061	0.37885	0.997964		-0.120687	-1.84324	0.0703183	0.281116		-0.0665603	-1.18525	0.242684	0.679504
[TTN|TTN|TTN|TTN]	Isoform 12 of Titin |Isoform 12 of Titin |Isoform 13 of Titin |Isoform 13 of Titin	Q8WZ42-11;Q8WZ42-12;Q8WZ42-13;Q8WZ42-2;Q8WZ42-3;;Q8WZ42-13;Q8WZ42-12	3		0.0931466	0.914687	0.286586	0.990023		0.163534	1.83994	0.0708036	0.281116		0.0703878	1.07717	0.288027	0.723038
[TBC1D4]	Isoform 2 of TBC1 domain family member 4	O60343-2	1		0.0857691	1.01911	0.235835	0.965342		0.144309	1.84085	0.0706647	0.281116		0.0585402	0.893896	0.377283	0.79059
[SMARCA2]	Isoform Short of Probable global transcription activator SNF2L2	P51531-2	2		-0.109367	-1.96994	0.0242359	0.5		-0.0849047	-1.84081	0.0706712	0.281116		0.0244618	0.439226	0.663726	0.904825
[COL7A1]	Isoform 2 of Collagen alpha-1(VII) chain	Q02388-2	18		-0.114116	-1.50594	0.0821307	0.748276		-0.099425	-1.8411	0.0706263	0.281116		0.0146911	0.26789	0.791047	0.945633
[HNMT]	Histamine N-methyltransferase	P50135	2		0.0175264	0.22699	0.790315	0.997964		0.133634	1.83938	0.0708828	0.281283		0.116107	1.86823	0.0679207	0.401884
[GLIPR2]	Golgi-associated plant pathogenesis-related protein 1	Q9H4G4	4		0.0127948	0.261103	0.759719	0.997964		0.0796048	1.83924	0.0709041	0.281283		0.06681	1.44993	0.154071	0.576233
[VPS11]	Vacuolar protein sorting-associated protein 11 homolog	Q9H270	1		0.0422014	0.322983	0.705322	0.997964		0.196999	1.83886	0.0709581	0.281283		0.154797	1.36905	0.17794	0.604299
[DUSP23]	Dual specificity protein phosphatase 23	Q9BVJ7	1		-0.20341	-1.35919	0.115664	0.828498		-0.275778	-1.83721	0.0711942	0.282051		-0.0723682	-0.422852	0.675479	0.908143
[CKM]	Creatine kinase M-type	P06732	45		0.114359	0.681413	0.426075	0.997964		0.28898	1.83469	0.0715663	0.283351		0.174621	1.20646	0.234452	0.671027
[MICU1]	Isoform 2 of Calcium uptake protein 1, mitochondrial	Q9BPX6-2	1		-0.021766	-0.235862	0.782351	0.997964		0.152529	1.83418	0.0716399	0.283582		0.174295	2.16625	0.0351287	0.29625
[ADD1]	Alpha-adducin	P35611	7		0.0136605	0.254686	0.765446	0.997964		0.0786355	1.83344	0.0717478	0.284345		0.064975	1.49796	0.141139	0.550285
[TAP2]	Antigen peptide transporter 2	Q03519	2		-0.0204944	-0.231946	0.785889	0.997964		0.1775	1.83183	0.0719943	0.285106		0.197995	2.75614	0.00801864	0.156716
[PLEC]	Isoform 4 of Plectin	Q15149-4	1		-0.100913	-1.0056	0.241989	0.97028		0.13777	1.83097	0.0721269	0.285263		0.238683	2.55427	0.0136152	0.184466
[ALDH6A1]	Methylmalonate-semialdehyde dehydrogenase [acylating], mitochondrial	Q02252-2;;Q02252	13		0.019052	0.43703	0.608867	0.997964		0.060285	1.82617	0.0728654	0.285263		0.041233	1.5149	0.1368	0.541586
[ARF1]	ADP-ribosylation factor 1	P84077	2		-0.0437388	-0.584397	0.494467	0.997964		-0.125858	-1.82731	0.0726969	0.285263		-0.0821187	-1.11372	0.272064	0.705744
[SLC2A4]	Solute carrier family 2, facilitated glucose transporter member 4	P14672;;P14672-2	1		0.140192	1.00142	0.243912	0.97028		0.260621	1.82947	0.0723624	0.285263		0.120429	1.0858	0.28418	0.719248
[NPLOC4]	Nuclear protein localization protein 4 homolog	Q8TAT6	5		-0.0345455	-0.698221	0.414804	0.997964		-0.0822509	-1.82784	0.0726116	0.285263		-0.0477054	-1.02544	0.311658	0.741764
[ARHGDIA]	Rho GDP-dissociation inhibitor 1	P52565	11		-0.0332285	-0.550463	0.51966	0.997964		-0.0808346	-1.82926	0.0723959	0.285263		-0.0476061	-0.980943	0.332905	0.762742
[ARGLU1]	Arginine and glutamate-rich protein 1	Q9NWB6	1		-0.0646582	-0.713876	0.404473	0.997964		-0.12176	-1.82715	0.0727216	0.285263		-0.0571022	-0.7084	0.483671	0.8432
[NDUFA12]	NADH dehydrogenase [ubiquinone] 1 alpha subcomplex subunit 12	Q9UI09	1		0.190095	1.20183	0.163141	0.904639		0.269195	1.82592	0.0729019	0.285263		0.0790995	0.51801	0.608152	0.883732
[XPO1]	Exportin-1	O14980	11		-0.0679212	-1.31388	0.128009	0.84019		-0.0764283	-1.82729	0.0726994	0.285263		-0.00850715	-0.181269	0.857719	0.964364
[ANKRD13A]	Ankyrin repeat domain-containing protein 13A	Q8IZ07	1		-0.139108	-2.37614	0.00705474	0.35443		-0.131028	-1.82825	0.0725503	0.285263		0.00808022	0.123786	0.902517	0.977347
[RAVER1]	Isoform 2 of Ribonucleoprotein PTB-binding 1	Q8IY67-2	1		-0.141924	-0.955785	0.265788	0.977977		0.303603	1.82563	0.0729474	0.286239		0.445526	2.64668	0.0107305	0.173653
[HNRNPUL2]	Heterogeneous nuclear ribonucleoprotein U-like protein 2	Q1KMD3	30		0.00804182	0.218916	0.797624	0.997964		-0.0454009	-1.82527	0.073007	0.286239		-0.0534427	-2.36734	0.0217383	0.232639
[STAT2]	Isoform 2 of Signal transducer and activator of transcription 2	P52630-4	1		0.252645	1.89996	0.0295256	0.512438		0.203244	1.82254	0.0734231	0.287513		-0.0494006	-0.527478	0.601622	0.88212
[SERPINH1]	Serpin H1	P50454	15		-0.170145	-1.24928	0.147508	0.884233		-0.238006	-1.8218	0.0735389	0.28826		-0.0678608	-0.909792	0.36891	0.786959
[HLA-DRB1]	HLA class II histocompatibility antigen, DRB1-12 beta chain	Q95IE3	1		0.620553	2.43535	0.00582522	0.347826		0.445404	1.82097	0.0736654	0.289005		-0.175149	-0.57726	0.567823	0.869695
[SLC4A1]	Band 3 anion transport protein	P02730	29		-0.0208743	-0.108335	0.899036	0.997964		0.294815	1.82073	0.0737036	0.289226		0.315689	1.69694	0.0964477	0.468983
[VPS52]	Isoform 2 of Vacuolar protein sorting-associated protein 52 homolog	Q8N1B4-2	2		0.026393	0.315765	0.711606	0.997964		0.0961304	1.81996	0.0738241	0.289446		0.0697374	0.952766	0.346881	0.77066
[ZC3H15]	Zinc finger CCCH domain-containing protein 15	Q8WU90	3		0.0170356	0.313856	0.713276	0.997964		-0.0752426	-1.8187	0.0740181	0.290188		-0.0922783	-2.0272	0.0481543	0.346856
[ITGB4|ITGB4]	Integrin beta-4 |Isoform Beta-4B of Integrin beta-4	P16144;P16144-3	44		-0.0669397	-1.21647	0.158187	0.897351		-0.0691759	-1.8165	0.0743529	0.290928		-0.00223624	-0.0577388	0.954435	0.992414
[RND3]	Rho-related GTP-binding protein RhoE	P61587	1		-0.162218	-1.18566	0.168804	0.917617		-0.242945	-1.81399	0.0747419	0.292708		-0.0807273	-0.535987	0.595795	0.880869
[ATAD3A]	Isoform 2 of ATPase family AAA domain-containing protein 3A	Q9NVI7-2	6		0.0154642	0.31858	0.709151	0.997964		0.0636914	1.81113	0.0751905	0.293139		0.0482273	1.14808	0.257682	0.693009
[CASP7]	Caspase-7	P55210	1		0.176163	2.12574	0.0153913	0.421053		0.11482	1.81129	0.075163	0.293139		-0.0613427	-0.910568	0.368503	0.786893
[IDH2]	Isocitrate dehydrogenase [NADP], mitochondrial	P48735;;P48735-2	6		0.0273088	0.291827	0.732567	0.997964		0.17756	1.80896	0.075526	0.294912		0.150251	1.48072	0.145647	0.554579
[KHSRP]	Far upstream element-binding protein 2	Q92945	16		-0.00112424	-0.0202725	0.981051	0.999784		-0.0736505	-1.80699	0.0758421	0.295031		-0.0725263	-1.6141	0.113363	0.503867
[PLEC|PLEC|PLEC|PLEC]	Plectin |Isoform 3 of Plectin |Isoform 4 of Plectin |Isoform 8 of Plectin	Q15149-7;;Q15149;Q15149-3;Q15149-4;Q15149-8	1		0.139549	0.531995	0.53369	0.997964		0.385334	1.80733	0.0757865	0.295031		0.245786	0.891403	0.378609	0.791021
[PLIN3|PLIN3]	Perilipin-3 |Perilipin-3	O60664;O60664-3;;O60664;;O60664-4	4		-0.0585052	-1.04559	0.224048	0.954677		-0.0812782	-1.80759	0.0757445	0.295031		-0.022773	-0.45577	0.651881	0.90152
[LSM1]	U6 snRNA-associated Sm-like protein LSm1	O15116	1		-0.0295089	-0.327124	0.701773	0.997964		-0.181408	-1.80256	0.0765385	0.296907		-0.151899	-1.39526	0.169899	0.597844
[IKBKG]	NF-kappa-B essential modulator	Q9Y6K9	1		0.0680988	0.851737	0.320839	0.997964		0.143469	1.80236	0.0765697	0.296907		0.0753699	1.13497	0.263135	0.696824
[SPTBN2]	Spectrin beta chain, non-erythrocytic 2	O15020;;O15020-2	1		0.0808852	0.347886	0.683829	0.997964		0.306287	1.80254	0.0765416	0.296907		0.225402	1.05066	0.299971	0.735181
[NA]	Ig heavy chain V-II region OU	P01814;;P04438	1		0.72045	2.31754	0.0085347	0.35443		0.677409	1.80373	0.0763558	0.296907		-0.0430411	-0.1517	0.880755	0.969974
[CRIP1]	Cysteine-rich protein 1	P50238	6		-0.103766	-0.647257	0.449411	0.997964		-0.246578	-1.80186	0.0766529	0.297116		-0.142812	-0.972282	0.337148	0.765388
[UQCRC1]	Cytochrome b-c1 complex subunit 1, mitochondrial	P31930	21		0.022718	0.534042	0.532109	0.997964		0.0627851	1.80142	0.0767225	0.297325		0.0400672	1.02535	0.3117	0.741764
[NDRG1]	Protein NDRG1	Q92597	7		-0.0300087	-0.421387	0.621766	0.997964		-0.116534	-1.80081	0.076818	0.297533		-0.0865255	-1.25841	0.215104	0.648958
[ARL14EP]	ARL14 effector protein	Q8N8R7	1		-0.0608965	-0.593807	0.487596	0.997964		0.171875	1.79886	0.0771366	0.297741		0.232771	2.16904	0.0349033	0.29625
[THOC1]	THO complex subunit 1	Q96FV9	1		-0.0657523	-1.06496	0.215661	0.948		0.0978656	1.79849	0.0771952	0.298156		0.163618	3.05516	0.00356703	0.108108
[BST1]	Isoform 2 of ADP-ribosyl cyclase/cyclic ADP-ribose hydrolase 2	Q10588-2	1		0.0464151	0.471464	0.581062	0.997964		0.147552	1.79857	0.0771836	0.298156		0.101137	1.11573	0.271213	0.704879
[DNAJB1]	DnaJ homolog subfamily B member 1	P25685	8		-0.0301785	-0.73815	0.388864	0.997964		-0.0622759	-1.79735	0.07738	0.298362		-0.0320974	-0.920553	0.363298	0.781309
[PROS1]	Vitamin K-dependent protein S	P07225	5		-0.0348133	-0.377942	0.658145	0.997964		0.127068	1.79449	0.077842	0.299084		0.161881	1.92277	0.0604723	0.381849
[VPS26A]	Vacuolar protein sorting-associated protein 26A	O75436	7		-0.024569	-0.543957	0.524561	0.997964		-0.0641718	-1.7942	0.0778859	0.299084		-0.0396028	-1.37865	0.175006	0.604133
[PPP1R14A]	Protein phosphatase 1 regulatory subunit 14A	Q96A00	4		-0.0572825	-0.466613	0.584939	0.997964		-0.200043	-1.79389	0.0779363	0.299084		-0.14276	-1.3011	0.200131	0.632482
[ENO3]	Beta-enolase	P13929	12		0.140033	0.604492	0.479814	0.997964		0.408507	1.79542	0.077697	0.299084		0.268473	1.20807	0.23383	0.671027
[ACAA2]	3-ketoacyl-CoA thiolase, mitochondrial	P42765	18		-0.0445253	-0.621207	0.467778	0.997964		-0.103962	-1.79532	0.0777134	0.299084		-0.0594362	-1.06338	0.294224	0.729805
[PMEL]	Isoform 3 of Melanocyte protein PMEL	P40967-3	1		-0.513293	-2.21284	0.0117959	0.397727		-0.378996	-1.79267	0.0781335	0.299084		0.134298	0.657103	0.515713	0.849857
[HDLBP]	Vigilin	Q00341	20		-0.0122523	-0.24523	0.77392	0.997964		-0.0759518	-1.79161	0.0783085	0.299797		-0.0636995	-2.78901	0.00735366	0.14876
[ACY1]	Aminoacylase-1	Q03154;;Q03154-2	2		0.174046	1.58311	0.0680078	0.693717		0.166364	1.78977	0.0786018	0.301523		-0.00768169	-0.0713851	0.943634	0.990214
[PLAC9]	Placenta-specific protein 9	Q5JTB6	2		0.0776647	0.637236	0.456409	0.997964		-0.161993	-1.7881	0.0788795	0.302126		-0.239657	-2.14059	0.0372534	0.308252
[TBCE]	Tubulin-specific chaperone E	Q15813	1		-0.02029	-0.135713	0.873659	0.997964		0.219443	1.78755	0.0789686	0.302126		0.239733	1.9053	0.0627855	0.388982
[A1BG]	Alpha-1B-glycoprotein	P04217	21		0.0447553	0.524449	0.539451	0.997964		0.112773	1.78711	0.0790419	0.302126		0.0680174	0.859637	0.395693	0.797624
[CLU]	Isoform 2 of Clusterin	P10909-2	4		-0.0151843	-0.210786	0.804996	0.997964		0.107246	1.78429	0.0795111	0.302909		0.12243	1.81057	0.0765922	0.426087
[SCEL|SCEL]	Sciellin |Isoform 2 of Sciellin	O95171;O95171-2	25		0.00973942	0.124548	0.883982	0.997964		-0.104861	-1.78508	0.0793844	0.302909		-0.114601	-1.80229	0.0779109	0.427754
[FKBP3]	Peptidyl-prolyl cis-trans isomerase FKBP3	Q00688	10		0.00480469	0.0780929	0.927076	0.997964		-0.0845579	-1.7827	0.0797714	0.302909		-0.0893626	-1.79852	0.078528	0.428571
[SCRN2]	Secernin-2	Q96FV2-2;;Q96FV2	3		-0.00975872	-0.133848	0.875384	0.997964		0.109222	1.7853	0.0793472	0.302909		0.118981	1.69228	0.0973505	0.472772
[AHSA1]	Activator of 90 kDa heat shock protein ATPase homolog 1	O95433	4		0.0190813	0.272383	0.749685	0.997964		0.110021	1.78557	0.0793017	0.302909		0.0909401	1.57063	0.123176	0.517116
[PECAM1]	Isoform Delta13 of Platelet endothelial cell adhesion molecule	P16284-3	2		0.00706769	0.0964241	0.910085	0.997964		0.103618	1.78459	0.0794647	0.302909		0.0965508	1.44981	0.154103	0.576233
[NDUFB1]	NADH dehydrogenase [ubiquinone] 1 beta subcomplex subunit 1	O75438	1		0.0230269	0.222454	0.794392	0.997964		0.16132	1.78297	0.0797278	0.302909		0.138293	1.43399	0.158546	0.57689
[FAF1]	FAS-associated factor 1	Q9UNN5	1		0.0726507	1.01957	0.235631	0.965342		0.12157	1.78335	0.0796669	0.302909		0.0489197	0.61387	0.543539	0.860385
[TPM3|TPM3|TPM3|TPM3]	Isoform 5 of Tropomyosin alpha-3 chain |Isoform 5 of Tropomyosin alpha-3 chain |Isoform 6 of Tropomyosin alpha-3 chain |Isoform 6 of Tropomyosin alpha-3 chain	P06753-5;P06753-6;;P06753-6;P06753-5	3		0.0927361	1.77702	0.0412858	0.568773		0.0797999	1.78298	0.0797254	0.302909		-0.0129363	-0.273804	0.786551	0.944099
[SRSF7]	Isoform 3 of Serine/arginine-rich splicing factor 7	Q16629-3	5		0.0475779	0.935388	0.275984	0.983807		-0.0697488	-1.7823	0.0798363	0.303303		-0.117327	-3.09889	0.00316034	0.108108
[ZRANB2]	Isoform 2 of Zinc finger Ran-binding domain-containing protein 2	O95218-2	5		0.0324491	0.457248	0.592476	0.997964		-0.0889018	-1.78179	0.0799251	0.303303		-0.121351	-1.95232	0.0567177	0.374775
[CADM1]	Isoform 5 of Cell adhesion molecule 1	Q9BY67-5	1		-0.0822148	-0.942975	0.272172	0.982301		0.1338	1.78089	0.0800751	0.304		0.216015	2.6924	0.00952188	0.164474
[WDR18]	WD repeat-containing protein 18	Q9BV38	1		0.00582855	0.0691131	0.935413	0.997964		0.11476	1.7776	0.0806089	0.305777		0.108931	1.38625	0.172672	0.600981
[YKT6]	Synaptobrevin homolog YKT6	O15498-2;;O15498	3		-0.0342993	-0.899361	0.294644	0.997964		-0.0567196	-1.77632	0.080822	0.305777		-0.0224202	-0.607578	0.547679	0.861975
[FAM114A1]	Protein NOXP20	Q8IWE2-2;;Q8IWE2	3		-0.106692	-1.45164	0.0934485	0.762245		-0.134719	-1.7764	0.0808077	0.305777		-0.028027	-0.398325	0.693325	0.913303
[COPS3]	Isoform 2 of COP9 signalosome complex subunit 3	Q9UNS2;;Q9UNS2-2	6		0.0519186	0.977907	0.255036	0.971226		0.0695721	1.77795	0.0805551	0.305777		0.0176534	0.377309	0.708756	0.918156
[ALS2CL]	Isoform 2 of ALS2 C-terminal-like protein	Q60I27-2	1		0.0360973	0.239661	0.778955	0.997964		0.206705	1.77596	0.0808832	0.30597		0.170608	1.24986	0.218182	0.655625
[RAD23B]	UV excision repair protein RAD23 homolog B	P54727	15		0.0238397	0.557383	0.514491	0.997964		-0.0579361	-1.77566	0.0809309	0.306163		-0.0817759	-2.73955	0.0083917	0.160584
[SNX8]	Sorting nexin-8	Q9Y5X2	2		-0.0091209	-0.155899	0.855079	0.997964		-0.106761	-1.77519	0.0810078	0.306356		-0.0976405	-1.64982	0.105792	0.492398
[SACM1L]	Phosphatidylinositide phosphatase SAC1	Q9NTJ5	4		0.0396401	0.838539	0.32834	0.997964		0.0730934	1.77376	0.0812538	0.30754		0.0334533	1.05039	0.300097	0.735181
[PCBD1]	Pterin-4-alpha-carbinolamine dehydratase	P61457	1		0.0156477	0.153451	0.857333	0.997964		0.192025	1.77311	0.0813611	0.307921		0.176377	1.50155	0.140228	0.547278
[PPP6R3|PPP6R3]	Isoform 3 of Serine/threonine-protein phosphatase 6 regulatory subunit 3 |Isoform 4 of Serine/threonine-protein phosphatase 6 regulatory subunit 3	Q5H9R7-4;Q5H9R7-3	1		0.0322278	0.451005	0.597543	0.997964		0.105494	1.77327	0.0813304	0.307921		0.073266	1.10714	0.274873	0.707487
[SCEL]	Sciellin	O95171	2		0.00666965	0.0801171	0.925182	0.997964		-0.124493	-1.77113	0.0816855	0.3083		-0.131162	-1.75577	0.0857393	0.446837
[LYNX1]	Isoform 3 of Ly-6/neurotoxin-like protein 1	Q9BZG9-3	1		0.0420771	0.631855	0.460207	0.997964		0.0998169	1.77124	0.0816689	0.3083		0.0577398	1.05229	0.299223	0.734615
[VAT1]	Synaptic vesicle membrane protein VAT-1 homolog	Q99536	20		-0.0109941	-0.224235	0.792771	0.997964		-0.0658983	-1.76959	0.0819491	0.308679		-0.0549043	-1.386	0.172753	0.600981
[KLK7]	Kallikrein-7	P49862	7		-0.0793152	-0.703878	0.411033	0.997964		-0.172085	-1.76977	0.0819189	0.308679		-0.0927696	-1.14696	0.258153	0.693009
[NUDT19]	Nucleoside diphosphate-linked moiety X motif 19	A8MXV4	1		0.0170221	0.148406	0.861973	0.997964		-0.221046	-1.76746	0.0823088	0.310345		-0.238069	-2.06687	0.0440766	0.335498
[RPS6]	40S ribosomal protein S6	P62753	14		-0.0199559	-0.35736	0.675736	0.997964		-0.113298	-1.76512	0.0827072	0.312008		-0.0933418	-1.59959	0.116562	0.507609
[OGDH]	2-oxoglutarate dehydrogenase, mitochondrial	Q02218;;Q02218-2	5		0.0674042	1.38725	0.108506	0.811009		0.100271	1.76401	0.0828968	0.312377		0.0328669	0.612127	0.544676	0.860453
[SERPINA12]	Serpin A12	Q8IW75	11		-0.0552747	-0.922544	0.282499	0.98717		-0.0766644	-1.76318	0.0830335	0.312377		-0.0213898	-0.471204	0.64094	0.898696
[EEF1A1|EEF1A1]	Elongation factor 1-alpha 1 |Isoform 2 of Elongation factor 1-alpha 1	P68104;P68104-2	33		0.00556783	0.0952519	0.911174	0.997964		-0.0792279	-1.76245	0.0831597	0.312745		-0.0847958	-1.90136	0.0633066	0.389718
[CNP]	Isoform CNPI of 2',3'-cyclic-nucleotide 3'-phosphodiesterase	P09543-2	10		-0.021849	-0.542615	0.525573	0.997964		-0.0564018	-1.76236	0.0831714	0.312745		-0.0345529	-1.18783	0.241686	0.679504
[RBM15]	Isoform 4 of Putative RNA-binding protein 15	Q96T37-4	1		-0.0461106	-0.394609	0.6441	0.997964		0.179844	1.75965	0.0836364	0.313477		0.225955	1.92869	0.0597135	0.381282
[CAV1]	Caveolin-1	Q03135	8		-0.0546297	-0.643979	0.451697	0.997964		-0.147662	-1.75993	0.0835884	0.313477		-0.093032	-1.43526	0.158185	0.57689
[QSOX1]	Isoform 2 of Sulfhydryl oxidase 1	O00391-2	5		0.031036	0.530298	0.534981	0.997964		0.0747726	1.75994	0.0835853	0.313477		0.0437366	1.00674	0.320493	0.750391
[TPM1|TPM1|TPM1|TPM1|TPM1]	Tropomyosin alpha-1 chain |Tropomyosin alpha-1 chain |Isoform 4 of Tropomyosin alpha-1 chain |Isoform 9 of Tropomyosin alpha-1 chain |Isoform 9 of Tropomyosin alpha-1 chain	P09493;;P09493;P09493-4;P09493-9;;P09493-3;P09493-9	1		0.29139	2.32332	0.00838071	0.35443		0.222425	1.75971	0.0836277	0.313477		-0.0689653	-0.569072	0.573369	0.872449
[RDH11]	Retinol dehydrogenase 11	Q8TC12	1		0.0634711	0.532069	0.533636	0.997964		0.175138	1.75805	0.0839158	0.314146		0.111667	1.17253	0.247757	0.682668
[EEF1A2]	Elongation factor 1-alpha 2	Q05639	3		0.0848429	0.660782	0.440074	0.997964		0.258288	1.75636	0.0842061	0.314508		0.173445	1.36929	0.177868	0.604299
[DCTN3]	Isoform 3 of Dynactin subunit 3	O75935-3	5		-0.0732891	-1.51022	0.0812878	0.74359		-0.0748751	-1.75639	0.084201	0.314508		-0.001586	-0.0355161	0.971996	0.993611
[CUL3]	Cullin-3	Q13618	1		-0.125886	-2.34909	0.00770722	0.35443		-0.0799978	-1.75605	0.0842584	0.314689		0.0458882	0.898347	0.374934	0.79033
[CACNA2D1]	Isoform 4 of Voltage-dependent calcium channel subunit alpha-2/delta-1	P54289;;P54289-4	2		-0.119295	-1.30161	0.131572	0.857919		0.124963	1.75112	0.0851012	0.315815		0.244258	2.96828	0.00454386	0.113636
[PSAT1]	Phosphoserine aminotransferase	Q9Y617	9		0.00299047	0.053326	0.950181	0.997964		-0.0746065	-1.7509	0.0851374	0.315815		-0.0775969	-1.73694	0.0890484	0.450649
[PUDP]	Isoform 3 of Pseudouridine-5'-phosphatase	Q08623-3	1		0.00834168	0.0527605	0.950702	0.997964		-0.294507	-1.75062	0.0851829	0.315815		-0.302849	-1.63729	0.108403	0.497116
[CTSA]	Isoform 2 of Lysosomal protective protein	P10619-2	4		-0.0469219	-0.574726	0.501586	0.997964		-0.14781	-1.75278	0.0848075	0.315815		-0.100888	-1.23802	0.222543	0.657966
[LOR]	Loricrin	P23490	3		-0.0490866	-0.408471	0.632529	0.997964		-0.157071	-1.75145	0.0850381	0.315815		-0.107984	-0.99514	0.32603	0.754255
[ATP2A2|ATP2A2|ATP2A2]	Sarcoplasmic/endoplasmic reticulum calcium ATPase 2 |Isoform 2 of Sarcoplasmic/endoplasmic reticulum calcium ATPase 2 |Isoform 2 of Sarcoplasmic/endoplasmic reticulum calcium ATPase 2	P16615-2;P16615-3;;P16615;P16615-2	2		0.0744435	0.928481	0.279457	0.985871		0.172068	1.75167	0.0850003	0.315815		0.0976246	0.982164	0.332312	0.762124
[RTN4|RTN4|RTN4|RTN4|RTN4|RTN4]	Isoform 2 of Reticulon-4 |Isoform 2 of Reticulon-4 |Isoform 3 of Reticulon-4 |Isoform 3 of Reticulon-4 |Isoform 3 of Reticulon-4 |Isoform 5 of Reticulon-4	Q9NQC3;Q9NQC3-3;;Q9NQC3-5;Q9NQC3-2;Q9NQC3-3;;Q9NQC3-2;Q9NQC3-3	1		-0.0805742	-0.880705	0.304748	0.997964		-0.15333	-1.7536	0.0846659	0.315815		-0.0727558	-0.789239	0.435376	0.816393
[KIAA1522]	Uncharacterized protein KIAA1522	Q9P206	3		0.03791	0.532653	0.533178	0.997964		0.0792252	1.75045	0.0852148	0.315815		0.0413152	0.679913	0.501336	0.848362
[EIF1]	Eukaryotic translation initiation factor 1	P41567	3		-0.0872344	-1.1301	0.189319	0.927761		-0.105252	-1.75449	0.084515	0.315815		-0.0180178	-0.23269	0.817919	0.953074
[ANXA1]	Annexin A1	P04083	30		-0.00647428	-0.124009	0.884486	0.997964		-0.075114	-1.74808	0.0856315	0.316651		-0.0686397	-1.64248	0.107315	0.494213
[RECQL]	ATP-dependent DNA helicase Q1	P46063	12		-0.0541449	-1.03087	0.230545	0.960452		-0.0710942	-1.74874	0.0855136	0.316651		-0.0169493	-0.465196	0.645181	0.900181
[BLVRB]	Flavin reductase (NADPH)	P30043	20		-0.00961452	-0.0811799	0.924198	0.997964		0.180136	1.74765	0.0857039	0.316827		0.18975	1.63243	0.109428	0.499427
[PSMD11]	26S proteasome non-ATPase regulatory subunit 11	O00231	9		-0.055384	-0.947074	0.270108	0.978998		-0.0885456	-1.74657	0.0858948	0.317003		-0.0331616	-0.651167	0.519516	0.85089
[NMT1]	Glycylpeptide N-tetradecanoyltransferase 1	P30419-2;;P30419	2		-0.0197856	-0.182053	0.831103	0.997964		-0.225897	-1.74581	0.0860237	0.317354		-0.206112	-1.78357	0.0809747	0.432545
[PLEC|PLEC|PLEC|PLEC|PLEC|PLEC]	Plectin |Isoform 3 of Plectin |Isoform 3 of Plectin |Isoform 4 of Plectin |Isoform 4 of Plectin |Isoform 8 of Plectin	Q15149-5;Q15149-4;Q15149-7;Q15149-3;;Q15149;Q15149-3;Q15149-4;Q15149-8;;Q15149-7	4		0.0830347	1.10115	0.200685	0.927761		0.111836	1.74577	0.0860305	0.317354		0.0288017	0.43598	0.666059	0.905279
[RBM3]	RNA-binding protein 3	P98179	6		0.0344094	0.370799	0.664206	0.997964		-0.153135	-1.74497	0.0861752	0.3174		-0.187544	-2.19502	0.0328696	0.287206
[AGL]	Glycogen debranching enzyme	P35573	18		0.0455653	0.867092	0.31225	0.997964		0.109216	1.74483	0.0861996	0.3174		0.063651	0.919086	0.364048	0.781309
[SYNPO2|SYNPO2|SYNPO2]	Synaptopodin-2 |Synaptopodin-2 |Isoform 2 of Synaptopodin-2	Q9UMS6;Q9UMS6-2;;Q9UMS6;Q9UMS6-4	1		0.0637271	1.11745	0.194202	0.927761		0.103464	1.74505	0.0861595	0.3174		0.0397368	0.805808	0.425838	0.81373
[PIP4K2A]	Isoform 2 of Phosphatidylinositol 5-phosphate 4-kinase type-2 alpha	P48426-2	2		0.00692301	0.0633769	0.940771	0.997964		0.156674	1.74374	0.0863887	0.317748		0.149751	1.49374	0.142234	0.552484
[SSRP1]	FACT complex subunit SSRP1	Q08945	6		-0.0381123	-0.744302	0.384967	0.997964		-0.0596177	-1.74379	0.0863801	0.317748		-0.0215054	-0.534687	0.596702	0.880869
[TPM4|TPM4|TPM4|TPM4]	Tropomyosin alpha-4 chain |Tropomyosin alpha-4 chain |Isoform 2 of Tropomyosin alpha-4 chain |Isoform 2 of Tropomyosin alpha-4 chain	P67936-2;P67936;;P67936;P67936-2	4		0.0295495	0.303511	0.722296	0.997964		-0.158169	-1.74126	0.0868349	0.318441		-0.187718	-1.97173	0.0543941	0.368519
[SARS]	Serine--tRNA ligase, cytoplasmic	P49591	22		-0.00640118	-0.11648	0.891427	0.997964		-0.0816878	-1.74058	0.0869625	0.318441		-0.0752866	-1.56472	0.12457	0.520619
[SPTBN1|SPTBN1|SPTBN1]	Spectrin beta chain, non-erythrocytic 1 |Spectrin beta chain, non-erythrocytic 1 |Isoform 2 of Spectrin beta chain, non-erythrocytic 1	Q01082;;Q01082;Q01082-3	53		-0.0171444	-0.358553	0.674724	0.997964		-0.0551616	-1.74124	0.0868388	0.318441		-0.0380171	-1.27882	0.207877	0.642857
[EIF2S1]	Eukaryotic translation initiation factor 2 subunit 1	P05198	11		-0.0282389	-0.748775	0.382181	0.997964		-0.0476737	-1.74076	0.0869275	0.318441		-0.0194348	-0.840236	0.406427	0.801773
[SNRNP200]	U5 small nuclear ribonucleoprotein 200 kDa helicase	O75643-2;;O75643	4		-0.0551154	-0.87349	0.308716	0.997964		-0.0881696	-1.74047	0.0869801	0.318613		-0.0330542	-0.701423	0.487955	0.8432
[CPN2]	Carboxypeptidase N subunit 2	P22792	5		-0.0369988	-0.326328	0.702445	0.997964		0.156748	1.73902	0.0872407	0.319431		0.193747	1.8081	0.0769839	0.426087
[CBFB]	Isoform 2 of Core-binding factor subunit beta	Q13951-2	1		-0.0642221	-1.28731	0.135785	0.872324		-0.072067	-1.73896	0.0872513	0.319431		-0.00784489	-0.194123	0.847693	0.961163
[UHRF1BP1]	UHRF1-binding protein 1	Q6BDS2	1		0.00647495	0.0933695	0.912896	0.997964		0.0744306	1.73623	0.0877498	0.320719		0.0679556	1.25612	0.21592	0.651211
[PSMF1]	Proteasome inhibitor PI31 subunit	Q92530	6		0.0346236	0.581384	0.496683	0.997964		0.087251	1.73606	0.0877806	0.320719		0.0526275	1.16166	0.252165	0.686728
[GYPA]	Isoform 3 of Glycophorin-A	P02724-3	3		0.0741832	0.443072	0.603961	0.997964		0.267916	1.73435	0.0880889	0.321127		0.193733	1.35316	0.182921	0.608034
[CES1]	Isoform 3 of Liver carboxylesterase 1	P23141-3	18		-0.0603888	-0.52742	0.537192	0.997964		-0.179915	-1.73205	0.088498	0.321127		-0.119527	-1.31427	0.195673	0.62732
[TPM1|TPM1|TPM1|TPM1|TPM1|TPM1|TPM1]	Tropomyosin alpha-1 chain |Tropomyosin alpha-1 chain |Isoform 4 of Tropomyosin alpha-1 chain |Isoform 4 of Tropomyosin alpha-1 chain |Isoform 9 of Tropomyosin alpha-1 chain |Isoform 9 of Tropomyosin alpha-1 chain |Isoform 9 of Tropomyosin alpha-1 chain	P09493;P09493-10;P09493-4;P09493-9;;P09493;P09493-4;P09493-9;;P09493-3;P09493-9	1		0.135403	1.18137	0.170325	0.921086		0.25795	1.73283	0.0883619	0.321127		0.122546	0.887575	0.380641	0.791021
[RPS7]	40S ribosomal protein S7	P62081	13		-0.0415569	-0.841002	0.326921	0.997964		-0.0761813	-1.73153	0.0885909	0.321127		-0.0346245	-0.833745	0.410052	0.804292
[MB]	Myoglobin	P02144	14		0.368525	1.00982	0.240066	0.97028		0.635147	1.73352	0.0882434	0.321127		0.266622	0.781123	0.440105	0.819569
[PML|PML|PML]	Protein PML |Isoform PML-11 of Protein PML |Isoform PML-14 of Protein PML	P29590;P29590-11;P29590-14;;P29590-4	4		-0.0296471	-0.606335	0.478481	0.997964		-0.0571706	-1.73119	0.0886519	0.321127		-0.0275235	-0.693956	0.492595	0.8441
[MRPL16]	39S ribosomal protein L16, mitochondrial	Q9NX20	1		0.161122	1.88742	0.0305628	0.514563		0.137177	1.73046	0.0887834	0.321127		-0.0239446	-0.283106	0.779467	0.942879
[TXNRD1]	Isoform 5 of Thioredoxin reductase 1, cytoplasmic	Q16881-2;;Q16881-5	5		0.103901	1.82441	0.0363321	0.53112		0.0933129	1.73283	0.088362	0.321127		-0.0105882	-0.171517	0.865274	0.967454
[DSP]	Desmoplakin	P15924	438		-0.0367587	-0.617174	0.470653	0.997964		-0.0905391	-1.72913	0.0890288	0.322233		-0.0537804	-1.1187	0.269969	0.704879
[RACK1]	Receptor of activated protein C kinase 1	P63244	18		-0.0355569	-0.516265	0.545752	0.997964		-0.111603	-1.72876	0.0890949	0.322399		-0.0760462	-1.19438	0.239112	0.677857
[NDUFA11]	NADH dehydrogenase [ubiquinone] 1 alpha subcomplex subunit 11	Q86Y39	2		-0.0421142	-0.733203	0.392034	0.997964		0.101454	1.72807	0.0892151	0.322732		0.143569	2.33738	0.0233959	0.247475
[RPA3]	Replication protein A 14 kDa subunit	P35244	5		-0.0700627	-1.22571	0.155129	0.897351		-0.0484818	-1.72799	0.0892288	0.322732		0.0215809	0.499463	0.621071	0.889957
[LSM4]	U6 snRNA-associated Sm-like protein LSm4	Q9Y4Z0	3		-0.00317889	-0.0500737	0.953186	0.998199		-0.0994761	-1.72726	0.0893628	0.323364		-0.0962972	-2.03099	0.0477489	0.346856
[BTF3|BTF3]	Transcription factor BTF3 |Isoform 2 of Transcription factor BTF3	P20290;P20290-2	2		0.0304805	0.348874	0.682986	0.997964		0.13782	1.72679	0.0894472	0.323694		0.10734	1.3078	0.197833	0.630081
[STK10]	Serine/threonine-protein kinase 10	O94804	1		0.0757298	1.42973	0.0983574	0.780632		0.0668181	1.72675	0.0894542	0.323694		-0.00891176	-0.174674	0.862838	0.966667
[DOCK6]	Dedicator of cytokinesis protein 6	Q96HP0	1		0.0362878	0.276315	0.74619	0.997964		0.177993	1.72319	0.0900918	0.325722		0.141706	1.13692	0.262312	0.696824
[BID]	BH3-interacting domain death agonist	P55957	1		-0.140936	-0.855684	0.318623	0.997964		0.176121	1.72263	0.0901949	0.32635		0.317056	2.14044	0.0372676	0.308252
[NA]	Ig kappa chain V-III region B6	P01619	2		-0.0807667	-0.823624	0.336891	0.997964		0.122023	1.72052	0.090568	0.327442		0.20279	2.09226	0.0416066	0.328054
[CTNND1]	Isoform 1A of Catenin delta-1	O60716-21;;O60716-5;;O60716-24	1		-0.0536516	-0.908652	0.289736	0.994305		0.0888287	1.71824	0.0909883	0.328691		0.14248	3.3493	0.00152058	0.0833333
[PLEC|PLEC|PLEC|PLEC]	Plectin |Isoform 3 of Plectin |Isoform 4 of Plectin |Isoform 8 of Plectin	Q15149;Q15149-3;Q15149-4;Q15149-8;;Q15149-7	5		0.0701404	1.14379	0.184097	0.924138		0.0868985	1.71822	0.0909919	0.328691		0.016758	0.319554	0.751895	0.934144
[BLOC1S2]	Biogenesis of lysosome-related organelles complex 1 subunit 2	Q6QNY1	1		-0.0709817	-1.08711	0.206408	0.929969		-0.077484	-1.71457	0.0916656	0.331169		-0.00650224	-0.114634	0.909638	0.978886
[SH3KBP1]	Isoform 2 of SH3 domain-containing kinase-binding protein 1	Q96B97-2	1		0.0484885	0.592564	0.488496	0.997964		-0.120731	-1.71292	0.0919708	0.331481		-0.169219	-1.9428	0.0579207	0.376773
[NUDT5]	ADP-sugar pyrophosphatase	Q9UKK9	11		-0.0263177	-0.652539	0.445772	0.997964		-0.0556942	-1.71281	0.0919901	0.331481		-0.0293765	-0.959561	0.343471	0.77066
[COPS7A]	COP9 signalosome complex subunit 7a	Q9UBW8	1		-0.0228532	-0.249377	0.770179	0.997964		0.12798	1.70831	0.0928192	0.334413		0.150833	1.90809	0.062412	0.38861
[BAG6]	Isoform 2 of Large proline-rich protein BAG6	P46379-2;;P46379-4	1		0.0166822	0.169824	0.842244	0.997964		0.126436	1.70566	0.0933027	0.33518		0.109753	1.24454	0.220129	0.656528
[HN1]	Hematological and neurological expressed 1 protein	Q9UK76	2		-0.0509769	-0.630453	0.461204	0.997964		-0.120829	-1.70617	0.0932144	0.33518		-0.0698522	-1.22687	0.226712	0.663204
[HGS]	Hepatocyte growth factor-regulated tyrosine kinase substrate	O14964	3		0.0556856	1.02179	0.234615	0.965342		0.0639377	1.70354	0.0936959	0.336255		0.00825212	0.189225	0.851507	0.963171
[SRP9]	Signal recognition particle 9 kDa protein	P49458	5		0.0203551	0.329473	0.699737	0.997964		-0.0838488	-1.70329	0.0937405	0.336406		-0.104204	-2.00157	0.0509731	0.358268
[ADCK3]	Atypical kinase ADCK3, mitochondrial	Q8NI60	2		0.0310239	0.314528	0.712695	0.997964		0.145671	1.70094	0.09418	0.338546		0.114647	1.17355	0.247356	0.682668
[DAD1]	Dolichyl-diphosphooligosaccharide--protein glycosyltransferase subunit DAD1	P61803	1		-0.138397	-1.44296	0.0953746	0.770161		-0.140737	-1.70082	0.0942041	0.338546		-0.00233965	-0.0368073	0.970976	0.993611
[CALU|CALU]	Calumenin |Isoform 2 of Calumenin	O43852;O43852-2	6		0.0125994	0.172574	0.839718	0.997964		-0.106934	-1.69724	0.0948754	0.340328		-0.119534	-2.08849	0.0419628	0.329571
[EDC4]	Enhancer of mRNA-decapping protein 4	Q6P2E9	3		-0.000801588	-0.0149228	0.986031	0.999784		0.0834266	1.69832	0.0946789	0.340328		0.0842282	1.89221	0.0645638	0.397373
[CKMT2]	Creatine kinase S-type, mitochondrial	P17540	2		-0.0260753	-0.202356	0.812646	0.997964		0.224898	1.69551	0.0951925	0.340328		0.250973	1.6358	0.108717	0.497699
[VTI1A]	Isoform 1 of Vesicle transport through interaction with t-SNAREs homolog 1A	Q96AJ9-1	1		0.00787081	0.0615616	0.942464	0.997964		0.194372	1.69833	0.0946778	0.340328		0.186501	1.49533	0.141818	0.552484
[HLA-A]	HLA class I histocompatibility antigen, A-2 alpha chain	P10316;Q31612;;P01892	1		0.0119181	0.0833471	0.922166	0.997964		-0.18559	-1.69632	0.0950403	0.340328		-0.197508	-1.43718	0.157643	0.57689
[HLA-B|HLA-H|HLA-B|HLA-A|HLA-A|HLA-A|HLA-B|HLA-A|HLA-A|HLA-E|HLA-A|HLA-A|HLA-G|HLA-G|HLA-B|HLA-A|HLA-A|HLA-B|HLA-B|HLA-B|HLA-B|HLA-B|HLA-B|HLA-B|HLA-B|HLA-B|HLA-B|HLA-B|HLA-B|HLA-C|HLA-B|HLA-B|HLA-C|HLA-B|HLA-B|HLA-B|HLA-C]	HLA class I histocompatibility antigen, B-7 alpha chain |Putative HLA class I histocompatibility antigen, alpha chain H |HLA class I histocompatibility antigen, B-27 alpha chain |HLA class I histocompatibility antigen, A-3 alpha chain |HLA class I histocompatibility antigen, A-3 alpha chain |HLA class I histocompatibility antigen, A-24 alpha chain |HLA class I histocompatibility antigen, B-58 alp…	P04439;P13746;P30461;Q29940;P16188;P30508;P17693;;P04439;P01889;P30464;Q95365;Q04826;Q29865;P30443;P13746;P30447;P30460;P30483;Q29940;P30490;Q9TNN7;P16188;P30461;P30485;P30487;P10319;Q29718;P05534;P30466;P03989;P18463;P30479;P30481;P30495;P30501;P13747;P01893;P17693	1		0.0118571	0.0829451	0.922539	0.997964		-0.18555	-1.6964	0.0950258	0.340328		-0.197407	-1.43687	0.157732	0.57689
[C9orf64]	UPF0553 protein C9orf64	Q5T6V5	1		-0.0297705	-0.430736	0.61404	0.997964		-0.0958472	-1.69665	0.0949822	0.340328		-0.0660767	-1.07367	0.289595	0.725225
[BCAT2]	Branched-chain-amino-acid aminotransferase, mitochondrial	O15382	6		-0.02491	-0.527238	0.537328	0.997964		-0.0629517	-1.69672	0.0949672	0.340328		-0.0380417	-1.04415	0.302936	0.736398
[DPYSL3]	Isoform LCRMP-4 of Dihydropyrimidinase-related protein 3	Q14195-2	23		-0.0569533	-0.910464	0.288784	0.993893		-0.0894661	-1.69761	0.094808	0.340328		-0.0325127	-0.714294	0.480063	0.842759
[NAPRT]	Nicotinate phosphoribosyltransferase	Q6XQN6	23		0.0332206	0.550962	0.519294	0.997964		0.0752306	1.6953	0.0952324	0.340474		0.04201	0.828166	0.413187	0.806149
[HAT1]	Isoform B of Histone acetyltransferase type B catalytic subunit	O14929-2	1		-0.0769019	-0.556876	0.514872	0.997964		-0.249402	-1.6931	0.0956433	0.34153		-0.1725	-1.4122	0.164835	0.588682
[RBP7]	Retinoid-binding protein 7	Q96R05	1		-0.0255075	-0.360917	0.672707	0.997964		0.125984	1.69129	0.095999	0.341818		0.151491	1.98062	0.0533598	0.363722
[FIBP]	Isoform Short of Acidic fibroblast growth factor intracellular-binding protein	O43427-2	1		-0.163551	-1.92762	0.0273596	0.505435		-0.154295	-1.69117	0.096021	0.341818		0.00925607	0.124411	0.902031	0.977336
[NUDT21]	Cleavage and polyadenylation specificity factor subunit 5	O43809	7		0.00900223	0.192465	0.821619	0.997964		0.0535014	1.68913	0.0964068	0.343778		0.0444992	1.03507	0.307143	0.738159
[ACIN1|ACIN1|ACIN1|ACIN1]	Apoptotic chromatin condensation inducer in the nucleus |Apoptotic chromatin condensation inducer in the nucleus |Isoform 4 of Apoptotic chromatin condensation inducer in the nucleus |Isoform 4 of Apoptotic chromatin condensation inducer in the nucleus	Q9UKV3-5;;Q9UKV3;Q9UKV3-5;;Q9UKV3	3		-0.0353853	-0.584494	0.494392	0.997964		-0.106482	-1.6869	0.0968474	0.344515		-0.0710967	-1.16242	0.251856	0.686572
[MRPS36]	28S ribosomal protein S36, mitochondrial	P82909	2		0.0865481	1.25822	0.14469	0.880058		0.0837414	1.68738	0.0967569	0.344515		-0.00280672	-0.0469434	0.962954	0.99312
[MAP2K5]	Isoform 4 of Dual specificity mitogen-activated protein kinase kinase 5	Q13163-4	1		0.1415	0.54857	0.521107	0.997964		0.375946	1.68611	0.0970017	0.344796		0.234445	0.933301	0.356766	0.778609
[PQBP1]	Isoform 2 of Polyglutamine-binding protein 1	O60828-2;;O60828-6	1		-0.0670894	-0.639887	0.454556	0.997964		-0.136385	-1.68607	0.0970079	0.344796		-0.0692952	-0.755432	0.455235	0.827053
[NUP188]	Isoform 2 of Nucleoporin NUP188 homolog	Q5SRE5-2	1		0.00623995	0.0557981	0.947832	0.997964		0.225676	1.68475	0.0972573	0.345389		0.219436	1.77573	0.082313	0.438017
[HDGF|HDGF]	Hepatoma-derived growth factor |Isoform 2 of Hepatoma-derived growth factor	P51858;P51858-2	1		-0.0155178	-0.195019	0.819293	0.997964		-0.117467	-1.68405	0.0973888	0.345528		-0.101949	-1.49824	0.141069	0.550285
[RUVBL1]	RuvB-like 1	Q9Y265	14		-0.00749267	-0.243352	0.775621	0.997964		-0.0377319	-1.68387	0.0974244	0.345668		-0.0302393	-1.1255	0.267104	0.70345
[SF3B6]	Splicing factor 3B subunit 6	Q9Y3B4	1		-0.0605469	-0.967428	0.2601	0.971226		-0.09877	-1.68267	0.0976489	0.346258		-0.0382231	-0.603318	0.550475	0.86376
[PDLIM3|PDLIM3|PDLIM3]	PDZ and LIM domain protein 3 |Isoform 2 of PDZ and LIM domain protein 3 |Isoform 2 of PDZ and LIM domain protein 3	Q53GG5;Q53GG5-2;;Q53GG5-2	6		-0.020348	-0.213634	0.802442	0.997964		0.171329	1.6808	0.0980072	0.347748		0.191677	1.76786	0.0836539	0.440136
[SNX1]	Isoform 1A of Sorting nexin-1	Q13596-2	9		0.0146275	0.475233	0.578071	0.997964		0.031748	1.67841	0.0984744	0.348921		0.0171205	0.726475	0.472595	0.839597
[SEC23IP]	SEC23-interacting protein	Q9Y6Y8	4		0.110472	1.93574	0.0267321	0.505435		0.0971149	1.67808	0.0985398	0.348921		-0.0133574	-0.213017	0.833106	0.958004
[PGRMC1]	Membrane-associated progesterone receptor component 1	O00264	6		0.00357416	0.0644979	0.93972	0.997964		-0.0916147	-1.67683	0.0987825	0.349192		-0.0951888	-2.29825	0.025721	0.255319
[RALA]	Ras-related protein Ral-A	P11233	2		0.0308071	0.589141	0.490992	0.997964		0.0647104	1.67663	0.0988269	0.349192		0.0339032	0.975015	0.335808	0.765332
[SF3B2]	Splicing factor 3B subunit 2	Q13435	13		0.0101122	0.194346	0.819902	0.997964		-0.0694415	-1.67302	0.0995306	0.349376		-0.0795537	-1.94064	0.0581918	0.377876
[MP68]	6.8 kDa mitochondrial proteolipid	P56378	1		0.038135	0.352897	0.679537	0.997964		0.157268	1.67552	0.0990444	0.349376		0.119133	1.5566	0.126488	0.524873
[MYBPC1|MYBPC1]	Isoform 2 of Myosin-binding protein C, slow-type |Isoform 3 of Myosin-binding protein C, slow-type	Q00872;Q00872-10;Q00872-4;Q00872-7;;Q00872-3;Q00872-2	2		0.183016	0.930095	0.278641	0.985871		0.390386	1.67542	0.0990638	0.349376		0.20737	0.903573	0.372167	0.788578
[EIF4A2]	Eukaryotic initiation factor 4A-II	Q14240	4		-0.217041	-2.5449	0.00406455	0.323529		-0.15618	-1.67448	0.0992487	0.349376		0.0608615	0.732229	0.469128	0.836834
[FKBP4]	Peptidyl-prolyl cis-trans isomerase FKBP4	Q02790	17		-0.0197081	-0.570241	0.504902	0.997964		-0.0363057	-1.67276	0.0995819	0.349376		-0.0165977	-0.707053	0.484484	0.8432
[RPL29]	60S ribosomal protein L29	P47914	3		-0.0913043	-1.03693	0.227839	0.959203		-0.144254	-1.67299	0.0995365	0.349376		-0.0529494	-0.612353	0.544536	0.860453
[MYO5A]	Isoform 2 of Unconventional myosin-Va	Q9Y4I1-2	1		-0.125454	-1.17397	0.172962	0.924138		-0.16062	-1.67459	0.0992292	0.349376		-0.0351656	-0.354437	0.725698	0.922919
[HSD17B12]	Very-long-chain 3-oxoacyl-CoA reductase	Q53GQ0	8		-0.109721	-1.75163	0.0441842	0.57554		-0.0955125	-1.67357	0.0994311	0.349376		0.0142081	0.277798	0.783513	0.944041
[SAMHD1]	Deoxynucleoside triphosphate triphosphohydrolase SAMHD1	Q9Y3Z3	13		-0.0177638	-0.324871	0.70369	0.997964		-0.0758194	-1.67068	0.0999949	0.349601		-0.0580555	-1.58136	0.120674	0.516163
[IFT27]	Isoform 2 of Intraflagellar transport protein 27 homolog	Q9BW83-2	1		0.0967291	0.969888	0.258906	0.971226		0.15572	1.67092	0.0999534	0.349601		0.0589913	0.692411	0.493557	0.845709
[USP15]	Isoform 2 of Ubiquitin carboxyl-terminal hydrolase 15	Q9Y4E8;;Q9Y4E8-2	8		-0.0333208	-0.5836	0.495053	0.997964		-0.0585429	-1.67107	0.0999198	0.349601		-0.0252221	-0.534381	0.596905	0.880869
[HLA-A|HLA-A|HLA-A|HLA-A|HLA-B|HLA-A|HLA-A|HLA-A|HLA-A|HLA-A|HLA-A|HLA-A|HLA-A|HLA-A|HLA-B|HLA-B|HLA-B|HLA-A|HLA-B]	HLA class I histocompatibility antigen, A-68 alpha chain |HLA class I histocompatibility antigen, A-2 alpha chain |HLA class I histocompatibility antigen, A-3 alpha chain |HLA class I histocompatibility antigen, A-24 alpha chain |HLA class I histocompatibility antigen, B-58 alpha chain |HLA class I histocompatibility antigen, A-11 alpha chain |HLA class I histocompatibility antigen, A-30 alpha ch…	P04439;P30464;P30443;P01892;P13746;P30447;P30450;P30457;P16190;P01891;Q29940;P30490;P16188;P30459;P10319;P05534;P30512;P30453;P30495	1		-0.181295	-1.8937	0.0300397	0.512438		-0.156467	-1.67072	0.0999884	0.349601		0.0248281	0.288321	0.77549	0.941469
[GIPC1]	PDZ domain-containing protein GIPC1	O14908	2		-0.127649	-1.66659	0.0551131	0.627273		-0.111378	-1.6716	0.0998162	0.349601		0.0162712	0.27547	0.785288	0.944041
[RXRA]	Isoform 2 of Retinoic acid receptor RXR-alpha	P19793-2	1		-0.147071	-0.496074	0.561531	0.997964		0.446633	1.66926	0.100272	0.349867		0.593704	2.18093	0.0339744	0.291878
[YARS]	Tyrosine--tRNA ligase, cytoplasmic	P54577	11		-0.073035	-1.27921	0.138215	0.877778		-0.0812827	-1.66927	0.100269	0.349867		-0.00824768	-0.171504	0.865285	0.967454
[RHOG]	Rho-related GTP-binding protein RhoG	P84095	3		0.0938755	1.42939	0.0984373	0.780632		0.0946108	1.66769	0.100576	0.350442		0.000735263	0.0158791	0.987474	0.995439
[FAM103A1]	RNMT-activating mini protein	Q9BTL3	1		0.0530381	0.562381	0.510771	0.997964		-0.173756	-1.66752	0.100611	0.351017		-0.226794	-2.25389	0.0285941	0.264205
[SNRNP40]	U5 small nuclear ribonucleoprotein 40 kDa protein	Q96DI7	4		-0.085697	-1.50555	0.0822017	0.748276		-0.0689172	-1.66667	0.100782	0.351148		0.0167798	0.467064	0.64386	0.899577
[TPM1|TPM1|TPM1|TPM1|TPM1|TPM1|TPM1|TPM1|TPM1]	Tropomyosin alpha-1 chain |Tropomyosin alpha-1 chain |Isoform 4 of Tropomyosin alpha-1 chain |Isoform 6 of Tropomyosin alpha-1 chain |Isoform 6 of Tropomyosin alpha-1 chain |Isoform 8 of Tropomyosin alpha-1 chain |Isoform 8 of Tropomyosin alpha-1 chain |Isoform 9 of Tropomyosin alpha-1 chain |Isoform 9 of Tropomyosin alpha-1 chain	P09493;;P09493;P09493-4;P09493-6;P09493-8;P09493-9;;P09493-3;P09493-6;P09493-7;P09493-8;P09493-9	1		0.0726942	0.463074	0.587763	0.997964		0.207431	1.66616	0.100881	0.35128		0.134737	1.18709	0.241975	0.679504
[SRP72]	Signal recognition particle subunit SRP72	O76094-2;;O76094	1		0.0423736	0.547253	0.522083	0.997964		-0.118561	-1.66145	0.101821	0.351399		-0.160935	-2.29592	0.0258637	0.255319
[PLXNB2]	Plexin-B2	O15031	6		-0.000317366	-0.00936173	0.991215	0.999784		0.0465055	1.66409	0.101291	0.351399		0.0468228	1.60377	0.115652	0.507609
[ECM1|ECM1|ECM1]	Extracellular matrix protein 1 |Extracellular matrix protein 1 |Isoform 2 of Extracellular matrix protein 1	Q16610;Q16610-2;;Q16610	3		-0.0322353	-0.391481	0.646743	0.997964		-0.128273	-1.66179	0.10175	0.351399		-0.0960377	-1.23413	0.223995	0.660027
[F3]	Isoform 2 of Tissue factor	P13726-2	1		-0.0592825	-0.631773	0.460265	0.997964		-0.15481	-1.66287	0.10153	0.351399		-0.0955279	-1.05181	0.299443	0.734615
[DIAPH1]	Protein diaphanous homolog 1	O60610-2;;O60610	4		-0.122271	-2.20009	0.012269	0.397849		-0.0774388	-1.66216	0.101675	0.351399		0.0448323	0.870262	0.389905	0.794895
[CGNL1]	Cingulin-like protein 1	Q0VF96	1		0.0710224	0.677307	0.428857	0.997964		0.140733	1.6611	0.101894	0.351399		0.069711	0.739882	0.464481	0.834442
[RPL38]	60S ribosomal protein L38	P63173	5		-0.0786953	-1.11415	0.19551	0.927761		-0.118724	-1.66268	0.101572	0.351399		-0.0400288	-0.657036	0.515757	0.849857
[CCS]	Copper chaperone for superoxide dismutase	O14618	5		0.067574	0.952842	0.267234	0.977977		0.112123	1.6619	0.101727	0.351399		0.0445488	0.648564	0.521159	0.850905
[ISYNA1]	Isoform 2 of Inositol-3-phosphate synthase 1	Q9NPH2-2	1		0.171069	1.96323	0.0247131	0.5		0.127693	1.66575	0.100961	0.351399		-0.0433758	-0.63268	0.531362	0.855968
[CD55]	Isoform 1 of Complement decay-accelerating factor	P08174-4;;P08174-2	2		0.234595	1.70773	0.0495884	0.604651		0.179203	1.66396	0.101317	0.351399		-0.0553925	-0.462288	0.647254	0.900752
[FN1]	Isoform 3 of Fibronectin	P02751-3;;P02751-5	1		0.109701	1.11006	0.19713	0.927761		0.155281	1.66212	0.101684	0.351399		0.0455805	0.421333	0.676557	0.908143
[MACF1|MACF1]	Microtubule-actin cross-linking factor 1, isoforms 1/2/3/5 |Isoform 2 of Microtubule-actin cross-linking factor 1, isoforms 1/2/3/5	Q9UPN3;Q9UPN3-2	51		0.0234413	0.81157	0.343896	0.997964		0.031114	1.66069	0.101979	0.351965		0.00767275	0.394828	0.695877	0.914334
[LONP1]	Isoform 2 of Lon protease homolog, mitochondrial	P36776-2	10		-0.0845436	-1.48744	0.0858483	0.75388		0.0655815	1.65918	0.102279	0.352223		0.150125	3.12417	0.00293955	0.108108
[KRT86]	Keratin, type II cuticular Hb6	O43790	1		0.553052	1.73874	0.0457282	0.581882		0.341556	1.65906	0.102305	0.352223		-0.211495	-0.680825	0.500767	0.848195
[RPL35A]	60S ribosomal protein L35a	P18077	5		-0.026146	-0.369556	0.665273	0.997964		-0.12442	-1.65788	0.102549	0.352787		-0.0982744	-1.48628	0.144203	0.553172
[HNRNPF]	Heterogeneous nuclear ribonucleoprotein F	P52597	11		0.00944796	0.221978	0.794825	0.997964		-0.0506969	-1.65505	0.103105	0.352992		-0.0601449	-1.87693	0.0666824	0.401884
[MANF]	Mesencephalic astrocyte-derived neurotrophic factor	P55145	5		-0.0103002	-0.189402	0.824398	0.997964		-0.0683651	-1.65468	0.103176	0.352992		-0.0580649	-1.66968	0.101781	0.482014
[HEATR3]	Isoform 3 of HEAT repeat-containing protein 3	Q7Z4Q2-3	1		-0.00304966	-0.0201232	0.981191	0.999784		-0.201312	-1.65594	0.102927	0.352992		-0.198263	-1.61192	0.11384	0.503867
[SAA4]	Serum amyloid A-4 protein	P35542	3		0.0169027	0.110361	0.897129	0.997964		0.189191	1.65506	0.103103	0.352992		0.172288	1.21177	0.232406	0.670185
[ILF3|ILF3|ILF3]	Interleukin enhancer-binding factor 3 |Interleukin enhancer-binding factor 3 |Isoform 7 of Interleukin enhancer-binding factor 3	Q12906;Q12906-7;;Q12906	2		-0.0750468	-0.818484	0.339837	0.997964		-0.166001	-1.65515	0.103087	0.352992		-0.0909546	-0.942793	0.351945	0.774123
[ARHGAP1]	Rho GTPase-activating protein 1	Q07960	13		-0.0378129	-0.848661	0.322584	0.997964		-0.0618697	-1.65331	0.103461	0.353986		-0.0240568	-0.776807	0.442627	0.820648
[THUMPD1]	THUMP domain-containing protein 1	Q9NXG2	2		-0.0121504	-0.263131	0.75791	0.997964		0.0716763	1.65285	0.103555	0.354113		0.0838267	1.75849	0.0852746	0.445344
[RBM4]	RNA-binding protein 4	Q9BWF3	1		0.0913806	1.26334	0.143078	0.879884		-0.0855061	-1.64878	0.104387	0.354256		-0.176887	-2.68301	0.0097528	0.167742
[ANK1]	Isoform Er7 of Ankyrin-1	P16157-3;P16157-7;;P16157-8	42		-0.0341983	-0.203644	0.811479	0.997964		0.237552	1.64993	0.104149	0.354256		0.271751	1.6602	0.103683	0.488095
[HSP90AB1]	Heat shock protein HSP 90-beta	P08238	28		-0.0225544	-0.345045	0.686291	0.997964		-0.102291	-1.65105	0.103921	0.354256		-0.0797365	-1.50043	0.140517	0.548141
[ATP2B4|ATP2B4|ATP2B4]	Isoform ZK of Plasma membrane calcium-transporting ATPase 4 |Isoform ZB of Plasma membrane calcium-transporting ATPase 4 |Isoform ZB of Plasma membrane calcium-transporting ATPase 4	P23634-7;;P23634-7;P23634-5	4		0.018203	0.190168	0.823692	0.997964		0.130385	1.64893	0.104355	0.354256		0.112182	1.29078	0.203703	0.638668
[NME3]	Nucleoside diphosphate kinase 3	Q13232	1		-0.0895914	-1.27017	0.140963	0.877778		-0.14402	-1.64992	0.10415	0.354256		-0.054429	-0.764716	0.449753	0.82393
[SPARC]	SPARC	P09486	4		-0.15332	-1.07752	0.210401	0.93998		-0.197408	-1.6501	0.104116	0.354256		-0.0440881	-0.476685	0.637075	0.898476
[COL23A1]	Collagen alpha-1(XXIII) chain	Q86Y22;;Q86Y22-2	1		0.304711	1.03796	0.227384	0.959203		0.45625	1.65019	0.1041	0.354256		0.151539	0.472529	0.639992	0.898696
[UBA5]	Ubiquitin-like modifier-activating enzyme 5	Q9GZZ9	4		0.1292	1.7914	0.0397275	0.56746		0.100291	1.64962	0.104216	0.354256		-0.0289091	-0.414862	0.68124	0.909794
[PRELP]	Prolargin	P51888	48		0.0667334	1.0453	0.22418	0.954677		0.0998326	1.64827	0.104493	0.354811		0.0330992	0.523013	0.604722	0.882743
[SORBS3]	Vinexin	O60504	11		0.00640342	0.114344	0.89341	0.997964		-0.0741921	-1.64688	0.104773	0.355489		-0.0805955	-1.91939	0.0609246	0.383959
[NAXD]	ATP-dependent (S)-NAD(P)H-hydrate dehydratase	Q8IW45	1		0.066195	0.923643	0.281927	0.98717		0.106938	1.64689	0.10477	0.355489		0.0407429	0.584239	0.563156	0.869478
[GMPPB]	Mannose-1-phosphate guanyltransferase beta	Q9Y5P6	3		0.00734187	0.0932525	0.913003	0.997964		0.101939	1.64562	0.105027	0.355613		0.0945967	1.38885	0.171855	0.600164
[TMEM33]	Transmembrane protein 33	P57088	2		-0.0894987	-1.19729	0.164702	0.905405		-0.118401	-1.64309	0.105555	0.357877		-0.0289026	-0.411096	0.683983	0.909794
[ANK3|ANK3|ANK3]	Ankyrin-3 |Isoform 2 of Ankyrin-3 |Isoform 3 of Ankyrin-3	Q12955;Q12955-4;Q12955-5	2		0.0717209	0.93151	0.277914	0.984215		0.0977312	1.64135	0.105906	0.358426		0.0260104	0.392425	0.697638	0.914334
[NA]	Ig heavy chain V-I region EU	P01742	2		-0.0883888	-0.837841	0.328731	0.997964		0.161306	1.63934	0.106332	0.358844		0.249695	2.77955	0.00753869	0.152
[MUT]	Methylmalonyl-CoA mutase, mitochondrial	P22033	2		-0.0460168	-0.608545	0.476905	0.997964		0.0993769	1.6407	0.106041	0.358844		0.145394	2.25422	0.0285706	0.264205
[PPA2]	Inorganic pyrophosphatase 2, mitochondrial	Q9H2U2	8		-0.0253512	-0.477556	0.576234	0.997964		0.0728087	1.63808	0.106604	0.358844		0.0981598	1.93649	0.0587115	0.378947
[ACO2]	Aconitate hydratase, mitochondrial	Q99798	29		0.00162424	0.0340756	0.968117	0.999784		0.0881698	1.63818	0.10658	0.358844		0.0865456	1.61651	0.112839	0.503867
[ILF3|ILF3]	Interleukin enhancer-binding factor 3 |Isoform 7 of Interleukin enhancer-binding factor 3	Q12906;Q12906-7	9		-0.0240861	-0.558816	0.51342	0.997964		-0.0660039	-1.63933	0.106335	0.358844		-0.0419178	-1.1526	0.255826	0.689792
[FTL]	Ferritin light chain	P02792	5		0.1031	1.11246	0.196173	0.927761		0.142183	1.64117	0.105943	0.358844		0.0390828	0.621861	0.538355	0.859704
[SCRN1]	Secernin-1	Q12765;;Q12765-3	1		-0.111396	-1.25877	0.144514	0.879884		-0.145407	-1.64	0.106195	0.358844		-0.0340109	-0.380441	0.706439	0.917156
[RANBP1]	Isoform 2 of Ran-specific GTPase-activating protein	P43487-2	6		-0.00986768	-0.189202	0.824579	0.997964		-0.0750973	-1.63798	0.106625	0.358963		-0.0652296	-1.45667	0.152191	0.573436
[CTSK]	Cathepsin K	P43235	1		0.0654491	0.704146	0.410852	0.997964		0.116675	1.63723	0.106779	0.359627		0.0512263	0.602895	0.550759	0.864023
[UNC45A]	Isoform 2 of Protein unc-45 homolog A	Q9H3U1-2	10		0.0339982	0.836612	0.329439	0.997964		0.0513335	1.63687	0.106847	0.359627		0.0173353	0.581928	0.56471	0.869695
[PCDH8]	Isoform 2 of Protocadherin-8	O95206-2	1		0.26003	1.46962	0.0895529	0.759101		0.381241	1.63632	0.106958	0.360169		0.121211	0.550862	0.585646	0.877597
[EZR]	Ezrin	P15311	34		-0.0156999	-0.229287	0.788246	0.997964		-0.094184	-1.63474	0.107293	0.360642		-0.0784841	-1.38762	0.172234	0.600164
[CASP6]	Caspase-6	P55212	3		0.0584858	0.59241	0.488609	0.997964		0.129066	1.63481	0.107277	0.360642		0.0705797	0.832576	0.410706	0.804292
[LAMC2]	Laminin subunit gamma-2	Q13753	2		-0.0926664	-1.14742	0.182714	0.924138		-0.134037	-1.63417	0.107415	0.360642		-0.0413705	-0.578605	0.566927	0.869695
[CNPY4]	Protein canopy homolog 4	Q8N129	1		0.111608	0.919529	0.284043	0.988426		0.161371	1.63292	0.107675	0.360642		0.0497628	0.481077	0.633983	0.896489
[TRIM29]	Tripartite motif-containing protein 29	Q14134	59		0.0186633	0.297899	0.727232	0.997964		-0.0912423	-1.62947	0.10841	0.361577		-0.109906	-2.29446	0.0259514	0.255319
[UACA]	Isoform 2 of Uveal autoantigen with coiled-coil domains and ankyrin repeats	Q9BZF9-2	4		-0.0325659	-0.305295	0.72076	0.997964		0.140677	1.63163	0.107952	0.361577		0.173243	1.53216	0.132447	0.529873
[GOLGA4|GOLGA4|GOLGA4|GOLGA4]	Isoform 3 of Golgin subfamily A member 4 |Isoform 3 of Golgin subfamily A member 4 |Isoform 5 of Golgin subfamily A member 4 |Isoform 5 of Golgin subfamily A member 4	Q13439-5;;Q13439-3;Q13439-5;;Q13439-3	1		0.00507352	0.0448174	0.958115	0.999101		-0.140987	-1.63038	0.108224	0.361577		-0.14606	-1.27512	0.209167	0.64311
[LPP]	Lipoma-preferred partner	Q93052	24		-0.0228065	-0.237304	0.781053	0.997964		-0.127345	-1.62967	0.108372	0.361577		-0.104538	-1.17013	0.248744	0.682668
[DHX9]	ATP-dependent RNA helicase A	Q08211	23		-0.0262597	-0.525463	0.538676	0.997964		-0.069119	-1.62931	0.108445	0.361577		-0.0428594	-1.11654	0.270867	0.704879
[QRICH1]	Glutamine-rich protein 1	Q2TAL8	1		-0.165247	-2.16396	0.0137151	0.407767		-0.126444	-1.62944	0.108416	0.361577		0.0388027	0.519181	0.607338	0.883732
[ATXN10]	Ataxin-10	Q9UBB4	1		-0.14337	-1.1652	0.176137	0.924138		-0.196552	-1.63027	0.108245	0.361577		-0.0531816	-0.462145	0.647359	0.900752
[ARPC5]	Actin-related protein 2/3 complex subunit 5	O15511	7		-0.0853246	-1.60196	0.0649014	0.680328		-0.0831607	-1.62936	0.108435	0.361577		0.00216385	0.0431201	0.965982	0.993361
[NMRAL1]	NmrA-like family domain-containing protein 1	Q9HBL8	1		0.016204	0.123296	0.885128	0.997964		0.195988	1.62513	0.109316	0.361853		0.179784	1.65236	0.105282	0.491765
[CA2]	Carbonic anhydrase 2	P00918	30		-0.0345406	-0.172367	0.839911	0.997964		0.282305	1.62837	0.108645	0.361853		0.316845	1.61547	0.113061	0.503867
[UBAC1]	Ubiquitin-associated domain-containing protein 1	Q9BSL1	1		0.0370142	0.306947	0.719323	0.997964		0.181352	1.62549	0.109242	0.361853		0.144338	1.20809	0.233821	0.671027
[IGHM|NA]	Ig mu chain C region |Ig mu heavy chain disease protein	P01871;P04220	1		-0.0949675	-0.471209	0.58126	0.997964		-0.253003	-1.62906	0.108496	0.361853		-0.158036	-0.906127	0.370829	0.788578
[TINAGL1]	Tubulointerstitial nephritis antigen-like	Q9GZM7	9		0.185212	2.14586	0.0144852	0.414414		0.142997	1.62805	0.108713	0.361853		-0.0422154	-0.52844	0.600963	0.88212
[ILF2]	Interleukin enhancer-binding factor 2	Q12905	15		-0.075846	-1.26787	0.141661	0.879438		-0.0742434	-1.62873	0.108569	0.361853		0.00160258	0.0304765	0.975958	0.993638
[PDHA1]	Pyruvate dehydrogenase E1 component subunit alpha, somatic form, mitochondrial	P08559;;P08559-3	5		0.0493476	0.881454	0.304336	0.997964		0.0966415	1.62431	0.109502	0.362802		0.047294	0.779637	0.440971	0.819659
[SF3A3]	Splicing factor 3A subunit 3	Q12874	8		-0.0272543	-0.574942	0.50143	0.997964		-0.0743586	-1.62395	0.109582	0.362917		-0.0471043	-1.2789	0.207845	0.642857
[LGALS3]	Galectin-3	P17931	22		0.0336193	0.709786	0.407155	0.997964		-0.0615437	-1.62133	0.110147	0.363787		-0.095163	-2.25437	0.0285615	0.264205
[SERPINB13]	Isoform 2 of Serpin B13	Q9UIV8-2	2		-0.00103129	-0.00812363	0.992375	0.999784		-0.203948	-1.62152	0.110103	0.363787		-0.202917	-1.37621	0.175761	0.604285
[ACTA1]	Actin, alpha skeletal muscle	P68133	5		0.126668	0.903214	0.292614	0.995852		0.251705	1.62231	0.10993	0.363787		0.125037	0.777314	0.442315	0.820648
[PSMA1]	Proteasome subunit alpha type-1	P25786	15		-0.0330228	-0.759044	0.375745	0.997964		-0.0541866	-1.62142	0.110125	0.363787		-0.0211638	-0.737652	0.465813	0.834506
[GARS]	Glycine--tRNA ligase	P41250	17		-0.0250743	-0.612275	0.474205	0.997964		-0.0433599	-1.61881	0.110672	0.36556		-0.0182856	-0.608694	0.546934	0.861975
[LAMTOR3]	Ragulator complex protein LAMTOR3	Q9UHA4;;Q9UHA4-2	1		-0.413723	-1.99943	0.022282	0.5		-0.255707	-1.61824	0.110795	0.365672		0.158016	0.878874	0.385281	0.792308
[APEH]	Acylamino-acid-releasing enzyme	P13798	10		-0.0218048	-0.256715	0.76364	0.997964		0.122308	1.61586	0.111291	0.365733		0.144113	1.72331	0.0915161	0.455357
[AHNAK|AHNAK]	Neuroblast differentiation-associated protein AHNAK |Isoform 2 of Neuroblast differentiation-associated protein AHNAK	Q09666;Q09666-2	3		0.00967326	0.121295	0.886989	0.997964		-0.104035	-1.61492	0.111496	0.365733		-0.113708	-1.70424	0.095056	0.464419
[RPL21]	60S ribosomal protein L21	P46778	8		-0.0248586	-0.4052	0.635244	0.997964		-0.087112	-1.61532	0.111412	0.365733		-0.0622535	-1.31822	0.194349	0.627246
[THYN1]	Thymocyte nuclear protein 1	Q9P016	1		0.0591882	0.561517	0.511395	0.997964		0.142344	1.61591	0.11128	0.365733		0.0831557	0.936351	0.355195	0.776488
[NDUFV2]	NADH dehydrogenase [ubiquinone] flavoprotein 2, mitochondrial	P19404	7		0.02335	0.479081	0.574999	0.997964		0.0624353	1.61559	0.111351	0.365733		0.0390854	0.927953	0.35947	0.779271
[CORO1C]	Coronin-1C	Q9ULV4	24		-0.031176	-0.642162	0.452966	0.997964		-0.0618537	-1.61764	0.110915	0.365733		-0.0306777	-0.688132	0.49621	0.846325
[SBDS]	Ribosome maturation protein SBDS	Q9Y3A5	14		-0.037919	-0.772259	0.367553	0.997964		-0.0505907	-1.61719	0.111012	0.365733		-0.0126718	-0.354254	0.72583	0.922919
[PDIA6]	Isoform 3 of Protein disulfide-isomerase A6	Q15084-3	15		-0.0488648	-1.14668	0.183	0.924138		-0.0548187	-1.61457	0.111573	0.365733		-0.00595389	-0.232522	0.818052	0.953074
[GSTT2]	Glutathione S-transferase theta-2	P0CG29	1		0.139869	1.07156	0.212878	0.944894		0.265049	1.61427	0.111639	0.366255		0.12518	0.995101	0.32605	0.754255
[PRPF3]	U4/U6 small nuclear ribonucleoprotein Prp3	O43395	1		0.0529567	1.04916	0.222461	0.954677		-0.127162	-1.61311	0.111885	0.366776		-0.180119	-2.26333	0.0279598	0.263006
[TTN|TTN|TTN|TTN|TTN|TTN]	Isoform 12 of Titin |Isoform 12 of Titin |Isoform 13 of Titin |Isoform 13 of Titin |Isoform 6 of Titin |Isoform 6 of Titin	Q8WZ42-12;Q8WZ42-6;Q8WZ42-3;Q8WZ42-2;Q8WZ42-13;Q8WZ42-11;;Q8WZ42-13;Q8WZ42-12;Q8WZ42-6	1		0.071671	0.575075	0.501325	0.997964		0.22286	1.6098	0.112605	0.368852		0.151189	1.1612	0.252341	0.686728
[ERC1]	Isoform 2 of ELKS/Rab6-interacting/CAST family member 1	Q8IUD2-2	5		0.0249245	0.39729	0.641849	0.997964		0.0868149	1.61	0.112564	0.368852		0.0618904	1.07759	0.287845	0.723038
[CDKN1B]	Cyclin-dependent kinase inhibitor 1B	P46527	1		0.0695466	0.429802	0.61481	0.997964		0.221331	1.61017	0.112527	0.368852		0.151785	0.959242	0.343631	0.77066
[HSP90AA1]	Heat shock protein HSP 90-alpha	P07900	35		-0.0452782	-0.784174	0.360316	0.997964		-0.0766292	-1.60958	0.11265	0.368852		-0.031351	-0.817893	0.419006	0.811545
[FAM96B]	Mitotic spindle-associated MMXD complex subunit MIP18	Q9Y3D0	2		-0.0305223	-0.420047	0.622858	0.997964		0.109109	1.60729	0.113157	0.369494		0.139631	1.91538	0.0614522	0.385522
[TOR1AIP1|TOR1AIP1]	Torsin-1A-interacting protein 1 |Isoform 3 of Torsin-1A-interacting protein 1	Q5JTV8;Q5JTV8-3	2		0.0815197	1.93743	0.0266037	0.505435		0.0442425	1.60722	0.11317	0.369494		-0.0372772	-1.24497	0.219972	0.656528
[USP7]	Ubiquitin carboxyl-terminal hydrolase 7	Q93009;;Q93009-3	1		0.0548906	0.634831	0.458103	0.997964		0.140188	1.60749	0.113111	0.369494		0.0852974	1.0306	0.309245	0.741685
[HSD11B1]	Corticosteroid 11-beta-dehydrogenase isozyme 1	P28845	1		-0.134786	-0.853935	0.319611	0.997964		-0.223185	-1.60784	0.113032	0.369494		-0.0883981	-0.702161	0.487502	0.8432
[TNXB]	Tenascin-X	P22105	170		0.0876426	1.03731	0.227669	0.959203		0.13091	1.60695	0.11323	0.369494		0.0432677	0.690529	0.49472	0.846125
[LRRC47]	Leucine-rich repeat-containing protein 47	Q8N1G4	17		0.0382169	1.05725	0.218943	0.952849		0.039943	1.60753	0.113101	0.369494		0.00172606	0.082518	0.934843	0.987028
[SPTB|SPTB]	Spectrin beta chain, erythrocytic |Spectrin beta chain, erythrocytic	P11277-2;P11277;;P11277	35		-0.0366826	-0.178312	0.834479	0.997964		0.290902	1.605	0.113651	0.370416		0.327584	1.60857	0.114581	0.504945
[PPM1F]	Protein phosphatase 1F	P49593	1		0.115431	1.75656	0.0435964	0.570397		0.0948767	1.60477	0.113708	0.370521		-0.020554	-0.357631	0.723331	0.922919
[MYO1B]	Isoform 2 of Unconventional myosin-Ib	O43795-2	5		-0.0647795	-1.14078	0.185236	0.924138		-0.0863217	-1.60398	0.113886	0.370627		-0.0215422	-0.455097	0.652357	0.90152
[CA1]	Carbonic anhydrase 1	P00915	40		-0.0677175	-0.370593	0.664383	0.997964		0.27662	1.60317	0.114073	0.371243		0.344338	1.83963	0.0721	0.413636
[PFN2]	Isoform IIb of Profilin-2	P35080-2	1		-0.0528886	-0.802244	0.349424	0.997964		-0.0914106	-1.60309	0.114093	0.371243		-0.038522	-0.773528	0.444561	0.82163
[KRT17]	Keratin, type I cytoskeletal 17	Q04695	30		0.35298	2.2813	0.00956024	0.35443		0.212329	1.60101	0.11455	0.372263		-0.140652	-0.85936	0.395841	0.797624
[EIF2B1]	Translation initiation factor eIF-2B subunit alpha	Q14232	5		-0.095484	-1.33525	0.122059	0.831967		-0.106102	-1.60092	0.114571	0.372263		-0.0106179	-0.191743	0.849533	0.961679
[ATP5B]	ATP synthase subunit beta, mitochondrial	P06576	39		0.0159687	0.41542	0.626718	0.997964		0.0547534	1.59992	0.114799	0.37247		0.0387846	1.03907	0.305282	0.737426
[GNAI2]	Guanine nucleotide-binding protein G(i) subunit alpha-2	P04899	12		0.04563	1.01302	0.238618	0.97028		0.0540503	1.59993	0.114796	0.37247		0.00842031	0.239812	0.812474	0.949861
[BCL10]	B-cell lymphoma/leukemia 10	O95999	1		0.0649551	0.923621	0.28194	0.98717		0.100711	1.5974	0.115363	0.374595		0.0357557	0.699737	0.489013	0.8432
[HK1]	Hexokinase-1	P19367-4;;P19367	32		-0.0122309	-0.250063	0.769577	0.997964		0.0594927	1.59568	0.11574	0.374698		0.0717235	1.67416	0.10089	0.482014
[BPGM]	Bisphosphoglycerate mutase	P07738	12		-0.0158654	-0.0772051	0.927901	0.997964		0.279537	1.59558	0.115761	0.374698		0.295402	1.50868	0.138404	0.545761
[DDX5]	Probable ATP-dependent RNA helicase DDX5	P17844	11		-0.0216698	-0.441382	0.60532	0.997964		-0.0730733	-1.5959	0.115693	0.374698		-0.0514034	-1.2944	0.202422	0.636991
[NOP58]	Nucleolar protein 58	Q9Y2X3	8		-0.0393535	-0.867294	0.312143	0.997964		-0.0638186	-1.59534	0.115817	0.374698		-0.0244651	-0.739988	0.464415	0.834442
[GFRA1]	Isoform 2 of GDNF family receptor alpha-1	P56159-2	2		-0.0838833	-1.40006	0.105337	0.801126		-0.0657412	-1.596	0.11567	0.374698		0.0181422	0.341463	0.735431	0.927018
[HNRNPM]	Heterogeneous nuclear ribonucleoprotein M	P52272-2;;P52272	19		0.00967413	0.193142	0.820998	0.997964		-0.0652053	-1.59357	0.116214	0.375804		-0.0748794	-1.81527	0.0758556	0.426087
[NDUFS3]	NADH dehydrogenase [ubiquinone] iron-sulfur protein 3, mitochondrial	O75489	10		-0.0271175	-0.419642	0.623218	0.997964		0.0804432	1.59336	0.116259	0.375804		0.107561	1.74738	0.0872065	0.449141
[GNAS]	Guanine nucleotide-binding protein G(s) subunit alpha isoforms short	P63092	2		0.0317666	0.443618	0.603517	0.997964		0.099627	1.5935	0.11623	0.375804		0.0678604	1.1472	0.258052	0.693009
[EXOC4]	Exocyst complex component 4	Q96A65	7		-0.0764728	-1.18693	0.168352	0.917617		-0.0907047	-1.59315	0.116302	0.375904		-0.014232	-0.248826	0.805598	0.948959
[CARM1]	Isoform 1 of Histone-arginine methyltransferase CARM1	Q86X55-1	2		-0.00978747	-0.149143	0.861295	0.997964		0.0825741	1.59102	0.116777	0.376103		0.0923616	1.58648	0.119502	0.516163
[LRPPRC]	Leucine-rich PPR motif-containing protein, mitochondrial	P42704	23		0.0171797	0.285287	0.738298	0.997964		0.0921041	1.59154	0.116654	0.376103		0.0749244	1.3476	0.184702	0.609737
[RAB7B]	Ras-related protein Rab-7b	Q96AH8	1		-0.057217	-0.464344	0.586726	0.997964		0.196682	1.58812	0.117417	0.3776		0.253899	2.29809	0.0257306	0.255319
[RARS]	Arginine--tRNA ligase, cytoplasmic	P54136	10		-0.0299383	-0.511071	0.549788	0.997964		-0.0813189	-1.58839	0.117359	0.3776		-0.0513805	-0.937309	0.354717	0.775921
[NA]	Ig kappa chain V-II region TEW	P01617	4		0.133213	1.85405	0.0335198	0.522422		0.0976459	1.58866	0.117298	0.3776		-0.0355674	-0.555501	0.582489	0.876141
[STX12]	Syntaxin-12	Q86Y82	3		-0.00148291	-0.0306899	0.971287	0.999784		0.0628462	1.58682	0.117716	0.377893		0.0643291	1.63731	0.1084	0.497116
[PHPT1]	14 kDa phosphohistidine phosphatase	Q9NRX4	1		-0.036314	-0.360739	0.672859	0.997964		-0.118797	-1.58681	0.117718	0.377893		-0.0824829	-0.867175	0.391586	0.796156
[IGKV1-5]	Ig heavy chain V-I region 5 (Fragment)	P01602	1		-0.224623	-1.55063	0.0736642	0.703431		-0.192631	-1.58668	0.117744	0.377893		0.0319917	0.262263	0.795315	0.946515
[MX2]	Interferon-induced GTP-binding protein Mx2	P20592	1		0.0641835	0.69292	0.418289	0.997964		0.123829	1.58639	0.117808	0.37799		0.0596451	0.623546	0.537256	0.859424
[CPA3]	Mast cell carboxypeptidase A	P15088	15		0.168427	1.40374	0.10446	0.801126		-0.140423	-1.58608	0.117879	0.378088		-0.30885	-3.04548	0.00366563	0.108108
[DUT]	Deoxyuridine 5'-triphosphate nucleotidohydrolase, mitochondrial	P33316	6		0.0466674	0.99957	0.244785	0.97028		0.0658003	1.58482	0.118156	0.378981		0.0191329	0.52632	0.602428	0.88212
[RDH14]	Retinol dehydrogenase 14	Q9HBH5	1		-0.171406	-2.3674	0.00726401	0.35443		-0.0977265	-1.58287	0.118585	0.379475		0.0736796	1.04088	0.304454	0.736585
[GSN|GSN|GSN]	Gelsolin |Gelsolin |Isoform 3 of Gelsolin	P06396;;P06396;P06396-3	36		0.0630628	1.47564	0.0883002	0.759101		0.0520414	1.5824	0.118691	0.379571		-0.0110214	-0.306691	0.761614	0.935877
[POSTN]	Isoform 3 of Periostin	Q15063-3	1		0.00948643	0.0531086	0.950385	0.997964		-0.254813	-1.57996	0.119244	0.381255		-0.2643	-1.51735	0.136178	0.539806
[PTPN12]	Tyrosine-protein phosphatase non-receptor type 12	Q05209	1		0.0166977	0.18792	0.825772	0.997964		-0.110543	-1.57889	0.119485	0.38184		-0.12724	-1.80763	0.0770592	0.426087
[PTRF]	Polymerase I and transcript release factor	Q6NZI2	27		0.00163387	0.0206239	0.980728	0.999784		-0.107502	-1.57916	0.119426	0.38184		-0.109135	-1.56547	0.124394	0.520619
[COMMD10]	COMM domain-containing protein 10	Q9Y6G5	2		-0.0724225	-1.24182	0.14987	0.884882		-0.0934558	-1.57849	0.11957	0.381933		-0.0210332	-0.434848	0.666863	0.906039
[HLA-A|HLA-A]	HLA class I histocompatibility antigen, A-68 alpha chain |HLA class I histocompatibility antigen, A-2 alpha chain	P01891;P01892	1		-0.0575076	-0.299685	0.72567	0.997964		0.285486	1.57788	0.119706	0.382423		0.342994	1.88377	0.0657111	0.400651
[PFKP]	ATP-dependent 6-phosphofructokinase, platelet type	Q01813	14		-0.0163419	-0.342768	0.688246	0.997964		0.058553	1.57622	0.120078	0.383004		0.0748949	2.13923	0.0373767	0.309179
[AHSP]	Alpha-hemoglobin-stabilizing protein	Q9NZD4	2		0.0555534	0.210003	0.805711	0.997964		0.395956	1.57573	0.120197	0.383004		0.340403	1.19257	0.239833	0.678135
[EEA1]	Early endosome antigen 1	Q15075	39		0.00977797	0.188657	0.825094	0.997964		-0.0610938	-1.5738	0.120646	0.383886		-0.0708717	-1.84642	0.0711078	0.410687
[EPB41]	Isoform 3 of Protein 4.1	P11171-3	6		0.0123887	0.0797917	0.925476	0.997964		0.205461	1.57271	0.120892	0.384555		0.193072	1.28455	0.205874	0.641673
[ECHDC3]	Enoyl-CoA hydratase domain-containing protein 3, mitochondrial	Q96DC8	2		-0.142737	-1.65382	0.0569526	0.64058		-0.122353	-1.57188	0.121078	0.384555		0.0203833	0.279314	0.782354	0.944041
[SPTAN1|SPTAN1|SPTAN1]	Isoform 2 of Spectrin alpha chain, non-erythrocytic 1 |Isoform 3 of Spectrin alpha chain, non-erythrocytic 1 |Isoform 3 of Spectrin alpha chain, non-erythrocytic 1	Q13813-3;;Q13813-2;Q13813-3	1		-0.143352	-2.16824	0.0135385	0.407767		-0.141211	-1.57302	0.120822	0.384555		0.00214119	0.0254803	0.979871	0.994967
[LYZ]	Lysozyme C	P61626	7		-0.00908684	-0.0420254	0.960698	0.999784		-0.292171	-1.57143	0.121185	0.385039		-0.283084	-2.06187	0.0445784	0.33691
[KRT31]	Keratin, type I cuticular Ha1	Q15323	4		0.46552	1.76852	0.0422418	0.568773		0.264159	1.57058	0.121384	0.385523		-0.201361	-0.782311	0.439408	0.819535
[IGLL5]	Immunoglobulin lambda-like polypeptide 5	B9A064	7		-0.114149	-1.0305	0.23071	0.960452		0.155011	1.56764	0.122067	0.385759		0.26916	2.64171	0.010873	0.173653
[CAPZB|CAPZB|CAPZB|CAPZB]	F-actin-capping protein subunit beta |F-actin-capping protein subunit beta |Isoform 2 of F-actin-capping protein subunit beta |Isoform 2 of F-actin-capping protein subunit beta	P47756-2;P47756;;P47756;P47756-2	1		-0.020269	-0.249357	0.770197	0.997964		0.102533	1.56802	0.121977	0.385759		0.122802	1.7451	0.0876133	0.449141
[SPTB]	Spectrin beta chain, erythrocytic	P11277	3		-0.0115506	-0.0660183	0.938286	0.997964		0.220866	1.56857	0.121849	0.385759		0.232417	1.46998	0.14855	0.56422
[CFH]	Complement factor H	P08603	66		0.0281161	0.328207	0.700833	0.997964		0.0857773	1.56947	0.121636	0.385759		0.0576612	0.779668	0.440952	0.819659
[TATDN1]	Putative deoxyribonuclease TATDN1	Q6P1N9	2		-0.0407043	-0.804734	0.34794	0.997964		-0.0645607	-1.56773	0.122044	0.385759		-0.0238564	-0.612732	0.544283	0.860453
[HYI]	Putative hydroxypyruvate isomerase	Q5T013-2;;Q5T013	1		0.168081	1.85318	0.0335955	0.522422		0.130606	1.56762	0.122072	0.385759		-0.0374743	-0.476863	0.636954	0.898445
[RANBP3]	Isoform 3 of Ran-binding protein 3	Q9H6Z4-3	2		-0.0893711	-1.3409	0.120529	0.831967		-0.0834029	-1.5681	0.121959	0.385759		0.00596819	0.0935234	0.926189	0.985321
[CGN]	Isoform 2 of Cingulin	Q9P2M7-2	1		0.223313	2.30068	0.00899774	0.35443		0.145156	1.56558	0.122544	0.387021		-0.0781565	-0.780619	0.440401	0.819569
[EIF3G]	Eukaryotic translation initiation factor 3 subunit G	O75821	4		0.00834461	0.106687	0.900583	0.997964		-0.114814	-1.56511	0.122649	0.387109		-0.123159	-1.80931	0.0767963	0.426087
[ACOT7]	Isoform 6 of Cytosolic acyl coenzyme A thioester hydrolase	O00154-6	3		-0.0136874	-0.202319	0.81268	0.997964		0.0773265	1.56372	0.122981	0.388112		0.0910138	1.63425	0.109047	0.498278
[WDR36]	WD repeat-containing protein 36	Q8NI36	2		0.00125902	0.0214355	0.979972	0.999784		-0.0850542	-1.56285	0.123188	0.388112		-0.0863132	-1.47789	0.146405	0.557248
[LAMA3]	Laminin subunit alpha-3	Q16787	12		-0.158123	-1.97513	0.0238856	0.5		-0.105497	-1.56281	0.123196	0.388112		0.0526259	0.901452	0.373293	0.788578
[RPL7L1]	60S ribosomal protein L7-like 1	Q6DKI1	1		-0.104499	-1.8818	0.031044	0.514563		-0.0659762	-1.56398	0.12292	0.388112		0.0385233	0.854516	0.398488	0.797624
[PSMA4]	Proteasome subunit alpha type-4	P25789	10		-0.0274814	-0.720947	0.399912	0.997964		-0.0547578	-1.56192	0.1234	0.388112		-0.0272765	-0.748142	0.459585	0.830051
[CAPZB|CAPZB|CAPZB|CAPZB|CAPZB]	F-actin-capping protein subunit beta |F-actin-capping protein subunit beta |Isoform 2 of F-actin-capping protein subunit beta |Isoform 2 of F-actin-capping protein subunit beta |Isoform 2 of F-actin-capping protein subunit beta	P47756;P47756-2;;P47756-2;P47756;;P47756-2	1		-0.0829882	-1.09395	0.203626	0.927761		-0.117055	-1.56192	0.123401	0.388112		-0.0340667	-0.4499	0.656065	0.902109
[YIPF5]	Isoform 2 of Protein YIPF5	Q969M3-2	1		-0.145417	-1.32463	0.124984	0.838188		-0.163499	-1.56228	0.123317	0.388112		-0.0180823	-0.194618	0.847318	0.961115
[NCK1]	Cytoplasmic protein NCK1	P16333	3		0.0130067	0.284812	0.7387	0.997964		0.0564888	1.5614	0.123521	0.388199		0.0434821	1.07778	0.287766	0.723038
[CYP51A1]	Lanosterol 14-alpha demethylase	Q16850	2		-0.121942	-1.3367	0.12167	0.831967		-0.136865	-1.56064	0.1237	0.388673		-0.0149223	-0.19311	0.848472	0.961163
[AP2S1]	AP-2 complex subunit sigma	P53680;;P53680-2	1		-0.122886	-1.14168	0.184897	0.924138		-0.139065	-1.55905	0.124077	0.389922		-0.0161792	-0.223652	0.824918	0.955805
[PDCD6]	Programmed cell death protein 6	O75340-2;;O75340	5		-0.0755198	-1.30374	0.13095	0.855799		-0.079974	-1.55764	0.124412	0.39117		-0.00445419	-0.0826725	0.934723	0.987025
[CFHR2]	Isoform Short of Complement factor H-related protein 2	P36980-2	1		-0.0989986	-1.22559	0.155167	0.897351		0.0908366	1.5555	0.124917	0.393189		0.189835	3.04191	0.00370108	0.108108
[FILIP1L]	Isoform 6 of Filamin A-interacting protein 1-like	Q4L180-6	1		-0.0598663	-0.532327	0.53343	0.997964		-0.18196	-1.55442	0.125176	0.393658		-0.122093	-1.15785	0.253699	0.687346
[DUSP3]	Dual specificity protein phosphatase 3	P51452	2		0.0438455	0.716421	0.402832	0.997964		0.0815353	1.55372	0.125345	0.39374		0.0376898	0.638319	0.52773	0.854335
[QDPR]	Isoform 2 of Dihydropteridine reductase	P09417;;P09417-2	9		0.0284862	0.645402	0.450703	0.997964		0.0509042	1.55335	0.125434	0.393822		0.022418	0.68412	0.498712	0.846566
[SSR4]	Translocon-associated protein subunit delta	P51571	1		-0.115499	-1.83408	0.0353881	0.52766		-0.106259	-1.55264	0.125608	0.393904		0.00923939	0.144756	0.886158	0.972327
[ABCB7]	Isoform 3 of ATP-binding cassette sub-family B member 7, mitochondrial	O75027-3	1		-0.103545	-1.1451	0.183607	0.924138		0.15336	1.55117	0.125959	0.394757		0.256905	2.68288	0.0097556	0.167742
[APOE]	Apolipoprotein E	P02649	16		-0.01039	-0.115445	0.892382	0.997964		0.114109	1.55071	0.126078	0.394838		0.124499	1.33433	0.189028	0.618592
[NONO]	Non-POU domain-containing octamer-binding protein	Q15233	9		-0.00207903	-0.0370341	0.96537	0.999784		-0.0643122	-1.55041	0.126145	0.395		-0.0622332	-1.32525	0.192006	0.625094
[BIN1|BIN1|BIN1|BIN1|BIN1]	Isoform BIN1+12A of Myc box-dependent-interacting protein 1 |Isoform BIN1+12A of Myc box-dependent-interacting protein 1 |Isoform II2 of Myc box-dependent-interacting protein 1 |Isoform II2 of Myc box-dependent-interacting protein 1 |Isoform II2 of Myc box-dependent-interacting protein 1	O00499-11;O00499-10;O00499-6;;O00499-6;O00499-11;;O00499-6	3		0.0261955	0.248743	0.770753	0.997964		0.13502	1.55034	0.126162	0.395		0.108825	1.00936	0.319252	0.75
[CTTN|CTTN|CTTN|CTTN]	Src substrate cortactin |Src substrate cortactin |Isoform 3 of Src substrate cortactin |Isoform 3 of Src substrate cortactin	Q14247-3;;Q14247;Q14247-3;;Q14247	4		0.0216099	0.228773	0.788699	0.997964		-0.123509	-1.54801	0.126709	0.396313		-0.145119	-1.68537	0.0986889	0.474359
[PSMD2]	26S proteasome non-ATPase regulatory subunit 2	Q13200	16		-0.00600609	-0.121022	0.887241	0.997964		-0.0534632	-1.54794	0.126728	0.396313		-0.0474571	-1.19574	0.238586	0.677461
[SNRPB2]	U2 small nuclear ribonucleoprotein B''	P08579	2		0.0567172	0.740478	0.387373	0.997964		0.117027	1.54639	0.127095	0.396472		0.0603102	0.799145	0.429661	0.816348
[ANXA8]	Annexin A8	P13928	1		-0.140835	-1.29796	0.132641	0.857919		-0.163151	-1.54665	0.12703	0.396472		-0.0223163	-0.21739	0.829762	0.957484
[PDLIM1]	PDZ and LIM domain protein 1	O00151	17		-0.0320268	-0.490416	0.565993	0.997964		-0.0846792	-1.54436	0.127577	0.397701		-0.0526524	-0.979338	0.33369	0.762837
[RAB5A]	Isoform 2 of Ras-related protein Rab-5A	P20339-2	2		-0.0409571	-0.593435	0.487867	0.997964		0.0653015	1.54136	0.128312	0.398628		0.106259	1.95114	0.0568673	0.374775
[EIF3H]	Eukaryotic translation initiation factor 3 subunit H	O15372	6		0.014627	0.305102	0.720925	0.997964		-0.0489228	-1.54101	0.128395	0.398628		-0.0635499	-1.93358	0.059082	0.380035
[AIMP1]	Aminoacyl tRNA synthase complex-interacting multifunctional protein 1	Q12904	13		0.0123388	0.233456	0.784521	0.997964		-0.0679979	-1.54343	0.127803	0.398628		-0.0803368	-1.6895	0.0978798	0.47294
[RNH1]	Ribonuclease inhibitor	P13489	31		-0.022412	-0.419307	0.62349	0.997964		-0.0626444	-1.54161	0.128253	0.398628		-0.0402323	-1.2623	0.213732	0.647981
[JCHAIN]	Immunoglobulin J chain	P01591	4		0.00935594	0.072509	0.93228	0.997964		0.153253	1.54025	0.12858	0.398628		0.143897	1.23655	0.223075	0.658091
[ANXA6]	Annexin A6	P08133;;P08133-2	38		-0.0224552	-0.325686	0.702983	0.997964		-0.0920968	-1.5429	0.127942	0.398628		-0.0696416	-1.19989	0.236991	0.676088
[VPS18]	Vacuolar protein sorting-associated protein 18 homolog	Q9P253	1		0.112055	1.00183	0.243728	0.97028		0.157868	1.5404	0.128542	0.398628		0.0458131	0.439276	0.663688	0.904825
[RNF123]	E3 ubiquitin-protein ligase RNF123	Q5XPI4	2		-0.0117512	-0.0690949	0.935429	0.997964		0.20225	1.53906	0.128871	0.399086		0.214001	1.20695	0.234258	0.671027
[DCTN4]	Dynactin subunit 4	Q9UJW0	1		0.135085	1.02423	0.233523	0.965342		-0.169627	-1.53417	0.130077	0.400302		-0.304712	-3.10662	0.00309386	0.108108
[ACP1]	Isoform 2 of Low molecular weight phosphotyrosine protein phosphatase	P24666-2	1		-0.170171	-1.62523	0.0612437	0.654494		0.181344	1.53481	0.129922	0.400302		0.351515	2.76115	0.00791358	0.152672
[GGT5]	Gamma-glutamyltransferase 5	P36269-2;;P36269	1		-0.0211296	-0.149089	0.861348	0.997964		0.168124	1.53563	0.129716	0.400302		0.189254	1.59085	0.118522	0.516163
[PAFAH1B1]	Platelet-activating factor acetylhydrolase IB subunit alpha	P43034	11		-0.0109794	-0.256289	0.764008	0.997964		-0.050241	-1.53456	0.129985	0.400302		-0.0392616	-1.18008	0.244733	0.682668
[CXADR]	Isoform 2 of Coxsackievirus and adenovirus receptor	P78310-2	2		-0.0301417	-0.557778	0.514194	0.997964		-0.085188	-1.53538	0.129779	0.400302		-0.0550464	-1.06241	0.294667	0.729805
[HNRNPK]	Isoform 2 of Heterogeneous nuclear ribonucleoprotein K	P61978-2	1		-0.0527603	-0.452474	0.596351	0.997964		-0.155618	-1.53445	0.130009	0.400302		-0.102858	-0.968421	0.339064	0.767974
[CNTN1]	Isoform 2 of Contactin-1	Q12860-2	8		0.0248868	0.535872	0.530685	0.997964		0.0636512	1.53668	0.129457	0.400302		0.0387644	0.939273	0.353721	0.775619
[UBE2V1]	Ubiquitin-conjugating enzyme E2 variant 1	Q13404	1		0.141341	0.897509	0.295639	0.997964		0.212373	1.53394	0.130133	0.400302		0.0710324	0.475461	0.637933	0.898696
[FTH1]	Ferritin heavy chain	P02794	4		0.0842056	0.970482	0.258616	0.971226		0.111942	1.53475	0.129939	0.400302		0.0277368	0.458254	0.650106	0.90152
[CCT5]	T-complex protein 1 subunit epsilon	P48643	29		-0.0418282	-0.755539	0.377924	0.997964		-0.0514546	-1.53541	0.129774	0.400302		-0.00962636	-0.209638	0.835705	0.958004
[RCC2]	Protein RCC2	Q9P258	10		-0.0830879	-1.54236	0.0751578	0.707022		-0.0775174	-1.53507	0.129859	0.400302		0.00557055	0.111687	0.911962	0.979847
[CCDC80]	Coiled-coil domain-containing protein 80	Q76M96	3		0.0151708	0.11737	0.890606	0.997964		0.152876	1.53294	0.130382	0.400452		0.137705	1.35983	0.180816	0.606216
[LLGL2]	Lethal(2) giant larvae protein homolog 2	Q6P1M3	2		0.0200232	0.18489	0.828537	0.997964		0.142381	1.53298	0.130375	0.400452		0.122358	1.34847	0.184418	0.609737
[C20orf27]	UPF0687 protein C20orf27	Q9GZN8	1		-0.0869297	-1.02921	0.231293	0.962371		0.136285	1.53225	0.130553	0.400528		0.223215	2.5999	0.0120996	0.179348
[CEPT1]	Choline/ethanolaminephosphotransferase 1	Q9Y6K0	1		-0.0050364	-0.0399569	0.962636	0.999784		0.148326	1.53093	0.130872	0.401732		0.153362	1.41162	0.165004	0.588682
[PPP1R7]	Protein phosphatase 1 regulatory subunit 7	Q15435;;Q15435-2	10		-0.0419539	-0.892296	0.298451	0.997964		-0.0488177	-1.53021	0.131052	0.401806		-0.00686378	-0.161481	0.873075	0.968929
[DSTN]	Destrin	P60981-2;;P60981	11		0.0473301	0.765582	0.371687	0.997964		-0.0629479	-1.5289	0.131375	0.402705		-0.110278	-1.97222	0.0543375	0.367537
[EIF3L]	Eukaryotic translation initiation factor 3 subunit L	Q9Y262-2;;Q9Y262	7		-0.0838604	-1.13788	0.186325	0.925544		-0.100151	-1.52925	0.131288	0.402705		-0.0162902	-0.287225	0.776326	0.941469
[CPA4]	Carboxypeptidase A4	Q9UI42	3		-0.0516371	-0.531773	0.533856	0.997964		-0.121848	-1.52835	0.131511	0.403153		-0.0702108	-0.844432	0.404095	0.799783
[CDK2]	Isoform 2 of Cyclin-dependent kinase 2	P24941-2	1		0.0932369	1.27209	0.140369	0.877778		0.108098	1.52639	0.132012	0.404351		0.0148614	0.230538	0.819591	0.953156
[PTGR2]	Prostaglandin reductase 2	Q8N8N7;;Q8N8N7-2	1		-0.0468479	-0.587641	0.492098	0.997964		0.116778	1.52472	0.132417	0.404637		0.163626	2.58337	0.0126253	0.180412
[DPYSL5]	Dihydropyrimidinase-related protein 5	Q9BPU6	1		0.0726101	0.763291	0.373091	0.997964		-0.136443	-1.52473	0.132417	0.404637		-0.209053	-2.52451	0.0146851	0.188341
[NUDT1]	Isoform p18 of 7,8-dihydro-8-oxoguanine triphosphatase	P36639-4	1		0.000441912	0.00575058	0.994576	0.999784		-0.105852	-1.52492	0.132373	0.404637		-0.106294	-1.33004	0.190443	0.621385
[HPRT1]	Hypoxanthine-guanine phosphoribosyltransferase	P00492	8		0.0133538	0.165726	0.846	0.997964		0.0974491	1.52432	0.132517	0.404637		0.0840953	1.15763	0.253789	0.687346
[ENSA]	Isoform 6 of Alpha-endosulfine	O43768-6	1		0.125907	1.56027	0.0719675	0.703431		0.0833202	1.52393	0.132616	0.404709		-0.0425871	-0.57711	0.567923	0.869695
[PSMD8]	26S proteasome non-ATPase regulatory subunit 8	P48556	6		-0.00588878	-0.0829124	0.92257	0.997964		-0.0807099	-1.52303	0.132845	0.405597		-0.0748211	-1.10553	0.275588	0.707755
[NRF1]	Isoform Short of Nuclear respiratory factor 1	Q16656-2	1		0.049441	0.856572	0.318116	0.997964		0.115012	1.52267	0.13294	0.405597		0.0655713	0.903336	0.372286	0.788578
[MYH11|MYH11|MYH11]	Isoform 3 of Myosin-11 |Isoform 4 of Myosin-11 |Isoform 4 of Myosin-11	P35749-3;P35749-4;;P35749-4	1		0.0952129	0.612141	0.474306	0.997964		0.202308	1.52219	0.133058	0.405667		0.107095	0.788205	0.435977	0.816393
[PTRHD1]	Putative peptidyl-tRNA hydrolase PTRHD1	Q6GMV3	2		-0.046871	-0.73182	0.392924	0.997964		-0.0985829	-1.51969	0.133676	0.407738		-0.0517118	-0.790351	0.43473	0.816393
[PRRC2C]	Isoform 4 of Protein PRRC2C	Q9Y520-4;;Q9Y520-2	1		0.0709302	0.849722	0.321979	0.997964		0.116627	1.51936	0.133755	0.407738		0.0456968	0.722591	0.474983	0.840471
[WDR77]	Methylosome protein 50	Q9BQA1	2		-0.109875	-1.15814	0.178724	0.924138		-0.109151	-1.51954	0.133713	0.407738		0.000724271	0.00865106	0.993185	0.997619
[PHF5A]	PHD finger-like domain-containing protein 5A	Q7RTV0	4		0.00038419	0.00500568	0.99528	0.999784		-0.0900415	-1.5179	0.134129	0.407875		-0.0904257	-1.46872	0.148902	0.565476
[TPPP]	Tubulin polymerization-promoting protein	O94811	4		0.0566046	0.856659	0.318065	0.997964		0.0737342	1.51806	0.134084	0.407875		0.0171296	0.31697	0.753834	0.934144
[FN3K]	Fructosamine-3-kinase	Q9H479	1		0.0315576	0.240305	0.778382	0.997964		0.19323	1.51713	0.134318	0.408315		0.161672	1.57553	0.12203	0.516163
[USO1]	Isoform 2 of General vesicular transport factor p115	O60763-2	2		0.095528	0.762097	0.373834	0.997964		0.178517	1.51657	0.134463	0.408451		0.0829888	0.838712	0.407282	0.80207
[UBAP2L|UBAP2L]	Ubiquitin-associated protein 2-like |Isoform 4 of Ubiquitin-associated protein 2-like	Q14157;Q14157-4	1		0.078215	0.912804	0.28756	0.991577		0.117526	1.51643	0.134494	0.408451		0.0393113	0.482528	0.632944	0.896489
[UBE2G2]	Isoform 2 of Ubiquitin-conjugating enzyme E2 G2	P60604-2	1		-0.00441413	-0.0599961	0.943921	0.997964		0.099246	1.51433	0.135019	0.409259		0.10366	1.48355	0.144909	0.553753
[MPST]	Isoform 2 of 3-mercaptopyruvate sulfurtransferase	P25325-2;;P25325	4		0.0245628	0.396544	0.642487	0.997964		0.0772154	1.51389	0.135128	0.409393		0.0526526	0.964265	0.341142	0.77008
[MRPL38]	39S ribosomal protein L38, mitochondrial	Q96DV4	1		-0.100132	-1.16484	0.176269	0.924138		-0.123233	-1.51334	0.135262	0.409393		-0.0231009	-0.286697	0.776737	0.941469
[ATRN]	Isoform 2 of Attractin	O75882-2	5		-0.0738771	-0.85825	0.317185	0.997964		0.095304	1.51262	0.135442	0.409794		0.169181	2.19039	0.0332367	0.290365
[MMP14]	Matrix metalloproteinase-14	P50281	3		-0.0194431	-0.281097	0.741978	0.997964		-0.0808366	-1.51261	0.135446	0.409794		-0.0613935	-1.04227	0.303799	0.736585
[RPS3A]	40S ribosomal protein S3a	P61247	20		-0.0382397	-0.742954	0.385802	0.997964		-0.0737034	-1.51155	0.135712	0.409794		-0.0354638	-0.900499	0.3738	0.788873
[VASP]	Vasodilator-stimulated phosphoprotein	P50552	7		0.0430943	0.717621	0.402057	0.997964		0.0793484	1.51185	0.135635	0.409794		0.036254	0.671097	0.506852	0.848583
[UQCRFS1]	Cytochrome b-c1 complex subunit Rieske, mitochondrial	P47985	7		0.0352262	0.807218	0.346456	0.997964		0.0535357	1.51244	0.13549	0.409794		0.0183094	0.55244	0.584574	0.877113
[SLC25A10]	Mitochondrial dicarboxylate carrier	Q9UBX3	1		0.110076	1.23719	0.151368	0.887812		0.147024	1.51144	0.13574	0.409794		0.0369476	0.427878	0.671858	0.908143
[EPB41]	Isoform 3 of Protein 4.1	P11171-2;;P11171-3	13		-0.0771154	-0.433012	0.61218	0.997964		0.220296	1.50997	0.136113	0.40986		0.297411	1.67739	0.100248	0.480559
[THRAP3]	Thyroid hormone receptor-associated protein 3	Q9Y2W1	8		0.0277762	0.472995	0.579853	0.997964		-0.0679797	-1.50808	0.136587	0.411397		-0.0957558	-2.19661	0.0327481	0.287206
[DDRGK1]	DDRGK domain-containing protein 1	Q96HY6-2;;Q96HY6	1		-0.0357612	-0.260409	0.760336	0.997964		0.162954	1.50763	0.136708	0.411462		0.198715	1.55333	0.127278	0.525355
[VAMP2]	Vesicle-associated membrane protein 2	P63027	1		0.193034	1.56879	0.0704627	0.701031		0.0925741	1.50689	0.136898	0.411894		-0.10046	-0.95211	0.347212	0.77066
[NDRG2]	Protein NDRG2	Q9UN36	5		0.0198345	0.285413	0.738185	0.997964		0.097959	1.50645	0.13701	0.411959		0.0781245	1.1028	0.276759	0.708671
[CUL3]	Cullin-3	Q13618-2;;Q13618;;Q13618-3	1		-0.228756	-1.77828	0.0411447	0.568773		-0.184071	-1.50575	0.137187	0.412023		0.0446849	0.341354	0.735513	0.927018
[AGO2]	Protein argonaute-2	Q9UKV8	1		-0.0140413	-0.108318	0.89905	0.997964		0.16323	1.50436	0.13753	0.413187		0.177272	1.47364	0.147557	0.561808
[FKBP1A]	Peptidyl-prolyl cis-trans isomerase FKBP1A	P62942	2		0.0302154	0.441738	0.60503	0.997964		0.0678817	1.50321	0.137812	0.413982		0.0376663	0.693284	0.493015	0.844718
[SPTB|SPTB]	Spectrin beta chain, erythrocytic |Spectrin beta chain, erythrocytic	P11277;P11277-2;;P11277	40		-0.0513052	-0.273634	0.748567	0.997964		0.239202	1.50143	0.138258	0.414057		0.290507	1.57186	0.122893	0.517116
[AKT1]	RAC-alpha serine/threonine-protein kinase	P31749	2		-0.0182479	-0.223744	0.793214	0.997964		-0.114743	-1.50239	0.138019	0.414057		-0.0964952	-1.34989	0.183966	0.609642
[KRT76]	Keratin, type II cytoskeletal 2 oral	Q01546	3		0.276281	3.15185	0.000468211	0.166667		0.150658	1.50155	0.13823	0.414057		-0.125623	-1.21017	0.23302	0.671027
[HMGN1]	Non-histone chromosomal protein HMG-14	P05114	5		-0.0945645	-0.842808	0.325899	0.997964		-0.153312	-1.50193	0.138135	0.414057		-0.0587475	-0.548031	0.587575	0.878724
[ATP5D]	ATP synthase subunit delta, mitochondrial	P30049	5		0.0753761	1.2401	0.150425	0.884882		0.0901113	1.5001	0.1386	0.414057		0.0147352	0.288995	0.774987	0.941469
[EPPK1]	Epiplakin	P58107	150		-0.0702495	-0.992966	0.247872	0.97028		-0.081774	-1.50005	0.13861	0.414057		-0.0115245	-0.215299	0.831356	0.958004
[HNRNPM]	Heterogeneous nuclear ribonucleoprotein M	P52272;;P52272-2	2		-0.0914213	-1.37015	0.112833	0.824687		-0.0875511	-1.50146	0.138249	0.414057		0.0038702	0.0606544	0.952116	0.991695
[UBXN4]	UBX domain-containing protein 4	Q92575	4		-0.0224736	-0.439656	0.606738	0.997964		-0.0699513	-1.4993	0.138805	0.414182		-0.0474777	-1.05866	0.296367	0.731302
[FBLIM1]	Filamin-binding LIM protein 1	Q8WUP2;;Q8WUP2-3	1		0.118643	1.03127	0.230367	0.960452		0.151595	1.49933	0.138799	0.414182		0.0329525	0.295285	0.770257	0.940558
[PEPD]	Isoform 3 of Xaa-Pro dipeptidase	P12955-3;;P12955	11		-0.0655879	-1.0894	0.205484	0.927761		-0.0694941	-1.49752	0.139263	0.415698		-0.00390621	-0.0840556	0.933641	0.987025
[GOLGA4|GOLGA4]	Isoform 3 of Golgin subfamily A member 4 |Isoform 5 of Golgin subfamily A member 4	Q13439-3;Q13439-5	3		0.0359251	0.702567	0.411904	0.997964		-0.0655117	-1.4969	0.139418	0.416183		-0.101437	-2.2671	0.0277064	0.263006
[NFIB]	Isoform 5 of Nuclear factor 1 B-type	O00712-5	2		0.0385391	0.47501	0.578247	0.997964		0.118024	1.49698	0.139401	0.416183		0.0794851	1.20768	0.233983	0.671027
[TOMM22]	Mitochondrial import receptor subunit TOM22 homolog	Q9NS69	2		-0.0091599	-0.130886	0.878126	0.997964		0.0870707	1.49615	0.13961	0.416304		0.0962305	1.84831	0.0708237	0.410413
[TOMM6]	Mitochondrial import receptor subunit TOM6 homolog	Q96B49	1		0.0610128	0.546851	0.522387	0.997964		0.116957	1.49613	0.139618	0.416304		0.0559441	0.551561	0.585174	0.877355
[CRAT]	Isoform 2 of Carnitine O-acetyltransferase	P43155-2	2		0.0478786	0.460178	0.590111	0.997964		0.142307	1.49574	0.139724	0.416365		0.0944288	1.41184	0.164939	0.588682
[RPA1]	Replication protein A 70 kDa DNA-binding subunit	P27694	10		-0.0200214	-0.382913	0.653956	0.997964		-0.0594995	-1.49513	0.139879	0.416787		-0.0394781	-0.934583	0.356106	0.777429
[CST6]	Cystatin-M	Q15828	8		0.310859	2.61168	0.00323567	0.32		0.146567	1.49414	0.140128	0.417209		-0.164293	-1.30053	0.200325	0.632482
[PEX14]	Isoform 2 of Peroxisomal membrane protein PEX14	O75381-2	1		0.00913694	0.0984338	0.908223	0.997964		0.0998847	1.49383	0.140209	0.417269		0.0907477	1.1141	0.271905	0.705692
[NDUFS7]	Isoform 2 of NADH dehydrogenase [ubiquinone] iron-sulfur protein 7, mitochondrial	O75251;;O75251-2	1		-0.169484	-1.81435	0.0373374	0.540984		0.111761	1.49006	0.141196	0.418404		0.281245	3.16194	0.00264224	0.104167
[IGBP1]	Immunoglobulin-binding protein 1	P78318	3		-0.0377474	-0.504685	0.554779	0.997964		0.0837144	1.48935	0.141383	0.418404		0.121462	1.93167	0.0593296	0.381282
[MAOB]	Amine oxidase [flavin-containing] B	P27338	7		-0.0107943	-0.179004	0.83386	0.997964		0.0862896	1.49029	0.141136	0.418404		0.097084	1.71336	0.0933504	0.462516
[NA|NA|NA|NA|NA]	Ig kappa chain V-I region AG |Ig kappa chain V-I region AG |Ig kappa chain V-I region Ni |Ig kappa chain V-I region Ni |Ig kappa chain V-I region Ni	P01613;;P01613;P01593;;P01593;P01613	2		-0.0168186	-0.19927	0.815446	0.997964		0.117954	1.49031	0.14113	0.418404		0.134773	1.58243	0.120422	0.516163
[CALD1|CALD1|CALD1|CALD1|CALD1]	Caldesmon |Caldesmon |Isoform 3 of Caldesmon |Isoform 3 of Caldesmon |Isoform 6 of Caldesmon	Q05682;Q05682-3;;Q05682;Q05682-6;Q05682-3	1		-0.0610161	-0.330566	0.698791	0.997964		-0.273646	-1.48943	0.14136	0.418404		-0.21263	-1.04124	0.304282	0.736585
[COL16A1]	Isoform 2 of Collagen alpha-1(XVI) chain	Q07092-2	2		0.0860969	0.328361	0.700703	0.997964		0.316556	1.48975	0.141273	0.418404		0.230459	0.89436	0.377046	0.790472
[LAMA5]	Laminin subunit alpha-5	O15230	25		0.0858193	1.3955	0.106443	0.804833		0.0719649	1.49067	0.141035	0.418404		-0.0138544	-0.254812	0.800991	0.947972
[CLASP1|CLASP1]	CLIP-associating protein 1 |Isoform 4 of CLIP-associating protein 1	Q7Z460-2;;Q7Z460-4;Q7Z460	1		-0.27026	-2.41948	0.00613006	0.35443		-0.14355	-1.48711	0.141963	0.420259		0.126709	1.18561	0.242552	0.679504
[PROM2]	Prominin-2	Q8N271	1		-0.0803202	-0.717721	0.40199	0.997964		0.131857	1.48663	0.142088	0.420732		0.212177	1.99257	0.0519904	0.360465
[NOSIP]	Nitric oxide synthase-interacting protein	Q9Y314	1		-0.0318691	-0.218217	0.798253	0.997964		0.192265	1.48635	0.142163	0.420732		0.224134	1.73972	0.0885545	0.450649
[DDX42]	ATP-dependent RNA helicase DDX42	Q86XP3	1		0.127636	1.95402	0.0253784	0.5		0.11222	1.48612	0.142227	0.420789		-0.0154156	-0.186879	0.853339	0.963314
[HMGA1]	Isoform HMG-Y of High mobility group protein HMG-I/HMG-Y	P17096-2	1		-0.0562085	-0.442623	0.604318	0.997964		-0.151741	-1.48477	0.142569	0.420902		-0.0955329	-0.871964	0.388986	0.793629
[TPM3]	Isoform 5 of Tropomyosin alpha-3 chain	P06753-5	4		0.0671185	0.952943	0.267181	0.977977		0.0688571	1.48389	0.142797	0.420902		0.00173867	0.0350676	0.972339	0.993614
[IGHG4]	Ig gamma-4 chain C region	P01861	13		0.0658974	0.445564	0.601959	0.997964		0.155215	1.48348	0.142901	0.420959		0.0893173	0.659671	0.514096	0.848583
[PDIA4]	Protein disulfide-isomerase A4	P13667	26		-0.00359875	-0.0707714	0.933896	0.997964		-0.0555162	-1.48249	0.143145	0.421541		-0.0519175	-1.82648	0.0741173	0.421013
[TMA16]	Translation machinery-associated protein 16	Q96EY4	1		-0.0343805	-0.445439	0.602061	0.997964		-0.105302	-1.4819	0.143298	0.421541		-0.0709219	-1.38921	0.171746	0.6
[ETF1]	Eukaryotic peptide chain release factor subunit 1	P62495	6		-0.015521	-0.377581	0.658462	0.997964		-0.048578	-1.48193	0.14329	0.421541		-0.0330571	-1.0152	0.316481	0.747232
[LUZP1]	Isoform 2 of Leucine zipper protein 1	Q86V48-2	1		0.210555	1.64449	0.0583352	0.64058		0.177756	1.4819	0.143299	0.421541		-0.0327995	-0.268839	0.79032	0.945633
[PRKACA]	cAMP-dependent protein kinase catalytic subunit alpha	P17612	4		-0.0509279	-0.861059	0.315604	0.997964		-0.0775291	-1.48128	0.143466	0.422309		-0.0266012	-0.479936	0.634786	0.896489
[RASGRF1]	Isoform 3 of Ras-specific guanine nucleotide-releasing factor 1	Q13972-3	1		0.0709962	0.751757	0.380285	0.997964		-0.129235	-1.48058	0.143659	0.42242		-0.200231	-2.61884	0.0115254	0.175141
[GAPDH]	Glyceraldehyde-3-phosphate dehydrogenase	P04406	79		-0.012263	-0.232288	0.785585	0.997964		0.050231	1.48021	0.143755	0.42242		0.0624941	1.61352	0.113486	0.503867
[LAMP2]	Isoform LAMP-2B of Lysosome-associated membrane glycoprotein 2	P13473;;P13473-2	1		-0.0696065	-0.405454	0.635039	0.997964		0.254543	1.47729	0.144526	0.42245		0.32415	2.45742	0.0173996	0.203922
[SELM]	Selenoprotein M	Q8WWX9	2		-0.0188329	-0.253554	0.76647	0.997964		-0.0807428	-1.47822	0.144287	0.42245		-0.0619099	-1.19829	0.237605	0.676088
[BTF3|BTF3|BTF3|BTF3]	Transcription factor BTF3 |Transcription factor BTF3 |Isoform 2 of Transcription factor BTF3 |Isoform 2 of Transcription factor BTF3	P20290;;P20290;P20290-2;;P20290-2	2		0.0607575	0.653365	0.44519	0.997964		0.119702	1.47801	0.144339	0.42245		0.0589444	0.904825	0.371504	0.788578
[COX6C]	Cytochrome c oxidase subunit 6C	P09669	5		0.0439495	0.704397	0.410683	0.997964		0.0930362	1.47754	0.144465	0.42245		0.0490868	0.82592	0.414442	0.806726
[HNRNPUL1]	Isoform 2 of Heterogeneous nuclear ribonucleoprotein U-like protein 1	Q9BUJ2-2	9		-0.0282307	-0.672971	0.431786	0.997964		-0.0438959	-1.47727	0.144533	0.42245		-0.0156652	-0.481089	0.633974	0.896489
[ATP2B4|ATP2B4]	Isoform ZK of Plasma membrane calcium-transporting ATPase 4 |Isoform ZB of Plasma membrane calcium-transporting ATPase 4	P23634-7;P23634-5	7		0.0464473	0.921169	0.283202	0.987597		0.0639266	1.47964	0.14391	0.42245		0.0174793	0.390454	0.699078	0.914951
[AUP1]	Isoform 3 of Ancient ubiquitous protein 1	Q9Y679-3	1		0.166648	1.34416	0.119636	0.829392		0.154197	1.47828	0.14427	0.42245		-0.0124508	-0.0943958	0.925496	0.984859
[STX16|STX16]	Syntaxin-16 |Isoform A of Syntaxin-16	O14662;O14662-2	1		0.157985	1.00543	0.242069	0.97028		0.194841	1.4755	0.145	0.423567		0.0368569	0.271702	0.788147	0.944689
[SEC63]	Translocation protein SEC63 homolog	Q9UGP8	3		-0.0855208	-1.00717	0.241273	0.97028		-0.118954	-1.47417	0.145355	0.425035		-0.0334328	-0.459645	0.649133	0.90152
[TBC1D15]	Isoform 2 of TBC1 domain family member 15	Q8TC07-2	1		0.0973007	1.20007	0.163745	0.904639		-0.0944668	-1.4734	0.145557	0.425795		-0.191767	-2.48733	0.01615	0.2
[COBLL1]	Isoform 4 of Cordon-bleu protein-like 1	Q53SF7-4	4		0.0197095	0.334818	0.695127	0.997964		0.0606417	1.47172	0.146021	0.426907		0.0409322	0.990055	0.328484	0.756674
[CAST]	Isoform 5 of Calpastatin	P20810-2;;P20810-5	1		-0.31645	-0.965248	0.261167	0.971226		-0.434676	-1.47096	0.146222	0.427664		-0.118225	-0.332843	0.741884	0.931179
[FBL]	rRNA 2'-O-methyltransferase fibrillarin	P22087	13		-0.0562033	-1.14513	0.183595	0.924138		-0.0676949	-1.47042	0.146365	0.428068		-0.0114916	-0.278293	0.783149	0.944041
[MFAP2]	Isoform B of Microfibrillar-associated protein 2	P55001-3	3		0.112695	1.04466	0.224466	0.954677		-0.124055	-1.46692	0.147308	0.428421		-0.23675	-2.20844	0.0318497	0.284574
[RAB27B]	Ras-related protein Rab-27B	O00194	3		-0.011384	-0.162181	0.849251	0.997964		0.0788477	1.467	0.147289	0.428421		0.0902317	1.72557	0.0910945	0.453964
[SERBP1]	Isoform 4 of Plasminogen activator inhibitor 1 RNA-binding protein	Q8NC51-4	14		-0.0149297	-0.239303	0.779273	0.997964		-0.0852842	-1.46744	0.14717	0.428421		-0.0703545	-1.33212	0.189748	0.621085
[NFIC]	Isoform 1 of Nuclear factor 1 C-type	P08651-4;;P08651-2	1		-0.0500561	-0.687872	0.421675	0.997964		-0.109326	-1.46742	0.147176	0.428421		-0.0592698	-0.847992	0.402104	0.799041
[CYFIP1]	Cytoplasmic FMR1-interacting protein 1	Q7L576;;Q7L576-2	2		0.0460832	0.726199	0.396531	0.997964		0.0716318	1.46775	0.147088	0.428421		0.0255486	0.446222	0.658719	0.903778
[DTD1]	D-tyrosyl-tRNA(Tyr) deacylase 1	Q8TEA8	1		0.138362	0.915155	0.28634	0.990015		0.184392	1.46791	0.147044	0.428421		0.0460295	0.372455	0.712342	0.92029
[KRT36]	Isoform 2 of Keratin, type I cuticular Ha6	O76013-2	1		0.102907	1.03049	0.230716	0.960452		0.104224	1.46841	0.1469	0.428421		0.00131759	0.0169897	0.986599	0.995435
[EEFSEC]	Selenocysteine-specific elongation factor	P57772	1		-0.0121691	-0.133026	0.876152	0.997964		0.13814	1.46647	0.147432	0.428471		0.150309	1.62463	0.111085	0.501699
[NA]	Ig lambda chain V-I region NEWM	P01703	1		-0.0981735	-0.724314	0.397741	0.997964		0.161786	1.46533	0.147737	0.429272		0.259959	2.1588	0.0357414	0.301746
[RPS6KA3]	Ribosomal protein S6 kinase alpha-3	P51812	2		0.14918	1.64263	0.0586117	0.64058		0.109895	1.46523	0.147764	0.429272		-0.0392849	-0.547722	0.587775	0.878724
[INF2]	Inverted formin-2	Q27J81	5		0.0109445	0.19511	0.819211	0.997964		0.0785129	1.46441	0.14798	0.429671		0.0675683	1.2006	0.236703	0.675684
[HLA-B|HLA-A|HLA-B|HLA-A|HLA-B|HLA-A|HLA-A|HLA-A|HLA-B|HLA-B|HLA-B|HLA-B|HLA-B|HLA-B|HLA-B|HLA-B|HLA-B|HLA-B|HLA-B|HLA-B|HLA-B|HLA-B|HLA-B|HLA-B|HLA-B]	HLA class I histocompatibility antigen, B-7 alpha chain |HLA class I histocompatibility antigen, A-68 alpha chain |HLA class I histocompatibility antigen, B-27 alpha chain |HLA class I histocompatibility antigen, A-33 alpha chain |HLA class I histocompatibility antigen, B-37 alpha chain |HLA class I histocompatibility antigen, A-26 alpha chain |HLA class I histocompatibility antigen, A-34 alpha c…	P01889;P01891;P03989;P16190;P30450;P30457;P18463;P30490;P30453;P30460;P30461;P30464;P30466;Q95365;P30479;P30481;P30483;P30485;P30486;P30487;P30495;Q04826;Q29718;Q29940;Q31610	1		0.0412178	0.35431	0.678326	0.997964		0.176436	1.46377	0.148153	0.43042		0.135218	1.04393	0.303035	0.736398
[RPS28]	40S ribosomal protein S28	P62857	5		0.0221059	0.478948	0.575112	0.997964		0.0555423	1.4614	0.1488	0.432215		0.0334364	0.788394	0.435866	0.816393
[CAPN5]	Calpain-5	O15484	1		-0.0378618	-0.457119	0.592577	0.997964		-0.0938271	-1.4602	0.149122	0.432961		-0.0559653	-0.797812	0.430431	0.816393
[IGFALS]	Insulin-like growth factor-binding protein complex acid labile subunit	P35858	4		0.0437424	0.450564	0.597911	0.997964		0.110033	1.45986	0.149219	0.433008		0.0662903	0.810405	0.423238	0.812526
[XRCC5]	X-ray repair cross-complementing protein 5	P13010	38		-0.0608986	-1.00126	0.243984	0.97028		-0.0877206	-1.45888	0.149488	0.433752		-0.026822	-0.530798	0.599362	0.881642
[PLXDC2]	Plexin domain-containing protein 2	Q6UX71	1		-0.0830327	-0.993431	0.247655	0.97028		-0.100723	-1.45871	0.149536	0.433798		-0.0176901	-0.259107	0.797718	0.946515
[PTPN11]	Isoform 2 of Tyrosine-protein phosphatase non-receptor type 11	Q06124-2;;Q06124-3	1		-0.0217825	-0.385132	0.652065	0.997964		-0.0665281	-1.45777	0.149802	0.434192		-0.0447456	-1.09974	0.27808	0.710906
[APOB]	Apolipoprotein B-100	P04114	97		-0.0085912	-0.0691956	0.935339	0.997964		0.13818	1.45743	0.149894	0.434329		0.146771	1.1796	0.244925	0.682668
[CDA]	Cytidine deaminase	P32320	2		0.0946432	0.8389	0.32813	0.997964		0.169438	1.45708	0.149986	0.434329		0.074795	0.624369	0.53672	0.859424
[KRT85]	Keratin, type II cuticular Hb5	P78386	10		0.455101	1.6653	0.0552969	0.627273		0.295074	1.45705	0.149994	0.434329		-0.160027	-0.615929	0.54221	0.859704
[AGA]	N(4)-(beta-N-acetylglucosaminyl)-L-asparaginase	P20933	4		0.0121178	0.117866	0.890142	0.997964		-0.132713	-1.45618	0.15023	0.434511		-0.144831	-1.63131	0.10966	0.499429
[MFGE8]	Lactadherin	Q08431-3;;Q08431;;Q08431-2	1		0.270659	1.94209	0.0262638	0.505435		0.189844	1.45481	0.150611	0.434511		-0.0808147	-0.708028	0.483901	0.8432
[HMGA1|HMGA1]	High mobility group protein HMG-I/HMG-Y |Isoform HMG-Y of High mobility group protein HMG-I/HMG-Y	P17096;P17096-2	1		0.249738	1.11619	0.194704	0.927761		0.319247	1.45529	0.150473	0.434511		0.0695091	0.287566	0.776064	0.941469
[WASF2]	Wiskott-Aldrich syndrome protein family member 2	Q9Y6W5-2;;Q9Y6W5	1		0.0810259	1.16151	0.177471	0.924138		0.0772203	1.45502	0.15055	0.434511		-0.0038056	-0.0692847	0.945317	0.990214
[EIF4H]	Isoform Short of Eukaryotic translation initiation factor 4H	Q15056-2	1		0.0517782	0.502339	0.556616	0.997964		-0.124676	-1.45406	0.150817	0.434602		-0.176454	-1.91199	0.0619012	0.385522
[NME2]	Isoform 3 of Nucleoside diphosphate kinase B	P22392-2	13		-0.078304	-0.942947	0.272187	0.982301		-0.0974793	-1.45411	0.150807	0.434602		-0.0191753	-0.253524	0.80199	0.948254
[SLC27A1]	Isoform 2 of Long-chain fatty acid transport protein 1	Q6PCB7;;Q6PCB7-2	1		-0.0417326	-0.439959	0.606488	0.997964		0.138348	1.4532	0.151057	0.435339		0.180081	2.02569	0.0483308	0.346856
[GIT2]	Isoform 3 of ARF GTPase-activating protein GIT2	Q14161-3	3		-0.01074	-0.150086	0.86042	0.997964		0.072132	1.45303	0.1511	0.435384		0.082872	1.56834	0.123717	0.519151
[ADD2]	Beta-adducin	P35612	3		-0.0455889	-0.304682	0.721287	0.997964		0.180724	1.45184	0.15143	0.435473		0.226313	1.53078	0.132795	0.529873
[DPP4]	Dipeptidyl peptidase 4	P27487	2		5.97166e-05	0.000767001	0.999281	0.999784		0.0985241	1.45182	0.151434	0.435473		0.0984643	1.2271	0.226628	0.663204
[NBAS]	Isoform 2 of Neuroblastoma-amplified sequence	A2RRP1-2	1		-0.121068	-1.25113	0.146918	0.883357		-0.122765	-1.45072	0.151729	0.435862		-0.00169678	-0.0167094	0.986824	0.995435
[FAM195B]	Mapk-regulated corepressor-interacting protein 1	C9JLW8	2		0.0438306	0.820191	0.338851	0.997964		-0.0694717	-1.44868	0.152299	0.436301		-0.113302	-2.61646	0.0115935	0.177778
[TOM1]	Target of Myb protein 1	O60784;;O60784-4	2		0.103064	1.12789	0.190172	0.927761		-0.0827092	-1.44662	0.152861	0.436301		-0.185773	-2.2049	0.0321171	0.284574
[ADH1B]	Alcohol dehydrogenase 1B	P00325	15		-0.0211683	-0.115346	0.892475	0.997964		-0.228876	-1.44762	0.152592	0.436301		-0.207708	-1.65643	0.104449	0.489941
[CC2D1A]	Isoform 2 of Coiled-coil and C2 domain-containing protein 1A	Q6P1N0-2	5		-0.0176392	-0.308229	0.718192	0.997964		0.0536752	1.44837	0.152384	0.436301		0.0713144	1.5803	0.120919	0.516163
[NUP155]	Nuclear pore complex protein Nup155	O75694-2;;O75694	2		-0.0166481	-0.224295	0.792714	0.997964		0.0909869	1.44832	0.152398	0.436301		0.107635	1.4718	0.148064	0.563996
[ITGA2B]	Isoform 3 of Integrin alpha-IIb	P08514-3	5		0.0594525	0.329896	0.699369	0.997964		0.216876	1.4466	0.152866	0.436301		0.157423	0.948927	0.348835	0.77066
[NDUFV1]	Isoform 2 of NADH dehydrogenase [ubiquinone] flavoprotein 1, mitochondrial	P49821-2	8		0.0382464	0.724527	0.3976	0.997964		0.0683108	1.44952	0.152064	0.436301		0.0300644	0.595406	0.555719	0.865463
[TCEA1]	Transcription elongation factor A protein 1	P23193	4		-0.0408376	-0.665968	0.436531	0.997964		-0.0730441	-1.44773	0.152558	0.436301		-0.0322065	-0.580144	0.565895	0.869695
[TSPAN14]	Isoform 2 of Tetraspanin-14	Q8NG11-2	1		-0.0581779	-0.835953	0.329813	0.997964		-0.0811234	-1.4468	0.152814	0.436301		-0.0229456	-0.377072	0.708928	0.918156
[DNAJB6]	Isoform C of DnaJ homolog subfamily B member 6	O75190-3	1		0.128089	1.47286	0.0888761	0.759101		0.122607	1.4473	0.152678	0.436301		-0.00548124	-0.0690076	0.94554	0.990214
[BTD]	Isoform 4 of Biotinidase	P43251-4	2		0.0311784	0.301681	0.723905	0.997964		0.125878	1.44626	0.152958	0.436687		0.0946995	1.02362	0.312518	0.742432
[SNRPF]	Small nuclear ribonucleoprotein F	P62306	1		-0.0134307	-0.157618	0.853474	0.997964		-0.130832	-1.44539	0.153198	0.437073		-0.117401	-1.67079	0.101564	0.482014
[HBA1]	Hemoglobin subunit alpha	P69905	29		-0.11985	-0.535793	0.530748	0.997964		0.303219	1.44391	0.153609	0.438141		0.42307	1.8804	0.0661954	0.401613
[LETM1]	LETM1 and EF-hand domain-containing protein 1, mitochondrial	O95202	13		-0.0451494	-0.968784	0.259448	0.971226		0.0525208	1.44092	0.154446	0.439066		0.0976702	3.05621	0.003557	0.108108
[CNBP]	Isoform 2 of Cellular nucleic acid-binding protein	P62633-2	1		0.0860279	0.484758	0.570472	0.997964		-0.254527	-1.44167	0.154241	0.439066		-0.340555	-2.34437	0.0230016	0.243243
[CLTB]	Isoform Non-brain of Clathrin light chain B	P09497-2	9		0.0346542	0.51429	0.547284	0.997964		-0.0779307	-1.44073	0.154499	0.439066		-0.112585	-2.08689	0.0421059	0.331081
[RBMX]	Isoform 2 of RNA-binding motif protein, X chromosome	P38159-2	2		0.0444148	0.843786	0.325346	0.997964		-0.0569184	-1.4402	0.154644	0.439066		-0.101333	-2.0799	0.0427764	0.331849
[PLOD3]	Procollagen-lysine,2-oxoglutarate 5-dioxygenase 3	O60568	1		-0.0430203	-0.384104	0.652935	0.997964		0.125097	1.43948	0.154845	0.439066		0.168117	1.88001	0.0662512	0.401613
[HIST2H2AC]	Histone H2A type 2-C	Q16777	1		-0.0428282	-0.302973	0.722769	0.997964		0.171992	1.4407	0.154505	0.439066		0.21482	1.69017	0.097752	0.472873
[NUMA1]	Nuclear mitotic apparatus protein 1	Q14980	54		0.00982945	0.246103	0.773123	0.997964		-0.0285272	-1.43918	0.154933	0.439066		-0.0383567	-1.43061	0.159505	0.577489
[STIP1]	Stress-induced-phosphoprotein 1	P31948	27		-0.00985556	-0.201634	0.813296	0.997964		-0.0577178	-1.43807	0.155239	0.439066		-0.0478623	-1.30652	0.198274	0.631734
[RPS2]	40S ribosomal protein S2	P15880	15		-0.0237341	-0.334806	0.695137	0.997964		-0.105795	-1.4383	0.155181	0.439066		-0.0820605	-1.2973	0.201436	0.63547
[TPD52L1]	Isoform 5 of Tumor protein D53	Q16890-5	3		0.0593409	0.617698	0.470277	0.997964		0.122996	1.43884	0.155033	0.439066		0.0636547	0.904338	0.371764	0.788578
[ASNA1]	ATPase ASNA1	O43681	4		-0.129197	-1.93365	0.0268978	0.505435		-0.0770549	-1.43839	0.155154	0.439066		0.0521416	0.899525	0.374309	0.78967
[SERPINB5]	Serpin B5	P36952	46		-0.0676406	-0.800923	0.350226	0.997964		-0.111389	-1.44248	0.153999	0.439066		-0.0437484	-0.576423	0.568394	0.869695
[TRIOBP]	Isoform 1 of TRIO and F-actin-binding protein	Q9H2D6-5	3		0.0798732	0.79738	0.352346	0.997964		0.112263	1.44221	0.154079	0.439066		0.0323899	0.344641	0.733032	0.925402
[PDLIM7|PDLIM7]	PDZ and LIM domain protein 7 |PDZ and LIM domain protein 7	Q9NR12;Q9NR12-2;;Q9NR12	2		-0.146588	-1.20319	0.162676	0.904639		-0.179625	-1.4414	0.154314	0.439066		-0.0330372	-0.241677	0.811074	0.949786
[PFDN2]	Prefoldin subunit 2	Q9UHV9	6		0.0353904	0.871789	0.30965	0.997964		-0.0428348	-1.4376	0.155373	0.439107		-0.0782252	-2.48462	0.0162679	0.2
[NNT]	NAD(P) transhydrogenase, mitochondrial	Q13423	17		-0.0211439	-0.460837	0.589569	0.997964		0.0709722	1.43573	0.155901	0.439568		0.0921161	1.84143	0.0718281	0.412747
[FAH]	Fumarylacetoacetase	P16930	6		0.0247998	0.293486	0.731082	0.997964		0.0875194	1.43568	0.155912	0.439568		0.0627196	0.862574	0.394098	0.797153
[LAMB3]	Laminin subunit beta-3	Q13751	3		-0.120014	-1.21804	0.157673	0.897351		-0.11762	-1.4357	0.155907	0.439568		0.00239444	0.0304861	0.975951	0.993638
[CTNNBIP1]	Beta-catenin-interacting protein 1	Q9NSA3	8		0.0505902	0.776789	0.364792	0.997964		0.0711413	1.43544	0.155981	0.439609		0.0205511	0.45083	0.655397	0.901754
[UBAP2L|UBAP2L|UBAP2L]	Ubiquitin-associated protein 2-like |Isoform 4 of Ubiquitin-associated protein 2-like |Isoform 4 of Ubiquitin-associated protein 2-like	Q14157-4;;Q14157;Q14157-4	4		-0.0213487	-0.268894	0.752791	0.997964		-0.105417	-1.43525	0.156033	0.439649		-0.0840678	-1.16672	0.25013	0.684472
[STARD10]	PCTP-like protein	Q9Y365	2		-0.0336797	-0.526131	0.538171	0.997964		0.0716683	1.43439	0.156276	0.439731		0.105348	1.8797	0.0662978	0.401613
[GSDMA]	Gasdermin-A	Q96QA5	7		-0.130562	-1.48682	0.085972	0.75388		-0.118648	-1.43458	0.156223	0.439731		0.0119132	0.141869	0.88842	0.972865
[SNCA]	Alpha-synuclein	P37840;;P37840-2	3		-0.0789896	-0.624313	0.465556	0.997964		0.17482	1.43123	0.157177	0.440604		0.253809	2.17759	0.0342302	0.292405
[ITPR2]	Inositol 1,4,5-trisphosphate receptor type 2	Q14571	3		0.00192554	0.0268094	0.974923	0.999784		0.0885639	1.43227	0.156881	0.440604		0.0866384	1.34777	0.184644	0.609737
[C4orf27]	UPF0609 protein C4orf27	Q9NWY4	1		-0.000160328	-0.000800202	0.999253	0.999784		0.251877	1.43123	0.157176	0.440604		0.252038	1.2735	0.209738	0.64311
[DCTN1]	Isoform 3 of Dynactin subunit 1	Q14203-3	23		0.0177367	0.557395	0.514484	0.997964		0.0296086	1.43245	0.156829	0.440604		0.0118719	0.595084	0.555933	0.865463
[FNBP1L]	Isoform 3 of Formin-binding protein 1-like	Q5T0N5-3	1		-0.261471	-0.857761	0.317454	0.997964		-0.286702	-1.43168	0.157047	0.440604		-0.025231	-0.090693	0.928436	0.986261
[CSAD]	Cysteine sulfinic acid decarboxylase	Q9Y600	1		0.20791	1.54415	0.0748236	0.706311		0.240039	1.43105	0.157223	0.440644		0.032129	0.177492	0.86065	0.965642
[LSM14A]	Protein LSM14 homolog A	Q8ND56;;Q8ND56-3	1		-0.0200873	-0.210101	0.80562	0.997964		-0.111793	-1.43093	0.157256	0.440684		-0.0917059	-0.981778	0.332508	0.762245
[UBA1]	Ubiquitin-like modifier-activating enzyme 1	P22314	23		-0.0222416	-0.546364	0.522758	0.997964		-0.0460461	-1.4294	0.157685	0.441098		-0.0238045	-0.758816	0.453221	0.824921
[EEF2]	Elongation factor 2	P13639	60		-0.0500279	-0.708789	0.407796	0.997964		-0.0900272	-1.42963	0.15762	0.441098		-0.0399993	-0.670076	0.507485	0.848583
[GCLM]	Glutamate--cysteine ligase regulatory subunit	P48507	3		0.0203195	0.13674	0.872707	0.997964		0.190025	1.42896	0.157809	0.441472		0.169705	1.1354	0.262947	0.696824
[CDKN2C]	Cyclin-dependent kinase 4 inhibitor C	P42773	2		-0.0484571	-0.927807	0.279795	0.985871		-0.0698834	-1.42542	0.158841	0.44385		-0.0214263	-0.446947	0.658193	0.903647
[KIAA1217]	Sickle tail protein homolog	Q5T5P2	7		-0.0167694	-0.434892	0.61062	0.997964		0.0339934	1.42442	0.159131	0.44489		0.0507628	1.73474	0.0894444	0.451425
[U2AF1]	Splicing factor U2AF 35 kDa subunit	Q01081	5		0.0382053	0.730503	0.393771	0.997964		-0.0499671	-1.41947	0.160546	0.446879		-0.0881724	-2.45508	0.0175054	0.203922
[USP14]	Ubiquitin carboxyl-terminal hydrolase 14	P54578	10		-0.0176798	-0.312919	0.714092	0.997964		0.0566925	1.41904	0.160669	0.446879		0.0743723	1.59988	0.116498	0.507609
[SPTA1]	Spectrin alpha chain, erythrocytic 1	P02549	110		-0.0397369	-0.193653	0.820532	0.997964		0.257821	1.42102	0.160098	0.446879		0.297558	1.45484	0.152694	0.574141
[CAPZB|CAPZB|CAPZB|CAPZB]	F-actin-capping protein subunit beta |F-actin-capping protein subunit beta |Isoform 2 of F-actin-capping protein subunit beta |Isoform 2 of F-actin-capping protein subunit beta	P47756;P47756-2;;P47756-2;P47756	1		0.00619024	0.0776253	0.927508	0.997964		-0.0899216	-1.41975	0.160468	0.446879		-0.0961118	-1.36248	0.179986	0.604743
[ACOT13]	Isoform 2 of Acyl-coenzyme A thioesterase 13	Q9NPJ3-2	2		0.0109572	0.188427	0.825303	0.997964		0.0713896	1.41908	0.160661	0.446879		0.0604324	1.31009	0.197076	0.628698
[SPINK5]	Serine protease inhibitor Kazal-type 5	Q9NQ38	24		0.153552	2.373	0.00713125	0.35443		0.0827667	1.42037	0.160285	0.446879		-0.0707853	-1.27334	0.209801	0.64311
[PPP1R13L]	RelA-associated inhibitor	Q8WUF5	16		0.0193276	0.51758	0.544739	0.997964		0.0452648	1.4204	0.160276	0.446879		0.0259373	1.00761	0.320079	0.750261
[SFN]	14-3-3 protein sigma	P31947	34		-0.0291108	-0.470288	0.581988	0.997964		-0.0778918	-1.4194	0.160568	0.446879		-0.048781	-0.953156	0.346683	0.77066
[WASF2]	Wiskott-Aldrich syndrome protein family member 2	Q9Y6W5	4		0.0444438	0.695958	0.416287	0.997964		0.0622456	1.41891	0.160708	0.446879		0.0178018	0.337241	0.738585	0.929211
[PFDN5]	Prefoldin subunit 5	Q99471	4		0.00888222	0.15467	0.856225	0.997964		-0.0533831	-1.41705	0.161251	0.448607		-0.0622653	-1.2285	0.226103	0.662525
[LACTB2]	Beta-lactamase-like protein 2	Q53H82	5		-0.00629282	-0.130931	0.878089	0.997964		-0.0548552	-1.41687	0.161306	0.448607		-0.0485624	-1.16488	0.250871	0.685174
[PIR]	Pirin	O00625	1		-0.0753682	-0.792351	0.355361	0.997964		-0.122996	-1.4143	0.162045	0.449967		-0.0476277	-0.496095	0.623425	0.89257
[RPL14]	60S ribosomal protein L14	P50914	7		0.00683204	0.128182	0.880617	0.997964		-0.0737288	-1.41395	0.162139	0.45		-0.0805609	-1.70839	0.0942816	0.463522
[ANXA3]	Annexin A3	P12429	10		-0.0072914	-0.120254	0.887941	0.997964		0.0846686	1.41226	0.162641	0.450165		0.09196	1.93547	0.0588378	0.378947
[PRPS1]	Ribose-phosphate pyrophosphokinase 1	P60891	3		-0.0297139	-0.263082	0.757953	0.997964		0.152025	1.41356	0.162261	0.450165		0.181739	1.55616	0.126594	0.524873
[TPM2]	Tropomyosin beta chain	P07951	4		0.0895207	0.370129	0.664785	0.997964		0.363399	1.41283	0.162469	0.450165		0.273878	1.10825	0.274402	0.707487
[DHX30]	Isoform 3 of Putative ATP-dependent RNA helicase DHX30	Q7L2E3-3	1		-0.0377398	-0.398165	0.641121	0.997964		-0.133666	-1.41257	0.162552	0.450165		-0.0959264	-1.09244	0.281264	0.716829
[SAR1A]	GTP-binding protein SAR1a	Q9NR31	5		-0.027314	-0.523037	0.540543	0.997964		-0.0596296	-1.4127	0.162509	0.450165		-0.0323156	-0.855928	0.397714	0.797624
[TRIM16]	Tripartite motif-containing protein 16	O95361	1		0.252687	3.28793	0.000281034	0		0.126836	1.4119	0.162742	0.450198		-0.125851	-1.61172	0.113884	0.503867
[POGLUT1]	Protein O-glucosyltransferase 1	Q8NBL1	1		-0.0493442	-0.242837	0.776086	0.997964		0.231928	1.41106	0.162988	0.45089		0.281272	1.64598	0.106573	0.492433
[OGN]	Mimecan	P20774	33		-0.0468911	-0.370575	0.664399	0.997964		0.164315	1.40971	0.163387	0.45191		0.211206	1.59059	0.118577	0.516163
[CKAP5]	Isoform 2 of Cytoskeleton-associated protein 5	Q14008-2	7		-0.0662946	-1.27183	0.14045	0.877778		-0.0749551	-1.40803	0.163892	0.453588		-0.00866052	-0.179233	0.859306	0.964657
[RANBP2]	E3 SUMO-protein ligase RanBP2	P49792	6		-0.0551159	-1.52571	0.0782778	0.731591		-0.0433276	-1.40734	0.164097	0.453947		0.0117883	0.448314	0.657203	0.902671
[NSDHL]	Sterol-4-alpha-carboxylate 3-dehydrogenase, decarboxylating	Q15738	3		-0.032931	-0.335403	0.694637	0.997964		0.112352	1.40526	0.164722	0.455621		0.145283	1.80737	0.0771006	0.426087
[TAF1]	Isoform 2a of Transcription initiation factor TFIID subunit 1	P21675-5	1		0.22707	1.85562	0.033375	0.522422		-0.123218	-1.40321	0.165299	0.455796		-0.350288	-3.41104	0.00127586	0.0666667
[FGB]	Fibrinogen beta chain	P02675	97		0.0308911	0.21936	0.797222	0.997964		0.161017	1.40302	0.165355	0.455796		0.130126	0.87933	0.385035	0.792308
[ITGA1]	Integrin alpha-1	P56199	2		0.0351316	0.400514	0.639179	0.997964		0.103431	1.40332	0.165266	0.455796		0.068299	0.853678	0.39896	0.797933
[EPS15L1]	Isoform 3 of Epidermal growth factor receptor substrate 15-like 1	Q9UBC2-3	2		0.037723	0.671818	0.43257	0.997964		0.0770649	1.40352	0.165207	0.455796		0.0393419	0.806942	0.425204	0.812526
[THOP1]	Thimet oligopeptidase	P52888	6		0.0219007	0.462714	0.588058	0.997964		0.0500123	1.404	0.16507	0.455796		0.0281117	0.694681	0.49214	0.843797
[RPL36]	60S ribosomal protein L36	Q9Y3U8	6		-0.0871158	-1.01901	0.235881	0.965342		-0.127938	-1.40456	0.164917	0.455796		-0.0408222	-0.539764	0.59321	0.880869
[UQCRH]	Cytochrome b-c1 complex subunit 6, mitochondrial	P07919	3		0.0416407	0.627778	0.4631	0.997964		0.097765	1.40235	0.165557	0.455853		0.0561243	0.778441	0.441664	0.820211
[ATL3]	Atlastin-3	Q6DD88	10		-0.08099	-1.03983	0.226572	0.959203		-0.109262	-1.40216	0.165614	0.455853		-0.0282718	-0.407853	0.686352	0.910117
[COX4I1]	Cytochrome c oxidase subunit 4 isoform 1, mitochondrial	P13073	10		0.000997767	0.0160567	0.984979	0.999784		0.0893774	1.40108	0.165933	0.455882		0.0883796	1.33785	0.187876	0.61627
[RPL28]	60S ribosomal protein L28	P46779	10		0.00592726	0.0812319	0.92415	0.997964		-0.0903908	-1.40093	0.165977	0.455911		-0.096318	-1.6817	0.0993918	0.477467
[GLS|GLS]	Glutaminase kidney isoform, mitochondrial |Isoform 3 of Glutaminase kidney isoform, mitochondrial	O94925;O94925-3	3		-0.0211545	-0.272961	0.749168	0.997964		0.111146	1.39973	0.166315	0.456919		0.132301	1.82058	0.0750065	0.424332
[LZTFL1]	Isoform 3 of Leucine zipper transcription factor-like protein 1	Q9NQ48-3	2		0.0900244	1.33376	0.122467	0.831967		0.0938403	1.39887	0.166573	0.457926		0.00381591	0.0704096	0.944418	0.990214
[HLA-A|HLA-A|HLA-A|HLA-A|HLA-A|HLA-A|HLA-A|HLA-A|HLA-A|HLA-A]	HLA class I histocompatibility antigen, A-68 alpha chain |HLA class I histocompatibility antigen, A-3 alpha chain |HLA class I histocompatibility antigen, A-3 alpha chain |HLA class I histocompatibility antigen, A-11 alpha chain |HLA class I histocompatibility antigen, A-11 alpha chain |HLA class I histocompatibility antigen, A-30 alpha chain |HLA class I histocompatibility antigen, A-30 alpha ch…	P10316;P04439;P13746;P16188;P30457;;P04439;P13746;P30457;P01891;P16188;P30453	1		-0.173049	-0.539571	0.527871	0.997964		-0.475392	-1.39736	0.167025	0.458117		-0.302343	-0.886868	0.381011	0.791021
[KRT80]	Keratin, type II cytoskeletal 80	Q6KB66	26		-0.0446786	-0.689508	0.420577	0.997964		-0.0789425	-1.39553	0.167576	0.458117		-0.0342639	-0.659193	0.514393	0.848583
[GSTM3]	Glutathione S-transferase Mu 3	P21266	11		-0.0916082	-1.03088	0.230541	0.960452		-0.128005	-1.39559	0.167558	0.458117		-0.0363966	-0.407742	0.686433	0.910117
[ATP2A2|ATP2A2|ATP2A2|ATP2A2]	Sarcoplasmic/endoplasmic reticulum calcium ATPase 2 |Sarcoplasmic/endoplasmic reticulum calcium ATPase 2 |Isoform 2 of Sarcoplasmic/endoplasmic reticulum calcium ATPase 2 |Isoform 2 of Sarcoplasmic/endoplasmic reticulum calcium ATPase 2	P16615;P16615-2;P16615-3;;P16615;P16615-2	5		0.0897989	1.71521	0.0486417	0.6		0.100427	1.3951	0.1677	0.458117		0.0106284	0.148927	0.882889	0.970721
[MYBBP1A]	Myb-binding protein 1A	Q9BQG0	5		-0.0996492	-1.549	0.0739496	0.703431		-0.0914558	-1.39603	0.167429	0.458117		0.00819341	0.119597	0.905771	0.978342
[CA5B]	Carbonic anhydrase 5B, mitochondrial	Q9Y2D0	1		0.0983874	1.36959	0.112973	0.824687		0.105491	1.39833	0.166731	0.458117		0.00710379	0.117554	0.907373	0.978847
[SUMO2]	Small ubiquitin-related modifier 2	P61956;;P61956-2	2		-0.0851779	-1.12922	0.18966	0.927761		-0.0903834	-1.39708	0.167111	0.458117		-0.00520549	-0.0752428	0.940594	0.98901
[LMNB1]	Lamin-B1	P20700	35		-0.0433563	-1.15102	0.181367	0.924138		-0.0417684	-1.39449	0.167879	0.458793		0.0015879	0.0550057	0.956592	0.992414
[PHB]	Prohibitin	P35232	19		0.0367875	0.606042	0.478694	0.997964		0.0658262	1.39342	0.168193	0.459144		0.0290387	0.6948	0.49207	0.843797
[LIMS2]	Isoform 3 of LIM and senescent cell antigen-like-containing domain protein 2	Q7Z4I7-3	3		0.0661148	1.02716	0.232206	0.963015		0.072632	1.39229	0.16853	0.459819		0.00651716	0.101222	0.920152	0.982274
[CAPNS1]	Calpain small subunit 1	P04632	12		-0.0119724	-0.18753	0.82612	0.997964		0.0758195	1.39154	0.168761	0.460168		0.0877919	1.64215	0.107383	0.494213
[ALDH5A1]	Succinate-semialdehyde dehydrogenase, mitochondrial	P51649	1		-0.0513246	-0.75576	0.377782	0.997964		0.0857515	1.38398	0.171031	0.462868		0.137076	2.1662	0.0351337	0.29625
[HYI]	Putative hydroxypyruvate isomerase	Q5T013	2		-0.0264352	-0.302718	0.722991	0.997964		0.102251	1.3831	0.171314	0.462868		0.128686	1.80872	0.0768884	0.426087
[PFKM]	ATP-dependent 6-phosphofructokinase, muscle type	P08237	9		0.00921103	0.155561	0.855391	0.997964		0.0999832	1.38241	0.171527	0.462868		0.0907722	1.401	0.168163	0.594142
[SPTB]	Spectrin beta chain, erythrocytic	P11277-2;;P11277	4		-0.0353071	-0.186837	0.826758	0.997964		0.214221	1.38284	0.171392	0.462868		0.249528	1.3697	0.177744	0.604299
[ARHGAP20]	Isoform 4 of Rho GTPase-activating protein 20	Q9P2F6-4	1		0.00155996	0.0138149	0.987055	0.999784		-0.159893	-1.38565	0.170527	0.462868		-0.161453	-1.25875	0.214992	0.648958
[HMGN2]	Non-histone chromosomal protein HMG-17	P05204	5		-0.0108273	-0.104829	0.902297	0.997964		-0.109114	-1.38496	0.170739	0.462868		-0.0982866	-1.09354	0.280778	0.715929
[TPM3|TPM3]	Tropomyosin alpha-3 chain |Isoform 5 of Tropomyosin alpha-3 chain	P06753;P06753-5	2		0.0712301	0.441718	0.605044	0.997964		0.277123	1.38822	0.169757	0.462868		0.205892	1.09395	0.280603	0.715929
[EFNB2]	Ephrin-B2	P52799	1		-0.0714713	-0.656084	0.443313	0.997964		-0.22061	-1.38318	0.171288	0.462868		-0.149139	-0.938221	0.354257	0.775921
[LMNB2]	Lamin-B2	Q03252	35		-0.00917903	-0.20401	0.811153	0.997964		-0.0356239	-1.38279	0.171407	0.462868		-0.0264449	-0.851566	0.400123	0.798946
[PRSS1]	Trypsin-1	P07477	4		0.0415418	0.541351	0.526526	0.997964		0.0995242	1.38561	0.170541	0.462868		0.0579825	0.84708	0.40261	0.799041
[VBP1]	Prefoldin subunit 3	P61758	6		-0.0298585	-0.490427	0.565985	0.997964		-0.073418	-1.38287	0.171386	0.462868		-0.0435596	-0.808167	0.424508	0.812526
[TPM1|TPM1|TPM1|TPM1|TPM1|TPM1]	Tropomyosin alpha-1 chain |Tropomyosin alpha-1 chain |Isoform 4 of Tropomyosin alpha-1 chain |Isoform 4 of Tropomyosin alpha-1 chain |Isoform 9 of Tropomyosin alpha-1 chain |Isoform 9 of Tropomyosin alpha-1 chain	P09493;P09493-4;;P09493;P09493-4;P09493-9;;P09493-3;P09493-9	2		0.11417	0.967845	0.259905	0.971226		0.225422	1.38742	0.169995	0.462868		0.111252	0.70957	0.482945	0.8432
[SEH1L]	Nucleoporin SEH1	Q96EE3	1		0.0467662	0.679195	0.42758	0.997964		0.084873	1.38843	0.169694	0.462868		0.0381068	0.661524	0.512898	0.848583
[YWHAB]	Isoform Short of 14-3-3 protein beta/alpha	P31946-2	8		-0.0410043	-0.687499	0.421925	0.997964		-0.0731684	-1.3874	0.169999	0.462868		-0.0321641	-0.591961	0.558016	0.865546
[RDH12]	Retinol dehydrogenase 12	Q96NR8	2		-0.107106	-1.77089	0.0419702	0.568773		-0.0749774	-1.38228	0.171565	0.462868		0.0321283	0.569415	0.573139	0.872449
[HDGFRP2]	Hepatoma-derived growth factor-related protein 2	Q7Z4V5;;Q7Z4V5-2	2		-0.0437482	-0.897564	0.295611	0.997964		-0.0631865	-1.38723	0.17005	0.462868		-0.0194383	-0.4423	0.661523	0.903806
[PEX19]	Isoform 5 of Peroxisomal biogenesis factor 19	P40855;;P40855-5	1		0.0735381	0.996665	0.246157	0.97028		0.0986452	1.38667	0.170221	0.462868		0.025107	0.348281	0.730295	0.924346
[NHLRC2]	NHL repeat-containing protein 2	Q8NBF2	4		0.090809	1.48071	0.0872461	0.759101		0.0818406	1.38256	0.17148	0.462868		-0.00896841	-0.169469	0.866868	0.967773
[MMAB]	Cob(I)yrinic acid a,c-diamide adenosyltransferase, mitochondrial	Q96EY8	1		-0.00723927	-0.0670192	0.937355	0.997964		0.131698	1.3819	0.171682	0.463212		0.138937	1.53782	0.131042	0.529873
[MYH2]	Myosin-2	Q9UKX2	24		0.172785	0.832765	0.331645	0.997964		0.341976	1.38115	0.17191	0.463259		0.169191	0.732368	0.469047	0.836834
[P3H1]	Prolyl 3-hydroxylase 1	Q32P28	1		-0.23851	-1.45264	0.0932381	0.762245		-0.190787	-1.38066	0.172063	0.463259		0.0477233	0.524793	0.603483	0.88212
[AKAP2]	Isoform 4 of A-kinase anchor protein 2	Q9Y2D5-6	3		0.0793568	1.42654	0.0991059	0.781925		-0.0620023	-1.37716	0.17315	0.465035		-0.141359	-2.65714	0.0104478	0.17284
[ATP6V1D]	V-type proton ATPase subunit D	Q9Y5K8	3		-0.00912854	-0.109319	0.898105	0.997964		0.0993013	1.37576	0.173581	0.465035		0.10843	1.37008	0.177631	0.604299
[GSTP1]	Glutathione S-transferase P	P09211	37		-0.00890484	-0.153426	0.857355	0.997964		-0.0606525	-1.37731	0.173107	0.465035		-0.0517476	-1.1769	0.246011	0.682668
[NIPSNAP3A]	Protein NipSnap homolog 3A	Q9UFN0	4		0.0387573	0.304041	0.721835	0.997964		0.18472	1.37784	0.172935	0.465035		0.145963	1.04976	0.300387	0.735471
[HLA-B|HLA-B|HLA-B|HLA-B|HLA-B|HLA-B|HLA-B|HLA-B|HLA-B|HLA-B|HLA-B|HLA-C|HLA-C|HLA-B|HLA-C|HLA-B|HLA-B|HLA-B]	HLA class I histocompatibility antigen, B-7 alpha chain |HLA class I histocompatibility antigen, B-27 alpha chain |HLA class I histocompatibility antigen, B-58 alpha chain |HLA class I histocompatibility antigen, B-37 alpha chain |HLA class I histocompatibility antigen, B-8 alpha chain |HLA class I histocompatibility antigen, B-15 alpha chain |HLA class I histocompatibility antigen, B-18 alpha ch…	P01889;P30464;Q95365;Q31610;P30499;Q29865;P30460;Q29940;P30490;P10319;Q29718;P30466;P03989;P18463;P30486;P30495;P30501;;P30495	1		-0.0505305	-0.378266	0.657872	0.997964		-0.18047	-1.37807	0.172863	0.465035		-0.12994	-0.961777	0.342399	0.77066
[SZRD1]	Isoform 2 of SUZ domain-containing protein 1	Q7Z422-2	1		0.135729	2.05105	0.0191749	0.465649		0.0873692	1.37533	0.17371	0.465035		-0.0483599	-0.723964	0.474119	0.839961
[GDI2]	Rab GDP dissociation inhibitor beta	P50395	31		-0.0365308	-0.781331	0.362057	0.997964		-0.0455439	-1.3774	0.173077	0.465035		-0.00901316	-0.240798	0.811731	0.949823
[DSC1|DSC1]	Desmocollin-1 |Isoform 1B of Desmocollin-1	Q08554;Q08554-2	45		-0.0673678	-0.994169	0.247314	0.97028		-0.0741534	-1.37673	0.173281	0.465035		-0.00678555	-0.131988	0.896125	0.975135
[CHMP3]	Charged multivesicular body protein 3	Q9Y3E7-4;;Q9Y3E7	2		-0.101326	-1.46703	0.0901056	0.759574		-0.0838947	-1.37392	0.174145	0.466963		0.0174313	0.303667	0.763893	0.936724
[SH3GLB1]	Endophilin-B1	Q9Y371	10		0.00480401	0.124249	0.884268	0.997964		-0.0336512	-1.37346	0.174284	0.467302		-0.0384552	-1.24574	0.219688	0.656528
[ITIH5]	Isoform 2 of Inter-alpha-trypsin inhibitor heavy chain H5	Q86UX2;;Q86UX2-2	1		0.102581	0.793376	0.354757	0.997964		0.151254	1.37224	0.174659	0.467957		0.0486737	0.416882	0.679784	0.909794
[NDUFB6]	NADH dehydrogenase [ubiquinone] 1 beta subcomplex subunit 6	O95139	1		-0.033674	-0.375856	0.659896	0.997964		0.122032	1.37143	0.174912	0.468611		0.155706	1.85817	0.0693541	0.404651
[EMC7]	ER membrane protein complex subunit 7	Q9NPA0	2		0.00248009	0.0479246	0.955213	0.998199		0.0554942	1.37033	0.17525	0.468651		0.0530141	1.11724	0.270573	0.704879
[KRT1]	Keratin, type II cytoskeletal 1	P04264	168		0.0403304	0.600858	0.482447	0.997964		0.0922474	1.3705	0.1752	0.468651		0.051917	0.752281	0.457112	0.828651
[PODN]	Podocan	Q7Z5L7	5		-0.00692721	-0.0990761	0.907637	0.997964		0.0836573	1.36964	0.175458	0.469323		0.0905845	1.4331	0.158797	0.57689
[FLOT1]	Isoform 2 of Flotillin-1	O75955-2	4		0.0203233	0.212616	0.803346	0.997964		0.112035	1.36937	0.175547	0.469323		0.0917113	1.02441	0.312144	0.741764
[TXNDC5]	Thioredoxin domain-containing protein 5	Q8NBS9	7		-0.00958122	-0.129416	0.879494	0.997964		-0.0842215	-1.36828	0.175887	0.469994		-0.0746403	-1.40992	0.165515	0.588682
[ITM2B]	Integral membrane protein 2B	Q9Y287	1		-0.119787	-0.767065	0.370768	0.997964		-0.223759	-1.36802	0.175965	0.469994		-0.103972	-0.660454	0.513589	0.848583
[AIMP2]	Aminoacyl tRNA synthase complex-interacting multifunctional protein 2	Q13155	3		-0.0227016	-0.340655	0.690073	0.997964		-0.0738326	-1.3661	0.176579	0.470366		-0.051131	-0.949278	0.348649	0.77066
[MAPK3]	Mitogen-activated protein kinase 3	P27361	2		0.0647946	0.743253	0.385615	0.997964		0.138734	1.36624	0.176535	0.470366		0.0739395	0.818437	0.418696	0.811465
[VWA5A]	von Willebrand factor A domain-containing protein 5A	O00534	7		0.0230476	0.439054	0.607229	0.997964		0.0553379	1.3665	0.176452	0.470366		0.0322903	0.790144	0.434853	0.816393
[MPP1]	Isoform 2 of 55 kDa erythrocyte membrane protein	Q00013-2	6		-0.0206159	-0.181933	0.831214	0.997964		0.133772	1.36496	0.176931	0.470403		0.154388	1.39252	0.170729	0.599669
[SAR1B]	GTP-binding protein SAR1b	Q9Y6B6	4		-0.0137812	-0.188016	0.825682	0.997964		-0.0926519	-1.36525	0.17684	0.470403		-0.0788707	-1.31331	0.195995	0.62732
[MUSTN1]	Musculoskeletal embryonic nuclear protein 1	Q8IVN3	1		0.162781	1.14118	0.185082	0.924138		0.181838	1.364	0.177227	0.471366		0.0190565	0.132479	0.895745	0.974777
[NFIC]	Isoform 1 of Nuclear factor 1 C-type	P08651-2	2		0.00840955	0.122194	0.886149	0.997964		-0.0665679	-1.36358	0.177362	0.471384		-0.0749774	-1.22779	0.226378	0.663204
[HMGN3]	High mobility group nucleosome-binding domain-containing protein 3	Q15651-2;;Q15651	1		-0.163245	-0.974978	0.256446	0.971226		-0.234689	-1.36299	0.177552	0.47203		-0.0714441	-0.461018	0.648151	0.901413
[NA|NA|NA|NA|NA]	Ig kappa chain V-III region SIE |Ig kappa chain V-III region SIE |Ig kappa chain V-III region Ti |Ig kappa chain V-III region WOL |Ig kappa chain V-III region WOL	P01620;;P01620;P01622;P01623;;P01623	4		-0.113661	-1.36309	0.114643	0.828498		0.0716284	1.36209	0.177826	0.47299		0.185289	2.55265	0.01367	0.185185
[PRKCI]	Protein kinase C iota type	P41743	1		-0.112596	-0.532937	0.532957	0.997964		-0.353958	-1.3595	0.17864	0.474576		-0.241362	-1.01916	0.314607	0.746296
[AP2A1]	Isoform B of AP-2 complex subunit alpha-1	O95782-2	6		-0.00487702	-0.115252	0.892558	0.997964		0.0415824	1.35894	0.17882	0.474906		0.0464594	1.27823	0.208077	0.642857
[POLR2M]	Isoform 5 of DNA-directed RNA polymerase II subunit GRINL1A, isoforms 4/5	Q6EEV4-2	1		-0.0296664	-0.263427	0.757647	0.997964		-0.0937291	-1.35822	0.17905	0.475235		-0.0640627	-0.579573	0.566267	0.869695
[PRKCB]	Isoform Beta-II of Protein kinase C beta type	P05771-2	1		0.0951932	0.802661	0.349169	0.997964		0.140973	1.35798	0.179124	0.475251		0.0457803	0.439373	0.663617	0.904825
[CRABP1]	Cellular retinoic acid-binding protein 1	P29762	3		-0.0471996	-0.46524	0.586022	0.997964		-0.123789	-1.35738	0.179311	0.475892		-0.0765891	-0.960984	0.342777	0.77066
[YY1]	Transcriptional repressor protein YY1	P25490	1		0.0871912	0.899429	0.294605	0.997964		0.117736	1.35673	0.179511	0.47622		0.0305446	0.35749	0.723441	0.922919
[MAP4]	Microtubule-associated protein 4	P27816-6;;P27816	17		0.0172575	0.28048	0.742521	0.997964		-0.0687964	-1.35639	0.17962	0.476235		-0.0860539	-1.78564	0.0806389	0.432545
[CTNND1]	Isoform 1A of Catenin delta-1	O60716-5;;O60716-24	2		-0.100171	-0.934045	0.276665	0.983807		-0.136285	-1.35573	0.179832	0.476875		-0.0361138	-0.356804	0.723943	0.922919
[ALDH1A2]	Isoform 2 of Retinal dehydrogenase 2	O94788-2	1		-0.114689	-0.917722	0.28499	0.988444		0.1309	1.35376	0.180446	0.476961		0.24559	2.07491	0.0432732	0.333333
[HERC4]	Isoform 2 of Probable E3 ubiquitin-protein ligase HERC4	Q5GLZ8-2	1		-0.0371426	-0.625156	0.464965	0.997964		0.0946162	1.35446	0.180229	0.476961		0.131759	1.78397	0.0809068	0.432545
[GMPR2]	GMP reductase 2	Q9P2T1-3;;Q9P2T1	1		-0.0115604	-0.185934	0.82759	0.997964		0.0798544	1.35389	0.180397	0.476961		0.0914148	1.68513	0.0987336	0.474359
[CHMP4A]	Charged multivesicular body protein 4a	Q9BY43	2		0.0123254	0.159535	0.851702	0.997964		0.0954341	1.353	0.180698	0.476961		0.0831087	1.22214	0.228488	0.667557
[AGRN]	Isoform 4 of Agrin	O00468-4;;O00468-6	3		0.0568064	0.706247	0.409458	0.997964		0.102492	1.3535	0.180528	0.476961		0.0456858	0.654806	0.517184	0.850214
[API5]	Isoform 3 of Apoptosis inhibitor 5	Q9BZZ5-3	9		-0.0269398	-0.584182	0.494629	0.997964		-0.04486	-1.35335	0.180578	0.476961		-0.0179202	-0.451339	0.65503	0.901754
[KRTDAP]	Keratinocyte differentiation-associated protein	P60985	7		-0.219369	-1.94012	0.0264026	0.505435		-0.133892	-1.35172	0.181105	0.477287		0.0854769	0.831552	0.411294	0.804889
[AKR1B1]	Aldose reductase	P15121	13		-0.0690312	-1.0845	0.207499	0.931352		-0.0795599	-1.3508	0.18141	0.478234		-0.0105287	-0.232215	0.818282	0.953074
[MRPL2]	39S ribosomal protein L2, mitochondrial	Q5T653	1		0.00285336	0.0230517	0.978455	0.999784		0.125295	1.35033	0.181552	0.478261		0.122442	1.06396	0.293969	0.729805
[TNPO2]	Isoform 2 of Transportin-2	O14787-2	3		-0.181425	-1.855	0.0334333	0.522422		-0.119039	-1.35008	0.181631	0.478261		0.0623863	0.628274	0.534194	0.858491
[SYNGR2]	Synaptogyrin-2	O43760	1		0.0889629	1.12514	0.19122	0.927761		0.0937434	1.34867	0.182082	0.479205		0.00478057	0.0681397	0.946227	0.990214
[HP1BP3]	Heterochromatin protein 1-binding protein 3	Q5SSJ5	22		-0.0223068	-0.466242	0.58523	0.997964		-0.048138	-1.3482	0.182232	0.479839		-0.0258312	-0.699101	0.489402	0.8432
[ITGA7]	Isoform Alpha-7X1B of Integrin alpha-7	Q13683-7;;Q13683-3	4		0.129872	1.96133	0.0248486	0.5		0.0713453	1.34768	0.182395	0.479851		-0.0585263	-1.0336	0.307839	0.739914
[TCEB2]	Transcription elongation factor B polypeptide 2	Q15370	7		0.0190701	0.39509	0.643701	0.997964		-0.0530263	-1.34736	0.182496	0.479876		-0.0720964	-1.77105	0.0831151	0.439726
[HSPB6]	Heat shock protein beta-6	O14558	2		0.149677	1.5185	0.0796758	0.732394		0.125133	1.34735	0.182499	0.479876		-0.0245445	-0.257957	0.798599	0.946515
[ITIH5]	Isoform 2 of Inter-alpha-trypsin inhibitor heavy chain H5	Q86UX2-2	2		0.0419074	0.530304	0.534976	0.997964		0.102885	1.34685	0.182659	0.480198		0.0609772	0.890664	0.378998	0.791021
[G3BP2|G3BP2]	Ras GTPase-activating protein-binding protein 2 |Isoform B of Ras GTPase-activating protein-binding protein 2	Q9UN86;Q9UN86-2	2		0.058772	0.752469	0.379842	0.997964		-0.103038	-1.34672	0.182703	0.48021		-0.16181	-2.2322	0.030117	0.273973
[NUP155]	Nuclear pore complex protein Nup155	O75694	1		0.101299	1.26032	0.144035	0.879884		0.0971042	1.3463	0.182829	0.480222		-0.00419477	-0.069103	0.945465	0.990214
[DNM2|DNM2|DNM2]	Isoform 2 of Dynamin-2 |Isoform 2 of Dynamin-2 |Isoform 3 of Dynamin-2	P50570-2;;P50570-2;P50570-3	8		-0.0621482	-1.31439	0.127866	0.84019		0.0606228	1.34433	0.183453	0.480259		0.122771	3.07398	0.00339073	0.108108
[FAM3C]	Protein FAM3C	Q92520	1		-0.0218779	-0.462894	0.58791	0.997964		0.0512999	1.34444	0.183421	0.480259		0.0731777	3.01383	0.00399849	0.1125
[UFL1]	E3 UFM1-protein ligase 1	O94874;;O94874-2	1		-0.0414496	-0.52164	0.541618	0.997964		-0.104998	-1.34524	0.183171	0.480259		-0.0635486	-1.02722	0.310829	0.741764
[CERS3]	Ceramide synthase 3	Q8IU89	1		-0.182949	-1.46953	0.089572	0.759101		-0.116761	-1.34397	0.18357	0.480283		0.0661873	0.620983	0.538931	0.859704
[HIST1H3A]	Histone H3.1	P68431	2		-0.100381	-1.08757	0.206223	0.929897		-0.105996	-1.34411	0.183523	0.480283		-0.00561545	-0.0651134	0.948603	0.990214
[TNPO1]	Isoform 2 of Transportin-1	Q92973;;Q92973-2	2		0.0151213	0.172691	0.839613	0.997964		0.117685	1.34189	0.184228	0.48155		0.102563	1.3616	0.180258	0.604972
[DNAJC11]	Isoform 3 of DnaJ homolog subfamily C member 11	Q9NVH1-3	2		0.0994049	1.34987	0.118127	0.828498		0.0542163	1.34202	0.184187	0.48155		-0.0451886	-0.700489	0.488527	0.8432
[MTPN]	Myotrophin	P58546	7		-0.034335	-0.752396	0.379887	0.997964		-0.0568067	-1.34187	0.184237	0.48155		-0.0224717	-0.594378	0.556392	0.865508
[NMES1]	Normal mucosa of esophagus-specific gene 1 protein	Q9C002	1		0.0127048	0.105119	0.902027	0.997964		0.180559	1.34103	0.184507	0.481868		0.167854	1.30023	0.200423	0.632482
[MATN2]	Isoform 2 of Matrilin-2	O00339-2	5		-0.0883574	-1.62826	0.060782	0.654494		-0.0707633	-1.34078	0.184586	0.48188		0.0175941	0.360601	0.721118	0.922919
[FLOT2]	Flotillin-2	Q14254	8		-0.0054083	-0.0718166	0.932916	0.997964		0.075214	1.34003	0.18483	0.482505		0.0806223	1.12052	0.269203	0.704879
[TMEM87A]	Isoform 3 of Transmembrane protein 87A	Q8NBN3-3	2		0.0388395	0.543202	0.525133	0.997964		0.0723224	1.33886	0.185211	0.482822		0.0334828	0.559345	0.579893	0.875041
[PFN2|PFN2]	Isoform IIb of Profilin-2 |Isoform IIb of Profilin-2	P35080;P35080-2;;P35080-2	3		0.0921089	1.09528	0.203078	0.927761		0.0825692	1.33721	0.185744	0.484365		-0.0095397	-0.115433	0.90902	0.978872
[GCSH]	Glycine cleavage system H protein, mitochondrial	P23434	2		0.162463	1.58231	0.0681416	0.693717		-0.0995024	-1.32835	0.188643	0.484648		-0.261965	-2.89698	0.00552015	0.13
[RPS25]	40S ribosomal protein S25	P62851	3		0.0521027	1.01566	0.23741	0.968261		-0.0651023	-1.33312	0.187091	0.484648		-0.117205	-2.81822	0.00680097	0.14876
[TMPO|TMPO|TMPO]	Lamina-associated polypeptide 2, isoforms beta/gamma |Isoform Gamma of Lamina-associated polypeptide 2, isoforms beta/gamma |Isoform Gamma of Lamina-associated polypeptide 2, isoforms beta/gamma	P42167-2;;P42167;P42167-2	1		0.0507165	0.891386	0.298945	0.997964		-0.0725315	-1.33578	0.186211	0.484648		-0.123248	-2.50355	0.0154991	0.199115
[EVPL]	Envoplakin	Q92817	109		0.0395637	0.664835	0.437311	0.997964		-0.0622788	-1.32932	0.188329	0.484648		-0.101843	-2.25966	0.0281938	0.264205
[CRKL]	Crk-like protein	P46109	13		0.0199274	0.433383	0.611875	0.997964		-0.0478297	-1.3264	0.189283	0.484648		-0.0677571	-2.21588	0.0312967	0.281081
[QTRT1]	Queuine tRNA-ribosyltransferase	Q9BXR0	1		-0.0436319	-0.501381	0.557373	0.997964		0.106651	1.33309	0.187101	0.484648		0.150283	1.93604	0.0587658	0.378947
[UFD1L]	Isoform 3 of Ubiquitin fusion degradation protein 1 homolog	Q92890-3	1		-0.248482	-2.30916	0.00876552	0.35443		-0.119651	-1.32795	0.188776	0.484648		0.128831	1.65701	0.104329	0.489929
[PPP1R8]	Nuclear inhibitor of protein phosphatase 1	Q12972	1		-0.00849414	-0.087938	0.917951	0.997964		0.134743	1.32916	0.188379	0.484648		0.143237	1.53402	0.131977	0.529873
[UCHL1]	Ubiquitin carboxyl-terminal hydrolase isozyme L1	P09936	5		0.0446482	0.47739	0.57636	0.997964		-0.0834081	-1.32678	0.189158	0.484648		-0.128056	-1.50564	0.139161	0.546021
[OPA1]	Dynamin-like 120 kDa protein, mitochondrial	O60313-2;;O60313	9		-0.0150701	-0.283076	0.740224	0.997964		0.0527275	1.33409	0.186775	0.484648		0.0677975	1.40103	0.168154	0.594142
[CAMK2D|CAMK2D]	Isoform Delta 12 of Calcium/calmodulin-dependent protein kinase type II subunit delta |Isoform Delta 6 of Calcium/calmodulin-dependent protein kinase type II subunit delta	Q13557;Q13557-6;;Q13557-12;Q13557-8	3		0.00999909	0.179899	0.83304	0.997964		-0.0646215	-1.33521	0.186403	0.484648		-0.0746206	-1.38381	0.173426	0.601633
[CAPZB|CAPZB]	F-actin-capping protein subunit beta |Isoform 2 of F-actin-capping protein subunit beta	P47756-2;P47756	3		0.00177791	0.0403841	0.962236	0.999784		-0.0581916	-1.33268	0.187236	0.484648		-0.0599695	-1.35479	0.182396	0.608034
[DMD]	Isoform 3 of Dystrophin	P11532;;P11532-4	2		-0.0109022	-0.095812	0.910652	0.997964		0.167034	1.32988	0.188148	0.484648		0.177936	1.35011	0.183897	0.609642
[HSPA8]	Heat shock cognate 71 kDa protein	P11142	31		-0.0149897	-0.379651	0.656698	0.997964		-0.0477706	-1.3286	0.188555	0.484648		-0.0327808	-1.1744	0.24701	0.682668
[ORM1]	Alpha-1-acid glycoprotein 1	P02763	15		-0.0202251	-0.172341	0.839931	0.997964		-0.133789	-1.32601	0.18941	0.484648		-0.113564	-1.08936	0.282629	0.717429
[NEDD8]	NEDD8	Q15843	5		-0.108703	-1.86599	0.0324395	0.522422		-0.0634548	-1.3292	0.188368	0.484648		0.0452486	0.967683	0.339433	0.767974
[ACTN2]	Alpha-actinin-2	P35609	13		0.102786	0.531394	0.53415	0.997964		0.305643	1.33015	0.188062	0.484648		0.202857	0.940738	0.352982	0.775426
[S100A14]	Protein S100-A14	Q9HCY8	9		-0.0343036	-0.504992	0.554544	0.997964		-0.0847979	-1.32583	0.189472	0.484648		-0.0504943	-0.862326	0.394232	0.797423
[ACYP1]	Acylphosphatase-1	P07311	2		0.0339115	0.448225	0.599793	0.997964		0.0960821	1.3294	0.188304	0.484648		0.0621706	0.846609	0.402876	0.799041
[ATP2B1]	Isoform K of Plasma membrane calcium-transporting ATPase 1	P20020-6	3		0.0391585	0.623894	0.465857	0.997964		0.0746722	1.32747	0.188931	0.484648		0.0355137	0.760783	0.452071	0.824691
[LSM7]	U6 snRNA-associated Sm-like protein LSm7	Q9UK45	2		-0.0202565	-0.336307	0.69385	0.997964		-0.0599112	-1.32824	0.188676	0.484648		-0.0396546	-0.730407	0.470232	0.837087
[UQCRC2]	Cytochrome b-c1 complex subunit 2, mitochondrial	P22695	14		0.0191843	0.437518	0.608466	0.997964		0.0446058	1.33269	0.187232	0.484648		0.0254214	0.644123	0.523996	0.853097
[CSNK2A1]	Casein kinase II subunit alpha	P68400	1		-0.0348371	-0.547179	0.52214	0.997964		-0.0714727	-1.3339	0.186836	0.484648		-0.0366355	-0.619029	0.540195	0.859704
[TPM1|TPM1|TPM1|TPM1|TPM1|TPM1|TPM1]	Tropomyosin alpha-1 chain |Tropomyosin alpha-1 chain |Isoform 4 of Tropomyosin alpha-1 chain |Isoform 4 of Tropomyosin alpha-1 chain |Isoform 6 of Tropomyosin alpha-1 chain |Isoform 6 of Tropomyosin alpha-1 chain |Isoform 6 of Tropomyosin alpha-1 chain	P09493;P09493-4;P09493-6;P09493-10;;P09493;P09493-4;P09493-6;;P09493-6	1		0.13577	0.804186	0.348264	0.997964		0.257258	1.32973	0.188195	0.484648		0.121488	0.609944	0.546113	0.861673
[ZNF185|ZNF185]	Isoform 2 of Zinc finger protein 185 |Isoform 3 of Zinc finger protein 185	O15231-2;O15231-3	1		0.204621	1.79947	0.038874	0.558233		0.142968	1.33421	0.186734	0.484648		-0.0616524	-0.523728	0.604227	0.882743
[THEM6]	Protein THEM6	Q8WUY1	2		0.0833868	0.980743	0.253678	0.971226		0.125071	1.33033	0.188002	0.484648		0.041684	0.459825	0.649003	0.901502
[NUP214]	Isoform 2 of Nuclear pore complex protein Nup214	P35658-2	4		0.0592978	0.835966	0.329806	0.997964		0.0825378	1.33184	0.187508	0.484648		0.02324	0.428322	0.671538	0.908143
[GYS1]	Isoform 2 of Glycogen [starch] synthase, muscle	P13807;;P13807-2	3		0.0721455	1.02002	0.235421	0.965342		0.0964671	1.3268	0.189151	0.484648		0.0243216	0.368164	0.715524	0.921454
[RABL6]	Rab-like protein 6	Q3YEC7;;Q3YEC7-3	1		0.0697987	0.52992	0.535268	0.997964		0.105899	1.33308	0.187103	0.484648		0.0361002	0.301182	0.765789	0.938078
[GRN]	Granulins	P28799	6		-0.199324	-1.08662	0.206616	0.930041		-0.171509	-1.32886	0.188472	0.484648		0.0278146	0.171379	0.865382	0.967462
[LGALS7]	Galectin-7	P47929	25		0.0749922	1.36046	0.115334	0.828498		-0.0598708	-1.32197	0.190737	0.488295		-0.134863	-2.91309	0.00528222	0.13
[COPZ1]	Coatomer subunit zeta-1	P61923;;P61923-2	1		0.0438023	0.508274	0.551959	0.997964		0.0971975	1.32144	0.190916	0.488295		0.0533952	0.816098	0.420025	0.811944
[EFHD2]	EF-hand domain-containing protein D2	Q96C19	5		0.0270144	0.357164	0.6759	0.997964		0.0871547	1.32198	0.190733	0.488295		0.0601402	0.809763	0.423598	0.812526
[MIF4GD]	MIF4G domain-containing protein	A9UHW6	1		0.0374171	0.313691	0.713423	0.997964		0.118829	1.32111	0.191025	0.488295		0.0814122	0.714992	0.479646	0.84272
[WRNIP1]	Isoform 2 of ATPase WRNIP1	Q96S55-2	1		-0.231347	-1.7961	0.0392374	0.561753		-0.176855	-1.32126	0.190975	0.488295		0.0544921	0.349997	0.729018	0.924346
[H2AFY]	Isoform 1 of Core histone macro-H2A.1	O75367-2	12		0.0198954	0.418879	0.623845	0.997964		-0.054636	-1.32081	0.19112	0.488316		-0.0745314	-1.9564	0.0562278	0.372051
[RTN3]	Isoform 3 of Reticulon-3	O95197-7;;O95197-3	1		0.0294545	0.261286	0.759557	0.997964		0.0989902	1.32022	0.191318	0.488316		0.0695357	0.767782	0.447934	0.823859
[GUK1]	Isoform 2 of Guanylate kinase	Q16774-2;;Q16774	1		0.0298436	0.449911	0.598443	0.997964		0.0562386	1.32077	0.191134	0.488316		0.0263949	0.471148	0.640981	0.898696
[NDUFA2]	NADH dehydrogenase [ubiquinone] 1 alpha subcomplex subunit 2	O43678	5		0.0701144	0.690115	0.420162	0.997964		0.0987231	1.31768	0.192161	0.490419		0.0286087	0.3152	0.755183	0.934904
[EPRS]	Bifunctional glutamate/proline--tRNA ligase	P07814	35		-0.0479222	-0.879094	0.305631	0.997964		-0.0625384	-1.3163	0.192605	0.49073		-0.0146162	-0.356294	0.724312	0.922919
[MYOF]	Isoform 6 of Myoferlin	Q9NZM1-6	48		-0.0562141	-1.1235	0.191865	0.927761		-0.0673312	-1.31632	0.192602	0.49073		-0.0111171	-0.210538	0.835029	0.958004
[IRF2BP2]	Isoform 2 of Interferon regulatory factor 2-binding protein 2	Q7Z5L9-2	1		0.05322	0.506554	0.553316	0.997964		0.121561	1.31589	0.192737	0.491034		0.0683405	0.737935	0.465644	0.834506
[GNPDA2]	Isoform 3 of Glucosamine-6-phosphate isomerase 2	Q8TDQ7-4;;Q8TDQ7-3	1		0.0142657	0.141295	0.868487	0.997964		-0.11793	-1.31559	0.192841	0.491039		-0.132196	-1.4924	0.142589	0.552484
[MGEA5]	Protein O-GlcNAcase	O60502	3		0.0430009	0.679909	0.42709	0.997964		0.0710687	1.31414	0.193327	0.492239		0.0280677	0.444467	0.659989	0.903778
[TCEAL1]	Isoform 2 of Transcription elongation factor A protein-like 1	Q15170-2	1		0.062511	0.620543	0.468263	0.997964		0.129604	1.31326	0.193623	0.49284		0.0670929	0.759027	0.453101	0.824921
[CALD1|CALD1|CALD1|CALD1]	Caldesmon |Caldesmon |Isoform 4 of Caldesmon |Isoform 6 of Caldesmon	Q05682;;Q05682;Q05682-6;Q05682-4	1		0.0494468	0.447277	0.600562	0.997964		-0.143433	-1.31265	0.193828	0.493143		-0.19288	-1.61941	0.112205	0.503867
[AK4]	Adenylate kinase 4, mitochondrial	P27144	4		0.0158581	0.247455	0.771905	0.997964		-0.0817651	-1.30996	0.194726	0.49346		-0.0976232	-1.97974	0.0534638	0.363722
[MAGT1]	Magnesium transporter protein 1	Q9H0U3	1		-0.0143413	-0.140177	0.869531	0.997964		-0.10479	-1.31134	0.194264	0.49346		-0.0904491	-0.920704	0.363214	0.781309
[PPP2CA]	Serine/threonine-protein phosphatase 2A catalytic subunit alpha isoform	P67775	1		-0.0238723	-0.416003	0.626225	0.997964		-0.0669351	-1.31132	0.194271	0.49346		-0.0430628	-0.844804	0.403889	0.799783
[DPP3]	Dipeptidyl peptidase 3	Q9NY33-4;;Q9NY33	5		0.0241996	0.451477	0.597156	0.997964		0.0488318	1.31114	0.194331	0.49346		0.0246322	0.522287	0.605218	0.883133
[GSK3A]	Glycogen synthase kinase-3 alpha	P49840	1		-0.101823	-1.20792	0.161055	0.903821		-0.0952998	-1.31013	0.194665	0.49346		0.00652321	0.105105	0.917118	0.981657
[MRPL15]	39S ribosomal protein L15, mitochondrial	Q9P015	2		0.0183368	0.341533	0.68931	0.997964		-0.0634531	-1.30961	0.194837	0.493761		-0.0817899	-1.79949	0.0783694	0.427754
[HACD3]	Very-long-chain (3R)-3-hydroxyacyl-CoA dehydratase 3	Q9P035	5		0.0239523	0.38431	0.652766	0.997964		0.0787403	1.30953	0.194868	0.493765		0.0547879	1.03958	0.305046	0.736871
[PPIL3]	Peptidyl-prolyl cis-trans isomerase-like 3	Q9H2H8	1		0.0338263	0.284511	0.738958	0.997964		0.155824	1.30858	0.19518	0.494069		0.121998	1.38552	0.172904	0.600981
[TPM3|TPM3|TPM3]	Isoform 5 of Tropomyosin alpha-3 chain |Isoform 5 of Tropomyosin alpha-3 chain |Isoform 6 of Tropomyosin alpha-3 chain	P06753-5;;P06753-6;P06753-5	1		-0.0237511	-0.22869	0.788778	0.997964		0.119244	1.30822	0.1953	0.494069		0.142995	1.28402	0.206058	0.641931
[VAMP8]	Vesicle-associated membrane protein 8	Q9BV40	3		0.0363374	0.710224	0.406866	0.997964		0.0523307	1.30787	0.195418	0.494076		0.0159934	0.46384	0.646153	0.900572
[UGDH]	UDP-glucose 6-dehydrogenase	O60701;;O60701-3	4		-0.105954	-1.27389	0.13982	0.877778		-0.0759663	-1.30773	0.195471	0.494076		0.0299879	0.443487	0.660679	0.903778
[IDH2]	Isocitrate dehydrogenase [NADP], mitochondrial	P48735	16		-0.0178859	-0.237137	0.781205	0.997964		0.108933	1.30731	0.195608	0.494083		0.126819	1.54157	0.130116	0.529873
[QARS]	Glutamine--tRNA ligase	P47897	5		0.034263	0.844647	0.324846	0.997964		0.0388842	1.30725	0.195629	0.494083		0.00462123	0.142711	0.887765	0.972714
[PDGFRA]	Platelet-derived growth factor receptor alpha	P16234	1		0.024375	0.211211	0.804617	0.997964		-0.138928	-1.30611	0.196018	0.494973		-0.163303	-1.62699	0.110576	0.501699
[BUB3]	Isoform 2 of Mitotic checkpoint protein BUB3	O43684-2	4		-0.00558355	-0.173885	0.838526	0.997964		-0.0367055	-1.30513	0.196358	0.495272		-0.031122	-1.23803	0.222539	0.657966
[ANK3|ANK3|ANK3|ANK3]	Ankyrin-3 |Ankyrin-3 |Isoform 2 of Ankyrin-3 |Isoform 3 of Ankyrin-3	Q12955;;Q12955;Q12955-4;Q12955-5	1		-0.134096	-1.12031	0.19309	0.927761		0.162953	1.30498	0.196414	0.495277		0.297049	2.66883	0.0101308	0.170886
[PLEC|PLEC|PLEC|PLEC|PLEC|PLEC]	Plectin |Isoform 3 of Plectin |Isoform 3 of Plectin |Isoform 4 of Plectin |Isoform 4 of Plectin |Isoform 8 of Plectin	Q15149-3;Q15149-4;Q15149-5;Q15149-7;;Q15149;Q15149-3;Q15149-4;Q15149-8	1		-0.0523446	-0.421367	0.621783	0.997964		-0.134182	-1.30499	0.196408	0.495277		-0.081837	-0.802364	0.427814	0.814661
[AP1M2]	AP-1 complex subunit mu-2	Q9Y6Q5	2		-0.00984194	-0.140406	0.869321	0.997964		0.0737387	1.3041	0.196721	0.495283		0.0835807	1.37091	0.177374	0.604299
[CHD4]	Chromodomain-helicase-DNA-binding protein 4	Q14839	5		-0.0777757	-1.26507	0.142533	0.879589		-0.0865963	-1.3044	0.196616	0.495283		-0.00882059	-0.138435	0.891108	0.973845
[DECR1]	2,4-dienoyl-CoA reductase, mitochondrial	Q16698;;Q16698-2	12		-0.00119113	-0.025373	0.976261	0.999784		0.0440496	1.3027	0.197193	0.495878		0.0452407	1.19056	0.240613	0.678548
[MMRN1]	Multimerin-1	Q13201	2		0.0442257	0.28641	0.737315	0.997964		0.178685	1.30286	0.197139	0.495878		0.134459	0.879606	0.384882	0.792308
[POLR2K]	DNA-directed RNA polymerases I, II, and III subunit RPABC4	P53803	1		-0.0209586	-0.178658	0.834167	0.997964		-0.125549	-1.30202	0.197418	0.495882		-0.10459	-1.00919	0.319329	0.75
[HSPB7]	Heat shock protein beta-7	Q9UBY9	2		0.0529777	0.692335	0.418679	0.997964		0.0967245	1.30197	0.197439	0.495882		0.0437468	0.592912	0.557376	0.865546
[SLC29A1]	Equilibrative nucleoside transporter 1	Q99808	1		-0.0650962	-0.717869	0.401897	0.997964		0.121025	1.30149	0.197605	0.496179		0.186121	2.14231	0.0371116	0.307317
[PSMD1]	26S proteasome non-ATPase regulatory subunit 1	Q99460;;Q99460-2	3		-0.179677	-2.27892	0.00963103	0.35443		-0.102423	-1.30081	0.197833	0.496475		0.0772543	1.04086	0.304463	0.736585
[GOT2]	Aspartate aminotransferase, mitochondrial	P00505	20		0.00897372	0.150067	0.860436	0.997964		0.0844278	1.3003	0.198006	0.49677		0.0754541	1.17884	0.245234	0.682668
[PON2]	Isoform 3 of Serum paraoxonase/arylesterase 2	Q15165-3	1		0.00516954	0.0332349	0.968907	0.999784		-0.218426	-1.29934	0.198328	0.497653		-0.223595	-1.23796	0.222564	0.657966
[GYPC]	Isoform Glycophorin-D of Glycophorin-C	P04921-2	2		-0.0534373	-0.371363	0.663726	0.997964		0.181138	1.29896	0.198459	0.497654		0.234575	1.39137	0.171084	0.599671
[TNNI2]	Troponin I, fast skeletal muscle	P48788	3		-0.0200795	-0.144587	0.86549	0.997964		0.208125	1.2985	0.198611	0.497655		0.228204	1.43946	0.157001	0.57689
[AMBP]	Protein AMBP	P02760	19		0.0515023	0.848094	0.322895	0.997964		0.061025	1.29809	0.198752	0.497657		0.00952271	0.153915	0.878997	0.969575
[TBCA]	Tubulin-specific chaperone A	O75347	10		0.0167797	0.326515	0.702289	0.997964		-0.0638193	-1.29732	0.19902	0.497658		-0.0805991	-1.7916	0.079662	0.4314
[HBB]	Hemoglobin subunit beta	P68871	37		-0.0616961	-0.261767	0.759123	0.997964		0.273401	1.29679	0.199202	0.497952		0.335097	1.4449	0.155467	0.57689
[COPA]	Coatomer subunit alpha	P53621	18		-0.0411457	-0.669522	0.434121	0.997964		-0.0758697	-1.29608	0.199449	0.49883		-0.034724	-0.736102	0.466755	0.835285
[NENF]	Neudesin	Q9UMX5	3		0.0184471	0.402958	0.637123	0.997964		-0.044463	-1.2956	0.199612	0.499416		-0.0629101	-1.94422	0.0577428	0.376554
[LHPP]	Phospholysine phosphohistidine inorganic pyrophosphate phosphatase	Q9H008	4		-0.0148705	-0.24118	0.777591	0.997964		0.0650961	1.2951	0.19978	0.499416		0.0799666	1.73285	0.0897876	0.452903
[NA]	Ig lambda chain V-II region BUR	P01708	1		-0.0207773	-0.21177	0.804113	0.997964		0.0931648	1.29421	0.200086	0.499417		0.113942	1.31305	0.19608	0.62732
[POSTN|POSTN]	Periostin |Isoform 3 of Periostin	Q15063;Q15063-3	1		-0.0193822	-0.132805	0.876354	0.997964		-0.161579	-1.29432	0.20005	0.499417		-0.142196	-0.967091	0.339731	0.768458
[STMN1]	Stathmin	P16949	8		0.028212	0.456028	0.593463	0.997964		-0.0634171	-1.29269	0.200609	0.500291		-0.0916291	-1.6493	0.105903	0.492398
[ACSL4]	Isoform Short of Long-chain-fatty-acid--CoA ligase 4	O60488-2	1		-0.0244301	-0.236361	0.781894	0.997964		0.114725	1.29247	0.200684	0.500291		0.139155	1.44075	0.156629	0.57689
[AKT2]	RAC-beta serine/threonine-protein kinase	P31751;;P31751-2	1		-0.0409006	-0.529707	0.535436	0.997964		-0.0929978	-1.29264	0.200627	0.500291		-0.0520972	-0.685174	0.498059	0.846566
[EEF1A1|EEF1A1|EEF1A1]	Elongation factor 1-alpha 1 |Elongation factor 1-alpha 1 |Isoform 2 of Elongation factor 1-alpha 1	P68104;P68104-2;;P68104	14		-0.0795363	-1.09092	0.204859	0.927761		-0.093726	-1.29165	0.200967	0.500873		-0.0141897	-0.211769	0.834066	0.958004
[TIMM8B]	Mitochondrial import inner membrane translocase subunit Tim8 B	Q9Y5J9	1		-0.0488355	-0.883173	0.303387	0.997964		0.076222	1.29033	0.201407	0.501452		0.125058	1.98507	0.0528556	0.363118
[SART1]	U4/U6.U5 tri-snRNP-associated protein 1	O43290	2		0.0660968	0.709062	0.407622	0.997964		-0.0929393	-1.29004	0.201504	0.501452		-0.159036	-1.9328	0.0591861	0.381119
[COPS6]	COP9 signalosome complex subunit 6	Q7L5N1	2		-0.123133	-1.67759	0.0535837	0.620795		-0.0925286	-1.29103	0.201173	0.501452		0.0306047	0.468577	0.642782	0.899577
[UBA3]	NEDD8-activating enzyme E1 catalytic subunit	Q8TBC4	2		0.0459748	1.07101	0.213108	0.945171		0.0476561	1.28996	0.201533	0.501452		0.00168132	0.0418381	0.966984	0.993361
[MPO]	Isoform H14 of Myeloperoxidase	P05164-2	5		-0.0678011	-0.393843	0.644743	0.997964		0.205653	1.28727	0.202465	0.504643		0.273454	1.52675	0.133813	0.533691
[PLEC|PLEC|PLEC|PLEC|PLEC|PLEC]	Plectin |Isoform 3 of Plectin |Isoform 3 of Plectin |Isoform 4 of Plectin |Isoform 4 of Plectin |Isoform 8 of Plectin	Q15149-7;Q15149-5;Q15149-4;Q15149-3;;Q15149;Q15149-3;Q15149-4;Q15149-8;;Q15149-7	1		-0.0174479	-0.129171	0.879721	0.997964		-0.161004	-1.28423	0.203511	0.506667		-0.143556	-1.25514	0.216279	0.651211
[CAPZB|CAPZB|CAPZB|CAPZB]	F-actin-capping protein subunit beta |F-actin-capping protein subunit beta |Isoform 2 of F-actin-capping protein subunit beta |Isoform 2 of F-actin-capping protein subunit beta	P47756;;P47756;P47756-2;;P47756-2	1		-0.306363	-1.86001	0.0329796	0.522422		-0.180866	-1.28414	0.203545	0.506667		0.125497	1.00658	0.320566	0.750391
[IMPACT]	Protein IMPACT	Q9P2X3	1		0.00195442	0.0312944	0.970729	0.999784		0.0638862	1.282	0.204288	0.508691		0.0619318	1.29667	0.201645	0.63547
[FABP5]	Fatty acid-binding protein, epidermal	Q01469	28		0.18854	1.89275	0.0301191	0.512438		-0.113781	-1.28049	0.204822	0.508965		-0.302321	-3.62391	0.000678341	0.0434783
[FLNB|FLNB]	Isoform 2 of Filamin-B |Isoform 8 of Filamin-B	O75369-6;;O75369-2;O75369-8	5		-0.000517624	-0.00913618	0.991425	0.999784		-0.0639993	-1.28023	0.204911	0.508965		-0.0634817	-1.07105	0.290776	0.725589
[COX5B]	Cytochrome c oxidase subunit 5B, mitochondrial	P10606	10		0.0329483	0.582023	0.496214	0.997964		0.077577	1.28087	0.204687	0.508965		0.0446287	0.830538	0.411863	0.805056
[SCAMP3]	Secretory carrier-associated membrane protein 3	O14828	2		-0.0796827	-1.47538	0.0883586	0.759101		-0.0452815	-1.27902	0.205329	0.509827		0.0344012	0.761503	0.451637	0.824222
[NDUFA9]	NADH dehydrogenase [ubiquinone] 1 alpha subcomplex subunit 9, mitochondrial	Q16795	9		-0.0469188	-0.787925	0.358025	0.997964		0.0861734	1.27784	0.205745	0.51011		0.133092	2.09511	0.0413372	0.326879
[RHCE]	Isoform 4g of Blood group Rh(CE) polypeptide	P18577-9	1		-0.123897	-0.512136	0.548965	0.997964		0.252041	1.27751	0.205867	0.510393		0.375938	1.58912	0.118906	0.516163
[NA]	Ig kappa chain V-I region Ni	P01613	1		-0.00581995	-0.0390868	0.963445	0.999784		0.157926	1.27649	0.206218	0.510675		0.163746	1.1292	0.265547	0.700717
[C12orf57]	Protein C10	Q99622	1		0.0279449	0.246688	0.772593	0.997964		0.160404	1.27561	0.206532	0.511534		0.132459	1.23049	0.225347	0.662525
[RBM25]	RNA-binding protein 25	P49756	4		0.0408096	0.716508	0.402777	0.997964		-0.0692147	-1.27171	0.207928	0.515256		-0.110024	-2.04045	0.0467551	0.343035
[IGFBP4]	Isoform 2 of Insulin-like growth factor-binding protein 4	P22692-2	1		0.040398	0.399281	0.640207	0.997964		0.118605	1.27106	0.208155	0.515256		0.0782069	0.90327	0.372323	0.788578
[TXNL1]	Thioredoxin-like protein 1	O43396	11		0.0209504	0.509315	0.551159	0.997964		0.0395389	1.27117	0.208114	0.515256		0.0185884	0.585125	0.562557	0.869434
[SULT1A4]	Sulfotransferase 1A4	P0DMN0	1		0.0160872	0.13789	0.871627	0.997964		-0.179057	-1.27012	0.208483	0.515535		-0.195144	-1.36287	0.179861	0.604743
[BTN3A3]	Isoform 2 of Butyrophilin subfamily 3 member A3	O00478-2	1		0.0209074	0.269842	0.751941	0.997964		-0.109037	-1.2696	0.208662	0.515814		-0.129944	-1.42304	0.161672	0.581475
[PLEKHF2]	Pleckstrin homology domain-containing family F member 2	Q9H8W4	1		0.0687519	0.95703	0.265174	0.977977		-0.0551147	-1.26832	0.20912	0.516361		-0.123867	-2.05666	0.0450932	0.339744
[ORM2]	Alpha-1-acid glycoprotein 2	P19652	9		0.0307924	0.281009	0.742052	0.997964		-0.118893	-1.26847	0.209072	0.516361		-0.149685	-1.72735	0.0907814	0.453787
[IMPDH2]	Inosine-5'-monophosphate dehydrogenase 2	P12268	8		0.00722508	0.128651	0.880198	0.997964		-0.057865	-1.2682	0.209159	0.516361		-0.0650901	-1.44246	0.156148	0.57689
[CBX1]	Chromobox protein homolog 1	P83916	6		-0.0131607	-0.212119	0.803798	0.997964		-0.0461494	-1.26735	0.209458	0.516638		-0.0329887	-0.649192	0.52077	0.850905
[ALOX12B]	Arachidonate 12-lipoxygenase, 12R-type	O75342	1		0.141053	0.918779	0.284438	0.988426		0.19298	1.26655	0.209733	0.517202		0.0519272	0.437494	0.664969	0.905112
[NOLC1]	Nucleolar and coiled-body phosphoprotein 1	Q14978	4		0.034507	0.571517	0.50395	0.997964		-0.0505209	-1.26595	0.209945	0.518031		-0.0850279	-1.5324	0.132391	0.529873
[MRPS35]	28S ribosomal protein S35, mitochondrial	P82673	1		0.0601182	0.70353	0.411265	0.997964		0.11223	1.2655	0.210109	0.518031		0.0521119	0.512364	0.612035	0.885531
[BCLAF1]	Isoform 2 of Bcl-2-associated transcription factor 1	Q9NYF8-2	1		-0.0637865	-0.550413	0.519697	0.997964		-0.116706	-1.26509	0.210253	0.518031		-0.0529199	-0.490529	0.627333	0.895557
[SAMM50]	Sorting and assembly machinery component 50 homolog	Q9Y512	6		-0.00502234	-0.113619	0.894083	0.997964		0.0486978	1.26453	0.210454	0.518296		0.0537202	1.4946	0.142016	0.552484
[LMAN2]	Vesicular integral-membrane protein VIP36	Q12907	5		-0.0201157	-0.334164	0.695699	0.997964		0.058029	1.26454	0.21045	0.518296		0.0781446	1.3837	0.173461	0.601633
[ADPRHL2]	Poly(ADP-ribose) glycohydrolase ARH3	Q9NX46	2		-0.0396843	-0.550561	0.519589	0.997964		0.0762512	1.26373	0.210733	0.518561		0.115935	1.80362	0.0776964	0.427754
[TUFT1]	Tuftelin	Q9NNX1	9		0.0122629	0.238494	0.78	0.997964		-0.0483038	-1.26395	0.210652	0.518561		-0.0605668	-1.53062	0.132837	0.529873
[PHYHD1]	Phytanoyl-CoA dioxygenase domain-containing protein 1	Q5SRE7-2;;Q5SRE7	1		-0.0657611	-0.626822	0.463787	0.997964		0.126862	1.26253	0.211153	0.518814		0.192623	1.99066	0.0522083	0.361004
[NDUFB2]	NADH dehydrogenase [ubiquinone] 1 beta subcomplex subunit 2, mitochondrial	O95178	1		-0.0344917	-0.465185	0.586061	0.997964		0.107966	1.26306	0.210968	0.518814		0.142458	1.61055	0.114145	0.504405
[ETFA]	Electron transfer flavoprotein subunit alpha, mitochondrial	P13804	12		-0.0879351	-1.84449	0.0343968	0.526549		-0.0500256	-1.26284	0.211045	0.518814		0.0379094	0.966858	0.339846	0.768458
[ATP5A1]	ATP synthase subunit alpha, mitochondrial	P25705	38		-3.50398e-05	-0.000692073	0.999349	0.999784		0.0569965	1.26201	0.211343	0.519088		0.0570315	1.12767	0.266202	0.701791
[MYOM2]	Myomesin-2	P54296	2		0.120941	0.844622	0.32486	0.997964		0.214248	1.26147	0.21154	0.519362		0.0933068	0.606958	0.548084	0.861975
[CAT]	Catalase	P04040	38		-0.0526874	-0.384983	0.652188	0.997964		0.157711	1.26013	0.212021	0.519591		0.210399	1.55162	0.127686	0.525732
[MFAP5]	Isoform 2 of Microfibrillar-associated protein 5	Q13361-2	9		0.0214012	0.189489	0.824316	0.997964		-0.131251	-1.25983	0.212134	0.519591		-0.152653	-1.51779	0.136065	0.539806
[UBL5]	Ubiquitin-like protein 5	Q9BZL1	1		0.048613	0.465633	0.585717	0.997964		0.122311	1.26001	0.212064	0.519591		0.073698	0.684825	0.498282	0.846566
[SPRR4]	Small proline-rich protein 4	Q96PI1	1		0.561556	1.62382	0.0614614	0.654494		0.306862	1.25975	0.212163	0.519591		-0.254694	-0.658786	0.514653	0.848816
[DUSP3]	Dual specificity protein phosphatase 3	P51452;;P51452-2	2		-0.0435625	-0.565803	0.508193	0.997964		-0.0769484	-1.26115	0.211653	0.519591		-0.0333859	-0.494157	0.624791	0.893331
[CILP]	Cartilage intermediate layer protein 1	O75339	1		-0.0232598	-0.12759	0.881172	0.997964		0.205521	1.25865	0.212546	0.520136		0.228781	1.25515	0.216276	0.651211
[ARL6IP4|ARL6IP4|ARL6IP4]	ADP-ribosylation factor-like protein 6-interacting protein 4 |Isoform 7 of ADP-ribosylation factor-like protein 6-interacting protein 4 |Isoform 7 of ADP-ribosylation factor-like protein 6-interacting protein 4	Q66PJ3-7;Q66PJ3;;Q66PJ3-7	1		0.148215	1.74457	0.0450256	0.577465		0.0841146	1.25839	0.21264	0.520136		-0.0641001	-0.895545	0.376427	0.790472
[RMDN1]	Regulator of microtubule dynamics protein 1	Q96DB5	3		-0.0338885	-0.484939	0.570329	0.997964		-0.0696754	-1.25636	0.213368	0.522109		-0.0357869	-0.605865	0.548798	0.862457
[BCLAF1]	Isoform 2 of Bcl-2-associated transcription factor 1	Q9NYF8-2;;Q9NYF8-3	2		0.0757766	0.959754	0.263846	0.977977		-0.0860167	-1.25618	0.213428	0.522367		-0.161793	-2.35411	0.0224668	0.239726
[FGA]	Fibrinogen alpha chain	P02671	6		0.00471397	0.0317908	0.970267	0.999784		0.168919	1.25557	0.213654	0.522367		0.164205	0.997296	0.325005	0.753361
[TPM4|TPM4|TPM4]	Tropomyosin alpha-4 chain |Isoform 2 of Tropomyosin alpha-4 chain |Isoform 2 of Tropomyosin alpha-4 chain	P67936-2;;P67936;P67936-2	3		0.106794	1.34543	0.119297	0.829392		-0.101292	-1.25502	0.21385	0.522599		-0.208086	-2.69955	0.00933761	0.164474
[UBE3A]	Isoform I of Ubiquitin-protein ligase E3A	Q05086-2	2		0.0749828	1.48698	0.0859373	0.75388		0.0630983	1.25431	0.214113	0.522599		-0.0118845	-0.260946	0.796317	0.946515
[HEXA]	Beta-hexosaminidase subunit alpha	P06865	2		-0.0626654	-1.02252	0.234287	0.965342		-0.0715882	-1.25371	0.214332	0.522599		-0.00892278	-0.140762	0.889293	0.973002
[RTN4|RTN4|RTN4|RTN4|RTN4|RTN4]	Isoform 2 of Reticulon-4 |Isoform 2 of Reticulon-4 |Isoform 3 of Reticulon-4 |Isoform 3 of Reticulon-4 |Isoform 3 of Reticulon-4 |Isoform 5 of Reticulon-4	Q9NQC3-3;Q9NQC3;;Q9NQC3-5;Q9NQC3-2;Q9NQC3-3;;Q9NQC3-2;Q9NQC3-3	1		-0.099903	-1.13515	0.187368	0.927024		-0.0937687	-1.2545	0.214044	0.522599		0.00613428	0.0705548	0.944299	0.990214
[C16orf58]	RUS1 family protein C16orf58	Q96GQ5	1		0.409771	2.65886	0.00275312	0.318182		0.108357	1.25205	0.214937	0.523099		-0.301414	-2.23608	0.0298353	0.273973
[GTF2I]	Isoform 2 of General transcription factor II-I	P78347-2	2		-0.0422174	-0.51542	0.546409	0.997964		0.090834	1.25224	0.214872	0.523099		0.133051	1.99505	0.0517084	0.360465
[CD9]	CD9 antigen	P21926	7		0.0142621	0.237154	0.781189	0.997964		-0.0754416	-1.25215	0.214901	0.523099		-0.0897038	-1.72541	0.091126	0.453964
[MAPK1]	Mitogen-activated protein kinase 1	P28482	8		-0.0481596	-0.704835	0.410391	0.997964		-0.0823422	-1.25168	0.215072	0.523099		-0.0341826	-0.701559	0.487872	0.8432
[PGM1]	Phosphoglucomutase-1	P36871	4		0.0478508	0.484737	0.57049	0.997964		0.114985	1.252	0.214957	0.523099		0.0671337	0.679903	0.501342	0.848362
[APOA4]	Apolipoprotein A-IV	P06727	32		0.0845543	0.551435	0.518939	0.997964		0.158678	1.25007	0.215657	0.524479		0.0741235	0.542399	0.591413	0.880607
[SNX9]	Sorting nexin-9	Q9Y5X1	5		-0.0711895	-1.10695	0.198347	0.927761		-0.0872734	-1.2505	0.2155	0.524479		-0.0160839	-0.249921	0.804757	0.948793
[HNRNPA3]	Heterogeneous nuclear ribonucleoprotein A3	P51991	8		0.0469549	0.621513	0.467567	0.997964		-0.0778017	-1.24875	0.216146	0.525		-0.124757	-1.9799	0.0534461	0.363722
[BROX]	BRO1 domain-containing protein BROX	Q5VW32	1		0.0115415	0.219078	0.797483	0.997964		-0.0501321	-1.24876	0.216143	0.525		-0.0616736	-1.26249	0.213663	0.647981
[COL6A6]	Collagen alpha-6(VI) chain	A6NMZ7	11		0.0365175	0.412385	0.629266	0.997964		0.113372	1.24876	0.216143	0.525		0.0768547	0.827461	0.413584	0.806149
[PGM5]	Phosphoglucomutase-like protein 5	Q15124	13		-0.0785741	-0.819231	0.339405	0.997964		-0.0705942	-1.2471	0.216756	0.52639		0.00797994	0.0902616	0.928776	0.986267
[MYH7]	Myosin-7	P12883	26		0.123495	0.550464	0.519658	0.997964		0.325519	1.24643	0.216999	0.526936		0.202024	0.833065	0.410436	0.804292
[PDLIM5|PDLIM5|PDLIM5|PDLIM5|PDLIM5|PDLIM5|PDLIM5|PDLIM5]	PDZ and LIM domain protein 5 |PDZ and LIM domain protein 5 |PDZ and LIM domain protein 5 |Isoform 3 of PDZ and LIM domain protein 5 |Isoform 3 of PDZ and LIM domain protein 5 |Isoform 7 of PDZ and LIM domain protein 5 |Isoform 7 of PDZ and LIM domain protein 5 |Isoform 7 of PDZ and LIM domain protein 5	Q96HC4;Q96HC4-2;Q96HC4-7;Q96HC4-3;;Q96HC4;Q96HC4-7;Q96HC4-3;;Q96HC4;Q96HC4-7	1		0.264528	1.90994	0.0287261	0.512438		0.186203	1.24573	0.217256	0.527201		-0.0783241	-0.68027	0.501113	0.848362
[FARSA]	Phenylalanine--tRNA ligase alpha subunit	Q9Y285;;Q9Y285-2	1		-0.051009	-0.537524	0.529428	0.997964		0.0872349	1.2445	0.217705	0.527451		0.138244	1.71659	0.0927477	0.459873
[AKT2]	RAC-beta serine/threonine-protein kinase	P31751	1		0.125664	0.533082	0.532841	0.997964		0.174678	1.24462	0.217661	0.527451		0.0490149	0.245382	0.808206	0.949481
[LDHB]	L-lactate dehydrogenase B chain	P07195	17		0.018537	0.203113	0.811965	0.997964		0.0922265	1.24397	0.21791	0.527716		0.0736895	0.884571	0.382235	0.791021
[TNPO3]	Isoform 3 of Transportin-3	Q9Y5L0-3	1		-0.073097	-0.733259	0.392001	0.997964		0.0905429	1.24353	0.21807	0.52798		0.16364	2.1182	0.0392345	0.319149
[NPM1]	Nucleophosmin	P06748-2;;P06748	13		0.0254186	0.450874	0.597646	0.997964		-0.062681	-1.24043	0.219194	0.529922		-0.0880996	-2.06013	0.0447506	0.33691
[BTF3]	Isoform 2 of Transcription factor BTF3	P20290-2	1		0.140098	0.636628	0.456835	0.997964		-0.212842	-1.23921	0.219638	0.530709		-0.35294	-1.91975	0.0608769	0.383959
[IGFBP5]	Insulin-like growth factor-binding protein 5	P24593	1		-0.0268398	-0.410701	0.630681	0.997964		0.0663589	1.23864	0.219854	0.530709		0.0931987	1.5604	0.125578	0.524103
[RPS3]	40S ribosomal protein S3	P23396	24		-0.0446304	-0.656571	0.442987	0.997964		-0.0819351	-1.23858	0.219878	0.530709		-0.0373047	-0.661697	0.512788	0.848583
[ALDH16A1]	Isoform 3 of Aldehyde dehydrogenase family 16 member A1	Q8IZ83;;Q8IZ83-3	1		-0.00191934	-0.0225835	0.978901	0.999784		0.111793	1.23763	0.220228	0.531494		0.113713	1.24443	0.220174	0.656528
[SEC24D]	Protein transport protein Sec24D	O94855	2		-0.111297	-0.97283	0.257476	0.971226		-0.127819	-1.23739	0.220307	0.531494		-0.0165216	-0.204982	0.839309	0.958651
[ACTR10]	Actin-related protein 10	Q9NZ32	2		-0.102335	-0.997364	0.245813	0.97028		-0.115273	-1.23735	0.220324	0.531494		-0.0129381	-0.146389	0.884877	0.972058
[GLRX]	Glutaredoxin-1	P35754	6		-0.000914203	-0.014538	0.986384	0.999784		-0.0684528	-1.23648	0.22064	0.531737		-0.0675386	-1.28864	0.20445	0.639552
[HRSP12]	Ribonuclease UK114	P52758	1		0.0290529	0.259817	0.760878	0.997964		0.117893	1.23616	0.220758	0.531737		0.08884	0.961882	0.342345	0.77066
[IGHD]	Ig delta chain C region	P01880	1		0.112235	0.900368	0.294114	0.997964		0.146072	1.23516	0.221139	0.532554		0.0338376	0.312966	0.756872	0.934904
[FBXO7]	Isoform 3 of F-box only protein 7	Q9Y3I1-3	1		-0.0590005	-0.393465	0.645061	0.997964		0.169339	1.23475	0.221291	0.533074		0.228339	1.46065	0.151111	0.569936
[KPNA3]	Importin subunit alpha-4	O00505	1		-0.0255063	-0.274067	0.748179	0.997964		0.0946249	1.23451	0.221376	0.533074		0.120131	1.21494	0.231212	0.670185
[AARS|AARS]	Alanine--tRNA ligase, cytoplasmic |Isoform 2 of Alanine--tRNA ligase, cytoplasmic	P49588;P49588-2	16		-0.0194734	-0.459324	0.5908	0.997964		-0.0455975	-1.23337	0.221794	0.533296		-0.0261241	-0.783907	0.438485	0.818163
[GGH]	Gamma-glutamyl hydrolase	Q92820	8		-0.126605	-1.52431	0.0785414	0.731591		-0.0789286	-1.23322	0.221847	0.533296		0.0476766	0.697488	0.490407	0.8432
[INIP]	Isoform 2 of SOSS complex subunit C	Q9NRY2-2	1		-0.0382063	-0.55359	0.517326	0.997964		-0.0630505	-1.23334	0.221805	0.533296		-0.0248442	-0.454919	0.652482	0.90152
[ABCA8]	ATP-binding cassette sub-family A member 8	O94911	2		0.15134	2.29447	0.00917705	0.35443		0.0692112	1.23247	0.222121	0.533537		-0.0821284	-1.69652	0.096532	0.469641
[COPS2]	COP9 signalosome complex subunit 2	P61201	4		-0.106116	-1.62319	0.0615553	0.654494		-0.0644237	-1.23207	0.222265	0.533537		0.0416927	0.762385	0.451102	0.824222
[NUP35]	Isoform 2 of Nucleoporin NUP53	Q8NFH5-2	1		0.191549	1.2431	0.149464	0.884882		0.23626	1.23147	0.222478	0.533795		0.0447107	0.258687	0.798043	0.946515
[SRSF6]	Serine/arginine-rich splicing factor 6	Q13247-3;;Q13247	3		0.0601422	0.789118	0.357302	0.997964		-0.0835522	-1.22822	0.223676	0.533884		-0.143694	-2.43867	0.018223	0.208494
[PICALM]	Isoform 3 of Phosphatidylinositol-binding clathrin assembly protein	Q13492-4;;Q13492-3	3		-0.0596593	-1.07565	0.211166	0.940223		0.0667908	1.23066	0.222779	0.533884		0.12645	2.42617	0.0188057	0.212928
[MAP4|MAP4]	Microtubule-associated protein 4 |Isoform 5 of Microtubule-associated protein 4	P27816;P27816-5	6		0.0323481	0.479137	0.574956	0.997964		-0.064786	-1.22923	0.223306	0.533884		-0.0971341	-1.65843	0.104042	0.488731
[YWHAQ]	14-3-3 protein theta	P27348	11		0.0505648	0.625156	0.464965	0.997964		-0.0713448	-1.22965	0.223152	0.533884		-0.12191	-1.62793	0.110372	0.501699
[NA]	Ig heavy chain V-I region V35	P23083	1		0.0216547	0.123097	0.885314	0.997964		-0.176119	-1.22908	0.223363	0.533884		-0.197774	-1.30882	0.197497	0.628698
[APOC1]	Apolipoprotein C-I	P02654	4		-0.0585973	-0.15842	0.852735	0.997964		0.413359	1.23052	0.222831	0.533884		0.471957	1.184	0.24318	0.679911
[POSTN|POSTN|POSTN|POSTN|POSTN|POSTN]	Periostin |Isoform 2 of Periostin |Isoform 3 of Periostin |Isoform 3 of Periostin |Isoform 4 of Periostin |Isoform 4 of Periostin	Q15063;Q15063-2;Q15063-3;Q15063-4;;Q15063-5;Q15063-3;Q15063-4	27		-0.02704	-0.183175	0.830091	0.997964		-0.147618	-1.22822	0.223677	0.533884		-0.120578	-0.938411	0.354163	0.775921
[VPS4A]	Vacuolar protein sorting-associated protein 4A	Q9UN37	3		0.0196042	0.425498	0.618369	0.997964		0.0423692	1.22885	0.223444	0.533884		0.022765	0.575078	0.569304	0.869702
[MRPL45]	39S ribosomal protein L45, mitochondrial	Q9BRJ2	2		0.0692444	0.891727	0.298762	0.997964		0.0928043	1.22959	0.223176	0.533884		0.02356	0.357157	0.723678	0.922919
[RPS15A]	40S ribosomal protein S15a	P62244	7		-0.0933817	-1.04514	0.224254	0.954677		-0.11236	-1.22978	0.223101	0.533884		-0.0189787	-0.246429	0.807424	0.949202
[YBX1]	Nuclease-sensitive element-binding protein 1	P67809	7		-0.123879	-0.913732	0.287076	0.990805		-0.158906	-1.22723	0.224039	0.534692		-0.0350278	-0.267476	0.791366	0.945633
[LAGE3]	EKC/KEOPS complex subunit LAGE3	Q14657	1		0.19153	0.802259	0.349416	0.997964		0.270084	1.22639	0.224352	0.534948		0.0785539	0.328507	0.74513	0.931861
[CCDC47]	Coiled-coil domain-containing protein 47	Q96A33	5		0.0599876	1.11438	0.195417	0.927761		-0.0524161	-1.22572	0.224605	0.535459		-0.112404	-3.10113	0.00314106	0.108108
[APOL1]	Apolipoprotein L1	O14791;;O14791-3	1		-0.0194215	-0.0798089	0.92546	0.997964		0.276109	1.22524	0.224785	0.535459		0.29553	1.26314	0.213434	0.647981
[APOH]	Beta-2-glycoprotein 1	P02749	26		-0.0138157	-0.148511	0.861885	0.997964		0.0787437	1.22427	0.225148	0.536264		0.0925593	1.06569	0.293185	0.729586
[DCTN2]	Dynactin subunit 2	Q13561	21		0.0081316	0.204125	0.811044	0.997964		-0.0346444	-1.22199	0.225999	0.536398		-0.042776	-1.36863	0.178071	0.604299
[ZFAND1]	Isoform 4 of AN1-type zinc finger protein 1	Q8TCF1-4	1		-0.021103	-0.180316	0.832666	0.997964		0.092497	1.22353	0.225429	0.536398		0.1136	0.974409	0.336102	0.765388
[HIST1H1E]	Histone H1.4	P10412	2		0.0548749	0.272899	0.749225	0.997964		0.274069	1.22388	0.225298	0.536398		0.219194	0.924281	0.361365	0.780832
[DNAJA1]	DnaJ homolog subfamily A member 1	P31689-2;;P31689	1		-0.0167801	-0.301211	0.724318	0.997964		-0.0647766	-1.22327	0.22553	0.536398		-0.0479965	-0.925076	0.360956	0.780832
[CD97]	Isoform 2 of CD97 antigen	P48960-2	1		-0.037924	-0.450688	0.597809	0.997964		-0.0799721	-1.22174	0.22609	0.536398		-0.042048	-0.754681	0.455679	0.827586
[MAPK13]	Mitogen-activated protein kinase 13	O15264	5		-0.0571004	-0.844842	0.324729	0.997964		-0.0852137	-1.22125	0.226283	0.536398		-0.0281133	-0.460491	0.648527	0.901502
[DNAJC8]	DnaJ homolog subfamily C member 8	O75937	9		-0.0299116	-0.650914	0.446878	0.997964		-0.0412087	-1.22205	0.225976	0.536398		-0.0112971	-0.307729	0.760833	0.935578
[PLEC|PLEC|PLEC|PLEC]	Plectin |Isoform 3 of Plectin |Isoform 4 of Plectin |Isoform 8 of Plectin	Q15149;Q15149-3;Q15149-4;Q15149-8	14		-0.0379512	-1.06753	0.214574	0.945838		0.0274257	1.21507	0.228593	0.537188		0.0653769	2.30837	0.0251129	0.255319
[NDUFB3]	NADH dehydrogenase [ubiquinone] 1 beta subcomplex subunit 3	O43676	2		-0.0753937	-1.18415	0.169332	0.917617		0.0605443	1.21726	0.227769	0.537188		0.135938	2.28555	0.0265124	0.256024
[KLHL15]	Kelch-like protein 15	Q96M94	1		0.0285743	0.319978	0.707943	0.997964		-0.102441	-1.21589	0.228285	0.537188		-0.131015	-1.619	0.112293	0.503867
[PPP3CA]	Isoform 2 of Serine/threonine-protein phosphatase 2B catalytic subunit alpha isoform	Q08209;;Q08209-2	4		0.013481	0.233031	0.784913	0.997964		-0.0589951	-1.21512	0.228573	0.537188		-0.0724761	-1.46202	0.150723	0.569545
[NA]	Ig kappa chain V-I region BAN	P04430	1		-0.020034	-0.113551	0.894147	0.997964		0.195395	1.21607	0.228222	0.537188		0.215429	1.28503	0.205705	0.641673
[IDH3G]	Isocitrate dehydrogenase [NAD] subunit gamma, mitochondrial	P51553	1		0.00022027	0.0028575	0.997305	0.999784		-0.132149	-1.21685	0.227924	0.537188		-0.13237	-1.21308	0.231916	0.670185
[SQSTM1]	Sequestosome-1	Q13501	1		0.0238972	0.154861	0.856048	0.997964		0.180199	1.22033	0.226635	0.537188		0.156302	1.01565	0.316269	0.747232
[GBAS]	Protein NipSnap homolog 2	O75323	6		0.0195929	0.355606	0.677219	0.997964		0.0740971	1.21696	0.22788	0.537188		0.0545042	0.948632	0.348984	0.77066
[YWHAZ]	14-3-3 protein zeta/delta	P63104	35		-0.024531	-0.499492	0.55885	0.997964		-0.0483357	-1.21684	0.22793	0.537188		-0.0238047	-0.697285	0.490535	0.8432
[IMMT]	MICOS complex subunit MIC60	Q16891	2		0.0861414	0.678596	0.427987	0.997964		0.18168	1.21562	0.228391	0.537188		0.0955387	0.67014	0.507445	0.848583
[LAMB2]	Laminin subunit beta-2	P55268	45		0.0855785	1.27567	0.139286	0.877778		0.0542662	1.21948	0.226956	0.537188		-0.0313124	-0.55461	0.583105	0.876262
[SRXN1]	Sulfiredoxin-1	Q9BYN0	1		0.054828	0.407122	0.633662	0.997964		0.124491	1.21583	0.228311	0.537188		0.0696629	0.52652	0.602294	0.88212
[KANK2]	Isoform 3 of KN motif and ankyrin repeat domain-containing protein 2	Q63ZY3-3	15		0.043978	0.833368	0.331309	0.997964		0.0510126	1.21858	0.227283	0.537188		0.00703453	0.167655	0.868265	0.967788
[UBQLN1]	Ubiquilin-1	Q9UMX0;;Q9UMX0-2	1		0.105794	1.04891	0.222576	0.954677		0.0955855	1.21577	0.228331	0.537188		-0.0102085	-0.156089	0.877291	0.969575
[EXOC1]	Isoform 2 of Exocyst complex component 1	Q9NV70-2	6		-0.0985034	-1.46115	0.0913667	0.761506		-0.0941604	-1.21878	0.227208	0.537188		0.00434301	0.066115	0.94781	0.990214
[HIST2H3A]	Histone H3.2	Q71DI3	1		0.138462	1.14918	0.182052	0.924138		-0.126483	-1.21445	0.228826	0.537378		-0.264945	-2.37198	0.021496	0.232517
[IGFBP6]	Insulin-like growth factor-binding protein 6	P24592	3		-0.0071146	-0.0486617	0.954515	0.998199		0.16879	1.21427	0.228893	0.537378		0.175905	1.07937	0.287048	0.72238
[SF3A1]	Splicing factor 3A subunit 1	Q15459-2;;Q15459	3		-0.0408365	-0.775724	0.365453	0.997964		-0.0605316	-1.2149	0.228656	0.537378		-0.0196951	-0.392322	0.697711	0.914334
[RTN4|RTN4|RTN4|RTN4]	Isoform 2 of Reticulon-4 |Isoform 3 of Reticulon-4 |Isoform 3 of Reticulon-4 |Isoform 5 of Reticulon-4	Q9NQC3;Q9NQC3-3;;Q9NQC3-5;Q9NQC3-2;Q9NQC3-3	1		0.176244	1.21838	0.157556	0.897351		0.173521	1.21418	0.228929	0.537378		-0.00272302	-0.018824	0.985159	0.995435
[NT5C]	5'(3')-deoxyribonucleotidase, cytosolic type	Q8TCD5	3		-0.0216865	-0.318515	0.709204	0.997964		0.079583	1.211	0.230137	0.538814		0.10127	1.60354	0.115702	0.507609
[AGAP1]	Isoform 2 of Arf-GAP with GTPase, ANK repeat and PH domain-containing protein 1	Q9UPQ3-2;;Q9UPQ3-3	1		-0.0353839	-0.160982	0.850362	0.997964		0.282664	1.21164	0.229888	0.538814		0.318048	1.58136	0.120673	0.516163
[PSMD1]	26S proteasome non-ATPase regulatory subunit 1	Q99460	21		0.00626618	0.15747	0.853605	0.997964		-0.0321856	-1.21026	0.23042	0.538814		-0.0384518	-1.39399	0.17028	0.59851
[DDX42]	ATP-dependent RNA helicase DDX42	Q86XP3-2;;Q86XP3	1		-0.0112891	-0.0823336	0.923123	0.997964		0.155907	1.20956	0.230683	0.538814		0.167196	1.30391	0.199176	0.632159
[EIF3B]	Eukaryotic translation initiation factor 3 subunit B	P55884	18		-0.0160113	-0.331333	0.69813	0.997964		-0.044926	-1.20967	0.230642	0.538814		-0.0289146	-0.882057	0.383571	0.792308
[CSNK2A2]	Casein kinase II subunit alpha'	P19784	2		0.0367568	0.456031	0.59346	0.997964		0.0775508	1.21017	0.230453	0.538814		0.040794	0.639549	0.52693	0.854335
[RAB7A]	Ras-related protein Rab-7a	P51149	15		-0.0280539	-0.688121	0.421499	0.997964		-0.0425318	-1.21131	0.230019	0.538814		-0.0144779	-0.471054	0.641044	0.898696
[SCOC]	Isoform 3 of Short coiled-coil protein	Q9UIL1-3	1		0.0986764	0.685094	0.423563	0.997964		0.156884	1.20999	0.230522	0.538814		0.0582077	0.37336	0.711674	0.919989
[NAP1L4]	Nucleosome assembly protein 1-like 4	Q99733	8		0.0754954	1.52901	0.0776444	0.726619		0.0629127	1.21048	0.23034	0.538814		-0.0125827	-0.268136	0.790855	0.945633
[DCAKD]	Dephospho-CoA kinase domain-containing protein	Q8WVC6	1		-0.188866	-1.85708	0.0332388	0.522422		-0.117226	-1.20897	0.230914	0.539871		0.0716401	0.802259	0.427876	0.814661
[PHB2]	Prohibitin-2	Q99623	18		-0.0149662	-0.315649	0.711714	0.997964		0.0467793	1.20818	0.231214	0.540366		0.0617456	1.78434	0.080848	0.432545
[PRPF8]	Pre-mRNA-processing-splicing factor 8	Q6P2Q9	16		-0.0494397	-0.911977	0.287987	0.992731		-0.0536633	-1.20831	0.231161	0.540366		-0.00422359	-0.0918652	0.927507	0.985796
[XPO7]	Exportin-7	Q9UIA9	1		0.267849	1.21663	0.158132	0.897351		-0.179225	-1.20699	0.231662	0.540773		-0.447074	-2.15217	0.0362912	0.305211
[VASN]	Vasorin	Q6EMK4	3		-0.0395043	-0.437322	0.608625	0.997964		0.089864	1.20572	0.232125	0.540773		0.129368	1.80164	0.0780166	0.427754
[SFXN3]	Sideroflexin-3	Q9BWM7	6		-0.00861744	-0.171141	0.841035	0.997964		-0.0515791	-1.20526	0.232302	0.540773		-0.0429616	-1.12095	0.269021	0.704879
[RPL11]	Isoform 2 of 60S ribosomal protein L11	P62913-2	8		-0.0200416	-0.331161	0.69828	0.997964		-0.0730561	-1.20604	0.232004	0.540773		-0.0530144	-1.03486	0.307245	0.738159
[PRR14]	Proline-rich protein 14	Q9BWN1	1		0.00586259	0.0405625	0.962072	0.999784		0.149396	1.20666	0.231784	0.540773		0.143533	0.98674	0.330107	0.760379
[POU2F1]	Isoform 4 of POU domain, class 2, transcription factor 1	P14859-4	1		-0.0942857	-1.13016	0.189293	0.927761		-0.09879	-1.20596	0.232035	0.540773		-0.00450433	-0.0575955	0.954547	0.992414
[DNAJC3]	DnaJ homolog subfamily C member 3	Q13217	2		-0.0430247	-0.927556	0.279919	0.985871		0.0506162	1.20416	0.232718	0.540865		0.0936409	2.5669	0.0131758	0.183168
[MAN2B1]	Isoform 2 of Lysosomal alpha-mannosidase	O00754-2	3		-0.0483488	-0.712617	0.405295	0.997964		0.0666123	1.20464	0.232541	0.540865		0.114961	2.13614	0.037651	0.310096
[PRDX2]	Peroxiredoxin-2	P32119	24		-0.0472138	-0.251693	0.76814	0.997964		0.195466	1.20459	0.232554	0.540865		0.24268	1.32108	0.193389	0.626883
[HNRNPA1]	Isoform A1-A of Heterogeneous nuclear ribonucleoprotein A1	P09651-2	5		-0.0159057	-0.267557	0.753975	0.997964		-0.0590472	-1.20314	0.233117	0.540865		-0.0431416	-0.867071	0.391644	0.796156
[CRIP2]	Cysteine-rich protein 2	P52943	7		-0.0332293	-0.299482	0.725851	0.997964		-0.118145	-1.20332	0.233046	0.540865		-0.0849152	-0.838573	0.407359	0.80207
[LGALS1]	Galectin-1	P09382	28		-0.0305886	-0.632884	0.459469	0.997964		-0.0465223	-1.20287	0.233224	0.540865		-0.0159337	-0.419835	0.677634	0.908565
[OLFML3]	Olfactomedin-like protein 3	Q9NRN5	15		-0.0688359	-0.95894	0.264238	0.977977		-0.0769602	-1.20437	0.232641	0.540865		-0.00812429	-0.120574	0.905018	0.97822
[NPTN]	Isoform 3 of Neuroplastin	Q9Y639-3	3		0.0535677	0.973097	0.257348	0.971226		0.0492852	1.20318	0.2331	0.540865		-0.00428246	-0.088548	0.930108	0.986511
[PDLIM3|PDLIM3|PDLIM3|PDLIM3]	PDZ and LIM domain protein 3 |PDZ and LIM domain protein 3 |Isoform 2 of PDZ and LIM domain protein 3 |Isoform 2 of PDZ and LIM domain protein 3	Q53GG5;;Q53GG5;Q53GG5-2;;Q53GG5-2	1		-0.0115394	-0.136141	0.873271	0.997964		0.112516	1.20132	0.233823	0.541089		0.124056	1.33037	0.190334	0.621385
[AP3S1]	AP-3 complex subunit sigma-1	Q92572	1		-0.0387557	-0.438094	0.608	0.997964		-0.0752667	-1.20198	0.233562	0.541089		-0.036511	-0.419836	0.677633	0.908565
[MX1]	Interferon-induced GTP-binding protein Mx1	P20591	1		-0.0735272	-0.606929	0.478057	0.997964		0.115378	1.20007	0.23428	0.541311		0.188906	1.98709	0.0526225	0.362857
[TKT]	Transketolase	P29401	37		-4.9573e-05	-0.00108035	0.998994	0.999784		-0.0400365	-1.20019	0.234237	0.541311		-0.039987	-1.06101	0.295298	0.730172
[BDH1]	D-beta-hydroxybutyrate dehydrogenase, mitochondrial	Q02338	2		-0.0459255	-0.561101	0.511714	0.997964		0.0857386	1.19862	0.234837	0.54222		0.131664	1.95066	0.0569261	0.375
[PON1]	Serum paraoxonase/arylesterase 1	P27169	9		-0.0480298	-0.546656	0.522533	0.997964		0.0811864	1.19728	0.235347	0.54222		0.129216	1.76943	0.0833895	0.439973
[TNC]	Isoform 4 of Tenascin	P24821-4	20		-0.0198173	-0.22401	0.792972	0.997964		-0.0949413	-1.19873	0.234798	0.54222		-0.075124	-0.918544	0.364333	0.781754
[NDUFAF4]	NADH dehydrogenase [ubiquinone] 1 alpha subcomplex assembly factor 4	Q9P032	2		-0.0147545	-0.228356	0.78908	0.997964		-0.0589997	-1.1991	0.234651	0.54222		-0.0442452	-0.862971	0.39388	0.797153
[OSTM1]	Osteopetrosis-associated transmembrane protein 1	Q86WC4	1		-0.0530154	-0.513916	0.547577	0.997964		-0.112597	-1.19714	0.235406	0.54222		-0.059582	-0.664704	0.510897	0.848583
[GPNMB]	Isoform 2 of Transmembrane glycoprotein NMB	Q14956-2	6		-0.126586	-1.31772	0.126927	0.84019		-0.0741749	-1.19757	0.235242	0.54222		0.0524113	0.639814	0.526766	0.854335
[USP4]	Isoform 2 of Ubiquitin carboxyl-terminal hydrolase 4	Q13107-2	1		0.112366	1.33139	0.123121	0.831967		0.0874018	1.1982	0.235006	0.54222		-0.0249644	-0.365088	0.717798	0.922768
[C4BPB]	Isoform 2 of C4b-binding protein beta chain	P20851-2	3		0.00712651	0.0497386	0.953505	0.998199		0.138326	1.19689	0.2355	0.542463		0.131199	0.977491	0.334591	0.76384
[NA]	Ig lambda chain V-I region NEW	P01701	1		0.108532	0.965218	0.261182	0.971226		0.0821862	1.19593	0.235868	0.543236		-0.0263457	-0.241468	0.811232	0.949786
[CPSF6]	Isoform 3 of Cleavage and polyadenylation specificity factor subunit 6	Q16630-3	6		-0.00675935	-0.127006	0.881711	0.997964		-0.0537179	-1.19444	0.236444	0.543962		-0.0469585	-1.23928	0.222076	0.657966
[GNB1]	Guanine nucleotide-binding protein G(I)/G(S)/G(T) subunit beta-1	P62873-2;;P62873	3		-0.00228085	-0.0352427	0.967024	0.999784		-0.0734834	-1.19459	0.236391	0.543962		-0.0712026	-1.1226	0.268332	0.704869
[IARS]	Isoleucine--tRNA ligase, cytoplasmic	P41252	15		-0.0530631	-0.984099	0.25207	0.971226		-0.0513186	-1.19523	0.236134	0.543962		0.0017445	0.0450269	0.964472	0.99312
[PGM1|PGM1]	Phosphoglucomutase-1 |Phosphoglucomutase-1	P36871;P36871-2;;P36871	18		-0.0552238	-0.82638	0.335312	0.997964		0.0718279	1.19375	0.236707	0.544203		0.127052	1.98882	0.0524197	0.362857
[ACADM]	Medium-chain specific acyl-CoA dehydrogenase, mitochondrial	P11310	9		0.038304	0.393929	0.644668	0.997964		0.105304	1.19314	0.236946	0.544974		0.0669997	0.774002	0.444281	0.82163
[KTN1]	Kinectin	Q86UP2-2;;Q86UP2	11		-0.0256703	-0.384985	0.652187	0.997964		-0.0637712	-1.19184	0.237438	0.545455		-0.0381009	-0.667007	0.509426	0.848583
[C4A]	Complement C4-A	P0C0L4	3		0.175307	1.1694	0.174608	0.924138		0.141366	1.1918	0.237455	0.545455		-0.0339414	-0.272402	0.78761	0.944272
[CCDC58]	Coiled-coil domain-containing protein 58	Q4VC31	3		-0.00746674	-0.135164	0.874169	0.997964		0.0454658	1.18906	0.238511	0.546414		0.0529325	1.19633	0.238359	0.677252
[VKORC1]	Isoform 3 of Vitamin K epoxide reductase complex subunit 1	Q9BQB6-3	1		-0.0190535	-0.1376	0.871892	0.997964		0.12679	1.18944	0.238364	0.546414		0.145843	1.18657	0.242183	0.679504
[CRTAC1]	Isoform 3 of Cartilage acidic protein 1	Q9NQ79-3	1		0.0086318	0.103838	0.90322	0.997964		-0.0784776	-1.18962	0.238294	0.546414		-0.0871094	-1.18686	0.242064	0.679504
[CD58]	Isoform 2 of Lymphocyte function-associated antigen 3	P19256-2	1		0.016786	0.325123	0.703475	0.997964		0.0481153	1.18951	0.238335	0.546414		0.0313293	0.709172	0.483194	0.8432
[ATP5E]	ATP synthase subunit epsilon, mitochondrial	P56381	2		0.0241706	0.33703	0.693223	0.997964		0.0699475	1.18864	0.238679	0.546628		0.0457769	0.649282	0.520709	0.850905
[ELN|ELN]	Isoform 13 of Elastin |Isoform 2 of Elastin	P15502-2;P15502-13	2		-0.184853	-1.05822	0.218527	0.952849		-0.180204	-1.18827	0.238828	0.546628		0.00464933	0.0289549	0.977155	0.993645
[TAOK3]	Serine/threonine-protein kinase TAO3	Q9H2K8	1		-0.0011429	-0.0115855	0.989129	0.999784		0.0639629	1.18734	0.239175	0.547657		0.0651058	0.757182	0.454184	0.825785
[NUP54]	Isoform 3 of Nucleoporin p54	Q7Z3B4-3	1		0.0720945	0.561768	0.51121	0.997964		-0.136491	-1.1867	0.239418	0.54787		-0.208585	-1.54079	0.13031	0.529873
[HOOK1]	Isoform 2 of Protein Hook homolog 1	Q9UJC3-2	1		-0.011103	-0.112188	0.895434	0.997964		0.102188	1.18667	0.239429	0.54787		0.113291	1.42246	0.161837	0.581475
[KLKB1]	Plasma kallikrein	P03952	8		-0.0838159	-0.99557	0.246664	0.97028		0.0805404	1.18528	0.239951	0.548556		0.164356	2.25315	0.0286428	0.264873
[CRYZ]	Isoform 3 of Quinone oxidoreductase	Q08257;;Q08257-3	7		0.00801384	0.120877	0.887376	0.997964		-0.0719658	-1.18556	0.239842	0.548556		-0.0799796	-1.24729	0.219117	0.656528
[FERMT1]	Fermitin family homolog 1	Q9BQL6	1		0.00560518	0.0502493	0.953026	0.998199		0.108082	1.18504	0.240041	0.548556		0.102477	0.98589	0.330518	0.761014
[CWC15]	Spliceosome-associated protein CWC15 homolog	Q9P013	2		-0.0255043	-0.415521	0.62663	0.997964		-0.0598944	-1.18468	0.240183	0.548556		-0.03439	-0.633834	0.530609	0.855692
[TRAPPC3]	Isoform 2 of Trafficking protein particle complex subunit 3	O43617-2	2		-0.0928424	-1.3457	0.119231	0.829392		-0.0842333	-1.18404	0.240436	0.548793		0.00860911	0.128552	0.898798	0.976575
[PPM1A]	Protein phosphatase 1A	P35813	2		0.0846587	1.06588	0.215269	0.946894		0.0720585	1.18259	0.241012	0.550079		-0.0126001	-0.206418	0.838202	0.958118
[CDC42BPG]	Serine/threonine-protein kinase MRCK gamma	Q6DT37	1		0.0395405	0.759866	0.375223	0.997964		-0.041945	-1.179	0.242431	0.552247		-0.0814855	-1.84936	0.0706653	0.410138
[KMT2C]	Histone-lysine N-methyltransferase 2C	Q8NEZ4	1		0.0395456	0.759955	0.375164	0.997964		-0.0419425	-1.1789	0.24247	0.552247		-0.0814882	-1.84939	0.0706608	0.410138
[SPTAN1]	Isoform 2 of Spectrin alpha chain, non-erythrocytic 1	Q13813-2	4		-0.038111	-0.589934	0.490412	0.997964		0.0545898	1.17934	0.242295	0.552247		0.0927008	1.642	0.107413	0.494213
[MAPRE3|MAPRE3]	Isoform 2 of Microtubule-associated protein RP/EB family member 3 |Isoform 2 of Microtubule-associated protein RP/EB family member 3	Q9UPY8;Q9UPY8-2;;Q9UPY8-2	2		-0.0203314	-0.33564	0.694434	0.997964		-0.0602887	-1.17921	0.242344	0.552247		-0.0399574	-1.01953	0.314438	0.745897
[SLK]	Isoform 2 of STE20-like serine/threonine-protein kinase	Q9H2G2-2	9		0.0071926	0.207379	0.80809	0.997964		0.0256133	1.18009	0.241998	0.552247		0.0184208	0.845452	0.403524	0.799652
[GAR1]	H/ACA ribonucleoprotein complex subunit 1	Q9NY12	1		-0.0674555	-1.09609	0.202757	0.927761		-0.074703	-1.1788	0.24251	0.552247		-0.00724745	-0.124605	0.901879	0.977336
[CAPZB|CAPZB]	F-actin-capping protein subunit beta |Isoform 2 of F-actin-capping protein subunit beta	P47756;P47756-2	3		-0.0640623	-0.995827	0.246548	0.97028		-0.0664117	-1.17797	0.242837	0.552247		-0.00234943	-0.0389141	0.969301	0.993601
[TUBA4A]	Isoform 2 of Tubulin alpha-4A chain	P68366-2	7		0.0388058	0.557334	0.51453	0.997964		0.076037	1.17693	0.24325	0.553003		0.0372312	0.553631	0.583773	0.876668
[C14orf159]	Isoform 2 of UPF0317 protein C14orf159, mitochondrial	Q7Z3D6-2	8		-0.065881	-0.630457	0.461201	0.997964		0.117897	1.17635	0.243482	0.553469		0.183778	1.75144	0.0865083	0.447861
[PDLIM5|PDLIM5|PDLIM5|PDLIM5|PDLIM5|PDLIM5|PDLIM5]	PDZ and LIM domain protein 5 |PDZ and LIM domain protein 5 |PDZ and LIM domain protein 5 |Isoform 3 of PDZ and LIM domain protein 5 |Isoform 3 of PDZ and LIM domain protein 5 |Isoform 7 of PDZ and LIM domain protein 5 |Isoform 7 of PDZ and LIM domain protein 5	Q96HC4-2;Q96HC4-3;Q96HC4;;Q96HC4;Q96HC4-7;Q96HC4-3;;Q96HC4;Q96HC4-7	1		0.143784	1.67686	0.0536908	0.620795		0.123714	1.1763	0.243502	0.553469		-0.0200704	-0.209679	0.835675	0.958004
[CTR9]	RNA polymerase-associated protein CTR9 homolog	Q6PD62	1		-0.00323456	-0.0243789	0.977187	0.999784		0.138077	1.17437	0.244262	0.554745		0.141311	1.29003	0.203968	0.638929
[DSTN]	Destrin	P60981	9		-0.00847835	-0.14121	0.86857	0.997964		-0.0552604	-1.17429	0.244296	0.554977		-0.0467821	-0.841675	0.40562	0.801773
[PAFAH1B3]	Platelet-activating factor acetylhydrolase IB subunit gamma	Q15102	5		-0.00198181	-0.0249462	0.976657	0.999784		0.0805543	1.17265	0.244947	0.555671		0.0825361	1.06546	0.293283	0.729586
[PDLIM3]	Isoform 2 of PDZ and LIM domain protein 3	Q53GG5-2	1		-0.0282297	-0.269757	0.75202	0.997964		-0.111268	-1.17313	0.24476	0.555671		-0.0830384	-0.852934	0.399373	0.798681
[ZNF185]	Isoform 2 of Zinc finger protein 185	O15231-2	1		0.0479859	0.468867	0.583126	0.997964		0.110186	1.17249	0.245014	0.555671		0.0622003	0.593495	0.556982	0.865546
[GATM]	Isoform 2 of Glycine amidinotransferase, mitochondrial	P50440-2	11		-0.0289179	-0.392656	0.645749	0.997964		-0.0922856	-1.1707	0.245735	0.556682		-0.0633677	-0.970365	0.338103	0.766768
[LRRC27]	Isoform 2 of Leucine-rich repeat-containing protein 27	Q9C0I9-2	1		0.181689	1.4798	0.0874296	0.759101		-0.104886	-1.16897	0.246442	0.556906		-0.286575	-2.63764	0.0109942	0.175141
[POLR2J]	DNA-directed RNA polymerase II subunit RPB11-a	P52435	1		0.0153394	0.210104	0.805617	0.997964		-0.0847618	-1.16786	0.246892	0.556906		-0.100101	-1.57758	0.121544	0.516163
[PLIN3]	Perilipin-3	O60664;;O60664-4	1		-0.0550469	-0.477368	0.576378	0.997964		0.107253	1.16886	0.246487	0.556906		0.1623	1.58345	0.120188	0.516163
[CPB2]	Carboxypeptidase B2	Q96IY4	2		0.00629715	0.0731915	0.931636	0.997964		0.0942391	1.16747	0.247055	0.556906		0.0879419	1.11605	0.271081	0.704879
[RPL7A]	60S ribosomal protein L7a	P62424	19		-0.0145729	-0.229657	0.787921	0.997964		-0.0736557	-1.16851	0.246621	0.556906		-0.0590827	-1.07675	0.288226	0.723038
[BRIX1]	Ribosome biogenesis protein BRX1 homolog	Q8TDN6	2		0.0160478	0.245595	0.773582	0.997964		0.068909	1.16781	0.246912	0.556906		0.0528612	0.801449	0.428326	0.814661
[S100A16]	Protein S100-A16	Q96FQ6	9		-0.023219	-0.407386	0.633441	0.997964		-0.0548997	-1.17051	0.245807	0.556906		-0.0316807	-0.765435	0.449332	0.823859
[PDIA5]	Protein disulfide-isomerase A5	Q14554	1		-0.0436219	-0.528479	0.536386	0.997964		-0.0857608	-1.17015	0.245958	0.556906		-0.0421389	-0.525636	0.602902	0.88212
[KIAA1033]	WASH complex subunit 7	Q2M389	1		-0.0479649	-0.408421	0.632576	0.997964		-0.0992037	-1.16927	0.246317	0.556906		-0.0512388	-0.525442	0.603038	0.88212
[PSMD12]	26S proteasome non-ATPase regulatory subunit 12	O00232-2;;O00232	7		-0.0478293	-0.899988	0.29431	0.997964		-0.0580835	-1.16972	0.246135	0.556906		-0.0102542	-0.205993	0.838525	0.958128
[NA]	Ig heavy chain V-III region NIE	P01770	1		0.173949	1.09836	0.201827	0.927761		-0.185625	-1.16566	0.247776	0.558277		-0.359575	-2.04018	0.0467789	0.343035
[TTLL12]	Tubulin--tyrosine ligase-like protein 12	Q14166	9		-0.034214	-0.594256	0.48726	0.997964		0.0666613	1.16537	0.247893	0.558277		0.100875	2.00778	0.0502766	0.355159
[DSCR3]	Isoform 2 of Down syndrome critical region protein 3	O14972-2	1		0.0240549	0.19754	0.817014	0.997964		-0.134349	-1.16532	0.247917	0.558277		-0.158404	-1.26557	0.212566	0.647265
[SYNPO2|SYNPO2]	Synaptopodin-2 |Isoform 2 of Synaptopodin-2	Q9UMS6;Q9UMS6-2	3		0.00225752	0.0272747	0.974489	0.999784		0.0758288	1.16496	0.248057	0.558277		0.0735713	0.998425	0.324464	0.753233
[HLA-B|HLA-B|HLA-B|HLA-B|HLA-B|HLA-B|HLA-B|HLA-B]	HLA class I histocompatibility antigen, B-13 alpha chain |HLA class I histocompatibility antigen, B-13 alpha chain |HLA class I histocompatibility antigen, B-44 alpha chain |HLA class I histocompatibility antigen, B-49 alpha chain |HLA class I histocompatibility antigen, B-52 alpha chain |HLA class I histocompatibility antigen, B-59 alpha chain |HLA class I histocompatibility antigen, B-59 alpha …	P30461;Q29940;;Q95365;Q29940;P30461;P30487;P30490;P30481	1		1.29098	2.27473	0.00976067	0.35443		0.772592	1.16535	0.247902	0.558277		-0.518384	-0.774493	0.443991	0.82163
[ANXA4]	Annexin A4	P09525	25		-0.0937905	-1.81922	0.0368484	0.532922		-0.0622368	-1.1658	0.247718	0.558277		0.0315537	0.672019	0.506272	0.848583
[PGAM2]	Phosphoglycerate mutase 2	P15259	1		0.0243605	0.0955619	0.910887	0.997964		0.278363	1.16377	0.248531	0.559278		0.254002	1.05971	0.295883	0.730172
[UBR4]	Isoform 3 of E3 ubiquitin-protein ligase UBR4	Q5T4S7-3	3		-0.0382033	-0.479807	0.574406	0.997964		0.0772934	1.163	0.24884	0.559763		0.115497	1.65933	0.103859	0.488124
[BCLAF1]	Isoform 2 of Bcl-2-associated transcription factor 1	Q9NYF8-3;;Q9NYF8-2	1		0.193024	1.17886	0.171223	0.924138		-0.154555	-1.16006	0.250023	0.560932		-0.347579	-2.54536	0.0139222	0.185185
[CRK|CRK]	Adapter molecule crk |Isoform Crk-I of Adapter molecule crk	P46108;P46108-2	8		0.0340061	0.656136	0.443279	0.997964		-0.0500745	-1.16041	0.249879	0.560932		-0.0840806	-1.97895	0.0535567	0.363722
[LACTB]	Serine beta-lactamase-like protein LACTB, mitochondrial	P83111	3		-0.00348908	-0.042584	0.960185	0.999784		0.0910886	1.16075	0.249745	0.560932		0.0945777	1.12697	0.266487	0.702026
[KRT34]	Keratin, type I cuticular Ha4	O76011	6		0.475164	1.64222	0.0586704	0.64058		0.234253	1.15965	0.250191	0.560932		-0.240912	-0.911424	0.368061	0.786827
[TOR1AIP1|TOR1AIP1|TOR1AIP1]	Torsin-1A-interacting protein 1 |Torsin-1A-interacting protein 1 |Isoform 3 of Torsin-1A-interacting protein 1	Q5JTV8;;Q5JTV8;Q5JTV8-3;;Q5JTV8-2	1		-0.0403543	-0.527641	0.537024	0.997964		-0.0891155	-1.16091	0.249679	0.560932		-0.0487613	-0.687646	0.496513	0.846325
[PITPNB]	Phosphatidylinositol transfer protein beta isoform	P48739	5		-0.0237818	-0.41732	0.62513	0.997964		-0.0573452	-1.15949	0.250259	0.560932		-0.0335633	-0.658654	0.514735	0.848871
[VWF]	von Willebrand factor	P04275	31		0.0397089	0.59207	0.488856	0.997964		0.071968	1.16111	0.2496	0.560932		0.0322591	0.609136	0.546649	0.861975
[MAPKAPK3]	MAP kinase-activated protein kinase 3	Q16644	1		-0.0838799	-0.99482	0.247011	0.97028		-0.145354	-1.16109	0.24961	0.560932		-0.0614736	-0.521173	0.605987	0.883559
[TJP1|TJP1|TJP1]	Tight junction protein ZO-1 |Isoform Short of Tight junction protein ZO-1 |Isoform Short of Tight junction protein ZO-1	Q07157-2;;Q07157;Q07157-2	1		0.178697	0.741916	0.386458	0.997964		0.270349	1.15851	0.250656	0.560932		0.0916524	0.347672	0.730764	0.924346
[MRPS16]	28S ribosomal protein S16, mitochondrial	Q9Y3D3	1		0.182517	1.43653	0.09682	0.774451		0.141247	1.15815	0.250802	0.560932		-0.0412703	-0.314775	0.755509	0.934904
[FAM213A]	Isoform 2 of Redox-regulatory protein FAM213A	Q9BRX8-2	13		-0.116997	-1.17497	0.172606	0.924138		-0.10179	-1.15825	0.25076	0.560932		0.0152064	0.186083	0.85396	0.963314
[ALDH3A1]	Aldehyde dehydrogenase, dimeric NADP-preferring	P30838	16		-0.100586	-1.09932	0.201436	0.927761		-0.102049	-1.16054	0.249827	0.560932		-0.00146228	-0.0168935	0.986677	0.995435
[HCLS1]	Hematopoietic lineage cell-specific protein	P14317	1		0.0729964	0.659322	0.441069	0.997964		0.132214	1.15653	0.251446	0.56218		0.059218	0.492749	0.625774	0.893331
[S100A11]	Protein S100-A11	P31949	10		0.00814708	0.149666	0.860808	0.997964		-0.0483101	-1.15622	0.25157	0.56266		-0.0564572	-1.15523	0.254756	0.687922
[ANXA11]	Isoform 2 of Annexin A11	P50995-2	13		-0.0555752	-1.27688	0.138917	0.877778		-0.0476746	-1.15397	0.252488	0.564162		0.00790065	0.198306	0.844468	0.959814
[C21orf59]	UPF0769 protein C21orf59	P57076	1		0.101502	0.622165	0.467103	0.997964		0.208603	1.1523	0.253163	0.565117		0.107101	0.7591	0.45306	0.824921
[RPE|RPE]	Isoform 2 of Ribulose-phosphate 3-epimerase |Isoform 4 of Ribulose-phosphate 3-epimerase	Q96AT9-5;;Q96AT9-4;Q96AT9-2	1		0.0708501	0.925666	0.280884	0.98717		0.0790457	1.15238	0.253128	0.565117		0.00819559	0.135894	0.893085	0.974594
[NDUFAF3]	NADH dehydrogenase [ubiquinone] 1 alpha subcomplex assembly factor 3	Q9BU61	1		-0.0807967	-0.690196	0.420107	0.997964		0.13283	1.15158	0.253451	0.565528		0.213627	1.95926	0.0558798	0.372051
[SERPINF2]	Alpha-2-antiplasmin	P08697	7		-0.0226251	-0.210998	0.804806	0.997964		0.10204	1.15084	0.253748	0.565528		0.124665	1.35403	0.182643	0.608034
[USMG5]	Up-regulated during skeletal muscle growth protein 5	Q96IX5	1		0.011323	0.117332	0.89064	0.997964		0.108367	1.15114	0.253627	0.565528		0.0970436	1.05164	0.299517	0.734615
[GMPR2]	GMP reductase 2	Q9P2T1	3		-0.0862225	-1.43013	0.0982673	0.780632		-0.0714343	-1.14876	0.254612	0.567278		0.0147882	0.231233	0.819045	0.953156
[AKTIP]	AKT-interacting protein	Q9H8T0	1		-0.0766396	-0.42148	0.621692	0.997964		0.192673	1.14754	0.255113	0.567719		0.269312	1.64784	0.106196	0.492415
[TOMM70]	Mitochondrial import receptor subunit TOM70	O94826	11		-0.0634144	-1.69005	0.0518954	0.61859		-0.0377639	-1.14763	0.255077	0.567719		0.0256505	0.837588	0.4079	0.80207
[PEBP1]	Phosphatidylethanolamine-binding protein 1	P30086	16		-0.0132713	-0.176148	0.836457	0.997964		-0.0690108	-1.14615	0.255697	0.569141		-0.0557395	-0.840164	0.40647	0.801773
[KRT81]	Keratin, type II cuticular Hb1	Q14533	1		0.233468	1.29924	0.13227	0.857919		0.115454	1.14592	0.255792	0.569141		-0.118014	-0.678692	0.502095	0.848583
[HLA-A|HLA-A|HLA-A|HLA-A|HLA-A|HLA-A|HLA-B|HLA-A|HLA-A|HLA-B|HLA-B|HLA-B|HLA-C|HLA-A|HLA-C|HLA-B|HLA-B|HLA-C]	HLA class I histocompatibility antigen, A-68 alpha chain |HLA class I histocompatibility antigen, A-2 alpha chain |HLA class I histocompatibility antigen, A-2 alpha chain |HLA class I histocompatibility antigen, A-30 alpha chain |HLA class I histocompatibility antigen, A-30 alpha chain |HLA class I histocompatibility antigen, A-33 alpha chain |HLA class I histocompatibility antigen, B-37 alpha ch…	P10316;P16188;Q29940;P30508;;P01891;P01892;P30459;P16188;P30453;P16190;P18463;P30460;P30466;P30479;P30499;P30512;Q29865;Q29940;Q9TNN7;;P01892	1		-0.246571	-0.993682	0.247535	0.97028		-0.285537	-1.14643	0.255584	0.569141		-0.0389666	-0.182578	0.856708	0.964086
[TOP2B]	DNA topoisomerase 2-beta	Q02880	4		-0.00490256	-0.0740648	0.930815	0.997964		-0.0649732	-1.14535	0.256018	0.569578		-0.0600706	-1.02142	0.313563	0.743508
[DOCK9]	Isoform 3 of Dedicator of cytokinesis protein 9	Q9BZ29-3	1		0.0370406	0.570895	0.504425	0.997964		0.0682228	1.14502	0.256154	0.569578		0.0311822	0.525507	0.602992	0.88212
[LRBA]	Isoform 2 of Lipopolysaccharide-responsive and beige-like anchor protein	P50851-2	9		-0.0602818	-1.33756	0.121442	0.831967		0.0361275	1.14404	0.256559	0.570127		0.0964093	2.91598	0.00524235	0.13
[BASP1]	Brain acid soluble protein 1	P80723	8		-0.00206008	-0.0177425	0.983397	0.999784		-0.0974572	-1.14275	0.25709	0.570127		-0.0953971	-0.864344	0.393132	0.796214
[EIF4E]	Eukaryotic translation initiation factor 4E	P06730	4		-0.147809	-1.67263	0.0542723	0.620795		-0.0863248	-1.14315	0.256924	0.570127		0.0614843	0.718816	0.477291	0.841913
[SLURP1]	Secreted Ly-6/uPAR-related protein 1	P55000	4		-0.0594147	-0.586215	0.493135	0.997964		-0.11198	-1.14267	0.257122	0.570127		-0.052565	-0.675088	0.504364	0.848583
[DIS3]	Exosome complex exonuclease RRP44	Q9Y2L1	3		-0.0322211	-0.445411	0.602082	0.997964		-0.0632008	-1.14421	0.25649	0.570127		-0.0309797	-0.595212	0.55585	0.865463
[ATP6V0D1]	V-type proton ATPase subunit d 1	P61421	5		-0.0315788	-0.638637	0.455426	0.997964		-0.0545811	-1.14296	0.257005	0.570127		-0.0230022	-0.536433	0.595478	0.880869
[CSPG4]	Chondroitin sulfate proteoglycan 4	Q6UVK1	6		0.0759667	1.85189	0.0337212	0.522422		0.036932	1.14148	0.25762	0.57085		-0.0390347	-1.04523	0.30243	0.736398
[RAB1A]	Ras-related protein Rab-1A	P62820-2;;P62820	3		-0.0202656	-0.341218	0.68959	0.997964		-0.0616721	-1.14085	0.257883	0.571501		-0.0414065	-0.968233	0.33916	0.767974
[MRI1]	Methylthioribose-1-phosphate isomerase	Q9BV20-2;;Q9BV20	1		0.0356837	0.229576	0.787994	0.997964		0.127596	1.14021	0.258144	0.571501		0.0919123	0.622572	0.537894	0.859424
[DNAJA4]	Isoform 3 of DnaJ homolog subfamily A member 4	Q8WW22-3	1		-0.15165	-1.04603	0.223848	0.954677		-0.145309	-1.14066	0.257965	0.571501		0.00634043	0.0499885	0.960554	0.99312
[NDUFS4]	NADH dehydrogenase [ubiquinone] iron-sulfur protein 4, mitochondrial	O43181	1		0.0845581	1.24789	0.147952	0.884882		0.0942572	1.13956	0.25842	0.572222		0.00969905	0.129094	0.89837	0.976336
[RPP30]	Isoform 2 of Ribonuclease P protein subunit p30	P78346-2	1		0.0261145	0.367693	0.666871	0.997964		0.120725	1.13881	0.258724	0.572438		0.0946101	0.95078	0.347882	0.77066
[COL6A3]	Isoform 4 of Collagen alpha-3(VI) chain	P12111-4	2		-0.0594513	-0.567649	0.506811	0.997964		0.129871	1.13822	0.258975	0.572654		0.189323	1.89266	0.0645022	0.397035
[NDUFS5]	NADH dehydrogenase [ubiquinone] iron-sulfur protein 5	O43920	4		0.0395418	0.693693	0.417773	0.997964		0.0639531	1.13776	0.259159	0.572869		0.0244113	0.40928	0.685307	0.909794
[UBE2V2]	Ubiquitin-conjugating enzyme E2 variant 2	Q15819	2		0.0127711	0.150282	0.860243	0.997964		0.0890796	1.13661	0.259645	0.5733		0.0763084	0.920546	0.363302	0.781309
[SNW1]	SNW domain-containing protein 1	Q13573	3		-0.0244065	-0.343198	0.687866	0.997964		-0.0651682	-1.1365	0.259688	0.5733		-0.0407617	-0.723774	0.474238	0.839961
[SORBS2]	Isoform 7 of Sorbin and SH3 domain-containing protein 2	O94875-7	1		-0.0525156	-0.349627	0.682339	0.997964		-0.141803	-1.13548	0.260115	0.574018		-0.0892872	-0.610135	0.545993	0.861673
[ATG7]	Ubiquitin-like modifier-activating enzyme ATG7	O95352	1		0.0208447	0.315076	0.712219	0.997964		0.0816306	1.13364	0.260872	0.575742		0.0607859	0.887297	0.38079	0.791021
[NA]	Ig lambda chain V-I region HA	P01700	2		-0.25934	-1.45271	0.0932221	0.762245		0.17937	1.13208	0.261524	0.576305		0.438711	2.68954	0.00958987	0.164474
[ITIH1]	Inter-alpha-trypsin inhibitor heavy chain H1	P19827	30		-0.0456176	-0.441752	0.60502	0.997964		0.0922083	1.13235	0.261413	0.576305		0.137826	1.4655	0.149792	0.568161
[PSMD12]	26S proteasome non-ATPase regulatory subunit 12	O00232	7		0.00716689	0.114123	0.893621	0.997964		-0.0572014	-1.13259	0.261311	0.576305		-0.0643683	-1.08575	0.2842	0.719248
[PRKCDBP]	Protein kinase C delta-binding protein	Q969G5	9		-0.0216148	-0.358102	0.675107	0.997964		-0.054658	-1.13183	0.261627	0.576305		-0.0330432	-0.671053	0.506879	0.848583
[MINK1]	Misshapen-like kinase 1	Q8N4C8	3		0.0288341	0.489649	0.566606	0.997964		0.0522689	1.13236	0.261406	0.576305		0.0234348	0.452977	0.653867	0.90152
[WBP11]	WW domain-binding protein 11	Q9Y2W2	4		0.0785491	1.10667	0.198455	0.927761		-0.0562681	-1.13045	0.262195	0.576981		-0.134817	-2.21315	0.0315008	0.283019
[ARFGEF1]	Brefeldin A-inhibited guanine nucleotide-exchange protein 1	Q9Y6D6	2		-0.0332385	-0.596861	0.485345	0.997964		-0.0531206	-1.13058	0.262143	0.576981		-0.0198821	-0.348887	0.729851	0.924346
[SPTBN1|SPTBN1|SPTBN1]	Spectrin beta chain, non-erythrocytic 1 |Spectrin beta chain, non-erythrocytic 1 |Isoform 2 of Spectrin beta chain, non-erythrocytic 1	Q01082;Q01082-3;;Q01082	39		-0.00969612	-0.231411	0.786371	0.997964		-0.0321851	-1.12927	0.262704	0.577366		-0.022489	-0.833795	0.410024	0.804292
[LARS]	Leucine--tRNA ligase, cytoplasmic	Q9P2J5-2;;Q9P2J5	4		-0.0672508	-1.2769	0.138912	0.877778		-0.0429076	-1.12913	0.262758	0.577366		0.0243432	0.626062	0.53563	0.859424
[RAB13]	Ras-related protein Rab-13	P51153	1		0.0473165	0.728111	0.3953	0.997964		0.0503628	1.1292	0.262732	0.577366		0.0030463	0.0591975	0.953288	0.992372
[DMKN|DMKN|DMKN|DMKN]	Dermokine |Isoform 16 of Dermokine |Isoform 3 of Dermokine |Isoform 4 of Dermokine	Q6E0U4;Q6E0U4-16;Q6E0U4-3;Q6E0U4-4	3		0.0283136	0.474112	0.578957	0.997964		-0.0709954	-1.12811	0.263185	0.577461		-0.099309	-1.76888	0.0834842	0.440054
[truncated: 2,642 more rows]
